# Supplementary material for: The structural repertoire of Fusarium oxysporum f. sp. lycopersici effectors revealed by experimental and computational studies
Source: eLife. 2024 Feb 27;12:RP89280. doi: 10.7554/eLife.89280 (PMC10942635; doi:10.7554/eLife.89280)
Supplement: Figure 5—figure supplement 2—source data 1. [file elife-89280-fig5-figsupp2-data1.zip]

Archive with 2 entries (2 files):
- Figure 5ΓÇöfigure supplement 2ΓÇösource data 1.xlsx
- __MACOSX/._Figure 5ΓÇöfigure supplement 2ΓÇösource data 1.xlsx
