# Supplementary material for: The structural repertoire of Fusarium oxysporum f. sp. lycopersici effectors revealed by experimental and computational studies
Source: eLife. 2024 Feb 27;12:RP89280. doi: 10.7554/eLife.89280 (PMC10942635; doi:10.7554/eLife.89280)
Supplement: Source data 1. [file elife-89280-data1.zip]

Archive with 57 entries (56 files):
- AlphaFold pdb files/
- AlphaFold pdb files/SIX1_AF.pdb
- __MACOSX/AlphaFold pdb files/._SIX1_AF.pdb
- AlphaFold pdb files/FOXGR_025639_AF.pdb
- __MACOSX/AlphaFold pdb files/._FOXGR_025639_AF.pdb
- AlphaFold pdb files/FOXGR_015533_AF.pdb
- __MACOSX/AlphaFold pdb files/._FOXGR_015533_AF.pdb
- AlphaFold pdb files/PSL1_AF.pdb
- __MACOSX/AlphaFold pdb files/._PSL1_AF.pdb
- AlphaFold pdb files/SIX3_AF.pdb
- __MACOSX/AlphaFold pdb files/._SIX3_AF.pdb
- AlphaFold pdb files/FOXG_11033_AF.pdb
- __MACOSX/AlphaFold pdb files/._FOXG_11033_AF.pdb
- AlphaFold pdb files/FOXG_04863_AF.pdb
- __MACOSX/AlphaFold pdb files/._FOXG_04863_AF.pdb
- AlphaFold pdb files/SIX7_AF.pdb
- __MACOSX/AlphaFold pdb files/._SIX7_AF.pdb
- AlphaFold pdb files/SIX11_AF.pdb
- __MACOSX/AlphaFold pdb files/._SIX11_AF.pdb
- AlphaFold pdb files/SIX9_AF.pdb
- __MACOSX/AlphaFold pdb files/._SIX9_AF.pdb
- AlphaFold pdb files/SIX5_AF.pdb
- __MACOSX/AlphaFold pdb files/._SIX5_AF.pdb
- AlphaFold pdb files/SIX13_AF.pdb
- __MACOSX/AlphaFold pdb files/._SIX13_AF.pdb
- AlphaFold pdb files/FOXGR_007323_AF.pdb
- __MACOSX/AlphaFold pdb files/._FOXGR_007323_AF.pdb
- AlphaFold pdb files/FOXG_14684_AF.pdb
- __MACOSX/AlphaFold pdb files/._FOXG_14684_AF.pdb
- AlphaFold pdb files/FOXG_18699_AF.pdb
- __MACOSX/AlphaFold pdb files/._FOXG_18699_AF.pdb
- AlphaFold pdb files/FOXGR_015522_AF.pdb
- __MACOSX/AlphaFold pdb files/._FOXGR_015522_AF.pdb
- AlphaFold pdb files/FOXG_04805_AF.pdb
- __MACOSX/AlphaFold pdb files/._FOXG_04805_AF.pdb
- AlphaFold pdb files/SIX14_AF.pdb
- __MACOSX/AlphaFold pdb files/._SIX14_AF.pdb
- AlphaFold pdb files/SIX2_AF.pdb
- __MACOSX/AlphaFold pdb files/._SIX2_AF.pdb
- AlphaFold pdb files/FOXG_16600_AF.pdb
- __MACOSX/AlphaFold pdb files/._FOXG_16600_AF.pdb
- AlphaFold pdb files/FOXGR_015322_AF.pdb
- __MACOSX/AlphaFold pdb files/._FOXGR_015322_AF.pdb
- AlphaFold pdb files/SIX10_AF.pdb
- __MACOSX/AlphaFold pdb files/._SIX10_AF.pdb
- AlphaFold pdb files/SIX6_AF.pdb
- __MACOSX/AlphaFold pdb files/._SIX6_AF.pdb
- AlphaFold pdb files/FOXG_05755_AF.pdb
- __MACOSX/AlphaFold pdb files/._FOXG_05755_AF.pdb
- AlphaFold pdb files/FOXG_02829_AF.pdb
- __MACOSX/AlphaFold pdb files/._FOXG_02829_AF.pdb
- AlphaFold pdb files/SIX8_AF.pdb
- __MACOSX/AlphaFold pdb files/._SIX8_AF.pdb
- AlphaFold pdb files/SIX12_AF.pdb
- __MACOSX/AlphaFold pdb files/._SIX12_AF.pdb
- AlphaFold pdb files/SIX4_AF.pdb
- __MACOSX/AlphaFold pdb files/._SIX4_AF.pdb
