# Supplementary material for: The structural repertoire of Fusarium oxysporum f. sp. lycopersici effectors revealed by experimental and computational studies
Source: eLife. 2024 Feb 27;12:RP89280. doi: 10.7554/eLife.89280 (PMC10942635; doi:10.7554/eLife.89280)
Supplement: Source data 1. [file elife-89280-data1.zip › AlphaFold pdb files/SIX1_AF.pdb]

ATOM      1  N   GLU A   1      12.835   9.930  -6.464  1.00  0.00           N  
ATOM      5  CA  GLU A   1      11.874  10.973  -6.888  1.00  0.00           C  
ATOM      7  C   GLU A   1      10.964  10.456  -7.999  1.00  0.00           C  
ATOM     11  O   GLU A   1      11.436   9.650  -8.814  1.00  0.00           O  
ATOM      8  CB  GLU A   1      12.580  12.245  -7.363  1.00  0.00           C  
ATOM     12  CG  GLU A   1      13.261  12.953  -6.188  1.00  0.00           C  
ATOM     15  CD  GLU A   1      13.871  14.299  -6.593  1.00  0.00           C  
ATOM     16  OE1 GLU A   1      14.140  15.089  -5.669  1.00  0.00           O  
ATOM     17  OE2 GLU A   1      14.090  14.487  -7.810  1.00  0.00           O1-
ATOM      2  H   GLU A   1      13.426  10.292  -5.729  1.00  0.00           H  
ATOM      6  HA  GLU A   1      11.251  11.243  -6.035  1.00  0.00           H  
ATOM      9  HB2 GLU A   1      13.314  11.980  -8.124  1.00  0.00           H  
ATOM     10  HB3 GLU A   1      11.838  12.916  -7.796  1.00  0.00           H  
ATOM     13  HG2 GLU A   1      12.520  13.110  -5.403  1.00  0.00           H  
ATOM     14  HG3 GLU A   1      14.044  12.307  -5.791  1.00  0.00           H  
ATOM      3  H2  GLU A   1      13.404   9.668  -7.257  1.00  0.00           H  
ATOM      4  H3  GLU A   1      12.345   9.113  -6.131  1.00  0.00           H  
ATOM     18  N   PRO A   2       9.687  10.887  -8.018  1.00  0.00           N  
ATOM     19  CA  PRO A   2       8.742  10.569  -9.086  1.00  0.00           C  
ATOM     21  C   PRO A   2       9.244  11.077 -10.438  1.00  0.00           C  
ATOM     25  O   PRO A   2       9.808  12.166 -10.526  1.00  0.00           O  
ATOM     22  CB  PRO A   2       7.418  11.252  -8.717  1.00  0.00           C  
ATOM     26  CG  PRO A   2       7.551  11.578  -7.235  1.00  0.00           C  
ATOM     29  CD  PRO A   2       9.051  11.756  -7.034  1.00  0.00           C  
ATOM     20  HA  PRO A   2       8.591   9.490  -9.124  1.00  0.00           H  
ATOM     23  HB2 PRO A   2       6.571  10.589  -8.891  1.00  0.00           H  
ATOM     24  HB3 PRO A   2       7.295  12.180  -9.276  1.00  0.00           H  
ATOM     27  HG2 PRO A   2       7.208  10.723  -6.652  1.00  0.00           H  
ATOM     28  HG3 PRO A   2       6.994  12.474  -6.963  1.00  0.00           H  
ATOM     30  HD2 PRO A   2       9.326  12.792  -7.234  1.00  0.00           H  
ATOM     31  HD3 PRO A   2       9.312  11.484  -6.011  1.00  0.00           H  
ATOM     32  N   PHE A   3       9.022  10.310 -11.501  1.00  0.00           N  
ATOM     34  CA  PHE A   3       9.336  10.734 -12.865  1.00  0.00           C  
ATOM     36  C   PHE A   3       8.086  10.691 -13.749  1.00  0.00           C  
ATOM     40  O   PHE A   3       7.383   9.684 -13.794  1.00  0.00           O  
ATOM     37  CB  PHE A   3      10.479   9.870 -13.412  1.00  0.00           C  
ATOM     41  CG  PHE A   3      11.000  10.314 -14.767  1.00  0.00           C  
ATOM     42  CD1 PHE A   3      10.300   9.970 -15.934  1.00  0.00           C  
ATOM     44  CD2 PHE A   3      12.163  11.099 -14.870  1.00  0.00           C  
ATOM     46  CE1 PHE A   3      10.780  10.339 -17.200  1.00  0.00           C  
ATOM     48  CE2 PHE A   3      12.635  11.495 -16.136  1.00  0.00           C  
ATOM     50  CZ  PHE A   3      11.955  11.100 -17.302  1.00  0.00           C  
ATOM     33  H   PHE A   3       8.578   9.413 -11.363  1.00  0.00           H  
ATOM     35  HA  PHE A   3       9.690  11.765 -12.852  1.00  0.00           H  
ATOM     38  HB2 PHE A   3      10.138   8.837 -13.486  1.00  0.00           H  
ATOM     39  HB3 PHE A   3      11.302   9.892 -12.698  1.00  0.00           H  
ATOM     43  HD1 PHE A   3       9.344   9.475 -15.846  1.00  0.00           H  
ATOM     45  HD2 PHE A   3      12.688  11.408 -13.979  1.00  0.00           H  
ATOM     47  HE1 PHE A   3      10.219  10.081 -18.087  1.00  0.00           H  
ATOM     49  HE2 PHE A   3      13.520  12.110 -16.209  1.00  0.00           H  
ATOM     51  HZ  PHE A   3      12.315  11.416 -18.270  1.00  0.00           H  
ATOM     52  N   GLY A   4       7.831  11.763 -14.504  1.00  0.00           N  
ATOM     54  CA  GLY A   4       6.679  11.840 -15.407  1.00  0.00           C  
ATOM     57  C   GLY A   4       5.344  11.738 -14.660  1.00  0.00           C  
ATOM     58  O   GLY A   4       5.116  12.452 -13.682  1.00  0.00           O  
ATOM     53  H   GLY A   4       8.413  12.581 -14.398  1.00  0.00           H  
ATOM     55  HA2 GLY A   4       6.695  12.788 -15.945  1.00  0.00           H  
ATOM     56  HA3 GLY A   4       6.743  11.030 -16.134  1.00  0.00           H  
ATOM     59  N   GLU A   5       4.471  10.830 -15.106  1.00  0.00           N  
ATOM     61  CA  GLU A   5       3.128  10.643 -14.532  1.00  0.00           C  
ATOM     63  C   GLU A   5       3.146  10.080 -13.102  1.00  0.00           C  
ATOM     67  O   GLU A   5       2.137  10.168 -12.411  1.00  0.00           O  
ATOM     64  CB  GLU A   5       2.279   9.718 -15.421  1.00  0.00           C  
ATOM     68  CG  GLU A   5       1.962  10.250 -16.821  1.00  0.00           C  
ATOM     71  CD  GLU A   5       0.929  11.385 -16.806  1.00  0.00           C  
ATOM     72  OE1 GLU A   5       1.261  12.483 -17.288  1.00  0.00           O  
ATOM     73  OE2 GLU A   5      -0.233  11.139 -16.384  1.00  0.00           O1-
ATOM     60  H   GLU A   5       4.726  10.246 -15.889  1.00  0.00           H  
ATOM     62  HA  GLU A   5       2.629  11.610 -14.475  1.00  0.00           H  
ATOM     65  HB2 GLU A   5       2.806   8.771 -15.540  1.00  0.00           H  
ATOM     66  HB3 GLU A   5       1.336   9.503 -14.919  1.00  0.00           H  
ATOM     69  HG2 GLU A   5       1.550   9.426 -17.404  1.00  0.00           H  
ATOM     70  HG3 GLU A   5       2.883  10.568 -17.311  1.00  0.00           H  
ATOM     74  N   GLU A   6       4.276   9.559 -12.614  1.00  0.00           N  
ATOM     76  CA  GLU A   6       4.400   9.117 -11.216  1.00  0.00           C  
ATOM     78  C   GLU A   6       4.150  10.252 -10.216  1.00  0.00           C  
ATOM     82  O   GLU A   6       3.729  10.004  -9.093  1.00  0.00           O  
ATOM     79  CB  GLU A   6       5.801   8.566 -10.966  1.00  0.00           C  
ATOM     83  CG  GLU A   6       6.107   7.301 -11.775  1.00  0.00           C  
ATOM     86  CD  GLU A   6       7.553   6.849 -11.597  1.00  0.00           C  
ATOM     87  OE1 GLU A   6       8.032   5.966 -12.354  1.00  0.00           O  
ATOM     88  OE2 GLU A   6       8.233   7.451 -10.739  1.00  0.00           O1-
ATOM     75  H   GLU A   6       5.088   9.496 -13.212  1.00  0.00           H  
ATOM     77  HA  GLU A   6       3.668   8.335 -11.014  1.00  0.00           H  
ATOM     80  HB2 GLU A   6       6.520   9.346 -11.215  1.00  0.00           H  
ATOM     81  HB3 GLU A   6       5.901   8.330  -9.907  1.00  0.00           H  
ATOM     84  HG2 GLU A   6       5.436   6.504 -11.457  1.00  0.00           H  
ATOM     85  HG3 GLU A   6       5.937   7.521 -12.829  1.00  0.00           H  
ATOM     89  N   SER A   7       4.339  11.510 -10.631  1.00  0.00           N  
ATOM     91  CA  SER A   7       4.006  12.692  -9.822  1.00  0.00           C  
ATOM     93  C   SER A   7       2.518  12.800  -9.451  1.00  0.00           C  
ATOM     97  O   SER A   7       2.162  13.588  -8.581  1.00  0.00           O  
ATOM     94  CB  SER A   7       4.440  13.961 -10.561  1.00  0.00           C  
ATOM     98  OG  SER A   7       3.810  14.053 -11.829  1.00  0.00           O  
ATOM     90  H   SER A   7       4.628  11.651 -11.588  1.00  0.00           H  
ATOM     92  HA  SER A   7       4.557  12.636  -8.883  1.00  0.00           H  
ATOM     95  HB2 SER A   7       4.173  14.832  -9.962  1.00  0.00           H  
ATOM     96  HB3 SER A   7       5.522  13.952 -10.694  1.00  0.00           H  
ATOM     99  HG  SER A   7       4.285  13.516 -12.467  1.00  0.00           H  
ATOM    100  N   ARG A   8       1.644  12.014 -10.097  1.00  0.00           N  
ATOM    102  CA  ARG A   8       0.204  11.936  -9.808  1.00  0.00           C  
ATOM    104  C   ARG A   8      -0.144  10.932  -8.712  1.00  0.00           C  
ATOM    108  O   ARG A   8      -1.301  10.885  -8.296  1.00  0.00           O  
ATOM    105  CB  ARG A   8      -0.548  11.553 -11.085  1.00  0.00           C  
ATOM    109  CG  ARG A   8      -0.343  12.556 -12.229  1.00  0.00           C  
ATOM    112  CD  ARG A   8      -1.017  12.052 -13.504  1.00  0.00           C  
ATOM    115  NE  ARG A   8      -2.476  11.922 -13.340  1.00  0.00           N  
ATOM    123  CZ  ARG A   8      -3.290  11.371 -14.217  1.00  0.00           C  
ATOM    117  NH1 ARG A   8      -2.868  10.921 -15.366  1.00  0.00           N1+
ATOM    120  NH2 ARG A   8      -4.560  11.265 -13.946  1.00  0.00           N  
ATOM    101  H   ARG A   8       2.012  11.404 -10.813  1.00  0.00           H  
ATOM    103  HA  ARG A   8      -0.143  12.905  -9.450  1.00  0.00           H  
ATOM    106  HB2 ARG A   8      -0.216  10.566 -11.407  1.00  0.00           H  
ATOM    107  HB3 ARG A   8      -1.611  11.491 -10.853  1.00  0.00           H  
ATOM    110  HG2 ARG A   8      -0.754  13.525 -11.949  1.00  0.00           H  
ATOM    111  HG3 ARG A   8       0.720  12.675 -12.439  1.00  0.00           H  
ATOM    113  HD2 ARG A   8      -0.585  11.086 -13.764  1.00  0.00           H  
ATOM    114  HD3 ARG A   8      -0.800  12.751 -14.312  1.00  0.00           H  
ATOM    116  HE  ARG A   8      -2.865  12.244 -12.466  1.00  0.00           H  
ATOM    118 HH11 ARG A   8      -1.893  11.040 -15.601  1.00  0.00           H  
ATOM    119 HH12 ARG A   8      -3.502  10.486 -16.021  1.00  0.00           H  
ATOM    121 HH21 ARG A   8      -4.907  11.573 -13.049  1.00  0.00           H  
ATOM    122 HH22 ARG A   8      -5.150  10.720 -14.560  1.00  0.00           H  
ATOM    124  N   ASN A   9       0.802  10.089  -8.308  1.00  0.00           N  
ATOM    126  CA  ASN A   9       0.599   9.179  -7.192  1.00  0.00           C  
ATOM    128  C   ASN A   9       0.577   9.975  -5.885  1.00  0.00           C  
ATOM    132  O   ASN A   9       1.344  10.923  -5.712  1.00  0.00           O  
ATOM    129  CB  ASN A   9       1.710   8.121  -7.183  1.00  0.00           C  
ATOM    133  CG  ASN A   9       1.705   7.239  -8.413  1.00  0.00           C  
ATOM    134  ND2 ASN A   9       2.871   6.886  -8.899  1.00  0.00           N  
ATOM    137  OD1 ASN A   9       0.668   6.851  -8.938  1.00  0.00           O  
ATOM    125  H   ASN A   9       1.746  10.219  -8.642  1.00  0.00           H  
ATOM    127  HA  ASN A   9      -0.363   8.678  -7.299  1.00  0.00           H  
ATOM    130  HB2 ASN A   9       1.596   7.483  -6.306  1.00  0.00           H  
ATOM    131  HB3 ASN A   9       2.674   8.622  -7.094  1.00  0.00           H  
ATOM    135 HD21 ASN A   9       2.915   6.303  -9.723  1.00  0.00           H  
ATOM    136 HD22 ASN A   9       3.706   7.239  -8.452  1.00  0.00           H  
ATOM    138  N   ASP A  10      -0.274   9.565  -4.947  1.00  0.00           N  
ATOM    140  CA  ASP A  10      -0.109   9.985  -3.562  1.00  0.00           C  
ATOM    142  C   ASP A  10       1.196   9.410  -2.982  1.00  0.00           C  
ATOM    146  O   ASP A  10       1.853   8.544  -3.572  1.00  0.00           O  
ATOM    143  CB  ASP A  10      -1.334   9.568  -2.741  1.00  0.00           C  
ATOM    147  CG  ASP A  10      -1.404   8.050  -2.653  1.00  0.00           C  
ATOM    148  OD1 ASP A  10      -0.642   7.488  -1.841  1.00  0.00           O  
ATOM    149  OD2 ASP A  10      -2.115   7.443  -3.481  1.00  0.00           O1-
ATOM    139  H   ASP A  10      -0.872   8.769  -5.117  1.00  0.00           H  
ATOM    141  HA  ASP A  10      -0.038  11.072  -3.534  1.00  0.00           H  
ATOM    144  HB2 ASP A  10      -1.259   9.989  -1.738  1.00  0.00           H  
ATOM    145  HB3 ASP A  10      -2.238   9.960  -3.206  1.00  0.00           H  
ATOM    150  N   ARG A  11       1.574   9.905  -1.804  1.00  0.00           N  
ATOM    152  CA  ARG A  11       2.863   9.593  -1.195  1.00  0.00           C  
ATOM    154  C   ARG A  11       3.042   8.103  -0.884  1.00  0.00           C  
ATOM    158  O   ARG A  11       4.061   7.546  -1.278  1.00  0.00           O  
ATOM    155  CB  ARG A  11       3.048  10.487   0.031  1.00  0.00           C  
ATOM    159  CG  ARG A  11       4.450  10.309   0.605  1.00  0.00           C  
ATOM    162  CD  ARG A  11       4.668  11.279   1.759  1.00  0.00           C  
ATOM    165  NE  ARG A  11       5.904  10.906   2.437  1.00  0.00           N  
ATOM    173  CZ  ARG A  11       6.865  11.674   2.901  1.00  0.00           C  
ATOM    167  NH1 ARG A  11       6.803  12.977   2.913  1.00  0.00           N1+
ATOM    170  NH2 ARG A  11       7.925  11.109   3.375  1.00  0.00           N  
ATOM    151  H   ARG A  11       0.960  10.561  -1.342  1.00  0.00           H  
ATOM    153  HA  ARG A  11       3.645   9.827  -1.917  1.00  0.00           H  
ATOM    156  HB2 ARG A  11       2.915  11.528  -0.262  1.00  0.00           H  
ATOM    157  HB3 ARG A  11       2.309  10.235   0.791  1.00  0.00           H  
ATOM    160  HG2 ARG A  11       4.570   9.287   0.965  1.00  0.00           H  
ATOM    161  HG3 ARG A  11       5.197  10.497  -0.167  1.00  0.00           H  
ATOM    163  HD2 ARG A  11       3.840  11.177   2.461  1.00  0.00           H  
ATOM    164  HD3 ARG A  11       4.712  12.298   1.376  1.00  0.00           H  
ATOM    166  HE  ARG A  11       5.967   9.921   2.652  1.00  0.00           H  
ATOM    168 HH11 ARG A  11       5.904  13.407   2.751  1.00  0.00           H  
ATOM    169 HH12 ARG A  11       7.518  13.436   3.460  1.00  0.00           H  
ATOM    171 HH21 ARG A  11       7.955  10.100   3.336  1.00  0.00           H  
ATOM    172 HH22 ARG A  11       8.327  11.430   4.244  1.00  0.00           H  
ATOM    174  N   VAL A  12       2.058   7.437  -0.270  1.00  0.00           N  
ATOM    176  CA  VAL A  12       2.202   6.011   0.082  1.00  0.00           C  
ATOM    178  C   VAL A  12       2.222   5.129  -1.165  1.00  0.00           C  
ATOM    181  O   VAL A  12       2.992   4.172  -1.251  1.00  0.00           O  
ATOM    179  CB  VAL A  12       1.138   5.544   1.095  1.00  0.00           C  
ATOM    182  CG1 VAL A  12      -0.293   5.408   0.564  1.00  0.00           C  
ATOM    186  CG2 VAL A  12       1.541   4.199   1.708  1.00  0.00           C  
ATOM    175  H   VAL A  12       1.171   7.895  -0.122  1.00  0.00           H  
ATOM    177  HA  VAL A  12       3.172   5.896   0.565  1.00  0.00           H  
ATOM    180  HB  VAL A  12       1.104   6.274   1.904  1.00  0.00           H  
ATOM    183 HG11 VAL A  12      -0.683   6.387   0.286  1.00  0.00           H  
ATOM    184 HG12 VAL A  12      -0.339   4.734  -0.291  1.00  0.00           H  
ATOM    185 HG13 VAL A  12      -0.927   5.007   1.355  1.00  0.00           H  
ATOM    187 HG21 VAL A  12       1.506   3.407   0.960  1.00  0.00           H  
ATOM    188 HG22 VAL A  12       2.553   4.268   2.107  1.00  0.00           H  
ATOM    189 HG23 VAL A  12       0.873   3.955   2.534  1.00  0.00           H  
ATOM    190  N   THR A  13       1.431   5.483  -2.180  1.00  0.00           N  
ATOM    192  CA  THR A  13       1.465   4.818  -3.485  1.00  0.00           C  
ATOM    194  C   THR A  13       2.839   4.966  -4.137  1.00  0.00           C  
ATOM    197  O   THR A  13       3.367   4.005  -4.707  1.00  0.00           O  
ATOM    195  CB  THR A  13       0.355   5.372  -4.389  1.00  0.00           C  
ATOM    198  CG2 THR A  13       0.360   4.742  -5.781  1.00  0.00           C  
ATOM    202  OG1 THR A  13      -0.899   5.054  -3.836  1.00  0.00           O  
ATOM    191  H   THR A  13       0.771   6.235  -2.040  1.00  0.00           H  
ATOM    193  HA  THR A  13       1.285   3.752  -3.345  1.00  0.00           H  
ATOM    196  HB  THR A  13       0.451   6.454  -4.480  1.00  0.00           H  
ATOM    203  HG1 THR A  13      -1.320   5.877  -3.578  1.00  0.00           H  
ATOM    199 HG21 THR A  13       1.283   4.983  -6.308  1.00  0.00           H  
ATOM    200 HG22 THR A  13      -0.481   5.132  -6.354  1.00  0.00           H  
ATOM    201 HG23 THR A  13       0.257   3.661  -5.688  1.00  0.00           H  
ATOM    204  N   GLN A  14       3.450   6.146  -4.027  1.00  0.00           N  
ATOM    206  CA  GLN A  14       4.787   6.388  -4.546  1.00  0.00           C  
ATOM    208  C   GLN A  14       5.873   5.644  -3.757  1.00  0.00           C  
ATOM    212  O   GLN A  14       6.804   5.141  -4.384  1.00  0.00           O  
ATOM    209  CB  GLN A  14       5.050   7.895  -4.598  1.00  0.00           C  
ATOM    213  CG  GLN A  14       6.367   8.208  -5.317  1.00  0.00           C  
ATOM    216  CD  GLN A  14       6.395   7.747  -6.778  1.00  0.00           C  
ATOM    217  NE2 GLN A  14       7.545   7.363  -7.294  1.00  0.00           N  
ATOM    220  OE1 GLN A  14       5.400   7.713  -7.487  1.00  0.00           O  
ATOM    205  H   GLN A  14       2.976   6.900  -3.550  1.00  0.00           H  
ATOM    207  HA  GLN A  14       4.810   6.002  -5.565  1.00  0.00           H  
ATOM    210  HB2 GLN A  14       4.233   8.391  -5.122  1.00  0.00           H  
ATOM    211  HB3 GLN A  14       5.098   8.294  -3.584  1.00  0.00           H  
ATOM    214  HG2 GLN A  14       6.514   9.287  -5.278  1.00  0.00           H  
ATOM    215  HG3 GLN A  14       7.198   7.755  -4.775  1.00  0.00           H  
ATOM    218 HE21 GLN A  14       7.524   7.060  -8.257  1.00  0.00           H  
ATOM    219 HE22 GLN A  14       8.330   7.196  -6.681  1.00  0.00           H  
ATOM    221  N   ASP A  15       5.755   5.513  -2.436  1.00  0.00           N  
ATOM    223  CA  ASP A  15       6.682   4.727  -1.609  1.00  0.00           C  
ATOM    225  C   ASP A  15       6.643   3.240  -1.982  1.00  0.00           C  
ATOM    229  O   ASP A  15       7.686   2.614  -2.212  1.00  0.00           O  
ATOM    226  CB  ASP A  15       6.330   4.887  -0.123  1.00  0.00           C  
ATOM    230  CG  ASP A  15       6.768   6.215   0.495  1.00  0.00           C  
ATOM    231  OD1 ASP A  15       7.409   7.034  -0.207  1.00  0.00           O  
ATOM    232  OD2 ASP A  15       6.502   6.349   1.708  1.00  0.00           O1-
ATOM    222  H   ASP A  15       5.049   6.053  -1.958  1.00  0.00           H  
ATOM    224  HA  ASP A  15       7.700   5.082  -1.764  1.00  0.00           H  
ATOM    227  HB2 ASP A  15       5.257   4.758   0.017  1.00  0.00           H  
ATOM    228  HB3 ASP A  15       6.830   4.093   0.431  1.00  0.00           H  
ATOM    233  N   MET A  16       5.436   2.682  -2.147  1.00  0.00           N  
ATOM    235  CA  MET A  16       5.257   1.315  -2.643  1.00  0.00           C  
ATOM    237  C   MET A  16       5.904   1.134  -4.020  1.00  0.00           C  
ATOM    241  O   MET A  16       6.580   0.131  -4.262  1.00  0.00           O  
ATOM    238  CB  MET A  16       3.765   0.954  -2.729  1.00  0.00           C  
ATOM    242  CG  MET A  16       3.125   0.739  -1.357  1.00  0.00           C  
ATOM    245  SD  MET A  16       1.442   0.055  -1.395  1.00  0.00           S  
ATOM    246  CE  MET A  16       0.521   1.475  -2.041  1.00  0.00           C  
ATOM    234  H   MET A  16       4.625   3.236  -1.910  1.00  0.00           H  
ATOM    236  HA  MET A  16       5.748   0.627  -1.955  1.00  0.00           H  
ATOM    239  HB2 MET A  16       3.669   0.020  -3.283  1.00  0.00           H  
ATOM    240  HB3 MET A  16       3.224   1.732  -3.268  1.00  0.00           H  
ATOM    243  HG2 MET A  16       3.747   0.029  -0.811  1.00  0.00           H  
ATOM    244  HG3 MET A  16       3.118   1.678  -0.804  1.00  0.00           H  
ATOM    247  HE1 MET A  16       0.815   1.660  -3.074  1.00  0.00           H  
ATOM    248  HE2 MET A  16      -0.547   1.262  -2.007  1.00  0.00           H  
ATOM    249  HE3 MET A  16       0.729   2.356  -1.434  1.00  0.00           H  
ATOM    250  N   LEU A  17       5.732   2.103  -4.924  1.00  0.00           N  
ATOM    252  CA  LEU A  17       6.321   2.067  -6.260  1.00  0.00           C  
ATOM    254  C   LEU A  17       7.853   2.217  -6.229  1.00  0.00           C  
ATOM    258  O   LEU A  17       8.554   1.509  -6.961  1.00  0.00           O  
ATOM    255  CB  LEU A  17       5.636   3.148  -7.115  1.00  0.00           C  
ATOM    259  CG  LEU A  17       6.106   3.170  -8.575  1.00  0.00           C  
ATOM    261  CD1 LEU A  17       5.866   1.833  -9.287  1.00  0.00           C  
ATOM    265  CD2 LEU A  17       5.381   4.265  -9.352  1.00  0.00           C  
ATOM    251  H   LEU A  17       5.157   2.893  -4.668  1.00  0.00           H  
ATOM    253  HA  LEU A  17       6.101   1.088  -6.687  1.00  0.00           H  
ATOM    256  HB2 LEU A  17       5.836   4.125  -6.675  1.00  0.00           H  
ATOM    257  HB3 LEU A  17       4.559   2.985  -7.093  1.00  0.00           H  
ATOM    260  HG  LEU A  17       7.172   3.396  -8.589  1.00  0.00           H  
ATOM    262 HD11 LEU A  17       6.510   1.061  -8.864  1.00  0.00           H  
ATOM    263 HD12 LEU A  17       4.822   1.540  -9.173  1.00  0.00           H  
ATOM    264 HD13 LEU A  17       6.091   1.934 -10.348  1.00  0.00           H  
ATOM    266 HD21 LEU A  17       5.733   4.289 -10.384  1.00  0.00           H  
ATOM    267 HD22 LEU A  17       5.586   5.232  -8.894  1.00  0.00           H  
ATOM    268 HD23 LEU A  17       4.306   4.087  -9.338  1.00  0.00           H  
ATOM    269  N   GLN A  18       8.381   3.079  -5.360  1.00  0.00           N  
ATOM    271  CA  GLN A  18       9.814   3.302  -5.180  1.00  0.00           C  
ATOM    273  C   GLN A  18      10.512   2.030  -4.685  1.00  0.00           C  
ATOM    277  O   GLN A  18      11.540   1.655  -5.244  1.00  0.00           O  
ATOM    274  CB  GLN A  18      10.030   4.493  -4.232  1.00  0.00           C  
ATOM    278  CG  GLN A  18      11.507   4.882  -4.054  1.00  0.00           C  
ATOM    281  CD  GLN A  18      12.194   5.293  -5.355  1.00  0.00           C  
ATOM    282  NE2 GLN A  18      13.222   4.585  -5.771  1.00  0.00           N  
ATOM    285  OE1 GLN A  18      11.836   6.264  -6.021  1.00  0.00           O  
ATOM    270  H   GLN A  18       7.750   3.627  -4.793  1.00  0.00           H  
ATOM    272  HA  GLN A  18      10.240   3.555  -6.151  1.00  0.00           H  
ATOM    275  HB2 GLN A  18       9.614   4.255  -3.254  1.00  0.00           H  
ATOM    276  HB3 GLN A  18       9.494   5.357  -4.625  1.00  0.00           H  
ATOM    279  HG2 GLN A  18      12.049   4.051  -3.603  1.00  0.00           H  
ATOM    280  HG3 GLN A  18      11.566   5.721  -3.360  1.00  0.00           H  
ATOM    283 HE21 GLN A  18      13.712   4.873  -6.606  1.00  0.00           H  
ATOM    284 HE22 GLN A  18      13.574   3.806  -5.232  1.00  0.00           H  
ATOM    286  N   ALA A  19       9.903   1.277  -3.766  1.00  0.00           N  
ATOM    288  CA  ALA A  19      10.438  -0.019  -3.342  1.00  0.00           C  
ATOM    290  C   ALA A  19      10.586  -1.018  -4.511  1.00  0.00           C  
ATOM    295  O   ALA A  19      11.474  -1.871  -4.508  1.00  0.00           O  
ATOM    291  CB  ALA A  19       9.519  -0.578  -2.250  1.00  0.00           C  
ATOM    287  H   ALA A  19       9.083   1.644  -3.304  1.00  0.00           H  
ATOM    289  HA  ALA A  19      11.429   0.143  -2.918  1.00  0.00           H  
ATOM    292  HB1 ALA A  19       9.931  -1.512  -1.868  1.00  0.00           H  
ATOM    293  HB2 ALA A  19       8.521  -0.754  -2.652  1.00  0.00           H  
ATOM    294  HB3 ALA A  19       9.449   0.139  -1.432  1.00  0.00           H  
ATOM    296  N   LEU A  20       9.738  -0.926  -5.544  1.00  0.00           N  
ATOM    298  CA  LEU A  20       9.876  -1.737  -6.760  1.00  0.00           C  
ATOM    300  C   LEU A  20      10.938  -1.183  -7.711  1.00  0.00           C  
ATOM    304  O   LEU A  20      11.618  -1.957  -8.385  1.00  0.00           O  
ATOM    301  CB  LEU A  20       8.531  -1.852  -7.491  1.00  0.00           C  
ATOM    305  CG  LEU A  20       7.371  -2.375  -6.636  1.00  0.00           C  
ATOM    307  CD1 LEU A  20       6.137  -2.485  -7.524  1.00  0.00           C  
ATOM    311  CD2 LEU A  20       7.674  -3.738  -6.005  1.00  0.00           C  
ATOM    297  H   LEU A  20       9.029  -0.208  -5.508  1.00  0.00           H  
ATOM    299  HA  LEU A  20      10.206  -2.738  -6.482  1.00  0.00           H  
ATOM    302  HB2 LEU A  20       8.254  -0.872  -7.879  1.00  0.00           H  
ATOM    303  HB3 LEU A  20       8.665  -2.522  -8.340  1.00  0.00           H  
ATOM    306  HG  LEU A  20       7.156  -1.665  -5.838  1.00  0.00           H  
ATOM    308 HD11 LEU A  20       5.915  -1.511  -7.961  1.00  0.00           H  
ATOM    309 HD12 LEU A  20       5.287  -2.779  -6.908  1.00  0.00           H  
ATOM    310 HD13 LEU A  20       6.298  -3.223  -8.310  1.00  0.00           H  
ATOM    312 HD21 LEU A  20       8.508  -3.640  -5.310  1.00  0.00           H  
ATOM    313 HD22 LEU A  20       6.799  -4.061  -5.442  1.00  0.00           H  
ATOM    314 HD23 LEU A  20       7.910  -4.467  -6.781  1.00  0.00           H  
ATOM    315  N   HIS A  21      11.090   0.141  -7.775  1.00  0.00           N  
ATOM    317  CA  HIS A  21      12.189   0.769  -8.505  1.00  0.00           C  
ATOM    319  C   HIS A  21      13.538   0.314  -7.955  1.00  0.00           C  
ATOM    323  O   HIS A  21      14.409  -0.056  -8.740  1.00  0.00           O  
ATOM    320  CB  HIS A  21      12.082   2.296  -8.439  1.00  0.00           C  
ATOM    324  CG  HIS A  21      10.860   2.869  -9.096  1.00  0.00           C  
ATOM    325  CD2 HIS A  21      10.528   4.190  -9.137  1.00  0.00           C  
ATOM    327  ND1 HIS A  21       9.900   2.184  -9.805  1.00  0.00           N  
ATOM    329  CE1 HIS A  21       9.057   3.084 -10.335  1.00  0.00           C  
ATOM    331  NE2 HIS A  21       9.405   4.317  -9.952  1.00  0.00           N  
ATOM    316  H   HIS A  21      10.524   0.721  -7.171  1.00  0.00           H  
ATOM    318  HA  HIS A  21      12.147   0.460  -9.549  1.00  0.00           H  
ATOM    321  HB2 HIS A  21      12.954   2.718  -8.938  1.00  0.00           H  
ATOM    322  HB3 HIS A  21      12.114   2.631  -7.402  1.00  0.00           H  
ATOM    328  HD1 HIS A  21       9.650   1.223  -9.621  1.00  0.00           H  
ATOM    326  HD2 HIS A  21      11.070   4.995  -8.662  1.00  0.00           H  
ATOM    330  HE1 HIS A  21       8.160   2.858 -10.893  1.00  0.00           H  
ATOM    332  N   ASP A  22      13.681   0.245  -6.634  1.00  0.00           N  
ATOM    334  CA  ASP A  22      14.918  -0.182  -5.981  1.00  0.00           C  
ATOM    336  C   ASP A  22      15.290  -1.619  -6.374  1.00  0.00           C  
ATOM    340  O   ASP A  22      16.445  -1.891  -6.691  1.00  0.00           O  
ATOM    337  CB  ASP A  22      14.776  -0.030  -4.461  1.00  0.00           C  
ATOM    341  CG  ASP A  22      14.533   1.417  -4.006  1.00  0.00           C  
ATOM    342  OD1 ASP A  22      14.761   2.359  -4.807  1.00  0.00           O  
ATOM    343  OD2 ASP A  22      14.100   1.570  -2.848  1.00  0.00           O1-
ATOM    333  H   ASP A  22      12.969   0.659  -6.049  1.00  0.00           H  
ATOM    335  HA  ASP A  22      15.729   0.470  -6.306  1.00  0.00           H  
ATOM    338  HB2 ASP A  22      13.954  -0.658  -4.117  1.00  0.00           H  
ATOM    339  HB3 ASP A  22      15.692  -0.389  -3.992  1.00  0.00           H  
ATOM    344  N   LEU A  23      14.308  -2.520  -6.494  1.00  0.00           N  
ATOM    346  CA  LEU A  23      14.527  -3.886  -6.994  1.00  0.00           C  
ATOM    348  C   LEU A  23      14.951  -3.922  -8.470  1.00  0.00           C  
ATOM    352  O   LEU A  23      15.773  -4.753  -8.869  1.00  0.00           O  
ATOM    349  CB  LEU A  23      13.244  -4.713  -6.805  1.00  0.00           C  
ATOM    353  CG  LEU A  23      12.859  -4.961  -5.338  1.00  0.00           C  
ATOM    355  CD1 LEU A  23      11.516  -5.692  -5.286  1.00  0.00           C  
ATOM    359  CD2 LEU A  23      13.897  -5.813  -4.606  1.00  0.00           C  
ATOM    345  H   LEU A  23      13.383  -2.238  -6.203  1.00  0.00           H  
ATOM    347  HA  LEU A  23      15.341  -4.337  -6.426  1.00  0.00           H  
ATOM    350  HB2 LEU A  23      12.422  -4.200  -7.303  1.00  0.00           H  
ATOM    351  HB3 LEU A  23      13.378  -5.677  -7.295  1.00  0.00           H  
ATOM    354  HG  LEU A  23      12.757  -4.013  -4.810  1.00  0.00           H  
ATOM    356 HD11 LEU A  23      10.755  -5.063  -5.748  1.00  0.00           H  
ATOM    357 HD12 LEU A  23      11.240  -5.852  -4.243  1.00  0.00           H  
ATOM    358 HD13 LEU A  23      11.583  -6.646  -5.809  1.00  0.00           H  
ATOM    360 HD21 LEU A  23      14.134  -6.712  -5.175  1.00  0.00           H  
ATOM    361 HD22 LEU A  23      13.537  -6.074  -3.611  1.00  0.00           H  
ATOM    362 HD23 LEU A  23      14.814  -5.238  -4.476  1.00  0.00           H  
ATOM    363  N   CYS A  24      14.399  -3.035  -9.300  1.00  0.00           N  
ATOM    365  CA  CYS A  24      14.828  -2.892 -10.689  1.00  0.00           C  
ATOM    367  C   CYS A  24      16.270  -2.368 -10.780  1.00  0.00           C  
ATOM    371  O   CYS A  24      17.049  -2.871 -11.594  1.00  0.00           O  
ATOM    368  CB  CYS A  24      13.868  -1.960 -11.435  1.00  0.00           C  
ATOM    372  SG  CYS A  24      12.192  -2.585 -11.717  1.00  0.00           S  
ATOM    364  H   CYS A  24      13.725  -2.383  -8.924  1.00  0.00           H  
ATOM    366  HA  CYS A  24      14.805  -3.871 -11.168  1.00  0.00           H  
ATOM    369  HB2 CYS A  24      14.301  -1.749 -12.413  1.00  0.00           H  
ATOM    370  HB3 CYS A  24      13.798  -1.014 -10.898  1.00  0.00           H  
ATOM    373  N   VAL A  25      16.633  -1.395  -9.939  1.00  0.00           N  
ATOM    375  CA  VAL A  25      17.988  -0.834  -9.863  1.00  0.00           C  
ATOM    377  C   VAL A  25      18.982  -1.869  -9.348  1.00  0.00           C  
ATOM    380  O   VAL A  25      20.030  -2.051  -9.962  1.00  0.00           O  
ATOM    378  CB  VAL A  25      18.017   0.446  -9.003  1.00  0.00           C  
ATOM    381  CG1 VAL A  25      19.446   0.946  -8.746  1.00  0.00           C  
ATOM    385  CG2 VAL A  25      17.265   1.580  -9.711  1.00  0.00           C  
ATOM    374  H   VAL A  25      15.938  -1.029  -9.304  1.00  0.00           H  
ATOM    376  HA  VAL A  25      18.304  -0.569 -10.872  1.00  0.00           H  
ATOM    379  HB  VAL A  25      17.541   0.251  -8.042  1.00  0.00           H  
ATOM    382 HG11 VAL A  25      19.981   0.242  -8.110  1.00  0.00           H  
ATOM    383 HG12 VAL A  25      19.983   1.064  -9.687  1.00  0.00           H  
ATOM    384 HG13 VAL A  25      19.413   1.901  -8.221  1.00  0.00           H  
ATOM    386 HG21 VAL A  25      17.733   1.804 -10.669  1.00  0.00           H  
ATOM    387 HG22 VAL A  25      17.264   2.469  -9.080  1.00  0.00           H  
ATOM    388 HG23 VAL A  25      16.229   1.292  -9.883  1.00  0.00           H  
ATOM    389  N   GLU A  26      18.641  -2.605  -8.291  1.00  0.00           N  
ATOM    391  CA  GLU A  26      19.461  -3.695  -7.750  1.00  0.00           C  
ATOM    393  C   GLU A  26      19.781  -4.736  -8.833  1.00  0.00           C  
ATOM    397  O   GLU A  26      20.909  -5.216  -8.941  1.00  0.00           O  
ATOM    394  CB  GLU A  26      18.693  -4.357  -6.591  1.00  0.00           C  
ATOM    398  CG  GLU A  26      19.515  -5.397  -5.808  1.00  0.00           C  
ATOM    401  CD  GLU A  26      18.623  -6.396  -5.053  1.00  0.00           C  
ATOM    402  OE1 GLU A  26      18.961  -7.606  -5.054  1.00  0.00           O  
ATOM    403  OE2 GLU A  26      17.527  -6.030  -4.583  1.00  0.00           O1-
ATOM    390  H   GLU A  26      17.795  -2.370  -7.793  1.00  0.00           H  
ATOM    392  HA  GLU A  26      20.401  -3.292  -7.373  1.00  0.00           H  
ATOM    395  HB2 GLU A  26      17.808  -4.841  -7.004  1.00  0.00           H  
ATOM    396  HB3 GLU A  26      18.365  -3.590  -5.890  1.00  0.00           H  
ATOM    399  HG2 GLU A  26      20.172  -4.880  -5.108  1.00  0.00           H  
ATOM    400  HG3 GLU A  26      20.144  -5.959  -6.499  1.00  0.00           H  
ATOM    404  N   ARG A  27      18.791  -5.084  -9.669  1.00  0.00           N  
ATOM    406  CA  ARG A  27      18.946  -6.145 -10.668  1.00  0.00           C  
ATOM    408  C   ARG A  27      19.612  -5.692 -11.966  1.00  0.00           C  
ATOM    412  O   ARG A  27      20.341  -6.484 -12.564  1.00  0.00           O  
ATOM    409  CB  ARG A  27      17.577  -6.798 -10.920  1.00  0.00           C  
ATOM    413  CG  ARG A  27      17.637  -8.013 -11.860  1.00  0.00           C  
ATOM    416  CD  ARG A  27      18.594  -9.095 -11.346  1.00  0.00           C  
ATOM    419  NE  ARG A  27      18.597 -10.284 -12.218  1.00  0.00           N  
ATOM    427  CZ  ARG A  27      19.569 -11.176 -12.296  1.00  0.00           C  
ATOM    421  NH1 ARG A  27      20.657 -11.079 -11.581  1.00  0.00           N1+
ATOM    424  NH2 ARG A  27      19.465 -12.195 -13.103  1.00  0.00           N  
ATOM    405  H   ARG A  27      17.882  -4.675  -9.507  1.00  0.00           H  
ATOM    407  HA  ARG A  27      19.624  -6.879 -10.230  1.00  0.00           H  
ATOM    410  HB2 ARG A  27      17.161  -7.117  -9.965  1.00  0.00           H  
ATOM    411  HB3 ARG A  27      16.901  -6.058 -11.348  1.00  0.00           H  
ATOM    414  HG2 ARG A  27      16.636  -8.434 -11.951  1.00  0.00           H  
ATOM    415  HG3 ARG A  27      17.959  -7.692 -12.851  1.00  0.00           H  
ATOM    417  HD2 ARG A  27      19.600  -8.677 -11.312  1.00  0.00           H  
ATOM    418  HD3 ARG A  27      18.297  -9.380 -10.337  1.00  0.00           H  
ATOM    420  HE  ARG A  27      17.804 -10.396 -12.834  1.00  0.00           H  
ATOM    422 HH11 ARG A  27      21.412 -11.743 -11.674  1.00  0.00           H  
ATOM    423 HH12 ARG A  27      20.780 -10.259 -11.005  1.00  0.00           H  
ATOM    425 HH21 ARG A  27      18.647 -12.301 -13.684  1.00  0.00           H  
ATOM    426 HH22 ARG A  27      20.220 -12.863 -13.166  1.00  0.00           H  
ATOM    428  N   PHE A  28      19.316  -4.485 -12.441  1.00  0.00           N  
ATOM    430  CA  PHE A  28      19.686  -4.036 -13.790  1.00  0.00           C  
ATOM    432  C   PHE A  28      20.549  -2.764 -13.817  1.00  0.00           C  
ATOM    436  O   PHE A  28      21.039  -2.382 -14.883  1.00  0.00           O  
ATOM    433  CB  PHE A  28      18.411  -3.868 -14.626  1.00  0.00           C  
ATOM    437  CG  PHE A  28      17.517  -5.088 -14.734  1.00  0.00           C  
ATOM    438  CD1 PHE A  28      17.997  -6.255 -15.358  1.00  0.00           C  
ATOM    440  CD2 PHE A  28      16.199  -5.049 -14.243  1.00  0.00           C  
ATOM    442  CE1 PHE A  28      17.162  -7.377 -15.494  1.00  0.00           C  
ATOM    444  CE2 PHE A  28      15.365  -6.173 -14.375  1.00  0.00           C  
ATOM    446  CZ  PHE A  28      15.847  -7.335 -15.000  1.00  0.00           C  
ATOM    429  H   PHE A  28      18.678  -3.914 -11.906  1.00  0.00           H  
ATOM    431  HA  PHE A  28      20.295  -4.803 -14.268  1.00  0.00           H  
ATOM    434  HB2 PHE A  28      17.836  -3.039 -14.214  1.00  0.00           H  
ATOM    435  HB3 PHE A  28      18.712  -3.609 -15.641  1.00  0.00           H  
ATOM    439  HD1 PHE A  28      19.014  -6.289 -15.722  1.00  0.00           H  
ATOM    441  HD2 PHE A  28      15.829  -4.158 -13.757  1.00  0.00           H  
ATOM    443  HE1 PHE A  28      17.530  -8.273 -15.972  1.00  0.00           H  
ATOM    445  HE2 PHE A  28      14.352  -6.145 -14.000  1.00  0.00           H  
ATOM    447  HZ  PHE A  28      15.203  -8.194 -15.107  1.00  0.00           H  
ATOM    448  N   GLY A  29      20.773  -2.131 -12.666  1.00  0.00           N  
ATOM    450  CA  GLY A  29      21.590  -0.931 -12.500  1.00  0.00           C  
ATOM    453  C   GLY A  29      20.794   0.376 -12.508  1.00  0.00           C  
ATOM    454  O   GLY A  29      19.573   0.412 -12.661  1.00  0.00           O  
ATOM    449  H   GLY A  29      20.343  -2.486 -11.825  1.00  0.00           H  
ATOM    451  HA2 GLY A  29      22.345  -0.884 -13.285  1.00  0.00           H  
ATOM    452  HA3 GLY A  29      22.107  -1.001 -11.544  1.00  0.00           H  
ATOM    455  N   THR A  30      21.505   1.490 -12.353  1.00  0.00           N  
ATOM    457  CA  THR A  30      20.912   2.828 -12.227  1.00  0.00           C  
ATOM    459  C   THR A  30      20.024   3.210 -13.418  1.00  0.00           C  
ATOM    462  O   THR A  30      20.323   2.925 -14.586  1.00  0.00           O  
ATOM    460  CB  THR A  30      22.013   3.880 -12.018  1.00  0.00           C  
ATOM    463  CG2 THR A  30      21.476   5.257 -11.631  1.00  0.00           C  
ATOM    467  OG1 THR A  30      22.843   3.452 -10.966  1.00  0.00           O  
ATOM    456  H   THR A  30      22.488   1.412 -12.136  1.00  0.00           H  
ATOM    458  HA  THR A  30      20.293   2.824 -11.330  1.00  0.00           H  
ATOM    461  HB  THR A  30      22.610   3.970 -12.925  1.00  0.00           H  
ATOM    468  HG1 THR A  30      23.372   4.196 -10.667  1.00  0.00           H  
ATOM    464 HG21 THR A  30      22.307   5.924 -11.400  1.00  0.00           H  
ATOM    465 HG22 THR A  30      20.833   5.177 -10.754  1.00  0.00           H  
ATOM    466 HG23 THR A  30      20.916   5.694 -12.458  1.00  0.00           H  
ATOM    469  N   GLY A  31      18.924   3.903 -13.112  1.00  0.00           N  
ATOM    471  CA  GLY A  31      17.981   4.455 -14.087  1.00  0.00           C  
ATOM    474  C   GLY A  31      16.879   3.492 -14.533  1.00  0.00           C  
ATOM    475  O   GLY A  31      15.967   3.921 -15.238  1.00  0.00           O  
ATOM    470  H   GLY A  31      18.732   4.073 -12.135  1.00  0.00           H  
ATOM    472  HA2 GLY A  31      17.498   5.328 -13.648  1.00  0.00           H  
ATOM    473  HA3 GLY A  31      18.525   4.780 -14.974  1.00  0.00           H  
ATOM    476  N   TYR A  32      16.933   2.219 -14.131  1.00  0.00           N  
ATOM    478  CA  TYR A  32      15.787   1.324 -14.277  1.00  0.00           C  
ATOM    480  C   TYR A  32      14.694   1.686 -13.273  1.00  0.00           C  
ATOM    484  O   TYR A  32      14.970   1.998 -12.119  1.00  0.00           O  
ATOM    481  CB  TYR A  32      16.204  -0.141 -14.128  1.00  0.00           C  
ATOM    485  CG  TYR A  32      16.856  -0.716 -15.365  1.00  0.00           C  
ATOM    486  CD1 TYR A  32      16.077  -1.402 -16.317  1.00  0.00           C  
ATOM    488  CD2 TYR A  32      18.242  -0.593 -15.553  1.00  0.00           C  
ATOM    490  CE1 TYR A  32      16.687  -1.967 -17.453  1.00  0.00           C  
ATOM    492  CE2 TYR A  32      18.860  -1.180 -16.668  1.00  0.00           C  
ATOM    496  CZ  TYR A  32      18.082  -1.861 -17.623  1.00  0.00           C  
ATOM    494  OH  TYR A  32      18.691  -2.426 -18.693  1.00  0.00           O  
ATOM    477  H   TYR A  32      17.685   1.921 -13.527  1.00  0.00           H  
ATOM    479  HA  TYR A  32      15.366   1.448 -15.275  1.00  0.00           H  
ATOM    482  HB2 TYR A  32      15.307  -0.730 -13.937  1.00  0.00           H  
ATOM    483  HB3 TYR A  32      16.862  -0.257 -13.267  1.00  0.00           H  
ATOM    487  HD1 TYR A  32      15.011  -1.500 -16.175  1.00  0.00           H  
ATOM    489  HD2 TYR A  32      18.843  -0.086 -14.813  1.00  0.00           H  
ATOM    491  HE1 TYR A  32      16.098  -2.488 -18.192  1.00  0.00           H  
ATOM    493  HE2 TYR A  32      19.935  -1.142 -16.767  1.00  0.00           H  
ATOM    495  HH  TYR A  32      19.641  -2.293 -18.674  1.00  0.00           H  
ATOM    497  N   ARG A  33      13.445   1.617 -13.725  1.00  0.00           N  
ATOM    499  CA  ARG A  33      12.244   1.838 -12.921  1.00  0.00           C  
ATOM    501  C   ARG A  33      11.258   0.708 -13.171  1.00  0.00           C  
ATOM    505  O   ARG A  33      11.243   0.115 -14.252  1.00  0.00           O  
ATOM    502  CB  ARG A  33      11.604   3.188 -13.273  1.00  0.00           C  
ATOM    506  CG  ARG A  33      12.530   4.397 -13.097  1.00  0.00           C  
ATOM    509  CD  ARG A  33      11.760   5.697 -13.373  1.00  0.00           C  
ATOM    512  NE  ARG A  33      10.993   6.151 -12.198  1.00  0.00           N  
ATOM    520  CZ  ARG A  33      11.464   6.890 -11.209  1.00  0.00           C  
ATOM    514  NH1 ARG A  33      12.689   7.327 -11.171  1.00  0.00           N1+
ATOM    517  NH2 ARG A  33      10.745   7.246 -10.206  1.00  0.00           N  
ATOM    498  H   ARG A  33      13.301   1.400 -14.701  1.00  0.00           H  
ATOM    500  HA  ARG A  33      12.501   1.840 -11.862  1.00  0.00           H  
ATOM    503  HB2 ARG A  33      11.297   3.156 -14.319  1.00  0.00           H  
ATOM    504  HB3 ARG A  33      10.716   3.329 -12.657  1.00  0.00           H  
ATOM    507  HG2 ARG A  33      13.350   4.325 -13.812  1.00  0.00           H  
ATOM    508  HG3 ARG A  33      12.944   4.409 -12.088  1.00  0.00           H  
ATOM    510  HD2 ARG A  33      11.079   5.549 -14.211  1.00  0.00           H  
ATOM    511  HD3 ARG A  33      12.467   6.473 -13.667  1.00  0.00           H  
ATOM    513  HE  ARG A  33      10.011   5.921 -12.131  1.00  0.00           H  
ATOM    515 HH11 ARG A  33      12.940   7.943 -10.412  1.00  0.00           H  
ATOM    516 HH12 ARG A  33      13.321   7.092 -11.923  1.00  0.00           H  
ATOM    518 HH21 ARG A  33       9.762   7.016 -10.253  1.00  0.00           H  
ATOM    519 HH22 ARG A  33      11.016   7.999  -9.590  1.00  0.00           H  
ATOM    521  N   ALA A  34      10.427   0.436 -12.176  1.00  0.00           N  
ATOM    523  CA  ALA A  34       9.311  -0.484 -12.318  1.00  0.00           C  
ATOM    525  C   ALA A  34       8.262   0.111 -13.265  1.00  0.00           C  
ATOM    530  O   ALA A  34       7.931   1.292 -13.209  1.00  0.00           O  
ATOM    526  CB  ALA A  34       8.732  -0.830 -10.943  1.00  0.00           C  
ATOM    522  H   ALA A  34      10.465   1.032 -11.362  1.00  0.00           H  
ATOM    524  HA  ALA A  34       9.686  -1.407 -12.759  1.00  0.00           H  
ATOM    527  HB1 ALA A  34       7.989  -1.620 -11.050  1.00  0.00           H  
ATOM    528  HB2 ALA A  34       8.252   0.042 -10.501  1.00  0.00           H  
ATOM    529  HB3 ALA A  34       9.528  -1.189 -10.290  1.00  0.00           H  
ATOM    531  N   VAL A  35       7.745  -0.736 -14.141  1.00  0.00           N  
ATOM    533  CA  VAL A  35       6.803  -0.388 -15.204  1.00  0.00           C  
ATOM    535  C   VAL A  35       5.441  -1.010 -14.947  1.00  0.00           C  
ATOM    538  O   VAL A  35       4.427  -0.390 -15.236  1.00  0.00           O  
ATOM    536  CB  VAL A  35       7.357  -0.908 -16.533  1.00  0.00           C  
ATOM    539  CG1 VAL A  35       6.388  -0.707 -17.689  1.00  0.00           C  
ATOM    543  CG2 VAL A  35       8.657  -0.212 -16.933  1.00  0.00           C  
ATOM    532  H   VAL A  35       8.116  -1.675 -14.133  1.00  0.00           H  
ATOM    534  HA  VAL A  35       6.678   0.693 -15.265  1.00  0.00           H  
ATOM    537  HB  VAL A  35       7.551  -1.977 -16.444  1.00  0.00           H  
ATOM    540 HG11 VAL A  35       6.203   0.357 -17.839  1.00  0.00           H  
ATOM    541 HG12 VAL A  35       5.450  -1.235 -17.518  1.00  0.00           H  
ATOM    542 HG13 VAL A  35       6.868  -1.166 -18.554  1.00  0.00           H  
ATOM    544 HG21 VAL A  35       8.466   0.848 -17.099  1.00  0.00           H  
ATOM    545 HG22 VAL A  35       9.408  -0.332 -16.153  1.00  0.00           H  
ATOM    546 HG23 VAL A  35       9.032  -0.668 -17.849  1.00  0.00           H  
ATOM    547  N   SER A  36       5.416  -2.246 -14.464  1.00  0.00           N  
ATOM    549  CA  SER A  36       4.212  -2.977 -14.064  1.00  0.00           C  
ATOM    551  C   SER A  36       4.641  -4.238 -13.318  1.00  0.00           C  
ATOM    555  O   SER A  36       5.838  -4.490 -13.144  1.00  0.00           O  
ATOM    552  CB  SER A  36       3.372  -3.350 -15.297  1.00  0.00           C  
ATOM    556  OG  SER A  36       4.112  -4.147 -16.204  1.00  0.00           O  
ATOM    548  H   SER A  36       6.294  -2.686 -14.229  1.00  0.00           H  
ATOM    550  HA  SER A  36       3.603  -2.366 -13.397  1.00  0.00           H  
ATOM    553  HB2 SER A  36       2.480  -3.892 -14.985  1.00  0.00           H  
ATOM    554  HB3 SER A  36       3.047  -2.441 -15.803  1.00  0.00           H  
ATOM    557  HG  SER A  36       4.997  -3.782 -16.274  1.00  0.00           H  
ATOM    558  N   GLY A  37       3.694  -5.071 -12.915  1.00  0.00           N  
ATOM    560  CA  GLY A  37       4.004  -6.430 -12.514  1.00  0.00           C  
ATOM    563  C   GLY A  37       2.777  -7.209 -12.080  1.00  0.00           C  
ATOM    564  O   GLY A  37       1.643  -6.779 -12.273  1.00  0.00           O  
ATOM    559  H   GLY A  37       2.723  -4.795 -12.969  1.00  0.00           H  
ATOM    561  HA2 GLY A  37       4.469  -6.958 -13.347  1.00  0.00           H  
ATOM    562  HA3 GLY A  37       4.720  -6.401 -11.693  1.00  0.00           H  
ATOM    565  N   LEU A  38       3.023  -8.373 -11.492  1.00  0.00           N  
ATOM    567  CA  LEU A  38       1.986  -9.277 -11.011  1.00  0.00           C  
ATOM    569  C   LEU A  38       2.474 -10.103  -9.824  1.00  0.00           C  
ATOM    573  O   LEU A  38       3.678 -10.242  -9.587  1.00  0.00           O  
ATOM    570  CB  LEU A  38       1.475 -10.148 -12.180  1.00  0.00           C  
ATOM    574  CG  LEU A  38       2.518 -11.053 -12.872  1.00  0.00           C  
ATOM    576  CD1 LEU A  38       2.754 -12.380 -12.145  1.00  0.00           C  
ATOM    580  CD2 LEU A  38       2.045 -11.397 -14.285  1.00  0.00           C  
ATOM    566  H   LEU A  38       3.986  -8.626 -11.322  1.00  0.00           H  
ATOM    568  HA  LEU A  38       1.148  -8.677 -10.657  1.00  0.00           H  
ATOM    571  HB2 LEU A  38       1.062  -9.467 -12.923  1.00  0.00           H  
ATOM    572  HB3 LEU A  38       0.647 -10.766 -11.832  1.00  0.00           H  
ATOM    575  HG  LEU A  38       3.467 -10.525 -12.968  1.00  0.00           H  
ATOM    577 HD11 LEU A  38       1.811 -12.909 -12.005  1.00  0.00           H  
ATOM    578 HD12 LEU A  38       3.222 -12.219 -11.174  1.00  0.00           H  
ATOM    579 HD13 LEU A  38       3.428 -13.007 -12.730  1.00  0.00           H  
ATOM    581 HD21 LEU A  38       2.772 -12.041 -14.779  1.00  0.00           H  
ATOM    582 HD22 LEU A  38       1.084 -11.909 -14.237  1.00  0.00           H  
ATOM    583 HD23 LEU A  38       1.931 -10.482 -14.866  1.00  0.00           H  
ATOM    584  N   CYS A  39       1.518 -10.683  -9.110  1.00  0.00           N  
ATOM    586  CA  CYS A  39       1.768 -11.724  -8.128  1.00  0.00           C  
ATOM    588  C   CYS A  39       1.611 -13.096  -8.775  1.00  0.00           C  
ATOM    592  O   CYS A  39       0.589 -13.386  -9.396  1.00  0.00           O  
ATOM    589  CB  CYS A  39       0.802 -11.548  -6.959  1.00  0.00           C  
ATOM    593  SG  CYS A  39       1.178 -10.084  -5.988  1.00  0.00           S  
ATOM    585  H   CYS A  39       0.556 -10.520  -9.369  1.00  0.00           H  
ATOM    587  HA  CYS A  39       2.784 -11.638  -7.743  1.00  0.00           H  
ATOM    590  HB2 CYS A  39       0.862 -12.418  -6.305  1.00  0.00           H  
ATOM    591  HB3 CYS A  39      -0.218 -11.478  -7.336  1.00  0.00           H  
ATOM    594  N   TYR A  40       2.606 -13.956  -8.599  1.00  0.00           N  
ATOM    596  CA  TYR A  40       2.442 -15.381  -8.812  1.00  0.00           C  
ATOM    598  C   TYR A  40       1.784 -15.995  -7.581  1.00  0.00           C  
ATOM    602  O   TYR A  40       2.199 -15.762  -6.446  1.00  0.00           O  
ATOM    599  CB  TYR A  40       3.788 -16.041  -9.105  1.00  0.00           C  
ATOM    603  CG  TYR A  40       4.395 -15.686 -10.446  1.00  0.00           C  
ATOM    604  CD1 TYR A  40       3.666 -15.932 -11.625  1.00  0.00           C  
ATOM    606  CD2 TYR A  40       5.710 -15.186 -10.522  1.00  0.00           C  
ATOM    608  CE1 TYR A  40       4.250 -15.696 -12.880  1.00  0.00           C  
ATOM    610  CE2 TYR A  40       6.312 -14.979 -11.777  1.00  0.00           C  
ATOM    614  CZ  TYR A  40       5.580 -15.245 -12.956  1.00  0.00           C  
ATOM    612  OH  TYR A  40       6.174 -15.134 -14.170  1.00  0.00           O  
ATOM    595  H   TYR A  40       3.403 -13.659  -8.055  1.00  0.00           H  
ATOM    597  HA  TYR A  40       1.782 -15.544  -9.664  1.00  0.00           H  
ATOM    600  HB2 TYR A  40       3.665 -17.124  -9.071  1.00  0.00           H  
ATOM    601  HB3 TYR A  40       4.475 -15.767  -8.305  1.00  0.00           H  
ATOM    605  HD1 TYR A  40       2.663 -16.329 -11.572  1.00  0.00           H  
ATOM    607  HD2 TYR A  40       6.271 -15.016  -9.615  1.00  0.00           H  
ATOM    609  HE1 TYR A  40       3.705 -15.909 -13.787  1.00  0.00           H  
ATOM    611  HE2 TYR A  40       7.341 -14.655 -11.831  1.00  0.00           H  
ATOM    613  HH  TYR A  40       7.125 -15.043 -14.067  1.00  0.00           H  
ATOM    615  N   THR A  41       0.770 -16.818  -7.821  1.00  0.00           N  
ATOM    617  CA  THR A  41       0.014 -17.537  -6.789  1.00  0.00           C  
ATOM    619  C   THR A  41       0.722 -18.816  -6.323  1.00  0.00           C  
ATOM    622  O   THR A  41       0.082 -19.716  -5.784  1.00  0.00           O  
ATOM    620  CB  THR A  41      -1.402 -17.842  -7.303  1.00  0.00           C  
ATOM    623  CG2 THR A  41      -2.191 -16.569  -7.614  1.00  0.00           C  
ATOM    627  OG1 THR A  41      -1.319 -18.590  -8.498  1.00  0.00           O  
ATOM    616  H   THR A  41       0.456 -16.945  -8.773  1.00  0.00           H  
ATOM    618  HA  THR A  41      -0.077 -16.897  -5.911  1.00  0.00           H  
ATOM    621  HB  THR A  41      -1.954 -18.412  -6.555  1.00  0.00           H  
ATOM    628  HG1 THR A  41      -1.200 -19.507  -8.241  1.00  0.00           H  
ATOM    624 HG21 THR A  41      -2.248 -15.945  -6.722  1.00  0.00           H  
ATOM    625 HG22 THR A  41      -1.715 -16.006  -8.417  1.00  0.00           H  
ATOM    626 HG23 THR A  41      -3.202 -16.837  -7.923  1.00  0.00           H  
ATOM    629  N   ASP A  42       2.028 -18.952  -6.576  1.00  0.00           N  
ATOM    631  CA  ASP A  42       2.807 -20.110  -6.148  1.00  0.00           C  
ATOM    633  C   ASP A  42       3.190 -20.021  -4.657  1.00  0.00           C  
ATOM    637  O   ASP A  42       3.016 -18.990  -4.009  1.00  0.00           O  
ATOM    634  CB  ASP A  42       3.985 -20.358  -7.108  1.00  0.00           C  
ATOM    638  CG  ASP A  42       5.159 -19.370  -7.032  1.00  0.00           C  
ATOM    639  OD1 ASP A  42       5.034 -18.279  -6.429  1.00  0.00           O  
ATOM    640  OD2 ASP A  42       6.228 -19.750  -7.549  1.00  0.00           O1-
ATOM    630  H   ASP A  42       2.547 -18.131  -6.856  1.00  0.00           H  
ATOM    632  HA  ASP A  42       2.161 -20.983  -6.242  1.00  0.00           H  
ATOM    635  HB2 ASP A  42       3.604 -20.366  -8.130  1.00  0.00           H  
ATOM    636  HB3 ASP A  42       4.371 -21.356  -6.902  1.00  0.00           H  
ATOM    641  N   ARG A  43       3.685 -21.132  -4.083  1.00  0.00           N  
ATOM    643  CA  ARG A  43       3.846 -21.370  -2.625  1.00  0.00           C  
ATOM    645  C   ARG A  43       4.690 -20.336  -1.845  1.00  0.00           C  
ATOM    649  O   ARG A  43       4.908 -20.536  -0.652  1.00  0.00           O  
ATOM    646  CB  ARG A  43       4.420 -22.786  -2.383  1.00  0.00           C  
ATOM    650  CG  ARG A  43       3.471 -23.943  -2.731  1.00  0.00           C  
ATOM    653  CD  ARG A  43       4.056 -25.261  -2.195  1.00  0.00           C  
ATOM    656  NE  ARG A  43       3.200 -26.424  -2.502  1.00  0.00           N  
ATOM    664  CZ  ARG A  43       3.400 -27.672  -2.106  1.00  0.00           C  
ATOM    658  NH1 ARG A  43       4.411 -28.010  -1.352  1.00  0.00           N1+
ATOM    661  NH2 ARG A  43       2.578 -28.619  -2.464  1.00  0.00           N  
ATOM    642  H   ARG A  43       3.850 -21.907  -4.708  1.00  0.00           H  
ATOM    644  HA  ARG A  43       2.859 -21.306  -2.167  1.00  0.00           H  
ATOM    647  HB2 ARG A  43       5.348 -22.897  -2.943  1.00  0.00           H  
ATOM    648  HB3 ARG A  43       4.661 -22.887  -1.324  1.00  0.00           H  
ATOM    651  HG2 ARG A  43       3.345 -24.003  -3.812  1.00  0.00           H  
ATOM    652  HG3 ARG A  43       2.500 -23.768  -2.267  1.00  0.00           H  
ATOM    654  HD2 ARG A  43       4.167 -25.174  -1.114  1.00  0.00           H  
ATOM    655  HD3 ARG A  43       5.040 -25.412  -2.639  1.00  0.00           H  
ATOM    657  HE  ARG A  43       2.382 -26.250  -3.067  1.00  0.00           H  
ATOM    659 HH11 ARG A  43       4.530 -28.967  -1.053  1.00  0.00           H  
ATOM    660 HH12 ARG A  43       5.054 -27.292  -1.050  1.00  0.00           H  
ATOM    662 HH21 ARG A  43       1.776 -28.408  -3.040  1.00  0.00           H  
ATOM    663 HH22 ARG A  43       2.730 -29.571  -2.164  1.00  0.00           H  
ATOM    665  N   ARG A  44       5.219 -19.283  -2.473  1.00  0.00           N  
ATOM    667  CA  ARG A  44       6.084 -18.276  -1.835  1.00  0.00           C  
ATOM    669  C   ARG A  44       5.641 -16.823  -2.026  1.00  0.00           C  
ATOM    673  O   ARG A  44       6.468 -15.947  -1.788  1.00  0.00           O  
ATOM    670  CB  ARG A  44       7.550 -18.506  -2.243  1.00  0.00           C  
ATOM    674  CG  ARG A  44       8.105 -19.795  -1.630  1.00  0.00           C  
ATOM    677  CD  ARG A  44       9.618 -19.854  -1.845  1.00  0.00           C  
ATOM    680  NE  ARG A  44      10.204 -21.051  -1.213  1.00  0.00           N  
ATOM    688  CZ  ARG A  44      11.493 -21.319  -1.105  1.00  0.00           C  
ATOM    682  NH1 ARG A  44      12.405 -20.505  -1.560  1.00  0.00           N1+
ATOM    685  NH2 ARG A  44      11.895 -22.419  -0.533  1.00  0.00           N  
ATOM    666  H   ARG A  44       4.903 -19.116  -3.418  1.00  0.00           H  
ATOM    668  HA  ARG A  44       6.017 -18.397  -0.754  1.00  0.00           H  
ATOM    671  HB2 ARG A  44       7.631 -18.539  -3.330  1.00  0.00           H  
ATOM    672  HB3 ARG A  44       8.163 -17.680  -1.881  1.00  0.00           H  
ATOM    675  HG2 ARG A  44       7.897 -19.805  -0.560  1.00  0.00           H  
ATOM    676  HG3 ARG A  44       7.633 -20.660  -2.096  1.00  0.00           H  
ATOM    678  HD2 ARG A  44       9.819 -19.865  -2.916  1.00  0.00           H  
ATOM    679  HD3 ARG A  44      10.061 -18.957  -1.412  1.00  0.00           H  
ATOM    681  HE  ARG A  44       9.553 -21.715  -0.820  1.00  0.00           H  
ATOM    683 HH11 ARG A  44      12.103 -19.659  -2.022  1.00  0.00           H  
ATOM    684 HH12 ARG A  44      13.387 -20.729  -1.491  1.00  0.00           H  
ATOM    686 HH21 ARG A  44      12.883 -22.605  -0.435  1.00  0.00           H  
ATOM    687 HH22 ARG A  44      11.223 -23.098  -0.206  1.00  0.00           H  
ATOM    689  N   ALA A  45       4.379 -16.566  -2.396  1.00  0.00           N  
ATOM    691  CA  ALA A  45       3.854 -15.207  -2.575  1.00  0.00           C  
ATOM    693  C   ALA A  45       4.840 -14.358  -3.401  1.00  0.00           C  
ATOM    698  O   ALA A  45       5.503 -13.444  -2.908  1.00  0.00           O  
ATOM    694  CB  ALA A  45       3.488 -14.616  -1.203  1.00  0.00           C  
ATOM    690  H   ALA A  45       3.765 -17.340  -2.607  1.00  0.00           H  
ATOM    692  HA  ALA A  45       2.934 -15.272  -3.156  1.00  0.00           H  
ATOM    695  HB1 ALA A  45       2.679 -15.190  -0.751  1.00  0.00           H  
ATOM    696  HB2 ALA A  45       4.350 -14.631  -0.536  1.00  0.00           H  
ATOM    697  HB3 ALA A  45       3.164 -13.582  -1.319  1.00  0.00           H  
ATOM    699  N   THR A  46       5.044 -14.759  -4.654  1.00  0.00           N  
ATOM    701  CA  THR A  46       6.160 -14.263  -5.460  1.00  0.00           C  
ATOM    703  C   THR A  46       5.741 -13.071  -6.313  1.00  0.00           C  
ATOM    706  O   THR A  46       4.765 -13.142  -7.052  1.00  0.00           O  
ATOM    704  CB  THR A  46       6.762 -15.388  -6.312  1.00  0.00           C  
ATOM    707  CG2 THR A  46       8.028 -14.921  -7.015  1.00  0.00           C  
ATOM    711  OG1 THR A  46       7.088 -16.520  -5.538  1.00  0.00           O  
ATOM    700  H   THR A  46       4.478 -15.509  -5.026  1.00  0.00           H  
ATOM    702  HA  THR A  46       6.948 -13.923  -4.788  1.00  0.00           H  
ATOM    705  HB  THR A  46       6.043 -15.699  -7.070  1.00  0.00           H  
ATOM    712  HG1 THR A  46       6.466 -17.198  -5.813  1.00  0.00           H  
ATOM    708 HG21 THR A  46       7.758 -14.156  -7.743  1.00  0.00           H  
ATOM    709 HG22 THR A  46       8.478 -15.767  -7.535  1.00  0.00           H  
ATOM    710 HG23 THR A  46       8.736 -14.513  -6.294  1.00  0.00           H  
ATOM    713  N   ARG A  47       6.512 -11.982  -6.284  1.00  0.00           N  
ATOM    715  CA  ARG A  47       6.323 -10.821  -7.164  1.00  0.00           C  
ATOM    717  C   ARG A  47       7.124 -10.983  -8.447  1.00  0.00           C  
ATOM    721  O   ARG A  47       8.333 -11.218  -8.382  1.00  0.00           O  
ATOM    718  CB  ARG A  47       6.766  -9.532  -6.460  1.00  0.00           C  
ATOM    722  CG  ARG A  47       6.025  -9.262  -5.147  1.00  0.00           C  
ATOM    725  CD  ARG A  47       6.493  -7.944  -4.544  1.00  0.00           C  
ATOM    728  NE  ARG A  47       7.833  -8.109  -3.956  1.00  0.00           N  
ATOM    736  CZ  ARG A  47       8.490  -7.195  -3.272  1.00  0.00           C  
ATOM    730  NH1 ARG A  47       8.068  -5.964  -3.184  1.00  0.00           N1+
ATOM    733  NH2 ARG A  47       9.593  -7.515  -2.657  1.00  0.00           N  
ATOM    714  H   ARG A  47       7.309 -11.976  -5.664  1.00  0.00           H  
ATOM    716  HA  ARG A  47       5.268 -10.729  -7.423  1.00  0.00           H  
ATOM    719  HB2 ARG A  47       6.594  -8.696  -7.138  1.00  0.00           H  
ATOM    720  HB3 ARG A  47       7.837  -9.586  -6.262  1.00  0.00           H  
ATOM    723  HG2 ARG A  47       6.179 -10.072  -4.434  1.00  0.00           H  
ATOM    724  HG3 ARG A  47       4.957  -9.173  -5.348  1.00  0.00           H  
ATOM    726  HD2 ARG A  47       6.504  -7.172  -5.313  1.00  0.00           H  
ATOM    727  HD3 ARG A  47       5.780  -7.642  -3.777  1.00  0.00           H  
ATOM    729  HE  ARG A  47       8.203  -9.048  -3.946  1.00  0.00           H  
ATOM    731 HH11 ARG A  47       8.582  -5.263  -2.670  1.00  0.00           H  
ATOM    732 HH12 ARG A  47       7.238  -5.694  -3.692  1.00  0.00           H  
ATOM    734 HH21 ARG A  47       9.882  -8.482  -2.610  1.00  0.00           H  
ATOM    735 HH22 ARG A  47      10.081  -6.811  -2.121  1.00  0.00           H  
ATOM    737  N   LYS A  48       6.491 -10.759  -9.597  1.00  0.00           N  
ATOM    739  CA  LYS A  48       7.169 -10.462 -10.865  1.00  0.00           C  
ATOM    741  C   LYS A  48       7.032  -8.978 -11.165  1.00  0.00           C  
ATOM    745  O   LYS A  48       5.920  -8.470 -11.235  1.00  0.00           O  
ATOM    742  CB  LYS A  48       6.585 -11.310 -11.996  1.00  0.00           C  
ATOM    746  CG  LYS A  48       7.273 -10.984 -13.330  1.00  0.00           C  
ATOM    749  CD  LYS A  48       6.702 -11.824 -14.468  1.00  0.00           C  
ATOM    752  CE  LYS A  48       7.427 -11.447 -15.757  1.00  0.00           C  
ATOM    755  NZ  LYS A  48       6.576 -11.562 -16.957  1.00  0.00           N1+
ATOM    738  H   LYS A  48       5.496 -10.592  -9.553  1.00  0.00           H  
ATOM    740  HA  LYS A  48       8.230 -10.695 -10.778  1.00  0.00           H  
ATOM    743  HB2 LYS A  48       5.515 -11.120 -12.078  1.00  0.00           H  
ATOM    744  HB3 LYS A  48       6.737 -12.363 -11.756  1.00  0.00           H  
ATOM    747  HG2 LYS A  48       8.342 -11.173 -13.239  1.00  0.00           H  
ATOM    748  HG3 LYS A  48       7.119  -9.934 -13.580  1.00  0.00           H  
ATOM    750  HD2 LYS A  48       5.631 -11.638 -14.552  1.00  0.00           H  
ATOM    751  HD3 LYS A  48       6.890 -12.876 -14.253  1.00  0.00           H  
ATOM    753  HE2 LYS A  48       8.348 -12.020 -15.868  1.00  0.00           H  
ATOM    754  HE3 LYS A  48       7.718 -10.400 -15.669  1.00  0.00           H  
ATOM    756  HZ1 LYS A  48       6.702 -12.427 -17.463  1.00  0.00           H  
ATOM    757  HZ2 LYS A  48       6.822 -10.763 -17.524  1.00  0.00           H  
ATOM    758  HZ3 LYS A  48       5.609 -11.390 -16.722  1.00  0.00           H  
ATOM    759  N   ILE A  49       8.154  -8.309 -11.381  1.00  0.00           N  
ATOM    761  CA  ILE A  49       8.227  -6.870 -11.627  1.00  0.00           C  
ATOM    763  C   ILE A  49       8.843  -6.668 -13.006  1.00  0.00           C  
ATOM    766  O   ILE A  49       9.926  -7.184 -13.285  1.00  0.00           O  
ATOM    764  CB  ILE A  49       9.055  -6.191 -10.518  1.00  0.00           C  
ATOM    767  CG1 ILE A  49       8.515  -6.483  -9.096  1.00  0.00           C  
ATOM    770  CG2 ILE A  49       9.136  -4.671 -10.739  1.00  0.00           C  
ATOM    774  CD1 ILE A  49       9.644  -6.599  -8.068  1.00  0.00           C  
ATOM    760  H   ILE A  49       9.028  -8.813 -11.344  1.00  0.00           H  
ATOM    762  HA  ILE A  49       7.229  -6.432 -11.623  1.00  0.00           H  
ATOM    765  HB  ILE A  49      10.065  -6.595 -10.586  1.00  0.00           H  
ATOM    768 HG12 ILE A  49       7.957  -7.419  -9.057  1.00  0.00           H  
ATOM    769 HG13 ILE A  49       7.827  -5.692  -8.796  1.00  0.00           H  
ATOM    771 HG21 ILE A  49       9.736  -4.210  -9.955  1.00  0.00           H  
ATOM    772 HG22 ILE A  49       8.138  -4.234 -10.730  1.00  0.00           H  
ATOM    773 HG23 ILE A  49       9.609  -4.447 -11.695  1.00  0.00           H  
ATOM    775 HD11 ILE A  49      10.248  -5.692  -8.075  1.00  0.00           H  
ATOM    776 HD12 ILE A  49       9.214  -6.738  -7.077  1.00  0.00           H  
ATOM    777 HD13 ILE A  49      10.272  -7.459  -8.302  1.00  0.00           H  
ATOM    778  N   GLU A  50       8.148  -5.934 -13.864  1.00  0.00           N  
ATOM    780  CA  GLU A  50       8.658  -5.497 -15.158  1.00  0.00           C  
ATOM    782  C   GLU A  50       9.400  -4.174 -14.989  1.00  0.00           C  
ATOM    786  O   GLU A  50       8.877  -3.235 -14.391  1.00  0.00           O  
ATOM    783  CB  GLU A  50       7.514  -5.349 -16.175  1.00  0.00           C  
ATOM    787  CG  GLU A  50       6.700  -6.629 -16.432  1.00  0.00           C  
ATOM    790  CD  GLU A  50       7.503  -7.807 -17.006  1.00  0.00           C  
ATOM    791  OE1 GLU A  50       6.927  -8.915 -17.112  1.00  0.00           O  
ATOM    792  OE2 GLU A  50       8.712  -7.673 -17.297  1.00  0.00           O1-
ATOM    779  H   GLU A  50       7.287  -5.511 -13.547  1.00  0.00           H  
ATOM    781  HA  GLU A  50       9.371  -6.230 -15.535  1.00  0.00           H  
ATOM    784  HB2 GLU A  50       6.831  -4.578 -15.819  1.00  0.00           H  
ATOM    785  HB3 GLU A  50       7.927  -4.999 -17.121  1.00  0.00           H  
ATOM    788  HG2 GLU A  50       6.224  -6.939 -15.501  1.00  0.00           H  
ATOM    789  HG3 GLU A  50       5.904  -6.381 -17.135  1.00  0.00           H  
ATOM    793  N   CYS A  51      10.610  -4.096 -15.527  1.00  0.00           N  
ATOM    795  CA  CYS A  51      11.537  -2.988 -15.359  1.00  0.00           C  
ATOM    797  C   CYS A  51      11.981  -2.445 -16.717  1.00  0.00           C  
ATOM    801  O   CYS A  51      12.277  -3.207 -17.640  1.00  0.00           O  
ATOM    798  CB  CYS A  51      12.763  -3.468 -14.575  1.00  0.00           C  
ATOM    802  SG  CYS A  51      12.454  -4.186 -12.941  1.00  0.00           S  
ATOM    794  H   CYS A  51      10.974  -4.919 -15.985  1.00  0.00           H  
ATOM    796  HA  CYS A  51      11.051  -2.193 -14.793  1.00  0.00           H  
ATOM    799  HB2 CYS A  51      13.262  -4.227 -15.177  1.00  0.00           H  
ATOM    800  HB3 CYS A  51      13.454  -2.633 -14.456  1.00  0.00           H  
ATOM    803  N   ASN A  52      12.099  -1.124 -16.829  1.00  0.00           N  
ATOM    805  CA  ASN A  52      12.639  -0.462 -18.017  1.00  0.00           C  
ATOM    807  C   ASN A  52      13.216   0.914 -17.645  1.00  0.00           C  
ATOM    811  O   ASN A  52      12.991   1.394 -16.533  1.00  0.00           O  
ATOM    808  CB  ASN A  52      11.523  -0.399 -19.076  1.00  0.00           C  
ATOM    812  CG  ASN A  52      12.020  -0.307 -20.505  1.00  0.00           C  
ATOM    813  ND2 ASN A  52      11.246  -0.813 -21.428  1.00  0.00           N  
ATOM    816  OD1 ASN A  52      13.087   0.202 -20.791  1.00  0.00           O  
ATOM    804  H   ASN A  52      11.843  -0.545 -16.042  1.00  0.00           H  
ATOM    806  HA  ASN A  52      13.456  -1.065 -18.414  1.00  0.00           H  
ATOM    809  HB2 ASN A  52      10.935  -1.315 -19.011  1.00  0.00           H  
ATOM    810  HB3 ASN A  52      10.856   0.441 -18.882  1.00  0.00           H  
ATOM    814 HD21 ASN A  52      10.502  -1.429 -21.133  1.00  0.00           H  
ATOM    815 HD22 ASN A  52      11.608  -0.889 -22.369  1.00  0.00           H  
ATOM    817  N   LYS A  53      13.969   1.553 -18.545  1.00  0.00           N  
ATOM    819  CA  LYS A  53      14.433   2.933 -18.353  1.00  0.00           C  
ATOM    821  C   LYS A  53      13.524   3.908 -19.109  1.00  0.00           C  
ATOM    825  O   LYS A  53      13.153   3.620 -20.245  1.00  0.00           O  
ATOM    822  CB  LYS A  53      15.901   3.144 -18.750  1.00  0.00           C  
ATOM    826  CG  LYS A  53      16.873   2.135 -18.134  1.00  0.00           C  
ATOM    829  CD  LYS A  53      18.312   2.546 -18.464  1.00  0.00           C  
ATOM    832  CE  LYS A  53      19.269   1.641 -17.695  1.00  0.00           C  
ATOM    835  NZ  LYS A  53      20.685   2.047 -17.836  1.00  0.00           N1+
ATOM    818  H   LYS A  53      14.023   1.159 -19.474  1.00  0.00           H  
ATOM    820  HA  LYS A  53      14.379   3.157 -17.288  1.00  0.00           H  
ATOM    823  HB2 LYS A  53      16.016   3.134 -19.834  1.00  0.00           H  
ATOM    824  HB3 LYS A  53      16.184   4.141 -18.416  1.00  0.00           H  
ATOM    827  HG2 LYS A  53      16.680   1.138 -18.530  1.00  0.00           H  
ATOM    828  HG3 LYS A  53      16.739   2.118 -17.053  1.00  0.00           H  
ATOM    830  HD2 LYS A  53      18.482   2.452 -19.537  1.00  0.00           H  
ATOM    831  HD3 LYS A  53      18.470   3.581 -18.160  1.00  0.00           H  
ATOM    833  HE2 LYS A  53      18.988   1.658 -16.642  1.00  0.00           H  
ATOM    834  HE3 LYS A  53      19.131   0.627 -18.072  1.00  0.00           H  
ATOM    836  HZ1 LYS A  53      20.986   1.997 -18.798  1.00  0.00           H  
ATOM    837  HZ2 LYS A  53      20.803   2.989 -17.491  1.00  0.00           H  
ATOM    838  HZ3 LYS A  53      21.271   1.457 -17.263  1.00  0.00           H  
ATOM    839  N   PRO A  54      13.233   5.098 -18.556  1.00  0.00           N  
ATOM    840  CA  PRO A  54      12.474   6.131 -19.267  1.00  0.00           C  
ATOM    842  C   PRO A  54      13.087   6.561 -20.607  1.00  0.00           C  
ATOM    846  O   PRO A  54      12.365   6.942 -21.523  1.00  0.00           O  
ATOM    843  CB  PRO A  54      12.394   7.309 -18.292  1.00  0.00           C  
ATOM    847  CG  PRO A  54      12.539   6.665 -16.915  1.00  0.00           C  
ATOM    850  CD  PRO A  54      13.475   5.491 -17.174  1.00  0.00           C  
ATOM    841  HA  PRO A  54      11.466   5.763 -19.462  1.00  0.00           H  
ATOM    844  HB2 PRO A  54      13.227   7.993 -18.455  1.00  0.00           H  
ATOM    845  HB3 PRO A  54      11.446   7.839 -18.388  1.00  0.00           H  
ATOM    848  HG2 PRO A  54      11.571   6.292 -16.580  1.00  0.00           H  
ATOM    849  HG3 PRO A  54      12.952   7.361 -16.185  1.00  0.00           H  
ATOM    851  HD2 PRO A  54      13.240   4.688 -16.476  1.00  0.00           H  
ATOM    852  HD3 PRO A  54      14.512   5.806 -17.057  1.00  0.00           H  
ATOM    853  N   SER A  55      14.415   6.489 -20.731  1.00  0.00           N  
ATOM    855  CA  SER A  55      15.170   6.962 -21.895  1.00  0.00           C  
ATOM    857  C   SER A  55      15.330   5.941 -23.026  1.00  0.00           C  
ATOM    861  O   SER A  55      15.865   6.296 -24.074  1.00  0.00           O  
ATOM    858  CB  SER A  55      16.545   7.454 -21.433  1.00  0.00           C  
ATOM    862  OG  SER A  55      17.222   6.451 -20.689  1.00  0.00           O  
ATOM    854  H   SER A  55      14.959   6.162 -19.945  1.00  0.00           H  
ATOM    856  HA  SER A  55      14.645   7.816 -22.325  1.00  0.00           H  
ATOM    859  HB2 SER A  55      17.142   7.736 -22.300  1.00  0.00           H  
ATOM    860  HB3 SER A  55      16.414   8.334 -20.803  1.00  0.00           H  
ATOM    863  HG  SER A  55      18.130   6.745 -20.583  1.00  0.00           H  
ATOM    864  N   VAL A  56      14.890   4.688 -22.855  1.00  0.00           N  
ATOM    866  CA  VAL A  56      15.094   3.623 -23.852  1.00  0.00           C  
ATOM    868  C   VAL A  56      13.777   2.975 -24.266  1.00  0.00           C  
ATOM    871  O   VAL A  56      12.919   2.666 -23.447  1.00  0.00           O  
ATOM    869  CB  VAL A  56      16.130   2.571 -23.402  1.00  0.00           C  
ATOM    872  CG1 VAL A  56      17.512   3.199 -23.194  1.00  0.00           C  
ATOM    876  CG2 VAL A  56      15.703   1.796 -22.153  1.00  0.00           C  
ATOM    865  H   VAL A  56      14.370   4.459 -22.020  1.00  0.00           H  
ATOM    867  HA  VAL A  56      15.506   4.073 -24.756  1.00  0.00           H  
ATOM    870  HB  VAL A  56      16.238   1.854 -24.216  1.00  0.00           H  
ATOM    873 HG11 VAL A  56      18.247   2.411 -23.029  1.00  0.00           H  
ATOM    874 HG12 VAL A  56      17.799   3.759 -24.084  1.00  0.00           H  
ATOM    875 HG13 VAL A  56      17.497   3.872 -22.337  1.00  0.00           H  
ATOM    877 HG21 VAL A  56      16.569   1.438 -21.595  1.00  0.00           H  
ATOM    878 HG22 VAL A  56      15.052   2.403 -21.524  1.00  0.00           H  
ATOM    879 HG23 VAL A  56      15.116   0.930 -22.459  1.00  0.00           H  
ATOM    880  N   ARG A  57      13.623   2.723 -25.570  1.00  0.00           N  
ATOM    882  CA  ARG A  57      12.509   1.936 -26.132  1.00  0.00           C  
ATOM    884  C   ARG A  57      12.852   0.443 -26.189  1.00  0.00           C  
ATOM    888  O   ARG A  57      12.572  -0.226 -27.179  1.00  0.00           O  
ATOM    885  CB  ARG A  57      12.065   2.500 -27.492  1.00  0.00           C  
ATOM    889  CG  ARG A  57      11.390   3.873 -27.390  1.00  0.00           C  
ATOM    892  CD  ARG A  57      10.872   4.275 -28.777  1.00  0.00           C  
ATOM    895  NE  ARG A  57      10.102   5.532 -28.740  1.00  0.00           N  
ATOM    903  CZ  ARG A  57       9.564   6.144 -29.782  1.00  0.00           C  
ATOM    897  NH1 ARG A  57       9.683   5.678 -30.995  1.00  0.00           N1+
ATOM    900  NH2 ARG A  57       8.892   7.249 -29.624  1.00  0.00           N  
ATOM    881  H   ARG A  57      14.374   2.994 -26.188  1.00  0.00           H  
ATOM    883  HA  ARG A  57      11.661   1.996 -25.449  1.00  0.00           H  
ATOM    886  HB2 ARG A  57      12.925   2.559 -28.159  1.00  0.00           H  
ATOM    887  HB3 ARG A  57      11.341   1.814 -27.932  1.00  0.00           H  
ATOM    890  HG2 ARG A  57      12.103   4.616 -27.033  1.00  0.00           H  
ATOM    891  HG3 ARG A  57      10.553   3.813 -26.694  1.00  0.00           H  
ATOM    893  HD2 ARG A  57      11.726   4.389 -29.446  1.00  0.00           H  
ATOM    894  HD3 ARG A  57      10.233   3.479 -29.158  1.00  0.00           H  
ATOM    896  HE  ARG A  57       9.997   5.977 -27.839  1.00  0.00           H  
ATOM    898 HH11 ARG A  57       9.286   6.174 -31.780  1.00  0.00           H  
ATOM    899 HH12 ARG A  57      10.218   4.835 -31.146  1.00  0.00           H  
ATOM    901 HH21 ARG A  57       8.498   7.724 -30.425  1.00  0.00           H  
ATOM    902 HH22 ARG A  57       8.799   7.668 -28.710  1.00  0.00           H  
ATOM    904  N   GLU A  58      13.507  -0.072 -25.153  1.00  0.00           N  
ATOM    906  CA  GLU A  58      13.805  -1.503 -25.054  1.00  0.00           C  
ATOM    908  C   GLU A  58      12.572  -2.294 -24.609  1.00  0.00           C  
ATOM    912  O   GLU A  58      11.605  -1.740 -24.078  1.00  0.00           O  
ATOM    909  CB  GLU A  58      14.998  -1.769 -24.121  1.00  0.00           C  
ATOM    913  CG  GLU A  58      16.326  -1.356 -24.768  1.00  0.00           C  
ATOM    916  CD  GLU A  58      17.558  -1.660 -23.892  1.00  0.00           C  
ATOM    917  OE1 GLU A  58      18.600  -1.021 -24.145  1.00  0.00           O  
ATOM    918  OE2 GLU A  58      17.498  -2.547 -22.997  1.00  0.00           O1-
ATOM    905  H   GLU A  58      13.635   0.503 -24.333  1.00  0.00           H  
ATOM    907  HA  GLU A  58      14.076  -1.873 -26.043  1.00  0.00           H  
ATOM    910  HB2 GLU A  58      15.044  -2.837 -23.912  1.00  0.00           H  
ATOM    911  HB3 GLU A  58      14.854  -1.242 -23.178  1.00  0.00           H  
ATOM    914  HG2 GLU A  58      16.430  -1.893 -25.711  1.00  0.00           H  
ATOM    915  HG3 GLU A  58      16.293  -0.290 -24.994  1.00  0.00           H  
ATOM    919  N   ARG A  59      12.621  -3.614 -24.813  1.00  0.00           N  
ATOM    921  CA  ARG A  59      11.662  -4.529 -24.190  1.00  0.00           C  
ATOM    923  C   ARG A  59      11.819  -4.485 -22.673  1.00  0.00           C  
ATOM    927  O   ARG A  59      12.928  -4.352 -22.158  1.00  0.00           O  
ATOM    924  CB  ARG A  59      11.846  -5.964 -24.700  1.00  0.00           C  
ATOM    928  CG  ARG A  59      11.440  -6.112 -26.171  1.00  0.00           C  
ATOM    931  CD  ARG A  59      11.536  -7.582 -26.591  1.00  0.00           C  
ATOM    934  NE  ARG A  59      11.134  -7.772 -27.997  1.00  0.00           N  
ATOM    942  CZ  ARG A  59      10.988  -8.930 -28.618  1.00  0.00           C  
ATOM    936  NH1 ARG A  59      11.194 -10.069 -28.015  1.00  0.00           N1+
ATOM    939  NH2 ARG A  59      10.628  -8.967 -29.870  1.00  0.00           N  
ATOM    920  H   ARG A  59      13.483  -3.998 -25.174  1.00  0.00           H  
ATOM    922  HA  ARG A  59      10.654  -4.184 -24.416  1.00  0.00           H  
ATOM    925  HB2 ARG A  59      11.223  -6.626 -24.100  1.00  0.00           H  
ATOM    926  HB3 ARG A  59      12.886  -6.266 -24.570  1.00  0.00           H  
ATOM    929  HG2 ARG A  59      12.099  -5.512 -26.798  1.00  0.00           H  
ATOM    930  HG3 ARG A  59      10.414  -5.768 -26.298  1.00  0.00           H  
ATOM    932  HD2 ARG A  59      12.565  -7.919 -26.458  1.00  0.00           H  
ATOM    933  HD3 ARG A  59      10.888  -8.171 -25.942  1.00  0.00           H  
ATOM    935  HE  ARG A  59      10.963  -6.936 -28.538  1.00  0.00           H  
ATOM    937 HH11 ARG A  59      11.072 -10.944 -28.505  1.00  0.00           H  
ATOM    938 HH12 ARG A  59      11.477 -10.064 -27.045  1.00  0.00           H  
ATOM    940 HH21 ARG A  59      10.529  -9.853 -30.344  1.00  0.00           H  
ATOM    941 HH22 ARG A  59      10.457  -8.112 -30.380  1.00  0.00           H  
ATOM    943  N   ASP A  60      10.698  -4.648 -21.985  1.00  0.00           N  
ATOM    945  CA  ASP A  60      10.678  -4.744 -20.529  1.00  0.00           C  
ATOM    947  C   ASP A  60      11.492  -5.959 -20.071  1.00  0.00           C  
ATOM    951  O   ASP A  60      11.434  -7.035 -20.674  1.00  0.00           O  
ATOM    948  CB  ASP A  60       9.220  -4.752 -20.019  1.00  0.00           C  
ATOM    952  CG  ASP A  60       8.514  -3.420 -20.312  1.00  0.00           C  
ATOM    953  OD1 ASP A  60       9.233  -2.422 -20.506  1.00  0.00           O  
ATOM    954  OD2 ASP A  60       7.271  -3.310 -20.425  1.00  0.00           O1-
ATOM    944  H   ASP A  60       9.824  -4.763 -22.478  1.00  0.00           H  
ATOM    946  HA  ASP A  60      11.172  -3.861 -20.123  1.00  0.00           H  
ATOM    949  HB2 ASP A  60       9.237  -4.905 -18.940  1.00  0.00           H  
ATOM    950  HB3 ASP A  60       8.672  -5.573 -20.482  1.00  0.00           H  
ATOM    955  N   ARG A  61      12.293  -5.764 -19.021  1.00  0.00           N  
ATOM    957  CA  ARG A  61      13.075  -6.821 -18.378  1.00  0.00           C  
ATOM    959  C   ARG A  61      12.402  -7.194 -17.072  1.00  0.00           C  
ATOM    963  O   ARG A  61      12.056  -6.313 -16.295  1.00  0.00           O  
ATOM    960  CB  ARG A  61      14.521  -6.370 -18.126  1.00  0.00           C  
ATOM    964  CG  ARG A  61      15.251  -5.934 -19.402  1.00  0.00           C  
ATOM    967  CD  ARG A  61      16.721  -5.642 -19.087  1.00  0.00           C  
ATOM    970  NE  ARG A  61      17.403  -5.057 -20.255  1.00  0.00           N  
ATOM    978  CZ  ARG A  61      18.701  -4.969 -20.466  1.00  0.00           C  
ATOM    972  NH1 ARG A  61      19.572  -5.468 -19.626  1.00  0.00           N1+
ATOM    975  NH2 ARG A  61      19.136  -4.360 -21.532  1.00  0.00           N  
ATOM    956  H   ARG A  61      12.273  -4.857 -18.578  1.00  0.00           H  
ATOM    958  HA  ARG A  61      13.084  -7.702 -19.021  1.00  0.00           H  
ATOM    961  HB2 ARG A  61      15.064  -7.204 -17.682  1.00  0.00           H  
ATOM    962  HB3 ARG A  61      14.521  -5.540 -17.419  1.00  0.00           H  
ATOM    965  HG2 ARG A  61      15.189  -6.722 -20.151  1.00  0.00           H  
ATOM    966  HG3 ARG A  61      14.783  -5.032 -19.796  1.00  0.00           H  
ATOM    968  HD2 ARG A  61      16.773  -4.938 -18.256  1.00  0.00           H  
ATOM    969  HD3 ARG A  61      17.204  -6.573 -18.792  1.00  0.00           H  
ATOM    971  HE  ARG A  61      16.831  -4.580 -20.937  1.00  0.00           H  
ATOM    973 HH11 ARG A  61      20.561  -5.390 -19.820  1.00  0.00           H  
ATOM    974 HH12 ARG A  61      19.225  -5.875 -18.770  1.00  0.00           H  
ATOM    976 HH21 ARG A  61      20.119  -4.264 -21.742  1.00  0.00           H  
ATOM    977 HH22 ARG A  61      18.501  -3.799 -22.082  1.00  0.00           H  
ATOM    979  N   SER A  62      12.283  -8.483 -16.786  1.00  0.00           N  
ATOM    981  CA  SER A  62      11.593  -8.929 -15.576  1.00  0.00           C  
ATOM    983  C   SER A  62      12.564  -9.291 -14.454  1.00  0.00           C  
ATOM    987  O   SER A  62      13.552  -9.997 -14.669  1.00  0.00           O  
ATOM    984  CB  SER A  62      10.657 -10.100 -15.861  1.00  0.00           C  
ATOM    988  OG  SER A  62       9.935  -9.957 -17.069  1.00  0.00           O  
ATOM    980  H   SER A  62      12.504  -9.168 -17.495  1.00  0.00           H  
ATOM    982  HA  SER A  62      10.953  -8.119 -15.226  1.00  0.00           H  
ATOM    985  HB2 SER A  62      11.244 -11.016 -15.923  1.00  0.00           H  
ATOM    986  HB3 SER A  62       9.958 -10.195 -15.030  1.00  0.00           H  
ATOM    989  HG  SER A  62       9.520  -9.093 -17.127  1.00  0.00           H  
ATOM    990  N   VAL A  63      12.238  -8.890 -13.229  1.00  0.00           N  
ATOM    992  CA  VAL A  63      12.833  -9.418 -11.996  1.00  0.00           C  
ATOM    994  C   VAL A  63      11.758 -10.140 -11.188  1.00  0.00           C  
ATOM    997  O   VAL A  63      10.597  -9.743 -11.176  1.00  0.00           O  
ATOM    995  CB  VAL A  63      13.581  -8.325 -11.209  1.00  0.00           C  
ATOM    998  CG1 VAL A  63      12.678  -7.205 -10.701  1.00  0.00           C  
ATOM   1002  CG2 VAL A  63      14.343  -8.912 -10.014  1.00  0.00           C  
ATOM    991  H   VAL A  63      11.435  -8.284 -13.135  1.00  0.00           H  
ATOM    993  HA  VAL A  63      13.579 -10.164 -12.269  1.00  0.00           H  
ATOM    996  HB  VAL A  63      14.315  -7.879 -11.881  1.00  0.00           H  
ATOM    999 HG11 VAL A  63      11.981  -7.591  -9.957  1.00  0.00           H  
ATOM   1000 HG12 VAL A  63      13.282  -6.420 -10.245  1.00  0.00           H  
ATOM   1001 HG13 VAL A  63      12.127  -6.767 -11.534  1.00  0.00           H  
ATOM   1003 HG21 VAL A  63      15.017  -9.701 -10.348  1.00  0.00           H  
ATOM   1004 HG22 VAL A  63      14.932  -8.124  -9.544  1.00  0.00           H  
ATOM   1005 HG23 VAL A  63      13.648  -9.307  -9.273  1.00  0.00           H  
ATOM   1006  N   THR A  64      12.131 -11.242 -10.541  1.00  0.00           N  
ATOM   1008  CA  THR A  64      11.231 -12.022  -9.684  1.00  0.00           C  
ATOM   1010  C   THR A  64      11.784 -12.059  -8.265  1.00  0.00           C  
ATOM   1013  O   THR A  64      12.962 -12.364  -8.070  1.00  0.00           O  
ATOM   1011  CB  THR A  64      11.013 -13.428 -10.255  1.00  0.00           C  
ATOM   1014  CG2 THR A  64      10.026 -14.247  -9.442  1.00  0.00           C  
ATOM   1018  OG1 THR A  64      10.452 -13.318 -11.544  1.00  0.00           O  
ATOM   1007  H   THR A  64      13.108 -11.501 -10.543  1.00  0.00           H  
ATOM   1009  HA  THR A  64      10.255 -11.537  -9.653  1.00  0.00           H  
ATOM   1012  HB  THR A  64      11.966 -13.954 -10.315  1.00  0.00           H  
ATOM   1019  HG1 THR A  64      10.902 -12.598 -11.990  1.00  0.00           H  
ATOM   1015 HG21 THR A  64       9.075 -13.716  -9.412  1.00  0.00           H  
ATOM   1016 HG22 THR A  64       9.876 -15.216  -9.917  1.00  0.00           H  
ATOM   1017 HG23 THR A  64      10.409 -14.408  -8.434  1.00  0.00           H  
ATOM   1020  N   ARG A  65      10.952 -11.733  -7.272  1.00  0.00           N  
ATOM   1022  CA  ARG A  65      11.321 -11.702  -5.850  1.00  0.00           C  
ATOM   1024  C   ARG A  65      10.173 -12.222  -4.990  1.00  0.00           C  
ATOM   1028  O   ARG A  65       9.052 -11.736  -5.102  1.00  0.00           O  
ATOM   1025  CB  ARG A  65      11.694 -10.264  -5.426  1.00  0.00           C  
ATOM   1029  CG  ARG A  65      13.027  -9.724  -5.981  1.00  0.00           C  
ATOM   1032  CD  ARG A  65      14.233 -10.536  -5.486  1.00  0.00           C  
ATOM   1035  NE  ARG A  65      15.532  -9.892  -5.780  1.00  0.00           N  
ATOM   1043  CZ  ARG A  65      16.701 -10.506  -5.863  1.00  0.00           C  
ATOM   1037  NH1 ARG A  65      16.800 -11.808  -5.812  1.00  0.00           N1+
ATOM   1040  NH2 ARG A  65      17.812  -9.845  -5.988  1.00  0.00           N  
ATOM   1021  H   ARG A  65      10.000 -11.497  -7.516  1.00  0.00           H  
ATOM   1023  HA  ARG A  65      12.172 -12.361  -5.682  1.00  0.00           H  
ATOM   1026  HB2 ARG A  65      11.747 -10.225  -4.338  1.00  0.00           H  
ATOM   1027  HB3 ARG A  65      10.895  -9.589  -5.734  1.00  0.00           H  
ATOM   1030  HG2 ARG A  65      13.135  -8.694  -5.641  1.00  0.00           H  
ATOM   1031  HG3 ARG A  65      13.005  -9.721  -7.071  1.00  0.00           H  
ATOM   1033  HD2 ARG A  65      14.149 -10.659  -4.406  1.00  0.00           H  
ATOM   1034  HD3 ARG A  65      14.193 -11.520  -5.954  1.00  0.00           H  
ATOM   1036  HE  ARG A  65      15.579  -8.883  -5.771  1.00  0.00           H  
ATOM   1038 HH11 ARG A  65      17.715 -12.236  -5.826  1.00  0.00           H  
ATOM   1039 HH12 ARG A  65      15.955 -12.351  -5.711  1.00  0.00           H  
ATOM   1041 HH21 ARG A  65      17.869  -8.867  -5.739  1.00  0.00           H  
ATOM   1042 HH22 ARG A  65      18.715 -10.289  -5.910  1.00  0.00           H  
ATOM   1044  N   ALA A  66      10.463 -13.179  -4.114  1.00  0.00           N  
ATOM   1046  CA  ALA A  66       9.505 -13.641  -3.112  1.00  0.00           C  
ATOM   1048  C   ALA A  66       9.168 -12.523  -2.114  1.00  0.00           C  
ATOM   1053  O   ALA A  66      10.010 -11.657  -1.845  1.00  0.00           O  
ATOM   1049  CB  ALA A  66      10.071 -14.881  -2.412  1.00  0.00           C  
ATOM   1045  H   ALA A  66      11.413 -13.514  -4.044  1.00  0.00           H  
ATOM   1047  HA  ALA A  66       8.579 -13.939  -3.605  1.00  0.00           H  
ATOM   1050  HB1 ALA A  66      10.997 -14.630  -1.895  1.00  0.00           H  
ATOM   1051  HB2 ALA A  66       9.346 -15.240  -1.682  1.00  0.00           H  
ATOM   1052  HB3 ALA A  66      10.251 -15.669  -3.144  1.00  0.00           H  
ATOM   1054  N   CYS A  67       7.958 -12.549  -1.557  1.00  0.00           N  
ATOM   1056  CA  CYS A  67       7.652 -11.742  -0.386  1.00  0.00           C  
ATOM   1058  C   CYS A  67       8.427 -12.241   0.845  1.00  0.00           C  
ATOM   1062  O   CYS A  67       8.760 -13.430   0.935  1.00  0.00           O  
ATOM   1059  CB  CYS A  67       6.137 -11.694  -0.140  1.00  0.00           C  
ATOM   1063  SG  CYS A  67       5.211 -10.716  -1.352  1.00  0.00           S  
ATOM   1055  H   CYS A  67       7.270 -13.228  -1.850  1.00  0.00           H  
ATOM   1057  HA  CYS A  67       7.994 -10.729  -0.599  1.00  0.00           H  
ATOM   1060  HB2 CYS A  67       5.737 -12.708  -0.119  1.00  0.00           H  
ATOM   1061  HB3 CYS A  67       5.954 -11.254   0.840  1.00  0.00           H  
ATOM   1064  N   PRO A  68       8.739 -11.347   1.803  1.00  0.00           N  
ATOM   1065  CA  PRO A  68       9.236 -11.748   3.111  1.00  0.00           C  
ATOM   1067  C   PRO A  68       8.346 -12.820   3.749  1.00  0.00           C  
ATOM   1071  O   PRO A  68       7.140 -12.883   3.512  1.00  0.00           O  
ATOM   1068  CB  PRO A  68       9.266 -10.470   3.956  1.00  0.00           C  
ATOM   1072  CG  PRO A  68       9.411  -9.362   2.915  1.00  0.00           C  
ATOM   1075  CD  PRO A  68       8.610  -9.899   1.732  1.00  0.00           C  
ATOM   1066  HA  PRO A  68      10.249 -12.131   2.995  1.00  0.00           H  
ATOM   1069  HB2 PRO A  68      10.095 -10.471   4.663  1.00  0.00           H  
ATOM   1070  HB3 PRO A  68       8.319 -10.345   4.481  1.00  0.00           H  
ATOM   1073  HG2 PRO A  68       9.015  -8.412   3.274  1.00  0.00           H  
ATOM   1074  HG3 PRO A  68      10.458  -9.259   2.632  1.00  0.00           H  
ATOM   1076  HD2 PRO A  68       9.018  -9.501   0.803  1.00  0.00           H  
ATOM   1077  HD3 PRO A  68       7.559  -9.629   1.829  1.00  0.00           H  
ATOM   1078  N   LYS A  69       8.939 -13.673   4.588  1.00  0.00           N  
ATOM   1080  CA  LYS A  69       8.196 -14.742   5.266  1.00  0.00           C  
ATOM   1082  C   LYS A  69       7.018 -14.156   6.059  1.00  0.00           C  
ATOM   1086  O   LYS A  69       7.210 -13.243   6.853  1.00  0.00           O  
ATOM   1083  CB  LYS A  69       9.153 -15.529   6.172  1.00  0.00           C  
ATOM   1087  CG  LYS A  69       8.473 -16.756   6.797  1.00  0.00           C  
ATOM   1090  CD  LYS A  69       9.432 -17.488   7.741  1.00  0.00           C  
ATOM   1093  CE  LYS A  69       8.721 -18.689   8.373  1.00  0.00           C  
ATOM   1096  NZ  LYS A  69       9.577 -19.364   9.380  1.00  0.00           N1+
ATOM   1079  H   LYS A  69       9.919 -13.540   4.792  1.00  0.00           H  
ATOM   1081  HA  LYS A  69       7.792 -15.404   4.500  1.00  0.00           H  
ATOM   1084  HB2 LYS A  69       9.515 -14.872   6.963  1.00  0.00           H  
ATOM   1085  HB3 LYS A  69      10.006 -15.863   5.581  1.00  0.00           H  
ATOM   1088  HG2 LYS A  69       8.154 -17.433   6.005  1.00  0.00           H  
ATOM   1089  HG3 LYS A  69       7.599 -16.442   7.368  1.00  0.00           H  
ATOM   1091  HD2 LYS A  69      10.305 -17.824   7.181  1.00  0.00           H  
ATOM   1092  HD3 LYS A  69       9.751 -16.798   8.522  1.00  0.00           H  
ATOM   1094  HE2 LYS A  69       8.440 -19.386   7.583  1.00  0.00           H  
ATOM   1095  HE3 LYS A  69       7.804 -18.336   8.844  1.00  0.00           H  
ATOM   1097  HZ1 LYS A  69       9.812 -18.724  10.124  1.00  0.00           H  
ATOM   1098  HZ2 LYS A  69      10.435 -19.697   8.963  1.00  0.00           H  
ATOM   1099  HZ3 LYS A  69       9.091 -20.149   9.791  1.00  0.00           H  
ATOM   1100  N   GLY A  70       5.829 -14.732   5.876  1.00  0.00           N  
ATOM   1102  CA  GLY A  70       4.602 -14.300   6.557  1.00  0.00           C  
ATOM   1105  C   GLY A  70       3.893 -13.110   5.902  1.00  0.00           C  
ATOM   1106  O   GLY A  70       2.880 -12.661   6.428  1.00  0.00           O  
ATOM   1101  H   GLY A  70       5.735 -15.410   5.133  1.00  0.00           H  
ATOM   1103  HA2 GLY A  70       3.894 -15.130   6.574  1.00  0.00           H  
ATOM   1104  HA3 GLY A  70       4.831 -14.023   7.586  1.00  0.00           H  
ATOM   1107  N   GLN A  71       4.403 -12.611   4.775  1.00  0.00           N  
ATOM   1109  CA  GLN A  71       3.722 -11.615   3.957  1.00  0.00           C  
ATOM   1111  C   GLN A  71       3.072 -12.259   2.734  1.00  0.00           C  
ATOM   1115  O   GLN A  71       3.598 -13.214   2.160  1.00  0.00           O  
ATOM   1112  CB  GLN A  71       4.692 -10.504   3.545  1.00  0.00           C  
ATOM   1116  CG  GLN A  71       5.167  -9.680   4.750  1.00  0.00           C  
ATOM   1119  CD  GLN A  71       5.971  -8.451   4.343  1.00  0.00           C  
ATOM   1120  NE2 GLN A  71       6.475  -7.692   5.289  1.00  0.00           N  
ATOM   1123  OE1 GLN A  71       6.175  -8.146   3.181  1.00  0.00           O  
ATOM   1108  H   GLN A  71       5.244 -13.010   4.382  1.00  0.00           H  
ATOM   1110  HA  GLN A  71       2.922 -11.153   4.536  1.00  0.00           H  
ATOM   1113  HB2 GLN A  71       5.555 -10.931   3.033  1.00  0.00           H  
ATOM   1114  HB3 GLN A  71       4.178  -9.847   2.843  1.00  0.00           H  
ATOM   1117  HG2 GLN A  71       4.300  -9.346   5.321  1.00  0.00           H  
ATOM   1118  HG3 GLN A  71       5.784 -10.303   5.397  1.00  0.00           H  
ATOM   1121 HE21 GLN A  71       6.914  -6.836   4.981  1.00  0.00           H  
ATOM   1122 HE22 GLN A  71       6.285  -7.876   6.263  1.00  0.00           H  
ATOM   1124  N   GLU A  72       1.944 -11.688   2.330  1.00  0.00           N  
ATOM   1126  CA  GLU A  72       1.238 -12.033   1.103  1.00  0.00           C  
ATOM   1128  C   GLU A  72       1.675 -11.122  -0.038  1.00  0.00           C  
ATOM   1132  O   GLU A  72       2.147 -10.003   0.180  1.00  0.00           O  
ATOM   1129  CB  GLU A  72      -0.279 -11.919   1.312  1.00  0.00           C  
ATOM   1133  CG  GLU A  72      -0.828 -12.945   2.311  1.00  0.00           C  
ATOM   1136  CD  GLU A  72      -0.658 -14.408   1.883  1.00  0.00           C  
ATOM   1137  OE1 GLU A  72      -0.776 -15.276   2.777  1.00  0.00           O  
ATOM   1138  OE2 GLU A  72      -0.459 -14.657   0.671  1.00  0.00           O1-
ATOM   1125  H   GLU A  72       1.635 -10.854   2.808  1.00  0.00           H  
ATOM   1127  HA  GLU A  72       1.474 -13.059   0.820  1.00  0.00           H  
ATOM   1130  HB2 GLU A  72      -0.512 -10.918   1.675  1.00  0.00           H  
ATOM   1131  HB3 GLU A  72      -0.791 -12.049   0.358  1.00  0.00           H  
ATOM   1134  HG2 GLU A  72      -1.893 -12.749   2.432  1.00  0.00           H  
ATOM   1135  HG3 GLU A  72      -0.339 -12.792   3.273  1.00  0.00           H  
ATOM   1139  N   CYS A  73       1.472 -11.600  -1.263  1.00  0.00           N  
ATOM   1141  CA  CYS A  73       1.608 -10.796  -2.466  1.00  0.00           C  
ATOM   1143  C   CYS A  73       0.216 -10.363  -2.918  1.00  0.00           C  
ATOM   1147  O   CYS A  73      -0.637 -11.207  -3.197  1.00  0.00           O  
ATOM   1144  CB  CYS A  73       2.338 -11.600  -3.543  1.00  0.00           C  
ATOM   1148  SG  CYS A  73       2.858 -10.650  -4.995  1.00  0.00           S  
ATOM   1140  H   CYS A  73       1.006 -12.492  -1.345  1.00  0.00           H  
ATOM   1142  HA  CYS A  73       2.204  -9.909  -2.250  1.00  0.00           H  
ATOM   1145  HB2 CYS A  73       3.238 -12.018  -3.093  1.00  0.00           H  
ATOM   1146  HB3 CYS A  73       1.704 -12.425  -3.866  1.00  0.00           H  
ATOM   1149  N   THR A  74       0.005  -9.057  -3.039  1.00  0.00           N  
ATOM   1151  CA  THR A  74      -1.176  -8.489  -3.696  1.00  0.00           C  
ATOM   1153  C   THR A  74      -0.755  -7.445  -4.722  1.00  0.00           C  
ATOM   1156  O   THR A  74       0.435  -7.211  -4.937  1.00  0.00           O  
ATOM   1154  CB  THR A  74      -2.167  -7.930  -2.665  1.00  0.00           C  
ATOM   1157  CG2 THR A  74      -1.726  -6.609  -2.045  1.00  0.00           C  
ATOM   1161  OG1 THR A  74      -3.416  -7.700  -3.277  1.00  0.00           O  
ATOM   1150  H   THR A  74       0.766  -8.430  -2.820  1.00  0.00           H  
ATOM   1152  HA  THR A  74      -1.697  -9.274  -4.244  1.00  0.00           H  
ATOM   1155  HB  THR A  74      -2.305  -8.663  -1.870  1.00  0.00           H  
ATOM   1162  HG1 THR A  74      -3.897  -7.087  -2.717  1.00  0.00           H  
ATOM   1158 HG21 THR A  74      -2.451  -6.305  -1.290  1.00  0.00           H  
ATOM   1159 HG22 THR A  74      -1.665  -5.818  -2.792  1.00  0.00           H  
ATOM   1160 HG23 THR A  74      -0.749  -6.734  -1.577  1.00  0.00           H  
ATOM   1163  N   THR A  75      -1.723  -6.810  -5.369  1.00  0.00           N  
ATOM   1165  CA  THR A  75      -1.475  -5.739  -6.326  1.00  0.00           C  
ATOM   1167  C   THR A  75      -2.157  -4.437  -5.941  1.00  0.00           C  
ATOM   1170  O   THR A  75      -3.283  -4.452  -5.444  1.00  0.00           O  
ATOM   1168  CB  THR A  75      -1.889  -6.139  -7.739  1.00  0.00           C  
ATOM   1171  CG2 THR A  75      -1.092  -7.327  -8.284  1.00  0.00           C  
ATOM   1175  OG1 THR A  75      -3.256  -6.482  -7.780  1.00  0.00           O  
ATOM   1164  H   THR A  75      -2.679  -7.006  -5.107  1.00  0.00           H  
ATOM   1166  HA  THR A  75      -0.403  -5.541  -6.339  1.00  0.00           H  
ATOM   1169  HB  THR A  75      -1.713  -5.275  -8.381  1.00  0.00           H  
ATOM   1176  HG1 THR A  75      -3.741  -5.821  -7.280  1.00  0.00           H  
ATOM   1172 HG21 THR A  75      -1.241  -8.204  -7.653  1.00  0.00           H  
ATOM   1173 HG22 THR A  75      -1.433  -7.553  -9.294  1.00  0.00           H  
ATOM   1174 HG23 THR A  75      -0.033  -7.072  -8.313  1.00  0.00           H  
ATOM   1177  N   PHE A  76      -1.502  -3.326  -6.266  1.00  0.00           N  
ATOM   1179  CA  PHE A  76      -2.045  -1.970  -6.211  1.00  0.00           C  
ATOM   1181  C   PHE A  76      -1.945  -1.312  -7.594  1.00  0.00           C  
ATOM   1185  O   PHE A  76      -1.214  -1.789  -8.468  1.00  0.00           O  
ATOM   1182  CB  PHE A  76      -1.326  -1.153  -5.126  1.00  0.00           C  
ATOM   1186  CG  PHE A  76       0.102  -0.750  -5.457  1.00  0.00           C  
ATOM   1187  CD1 PHE A  76       1.137  -1.702  -5.401  1.00  0.00           C  
ATOM   1189  CD2 PHE A  76       0.406   0.585  -5.789  1.00  0.00           C  
ATOM   1191  CE1 PHE A  76       2.465  -1.328  -5.676  1.00  0.00           C  
ATOM   1193  CE2 PHE A  76       1.738   0.960  -6.048  1.00  0.00           C  
ATOM   1195  CZ  PHE A  76       2.764   0.004  -6.005  1.00  0.00           C  
ATOM   1178  H   PHE A  76      -0.600  -3.422  -6.711  1.00  0.00           H  
ATOM   1180  HA  PHE A  76      -3.099  -2.017  -5.939  1.00  0.00           H  
ATOM   1183  HB2 PHE A  76      -1.907  -0.250  -4.938  1.00  0.00           H  
ATOM   1184  HB3 PHE A  76      -1.325  -1.721  -4.196  1.00  0.00           H  
ATOM   1188  HD1 PHE A  76       0.913  -2.724  -5.134  1.00  0.00           H  
ATOM   1190  HD2 PHE A  76      -0.373   1.332  -5.809  1.00  0.00           H  
ATOM   1192  HE1 PHE A  76       3.257  -2.060  -5.620  1.00  0.00           H  
ATOM   1194  HE2 PHE A  76       1.986   1.994  -6.240  1.00  0.00           H  
ATOM   1196  HZ  PHE A  76       3.784   0.302  -6.192  1.00  0.00           H  
ATOM   1197  N   ASN A  77      -2.685  -0.224  -7.797  1.00  0.00           N  
ATOM   1199  CA  ASN A  77      -2.667   0.543  -9.040  1.00  0.00           C  
ATOM   1201  C   ASN A  77      -1.932   1.867  -8.827  1.00  0.00           C  
ATOM   1205  O   ASN A  77      -2.239   2.597  -7.889  1.00  0.00           O  
ATOM   1202  CB  ASN A  77      -4.107   0.752  -9.527  1.00  0.00           C  
ATOM   1206  CG  ASN A  77      -4.758  -0.510 -10.063  1.00  0.00           C  
ATOM   1207  ND2 ASN A  77      -6.069  -0.546 -10.057  1.00  0.00           N  
ATOM   1210  OD1 ASN A  77      -4.126  -1.455 -10.518  1.00  0.00           O  
ATOM   1198  H   ASN A  77      -3.193   0.167  -7.017  1.00  0.00           H  
ATOM   1200  HA  ASN A  77      -2.129  -0.013  -9.808  1.00  0.00           H  
ATOM   1203  HB2 ASN A  77      -4.706   1.156  -8.711  1.00  0.00           H  
ATOM   1204  HB3 ASN A  77      -4.120   1.485 -10.333  1.00  0.00           H  
ATOM   1208 HD21 ASN A  77      -6.592   0.241  -9.699  1.00  0.00           H  
ATOM   1209 HD22 ASN A  77      -6.505  -1.390 -10.403  1.00  0.00           H  
ATOM   1211  N   ALA A  78      -0.997   2.190  -9.718  1.00  0.00           N  
ATOM   1213  CA  ALA A  78      -0.239   3.438  -9.676  1.00  0.00           C  
ATOM   1215  C   ALA A  78       0.080   3.944 -11.082  1.00  0.00           C  
ATOM   1220  O   ALA A  78       0.154   3.170 -12.039  1.00  0.00           O  
ATOM   1216  CB  ALA A  78       1.045   3.215  -8.873  1.00  0.00           C  
ATOM   1212  H   ALA A  78      -0.779   1.533 -10.454  1.00  0.00           H  
ATOM   1214  HA  ALA A  78      -0.824   4.204  -9.168  1.00  0.00           H  
ATOM   1217  HB1 ALA A  78       0.779   2.850  -7.881  1.00  0.00           H  
ATOM   1218  HB2 ALA A  78       1.686   2.485  -9.368  1.00  0.00           H  
ATOM   1219  HB3 ALA A  78       1.588   4.154  -8.769  1.00  0.00           H  
ATOM   1221  N   TYR A  79       0.296   5.247 -11.216  1.00  0.00           N  
ATOM   1223  CA  TYR A  79       0.901   5.819 -12.412  1.00  0.00           C  
ATOM   1225  C   TYR A  79       2.390   5.473 -12.437  1.00  0.00           C  
ATOM   1229  O   TYR A  79       3.060   5.505 -11.408  1.00  0.00           O  
ATOM   1226  CB  TYR A  79       0.671   7.331 -12.448  1.00  0.00           C  
ATOM   1230  CG  TYR A  79      -0.795   7.710 -12.521  1.00  0.00           C  
ATOM   1231  CD1 TYR A  79      -1.461   7.705 -13.762  1.00  0.00           C  
ATOM   1233  CD2 TYR A  79      -1.499   8.030 -11.344  1.00  0.00           C  
ATOM   1235  CE1 TYR A  79      -2.835   8.005 -13.820  1.00  0.00           C  
ATOM   1237  CE2 TYR A  79      -2.871   8.333 -11.398  1.00  0.00           C  
ATOM   1241  CZ  TYR A  79      -3.541   8.312 -12.638  1.00  0.00           C  
ATOM   1239  OH  TYR A  79      -4.875   8.563 -12.693  1.00  0.00           O  
ATOM   1222  H   TYR A  79       0.282   5.821 -10.386  1.00  0.00           H  
ATOM   1224  HA  TYR A  79       0.429   5.385 -13.293  1.00  0.00           H  
ATOM   1227  HB2 TYR A  79       1.119   7.784 -11.563  1.00  0.00           H  
ATOM   1228  HB3 TYR A  79       1.181   7.738 -13.321  1.00  0.00           H  
ATOM   1232  HD1 TYR A  79      -0.918   7.457 -14.662  1.00  0.00           H  
ATOM   1234  HD2 TYR A  79      -0.980   8.053 -10.398  1.00  0.00           H  
ATOM   1236  HE1 TYR A  79      -3.365   7.989 -14.761  1.00  0.00           H  
ATOM   1238  HE2 TYR A  79      -3.398   8.586 -10.490  1.00  0.00           H  
ATOM   1240  HH  TYR A  79      -5.251   8.630 -11.813  1.00  0.00           H  
ATOM   1242  N   ASN A  80       2.907   5.133 -13.613  1.00  0.00           N  
ATOM   1244  CA  ASN A  80       4.328   4.880 -13.835  1.00  0.00           C  
ATOM   1246  C   ASN A  80       4.928   5.998 -14.698  1.00  0.00           C  
ATOM   1250  O   ASN A  80       4.213   6.861 -15.197  1.00  0.00           O  
ATOM   1247  CB  ASN A  80       4.481   3.463 -14.419  1.00  0.00           C  
ATOM   1251  CG  ASN A  80       4.014   3.296 -15.851  1.00  0.00           C  
ATOM   1252  ND2 ASN A  80       3.938   2.095 -16.360  1.00  0.00           N  
ATOM   1255  OD1 ASN A  80       3.717   4.221 -16.573  1.00  0.00           O  
ATOM   1243  H   ASN A  80       2.324   5.222 -14.433  1.00  0.00           H  
ATOM   1245  HA  ASN A  80       4.856   4.894 -12.882  1.00  0.00           H  
ATOM   1248  HB2 ASN A  80       5.521   3.146 -14.348  1.00  0.00           H  
ATOM   1249  HB3 ASN A  80       3.864   2.802 -13.811  1.00  0.00           H  
ATOM   1253 HD21 ASN A  80       4.074   1.293 -15.761  1.00  0.00           H  
ATOM   1254 HD22 ASN A  80       3.396   2.033 -17.210  1.00  0.00           H  
ATOM   1256  N   PHE A  81       6.238   5.974 -14.936  1.00  0.00           N  
ATOM   1258  CA  PHE A  81       6.877   6.994 -15.772  1.00  0.00           C  
ATOM   1260  C   PHE A  81       6.408   7.016 -17.238  1.00  0.00           C  
ATOM   1264  O   PHE A  81       6.719   7.961 -17.968  1.00  0.00           O  
ATOM   1261  CB  PHE A  81       8.390   6.783 -15.736  1.00  0.00           C  
ATOM   1265  CG  PHE A  81       8.860   5.522 -16.417  1.00  0.00           C  
ATOM   1266  CD1 PHE A  81       9.079   4.355 -15.669  1.00  0.00           C  
ATOM   1268  CD2 PHE A  81       9.090   5.528 -17.807  1.00  0.00           C  
ATOM   1270  CE1 PHE A  81       9.558   3.202 -16.312  1.00  0.00           C  
ATOM   1272  CE2 PHE A  81       9.545   4.368 -18.451  1.00  0.00           C  
ATOM   1274  CZ  PHE A  81       9.801   3.215 -17.695  1.00  0.00           C  
ATOM   1257  H   PHE A  81       6.827   5.408 -14.342  1.00  0.00           H  
ATOM   1259  HA  PHE A  81       6.650   7.972 -15.349  1.00  0.00           H  
ATOM   1262  HB2 PHE A  81       8.749   6.819 -14.708  1.00  0.00           H  
ATOM   1263  HB3 PHE A  81       8.854   7.601 -16.287  1.00  0.00           H  
ATOM   1267  HD1 PHE A  81       8.892   4.348 -14.606  1.00  0.00           H  
ATOM   1269  HD2 PHE A  81       8.926   6.430 -18.378  1.00  0.00           H  
ATOM   1271  HE1 PHE A  81       9.741   2.307 -15.736  1.00  0.00           H  
ATOM   1273  HE2 PHE A  81       9.732   4.373 -19.514  1.00  0.00           H  
ATOM   1275  HZ  PHE A  81      10.192   2.332 -18.179  1.00  0.00           H  
ATOM   1276  N   ARG A  82       5.727   5.964 -17.723  1.00  0.00           N  
ATOM   1278  CA  ARG A  82       5.238   5.929 -19.103  1.00  0.00           C  
ATOM   1280  C   ARG A  82       4.060   6.888 -19.193  1.00  0.00           C  
ATOM   1284  O   ARG A  82       3.030   6.675 -18.566  1.00  0.00           O  
ATOM   1281  CB  ARG A  82       4.842   4.515 -19.566  1.00  0.00           C  
ATOM   1285  CG  ARG A  82       6.004   3.516 -19.543  1.00  0.00           C  
ATOM   1288  CD  ARG A  82       5.551   2.150 -20.085  1.00  0.00           C  
ATOM   1291  NE  ARG A  82       6.710   1.379 -20.559  1.00  0.00           N  
ATOM   1299  CZ  ARG A  82       6.794   0.101 -20.878  1.00  0.00           C  
ATOM   1293  NH1 ARG A  82       5.835  -0.774 -20.761  1.00  0.00           N1+
ATOM   1296  NH2 ARG A  82       7.918  -0.334 -21.330  1.00  0.00           N  
ATOM   1277  H   ARG A  82       5.318   5.327 -17.055  1.00  0.00           H  
ATOM   1279  HA  ARG A  82       6.027   6.302 -19.755  1.00  0.00           H  
ATOM   1282  HB2 ARG A  82       4.484   4.596 -20.593  1.00  0.00           H  
ATOM   1283  HB3 ARG A  82       4.015   4.133 -18.968  1.00  0.00           H  
ATOM   1286  HG2 ARG A  82       6.378   3.395 -18.527  1.00  0.00           H  
ATOM   1287  HG3 ARG A  82       6.805   3.911 -20.168  1.00  0.00           H  
ATOM   1289  HD2 ARG A  82       5.020   1.616 -19.297  1.00  0.00           H  
ATOM   1290  HD3 ARG A  82       4.871   2.303 -20.923  1.00  0.00           H  
ATOM   1292  HE  ARG A  82       7.578   1.891 -20.627  1.00  0.00           H  
ATOM   1294 HH11 ARG A  82       6.140  -1.737 -20.790  1.00  0.00           H  
ATOM   1295 HH12 ARG A  82       5.032  -0.544 -20.193  1.00  0.00           H  
ATOM   1297 HH21 ARG A  82       8.736   0.252 -21.412  1.00  0.00           H  
ATOM   1298 HH22 ARG A  82       8.107  -1.322 -21.236  1.00  0.00           H  
ATOM   1300  N   ASN A  83       4.195   7.910 -20.032  1.00  0.00           N  
ATOM   1302  CA  ASN A  83       3.140   8.887 -20.262  1.00  0.00           C  
ATOM   1304  C   ASN A  83       1.953   8.268 -21.027  1.00  0.00           C  
ATOM   1308  O   ASN A  83       1.854   8.378 -22.248  1.00  0.00           O  
ATOM   1305  CB  ASN A  83       3.737  10.124 -20.958  1.00  0.00           C  
ATOM   1309  CG  ASN A  83       2.718  11.247 -21.003  1.00  0.00           C  
ATOM   1310  ND2 ASN A  83       2.984  12.317 -21.711  1.00  0.00           N  
ATOM   1313  OD1 ASN A  83       1.672  11.168 -20.394  1.00  0.00           O  
ATOM   1301  H   ASN A  83       5.107   8.089 -20.427  1.00  0.00           H  
ATOM   1303  HA  ASN A  83       2.763   9.210 -19.292  1.00  0.00           H  
ATOM   1306  HB2 ASN A  83       4.599  10.483 -20.396  1.00  0.00           H  
ATOM   1307  HB3 ASN A  83       4.040   9.877 -21.975  1.00  0.00           H  
ATOM   1311 HD21 ASN A  83       2.263  13.023 -21.681  1.00  0.00           H  
ATOM   1312 HD22 ASN A  83       3.860  12.434 -22.201  1.00  0.00           H  
ATOM   1314  N   ARG A  84       1.100   7.525 -20.316  1.00  0.00           N  
ATOM   1316  CA  ARG A  84      -0.116   6.901 -20.858  1.00  0.00           C  
ATOM   1318  C   ARG A  84      -1.393   7.331 -20.131  1.00  0.00           C  
ATOM   1322  O   ARG A  84      -2.461   6.813 -20.448  1.00  0.00           O  
ATOM   1319  CB  ARG A  84       0.010   5.373 -20.873  1.00  0.00           C  
ATOM   1323  CG  ARG A  84       1.208   4.790 -21.631  1.00  0.00           C  
ATOM   1326  CD  ARG A  84       1.056   3.262 -21.673  1.00  0.00           C  
ATOM   1329  NE  ARG A  84       2.095   2.606 -22.488  1.00  0.00           N  
ATOM   1337  CZ  ARG A  84       2.205   1.302 -22.675  1.00  0.00           C  
ATOM   1331  NH1 ARG A  84       1.411   0.449 -22.085  1.00  0.00           N1+
ATOM   1334  NH2 ARG A  84       3.128   0.824 -23.464  1.00  0.00           N  
ATOM   1315  H   ARG A  84       1.347   7.360 -19.351  1.00  0.00           H  
ATOM   1317  HA  ARG A  84      -0.257   7.243 -21.883  1.00  0.00           H  
ATOM   1320  HB2 ARG A  84      -0.881   5.015 -21.389  1.00  0.00           H  
ATOM   1321  HB3 ARG A  84       0.012   5.001 -19.849  1.00  0.00           H  
ATOM   1324  HG2 ARG A  84       1.222   5.189 -22.645  1.00  0.00           H  
ATOM   1325  HG3 ARG A  84       2.135   5.057 -21.122  1.00  0.00           H  
ATOM   1327  HD2 ARG A  84       0.086   3.025 -22.111  1.00  0.00           H  
ATOM   1328  HD3 ARG A  84       1.082   2.882 -20.652  1.00  0.00           H  
ATOM   1330  HE  ARG A  84       2.718   3.216 -22.999  1.00  0.00           H  
ATOM   1332 HH11 ARG A  84       1.465  -0.544 -22.262  1.00  0.00           H  
ATOM   1333 HH12 ARG A  84       0.688   0.800 -21.473  1.00  0.00           H  
ATOM   1335 HH21 ARG A  84       3.187  -0.173 -23.614  1.00  0.00           H  
ATOM   1336 HH22 ARG A  84       3.723   1.451 -23.987  1.00  0.00           H  
ATOM   1338  N   HIS A  85      -1.278   8.232 -19.154  1.00  0.00           N  
ATOM   1340  CA  HIS A  85      -2.373   8.799 -18.357  1.00  0.00           C  
ATOM   1342  C   HIS A  85      -3.303   7.802 -17.643  1.00  0.00           C  
ATOM   1346  O   HIS A  85      -4.342   8.213 -17.130  1.00  0.00           O  
ATOM   1343  CB  HIS A  85      -3.163   9.806 -19.200  1.00  0.00           C  
ATOM   1347  CG  HIS A  85      -2.303  10.872 -19.815  1.00  0.00           C  
ATOM   1348  CD2 HIS A  85      -2.171  11.129 -21.153  1.00  0.00           C  
ATOM   1350  ND1 HIS A  85      -1.508  11.774 -19.141  1.00  0.00           N  
ATOM   1352  CE1 HIS A  85      -0.927  12.562 -20.057  1.00  0.00           C  
ATOM   1354  NE2 HIS A  85      -1.300  12.209 -21.301  1.00  0.00           N  
ATOM   1339  H   HIS A  85      -0.374   8.666 -19.036  1.00  0.00           H  
ATOM   1341  HA  HIS A  85      -1.896   9.366 -17.557  1.00  0.00           H  
ATOM   1344  HB2 HIS A  85      -3.698   9.276 -19.989  1.00  0.00           H  
ATOM   1345  HB3 HIS A  85      -3.903  10.302 -18.573  1.00  0.00           H  
ATOM   1351  HD1 HIS A  85      -1.228  11.760 -18.171  1.00  0.00           H  
ATOM   1349  HD2 HIS A  85      -2.667  10.602 -21.954  1.00  0.00           H  
ATOM   1353  HE1 HIS A  85      -0.185  13.312 -19.826  1.00  0.00           H  
ATOM   1355  N   HIS A  86      -2.939   6.522 -17.557  1.00  0.00           N  
ATOM   1357  CA  HIS A  86      -3.672   5.508 -16.806  1.00  0.00           C  
ATOM   1359  C   HIS A  86      -2.779   4.869 -15.753  1.00  0.00           C  
ATOM   1363  O   HIS A  86      -1.567   4.736 -15.940  1.00  0.00           O  
ATOM   1360  CB  HIS A  86      -4.277   4.450 -17.737  1.00  0.00           C  
ATOM   1364  CG  HIS A  86      -3.285   3.708 -18.598  1.00  0.00           C  
ATOM   1365  CD2 HIS A  86      -2.657   2.517 -18.331  1.00  0.00           C  
ATOM   1367  ND1 HIS A  86      -2.951   4.058 -19.878  1.00  0.00           N  
ATOM   1369  CE1 HIS A  86      -2.198   3.077 -20.391  1.00  0.00           C  
ATOM   1371  NE2 HIS A  86      -1.941   2.131 -19.479  1.00  0.00           N  
ATOM   1356  H   HIS A  86      -2.056   6.239 -17.957  1.00  0.00           H  
ATOM   1358  HA  HIS A  86      -4.501   5.980 -16.278  1.00  0.00           H  
ATOM   1361  HB2 HIS A  86      -5.001   4.939 -18.389  1.00  0.00           H  
ATOM   1362  HB3 HIS A  86      -4.823   3.723 -17.136  1.00  0.00           H  
ATOM   1368  HD1 HIS A  86      -3.219   4.918 -20.334  1.00  0.00           H  
ATOM   1366  HD2 HIS A  86      -2.747   1.951 -17.416  1.00  0.00           H  
ATOM   1370  HE1 HIS A  86      -1.873   3.040 -21.420  1.00  0.00           H  
ATOM   1372  N   GLN A  87      -3.404   4.451 -14.657  1.00  0.00           N  
ATOM   1374  CA  GLN A  87      -2.745   3.623 -13.664  1.00  0.00           C  
ATOM   1376  C   GLN A  87      -2.513   2.222 -14.224  1.00  0.00           C  
ATOM   1380  O   GLN A  87      -3.306   1.702 -15.012  1.00  0.00           O  
ATOM   1377  CB  GLN A  87      -3.577   3.549 -12.384  1.00  0.00           C  
ATOM   1381  CG  GLN A  87      -3.731   4.913 -11.702  1.00  0.00           C  
ATOM   1384  CD  GLN A  87      -4.589   4.829 -10.446  1.00  0.00           C  
ATOM   1385  NE2 GLN A  87      -4.336   5.658  -9.459  1.00  0.00           N  
ATOM   1388  OE1 GLN A  87      -5.503   4.027 -10.340  1.00  0.00           O  
ATOM   1373  H   GLN A  87      -4.404   4.570 -14.581  1.00  0.00           H  
ATOM   1375  HA  GLN A  87      -1.778   4.065 -13.425  1.00  0.00           H  
ATOM   1378  HB2 GLN A  87      -3.070   2.879 -11.691  1.00  0.00           H  
ATOM   1379  HB3 GLN A  87      -4.559   3.137 -12.619  1.00  0.00           H  
ATOM   1382  HG2 GLN A  87      -2.744   5.292 -11.441  1.00  0.00           H  
ATOM   1383  HG3 GLN A  87      -4.209   5.618 -12.382  1.00  0.00           H  
ATOM   1386 HE21 GLN A  87      -3.512   6.242  -9.469  1.00  0.00           H  
ATOM   1387 HE22 GLN A  87      -4.854   5.502  -8.606  1.00  0.00           H  
ATOM   1389  N   VAL A  88      -1.427   1.606 -13.789  1.00  0.00           N  
ATOM   1391  CA  VAL A  88      -1.078   0.227 -14.101  1.00  0.00           C  
ATOM   1393  C   VAL A  88      -0.890  -0.556 -12.810  1.00  0.00           C  
ATOM   1396  O   VAL A  88      -0.641   0.007 -11.744  1.00  0.00           O  
ATOM   1394  CB  VAL A  88       0.160   0.142 -15.008  1.00  0.00           C  
ATOM   1397  CG1 VAL A  88      -0.041   0.869 -16.343  1.00  0.00           C  
ATOM   1401  CG2 VAL A  88       1.407   0.700 -14.335  1.00  0.00           C  
ATOM   1390  H   VAL A  88      -0.835   2.090 -13.128  1.00  0.00           H  
ATOM   1392  HA  VAL A  88      -1.907  -0.238 -14.635  1.00  0.00           H  
ATOM   1395  HB  VAL A  88       0.343  -0.907 -15.237  1.00  0.00           H  
ATOM   1398 HG11 VAL A  88      -0.936   0.485 -16.833  1.00  0.00           H  
ATOM   1399 HG12 VAL A  88      -0.160   1.940 -16.178  1.00  0.00           H  
ATOM   1400 HG13 VAL A  88       0.819   0.700 -16.991  1.00  0.00           H  
ATOM   1402 HG21 VAL A  88       1.658   0.057 -13.491  1.00  0.00           H  
ATOM   1403 HG22 VAL A  88       2.235   0.670 -15.043  1.00  0.00           H  
ATOM   1404 HG23 VAL A  88       1.251   1.726 -14.002  1.00  0.00           H  
ATOM   1405  N   THR A  89      -1.023  -1.869 -12.921  1.00  0.00           N  
ATOM   1407  CA  THR A  89      -0.947  -2.791 -11.793  1.00  0.00           C  
ATOM   1409  C   THR A  89       0.502  -3.083 -11.410  1.00  0.00           C  
ATOM   1412  O   THR A  89       1.343  -3.388 -12.264  1.00  0.00           O  
ATOM   1410  CB  THR A  89      -1.697  -4.075 -12.155  1.00  0.00           C  
ATOM   1413  CG2 THR A  89      -1.801  -5.079 -11.020  1.00  0.00           C  
ATOM   1417  OG1 THR A  89      -3.018  -3.736 -12.521  1.00  0.00           O  
ATOM   1406  H   THR A  89      -1.307  -2.256 -13.810  1.00  0.00           H  
ATOM   1408  HA  THR A  89      -1.448  -2.339 -10.937  1.00  0.00           H  
ATOM   1411  HB  THR A  89      -1.202  -4.550 -13.001  1.00  0.00           H  
ATOM   1418  HG1 THR A  89      -3.384  -3.179 -11.831  1.00  0.00           H  
ATOM   1414 HG21 THR A  89      -2.247  -5.998 -11.398  1.00  0.00           H  
ATOM   1415 HG22 THR A  89      -0.813  -5.314 -10.622  1.00  0.00           H  
ATOM   1416 HG23 THR A  89      -2.442  -4.666 -10.241  1.00  0.00           H  
ATOM   1419  N   PHE A  90       0.772  -3.041 -10.108  1.00  0.00           N  
ATOM   1421  CA  PHE A  90       2.063  -3.338  -9.501  1.00  0.00           C  
ATOM   1423  C   PHE A  90       1.918  -4.317  -8.338  1.00  0.00           C  
ATOM   1427  O   PHE A  90       0.950  -4.220  -7.586  1.00  0.00           O  
ATOM   1424  CB  PHE A  90       2.679  -2.046  -8.981  1.00  0.00           C  
ATOM   1428  CG  PHE A  90       3.193  -1.154 -10.075  1.00  0.00           C  
ATOM   1429  CD1 PHE A  90       4.441  -1.427 -10.658  1.00  0.00           C  
ATOM   1431  CD2 PHE A  90       2.436  -0.048 -10.492  1.00  0.00           C  
ATOM   1433  CE1 PHE A  90       4.943  -0.576 -11.648  1.00  0.00           C  
ATOM   1435  CE2 PHE A  90       2.953   0.817 -11.469  1.00  0.00           C  
ATOM   1437  CZ  PHE A  90       4.201   0.540 -12.053  1.00  0.00           C  
ATOM   1420  H   PHE A  90       0.046  -2.717  -9.484  1.00  0.00           H  
ATOM   1422  HA  PHE A  90       2.724  -3.760 -10.258  1.00  0.00           H  
ATOM   1425  HB2 PHE A  90       3.510  -2.287  -8.319  1.00  0.00           H  
ATOM   1426  HB3 PHE A  90       1.937  -1.507  -8.392  1.00  0.00           H  
ATOM   1430  HD1 PHE A  90       5.022  -2.276 -10.328  1.00  0.00           H  
ATOM   1432  HD2 PHE A  90       1.477   0.157 -10.041  1.00  0.00           H  
ATOM   1434  HE1 PHE A  90       5.918  -0.762 -12.074  1.00  0.00           H  
ATOM   1436  HE2 PHE A  90       2.393   1.694 -11.759  1.00  0.00           H  
ATOM   1438  HZ  PHE A  90       4.632   1.202 -12.790  1.00  0.00           H  
ATOM   1439  N   PRO A  91       2.870  -5.244  -8.149  1.00  0.00           N  
ATOM   1440  CA  PRO A  91       2.834  -6.183  -7.043  1.00  0.00           C  
ATOM   1442  C   PRO A  91       3.455  -5.579  -5.780  1.00  0.00           C  
ATOM   1446  O   PRO A  91       4.494  -4.926  -5.837  1.00  0.00           O  
ATOM   1443  CB  PRO A  91       3.613  -7.383  -7.559  1.00  0.00           C  
ATOM   1447  CG  PRO A  91       4.713  -6.740  -8.402  1.00  0.00           C  
ATOM   1450  CD  PRO A  91       3.994  -5.543  -9.025  1.00  0.00           C  
ATOM   1441  HA  PRO A  91       1.808  -6.488  -6.834  1.00  0.00           H  
ATOM   1444  HB2 PRO A  91       4.009  -7.991  -6.746  1.00  0.00           H  
ATOM   1445  HB3 PRO A  91       2.961  -7.981  -8.196  1.00  0.00           H  
ATOM   1448  HG2 PRO A  91       5.087  -7.431  -9.158  1.00  0.00           H  
ATOM   1449  HG3 PRO A  91       5.526  -6.395  -7.763  1.00  0.00           H  
ATOM   1451  HD2 PRO A  91       3.595  -5.819 -10.001  1.00  0.00           H  
ATOM   1452  HD3 PRO A  91       4.668  -4.692  -9.113  1.00  0.00           H  
ATOM   1453  N   VAL A  92       2.884  -5.868  -4.618  1.00  0.00           N  
ATOM   1455  CA  VAL A  92       3.354  -5.388  -3.314  1.00  0.00           C  
ATOM   1457  C   VAL A  92       3.278  -6.510  -2.279  1.00  0.00           C  
ATOM   1460  O   VAL A  92       2.452  -7.416  -2.391  1.00  0.00           O  
ATOM   1458  CB  VAL A  92       2.591  -4.113  -2.907  1.00  0.00           C  
ATOM   1461  CG1 VAL A  92       1.095  -4.355  -2.683  1.00  0.00           C  
ATOM   1465  CG2 VAL A  92       3.231  -3.423  -1.699  1.00  0.00           C  
ATOM   1454  H   VAL A  92       2.041  -6.424  -4.624  1.00  0.00           H  
ATOM   1456  HA  VAL A  92       4.403  -5.107  -3.407  1.00  0.00           H  
ATOM   1459  HB  VAL A  92       2.683  -3.411  -3.736  1.00  0.00           H  
ATOM   1462 HG11 VAL A  92       0.612  -3.421  -2.396  1.00  0.00           H  
ATOM   1463 HG12 VAL A  92       0.942  -5.092  -1.894  1.00  0.00           H  
ATOM   1464 HG13 VAL A  92       0.630  -4.715  -3.601  1.00  0.00           H  
ATOM   1466 HG21 VAL A  92       3.200  -4.052  -0.809  1.00  0.00           H  
ATOM   1467 HG22 VAL A  92       2.688  -2.503  -1.481  1.00  0.00           H  
ATOM   1468 HG23 VAL A  92       4.263  -3.156  -1.925  1.00  0.00           H  
ATOM   1469  N   CYS A  93       4.188  -6.470  -1.305  1.00  0.00           N  
ATOM   1471  CA  CYS A  93       4.233  -7.414  -0.191  1.00  0.00           C  
ATOM   1473  C   CYS A  93       3.849  -6.734   1.114  1.00  0.00           C  
ATOM   1477  O   CYS A  93       4.160  -5.560   1.314  1.00  0.00           O  
ATOM   1474  CB  CYS A  93       5.625  -8.013  -0.025  1.00  0.00           C  
ATOM   1478  SG  CYS A  93       6.228  -8.965  -1.421  1.00  0.00           S  
ATOM   1470  H   CYS A  93       4.728  -5.624  -1.195  1.00  0.00           H  
ATOM   1472  HA  CYS A  93       3.534  -8.229  -0.379  1.00  0.00           H  
ATOM   1475  HB2 CYS A  93       6.327  -7.206   0.188  1.00  0.00           H  
ATOM   1476  HB3 CYS A  93       5.608  -8.673   0.842  1.00  0.00           H  
ATOM   1479  N   GLY A  94       3.223  -7.492   2.003  1.00  0.00           N  
ATOM   1481  CA  GLY A  94       2.707  -6.972   3.257  1.00  0.00           C  
ATOM   1484  C   GLY A  94       1.902  -8.016   4.026  1.00  0.00           C  
ATOM   1485  O   GLY A  94       1.609  -9.095   3.498  1.00  0.00           O  
ATOM   1480  H   GLY A  94       2.951  -8.429   1.741  1.00  0.00           H  
ATOM   1482  HA2 GLY A  94       2.065  -6.115   3.055  1.00  0.00           H  
ATOM   1483  HA3 GLY A  94       3.541  -6.633   3.871  1.00  0.00           H  
ATOM   1486  N   PRO A  95       1.611  -7.759   5.309  1.00  0.00           N  
ATOM   1487  CA  PRO A  95       0.872  -8.689   6.146  1.00  0.00           C  
ATOM   1489  C   PRO A  95      -0.553  -8.924   5.643  1.00  0.00           C  
ATOM   1493  O   PRO A  95      -1.236  -8.017   5.160  1.00  0.00           O  
ATOM   1490  CB  PRO A  95       0.867  -8.064   7.545  1.00  0.00           C  
ATOM   1494  CG  PRO A  95       1.007  -6.568   7.261  1.00  0.00           C  
ATOM   1497  CD  PRO A  95       1.968  -6.575   6.077  1.00  0.00           C  
ATOM   1488  HA  PRO A  95       1.397  -9.643   6.181  1.00  0.00           H  
ATOM   1491  HB2 PRO A  95       1.736  -8.411   8.103  1.00  0.00           H  
ATOM   1492  HB3 PRO A  95      -0.048  -8.284   8.096  1.00  0.00           H  
ATOM   1495  HG2 PRO A  95       1.417  -6.026   8.113  1.00  0.00           H  
ATOM   1496  HG3 PRO A  95       0.047  -6.149   6.959  1.00  0.00           H  
ATOM   1498  HD2 PRO A  95       2.991  -6.680   6.439  1.00  0.00           H  
ATOM   1499  HD3 PRO A  95       1.884  -5.649   5.507  1.00  0.00           H  
ATOM   1500  N   ARG A  96      -1.020 -10.153   5.859  1.00  0.00           N  
ATOM   1502  CA  ARG A  96      -2.435 -10.507   5.804  1.00  0.00           C  
ATOM   1504  C   ARG A  96      -3.112 -10.122   7.115  1.00  0.00           C  
ATOM   1508  O   ARG A  96      -2.729 -10.591   8.183  1.00  0.00           O  
ATOM   1505  CB  ARG A  96      -2.546 -12.005   5.525  1.00  0.00           C  
ATOM   1509  CG  ARG A  96      -3.993 -12.470   5.377  1.00  0.00           C  
ATOM   1512  CD  ARG A  96      -3.994 -13.929   4.928  1.00  0.00           C  
ATOM   1515  NE  ARG A  96      -5.352 -14.463   4.999  1.00  0.00           N  
ATOM   1523  CZ  ARG A  96      -6.152 -14.819   4.029  1.00  0.00           C  
ATOM   1517  NH1 ARG A  96      -5.754 -14.843   2.786  1.00  0.00           N1+
ATOM   1520  NH2 ARG A  96      -7.371 -15.156   4.337  1.00  0.00           N  
ATOM   1501  H   ARG A  96      -0.385 -10.835   6.249  1.00  0.00           H  
ATOM   1503  HA  ARG A  96      -2.909  -9.957   4.992  1.00  0.00           H  
ATOM   1506  HB2 ARG A  96      -2.014 -12.217   4.598  1.00  0.00           H  
ATOM   1507  HB3 ARG A  96      -2.069 -12.565   6.329  1.00  0.00           H  
ATOM   1510  HG2 ARG A  96      -4.506 -11.861   4.632  1.00  0.00           H  
ATOM   1511  HG3 ARG A  96      -4.506 -12.383   6.334  1.00  0.00           H  
ATOM   1513  HD2 ARG A  96      -3.364 -14.508   5.603  1.00  0.00           H  
ATOM   1514  HD3 ARG A  96      -3.573 -14.005   3.925  1.00  0.00           H  
ATOM   1516  HE  ARG A  96      -5.701 -14.599   5.937  1.00  0.00           H  
ATOM   1518 HH11 ARG A  96      -4.795 -14.583   2.601  1.00  0.00           H  
ATOM   1519 HH12 ARG A  96      -6.423 -14.922   2.034  1.00  0.00           H  
ATOM   1521 HH21 ARG A  96      -8.022 -15.480   3.636  1.00  0.00           H  
ATOM   1522 HH22 ARG A  96      -7.638 -15.051   5.306  1.00  0.00           H  
ATOM   1524  N   ILE A  97      -4.137  -9.295   7.015  1.00  0.00           N  
ATOM   1526  CA  ILE A  97      -4.994  -8.848   8.107  1.00  0.00           C  
ATOM   1528  C   ILE A  97      -6.284  -9.656   8.013  1.00  0.00           C  
ATOM   1531  O   ILE A  97      -7.073  -9.471   7.089  1.00  0.00           O  
ATOM   1529  CB  ILE A  97      -5.265  -7.332   7.995  1.00  0.00           C  
ATOM   1532  CG1 ILE A  97      -3.960  -6.505   7.888  1.00  0.00           C  
ATOM   1535  CG2 ILE A  97      -6.122  -6.886   9.196  1.00  0.00           C  
ATOM   1539  CD1 ILE A  97      -4.208  -5.089   7.359  1.00  0.00           C  
ATOM   1525  H   ILE A  97      -4.354  -8.936   6.096  1.00  0.00           H  
ATOM   1527  HA  ILE A  97      -4.512  -9.046   9.064  1.00  0.00           H  
ATOM   1530  HB  ILE A  97      -5.840  -7.158   7.086  1.00  0.00           H  
ATOM   1533 HG12 ILE A  97      -3.268  -6.968   7.185  1.00  0.00           H  
ATOM   1534 HG13 ILE A  97      -3.465  -6.461   8.858  1.00  0.00           H  
ATOM   1536 HG21 ILE A  97      -5.609  -7.111  10.131  1.00  0.00           H  
ATOM   1537 HG22 ILE A  97      -6.319  -5.815   9.147  1.00  0.00           H  
ATOM   1538 HG23 ILE A  97      -7.084  -7.397   9.189  1.00  0.00           H  
ATOM   1540 HD11 ILE A  97      -3.250  -4.594   7.204  1.00  0.00           H  
ATOM   1541 HD12 ILE A  97      -4.799  -4.507   8.067  1.00  0.00           H  
ATOM   1542 HD13 ILE A  97      -4.733  -5.134   6.405  1.00  0.00           H  
ATOM   1543  N   GLU A  98      -6.502 -10.581   8.940  1.00  0.00           N  
ATOM   1545  CA  GLU A  98      -7.748 -11.350   8.968  1.00  0.00           C  
ATOM   1547  C   GLU A  98      -8.918 -10.455   9.393  1.00  0.00           C  
ATOM   1551  O   GLU A  98      -8.840  -9.772  10.411  1.00  0.00           O  
ATOM   1548  CB  GLU A  98      -7.627 -12.556   9.907  1.00  0.00           C  
ATOM   1552  CG  GLU A  98      -6.567 -13.587   9.490  1.00  0.00           C  
ATOM   1555  CD  GLU A  98      -6.828 -14.268   8.135  1.00  0.00           C  
ATOM   1556  OE1 GLU A  98      -5.884 -14.891   7.613  1.00  0.00           O  
ATOM   1557  OE2 GLU A  98      -7.959 -14.239   7.606  1.00  0.00           O1-
ATOM   1544  H   GLU A  98      -5.840 -10.690   9.695  1.00  0.00           H  
ATOM   1546  HA  GLU A  98      -7.961 -11.720   7.966  1.00  0.00           H  
ATOM   1549  HB2 GLU A  98      -8.595 -13.054   9.958  1.00  0.00           H  
ATOM   1550  HB3 GLU A  98      -7.385 -12.203  10.910  1.00  0.00           H  
ATOM   1553  HG2 GLU A  98      -5.589 -13.107   9.476  1.00  0.00           H  
ATOM   1554  HG3 GLU A  98      -6.540 -14.359  10.259  1.00  0.00           H  
ATOM   1558  N   VAL A  99     -10.009 -10.489   8.626  1.00  0.00           N  
ATOM   1560  CA  VAL A  99     -11.260  -9.763   8.892  1.00  0.00           C  
ATOM   1562  C   VAL A  99     -12.350 -10.810   9.076  1.00  0.00           C  
ATOM   1565  O   VAL A  99     -13.090 -11.149   8.150  1.00  0.00           O  
ATOM   1563  CB  VAL A  99     -11.588  -8.757   7.771  1.00  0.00           C  
ATOM   1566  CG1 VAL A  99     -12.849  -7.948   8.095  1.00  0.00           C  
ATOM   1570  CG2 VAL A  99     -10.446  -7.759   7.540  1.00  0.00           C  
ATOM   1559  H   VAL A  99     -10.014 -11.109   7.828  1.00  0.00           H  
ATOM   1561  HA  VAL A  99     -11.169  -9.204   9.824  1.00  0.00           H  
ATOM   1564  HB  VAL A  99     -11.748  -9.297   6.837  1.00  0.00           H  
ATOM   1567 HG11 VAL A  99     -12.722  -7.411   9.035  1.00  0.00           H  
ATOM   1568 HG12 VAL A  99     -13.716  -8.603   8.173  1.00  0.00           H  
ATOM   1569 HG13 VAL A  99     -13.043  -7.222   7.306  1.00  0.00           H  
ATOM   1571 HG21 VAL A  99      -9.539  -8.280   7.232  1.00  0.00           H  
ATOM   1572 HG22 VAL A  99     -10.720  -7.056   6.753  1.00  0.00           H  
ATOM   1573 HG23 VAL A  99     -10.245  -7.208   8.459  1.00  0.00           H  
ATOM   1574  N   LYS A 100     -12.362 -11.424  10.257  1.00  0.00           N  
ATOM   1576  CA  LYS A 100     -13.128 -12.649  10.531  1.00  0.00           C  
ATOM   1578  C   LYS A 100     -13.862 -12.638  11.866  1.00  0.00           C  
ATOM   1582  O   LYS A 100     -14.689 -13.523  12.078  1.00  0.00           O  
ATOM   1579  CB  LYS A 100     -12.196 -13.868  10.421  1.00  0.00           C  
ATOM   1583  CG  LYS A 100     -11.130 -13.890  11.529  1.00  0.00           C  
ATOM   1586  CD  LYS A 100     -10.210 -15.102  11.387  1.00  0.00           C  
ATOM   1589  CE  LYS A 100      -9.154 -15.024  12.489  1.00  0.00           C  
ATOM   1592  NZ  LYS A 100      -8.146 -16.099  12.344  1.00  0.00           N1+
ATOM   1575  H   LYS A 100     -11.768 -11.043  10.979  1.00  0.00           H  
ATOM   1577  HA  LYS A 100     -13.909 -12.754   9.778  1.00  0.00           H  
ATOM   1580  HB2 LYS A 100     -12.795 -14.776  10.486  1.00  0.00           H  
ATOM   1581  HB3 LYS A 100     -11.706 -13.852   9.447  1.00  0.00           H  
ATOM   1584  HG2 LYS A 100     -10.532 -12.980  11.477  1.00  0.00           H  
ATOM   1585  HG3 LYS A 100     -11.613 -13.933  12.505  1.00  0.00           H  
ATOM   1587  HD2 LYS A 100     -10.795 -16.016  11.489  1.00  0.00           H  
ATOM   1588  HD3 LYS A 100      -9.735 -15.081  10.406  1.00  0.00           H  
ATOM   1590  HE2 LYS A 100      -8.674 -14.047  12.435  1.00  0.00           H  
ATOM   1591  HE3 LYS A 100      -9.654 -15.083  13.456  1.00  0.00           H  
ATOM   1593  HZ1 LYS A 100      -8.590 -17.004  12.401  1.00  0.00           H  
ATOM   1594  HZ2 LYS A 100      -7.682 -16.009  11.451  1.00  0.00           H  
ATOM   1595  HZ3 LYS A 100      -7.455 -16.018  13.077  1.00  0.00           H  
ATOM   1596  N   ASP A 101     -13.573 -11.674  12.737  1.00  0.00           N  
ATOM   1598  CA  ASP A 101     -14.205 -11.587  14.048  1.00  0.00           C  
ATOM   1600  C   ASP A 101     -15.658 -11.176  13.839  1.00  0.00           C  
ATOM   1604  O   ASP A 101     -15.946 -10.085  13.356  1.00  0.00           O  
ATOM   1601  CB  ASP A 101     -13.444 -10.619  14.967  1.00  0.00           C  
ATOM   1605  CG  ASP A 101     -12.012 -11.082  15.273  1.00  0.00           C  
ATOM   1606  OD1 ASP A 101     -11.731 -12.299  15.133  1.00  0.00           O  
ATOM   1607  OD2 ASP A 101     -11.187 -10.215  15.639  1.00  0.00           O1-
ATOM   1597  H   ASP A 101     -12.945 -10.924  12.485  1.00  0.00           H  
ATOM   1599  HA  ASP A 101     -14.184 -12.569  14.519  1.00  0.00           H  
ATOM   1602  HB2 ASP A 101     -13.417  -9.630  14.511  1.00  0.00           H  
ATOM   1603  HB3 ASP A 101     -13.986 -10.541  15.909  1.00  0.00           H  
ATOM   1608  N   ARG A 102     -16.578 -12.105  14.091  1.00  0.00           N  
ATOM   1610  CA  ARG A 102     -17.993 -11.922  13.780  1.00  0.00           C  
ATOM   1612  C   ARG A 102     -18.686 -11.137  14.890  1.00  0.00           C  
ATOM   1616  O   ARG A 102     -18.641 -11.538  16.050  1.00  0.00           O  
ATOM   1613  CB  ARG A 102     -18.639 -13.288  13.530  1.00  0.00           C  
ATOM   1617  CG  ARG A 102     -20.110 -13.124  13.142  1.00  0.00           C  
ATOM   1620  CD  ARG A 102     -20.760 -14.476  12.873  1.00  0.00           C  
ATOM   1623  NE  ARG A 102     -22.212 -14.311  12.766  1.00  0.00           N  
ATOM   1631  CZ  ARG A 102     -23.104 -15.236  12.517  1.00  0.00           C  
ATOM   1625  NH1 ARG A 102     -22.803 -16.462  12.194  1.00  0.00           N1+
ATOM   1628  NH2 ARG A 102     -24.355 -14.936  12.626  1.00  0.00           N  
ATOM   1609  H   ARG A 102     -16.274 -12.981  14.492  1.00  0.00           H  
ATOM   1611  HA  ARG A 102     -18.071 -11.332  12.867  1.00  0.00           H  
ATOM   1614  HB2 ARG A 102     -18.568 -13.894  14.433  1.00  0.00           H  
ATOM   1615  HB3 ARG A 102     -18.109 -13.791  12.722  1.00  0.00           H  
ATOM   1618  HG2 ARG A 102     -20.174 -12.506  12.246  1.00  0.00           H  
ATOM   1619  HG3 ARG A 102     -20.653 -12.636  13.952  1.00  0.00           H  
ATOM   1621  HD2 ARG A 102     -20.355 -14.891  11.950  1.00  0.00           H  
ATOM   1622  HD3 ARG A 102     -20.540 -15.146  13.704  1.00  0.00           H  
ATOM   1624  HE  ARG A 102     -22.607 -13.433  13.072  1.00  0.00           H  
ATOM   1626 HH11 ARG A 102     -23.586 -17.089  12.075  1.00  0.00           H  
ATOM   1627 HH12 ARG A 102     -21.836 -16.754  12.177  1.00  0.00           H  
ATOM   1629 HH21 ARG A 102     -24.536 -14.653  13.578  1.00  0.00           H  
ATOM   1630 HH22 ARG A 102     -24.592 -14.072  12.159  1.00  0.00           H  
ATOM   1632  N   HIS A 103     -19.413 -10.099  14.500  1.00  0.00           N  
ATOM   1634  CA  HIS A 103     -20.258  -9.291  15.366  1.00  0.00           C  
ATOM   1636  C   HIS A 103     -21.685  -9.286  14.816  1.00  0.00           C  
ATOM   1640  O   HIS A 103     -21.935  -8.784  13.724  1.00  0.00           O  
ATOM   1637  CB  HIS A 103     -19.666  -7.879  15.466  1.00  0.00           C  
ATOM   1641  CG  HIS A 103     -18.290  -7.881  16.082  1.00  0.00           C  
ATOM   1642  CD2 HIS A 103     -17.095  -7.933  15.417  1.00  0.00           C  
ATOM   1644  ND1 HIS A 103     -18.006  -7.924  17.427  1.00  0.00           N  
ATOM   1646  CE1 HIS A 103     -16.673  -8.000  17.567  1.00  0.00           C  
ATOM   1648  NE2 HIS A 103     -16.074  -8.024  16.370  1.00  0.00           N  
ATOM   1633  H   HIS A 103     -19.367  -9.827  13.528  1.00  0.00           H  
ATOM   1635  HA  HIS A 103     -20.278  -9.718  16.368  1.00  0.00           H  
ATOM   1638  HB2 HIS A 103     -19.610  -7.434  14.473  1.00  0.00           H  
ATOM   1639  HB3 HIS A 103     -20.324  -7.257  16.075  1.00  0.00           H  
ATOM   1645  HD1 HIS A 103     -18.683  -7.901  18.177  1.00  0.00           H  
ATOM   1643  HD2 HIS A 103     -16.969  -7.943  14.344  1.00  0.00           H  
ATOM   1647  HE1 HIS A 103     -16.146  -8.049  18.508  1.00  0.00           H  
ATOM   1649  N   ASP A 104     -22.622  -9.862  15.568  1.00  0.00           N  
ATOM   1651  CA  ASP A 104     -24.046  -9.806  15.239  1.00  0.00           C  
ATOM   1653  C   ASP A 104     -24.665  -8.586  15.952  1.00  0.00           C  
ATOM   1657  O   ASP A 104     -24.749  -8.543  17.181  1.00  0.00           O  
ATOM   1654  CB  ASP A 104     -24.718 -11.154  15.576  1.00  0.00           C  
ATOM   1658  CG  ASP A 104     -24.263 -12.323  14.675  1.00  0.00           C  
ATOM   1659  OD1 ASP A 104     -23.951 -12.128  13.475  1.00  0.00           O  
ATOM   1660  OD2 ASP A 104     -24.238 -13.495  15.115  1.00  0.00           O1-
ATOM   1650  H   ASP A 104     -22.368 -10.247  16.466  1.00  0.00           H  
ATOM   1652  HA  ASP A 104     -24.170  -9.653  14.167  1.00  0.00           H  
ATOM   1655  HB2 ASP A 104     -25.795 -11.040  15.457  1.00  0.00           H  
ATOM   1656  HB3 ASP A 104     -24.520 -11.404  16.619  1.00  0.00           H  
ATOM   1661  N   ILE A 105     -25.055  -7.568  15.178  1.00  0.00           N  
ATOM   1663  CA  ILE A 105     -25.630  -6.297  15.639  1.00  0.00           C  
ATOM   1665  C   ILE A 105     -27.090  -6.235  15.183  1.00  0.00           C  
ATOM   1668  O   ILE A 105     -27.409  -5.829  14.062  1.00  0.00           O  
ATOM   1666  CB  ILE A 105     -24.818  -5.077  15.136  1.00  0.00           C  
ATOM   1669  CG1 ILE A 105     -23.315  -5.198  15.479  1.00  0.00           C  
ATOM   1672  CG2 ILE A 105     -25.404  -3.784  15.747  1.00  0.00           C  
ATOM   1676  CD1 ILE A 105     -22.454  -4.068  14.901  1.00  0.00           C  
ATOM   1662  H   ILE A 105     -24.978  -7.695  14.179  1.00  0.00           H  
ATOM   1664  HA  ILE A 105     -25.611  -6.274  16.729  1.00  0.00           H  
ATOM   1667  HB  ILE A 105     -24.910  -5.023  14.051  1.00  0.00           H  
ATOM   1670 HG12 ILE A 105     -22.925  -6.129  15.065  1.00  0.00           H  
ATOM   1671 HG13 ILE A 105     -23.186  -5.229  16.561  1.00  0.00           H  
ATOM   1673 HG21 ILE A 105     -25.235  -3.766  16.823  1.00  0.00           H  
ATOM   1674 HG22 ILE A 105     -26.472  -3.706  15.544  1.00  0.00           H  
ATOM   1675 HG23 ILE A 105     -24.930  -2.913  15.294  1.00  0.00           H  
ATOM   1677 HD11 ILE A 105     -21.401  -4.301  15.059  1.00  0.00           H  
ATOM   1678 HD12 ILE A 105     -22.675  -3.122  15.395  1.00  0.00           H  
ATOM   1679 HD13 ILE A 105     -22.634  -3.973  13.830  1.00  0.00           H  
ATOM   1680  N   GLY A 106     -28.007  -6.654  16.056  1.00  0.00           N  
ATOM   1682  CA  GLY A 106     -29.424  -6.754  15.702  1.00  0.00           C  
ATOM   1685  C   GLY A 106     -29.636  -7.754  14.561  1.00  0.00           C  
ATOM   1686  O   GLY A 106     -29.381  -8.941  14.732  1.00  0.00           O  
ATOM   1681  H   GLY A 106     -27.687  -7.065  16.921  1.00  0.00           H  
ATOM   1683  HA2 GLY A 106     -29.993  -7.095  16.567  1.00  0.00           H  
ATOM   1684  HA3 GLY A 106     -29.794  -5.774  15.404  1.00  0.00           H  
ATOM   1687  N   ILE A 107     -30.104  -7.276  13.402  1.00  0.00           N  
ATOM   1689  CA  ILE A 107     -30.317  -8.098  12.194  1.00  0.00           C  
ATOM   1691  C   ILE A 107     -29.106  -8.130  11.247  1.00  0.00           C  
ATOM   1694  O   ILE A 107     -29.157  -8.793  10.211  1.00  0.00           O  
ATOM   1692  CB  ILE A 107     -31.589  -7.658  11.435  1.00  0.00           C  
ATOM   1695  CG1 ILE A 107     -31.458  -6.219  10.881  1.00  0.00           C  
ATOM   1698  CG2 ILE A 107     -32.829  -7.821  12.332  1.00  0.00           C  
ATOM   1702  CD1 ILE A 107     -32.582  -5.824   9.918  1.00  0.00           C  
ATOM   1688  H   ILE A 107     -30.236  -6.278  13.322  1.00  0.00           H  
ATOM   1690  HA  ILE A 107     -30.469  -9.131  12.506  1.00  0.00           H  
ATOM   1693  HB  ILE A 107     -31.715  -8.332  10.588  1.00  0.00           H  
ATOM   1696 HG12 ILE A 107     -30.522  -6.129  10.330  1.00  0.00           H  
ATOM   1697 HG13 ILE A 107     -31.432  -5.505  11.704  1.00  0.00           H  
ATOM   1699 HG21 ILE A 107     -32.840  -8.822  12.765  1.00  0.00           H  
ATOM   1700 HG22 ILE A 107     -33.737  -7.695  11.743  1.00  0.00           H  
ATOM   1701 HG23 ILE A 107     -32.820  -7.085  13.136  1.00  0.00           H  
ATOM   1703 HD11 ILE A 107     -33.536  -5.781  10.444  1.00  0.00           H  
ATOM   1704 HD12 ILE A 107     -32.644  -6.545   9.103  1.00  0.00           H  
ATOM   1705 HD13 ILE A 107     -32.369  -4.839   9.504  1.00  0.00           H  
ATOM   1706  N   HIS A 108     -28.043  -7.387  11.559  1.00  0.00           N  
ATOM   1708  CA  HIS A 108     -26.859  -7.268  10.715  1.00  0.00           C  
ATOM   1710  C   HIS A 108     -25.707  -8.098  11.278  1.00  0.00           C  
ATOM   1714  O   HIS A 108     -25.500  -8.148  12.488  1.00  0.00           O  
ATOM   1711  CB  HIS A 108     -26.486  -5.788  10.553  1.00  0.00           C  
ATOM   1715  CG  HIS A 108     -27.578  -4.984   9.890  1.00  0.00           C  
ATOM   1716  CD2 HIS A 108     -28.326  -3.989  10.459  1.00  0.00           C  
ATOM   1718  ND1 HIS A 108     -28.042  -5.154   8.606  1.00  0.00           N  
ATOM   1720  CE1 HIS A 108     -29.043  -4.282   8.405  1.00  0.00           C  
ATOM   1722  NE2 HIS A 108     -29.258  -3.552   9.510  1.00  0.00           N  
ATOM   1707  H   HIS A 108     -28.016  -6.914  12.451  1.00  0.00           H  
ATOM   1709  HA  HIS A 108     -27.084  -7.657   9.722  1.00  0.00           H  
ATOM   1712  HB2 HIS A 108     -26.267  -5.362  11.532  1.00  0.00           H  
ATOM   1713  HB3 HIS A 108     -25.583  -5.711   9.947  1.00  0.00           H  
ATOM   1719  HD1 HIS A 108     -27.695  -5.824   7.934  1.00  0.00           H  
ATOM   1717  HD2 HIS A 108     -28.222  -3.620  11.469  1.00  0.00           H  
ATOM   1721  HE1 HIS A 108     -29.607  -4.182   7.490  1.00  0.00           H  
ATOM   1723  N   THR A 109     -24.934  -8.724  10.393  1.00  0.00           N  
ATOM   1725  CA  THR A 109     -23.673  -9.379  10.746  1.00  0.00           C  
ATOM   1727  C   THR A 109     -22.526  -8.597  10.127  1.00  0.00           C  
ATOM   1730  O   THR A 109     -22.527  -8.319   8.927  1.00  0.00           O  
ATOM   1728  CB  THR A 109     -23.634 -10.845  10.293  1.00  0.00           C  
ATOM   1731  CG2 THR A 109     -22.306 -11.518  10.632  1.00  0.00           C  
ATOM   1735  OG1 THR A 109     -24.626 -11.611  10.943  1.00  0.00           O  
ATOM   1724  H   THR A 109     -25.142  -8.629   9.409  1.00  0.00           H  
ATOM   1726  HA  THR A 109     -23.541  -9.371  11.828  1.00  0.00           H  
ATOM   1729  HB  THR A 109     -23.794 -10.898   9.216  1.00  0.00           H  
ATOM   1736  HG1 THR A 109     -24.425 -11.601  11.882  1.00  0.00           H  
ATOM   1732 HG21 THR A 109     -21.502 -11.078  10.041  1.00  0.00           H  
ATOM   1733 HG22 THR A 109     -22.363 -12.582  10.401  1.00  0.00           H  
ATOM   1734 HG23 THR A 109     -22.088 -11.372  11.690  1.00  0.00           H  
ATOM   1737  N   GLU A 110     -21.532  -8.285  10.945  1.00  0.00           N  
ATOM   1739  CA  GLU A 110     -20.291  -7.650  10.527  1.00  0.00           C  
ATOM   1741  C   GLU A 110     -19.100  -8.543  10.872  1.00  0.00           C  
ATOM   1745  O   GLU A 110     -19.137  -9.336  11.815  1.00  0.00           O  
ATOM   1742  CB  GLU A 110     -20.155  -6.260  11.161  1.00  0.00           C  
ATOM   1746  CG  GLU A 110     -21.359  -5.353  10.859  1.00  0.00           C  
ATOM   1749  CD  GLU A 110     -21.107  -3.887  11.235  1.00  0.00           C  
ATOM   1750  OE1 GLU A 110     -21.709  -3.019  10.566  1.00  0.00           O  
ATOM   1751  OE2 GLU A 110     -20.301  -3.640  12.161  1.00  0.00           O1-
ATOM   1738  H   GLU A 110     -21.623  -8.505  11.926  1.00  0.00           H  
ATOM   1740  HA  GLU A 110     -20.296  -7.517   9.445  1.00  0.00           H  
ATOM   1743  HB2 GLU A 110     -19.254  -5.798  10.757  1.00  0.00           H  
ATOM   1744  HB3 GLU A 110     -20.042  -6.364  12.240  1.00  0.00           H  
ATOM   1747  HG2 GLU A 110     -21.589  -5.425   9.796  1.00  0.00           H  
ATOM   1748  HG3 GLU A 110     -22.228  -5.713  11.411  1.00  0.00           H  
ATOM   1752  N   TRP A 111     -18.031  -8.415  10.094  1.00  0.00           N  
ATOM   1754  CA  TRP A 111     -16.759  -9.081  10.329  1.00  0.00           C  
ATOM   1756  C   TRP A 111     -15.685  -8.033  10.516  1.00  0.00           C  
ATOM   1760  O   TRP A 111     -15.504  -7.171   9.655  1.00  0.00           O  
ATOM   1757  CB  TRP A 111     -16.407 -10.030   9.186  1.00  0.00           C  
ATOM   1761  CG  TRP A 111     -17.381 -11.144   9.009  1.00  0.00           C  
ATOM   1762  CD1 TRP A 111     -17.323 -12.350   9.616  1.00  0.00           C  
ATOM   1764  CD2 TRP A 111     -18.630 -11.132   8.262  1.00  0.00           C  
ATOM   1765  CE2 TRP A 111     -19.254 -12.405   8.404  1.00  0.00           C  
ATOM   1766  CE3 TRP A 111     -19.325 -10.162   7.518  1.00  0.00           C  
ATOM   1768  NE1 TRP A 111     -18.411 -13.110   9.234  1.00  0.00           N  
ATOM   1772  CZ2 TRP A 111     -20.476 -12.720   7.796  1.00  0.00           C  
ATOM   1774  CZ3 TRP A 111     -20.598 -10.437   6.994  1.00  0.00           C  
ATOM   1770  CH2 TRP A 111     -21.157 -11.717   7.092  1.00  0.00           C  
ATOM   1753  H   TRP A 111     -18.074  -7.753   9.332  1.00  0.00           H  
ATOM   1755  HA  TRP A 111     -16.829  -9.677  11.239  1.00  0.00           H  
ATOM   1758  HB2 TRP A 111     -16.347  -9.467   8.255  1.00  0.00           H  
ATOM   1759  HB3 TRP A 111     -15.424 -10.459   9.382  1.00  0.00           H  
ATOM   1763  HD1 TRP A 111     -16.550 -12.651  10.308  1.00  0.00           H  
ATOM   1769  HE1 TRP A 111     -18.603 -14.026   9.614  1.00  0.00           H  
ATOM   1767  HE3 TRP A 111     -18.902  -9.174   7.414  1.00  0.00           H  
ATOM   1773  HZ2 TRP A 111     -20.925 -13.694   7.926  1.00  0.00           H  
ATOM   1775  HZ3 TRP A 111     -21.188  -9.658   6.534  1.00  0.00           H  
ATOM   1771  HH2 TRP A 111     -22.131 -11.908   6.664  1.00  0.00           H  
ATOM   1776  N   GLN A 112     -14.963  -8.130  11.620  1.00  0.00           N  
ATOM   1778  CA  GLN A 112     -13.936  -7.184  11.999  1.00  0.00           C  
ATOM   1780  C   GLN A 112     -12.552  -7.831  11.930  1.00  0.00           C  
ATOM   1784  O   GLN A 112     -12.363  -9.030  12.153  1.00  0.00           O  
ATOM   1781  CB  GLN A 112     -14.288  -6.586  13.368  1.00  0.00           C  
ATOM   1785  CG  GLN A 112     -13.466  -5.333  13.704  1.00  0.00           C  
ATOM   1788  CD  GLN A 112     -13.909  -4.668  15.008  1.00  0.00           C  
ATOM   1789  NE2 GLN A 112     -13.228  -3.651  15.483  1.00  0.00           N  
ATOM   1792  OE1 GLN A 112     -14.877  -5.011  15.652  1.00  0.00           O  
ATOM   1777  H   GLN A 112     -15.205  -8.843  12.293  1.00  0.00           H  
ATOM   1779  HA  GLN A 112     -13.955  -6.358  11.288  1.00  0.00           H  
ATOM   1782  HB2 GLN A 112     -14.144  -7.338  14.143  1.00  0.00           H  
ATOM   1783  HB3 GLN A 112     -15.341  -6.302  13.356  1.00  0.00           H  
ATOM   1786  HG2 GLN A 112     -13.574  -4.608  12.897  1.00  0.00           H  
ATOM   1787  HG3 GLN A 112     -12.413  -5.599  13.797  1.00  0.00           H  
ATOM   1790 HE21 GLN A 112     -13.695  -3.199  16.256  1.00  0.00           H  
ATOM   1791 HE22 GLN A 112     -12.500  -3.222  14.930  1.00  0.00           H  
ATOM   1793  N   GLY A 113     -11.576  -7.010  11.573  1.00  0.00           N  
ATOM   1795  CA  GLY A 113     -10.157  -7.278  11.702  1.00  0.00           C  
ATOM   1798  C   GLY A 113      -9.478  -6.087  12.356  1.00  0.00           C  
ATOM   1799  O   GLY A 113      -9.924  -4.945  12.224  1.00  0.00           O  
ATOM   1794  H   GLY A 113     -11.842  -6.080  11.284  1.00  0.00           H  
ATOM   1796  HA2 GLY A 113      -9.993  -8.170  12.307  1.00  0.00           H  
ATOM   1797  HA3 GLY A 113      -9.716  -7.432  10.717  1.00  0.00           H  
ATOM   1800  N   THR A 114      -8.395  -6.351  13.075  1.00  0.00           N  
ATOM   1802  CA  THR A 114      -7.549  -5.311  13.660  1.00  0.00           C  
ATOM   1804  C   THR A 114      -6.124  -5.478  13.166  1.00  0.00           C  
ATOM   1807  O   THR A 114      -5.586  -6.584  13.140  1.00  0.00           O  
ATOM   1805  CB  THR A 114      -7.608  -5.330  15.192  1.00  0.00           C  
ATOM   1808  CG2 THR A 114      -6.612  -4.354  15.815  1.00  0.00           C  
ATOM   1812  OG1 THR A 114      -8.890  -4.934  15.634  1.00  0.00           O  
ATOM   1801  H   THR A 114      -8.068  -7.306  13.118  1.00  0.00           H  
ATOM   1803  HA  THR A 114      -7.897  -4.330  13.337  1.00  0.00           H  
ATOM   1806  HB  THR A 114      -7.397  -6.335  15.558  1.00  0.00           H  
ATOM   1813  HG1 THR A 114      -9.514  -5.560  15.261  1.00  0.00           H  
ATOM   1809 HG21 THR A 114      -5.596  -4.719  15.671  1.00  0.00           H  
ATOM   1810 HG22 THR A 114      -6.790  -4.275  16.888  1.00  0.00           H  
ATOM   1811 HG23 THR A 114      -6.713  -3.382  15.332  1.00  0.00           H  
ATOM   1814  N   TRP A 115      -5.497  -4.361  12.829  1.00  0.00           N  
ATOM   1816  CA  TRP A 115      -4.106  -4.288  12.434  1.00  0.00           C  
ATOM   1818  C   TRP A 115      -3.405  -3.143  13.161  1.00  0.00           C  
ATOM   1822  O   TRP A 115      -3.949  -2.051  13.309  1.00  0.00           O  
ATOM   1819  CB  TRP A 115      -4.048  -4.141  10.917  1.00  0.00           C  
ATOM   1823  CG  TRP A 115      -2.687  -3.976  10.328  1.00  0.00           C  
ATOM   1824  CD1 TRP A 115      -1.578  -4.677  10.658  1.00  0.00           C  
ATOM   1826  CD2 TRP A 115      -2.280  -3.041   9.287  1.00  0.00           C  
ATOM   1827  CE2 TRP A 115      -0.887  -3.223   9.046  1.00  0.00           C  
ATOM   1828  CE3 TRP A 115      -2.952  -2.064   8.520  1.00  0.00           C  
ATOM   1830  NE1 TRP A 115      -0.506  -4.210   9.927  1.00  0.00           N  
ATOM   1834  CZ2 TRP A 115      -0.182  -2.452   8.115  1.00  0.00           C  
ATOM   1836  CZ3 TRP A 115      -2.254  -1.286   7.579  1.00  0.00           C  
ATOM   1832  CH2 TRP A 115      -0.875  -1.469   7.392  1.00  0.00           C  
ATOM   1815  H   TRP A 115      -6.016  -3.494  12.835  1.00  0.00           H  
ATOM   1817  HA  TRP A 115      -3.603  -5.218  12.703  1.00  0.00           H  
ATOM   1820  HB2 TRP A 115      -4.500  -5.029  10.474  1.00  0.00           H  
ATOM   1821  HB3 TRP A 115      -4.654  -3.283  10.625  1.00  0.00           H  
ATOM   1825  HD1 TRP A 115      -1.530  -5.463  11.397  1.00  0.00           H  
ATOM   1831  HE1 TRP A 115       0.450  -4.493  10.091  1.00  0.00           H  
ATOM   1829  HE3 TRP A 115      -4.011  -1.907   8.665  1.00  0.00           H  
ATOM   1835  HZ2 TRP A 115       0.882  -2.580   7.980  1.00  0.00           H  
ATOM   1837  HZ3 TRP A 115      -2.765  -0.524   7.010  1.00  0.00           H  
ATOM   1833  HH2 TRP A 115      -0.349  -0.830   6.698  1.00  0.00           H  
ATOM   1838  N   TYR A 116      -2.184  -3.407  13.612  1.00  0.00           N  
ATOM   1840  CA  TYR A 116      -1.263  -2.410  14.142  1.00  0.00           C  
ATOM   1842  C   TYR A 116      -0.113  -2.312  13.138  1.00  0.00           C  
ATOM   1846  O   TYR A 116       0.727  -3.215  13.127  1.00  0.00           O  
ATOM   1843  CB  TYR A 116      -0.801  -2.834  15.542  1.00  0.00           C  
ATOM   1847  CG  TYR A 116      -1.927  -2.873  16.556  1.00  0.00           C  
ATOM   1848  CD1 TYR A 116      -2.276  -1.701  17.254  1.00  0.00           C  
ATOM   1850  CD2 TYR A 116      -2.640  -4.067  16.784  1.00  0.00           C  
ATOM   1852  CE1 TYR A 116      -3.321  -1.725  18.196  1.00  0.00           C  
ATOM   1854  CE2 TYR A 116      -3.697  -4.091  17.713  1.00  0.00           C  
ATOM   1858  CZ  TYR A 116      -4.038  -2.921  18.420  1.00  0.00           C  
ATOM   1856  OH  TYR A 116      -5.052  -2.943  19.324  1.00  0.00           O  
ATOM   1839  H   TYR A 116      -1.793  -4.321  13.430  1.00  0.00           H  
ATOM   1841  HA  TYR A 116      -1.751  -1.441  14.243  1.00  0.00           H  
ATOM   1844  HB2 TYR A 116      -0.044  -2.129  15.884  1.00  0.00           H  
ATOM   1845  HB3 TYR A 116      -0.333  -3.817  15.491  1.00  0.00           H  
ATOM   1849  HD1 TYR A 116      -1.742  -0.784  17.055  1.00  0.00           H  
ATOM   1851  HD2 TYR A 116      -2.376  -4.963  16.242  1.00  0.00           H  
ATOM   1853  HE1 TYR A 116      -3.577  -0.824  18.733  1.00  0.00           H  
ATOM   1855  HE2 TYR A 116      -4.249  -5.002  17.895  1.00  0.00           H  
ATOM   1857  HH  TYR A 116      -5.099  -2.115  19.807  1.00  0.00           H  
ATOM   1859  N   PRO A 117      -0.112  -1.299  12.248  1.00  0.00           N  
ATOM   1860  CA  PRO A 117       0.909  -1.172  11.207  1.00  0.00           C  
ATOM   1862  C   PRO A 117       2.322  -1.134  11.777  1.00  0.00           C  
ATOM   1866  O   PRO A 117       3.222  -1.784  11.257  1.00  0.00           O  
ATOM   1863  CB  PRO A 117       0.579   0.126  10.470  1.00  0.00           C  
ATOM   1867  CG  PRO A 117      -0.916   0.323  10.702  1.00  0.00           C  
ATOM   1870  CD  PRO A 117      -1.129  -0.265  12.092  1.00  0.00           C  
ATOM   1861  HA  PRO A 117       0.843  -2.015  10.520  1.00  0.00           H  
ATOM   1864  HB2 PRO A 117       1.116   0.951  10.938  1.00  0.00           H  
ATOM   1865  HB3 PRO A 117       0.822   0.066   9.409  1.00  0.00           H  
ATOM   1868  HG2 PRO A 117      -1.196   1.376  10.660  1.00  0.00           H  
ATOM   1869  HG3 PRO A 117      -1.485  -0.252   9.972  1.00  0.00           H  
ATOM   1871  HD2 PRO A 117      -2.138  -0.671  12.161  1.00  0.00           H  
ATOM   1872  HD3 PRO A 117      -0.978   0.508  12.845  1.00  0.00           H  
ATOM   1873  N   GLU A 118       2.468  -0.440  12.901  1.00  0.00           N  
ATOM   1875  CA  GLU A 118       3.722  -0.263  13.612  1.00  0.00           C  
ATOM   1877  C   GLU A 118       3.613  -0.765  15.046  1.00  0.00           C  
ATOM   1881  O   GLU A 118       2.534  -0.786  15.652  1.00  0.00           O  
ATOM   1878  CB  GLU A 118       4.112   1.219  13.582  1.00  0.00           C  
ATOM   1882  CG  GLU A 118       4.484   1.664  12.165  1.00  0.00           C  
ATOM   1885  CD  GLU A 118       5.695   0.908  11.602  1.00  0.00           C  
ATOM   1886  OE1 GLU A 118       5.715   0.688  10.369  1.00  0.00           O  
ATOM   1887  OE2 GLU A 118       6.566   0.508  12.422  1.00  0.00           O1-
ATOM   1874  H   GLU A 118       1.655   0.023  13.280  1.00  0.00           H  
ATOM   1876  HA  GLU A 118       4.505  -0.842  13.123  1.00  0.00           H  
ATOM   1879  HB2 GLU A 118       3.278   1.822  13.942  1.00  0.00           H  
ATOM   1880  HB3 GLU A 118       4.957   1.392  14.249  1.00  0.00           H  
ATOM   1883  HG2 GLU A 118       3.623   1.523  11.511  1.00  0.00           H  
ATOM   1884  HG3 GLU A 118       4.702   2.732  12.204  1.00  0.00           H  
ATOM   1888  N   SER A 119       4.759  -1.140  15.620  1.00  0.00           N  
ATOM   1890  CA  SER A 119       4.824  -1.479  17.039  1.00  0.00           C  
ATOM   1892  C   SER A 119       4.344  -0.292  17.885  1.00  0.00           C  
ATOM   1896  O   SER A 119       4.723   0.850  17.613  1.00  0.00           O  
ATOM   1893  CB  SER A 119       6.245  -1.872  17.443  1.00  0.00           C  
ATOM   1897  OG  SER A 119       6.331  -2.156  18.831  1.00  0.00           O  
ATOM   1889  H   SER A 119       5.611  -1.023  15.090  1.00  0.00           H  
ATOM   1891  HA  SER A 119       4.179  -2.344  17.193  1.00  0.00           H  
ATOM   1894  HB2 SER A 119       6.929  -1.055  17.214  1.00  0.00           H  
ATOM   1895  HB3 SER A 119       6.546  -2.750  16.872  1.00  0.00           H  
ATOM   1898  HG  SER A 119       7.204  -2.529  18.973  1.00  0.00           H  
ATOM   1899  N   PRO A 120       3.601  -0.519  18.986  1.00  0.00           N  
ATOM   1900  CA  PRO A 120       3.167   0.554  19.884  1.00  0.00           C  
ATOM   1902  C   PRO A 120       4.305   1.403  20.475  1.00  0.00           C  
ATOM   1906  O   PRO A 120       4.042   2.463  21.042  1.00  0.00           O  
ATOM   1903  CB  PRO A 120       2.395  -0.154  21.002  1.00  0.00           C  
ATOM   1907  CG  PRO A 120       1.882  -1.430  20.340  1.00  0.00           C  
ATOM   1910  CD  PRO A 120       3.002  -1.789  19.371  1.00  0.00           C  
ATOM   1901  HA  PRO A 120       2.491   1.207  19.333  1.00  0.00           H  
ATOM   1904  HB2 PRO A 120       1.577   0.463  21.376  1.00  0.00           H  
ATOM   1905  HB3 PRO A 120       3.071  -0.420  21.814  1.00  0.00           H  
ATOM   1908  HG2 PRO A 120       1.704  -2.223  21.066  1.00  0.00           H  
ATOM   1909  HG3 PRO A 120       0.973  -1.211  19.779  1.00  0.00           H  
ATOM   1911  HD2 PRO A 120       2.577  -2.311  18.514  1.00  0.00           H  
ATOM   1912  HD3 PRO A 120       3.745  -2.411  19.869  1.00  0.00           H  
ATOM   1913  N   LYS A 121       5.557   0.932  20.383  1.00  0.00           N  
ATOM   1915  CA  LYS A 121       6.764   1.631  20.852  1.00  0.00           C  
ATOM   1917  C   LYS A 121       7.597   2.259  19.726  1.00  0.00           C  
ATOM   1921  O   LYS A 121       8.628   2.852  20.029  1.00  0.00           O  
ATOM   1918  CB  LYS A 121       7.619   0.681  21.706  1.00  0.00           C  
ATOM   1922  CG  LYS A 121       6.894   0.203  22.973  1.00  0.00           C  
ATOM   1925  CD  LYS A 121       7.841  -0.640  23.835  1.00  0.00           C  
ATOM   1928  CE  LYS A 121       7.118  -1.131  25.093  1.00  0.00           C  
ATOM   1931  NZ  LYS A 121       8.015  -1.944  25.952  1.00  0.00           N1+
ATOM   1914  H   LYS A 121       5.681   0.075  19.864  1.00  0.00           H  
ATOM   1916  HA  LYS A 121       6.466   2.474  21.476  1.00  0.00           H  
ATOM   1919  HB2 LYS A 121       8.525   1.205  22.009  1.00  0.00           H  
ATOM   1920  HB3 LYS A 121       7.909  -0.179  21.103  1.00  0.00           H  
ATOM   1923  HG2 LYS A 121       6.028  -0.399  22.698  1.00  0.00           H  
ATOM   1924  HG3 LYS A 121       6.559   1.068  23.545  1.00  0.00           H  
ATOM   1926  HD2 LYS A 121       8.700  -0.031  24.119  1.00  0.00           H  
ATOM   1927  HD3 LYS A 121       8.188  -1.494  23.253  1.00  0.00           H  
ATOM   1929  HE2 LYS A 121       6.252  -1.718  24.789  1.00  0.00           H  
ATOM   1930  HE3 LYS A 121       6.755  -0.263  25.644  1.00  0.00           H  
ATOM   1932  HZ1 LYS A 121       8.812  -1.396  26.244  1.00  0.00           H  
ATOM   1933  HZ2 LYS A 121       7.527  -2.258  26.779  1.00  0.00           H  
ATOM   1934  HZ3 LYS A 121       8.351  -2.753  25.449  1.00  0.00           H  
ATOM   1935  N   SER A 122       7.195   2.126  18.462  1.00  0.00           N  
ATOM   1937  CA  SER A 122       7.922   2.719  17.339  1.00  0.00           C  
ATOM   1939  C   SER A 122       7.815   4.258  17.373  1.00  0.00           C  
ATOM   1943  O   SER A 122       6.701   4.783  17.496  1.00  0.00           O  
ATOM   1940  CB  SER A 122       7.394   2.199  16.002  1.00  0.00           C  
ATOM   1944  OG  SER A 122       7.617   0.814  15.811  1.00  0.00           O  
ATOM   1936  H   SER A 122       6.324   1.660  18.250  1.00  0.00           H  
ATOM   1938  HA  SER A 122       8.966   2.415  17.410  1.00  0.00           H  
ATOM   1941  HB2 SER A 122       6.333   2.428  15.902  1.00  0.00           H  
ATOM   1942  HB3 SER A 122       7.945   2.725  15.222  1.00  0.00           H  
ATOM   1945  HG  SER A 122       7.476   0.665  14.873  1.00  0.00           H  
ATOM   1946  N   PRO A 123       8.939   4.999  17.323  1.00  0.00           N  
ATOM   1947  CA  PRO A 123       8.925   6.459  17.261  1.00  0.00           C  
ATOM   1949  C   PRO A 123       8.617   6.963  15.842  1.00  0.00           C  
ATOM   1953  O   PRO A 123       8.921   6.285  14.870  1.00  0.00           O  
ATOM   1950  CB  PRO A 123      10.325   6.880  17.716  1.00  0.00           C  
ATOM   1954  CG  PRO A 123      11.209   5.744  17.200  1.00  0.00           C  
ATOM   1957  CD  PRO A 123      10.315   4.511  17.339  1.00  0.00           C  
ATOM   1948  HA  PRO A 123       8.183   6.862  17.949  1.00  0.00           H  
ATOM   1951  HB2 PRO A 123      10.362   6.903  18.805  1.00  0.00           H  
ATOM   1952  HB3 PRO A 123      10.624   7.844  17.304  1.00  0.00           H  
ATOM   1955  HG2 PRO A 123      12.125   5.647  17.783  1.00  0.00           H  
ATOM   1956  HG3 PRO A 123      11.442   5.910  16.148  1.00  0.00           H  
ATOM   1958  HD2 PRO A 123      10.514   4.020  18.291  1.00  0.00           H  
ATOM   1959  HD3 PRO A 123      10.498   3.826  16.511  1.00  0.00           H  
ATOM   1960  N   GLY A 124       8.099   8.190  15.730  1.00  0.00           N  
ATOM   1962  CA  GLY A 124       7.891   8.868  14.444  1.00  0.00           C  
ATOM   1965  C   GLY A 124       6.481   8.734  13.865  1.00  0.00           C  
ATOM   1966  O   GLY A 124       5.532   8.351  14.560  1.00  0.00           O  
ATOM   1961  H   GLY A 124       7.841   8.690  16.568  1.00  0.00           H  
ATOM   1963  HA2 GLY A 124       8.593   8.475  13.708  1.00  0.00           H  
ATOM   1964  HA3 GLY A 124       8.105   9.930  14.559  1.00  0.00           H  
ATOM   1967  N   THR A 125       6.361   9.117  12.596  1.00  0.00           N  
ATOM   1969  CA  THR A 125       5.148   9.032  11.780  1.00  0.00           C  
ATOM   1971  C   THR A 125       5.407   8.177  10.547  1.00  0.00           C  
ATOM   1974  O   THR A 125       6.550   7.919  10.167  1.00  0.00           O  
ATOM   1972  CB  THR A 125       4.628  10.412  11.356  1.00  0.00           C  
ATOM   1975  CG2 THR A 125       4.129  11.231  12.545  1.00  0.00           C  
ATOM   1979  OG1 THR A 125       5.645  11.160  10.746  1.00  0.00           O  
ATOM   1968  H   THR A 125       7.186   9.395  12.084  1.00  0.00           H  
ATOM   1970  HA  THR A 125       4.361   8.537  12.349  1.00  0.00           H  
ATOM   1973  HB  THR A 125       3.806  10.282  10.651  1.00  0.00           H  
ATOM   1980  HG1 THR A 125       5.208  11.805  10.185  1.00  0.00           H  
ATOM   1976 HG21 THR A 125       3.352  10.678  13.073  1.00  0.00           H  
ATOM   1977 HG22 THR A 125       3.710  12.169  12.180  1.00  0.00           H  
ATOM   1978 HG23 THR A 125       4.954  11.446  13.223  1.00  0.00           H  
ATOM   1981  N   TYR A 126       4.323   7.682   9.969  1.00  0.00           N  
ATOM   1983  CA  TYR A 126       4.347   6.633   8.969  1.00  0.00           C  
ATOM   1985  C   TYR A 126       3.247   6.856   7.943  1.00  0.00           C  
ATOM   1989  O   TYR A 126       2.206   7.456   8.235  1.00  0.00           O  
ATOM   1986  CB  TYR A 126       4.125   5.293   9.667  1.00  0.00           C  
ATOM   1990  CG  TYR A 126       5.199   4.902  10.656  1.00  0.00           C  
ATOM   1991  CD1 TYR A 126       6.272   4.107  10.220  1.00  0.00           C  
ATOM   1993  CD2 TYR A 126       5.128   5.332  11.998  1.00  0.00           C  
ATOM   1995  CE1 TYR A 126       7.298   3.765  11.112  1.00  0.00           C  
ATOM   1997  CE2 TYR A 126       6.159   4.998  12.897  1.00  0.00           C  
ATOM   2001  CZ  TYR A 126       7.244   4.218  12.444  1.00  0.00           C  
ATOM   1999  OH  TYR A 126       8.253   3.879  13.278  1.00  0.00           O  
ATOM   1982  H   TYR A 126       3.412   7.923  10.332  1.00  0.00           H  
ATOM   1984  HA  TYR A 126       5.307   6.618   8.454  1.00  0.00           H  
ATOM   1987  HB2 TYR A 126       4.034   4.510   8.915  1.00  0.00           H  
ATOM   1988  HB3 TYR A 126       3.179   5.370  10.203  1.00  0.00           H  
ATOM   1992  HD1 TYR A 126       6.291   3.746   9.203  1.00  0.00           H  
ATOM   1994  HD2 TYR A 126       4.291   5.932  12.322  1.00  0.00           H  
ATOM   1996  HE1 TYR A 126       8.106   3.132  10.775  1.00  0.00           H  
ATOM   1998  HE2 TYR A 126       6.143   5.347  13.919  1.00  0.00           H  
ATOM   2000  HH  TYR A 126       8.906   3.372  12.790  1.00  0.00           H  
ATOM   2002  N   ASP A 127       3.478   6.306   6.762  1.00  0.00           N  
ATOM   2004  CA  ASP A 127       2.500   6.218   5.699  1.00  0.00           C  
ATOM   2006  C   ASP A 127       1.913   4.801   5.694  1.00  0.00           C  
ATOM   2010  O   ASP A 127       2.615   3.804   5.517  1.00  0.00           O  
ATOM   2007  CB  ASP A 127       3.146   6.656   4.376  1.00  0.00           C  
ATOM   2011  CG  ASP A 127       3.492   8.153   4.345  1.00  0.00           C  
ATOM   2012  OD1 ASP A 127       2.946   8.930   5.160  1.00  0.00           O  
ATOM   2013  OD2 ASP A 127       4.252   8.619   3.471  1.00  0.00           O1-
ATOM   2003  H   ASP A 127       4.352   5.820   6.620  1.00  0.00           H  
ATOM   2005  HA  ASP A 127       1.689   6.918   5.903  1.00  0.00           H  
ATOM   2008  HB2 ASP A 127       2.445   6.451   3.567  1.00  0.00           H  
ATOM   2009  HB3 ASP A 127       4.051   6.073   4.203  1.00  0.00           H  
ATOM   2014  N   TYR A 128       0.607   4.703   5.933  1.00  0.00           N  
ATOM   2016  CA  TYR A 128      -0.123   3.439   5.972  1.00  0.00           C  
ATOM   2018  C   TYR A 128      -0.972   3.273   4.727  1.00  0.00           C  
ATOM   2022  O   TYR A 128      -1.607   4.219   4.260  1.00  0.00           O  
ATOM   2019  CB  TYR A 128      -1.008   3.333   7.220  1.00  0.00           C  
ATOM   2023  CG  TYR A 128      -0.304   3.562   8.540  1.00  0.00           C  
ATOM   2024  CD1 TYR A 128       0.990   3.051   8.761  1.00  0.00           C  
ATOM   2026  CD2 TYR A 128      -0.943   4.315   9.542  1.00  0.00           C  
ATOM   2028  CE1 TYR A 128       1.639   3.291   9.982  1.00  0.00           C  
ATOM   2030  CE2 TYR A 128      -0.279   4.583  10.750  1.00  0.00           C  
ATOM   2034  CZ  TYR A 128       1.013   4.067  10.975  1.00  0.00           C  
ATOM   2032  OH  TYR A 128       1.646   4.344  12.142  1.00  0.00           O  
ATOM   2015  H   TYR A 128       0.094   5.566   6.048  1.00  0.00           H  
ATOM   2017  HA  TYR A 128       0.591   2.616   5.996  1.00  0.00           H  
ATOM   2020  HB2 TYR A 128      -1.454   2.339   7.246  1.00  0.00           H  
ATOM   2021  HB3 TYR A 128      -1.818   4.056   7.125  1.00  0.00           H  
ATOM   2025  HD1 TYR A 128       1.513   2.500   7.993  1.00  0.00           H  
ATOM   2027  HD2 TYR A 128      -1.929   4.722   9.371  1.00  0.00           H  
ATOM   2029  HE1 TYR A 128       2.643   2.925  10.137  1.00  0.00           H  
ATOM   2031  HE2 TYR A 128      -0.749   5.208  11.495  1.00  0.00           H  
ATOM   2033  HH  TYR A 128       1.205   5.078  12.575  1.00  0.00           H  
ATOM   2035  N   PHE A 129      -1.065   2.038   4.256  1.00  0.00           N  
ATOM   2037  CA  PHE A 129      -1.997   1.623   3.223  1.00  0.00           C  
ATOM   2039  C   PHE A 129      -2.634   0.294   3.622  1.00  0.00           C  
ATOM   2043  O   PHE A 129      -1.950  -0.626   4.067  1.00  0.00           O  
ATOM   2040  CB  PHE A 129      -1.255   1.556   1.887  1.00  0.00           C  
ATOM   2044  CG  PHE A 129      -2.099   1.074   0.729  1.00  0.00           C  
ATOM   2045  CD1 PHE A 129      -2.114  -0.289   0.375  1.00  0.00           C  
ATOM   2047  CD2 PHE A 129      -2.857   2.001  -0.006  1.00  0.00           C  
ATOM   2049  CE1 PHE A 129      -2.882  -0.717  -0.722  1.00  0.00           C  
ATOM   2051  CE2 PHE A 129      -3.629   1.571  -1.097  1.00  0.00           C  
ATOM   2053  CZ  PHE A 129      -3.641   0.213  -1.455  1.00  0.00           C  
ATOM   2036  H   PHE A 129      -0.458   1.334   4.651  1.00  0.00           H  
ATOM   2038  HA  PHE A 129      -2.790   2.364   3.128  1.00  0.00           H  
ATOM   2041  HB2 PHE A 129      -0.886   2.553   1.647  1.00  0.00           H  
ATOM   2042  HB3 PHE A 129      -0.382   0.911   1.988  1.00  0.00           H  
ATOM   2046  HD1 PHE A 129      -1.522  -0.998   0.933  1.00  0.00           H  
ATOM   2048  HD2 PHE A 129      -2.829   3.049   0.251  1.00  0.00           H  
ATOM   2050  HE1 PHE A 129      -2.882  -1.757  -1.015  1.00  0.00           H  
ATOM   2052  HE2 PHE A 129      -4.193   2.290  -1.674  1.00  0.00           H  
ATOM   2054  HZ  PHE A 129      -4.222  -0.112  -2.305  1.00  0.00           H  
ATOM   2055  N   ALA A 130      -3.947   0.184   3.468  1.00  0.00           N  
ATOM   2057  CA  ALA A 130      -4.681  -1.056   3.653  1.00  0.00           C  
ATOM   2059  C   ALA A 130      -5.635  -1.278   2.480  1.00  0.00           C  
ATOM   2064  O   ALA A 130      -6.254  -0.334   1.994  1.00  0.00           O  
ATOM   2060  CB  ALA A 130      -5.408  -1.042   5.003  1.00  0.00           C  
ATOM   2056  H   ALA A 130      -4.454   0.976   3.101  1.00  0.00           H  
ATOM   2058  HA  ALA A 130      -3.961  -1.874   3.662  1.00  0.00           H  
ATOM   2061  HB1 ALA A 130      -6.155  -0.248   5.013  1.00  0.00           H  
ATOM   2062  HB2 ALA A 130      -4.691  -0.872   5.806  1.00  0.00           H  
ATOM   2063  HB3 ALA A 130      -5.895  -2.004   5.164  1.00  0.00           H  
ATOM   2065  N   GLN A 131      -5.784  -2.522   2.032  1.00  0.00           N  
ATOM   2067  CA  GLN A 131      -6.647  -2.867   0.901  1.00  0.00           C  
ATOM   2069  C   GLN A 131      -7.366  -4.187   1.150  1.00  0.00           C  
ATOM   2073  O   GLN A 131      -6.752  -5.176   1.539  1.00  0.00           O  
ATOM   2070  CB  GLN A 131      -5.811  -2.902  -0.386  1.00  0.00           C  
ATOM   2074  CG  GLN A 131      -6.641  -3.190  -1.646  1.00  0.00           C  
ATOM   2077  CD  GLN A 131      -5.766  -3.239  -2.892  1.00  0.00           C  
ATOM   2078  NE2 GLN A 131      -5.767  -4.326  -3.628  1.00  0.00           N  
ATOM   2081  OE1 GLN A 131      -5.034  -2.318  -3.210  1.00  0.00           O  
ATOM   2066  H   GLN A 131      -5.247  -3.253   2.477  1.00  0.00           H  
ATOM   2068  HA  GLN A 131      -7.411  -2.099   0.782  1.00  0.00           H  
ATOM   2071  HB2 GLN A 131      -5.032  -3.658  -0.291  1.00  0.00           H  
ATOM   2072  HB3 GLN A 131      -5.336  -1.928  -0.506  1.00  0.00           H  
ATOM   2075  HG2 GLN A 131      -7.407  -2.425  -1.779  1.00  0.00           H  
ATOM   2076  HG3 GLN A 131      -7.140  -4.153  -1.539  1.00  0.00           H  
ATOM   2079 HE21 GLN A 131      -5.128  -4.319  -4.410  1.00  0.00           H  
ATOM   2080 HE22 GLN A 131      -6.529  -4.981  -3.522  1.00  0.00           H  
ATOM   2082  N   MET A 132      -8.668  -4.225   0.898  1.00  0.00           N  
ATOM   2084  CA  MET A 132      -9.454  -5.450   0.977  1.00  0.00           C  
ATOM   2086  C   MET A 132      -9.007  -6.470  -0.072  1.00  0.00           C  
ATOM   2090  O   MET A 132      -8.595  -6.128  -1.177  1.00  0.00           O  
ATOM   2087  CB  MET A 132     -10.935  -5.130   0.767  1.00  0.00           C  
ATOM   2091  CG  MET A 132     -11.543  -4.279   1.883  1.00  0.00           C  
ATOM   2094  SD  MET A 132     -11.389  -4.950   3.561  1.00  0.00           S  
ATOM   2095  CE  MET A 132     -12.425  -6.425   3.437  1.00  0.00           C  
ATOM   2083  H   MET A 132      -9.107  -3.399   0.516  1.00  0.00           H  
ATOM   2085  HA  MET A 132      -9.318  -5.897   1.963  1.00  0.00           H  
ATOM   2088  HB2 MET A 132     -11.032  -4.589  -0.174  1.00  0.00           H  
ATOM   2089  HB3 MET A 132     -11.499  -6.059   0.690  1.00  0.00           H  
ATOM   2092  HG2 MET A 132     -11.081  -3.292   1.857  1.00  0.00           H  
ATOM   2093  HG3 MET A 132     -12.601  -4.144   1.661  1.00  0.00           H  
ATOM   2096  HE1 MET A 132     -12.518  -6.873   4.426  1.00  0.00           H  
ATOM   2097  HE2 MET A 132     -13.413  -6.148   3.070  1.00  0.00           H  
ATOM   2098  HE3 MET A 132     -11.963  -7.142   2.758  1.00  0.00           H  
ATOM   2099  N   ALA A 133      -9.150  -7.754   0.238  1.00  0.00           N  
ATOM   2101  CA  ALA A 133      -8.928  -8.798  -0.748  1.00  0.00           C  
ATOM   2103  C   ALA A 133     -10.029  -8.849  -1.822  1.00  0.00           C  
ATOM   2108  O   ALA A 133     -11.221  -8.677  -1.540  1.00  0.00           O  
ATOM   2104  CB  ALA A 133      -8.814 -10.122  -0.012  1.00  0.00           C  
ATOM   2100  H   ALA A 133      -9.418  -8.019   1.175  1.00  0.00           H  
ATOM   2102  HA  ALA A 133      -7.976  -8.603  -1.242  1.00  0.00           H  
ATOM   2105  HB1 ALA A 133      -9.758 -10.365   0.476  1.00  0.00           H  
ATOM   2106  HB2 ALA A 133      -8.546 -10.913  -0.712  1.00  0.00           H  
ATOM   2107  HB3 ALA A 133      -8.039 -10.015   0.748  1.00  0.00           H  
ATOM   2109  N   GLY A 134      -9.637  -9.192  -3.052  1.00  0.00           N  
ATOM   2111  CA  GLY A 134     -10.560  -9.362  -4.175  1.00  0.00           C  
ATOM   2114  C   GLY A 134     -11.194  -8.038  -4.601  1.00  0.00           C  
ATOM   2115  O   GLY A 134     -10.490  -7.066  -4.821  1.00  0.00           O  
ATOM   2110  H   GLY A 134      -8.646  -9.230  -3.241  1.00  0.00           H  
ATOM   2112  HA2 GLY A 134     -10.022  -9.768  -5.032  1.00  0.00           H  
ATOM   2113  HA3 GLY A 134     -11.345 -10.064  -3.894  1.00  0.00           H  
ATOM   2116  N   THR A 135     -12.519  -8.006  -4.729  1.00  0.00           N  
ATOM   2118  CA  THR A 135     -13.292  -6.812  -5.126  1.00  0.00           C  
ATOM   2120  C   THR A 135     -14.174  -6.285  -3.992  1.00  0.00           C  
ATOM   2123  O   THR A 135     -15.157  -5.589  -4.236  1.00  0.00           O  
ATOM   2121  CB  THR A 135     -14.151  -7.110  -6.364  1.00  0.00           C  
ATOM   2124  CG2 THR A 135     -13.323  -7.587  -7.557  1.00  0.00           C  
ATOM   2128  OG1 THR A 135     -15.086  -8.121  -6.047  1.00  0.00           O  
ATOM   2117  H   THR A 135     -13.044  -8.860  -4.598  1.00  0.00           H  
ATOM   2119  HA  THR A 135     -12.608  -6.003  -5.385  1.00  0.00           H  
ATOM   2122  HB  THR A 135     -14.685  -6.208  -6.662  1.00  0.00           H  
ATOM   2129  HG1 THR A 135     -15.871  -7.658  -5.745  1.00  0.00           H  
ATOM   2125 HG21 THR A 135     -13.970  -7.678  -8.429  1.00  0.00           H  
ATOM   2126 HG22 THR A 135     -12.869  -8.556  -7.348  1.00  0.00           H  
ATOM   2127 HG23 THR A 135     -12.540  -6.859  -7.772  1.00  0.00           H  
ATOM   2130  N   LEU A 136     -13.899  -6.697  -2.751  1.00  0.00           N  
ATOM   2132  CA  LEU A 136     -14.701  -6.309  -1.596  1.00  0.00           C  
ATOM   2134  C   LEU A 136     -14.369  -4.882  -1.165  1.00  0.00           C  
ATOM   2138  O   LEU A 136     -13.233  -4.436  -1.297  1.00  0.00           O  
ATOM   2135  CB  LEU A 136     -14.477  -7.298  -0.440  1.00  0.00           C  
ATOM   2139  CG  LEU A 136     -14.959  -8.731  -0.724  1.00  0.00           C  
ATOM   2141  CD1 LEU A 136     -14.550  -9.633   0.438  1.00  0.00           C  
ATOM   2145  CD2 LEU A 136     -16.478  -8.828  -0.887  1.00  0.00           C  
ATOM   2131  H   LEU A 136     -13.037  -7.198  -2.591  1.00  0.00           H  
ATOM   2133  HA  LEU A 136     -15.754  -6.319  -1.877  1.00  0.00           H  
ATOM   2136  HB2 LEU A 136     -13.410  -7.323  -0.216  1.00  0.00           H  
ATOM   2137  HB3 LEU A 136     -14.991  -6.927   0.446  1.00  0.00           H  
ATOM   2140  HG  LEU A 136     -14.485  -9.111  -1.630  1.00  0.00           H  
ATOM   2142 HD11 LEU A 136     -13.462  -9.635   0.506  1.00  0.00           H  
ATOM   2143 HD12 LEU A 136     -14.899 -10.652   0.269  1.00  0.00           H  
ATOM   2144 HD13 LEU A 136     -14.974  -9.258   1.370  1.00  0.00           H  
ATOM   2146 HD21 LEU A 136     -16.975  -8.432  -0.001  1.00  0.00           H  
ATOM   2147 HD22 LEU A 136     -16.773  -9.867  -1.030  1.00  0.00           H  
ATOM   2148 HD23 LEU A 136     -16.798  -8.260  -1.760  1.00  0.00           H  
ATOM   2149  N   ASN A 137     -15.349  -4.212  -0.571  1.00  0.00           N  
ATOM   2151  CA  ASN A 137     -15.133  -2.974   0.165  1.00  0.00           C  
ATOM   2153  C   ASN A 137     -15.143  -3.247   1.671  1.00  0.00           C  
ATOM   2157  O   ASN A 137     -15.700  -4.247   2.135  1.00  0.00           O  
ATOM   2154  CB  ASN A 137     -16.201  -1.954  -0.235  1.00  0.00           C  
ATOM   2158  CG  ASN A 137     -16.080  -1.457  -1.661  1.00  0.00           C  
ATOM   2159  ND2 ASN A 137     -17.156  -0.941  -2.204  1.00  0.00           N  
ATOM   2162  OD1 ASN A 137     -15.040  -1.502  -2.293  1.00  0.00           O  
ATOM   2150  H   ASN A 137     -16.255  -4.650  -0.487  1.00  0.00           H  
ATOM   2152  HA  ASN A 137     -14.156  -2.558  -0.085  1.00  0.00           H  
ATOM   2155  HB2 ASN A 137     -16.126  -1.082   0.415  1.00  0.00           H  
ATOM   2156  HB3 ASN A 137     -17.180  -2.413  -0.100  1.00  0.00           H  
ATOM   2160 HD21 ASN A 137     -17.064  -0.602  -3.151  1.00  0.00           H  
ATOM   2161 HD22 ASN A 137     -18.003  -0.860  -1.662  1.00  0.00           H  
ATOM   2163  N   GLY A 138     -14.543  -2.344   2.432  1.00  0.00           N  
ATOM   2165  CA  GLY A 138     -14.553  -2.350   3.885  1.00  0.00           C  
ATOM   2168  C   GLY A 138     -14.647  -0.934   4.434  1.00  0.00           C  
ATOM   2169  O   GLY A 138     -14.315   0.038   3.753  1.00  0.00           O  
ATOM   2164  H   GLY A 138     -14.090  -1.558   1.987  1.00  0.00           H  
ATOM   2166  HA2 GLY A 138     -15.404  -2.923   4.252  1.00  0.00           H  
ATOM   2167  HA3 GLY A 138     -13.637  -2.807   4.261  1.00  0.00           H  
ATOM   2170  N   TYR A 139     -15.113  -0.836   5.672  1.00  0.00           N  
ATOM   2172  CA  TYR A 139     -14.953   0.354   6.491  1.00  0.00           C  
ATOM   2174  C   TYR A 139     -13.607   0.264   7.198  1.00  0.00           C  
ATOM   2178  O   TYR A 139     -13.352  -0.679   7.942  1.00  0.00           O  
ATOM   2175  CB  TYR A 139     -16.101   0.474   7.494  1.00  0.00           C  
ATOM   2179  CG  TYR A 139     -17.439   0.738   6.843  1.00  0.00           C  
ATOM   2180  CD1 TYR A 139     -17.828   2.062   6.569  1.00  0.00           C  
ATOM   2182  CD2 TYR A 139     -18.286  -0.335   6.501  1.00  0.00           C  
ATOM   2184  CE1 TYR A 139     -19.064   2.319   5.947  1.00  0.00           C  
ATOM   2186  CE2 TYR A 139     -19.519  -0.081   5.871  1.00  0.00           C  
ATOM   2190  CZ  TYR A 139     -19.907   1.245   5.591  1.00  0.00           C  
ATOM   2188  OH  TYR A 139     -21.092   1.485   4.972  1.00  0.00           O  
ATOM   2171  H   TYR A 139     -15.372  -1.687   6.150  1.00  0.00           H  
ATOM   2173  HA  TYR A 139     -14.963   1.242   5.860  1.00  0.00           H  
ATOM   2176  HB2 TYR A 139     -15.880   1.293   8.179  1.00  0.00           H  
ATOM   2177  HB3 TYR A 139     -16.162  -0.439   8.086  1.00  0.00           H  
ATOM   2181  HD1 TYR A 139     -17.178   2.881   6.840  1.00  0.00           H  
ATOM   2183  HD2 TYR A 139     -17.997  -1.349   6.736  1.00  0.00           H  
ATOM   2185  HE1 TYR A 139     -19.365   3.336   5.743  1.00  0.00           H  
ATOM   2187  HE2 TYR A 139     -20.187  -0.892   5.620  1.00  0.00           H  
ATOM   2189  HH  TYR A 139     -21.261   2.425   4.878  1.00  0.00           H  
ATOM   2191  N   PHE A 140     -12.751   1.243   6.958  1.00  0.00           N  
ATOM   2193  CA  PHE A 140     -11.470   1.404   7.620  1.00  0.00           C  
ATOM   2195  C   PHE A 140     -11.628   2.489   8.676  1.00  0.00           C  
ATOM   2199  O   PHE A 140     -12.041   3.603   8.361  1.00  0.00           O  
ATOM   2196  CB  PHE A 140     -10.399   1.761   6.587  1.00  0.00           C  
ATOM   2200  CG  PHE A 140     -10.226   0.715   5.503  1.00  0.00           C  
ATOM   2201  CD1 PHE A 140      -9.236  -0.276   5.628  1.00  0.00           C  
ATOM   2203  CD2 PHE A 140     -11.037   0.749   4.354  1.00  0.00           C  
ATOM   2205  CE1 PHE A 140      -9.054  -1.226   4.607  1.00  0.00           C  
ATOM   2207  CE2 PHE A 140     -10.845  -0.193   3.331  1.00  0.00           C  
ATOM   2209  CZ  PHE A 140      -9.852  -1.177   3.454  1.00  0.00           C  
ATOM   2192  H   PHE A 140     -13.043   1.990   6.344  1.00  0.00           H  
ATOM   2194  HA  PHE A 140     -11.178   0.471   8.101  1.00  0.00           H  
ATOM   2197  HB2 PHE A 140      -9.448   1.901   7.101  1.00  0.00           H  
ATOM   2198  HB3 PHE A 140     -10.658   2.711   6.118  1.00  0.00           H  
ATOM   2202  HD1 PHE A 140      -8.596  -0.289   6.498  1.00  0.00           H  
ATOM   2204  HD2 PHE A 140     -11.798   1.508   4.246  1.00  0.00           H  
ATOM   2206  HE1 PHE A 140      -8.282  -1.975   4.692  1.00  0.00           H  
ATOM   2208  HE2 PHE A 140     -11.453  -0.147   2.439  1.00  0.00           H  
ATOM   2210  HZ  PHE A 140      -9.683  -1.880   2.652  1.00  0.00           H  
ATOM   2211  N   GLY A 141     -11.334   2.157   9.927  1.00  0.00           N  
ATOM   2213  CA  GLY A 141     -11.256   3.101  11.032  1.00  0.00           C  
ATOM   2216  C   GLY A 141      -9.851   3.100  11.598  1.00  0.00           C  
ATOM   2217  O   GLY A 141      -9.338   2.050  11.963  1.00  0.00           O  
ATOM   2212  H   GLY A 141     -11.033   1.209  10.102  1.00  0.00           H  
ATOM   2214  HA2 GLY A 141     -11.501   4.109  10.697  1.00  0.00           H  
ATOM   2215  HA3 GLY A 141     -11.949   2.811  11.822  1.00  0.00           H  
ATOM   2218  N   TYR A 142      -9.224   4.259  11.660  1.00  0.00           N  
ATOM   2220  CA  TYR A 142      -7.897   4.438  12.212  1.00  0.00           C  
ATOM   2222  C   TYR A 142      -7.961   5.334  13.434  1.00  0.00           C  
ATOM   2226  O   TYR A 142      -8.564   6.401  13.375  1.00  0.00           O  
ATOM   2223  CB  TYR A 142      -6.972   4.994  11.139  1.00  0.00           C  
ATOM   2227  CG  TYR A 142      -5.657   5.520  11.672  1.00  0.00           C  
ATOM   2228  CD1 TYR A 142      -5.497   6.905  11.854  1.00  0.00           C  
ATOM   2230  CD2 TYR A 142      -4.620   4.633  12.027  1.00  0.00           C  
ATOM   2232  CE1 TYR A 142      -4.299   7.405  12.381  1.00  0.00           C  
ATOM   2234  CE2 TYR A 142      -3.412   5.132  12.549  1.00  0.00           C  
ATOM   2238  CZ  TYR A 142      -3.263   6.523  12.732  1.00  0.00           C  
ATOM   2236  OH  TYR A 142      -2.139   7.060  13.254  1.00  0.00           O  
ATOM   2219  H   TYR A 142      -9.704   5.088  11.340  1.00  0.00           H  
ATOM   2221  HA  TYR A 142      -7.495   3.472  12.518  1.00  0.00           H  
ATOM   2224  HB2 TYR A 142      -6.781   4.194  10.424  1.00  0.00           H  
ATOM   2225  HB3 TYR A 142      -7.487   5.802  10.618  1.00  0.00           H  
ATOM   2229  HD1 TYR A 142      -6.298   7.584  11.601  1.00  0.00           H  
ATOM   2231  HD2 TYR A 142      -4.763   3.569  11.914  1.00  0.00           H  
ATOM   2233  HE1 TYR A 142      -4.160   8.469  12.502  1.00  0.00           H  
ATOM   2235  HE2 TYR A 142      -2.613   4.458  12.820  1.00  0.00           H  
ATOM   2237  HH  TYR A 142      -1.385   6.471  13.331  1.00  0.00           H  
ATOM   2239  N   ASP A 143      -7.279   4.914  14.494  1.00  0.00           N  
ATOM   2241  CA  ASP A 143      -7.107   5.663  15.732  1.00  0.00           C  
ATOM   2243  C   ASP A 143      -5.617   5.724  16.075  1.00  0.00           C  
ATOM   2247  O   ASP A 143      -4.976   4.692  16.305  1.00  0.00           O  
ATOM   2244  CB  ASP A 143      -7.884   4.986  16.866  1.00  0.00           C  
ATOM   2248  CG  ASP A 143      -9.394   4.997  16.635  1.00  0.00           C  
ATOM   2249  OD1 ASP A 143      -9.980   6.087  16.810  1.00  0.00           O  
ATOM   2250  OD2 ASP A 143      -9.942   3.899  16.373  1.00  0.00           O1-
ATOM   2240  H   ASP A 143      -6.852   4.000  14.440  1.00  0.00           H  
ATOM   2242  HA  ASP A 143      -7.489   6.676  15.615  1.00  0.00           H  
ATOM   2245  HB2 ASP A 143      -7.540   3.957  16.977  1.00  0.00           H  
ATOM   2246  HB3 ASP A 143      -7.670   5.508  17.798  1.00  0.00           H  
ATOM   2251  N   GLY A 144      -5.058   6.930  16.122  1.00  0.00           N  
ATOM   2253  CA  GLY A 144      -3.639   7.181  16.352  1.00  0.00           C  
ATOM   2256  C   GLY A 144      -3.375   8.215  17.440  1.00  0.00           C  
ATOM   2257  O   GLY A 144      -4.230   9.042  17.762  1.00  0.00           O  
ATOM   2252  H   GLY A 144      -5.650   7.731  15.951  1.00  0.00           H  
ATOM   2254  HA2 GLY A 144      -3.198   7.556  15.428  1.00  0.00           H  
ATOM   2255  HA3 GLY A 144      -3.130   6.256  16.623  1.00  0.00           H  
ATOM   2258  N   VAL A 145      -2.166   8.177  18.008  1.00  0.00           N  
ATOM   2260  CA  VAL A 145      -1.728   9.133  19.038  1.00  0.00           C  
ATOM   2262  C   VAL A 145      -0.308   9.609  18.749  1.00  0.00           C  
ATOM   2265  O   VAL A 145       0.632   8.809  18.743  1.00  0.00           O  
ATOM   2263  CB  VAL A 145      -1.826   8.549  20.463  1.00  0.00           C  
ATOM   2266  CG1 VAL A 145      -1.629   9.649  21.514  1.00  0.00           C  
ATOM   2270  CG2 VAL A 145      -3.182   7.885  20.743  1.00  0.00           C  
ATOM   2259  H   VAL A 145      -1.504   7.490  17.674  1.00  0.00           H  
ATOM   2261  HA  VAL A 145      -2.381  10.006  19.001  1.00  0.00           H  
ATOM   2264  HB  VAL A 145      -1.052   7.794  20.602  1.00  0.00           H  
ATOM   2267 HG11 VAL A 145      -1.712   9.232  22.518  1.00  0.00           H  
ATOM   2268 HG12 VAL A 145      -0.639  10.093  21.412  1.00  0.00           H  
ATOM   2269 HG13 VAL A 145      -2.378  10.430  21.385  1.00  0.00           H  
ATOM   2271 HG21 VAL A 145      -3.286   6.987  20.134  1.00  0.00           H  
ATOM   2272 HG22 VAL A 145      -3.988   8.573  20.489  1.00  0.00           H  
ATOM   2273 HG23 VAL A 145      -3.254   7.598  21.792  1.00  0.00           H  
ATOM   2274  N   TYR A 146      -0.151  10.913  18.531  1.00  0.00           N  
ATOM   2276  CA  TYR A 146       1.146  11.560  18.341  1.00  0.00           C  
ATOM   2278  C   TYR A 146       1.969  11.578  19.639  1.00  0.00           C  
ATOM   2282  O   TYR A 146       1.483  11.279  20.732  1.00  0.00           O  
ATOM   2279  CB  TYR A 146       0.937  12.972  17.780  1.00  0.00           C  
ATOM   2283  CG  TYR A 146       0.446  13.018  16.347  1.00  0.00           C  
ATOM   2284  CD1 TYR A 146       1.356  12.969  15.272  1.00  0.00           C  
ATOM   2286  CD2 TYR A 146      -0.929  13.142  16.090  1.00  0.00           C  
ATOM   2288  CE1 TYR A 146       0.889  13.051  13.945  1.00  0.00           C  
ATOM   2290  CE2 TYR A 146      -1.395  13.263  14.768  1.00  0.00           C  
ATOM   2294  CZ  TYR A 146      -0.490  13.211  13.691  1.00  0.00           C  
ATOM   2292  OH  TYR A 146      -0.961  13.232  12.415  1.00  0.00           O  
ATOM   2275  H   TYR A 146      -0.959  11.513  18.606  1.00  0.00           H  
ATOM   2277  HA  TYR A 146       1.717  10.992  17.607  1.00  0.00           H  
ATOM   2280  HB2 TYR A 146       0.216  13.490  18.413  1.00  0.00           H  
ATOM   2281  HB3 TYR A 146       1.872  13.530  17.831  1.00  0.00           H  
ATOM   2285  HD1 TYR A 146       2.416  12.885  15.461  1.00  0.00           H  
ATOM   2287  HD2 TYR A 146      -1.622  13.153  16.918  1.00  0.00           H  
ATOM   2289  HE1 TYR A 146       1.582  13.005  13.117  1.00  0.00           H  
ATOM   2291  HE2 TYR A 146      -2.447  13.395  14.560  1.00  0.00           H  
ATOM   2293  HH  TYR A 146      -0.269  13.108  11.761  1.00  0.00           H  
ATOM   2295  N   SER A 147       3.259  11.900  19.530  1.00  0.00           N  
ATOM   2297  CA  SER A 147       4.178  11.950  20.677  1.00  0.00           C  
ATOM   2299  C   SER A 147       3.819  13.013  21.718  1.00  0.00           C  
ATOM   2303  O   SER A 147       4.152  12.837  22.885  1.00  0.00           O  
ATOM   2300  CB  SER A 147       5.606  12.193  20.183  1.00  0.00           C  
ATOM   2304  OG  SER A 147       5.645  13.260  19.256  1.00  0.00           O  
ATOM   2296  H   SER A 147       3.614  12.214  18.639  1.00  0.00           H  
ATOM   2298  HA  SER A 147       4.154  10.989  21.191  1.00  0.00           H  
ATOM   2301  HB2 SER A 147       6.264  12.405  21.026  1.00  0.00           H  
ATOM   2302  HB3 SER A 147       5.962  11.291  19.684  1.00  0.00           H  
ATOM   2305  HG  SER A 147       5.536  14.097  19.713  1.00  0.00           H  
ATOM   2306  N   ASP A 148       3.136  14.081  21.313  1.00  0.00           N  
ATOM   2308  CA  ASP A 148       2.614  15.140  22.187  1.00  0.00           C  
ATOM   2310  C   ASP A 148       1.278  14.768  22.865  1.00  0.00           C  
ATOM   2314  O   ASP A 148       0.734  15.546  23.645  1.00  0.00           O  
ATOM   2311  CB  ASP A 148       2.491  16.437  21.368  1.00  0.00           C  
ATOM   2315  CG  ASP A 148       1.483  16.350  20.214  1.00  0.00           C  
ATOM   2316  OD1 ASP A 148       0.901  15.255  20.018  1.00  0.00           O  
ATOM   2317  OD2 ASP A 148       1.337  17.364  19.506  1.00  0.00           O1-
ATOM   2307  H   ASP A 148       2.803  14.121  20.360  1.00  0.00           H  
ATOM   2309  HA  ASP A 148       3.332  15.320  22.988  1.00  0.00           H  
ATOM   2312  HB2 ASP A 148       2.194  17.247  22.035  1.00  0.00           H  
ATOM   2313  HB3 ASP A 148       3.471  16.687  20.961  1.00  0.00           H  
ATOM   2318  N   GLY A 149       0.750  13.570  22.589  1.00  0.00           N  
ATOM   2320  CA  GLY A 149      -0.522  13.085  23.116  1.00  0.00           C  
ATOM   2323  C   GLY A 149      -1.745  13.493  22.295  1.00  0.00           C  
ATOM   2324  O   GLY A 149      -2.852  13.064  22.636  1.00  0.00           O  
ATOM   2319  H   GLY A 149       1.222  13.001  21.900  1.00  0.00           H  
ATOM   2321  HA2 GLY A 149      -0.489  11.996  23.150  1.00  0.00           H  
ATOM   2322  HA3 GLY A 149      -0.657  13.460  24.131  1.00  0.00           H  
ATOM   2325  N   TYR A 150      -1.583  14.263  21.211  1.00  0.00           N  
ATOM   2327  CA  TYR A 150      -2.692  14.587  20.319  1.00  0.00           C  
ATOM   2329  C   TYR A 150      -3.243  13.310  19.676  1.00  0.00           C  
ATOM   2333  O   TYR A 150      -2.499  12.477  19.149  1.00  0.00           O  
ATOM   2330  CB  TYR A 150      -2.278  15.620  19.263  1.00  0.00           C  
ATOM   2334  CG  TYR A 150      -3.430  16.050  18.369  1.00  0.00           C  
ATOM   2335  CD1 TYR A 150      -3.536  15.549  17.059  1.00  0.00           C  
ATOM   2337  CD2 TYR A 150      -4.406  16.941  18.853  1.00  0.00           C  
ATOM   2339  CE1 TYR A 150      -4.618  15.911  16.238  1.00  0.00           C  
ATOM   2341  CE2 TYR A 150      -5.489  17.319  18.032  1.00  0.00           C  
ATOM   2345  CZ  TYR A 150      -5.598  16.796  16.723  1.00  0.00           C  
ATOM   2343  OH  TYR A 150      -6.629  17.163  15.919  1.00  0.00           O  
ATOM   2326  H   TYR A 150      -0.661  14.582  20.950  1.00  0.00           H  
ATOM   2328  HA  TYR A 150      -3.482  15.035  20.922  1.00  0.00           H  
ATOM   2331  HB2 TYR A 150      -1.878  16.501  19.765  1.00  0.00           H  
ATOM   2332  HB3 TYR A 150      -1.479  15.207  18.648  1.00  0.00           H  
ATOM   2336  HD1 TYR A 150      -2.763  14.908  16.661  1.00  0.00           H  
ATOM   2338  HD2 TYR A 150      -4.312  17.350  19.848  1.00  0.00           H  
ATOM   2340  HE1 TYR A 150      -4.700  15.533  15.229  1.00  0.00           H  
ATOM   2342  HE2 TYR A 150      -6.230  18.012  18.400  1.00  0.00           H  
ATOM   2344  HH  TYR A 150      -7.227  17.774  16.357  1.00  0.00           H  
ATOM   2346  N   LYS A 151      -4.566  13.144  19.733  1.00  0.00           N  
ATOM   2348  CA  LYS A 151      -5.263  12.006  19.132  1.00  0.00           C  
ATOM   2350  C   LYS A 151      -5.742  12.386  17.744  1.00  0.00           C  
ATOM   2354  O   LYS A 151      -6.339  13.442  17.563  1.00  0.00           O  
ATOM   2351  CB  LYS A 151      -6.438  11.543  19.996  1.00  0.00           C  
ATOM   2355  CG  LYS A 151      -5.984  11.036  21.369  1.00  0.00           C  
ATOM   2358  CD  LYS A 151      -7.189  10.494  22.140  1.00  0.00           C  
ATOM   2361  CE  LYS A 151      -6.742   9.984  23.509  1.00  0.00           C  
ATOM   2364  NZ  LYS A 151      -7.902   9.492  24.290  1.00  0.00           N1+
ATOM   2347  H   LYS A 151      -5.119  13.911  20.086  1.00  0.00           H  
ATOM   2349  HA  LYS A 151      -4.568  11.173  19.025  1.00  0.00           H  
ATOM   2352  HB2 LYS A 151      -6.950  10.735  19.472  1.00  0.00           H  
ATOM   2353  HB3 LYS A 151      -7.138  12.368  20.124  1.00  0.00           H  
ATOM   2356  HG2 LYS A 151      -5.531  11.851  21.933  1.00  0.00           H  
ATOM   2357  HG3 LYS A 151      -5.248  10.242  21.241  1.00  0.00           H  
ATOM   2359  HD2 LYS A 151      -7.641   9.681  21.572  1.00  0.00           H  
ATOM   2360  HD3 LYS A 151      -7.919  11.294  22.263  1.00  0.00           H  
ATOM   2362  HE2 LYS A 151      -6.013   9.187  23.360  1.00  0.00           H  
ATOM   2363  HE3 LYS A 151      -6.243  10.798  24.036  1.00  0.00           H  
ATOM   2365  HZ1 LYS A 151      -7.604   9.144  25.191  1.00  0.00           H  
ATOM   2366  HZ2 LYS A 151      -8.564  10.241  24.433  1.00  0.00           H  
ATOM   2367  HZ3 LYS A 151      -8.368   8.751  23.787  1.00  0.00           H  
ATOM   2368  N   THR A 152      -5.539  11.489  16.795  1.00  0.00           N  
ATOM   2370  CA  THR A 152      -6.079  11.605  15.444  1.00  0.00           C  
ATOM   2372  C   THR A 152      -6.894  10.367  15.124  1.00  0.00           C  
ATOM   2375  O   THR A 152      -6.596   9.274  15.608  1.00  0.00           O  
ATOM   2373  CB  THR A 152      -4.971  11.865  14.421  1.00  0.00           C  
ATOM   2376  CG2 THR A 152      -3.903  10.773  14.374  1.00  0.00           C  
ATOM   2380  OG1 THR A 152      -5.530  11.994  13.140  1.00  0.00           O  
ATOM   2369  H   THR A 152      -5.109  10.611  17.049  1.00  0.00           H  
ATOM   2371  HA  THR A 152      -6.754  12.459  15.394  1.00  0.00           H  
ATOM   2374  HB  THR A 152      -4.495  12.813  14.675  1.00  0.00           H  
ATOM   2381  HG1 THR A 152      -4.828  12.231  12.529  1.00  0.00           H  
ATOM   2377 HG21 THR A 152      -3.334  10.781  15.304  1.00  0.00           H  
ATOM   2378 HG22 THR A 152      -4.365   9.794  14.251  1.00  0.00           H  
ATOM   2379 HG23 THR A 152      -3.222  10.963  13.544  1.00  0.00           H  
ATOM   2382  N   SER A 153      -7.936  10.544  14.325  1.00  0.00           N  
ATOM   2384  CA  SER A 153      -8.715   9.435  13.797  1.00  0.00           C  
ATOM   2386  C   SER A 153      -9.081   9.705  12.347  1.00  0.00           C  
ATOM   2390  O   SER A 153      -9.181  10.855  11.917  1.00  0.00           O  
ATOM   2387  CB  SER A 153      -9.950   9.129  14.653  1.00  0.00           C  
ATOM   2391  OG  SER A 153     -10.765  10.284  14.751  1.00  0.00           O  
ATOM   2383  H   SER A 153      -8.045  11.434  13.860  1.00  0.00           H  
ATOM   2385  HA  SER A 153      -8.068   8.558  13.811  1.00  0.00           H  
ATOM   2388  HB2 SER A 153      -9.632   8.821  15.649  1.00  0.00           H  
ATOM   2389  HB3 SER A 153     -10.518   8.313  14.207  1.00  0.00           H  
ATOM   2392  HG  SER A 153     -10.205  11.008  15.041  1.00  0.00           H  
ATOM   2393  N   SER A 154      -9.235   8.637  11.578  1.00  0.00           N  
ATOM   2395  CA  SER A 154      -9.641   8.700  10.179  1.00  0.00           C  
ATOM   2397  C   SER A 154     -10.553   7.527   9.887  1.00  0.00           C  
ATOM   2401  O   SER A 154     -10.244   6.393  10.245  1.00  0.00           O  
ATOM   2398  CB  SER A 154      -8.417   8.693   9.262  1.00  0.00           C  
ATOM   2402  OG  SER A 154      -8.803   8.654   7.898  1.00  0.00           O  
ATOM   2394  H   SER A 154      -9.170   7.730  12.017  1.00  0.00           H  
ATOM   2396  HA  SER A 154     -10.194   9.623  10.001  1.00  0.00           H  
ATOM   2399  HB2 SER A 154      -7.834   9.594   9.447  1.00  0.00           H  
ATOM   2400  HB3 SER A 154      -7.799   7.823   9.485  1.00  0.00           H  
ATOM   2403  HG  SER A 154      -8.094   9.042   7.380  1.00  0.00           H  
ATOM   2404  N   HIS A 155     -11.676   7.797   9.235  1.00  0.00           N  
ATOM   2406  CA  HIS A 155     -12.645   6.775   8.875  1.00  0.00           C  
ATOM   2408  C   HIS A 155     -12.994   6.906   7.399  1.00  0.00           C  
ATOM   2412  O   HIS A 155     -13.203   8.009   6.897  1.00  0.00           O  
ATOM   2409  CB  HIS A 155     -13.881   6.855   9.776  1.00  0.00           C  
ATOM   2413  CG  HIS A 155     -13.557   6.676  11.238  1.00  0.00           C  
ATOM   2414  CD2 HIS A 155     -13.253   7.671  12.128  1.00  0.00           C  
ATOM   2416  ND1 HIS A 155     -13.459   5.482  11.917  1.00  0.00           N  
ATOM   2418  CE1 HIS A 155     -13.092   5.752  13.183  1.00  0.00           C  
ATOM   2420  NE2 HIS A 155     -12.972   7.074  13.356  1.00  0.00           N  
ATOM   2405  H   HIS A 155     -11.838   8.737   8.902  1.00  0.00           H  
ATOM   2407  HA  HIS A 155     -12.193   5.795   9.029  1.00  0.00           H  
ATOM   2410  HB2 HIS A 155     -14.366   7.821   9.637  1.00  0.00           H  
ATOM   2411  HB3 HIS A 155     -14.585   6.077   9.479  1.00  0.00           H  
ATOM   2417  HD1 HIS A 155     -13.616   4.562  11.530  1.00  0.00           H  
ATOM   2415  HD2 HIS A 155     -13.218   8.729  11.917  1.00  0.00           H  
ATOM   2419  HE1 HIS A 155     -12.909   5.022  13.958  1.00  0.00           H  
ATOM   2421  N   GLY A 156     -13.074   5.778   6.704  1.00  0.00           N  
ATOM   2423  CA  GLY A 156     -13.413   5.752   5.289  1.00  0.00           C  
ATOM   2426  C   GLY A 156     -14.007   4.419   4.873  1.00  0.00           C  
ATOM   2427  O   GLY A 156     -13.721   3.385   5.467  1.00  0.00           O  
ATOM   2422  H   GLY A 156     -12.850   4.907   7.162  1.00  0.00           H  
ATOM   2424  HA2 GLY A 156     -12.517   5.935   4.696  1.00  0.00           H  
ATOM   2425  HA3 GLY A 156     -14.134   6.540   5.072  1.00  0.00           H  
ATOM   2428  N   TYR A 157     -14.837   4.448   3.837  1.00  0.00           N  
ATOM   2430  CA  TYR A 157     -15.354   3.252   3.187  1.00  0.00           C  
ATOM   2432  C   TYR A 157     -14.781   3.156   1.781  1.00  0.00           C  
ATOM   2436  O   TYR A 157     -14.815   4.128   1.027  1.00  0.00           O  
ATOM   2433  CB  TYR A 157     -16.879   3.289   3.151  1.00  0.00           C  
ATOM   2437  CG  TYR A 157     -17.485   2.124   2.393  1.00  0.00           C  
ATOM   2438  CD1 TYR A 157     -17.876   2.291   1.051  1.00  0.00           C  
ATOM   2440  CD2 TYR A 157     -17.636   0.872   3.018  1.00  0.00           C  
ATOM   2442  CE1 TYR A 157     -18.458   1.222   0.348  1.00  0.00           C  
ATOM   2444  CE2 TYR A 157     -18.236  -0.197   2.327  1.00  0.00           C  
ATOM   2448  CZ  TYR A 157     -18.662  -0.014   0.993  1.00  0.00           C  
ATOM   2446  OH  TYR A 157     -19.260  -1.031   0.317  1.00  0.00           O  
ATOM   2429  H   TYR A 157     -14.996   5.328   3.368  1.00  0.00           H  
ATOM   2431  HA  TYR A 157     -15.055   2.363   3.743  1.00  0.00           H  
ATOM   2434  HB2 TYR A 157     -17.254   3.288   4.174  1.00  0.00           H  
ATOM   2435  HB3 TYR A 157     -17.203   4.220   2.685  1.00  0.00           H  
ATOM   2439  HD1 TYR A 157     -17.734   3.245   0.565  1.00  0.00           H  
ATOM   2441  HD2 TYR A 157     -17.313   0.742   4.041  1.00  0.00           H  
ATOM   2443  HE1 TYR A 157     -18.782   1.355  -0.674  1.00  0.00           H  
ATOM   2445  HE2 TYR A 157     -18.380  -1.143   2.828  1.00  0.00           H  
ATOM   2447  HH  TYR A 157     -19.481  -1.750   0.913  1.00  0.00           H  
ATOM   2449  N   GLY A 158     -14.291   1.982   1.410  1.00  0.00           N  
ATOM   2451  CA  GLY A 158     -13.780   1.758   0.068  1.00  0.00           C  
ATOM   2454  C   GLY A 158     -13.121   0.402  -0.084  1.00  0.00           C  
ATOM   2455  O   GLY A 158     -13.182  -0.445   0.806  1.00  0.00           O  
ATOM   2450  H   GLY A 158     -14.257   1.225   2.078  1.00  0.00           H  
ATOM   2452  HA2 GLY A 158     -14.597   1.832  -0.649  1.00  0.00           H  
ATOM   2453  HA3 GLY A 158     -13.044   2.527  -0.166  1.00  0.00           H  
ATOM   2456  N   HIS A 159     -12.482   0.197  -1.230  1.00  0.00           N  
ATOM   2458  CA  HIS A 159     -11.664  -0.989  -1.460  1.00  0.00           C  
ATOM   2460  C   HIS A 159     -10.315  -0.894  -0.732  1.00  0.00           C  
ATOM   2464  O   HIS A 159      -9.800  -1.893  -0.233  1.00  0.00           O  
ATOM   2461  CB  HIS A 159     -11.474  -1.165  -2.967  1.00  0.00           C  
ATOM   2465  CG  HIS A 159     -10.697  -2.409  -3.281  1.00  0.00           C  
ATOM   2466  CD2 HIS A 159      -9.481  -2.489  -3.903  1.00  0.00           C  
ATOM   2468  ND1 HIS A 159     -11.039  -3.679  -2.889  1.00  0.00           N  
ATOM   2470  CE1 HIS A 159     -10.052  -4.504  -3.262  1.00  0.00           C  
ATOM   2472  NE2 HIS A 159      -9.083  -3.828  -3.896  1.00  0.00           N  
ATOM   2457  H   HIS A 159     -12.523   0.904  -1.950  1.00  0.00           H  
ATOM   2459  HA  HIS A 159     -12.186  -1.866  -1.077  1.00  0.00           H  
ATOM   2462  HB2 HIS A 159     -12.449  -1.238  -3.447  1.00  0.00           H  
ATOM   2463  HB3 HIS A 159     -10.948  -0.301  -3.375  1.00  0.00           H  
ATOM   2469  HD1 HIS A 159     -11.849  -3.933  -2.342  1.00  0.00           H  
ATOM   2467  HD2 HIS A 159      -8.910  -1.659  -4.294  1.00  0.00           H  
ATOM   2471  HE1 HIS A 159     -10.020  -5.563  -3.051  1.00  0.00           H  
ATOM   2473  N   SER A 160      -9.768   0.317  -0.634  1.00  0.00           N  
ATOM   2475  CA  SER A 160      -8.517   0.622   0.051  1.00  0.00           C  
ATOM   2477  C   SER A 160      -8.623   1.917   0.848  1.00  0.00           C  
ATOM   2481  O   SER A 160      -9.488   2.755   0.595  1.00  0.00           O  
ATOM   2478  CB  SER A 160      -7.358   0.704  -0.952  1.00  0.00           C  
ATOM   2482  OG  SER A 160      -7.601   1.704  -1.926  1.00  0.00           O  
ATOM   2474  H   SER A 160     -10.248   1.107  -1.042  1.00  0.00           H  
ATOM   2476  HA  SER A 160      -8.307  -0.175   0.764  1.00  0.00           H  
ATOM   2479  HB2 SER A 160      -7.253  -0.257  -1.455  1.00  0.00           H  
ATOM   2480  HB3 SER A 160      -6.427   0.919  -0.427  1.00  0.00           H  
ATOM   2483  HG  SER A 160      -7.376   2.560  -1.555  1.00  0.00           H  
ATOM   2484  N   TRP A 161      -7.707   2.081   1.792  1.00  0.00           N  
ATOM   2486  CA  TRP A 161      -7.560   3.249   2.644  1.00  0.00           C  
ATOM   2488  C   TRP A 161      -6.077   3.539   2.855  1.00  0.00           C  
ATOM   2492  O   TRP A 161      -5.259   2.619   2.903  1.00  0.00           O  
ATOM   2489  CB  TRP A 161      -8.272   2.981   3.970  1.00  0.00           C  
ATOM   2493  CG  TRP A 161      -8.013   3.974   5.057  1.00  0.00           C  
ATOM   2494  CD1 TRP A 161      -8.723   5.100   5.298  1.00  0.00           C  
ATOM   2496  CD2 TRP A 161      -6.960   3.937   6.065  1.00  0.00           C  
ATOM   2497  CE2 TRP A 161      -7.101   5.084   6.900  1.00  0.00           C  
ATOM   2498  CE3 TRP A 161      -5.898   3.050   6.351  1.00  0.00           C  
ATOM   2500  NE1 TRP A 161      -8.188   5.761   6.388  1.00  0.00           N  
ATOM   2504  CZ2 TRP A 161      -6.247   5.323   7.981  1.00  0.00           C  
ATOM   2506  CZ3 TRP A 161      -5.043   3.273   7.446  1.00  0.00           C  
ATOM   2502  CH2 TRP A 161      -5.234   4.391   8.274  1.00  0.00           C  
ATOM   2485  H   TRP A 161      -7.034   1.340   1.929  1.00  0.00           H  
ATOM   2487  HA  TRP A 161      -8.016   4.119   2.169  1.00  0.00           H  
ATOM   2490  HB2 TRP A 161      -7.957   2.004   4.337  1.00  0.00           H  
ATOM   2491  HB3 TRP A 161      -9.345   2.940   3.782  1.00  0.00           H  
ATOM   2495  HD1 TRP A 161      -9.583   5.423   4.730  1.00  0.00           H  
ATOM   2501  HE1 TRP A 161      -8.571   6.612   6.774  1.00  0.00           H  
ATOM   2499  HE3 TRP A 161      -5.746   2.191   5.715  1.00  0.00           H  
ATOM   2505  HZ2 TRP A 161      -6.370   6.209   8.585  1.00  0.00           H  
ATOM   2507  HZ3 TRP A 161      -4.237   2.585   7.651  1.00  0.00           H  
ATOM   2503  HH2 TRP A 161      -4.574   4.560   9.112  1.00  0.00           H  
ATOM   2508  N   SER A 162      -5.740   4.813   3.009  1.00  0.00           N  
ATOM   2510  CA  SER A 162      -4.385   5.252   3.316  1.00  0.00           C  
ATOM   2512  C   SER A 162      -4.378   6.362   4.355  1.00  0.00           C  
ATOM   2516  O   SER A 162      -5.303   7.173   4.421  1.00  0.00           O  
ATOM   2513  CB  SER A 162      -3.652   5.708   2.051  1.00  0.00           C  
ATOM   2517  OG  SER A 162      -4.376   6.738   1.404  1.00  0.00           O  
ATOM   2509  H   SER A 162      -6.456   5.525   2.996  1.00  0.00           H  
ATOM   2511  HA  SER A 162      -3.847   4.404   3.740  1.00  0.00           H  
ATOM   2514  HB2 SER A 162      -3.547   4.863   1.371  1.00  0.00           H  
ATOM   2515  HB3 SER A 162      -2.661   6.074   2.317  1.00  0.00           H  
ATOM   2518  HG  SER A 162      -4.439   7.492   1.994  1.00  0.00           H  
ATOM   2519  N   CYS A 163      -3.294   6.435   5.116  1.00  0.00           N  
ATOM   2521  CA  CYS A 163      -3.024   7.491   6.084  1.00  0.00           C  
ATOM   2523  C   CYS A 163      -1.620   8.011   5.827  1.00  0.00           C  
ATOM   2527  O   CYS A 163      -0.685   7.220   5.848  1.00  0.00           O  
ATOM   2524  CB  CYS A 163      -3.130   6.897   7.484  1.00  0.00           C  
ATOM   2528  SG  CYS A 163      -3.674   8.002   8.802  1.00  0.00           S  
ATOM   2520  H   CYS A 163      -2.559   5.762   4.955  1.00  0.00           H  
ATOM   2522  HA  CYS A 163      -3.747   8.300   5.977  1.00  0.00           H  
ATOM   2525  HB2 CYS A 163      -3.862   6.092   7.415  1.00  0.00           H  
ATOM   2526  HB3 CYS A 163      -2.177   6.448   7.764  1.00  0.00           H  
ATOM   2529  N   ILE A 164      -1.481   9.308   5.569  1.00  0.00           N  
ATOM   2531  CA  ILE A 164      -0.188   9.930   5.275  1.00  0.00           C  
ATOM   2533  C   ILE A 164       0.265  10.727   6.494  1.00  0.00           C  
ATOM   2536  O   ILE A 164      -0.528  11.487   7.053  1.00  0.00           O  
ATOM   2534  CB  ILE A 164      -0.273  10.804   4.007  1.00  0.00           C  
ATOM   2537  CG1 ILE A 164      -0.846  10.050   2.783  1.00  0.00           C  
ATOM   2540  CG2 ILE A 164       1.099  11.406   3.653  1.00  0.00           C  
ATOM   2544  CD1 ILE A 164      -0.108   8.761   2.396  1.00  0.00           C  
ATOM   2530  H   ILE A 164      -2.282   9.916   5.660  1.00  0.00           H  
ATOM   2532  HA  ILE A 164       0.553   9.152   5.094  1.00  0.00           H  
ATOM   2535  HB  ILE A 164      -0.947  11.634   4.218  1.00  0.00           H  
ATOM   2538 HG12 ILE A 164      -0.842  10.722   1.925  1.00  0.00           H  
ATOM   2539 HG13 ILE A 164      -1.889   9.798   2.975  1.00  0.00           H  
ATOM   2541 HG21 ILE A 164       1.032  11.966   2.720  1.00  0.00           H  
ATOM   2542 HG22 ILE A 164       1.427  12.083   4.442  1.00  0.00           H  
ATOM   2543 HG23 ILE A 164       1.839  10.614   3.544  1.00  0.00           H  
ATOM   2545 HD11 ILE A 164      -0.542   8.365   1.478  1.00  0.00           H  
ATOM   2546 HD12 ILE A 164      -0.213   8.012   3.181  1.00  0.00           H  
ATOM   2547 HD13 ILE A 164       0.952   8.951   2.227  1.00  0.00           H  
ATOM   2548  N   ASN A 165       1.534  10.586   6.875  1.00  0.00           N  
ATOM   2550  CA  ASN A 165       2.132  11.234   8.041  1.00  0.00           C  
ATOM   2552  C   ASN A 165       1.359  10.948   9.341  1.00  0.00           C  
ATOM   2556  O   ASN A 165       1.090  11.836  10.161  1.00  0.00           O  
ATOM   2553  CB  ASN A 165       2.297  12.733   7.755  1.00  0.00           C  
ATOM   2557  CG  ASN A 165       3.210  13.416   8.750  1.00  0.00           C  
ATOM   2558  ND2 ASN A 165       3.105  14.716   8.872  1.00  0.00           N  
ATOM   2561  OD1 ASN A 165       4.023  12.816   9.434  1.00  0.00           O  
ATOM   2549  H   ASN A 165       2.108   9.942   6.349  1.00  0.00           H  
ATOM   2551  HA  ASN A 165       3.123  10.799   8.164  1.00  0.00           H  
ATOM   2554  HB2 ASN A 165       1.319  13.213   7.793  1.00  0.00           H  
ATOM   2555  HB3 ASN A 165       2.707  12.886   6.757  1.00  0.00           H  
ATOM   2559 HD21 ASN A 165       2.450  15.222   8.293  1.00  0.00           H  
ATOM   2560 HD22 ASN A 165       3.753  15.154   9.511  1.00  0.00           H  
ATOM   2562  N   CYS A 166       0.951   9.695   9.512  1.00  0.00           N  
ATOM   2564  CA  CYS A 166       0.122   9.279  10.626  1.00  0.00           C  
ATOM   2566  C   CYS A 166       0.977   8.700  11.754  1.00  0.00           C  
ATOM   2570  O   CYS A 166       1.964   8.007  11.505  1.00  0.00           O  
ATOM   2567  CB  CYS A 166      -0.968   8.343  10.120  1.00  0.00           C  
ATOM   2571  SG  CYS A 166      -2.129   9.257   9.076  1.00  0.00           S  
ATOM   2563  H   CYS A 166       1.246   8.995   8.846  1.00  0.00           H  
ATOM   2565  HA  CYS A 166      -0.390  10.162  11.009  1.00  0.00           H  
ATOM   2568  HB2 CYS A 166      -1.515   7.932  10.969  1.00  0.00           H  
ATOM   2569  HB3 CYS A 166      -0.521   7.526   9.554  1.00  0.00           H  
ATOM   2572  N   PRO A 167       0.635   8.970  13.021  1.00  0.00           N  
ATOM   2573  CA  PRO A 167       1.370   8.405  14.135  1.00  0.00           C  
ATOM   2575  C   PRO A 167       1.122   6.896  14.224  1.00  0.00           C  
ATOM   2579  O   PRO A 167       0.319   6.302  13.497  1.00  0.00           O  
ATOM   2576  CB  PRO A 167       0.866   9.172  15.357  1.00  0.00           C  
ATOM   2580  CG  PRO A 167      -0.575   9.521  14.995  1.00  0.00           C  
ATOM   2583  CD  PRO A 167      -0.498   9.752  13.487  1.00  0.00           C  
ATOM   2574  HA  PRO A 167       2.439   8.577  14.015  1.00  0.00           H  
ATOM   2577  HB2 PRO A 167       0.920   8.573  16.266  1.00  0.00           H  
ATOM   2578  HB3 PRO A 167       1.445  10.089  15.468  1.00  0.00           H  
ATOM   2581  HG2 PRO A 167      -1.218   8.667  15.207  1.00  0.00           H  
ATOM   2582  HG3 PRO A 167      -0.924  10.406  15.528  1.00  0.00           H  
ATOM   2584  HD2 PRO A 167      -1.428   9.454  13.002  1.00  0.00           H  
ATOM   2585  HD3 PRO A 167      -0.297  10.802  13.274  1.00  0.00           H  
ATOM   2586  N   ARG A 168       1.778   6.234  15.169  1.00  0.00           N  
ATOM   2588  CA  ARG A 168       1.388   4.871  15.549  1.00  0.00           C  
ATOM   2590  C   ARG A 168      -0.093   4.820  15.943  1.00  0.00           C  
ATOM   2594  O   ARG A 168      -0.622   5.752  16.558  1.00  0.00           O  
ATOM   2591  CB  ARG A 168       2.309   4.345  16.647  1.00  0.00           C  
ATOM   2595  CG  ARG A 168       2.160   5.133  17.954  1.00  0.00           C  
ATOM   2598  CD  ARG A 168       3.207   4.647  18.951  1.00  0.00           C  
ATOM   2601  NE  ARG A 168       3.050   5.320  20.252  1.00  0.00           N  
ATOM   2609  CZ  ARG A 168       3.428   6.552  20.540  1.00  0.00           C  
ATOM   2603  NH1 ARG A 168       4.161   7.254  19.721  1.00  0.00           N1+
ATOM   2606  NH2 ARG A 168       3.072   7.105  21.665  1.00  0.00           N  
ATOM   2587  H   ARG A 168       2.483   6.725  15.699  1.00  0.00           H  
ATOM   2589  HA  ARG A 168       1.521   4.229  14.679  1.00  0.00           H  
ATOM   2592  HB2 ARG A 168       2.081   3.296  16.831  1.00  0.00           H  
ATOM   2593  HB3 ARG A 168       3.340   4.409  16.298  1.00  0.00           H  
ATOM   2596  HG2 ARG A 168       1.168   4.970  18.376  1.00  0.00           H  
ATOM   2597  HG3 ARG A 168       2.300   6.199  17.774  1.00  0.00           H  
ATOM   2599  HD2 ARG A 168       4.207   4.812  18.550  1.00  0.00           H  
ATOM   2600  HD3 ARG A 168       3.074   3.573  19.081  1.00  0.00           H  
ATOM   2602  HE  ARG A 168       2.627   4.772  20.988  1.00  0.00           H  
ATOM   2604 HH11 ARG A 168       4.462   6.823  18.859  1.00  0.00           H  
ATOM   2605 HH12 ARG A 168       4.353   8.229  19.899  1.00  0.00           H  
ATOM   2607 HH21 ARG A 168       3.266   8.085  21.817  1.00  0.00           H  
ATOM   2608 HH22 ARG A 168       2.439   6.618  22.283  1.00  0.00           H  
ATOM   2610  N   GLY A 169      -0.751   3.719  15.608  1.00  0.00           N  
ATOM   2612  CA  GLY A 169      -2.178   3.581  15.848  1.00  0.00           C  
ATOM   2615  C   GLY A 169      -2.721   2.197  15.539  1.00  0.00           C  
ATOM   2616  O   GLY A 169      -1.982   1.264  15.220  1.00  0.00           O  
ATOM   2611  H   GLY A 169      -0.275   2.980  15.110  1.00  0.00           H  
ATOM   2613  HA2 GLY A 169      -2.709   4.303  15.227  1.00  0.00           H  
ATOM   2614  HA3 GLY A 169      -2.401   3.811  16.889  1.00  0.00           H  
ATOM   2617  N   LYS A 170      -4.037   2.088  15.661  1.00  0.00           N  
ATOM   2619  CA  LYS A 170      -4.820   0.897  15.359  1.00  0.00           C  
ATOM   2621  C   LYS A 170      -5.624   1.157  14.095  1.00  0.00           C  
ATOM   2625  O   LYS A 170      -6.322   2.160  14.022  1.00  0.00           O  
ATOM   2622  CB  LYS A 170      -5.728   0.603  16.561  1.00  0.00           C  
ATOM   2626  CG  LYS A 170      -6.606  -0.630  16.324  1.00  0.00           C  
ATOM   2629  CD  LYS A 170      -7.562  -0.883  17.496  1.00  0.00           C  
ATOM   2632  CE  LYS A 170      -8.647  -1.862  17.036  1.00  0.00           C  
ATOM   2635  NZ  LYS A 170      -9.628  -2.183  18.095  1.00  0.00           N1+
ATOM   2618  H   LYS A 170      -4.545   2.933  15.879  1.00  0.00           H  
ATOM   2620  HA  LYS A 170      -4.162   0.046  15.185  1.00  0.00           H  
ATOM   2623  HB2 LYS A 170      -6.369   1.467  16.739  1.00  0.00           H  
ATOM   2624  HB3 LYS A 170      -5.114   0.444  17.447  1.00  0.00           H  
ATOM   2627  HG2 LYS A 170      -7.200  -0.480  15.423  1.00  0.00           H  
ATOM   2628  HG3 LYS A 170      -5.958  -1.496  16.185  1.00  0.00           H  
ATOM   2630  HD2 LYS A 170      -8.032   0.056  17.788  1.00  0.00           H  
ATOM   2631  HD3 LYS A 170      -7.007  -1.293  18.340  1.00  0.00           H  
ATOM   2633  HE2 LYS A 170      -9.162  -1.419  16.183  1.00  0.00           H  
ATOM   2634  HE3 LYS A 170      -8.182  -2.781  16.679  1.00  0.00           H  
ATOM   2636  HZ1 LYS A 170     -10.314  -2.820  17.715  1.00  0.00           H  
ATOM   2637  HZ2 LYS A 170      -9.175  -2.632  18.878  1.00  0.00           H  
ATOM   2638  HZ3 LYS A 170     -10.105  -1.344  18.394  1.00  0.00           H  
ATOM   2639  N   VAL A 171      -5.573   0.230  13.148  1.00  0.00           N  
ATOM   2641  CA  VAL A 171      -6.499   0.162  12.017  1.00  0.00           C  
ATOM   2643  C   VAL A 171      -7.508  -0.946  12.297  1.00  0.00           C  
ATOM   2646  O   VAL A 171      -7.156  -2.108  12.487  1.00  0.00           O  
ATOM   2644  CB  VAL A 171      -5.768  -0.053  10.681  1.00  0.00           C  
ATOM   2647  CG1 VAL A 171      -6.757  -0.060   9.506  1.00  0.00           C  
ATOM   2651  CG2 VAL A 171      -4.742   1.054  10.410  1.00  0.00           C  
ATOM   2640  H   VAL A 171      -4.953  -0.556  13.282  1.00  0.00           H  
ATOM   2642  HA  VAL A 171      -7.035   1.108  11.935  1.00  0.00           H  
ATOM   2645  HB  VAL A 171      -5.244  -1.009  10.707  1.00  0.00           H  
ATOM   2648 HG11 VAL A 171      -7.461  -0.885   9.606  1.00  0.00           H  
ATOM   2649 HG12 VAL A 171      -6.216  -0.181   8.568  1.00  0.00           H  
ATOM   2650 HG13 VAL A 171      -7.309   0.879   9.476  1.00  0.00           H  
ATOM   2652 HG21 VAL A 171      -5.249   2.015  10.319  1.00  0.00           H  
ATOM   2653 HG22 VAL A 171      -4.004   1.100  11.212  1.00  0.00           H  
ATOM   2654 HG23 VAL A 171      -4.215   0.844   9.479  1.00  0.00           H  
ATOM   2655  N   THR A 172      -8.775  -0.575  12.332  1.00  0.00           N  
ATOM   2657  CA  THR A 172      -9.933  -1.458  12.352  1.00  0.00           C  
ATOM   2659  C   THR A 172     -10.474  -1.572  10.939  1.00  0.00           C  
ATOM   2662  O   THR A 172     -10.685  -0.558  10.279  1.00  0.00           O  
ATOM   2660  CB  THR A 172     -11.022  -0.889  13.262  1.00  0.00           C  
ATOM   2663  CG2 THR A 172     -12.257  -1.779  13.259  1.00  0.00           C  
ATOM   2667  OG1 THR A 172     -10.549  -0.781  14.588  1.00  0.00           O  
ATOM   2656  H   THR A 172      -8.964   0.403  12.169  1.00  0.00           H  
ATOM   2658  HA  THR A 172      -9.649  -2.446  12.715  1.00  0.00           H  
ATOM   2661  HB  THR A 172     -11.308   0.105  12.916  1.00  0.00           H  
ATOM   2668  HG1 THR A 172     -10.259   0.131  14.668  1.00  0.00           H  
ATOM   2664 HG21 THR A 172     -11.954  -2.821  13.355  1.00  0.00           H  
ATOM   2665 HG22 THR A 172     -12.930  -1.469  14.059  1.00  0.00           H  
ATOM   2666 HG23 THR A 172     -12.796  -1.661  12.318  1.00  0.00           H  
ATOM   2669  N   ILE A 173     -10.727  -2.791  10.482  1.00  0.00           N  
ATOM   2671  CA  ILE A 173     -11.324  -3.052   9.175  1.00  0.00           C  
ATOM   2673  C   ILE A 173     -12.610  -3.829   9.401  1.00  0.00           C  
ATOM   2676  O   ILE A 173     -12.567  -4.907   9.989  1.00  0.00           O  
ATOM   2674  CB  ILE A 173     -10.347  -3.804   8.251  1.00  0.00           C  
ATOM   2677  CG1 ILE A 173      -8.990  -3.067   8.177  1.00  0.00           C  
ATOM   2680  CG2 ILE A 173     -10.981  -3.954   6.857  1.00  0.00           C  
ATOM   2684  CD1 ILE A 173      -7.937  -3.748   7.300  1.00  0.00           C  
ATOM   2670  H   ILE A 173     -10.543  -3.584  11.081  1.00  0.00           H  
ATOM   2672  HA  ILE A 173     -11.571  -2.108   8.689  1.00  0.00           H  
ATOM   2675  HB  ILE A 173     -10.171  -4.798   8.662  1.00  0.00           H  
ATOM   2678 HG12 ILE A 173      -9.152  -2.050   7.821  1.00  0.00           H  
ATOM   2679 HG13 ILE A 173      -8.559  -3.010   9.177  1.00  0.00           H  
ATOM   2681 HG21 ILE A 173     -11.141  -2.973   6.409  1.00  0.00           H  
ATOM   2682 HG22 ILE A 173     -10.326  -4.539   6.211  1.00  0.00           H  
ATOM   2683 HG23 ILE A 173     -11.934  -4.480   6.918  1.00  0.00           H  
ATOM   2685 HD11 ILE A 173      -6.985  -3.231   7.415  1.00  0.00           H  
ATOM   2686 HD12 ILE A 173      -8.230  -3.705   6.251  1.00  0.00           H  
ATOM   2687 HD13 ILE A 173      -7.821  -4.787   7.609  1.00  0.00           H  
ATOM   2688  N   THR A 174     -13.728  -3.303   8.915  1.00  0.00           N  
ATOM   2690  CA  THR A 174     -15.039  -3.944   9.016  1.00  0.00           C  
ATOM   2692  C   THR A 174     -15.578  -4.252   7.625  1.00  0.00           C  
ATOM   2695  O   THR A 174     -15.694  -3.368   6.776  1.00  0.00           O  
ATOM   2693  CB  THR A 174     -16.029  -3.097   9.828  1.00  0.00           C  
ATOM   2696  CG2 THR A 174     -17.350  -3.825  10.053  1.00  0.00           C  
ATOM   2700  OG1 THR A 174     -15.501  -2.824  11.105  1.00  0.00           O  
ATOM   2689  H   THR A 174     -13.680  -2.380   8.509  1.00  0.00           H  
ATOM   2691  HA  THR A 174     -14.930  -4.883   9.558  1.00  0.00           H  
ATOM   2694  HB  THR A 174     -16.224  -2.156   9.315  1.00  0.00           H  
ATOM   2701  HG1 THR A 174     -16.253  -2.642  11.673  1.00  0.00           H  
ATOM   2697 HG21 THR A 174     -17.167  -4.783  10.541  1.00  0.00           H  
ATOM   2698 HG22 THR A 174     -18.004  -3.224  10.686  1.00  0.00           H  
ATOM   2699 HG23 THR A 174     -17.864  -3.992   9.106  1.00  0.00           H  
ATOM   2702  N   ASN A 175     -15.933  -5.509   7.381  1.00  0.00           N  
ATOM   2704  CA  ASN A 175     -16.687  -5.933   6.208  1.00  0.00           C  
ATOM   2706  C   ASN A 175     -18.094  -6.352   6.647  1.00  0.00           C  
ATOM   2710  O   ASN A 175     -18.252  -6.972   7.689  1.00  0.00           O  
ATOM   2707  CB  ASN A 175     -15.922  -7.058   5.494  1.00  0.00           C  
ATOM   2711  CG  ASN A 175     -16.605  -7.469   4.206  1.00  0.00           C  
ATOM   2712  ND2 ASN A 175     -16.367  -6.793   3.110  1.00  0.00           N  
ATOM   2715  OD1 ASN A 175     -17.428  -8.364   4.157  1.00  0.00           O  
ATOM   2703  H   ASN A 175     -15.839  -6.172   8.137  1.00  0.00           H  
ATOM   2705  HA  ASN A 175     -16.790  -5.096   5.517  1.00  0.00           H  
ATOM   2708  HB2 ASN A 175     -15.861  -7.929   6.147  1.00  0.00           H  
ATOM   2709  HB3 ASN A 175     -14.909  -6.723   5.270  1.00  0.00           H  
ATOM   2713 HD21 ASN A 175     -16.938  -7.030   2.311  1.00  0.00           H  
ATOM   2714 HD22 ASN A 175     -15.845  -5.928   3.118  1.00  0.00           H  
ATOM   2716  N   THR A 176     -19.110  -6.037   5.850  1.00  0.00           N  
ATOM   2718  CA  THR A 176     -20.520  -6.335   6.163  1.00  0.00           C  
ATOM   2720  C   THR A 176     -21.097  -7.458   5.300  1.00  0.00           C  
ATOM   2723  O   THR A 176     -22.298  -7.711   5.331  1.00  0.00           O  
ATOM   2721  CB  THR A 176     -21.372  -5.069   6.018  1.00  0.00           C  
ATOM   2724  CG2 THR A 176     -20.925  -3.949   6.958  1.00  0.00           C  
ATOM   2728  OG1 THR A 176     -21.239  -4.564   4.704  1.00  0.00           O  
ATOM   2717  H   THR A 176     -18.949  -5.454   5.042  1.00  0.00           H  
ATOM   2719  HA  THR A 176     -20.615  -6.667   7.197  1.00  0.00           H  
ATOM   2722  HB  THR A 176     -22.417  -5.303   6.221  1.00  0.00           H  
ATOM   2729  HG1 THR A 176     -21.897  -3.870   4.628  1.00  0.00           H  
ATOM   2725 HG21 THR A 176     -19.936  -3.581   6.686  1.00  0.00           H  
ATOM   2726 HG22 THR A 176     -21.638  -3.125   6.917  1.00  0.00           H  
ATOM   2727 HG23 THR A 176     -20.894  -4.315   7.984  1.00  0.00           H  
ATOM   2730  N   TYR A 177     -20.261  -8.144   4.509  1.00  0.00           N  
ATOM   2732  CA  TYR A 177     -20.697  -9.190   3.582  1.00  0.00           C  
ATOM   2734  C   TYR A 177     -20.276 -10.604   3.992  1.00  0.00           C  
ATOM   2738  O   TYR A 177     -21.109 -11.509   3.995  1.00  0.00           O  
ATOM   2735  CB  TYR A 177     -20.202  -8.858   2.170  1.00  0.00           C  
ATOM   2739  CG  TYR A 177     -20.709  -9.836   1.129  1.00  0.00           C  
ATOM   2740  CD1 TYR A 177     -19.815 -10.643   0.399  1.00  0.00           C  
ATOM   2742  CD2 TYR A 177     -22.095  -9.947   0.913  1.00  0.00           C  
ATOM   2744  CE1 TYR A 177     -20.311 -11.563  -0.546  1.00  0.00           C  
ATOM   2746  CE2 TYR A 177     -22.593 -10.871  -0.021  1.00  0.00           C  
ATOM   2750  CZ  TYR A 177     -21.704 -11.681  -0.751  1.00  0.00           C  
ATOM   2748  OH  TYR A 177     -22.196 -12.560  -1.663  1.00  0.00           O  
ATOM   2731  H   TYR A 177     -19.273  -7.943   4.569  1.00  0.00           H  
ATOM   2733  HA  TYR A 177     -21.787  -9.202   3.552  1.00  0.00           H  
ATOM   2736  HB2 TYR A 177     -20.551  -7.861   1.900  1.00  0.00           H  
ATOM   2737  HB3 TYR A 177     -19.112  -8.846   2.159  1.00  0.00           H  
ATOM   2741  HD1 TYR A 177     -18.752 -10.536   0.556  1.00  0.00           H  
ATOM   2743  HD2 TYR A 177     -22.784  -9.335   1.476  1.00  0.00           H  
ATOM   2745  HE1 TYR A 177     -19.630 -12.159  -1.136  1.00  0.00           H  
ATOM   2747  HE2 TYR A 177     -23.657 -10.968  -0.182  1.00  0.00           H  
ATOM   2749  HH  TYR A 177     -21.515 -13.030  -2.149  1.00  0.00           H  
ATOM   2751  N   ARG A 178     -18.991 -10.821   4.309  1.00  0.00           N  
ATOM   2753  CA  ARG A 178     -18.475 -12.119   4.775  1.00  0.00           C  
ATOM   2755  C   ARG A 178     -17.129 -11.997   5.483  1.00  0.00           C  
ATOM   2759  O   ARG A 178     -16.379 -11.052   5.245  1.00  0.00           O  
ATOM   2756  CB  ARG A 178     -18.375 -13.105   3.597  1.00  0.00           C  
ATOM   2760  CG  ARG A 178     -17.359 -12.663   2.536  1.00  0.00           C  
ATOM   2763  CD  ARG A 178     -17.371 -13.643   1.366  1.00  0.00           C  
ATOM   2766  NE  ARG A 178     -16.348 -13.267   0.374  1.00  0.00           N  
ATOM   2774  CZ  ARG A 178     -16.464 -13.294  -0.940  1.00  0.00           C  
ATOM   2768  NH1 ARG A 178     -17.538 -13.738  -1.532  1.00  0.00           N1+
ATOM   2771  NH2 ARG A 178     -15.488 -12.874  -1.695  1.00  0.00           N  
ATOM   2752  H   ARG A 178     -18.369 -10.027   4.344  1.00  0.00           H  
ATOM   2754  HA  ARG A 178     -19.188 -12.520   5.495  1.00  0.00           H  
ATOM   2757  HB2 ARG A 178     -19.355 -13.212   3.133  1.00  0.00           H  
ATOM   2758  HB3 ARG A 178     -18.084 -14.084   3.979  1.00  0.00           H  
ATOM   2761  HG2 ARG A 178     -17.609 -11.666   2.174  1.00  0.00           H  
ATOM   2762  HG3 ARG A 178     -16.358 -12.633   2.966  1.00  0.00           H  
ATOM   2764  HD2 ARG A 178     -17.157 -14.644   1.742  1.00  0.00           H  
ATOM   2765  HD3 ARG A 178     -18.369 -13.636   0.929  1.00  0.00           H  
ATOM   2767  HE  ARG A 178     -15.473 -12.939   0.759  1.00  0.00           H  
ATOM   2769 HH11 ARG A 178     -18.272 -14.120  -0.953  1.00  0.00           H  
ATOM   2770 HH12 ARG A 178     -17.596 -13.783  -2.539  1.00  0.00           H  
ATOM   2772 HH21 ARG A 178     -15.586 -12.871  -2.700  1.00  0.00           H  
ATOM   2773 HH22 ARG A 178     -14.646 -12.514  -1.270  1.00  0.00           H  
ATOM   2775  N   ALA A 179     -16.772 -13.044   6.230  1.00  0.00           N  
ATOM   2777  CA  ALA A 179     -15.402 -13.249   6.685  1.00  0.00           C  
ATOM   2779  C   ALA A 179     -14.440 -13.233   5.487  1.00  0.00           C  
ATOM   2784  O   ALA A 179     -14.670 -13.875   4.457  1.00  0.00           O  
ATOM   2780  CB  ALA A 179     -15.298 -14.562   7.468  1.00  0.00           C  
ATOM   2776  H   ALA A 179     -17.459 -13.760   6.417  1.00  0.00           H  
ATOM   2778  HA  ALA A 179     -15.140 -12.428   7.352  1.00  0.00           H  
ATOM   2781  HB1 ALA A 179     -15.632 -15.395   6.850  1.00  0.00           H  
ATOM   2782  HB2 ALA A 179     -14.261 -14.728   7.762  1.00  0.00           H  
ATOM   2783  HB3 ALA A 179     -15.911 -14.507   8.368  1.00  0.00           H  
ATOM   2785  N   THR A 180     -13.371 -12.462   5.617  1.00  0.00           N  
ATOM   2787  CA  THR A 180     -12.423 -12.175   4.545  1.00  0.00           C  
ATOM   2789  C   THR A 180     -11.075 -11.779   5.146  1.00  0.00           C  
ATOM   2792  O   THR A 180     -10.788 -12.042   6.312  1.00  0.00           O  
ATOM   2790  CB  THR A 180     -13.021 -11.094   3.619  1.00  0.00           C  
ATOM   2793  CG2 THR A 180     -13.135  -9.703   4.242  1.00  0.00           C  
ATOM   2797  OG1 THR A 180     -12.258 -10.981   2.435  1.00  0.00           O  
ATOM   2786  H   THR A 180     -13.227 -11.992   6.500  1.00  0.00           H  
ATOM   2788  HA  THR A 180     -12.268 -13.076   3.952  1.00  0.00           H  
ATOM   2791  HB  THR A 180     -14.024 -11.409   3.329  1.00  0.00           H  
ATOM   2798  HG1 THR A 180     -12.308 -10.062   2.163  1.00  0.00           H  
ATOM   2794 HG21 THR A 180     -12.151  -9.272   4.427  1.00  0.00           H  
ATOM   2795 HG22 THR A 180     -13.699  -9.052   3.574  1.00  0.00           H  
ATOM   2796 HG23 THR A 180     -13.680  -9.766   5.184  1.00  0.00           H  
ATOM   2799  N   TRP A 181     -10.226 -11.155   4.344  1.00  0.00           N  
ATOM   2801  CA  TRP A 181      -8.971 -10.574   4.773  1.00  0.00           C  
ATOM   2803  C   TRP A 181      -8.695  -9.275   4.012  1.00  0.00           C  
ATOM   2807  O   TRP A 181      -9.312  -8.984   2.980  1.00  0.00           O  
ATOM   2804  CB  TRP A 181      -7.866 -11.618   4.588  1.00  0.00           C  
ATOM   2808  CG  TRP A 181      -7.622 -12.048   3.172  1.00  0.00           C  
ATOM   2809  CD1 TRP A 181      -8.380 -12.905   2.448  1.00  0.00           C  
ATOM   2811  CD2 TRP A 181      -6.574 -11.591   2.272  1.00  0.00           C  
ATOM   2812  CE2 TRP A 181      -6.721 -12.262   1.022  1.00  0.00           C  
ATOM   2813  CE3 TRP A 181      -5.537 -10.645   2.377  1.00  0.00           C  
ATOM   2815  NE1 TRP A 181      -7.835 -13.060   1.186  1.00  0.00           N  
ATOM   2819  CZ2 TRP A 181      -5.878 -12.003  -0.068  1.00  0.00           C  
ATOM   2821  CZ3 TRP A 181      -4.690 -10.369   1.291  1.00  0.00           C  
ATOM   2817  CH2 TRP A 181      -4.858 -11.045   0.070  1.00  0.00           C  
ATOM   2800  H   TRP A 181     -10.524 -10.950   3.401  1.00  0.00           H  
ATOM   2802  HA  TRP A 181      -9.032 -10.324   5.832  1.00  0.00           H  
ATOM   2805  HB2 TRP A 181      -6.936 -11.216   4.991  1.00  0.00           H  
ATOM   2806  HB3 TRP A 181      -8.112 -12.496   5.185  1.00  0.00           H  
ATOM   2810  HD1 TRP A 181      -9.279 -13.376   2.818  1.00  0.00           H  
ATOM   2816  HE1 TRP A 181      -8.286 -13.568   0.440  1.00  0.00           H  
ATOM   2814  HE3 TRP A 181      -5.395 -10.125   3.313  1.00  0.00           H  
ATOM   2820  HZ2 TRP A 181      -6.015 -12.516  -1.009  1.00  0.00           H  
ATOM   2822  HZ3 TRP A 181      -3.897  -9.644   1.399  1.00  0.00           H  
ATOM   2818  HH2 TRP A 181      -4.196 -10.831  -0.757  1.00  0.00           H  
ATOM   2823  N   ALA A 182      -7.756  -8.507   4.541  1.00  0.00           N  
ATOM   2825  CA  ALA A 182      -7.189  -7.321   3.933  1.00  0.00           C  
ATOM   2827  C   ALA A 182      -5.660  -7.414   3.951  1.00  0.00           C  
ATOM   2832  O   ALA A 182      -5.062  -8.193   4.688  1.00  0.00           O  
ATOM   2828  CB  ALA A 182      -7.711  -6.088   4.675  1.00  0.00           C  
ATOM   2824  H   ALA A 182      -7.332  -8.812   5.406  1.00  0.00           H  
ATOM   2826  HA  ALA A 182      -7.505  -7.257   2.892  1.00  0.00           H  
ATOM   2829  HB1 ALA A 182      -7.356  -6.102   5.705  1.00  0.00           H  
ATOM   2830  HB2 ALA A 182      -7.357  -5.179   4.188  1.00  0.00           H  
ATOM   2831  HB3 ALA A 182      -8.801  -6.088   4.673  1.00  0.00           H  
ATOM   2833  N   PHE A 183      -5.027  -6.620   3.116  1.00  0.00           N  
ATOM   2835  CA  PHE A 183      -3.594  -6.438   3.036  1.00  0.00           C  
ATOM   2837  C   PHE A 183      -3.208  -5.133   3.730  1.00  0.00           C  
ATOM   2841  O   PHE A 183      -3.955  -4.162   3.623  1.00  0.00           O  
ATOM   2838  CB  PHE A 183      -3.253  -6.404   1.553  1.00  0.00           C  
ATOM   2842  CG  PHE A 183      -1.835  -5.994   1.290  1.00  0.00           C  
ATOM   2843  CD1 PHE A 183      -1.529  -4.641   1.056  1.00  0.00           C  
ATOM   2845  CD2 PHE A 183      -0.838  -6.975   1.238  1.00  0.00           C  
ATOM   2847  CE1 PHE A 183      -0.207  -4.264   0.790  1.00  0.00           C  
ATOM   2849  CE2 PHE A 183       0.464  -6.602   0.905  1.00  0.00           C  
ATOM   2851  CZ  PHE A 183       0.795  -5.245   0.738  1.00  0.00           C  
ATOM   2834  H   PHE A 183      -5.588  -5.999   2.551  1.00  0.00           H  
ATOM   2836  HA  PHE A 183      -3.065  -7.264   3.511  1.00  0.00           H  
ATOM   2839  HB2 PHE A 183      -3.431  -7.388   1.118  1.00  0.00           H  
ATOM   2840  HB3 PHE A 183      -3.912  -5.698   1.047  1.00  0.00           H  
ATOM   2844  HD1 PHE A 183      -2.303  -3.889   1.091  1.00  0.00           H  
ATOM   2846  HD2 PHE A 183      -1.079  -8.017   1.389  1.00  0.00           H  
ATOM   2848  HE1 PHE A 183       0.033  -3.226   0.610  1.00  0.00           H  
ATOM   2850  HE2 PHE A 183       1.188  -7.384   0.733  1.00  0.00           H  
ATOM   2852  HZ  PHE A 183       1.813  -4.951   0.531  1.00  0.00           H  
ATOM   2853  N   GLY A 184      -2.052  -5.098   4.391  1.00  0.00           N  
ATOM   2855  CA  GLY A 184      -1.466  -3.872   4.938  1.00  0.00           C  
ATOM   2858  C   GLY A 184      -0.098  -3.555   4.336  1.00  0.00           C  
ATOM   2859  O   GLY A 184       0.648  -4.460   3.978  1.00  0.00           O  
ATOM   2854  H   GLY A 184      -1.493  -5.938   4.427  1.00  0.00           H  
ATOM   2856  HA2 GLY A 184      -2.129  -3.023   4.772  1.00  0.00           H  
ATOM   2857  HA3 GLY A 184      -1.340  -3.983   6.015  1.00  0.00           H  
ATOM   2860  N   TYR A 185       0.258  -2.278   4.273  1.00  0.00           N  
ATOM   2862  CA  TYR A 185       1.591  -1.771   3.952  1.00  0.00           C  
ATOM   2864  C   TYR A 185       1.908  -0.556   4.830  1.00  0.00           C  
ATOM   2868  O   TYR A 185       1.027   0.256   5.113  1.00  0.00           O  
ATOM   2865  CB  TYR A 185       1.678  -1.430   2.460  1.00  0.00           C  
ATOM   2869  CG  TYR A 185       2.962  -0.741   2.049  1.00  0.00           C  
ATOM   2870  CD1 TYR A 185       3.085   0.661   2.142  1.00  0.00           C  
ATOM   2872  CD2 TYR A 185       4.050  -1.515   1.602  1.00  0.00           C  
ATOM   2874  CE1 TYR A 185       4.294   1.288   1.789  1.00  0.00           C  
ATOM   2876  CE2 TYR A 185       5.258  -0.889   1.238  1.00  0.00           C  
ATOM   2880  CZ  TYR A 185       5.379   0.517   1.329  1.00  0.00           C  
ATOM   2878  OH  TYR A 185       6.530   1.131   0.950  1.00  0.00           O  
ATOM   2861  H   TYR A 185      -0.440  -1.584   4.499  1.00  0.00           H  
ATOM   2863  HA  TYR A 185       2.331  -2.542   4.166  1.00  0.00           H  
ATOM   2866  HB2 TYR A 185       1.595  -2.359   1.897  1.00  0.00           H  
ATOM   2867  HB3 TYR A 185       0.832  -0.802   2.181  1.00  0.00           H  
ATOM   2871  HD1 TYR A 185       2.262   1.264   2.498  1.00  0.00           H  
ATOM   2873  HD2 TYR A 185       3.958  -2.590   1.543  1.00  0.00           H  
ATOM   2875  HE1 TYR A 185       4.403   2.360   1.871  1.00  0.00           H  
ATOM   2877  HE2 TYR A 185       6.096  -1.478   0.895  1.00  0.00           H  
ATOM   2879  HH  TYR A 185       7.221   0.527   0.669  1.00  0.00           H  
ATOM   2881  N   THR A 186       3.160  -0.450   5.266  1.00  0.00           N  
ATOM   2883  CA  THR A 186       3.663   0.649   6.097  1.00  0.00           C  
ATOM   2885  C   THR A 186       5.049   1.068   5.611  1.00  0.00           C  
ATOM   2888  O   THR A 186       5.873   0.206   5.280  1.00  0.00           O  
ATOM   2886  CB  THR A 186       3.666   0.265   7.590  1.00  0.00           C  
ATOM   2889  CG2 THR A 186       4.566  -0.921   7.937  1.00  0.00           C  
ATOM   2893  OG1 THR A 186       4.055   1.359   8.379  1.00  0.00           O  
ATOM   2882  H   THR A 186       3.862  -1.077   4.898  1.00  0.00           H  
ATOM   2884  HA  THR A 186       3.002   1.509   5.990  1.00  0.00           H  
ATOM   2887  HB  THR A 186       2.646  -0.000   7.867  1.00  0.00           H  
ATOM   2894  HG1 THR A 186       4.667   1.058   9.054  1.00  0.00           H  
ATOM   2890 HG21 THR A 186       4.314  -1.784   7.321  1.00  0.00           H  
ATOM   2891 HG22 THR A 186       4.424  -1.184   8.985  1.00  0.00           H  
ATOM   2892 HG23 THR A 186       5.612  -0.653   7.787  1.00  0.00           H  
ATOM   2895  N   SER A 187       5.304   2.374   5.569  1.00  0.00           N  
ATOM   2897  CA  SER A 187       6.624   2.978   5.358  1.00  0.00           C  
ATOM   2899  C   SER A 187       6.845   4.125   6.353  1.00  0.00           C  
ATOM   2903  O   SER A 187       5.883   4.789   6.745  1.00  0.00           O  
ATOM   2900  CB  SER A 187       6.815   3.475   3.911  1.00  0.00           C  
ATOM   2904  OG  SER A 187       5.763   4.314   3.479  1.00  0.00           O  
ATOM   2896  H   SER A 187       4.548   3.018   5.756  1.00  0.00           H  
ATOM   2898  HA  SER A 187       7.376   2.210   5.538  1.00  0.00           H  
ATOM   2901  HB2 SER A 187       6.866   2.613   3.247  1.00  0.00           H  
ATOM   2902  HB3 SER A 187       7.756   4.021   3.840  1.00  0.00           H  
ATOM   2905  HG  SER A 187       6.097   5.061   2.979  1.00  0.00           H  
ATOM   2906  N   PRO A 188       8.088   4.379   6.806  1.00  0.00           N  
ATOM   2907  CA  PRO A 188       8.400   5.599   7.549  1.00  0.00           C  
ATOM   2909  C   PRO A 188       8.091   6.852   6.720  1.00  0.00           C  
ATOM   2913  O   PRO A 188       8.364   6.862   5.518  1.00  0.00           O  
ATOM   2910  CB  PRO A 188       9.892   5.518   7.886  1.00  0.00           C  
ATOM   2914  CG  PRO A 188      10.206   4.025   7.786  1.00  0.00           C  
ATOM   2917  CD  PRO A 188       9.274   3.551   6.673  1.00  0.00           C  
ATOM   2908  HA  PRO A 188       7.818   5.619   8.470  1.00  0.00           H  
ATOM   2911  HB2 PRO A 188      10.095   5.909   8.883  1.00  0.00           H  
ATOM   2912  HB3 PRO A 188      10.479   6.056   7.142  1.00  0.00           H  
ATOM   2915  HG2 PRO A 188      11.252   3.845   7.541  1.00  0.00           H  
ATOM   2916  HG3 PRO A 188       9.936   3.534   8.721  1.00  0.00           H  
ATOM   2918  HD2 PRO A 188       9.731   3.731   5.700  1.00  0.00           H  
ATOM   2919  HD3 PRO A 188       9.050   2.492   6.805  1.00  0.00           H  
ATOM   2920  N   HIS A 189       7.575   7.898   7.369  1.00  0.00           N  
ATOM   2922  CA  HIS A 189       7.336   9.205   6.749  1.00  0.00           C  
ATOM   2924  C   HIS A 189       8.552  10.137   6.848  1.00  0.00           C  
ATOM   2928  O   HIS A 189       9.240  10.124   7.893  1.00  0.00           O  
ATOM   2925  CB  HIS A 189       6.079   9.835   7.358  1.00  0.00           C  
ATOM   2929  CG  HIS A 189       5.608  11.032   6.579  1.00  0.00           C  
ATOM   2930  CD2 HIS A 189       5.941  12.345   6.780  1.00  0.00           C  
ATOM   2932  ND1 HIS A 189       4.766  10.989   5.501  1.00  0.00           N  
ATOM   2934  CE1 HIS A 189       4.568  12.242   5.079  1.00  0.00           C  
ATOM   2936  NE2 HIS A 189       5.269  13.119   5.817  1.00  0.00           N  
ATOM   2937  OXT HIS A 189       8.755  10.895   5.871  1.00  0.00           O1-
ATOM   2921  H   HIS A 189       7.429   7.838   8.367  1.00  0.00           H  
ATOM   2923  HA  HIS A 189       7.147   9.050   5.687  1.00  0.00           H  
ATOM   2926  HB2 HIS A 189       6.295  10.132   8.385  1.00  0.00           H  
ATOM   2927  HB3 HIS A 189       5.277   9.098   7.367  1.00  0.00           H  
ATOM   2933  HD1 HIS A 189       4.324  10.155   5.140  1.00  0.00           H  
ATOM   2931  HD2 HIS A 189       6.614  12.705   7.544  1.00  0.00           H  
ATOM   2935  HE1 HIS A 189       3.901  12.513   4.274  1.00  0.00           H  
TER   
END
