# Supplementary material for: The structural repertoire of Fusarium oxysporum f. sp. lycopersici effectors revealed by experimental and computational studies
Source: eLife. 2024 Feb 27;12:RP89280. doi: 10.7554/eLife.89280 (PMC10942635; doi:10.7554/eLife.89280)
Supplement: Source data 1. [file elife-89280-data1.zip › AlphaFold pdb files/FOXGR_025639_AF.pdb]

ATOM      1  N   ALA A   1      15.936  -4.372  -2.670  1.00  0.00           N  
ATOM      2  CA  ALA A   1      15.729  -3.186  -1.819  1.00  0.00           C  
ATOM      3  C   ALA A   1      15.760  -3.628  -0.358  1.00  0.00           C  
ATOM      4  O   ALA A   1      15.404  -4.780  -0.111  1.00  0.00           O  
ATOM      5  CB  ALA A   1      14.401  -2.509  -2.175  1.00  0.00           C  
ATOM      6  H   ALA A   1      16.843  -4.776  -2.487  1.00  0.00           H  
ATOM      7  HA  ALA A   1      16.538  -2.474  -1.982  1.00  0.00           H  
ATOM      8  HB1 ALA A   1      14.419  -2.168  -3.211  1.00  0.00           H  
ATOM      9  HB2 ALA A   1      14.236  -1.646  -1.529  1.00  0.00           H  
ATOM     10  HB3 ALA A   1      13.577  -3.209  -2.043  1.00  0.00           H  
ATOM     11  H2  ALA A   1      15.231  -5.055  -2.429  1.00  0.00           H  
ATOM     12  H3  ALA A   1      15.847  -4.122  -3.645  1.00  0.00           H  
ATOM     13  N   PRO A   2      16.231  -2.789   0.579  1.00  0.00           N  
ATOM     14  CA  PRO A   2      16.124  -3.081   2.007  1.00  0.00           C  
ATOM     15  C   PRO A   2      14.655  -3.266   2.412  1.00  0.00           C  
ATOM     16  O   PRO A   2      13.754  -2.670   1.816  1.00  0.00           O  
ATOM     17  CB  PRO A   2      16.777  -1.896   2.726  1.00  0.00           C  
ATOM     18  CG  PRO A   2      16.603  -0.749   1.733  1.00  0.00           C  
ATOM     19  CD  PRO A   2      16.714  -1.431   0.374  1.00  0.00           C  
ATOM     20  HA  PRO A   2      16.672  -3.993   2.244  1.00  0.00           H  
ATOM     21  HB2 PRO A   2      17.839  -2.094   2.868  1.00  0.00           H  
ATOM     22  HB3 PRO A   2      16.301  -1.673   3.681  1.00  0.00           H  
ATOM     23  HG2 PRO A   2      17.362   0.022   1.863  1.00  0.00           H  
ATOM     24  HG3 PRO A   2      15.603  -0.328   1.837  1.00  0.00           H  
ATOM     25  HD2 PRO A   2      17.759  -1.456   0.063  1.00  0.00           H  
ATOM     26  HD3 PRO A   2      16.115  -0.884  -0.355  1.00  0.00           H  
ATOM     27  N   VAL A   3      14.431  -4.114   3.414  1.00  0.00           N  
ATOM     28  CA  VAL A   3      13.114  -4.336   4.021  1.00  0.00           C  
ATOM     29  C   VAL A   3      13.147  -3.952   5.491  1.00  0.00           C  
ATOM     30  O   VAL A   3      14.146  -4.175   6.176  1.00  0.00           O  
ATOM     31  CB  VAL A   3      12.589  -5.773   3.843  1.00  0.00           C  
ATOM     32  CG1 VAL A   3      12.290  -6.055   2.371  1.00  0.00           C  
ATOM     33  CG2 VAL A   3      13.542  -6.858   4.364  1.00  0.00           C  
ATOM     34  H   VAL A   3      15.222  -4.515   3.897  1.00  0.00           H  
ATOM     35  HA  VAL A   3      12.400  -3.669   3.539  1.00  0.00           H  
ATOM     36  HB  VAL A   3      11.650  -5.861   4.391  1.00  0.00           H  
ATOM     37 HG11 VAL A   3      13.206  -6.028   1.781  1.00  0.00           H  
ATOM     38 HG12 VAL A   3      11.818  -7.033   2.274  1.00  0.00           H  
ATOM     39 HG13 VAL A   3      11.602  -5.294   2.003  1.00  0.00           H  
ATOM     40 HG21 VAL A   3      13.747  -6.699   5.423  1.00  0.00           H  
ATOM     41 HG22 VAL A   3      14.480  -6.839   3.808  1.00  0.00           H  
ATOM     42 HG23 VAL A   3      13.078  -7.837   4.244  1.00  0.00           H  
ATOM     43  N   VAL A   4      12.042  -3.401   5.979  1.00  0.00           N  
ATOM     44  CA  VAL A   4      11.837  -3.025   7.379  1.00  0.00           C  
ATOM     45  C   VAL A   4      10.625  -3.757   7.948  1.00  0.00           C  
ATOM     46  O   VAL A   4       9.775  -4.255   7.208  1.00  0.00           O  
ATOM     47  CB  VAL A   4      11.730  -1.495   7.552  1.00  0.00           C  
ATOM     48  CG1 VAL A   4      13.017  -0.797   7.095  1.00  0.00           C  
ATOM     49  CG2 VAL A   4      10.540  -0.883   6.807  1.00  0.00           C  
ATOM     50  H   VAL A   4      11.264  -3.272   5.348  1.00  0.00           H  
ATOM     51  HA  VAL A   4      12.701  -3.349   7.960  1.00  0.00           H  
ATOM     52  HB  VAL A   4      11.606  -1.286   8.614  1.00  0.00           H  
ATOM     53 HG11 VAL A   4      13.146  -0.900   6.017  1.00  0.00           H  
ATOM     54 HG12 VAL A   4      13.880  -1.231   7.600  1.00  0.00           H  
ATOM     55 HG13 VAL A   4      12.967   0.265   7.336  1.00  0.00           H  
ATOM     56 HG21 VAL A   4      10.519   0.195   6.965  1.00  0.00           H  
ATOM     57 HG22 VAL A   4       9.606  -1.300   7.186  1.00  0.00           H  
ATOM     58 HG23 VAL A   4      10.613  -1.078   5.737  1.00  0.00           H  
ATOM     59  N   ARG A   5      10.543  -3.846   9.279  1.00  0.00           N  
ATOM     60  CA  ARG A   5       9.338  -4.343   9.952  1.00  0.00           C  
ATOM     61  C   ARG A   5       8.274  -3.250   9.923  1.00  0.00           C  
ATOM     62  O   ARG A   5       8.435  -2.224  10.576  1.00  0.00           O  
ATOM     63  CB  ARG A   5       9.645  -4.779  11.389  1.00  0.00           C  
ATOM     64  CG  ARG A   5      10.376  -6.126  11.434  1.00  0.00           C  
ATOM     65  CD  ARG A   5      10.708  -6.478  12.888  1.00  0.00           C  
ATOM     66  NE  ARG A   5      11.315  -7.819  13.004  1.00  0.00           N  
ATOM     67  CZ  ARG A   5      10.704  -8.940  13.350  1.00  0.00           C  
ATOM     68  NH1 ARG A   5       9.426  -8.992  13.607  1.00  0.00           N1+
ATOM     69  NH2 ARG A   5      11.378 -10.053  13.437  1.00  0.00           N  
ATOM     70  H   ARG A   5      11.230  -3.351   9.829  1.00  0.00           H  
ATOM     71  HA  ARG A   5       8.933  -5.194   9.404  1.00  0.00           H  
ATOM     72  HB2 ARG A   5       8.704  -4.881  11.929  1.00  0.00           H  
ATOM     73  HB3 ARG A   5      10.241  -4.011  11.884  1.00  0.00           H  
ATOM     74  HG2 ARG A   5      11.297  -6.068  10.855  1.00  0.00           H  
ATOM     75  HG3 ARG A   5       9.734  -6.897  11.007  1.00  0.00           H  
ATOM     76  HD2 ARG A   5      11.410  -5.737  13.270  1.00  0.00           H  
ATOM     77  HD3 ARG A   5       9.803  -6.410  13.492  1.00  0.00           H  
ATOM     78  HE  ARG A   5      12.304  -7.879  12.807  1.00  0.00           H  
ATOM     79 HH11 ARG A   5       8.968  -9.864  13.829  1.00  0.00           H  
ATOM     80 HH12 ARG A   5       8.868  -8.164  13.456  1.00  0.00           H  
ATOM     81 HH21 ARG A   5      10.898 -10.907  13.680  1.00  0.00           H  
ATOM     82 HH22 ARG A   5      12.366 -10.069  13.225  1.00  0.00           H  
ATOM     83  N   GLY A   6       7.222  -3.487   9.156  1.00  0.00           N  
ATOM     84  CA  GLY A   6       6.037  -2.651   9.070  1.00  0.00           C  
ATOM     85  C   GLY A   6       4.918  -3.089  10.024  1.00  0.00           C  
ATOM     86  O   GLY A   6       5.134  -3.905  10.933  1.00  0.00           O  
ATOM     87  H   GLY A   6       7.197  -4.363   8.655  1.00  0.00           H  
ATOM     88  HA2 GLY A   6       6.294  -1.614   9.286  1.00  0.00           H  
ATOM     89  HA3 GLY A   6       5.663  -2.700   8.047  1.00  0.00           H  
ATOM     90  N   PRO A   7       3.705  -2.553   9.812  1.00  0.00           N  
ATOM     91  CA  PRO A   7       2.536  -2.857  10.627  1.00  0.00           C  
ATOM     92  C   PRO A   7       2.190  -4.348  10.650  1.00  0.00           C  
ATOM     93  O   PRO A   7       2.504  -5.103   9.725  1.00  0.00           O  
ATOM     94  CB  PRO A   7       1.394  -2.015  10.066  1.00  0.00           C  
ATOM     95  CG  PRO A   7       2.101  -0.883   9.322  1.00  0.00           C  
ATOM     96  CD  PRO A   7       3.375  -1.547   8.813  1.00  0.00           C  
ATOM     97  HA  PRO A   7       2.741  -2.524  11.645  1.00  0.00           H  
ATOM     98  HB2 PRO A   7       0.767  -1.641  10.875  1.00  0.00           H  
ATOM     99  HB3 PRO A   7       0.797  -2.599   9.364  1.00  0.00           H  
ATOM    100  HG2 PRO A   7       2.354  -0.087  10.022  1.00  0.00           H  
ATOM    101  HG3 PRO A   7       1.494  -0.491   8.505  1.00  0.00           H  
ATOM    102  HD2 PRO A   7       3.179  -2.033   7.857  1.00  0.00           H  
ATOM    103  HD3 PRO A   7       4.159  -0.798   8.703  1.00  0.00           H  
ATOM    104  N   GLY A   8       1.605  -4.797  11.760  1.00  0.00           N  
ATOM    105  CA  GLY A   8       1.294  -6.210  11.991  1.00  0.00           C  
ATOM    106  C   GLY A   8       2.518  -7.133  12.100  1.00  0.00           C  
ATOM    107  O   GLY A   8       2.337  -8.332  12.274  1.00  0.00           O  
ATOM    108  H   GLY A   8       1.259  -4.119  12.424  1.00  0.00           H  
ATOM    109  HA2 GLY A   8       0.716  -6.298  12.911  1.00  0.00           H  
ATOM    110  HA3 GLY A   8       0.671  -6.568  11.171  1.00  0.00           H  
ATOM    111  N   GLY A   9       3.752  -6.613  12.013  1.00  0.00           N  
ATOM    112  CA  GLY A   9       4.989  -7.403  11.974  1.00  0.00           C  
ATOM    113  C   GLY A   9       5.413  -7.851  10.570  1.00  0.00           C  
ATOM    114  O   GLY A   9       6.352  -8.642  10.450  1.00  0.00           O  
ATOM    115  H   GLY A   9       3.830  -5.622  11.834  1.00  0.00           H  
ATOM    116  HA2 GLY A   9       4.872  -8.292  12.594  1.00  0.00           H  
ATOM    117  HA3 GLY A   9       5.795  -6.794  12.384  1.00  0.00           H  
ATOM    118  N   ARG A  10       4.748  -7.349   9.521  1.00  0.00           N  
ATOM    119  CA  ARG A  10       5.030  -7.662   8.111  1.00  0.00           C  
ATOM    120  C   ARG A  10       6.368  -7.067   7.667  1.00  0.00           C  
ATOM    121  O   ARG A  10       6.782  -6.027   8.170  1.00  0.00           O  
ATOM    122  CB  ARG A  10       3.867  -7.152   7.235  1.00  0.00           C  
ATOM    123  CG  ARG A  10       2.587  -7.949   7.520  1.00  0.00           C  
ATOM    124  CD  ARG A  10       1.335  -7.396   6.840  1.00  0.00           C  
ATOM    125  NE  ARG A  10       0.165  -8.281   7.046  1.00  0.00           N  
ATOM    126  CZ  ARG A  10      -0.174  -9.323   6.308  1.00  0.00           C  
ATOM    127  NH1 ARG A  10       0.510  -9.675   5.255  1.00  0.00           N1+
ATOM    128  NH2 ARG A  10      -1.196 -10.063   6.600  1.00  0.00           N  
ATOM    129  H   ARG A  10       4.029  -6.665   9.709  1.00  0.00           H  
ATOM    130  HA  ARG A  10       5.107  -8.744   8.004  1.00  0.00           H  
ATOM    131  HB2 ARG A  10       3.695  -6.094   7.434  1.00  0.00           H  
ATOM    132  HB3 ARG A  10       4.124  -7.265   6.181  1.00  0.00           H  
ATOM    133  HG2 ARG A  10       2.390  -7.936   8.592  1.00  0.00           H  
ATOM    134  HG3 ARG A  10       2.751  -8.973   7.184  1.00  0.00           H  
ATOM    135  HD2 ARG A  10       1.122  -6.432   7.301  1.00  0.00           H  
ATOM    136  HD3 ARG A  10       1.521  -7.233   5.779  1.00  0.00           H  
ATOM    137  HE  ARG A  10      -0.450  -8.062   7.817  1.00  0.00           H  
ATOM    138 HH11 ARG A  10       1.253  -9.063   4.948  1.00  0.00           H  
ATOM    139 HH12 ARG A  10       0.188 -10.431   4.668  1.00  0.00           H  
ATOM    140 HH21 ARG A  10      -1.871  -9.780   7.296  1.00  0.00           H  
ATOM    141 HH22 ARG A  10      -1.500 -10.822   6.007  1.00  0.00           H  
ATOM    142  N   LEU A  11       7.047  -7.711   6.718  1.00  0.00           N  
ATOM    143  CA  LEU A  11       8.203  -7.112   6.044  1.00  0.00           C  
ATOM    144  C   LEU A  11       7.708  -6.241   4.892  1.00  0.00           C  
ATOM    145  O   LEU A  11       6.960  -6.723   4.049  1.00  0.00           O  
ATOM    146  CB  LEU A  11       9.172  -8.195   5.541  1.00  0.00           C  
ATOM    147  CG  LEU A  11       9.904  -8.962   6.654  1.00  0.00           C  
ATOM    148  CD1 LEU A  11      10.757 -10.066   6.027  1.00  0.00           C  
ATOM    149  CD2 LEU A  11      10.823  -8.056   7.481  1.00  0.00           C  
ATOM    150  H   LEU A  11       6.617  -8.516   6.285  1.00  0.00           H  
ATOM    151  HA  LEU A  11       8.737  -6.462   6.738  1.00  0.00           H  
ATOM    152  HB2 LEU A  11       9.916  -7.723   4.900  1.00  0.00           H  
ATOM    153  HB3 LEU A  11       8.613  -8.902   4.927  1.00  0.00           H  
ATOM    154  HG  LEU A  11       9.178  -9.428   7.320  1.00  0.00           H  
ATOM    155 HD11 LEU A  11      10.117 -10.739   5.455  1.00  0.00           H  
ATOM    156 HD12 LEU A  11      11.504  -9.631   5.362  1.00  0.00           H  
ATOM    157 HD13 LEU A  11      11.255 -10.640   6.808  1.00  0.00           H  
ATOM    158 HD21 LEU A  11      11.485  -7.497   6.820  1.00  0.00           H  
ATOM    159 HD22 LEU A  11      11.419  -8.659   8.166  1.00  0.00           H  
ATOM    160 HD23 LEU A  11      10.227  -7.355   8.064  1.00  0.00           H  
ATOM    161  N   VAL A  12       8.141  -4.984   4.860  1.00  0.00           N  
ATOM    162  CA  VAL A  12       7.789  -4.021   3.809  1.00  0.00           C  
ATOM    163  C   VAL A  12       9.049  -3.385   3.239  1.00  0.00           C  
ATOM    164  O   VAL A  12      10.077  -3.322   3.918  1.00  0.00           O  
ATOM    165  CB  VAL A  12       6.797  -2.953   4.310  1.00  0.00           C  
ATOM    166  CG1 VAL A  12       5.525  -3.587   4.887  1.00  0.00           C  
ATOM    167  CG2 VAL A  12       7.387  -2.021   5.377  1.00  0.00           C  
ATOM    168  H   VAL A  12       8.751  -4.660   5.597  1.00  0.00           H  
ATOM    169  HA  VAL A  12       7.302  -4.548   2.988  1.00  0.00           H  
ATOM    170  HB  VAL A  12       6.502  -2.348   3.453  1.00  0.00           H  
ATOM    171 HG11 VAL A  12       5.117  -4.305   4.176  1.00  0.00           H  
ATOM    172 HG12 VAL A  12       4.784  -2.806   5.056  1.00  0.00           H  
ATOM    173 HG13 VAL A  12       5.738  -4.096   5.827  1.00  0.00           H  
ATOM    174 HG21 VAL A  12       7.722  -2.595   6.241  1.00  0.00           H  
ATOM    175 HG22 VAL A  12       8.225  -1.464   4.958  1.00  0.00           H  
ATOM    176 HG23 VAL A  12       6.632  -1.300   5.690  1.00  0.00           H  
ATOM    177  N   GLN A  13       8.997  -2.920   1.995  1.00  0.00           N  
ATOM    178  CA  GLN A  13      10.085  -2.156   1.397  1.00  0.00           C  
ATOM    179  C   GLN A  13      10.285  -0.832   2.144  1.00  0.00           C  
ATOM    180  O   GLN A  13       9.329  -0.206   2.601  1.00  0.00           O  
ATOM    181  CB  GLN A  13       9.792  -1.936  -0.091  1.00  0.00           C  
ATOM    182  CG  GLN A  13      11.035  -1.485  -0.867  1.00  0.00           C  
ATOM    183  CD  GLN A  13      10.800  -1.498  -2.372  1.00  0.00           C  
ATOM    184  NE2 GLN A  13      10.667  -2.654  -2.983  1.00  0.00           N  
ATOM    185  OE1 GLN A  13      10.755  -0.485  -3.040  1.00  0.00           O  
ATOM    186  H   GLN A  13       8.140  -3.030   1.471  1.00  0.00           H  
ATOM    187  HA  GLN A  13      10.999  -2.743   1.491  1.00  0.00           H  
ATOM    188  HB2 GLN A  13       9.011  -1.183  -0.197  1.00  0.00           H  
ATOM    189  HB3 GLN A  13       9.436  -2.875  -0.516  1.00  0.00           H  
ATOM    190  HG2 GLN A  13      11.862  -2.156  -0.635  1.00  0.00           H  
ATOM    191  HG3 GLN A  13      11.308  -0.474  -0.564  1.00  0.00           H  
ATOM    192 HE21 GLN A  13      10.226  -2.550  -3.886  1.00  0.00           H  
ATOM    193 HE22 GLN A  13      10.405  -3.454  -2.425  1.00  0.00           H  
ATOM    194  N   GLU A  14      11.532  -0.383   2.268  1.00  0.00           N  
ATOM    195  CA  GLU A  14      11.800   0.961   2.781  1.00  0.00           C  
ATOM    196  C   GLU A  14      11.100   2.019   1.906  1.00  0.00           C  
ATOM    197  O   GLU A  14      11.249   2.020   0.685  1.00  0.00           O  
ATOM    198  CB  GLU A  14      13.313   1.183   2.851  1.00  0.00           C  
ATOM    199  CG  GLU A  14      13.668   2.452   3.638  1.00  0.00           C  
ATOM    200  CD  GLU A  14      15.180   2.727   3.677  1.00  0.00           C  
ATOM    201  OE1 GLU A  14      15.543   3.848   4.096  1.00  0.00           O  
ATOM    202  OE2 GLU A  14      15.968   1.824   3.308  1.00  0.00           O1-
ATOM    203  H   GLU A  14      12.301  -0.932   1.912  1.00  0.00           H  
ATOM    204  HA  GLU A  14      11.398   1.026   3.792  1.00  0.00           H  
ATOM    205  HB2 GLU A  14      13.713   1.250   1.840  1.00  0.00           H  
ATOM    206  HB3 GLU A  14      13.763   0.327   3.353  1.00  0.00           H  
ATOM    207  HG2 GLU A  14      13.295   2.346   4.656  1.00  0.00           H  
ATOM    208  HG3 GLU A  14      13.166   3.305   3.182  1.00  0.00           H  
ATOM    209  N   GLY A  15      10.312   2.897   2.533  1.00  0.00           N  
ATOM    210  CA  GLY A  15       9.475   3.885   1.841  1.00  0.00           C  
ATOM    211  C   GLY A  15       8.053   3.415   1.519  1.00  0.00           C  
ATOM    212  O   GLY A  15       7.239   4.230   1.085  1.00  0.00           O  
ATOM    213  H   GLY A  15      10.213   2.824   3.535  1.00  0.00           H  
ATOM    214  HA2 GLY A  15       9.396   4.777   2.464  1.00  0.00           H  
ATOM    215  HA3 GLY A  15       9.951   4.170   0.902  1.00  0.00           H  
ATOM    216  N   ALA A  16       7.724   2.145   1.767  1.00  0.00           N  
ATOM    217  CA  ALA A  16       6.346   1.675   1.723  1.00  0.00           C  
ATOM    218  C   ALA A  16       5.501   2.372   2.807  1.00  0.00           C  
ATOM    219  O   ALA A  16       6.003   2.737   3.874  1.00  0.00           O  
ATOM    220  CB  ALA A  16       6.342   0.154   1.855  1.00  0.00           C  
ATOM    221  H   ALA A  16       8.426   1.502   2.105  1.00  0.00           H  
ATOM    222  HA  ALA A  16       5.929   1.929   0.749  1.00  0.00           H  
ATOM    223  HB1 ALA A  16       5.344  -0.218   1.622  1.00  0.00           H  
ATOM    224  HB2 ALA A  16       7.036  -0.286   1.140  1.00  0.00           H  
ATOM    225  HB3 ALA A  16       6.621  -0.131   2.869  1.00  0.00           H  
ATOM    226  N   GLY A  17       4.215   2.581   2.528  1.00  0.00           N  
ATOM    227  CA  GLY A  17       3.351   3.406   3.367  1.00  0.00           C  
ATOM    228  C   GLY A  17       1.894   2.970   3.346  1.00  0.00           C  
ATOM    229  O   GLY A  17       1.502   2.059   2.617  1.00  0.00           O  
ATOM    230  H   GLY A  17       3.820   2.164   1.697  1.00  0.00           H  
ATOM    231  HA2 GLY A  17       3.693   3.369   4.401  1.00  0.00           H  
ATOM    232  HA3 GLY A  17       3.410   4.440   3.027  1.00  0.00           H  
ATOM    233  N   CYS A  18       1.089   3.649   4.159  1.00  0.00           N  
ATOM    234  CA  CYS A  18      -0.334   3.374   4.304  1.00  0.00           C  
ATOM    235  C   CYS A  18      -1.175   4.571   3.863  1.00  0.00           C  
ATOM    236  O   CYS A  18      -0.789   5.726   4.033  1.00  0.00           O  
ATOM    237  CB  CYS A  18      -0.639   2.915   5.738  1.00  0.00           C  
ATOM    238  SG  CYS A  18       0.481   1.649   6.411  1.00  0.00           S  
ATOM    239  H   CYS A  18       1.475   4.399   4.714  1.00  0.00           H  
ATOM    240  HA  CYS A  18      -0.602   2.559   3.632  1.00  0.00           H  
ATOM    241  HB2 CYS A  18      -1.661   2.539   5.789  1.00  0.00           H  
ATOM    242  HB3 CYS A  18      -0.574   3.782   6.396  1.00  0.00           H  
ATOM    243  N   THR A  19      -2.341   4.284   3.292  1.00  0.00           N  
ATOM    244  CA  THR A  19      -3.339   5.270   2.874  1.00  0.00           C  
ATOM    245  C   THR A  19      -4.677   4.945   3.526  1.00  0.00           C  
ATOM    246  O   THR A  19      -5.056   3.780   3.647  1.00  0.00           O  
ATOM    247  CB  THR A  19      -3.468   5.305   1.344  1.00  0.00           C  
ATOM    248  CG2 THR A  19      -4.454   6.367   0.856  1.00  0.00           C  
ATOM    249  OG1 THR A  19      -2.227   5.638   0.772  1.00  0.00           O  
ATOM    250  H   THR A  19      -2.585   3.309   3.191  1.00  0.00           H  
ATOM    251  HA  THR A  19      -3.029   6.262   3.204  1.00  0.00           H  
ATOM    252  HB  THR A  19      -3.776   4.326   0.978  1.00  0.00           H  
ATOM    253  HG1 THR A  19      -1.569   5.035   1.126  1.00  0.00           H  
ATOM    254 HG21 THR A  19      -4.217   7.332   1.304  1.00  0.00           H  
ATOM    255 HG22 THR A  19      -4.382   6.453  -0.229  1.00  0.00           H  
ATOM    256 HG23 THR A  19      -5.474   6.080   1.110  1.00  0.00           H  
ATOM    257  N   LEU A  20      -5.420   5.975   3.933  1.00  0.00           N  
ATOM    258  CA  LEU A  20      -6.777   5.805   4.445  1.00  0.00           C  
ATOM    259  C   LEU A  20      -7.760   5.573   3.294  1.00  0.00           C  
ATOM    260  O   LEU A  20      -7.993   6.458   2.472  1.00  0.00           O  
ATOM    261  CB  LEU A  20      -7.180   7.022   5.295  1.00  0.00           C  
ATOM    262  CG  LEU A  20      -6.546   7.034   6.697  1.00  0.00           C  
ATOM    263  CD1 LEU A  20      -6.791   8.393   7.353  1.00  0.00           C  
ATOM    264  CD2 LEU A  20      -7.151   5.954   7.601  1.00  0.00           C  
ATOM    265  H   LEU A  20      -5.068   6.913   3.804  1.00  0.00           H  
ATOM    266  HA  LEU A  20      -6.803   4.916   5.075  1.00  0.00           H  
ATOM    267  HB2 LEU A  20      -6.902   7.930   4.759  1.00  0.00           H  
ATOM    268  HB3 LEU A  20      -8.264   7.029   5.410  1.00  0.00           H  
ATOM    269  HG  LEU A  20      -5.471   6.878   6.617  1.00  0.00           H  
ATOM    270 HD11 LEU A  20      -6.331   8.405   8.341  1.00  0.00           H  
ATOM    271 HD12 LEU A  20      -7.861   8.579   7.453  1.00  0.00           H  
ATOM    272 HD13 LEU A  20      -6.337   9.180   6.751  1.00  0.00           H  
ATOM    273 HD21 LEU A  20      -6.715   6.028   8.597  1.00  0.00           H  
ATOM    274 HD22 LEU A  20      -8.233   6.069   7.674  1.00  0.00           H  
ATOM    275 HD23 LEU A  20      -6.910   4.961   7.223  1.00  0.00           H  
ATOM    276  N   VAL A  21      -8.382   4.396   3.275  1.00  0.00           N  
ATOM    277  CA  VAL A  21      -9.420   4.014   2.314  1.00  0.00           C  
ATOM    278  C   VAL A  21     -10.684   3.666   3.087  1.00  0.00           C  
ATOM    279  O   VAL A  21     -10.701   2.725   3.874  1.00  0.00           O  
ATOM    280  CB  VAL A  21      -8.966   2.839   1.425  1.00  0.00           C  
ATOM    281  CG1 VAL A  21     -10.030   2.520   0.365  1.00  0.00           C  
ATOM    282  CG2 VAL A  21      -7.651   3.154   0.698  1.00  0.00           C  
ATOM    283  H   VAL A  21      -8.119   3.714   3.972  1.00  0.00           H  
ATOM    284  HA  VAL A  21      -9.632   4.857   1.656  1.00  0.00           H  
ATOM    285  HB  VAL A  21      -8.815   1.954   2.042  1.00  0.00           H  
ATOM    286 HG11 VAL A  21     -10.947   2.175   0.842  1.00  0.00           H  
ATOM    287 HG12 VAL A  21     -10.236   3.400  -0.244  1.00  0.00           H  
ATOM    288 HG13 VAL A  21      -9.671   1.719  -0.281  1.00  0.00           H  
ATOM    289 HG21 VAL A  21      -7.384   2.330   0.037  1.00  0.00           H  
ATOM    290 HG22 VAL A  21      -7.750   4.070   0.115  1.00  0.00           H  
ATOM    291 HG23 VAL A  21      -6.844   3.276   1.420  1.00  0.00           H  
ATOM    292  N   GLN A  22     -11.752   4.443   2.885  1.00  0.00           N  
ATOM    293  CA  GLN A  22     -13.072   4.197   3.491  1.00  0.00           C  
ATOM    294  C   GLN A  22     -13.030   3.973   5.020  1.00  0.00           C  
ATOM    295  O   GLN A  22     -13.750   3.136   5.558  1.00  0.00           O  
ATOM    296  CB  GLN A  22     -13.797   3.064   2.740  1.00  0.00           C  
ATOM    297  CG  GLN A  22     -14.011   3.373   1.251  1.00  0.00           C  
ATOM    298  CD  GLN A  22     -14.757   2.242   0.555  1.00  0.00           C  
ATOM    299  NE2 GLN A  22     -15.871   2.514  -0.088  1.00  0.00           N  
ATOM    300  OE1 GLN A  22     -14.359   1.092   0.571  1.00  0.00           O  
ATOM    301  H   GLN A  22     -11.658   5.210   2.234  1.00  0.00           H  
ATOM    302  HA  GLN A  22     -13.664   5.102   3.352  1.00  0.00           H  
ATOM    303  HB2 GLN A  22     -14.776   2.908   3.193  1.00  0.00           H  
ATOM    304  HB3 GLN A  22     -13.225   2.142   2.840  1.00  0.00           H  
ATOM    305  HG2 GLN A  22     -13.053   3.502   0.747  1.00  0.00           H  
ATOM    306  HG3 GLN A  22     -14.579   4.298   1.157  1.00  0.00           H  
ATOM    307 HE21 GLN A  22     -16.315   1.723  -0.533  1.00  0.00           H  
ATOM    308 HE22 GLN A  22     -16.239   3.454  -0.129  1.00  0.00           H  
ATOM    309  N   GLY A  23     -12.175   4.723   5.724  1.00  0.00           N  
ATOM    310  CA  GLY A  23     -12.037   4.639   7.182  1.00  0.00           C  
ATOM    311  C   GLY A  23     -11.140   3.506   7.690  1.00  0.00           C  
ATOM    312  O   GLY A  23     -11.113   3.269   8.892  1.00  0.00           O  
ATOM    313  H   GLY A  23     -11.578   5.366   5.223  1.00  0.00           H  
ATOM    314  HA2 GLY A  23     -11.617   5.576   7.549  1.00  0.00           H  
ATOM    315  HA3 GLY A  23     -13.021   4.511   7.633  1.00  0.00           H  
ATOM    316  N   ARG A  24     -10.402   2.816   6.811  1.00  0.00           N  
ATOM    317  CA  ARG A  24      -9.403   1.804   7.185  1.00  0.00           C  
ATOM    318  C   ARG A  24      -8.028   2.160   6.622  1.00  0.00           C  
ATOM    319  O   ARG A  24      -7.935   2.632   5.489  1.00  0.00           O  
ATOM    320  CB  ARG A  24      -9.853   0.415   6.705  1.00  0.00           C  
ATOM    321  CG  ARG A  24     -11.212   0.003   7.297  1.00  0.00           C  
ATOM    322  CD  ARG A  24     -11.560  -1.452   6.964  1.00  0.00           C  
ATOM    323  NE  ARG A  24     -10.699  -2.396   7.702  1.00  0.00           N  
ATOM    324  CZ  ARG A  24     -10.658  -3.707   7.557  1.00  0.00           C  
ATOM    325  NH1 ARG A  24     -11.426  -4.328   6.705  1.00  0.00           N1+
ATOM    326  NH2 ARG A  24      -9.837  -4.418   8.276  1.00  0.00           N  
ATOM    327  H   ARG A  24     -10.514   3.008   5.826  1.00  0.00           H  
ATOM    328  HA  ARG A  24      -9.302   1.778   8.270  1.00  0.00           H  
ATOM    329  HB2 ARG A  24      -9.921   0.414   5.617  1.00  0.00           H  
ATOM    330  HB3 ARG A  24      -9.093  -0.308   7.001  1.00  0.00           H  
ATOM    331  HG2 ARG A  24     -11.198   0.131   8.379  1.00  0.00           H  
ATOM    332  HG3 ARG A  24     -11.992   0.643   6.885  1.00  0.00           H  
ATOM    333  HD2 ARG A  24     -12.599  -1.627   7.241  1.00  0.00           H  
ATOM    334  HD3 ARG A  24     -11.452  -1.602   5.890  1.00  0.00           H  
ATOM    335  HE  ARG A  24     -10.066  -1.998   8.382  1.00  0.00           H  
ATOM    336 HH11 ARG A  24     -12.014  -3.768   6.104  1.00  0.00           H  
ATOM    337 HH12 ARG A  24     -11.288  -5.314   6.535  1.00  0.00           H  
ATOM    338 HH21 ARG A  24      -9.201  -3.960   8.913  1.00  0.00           H  
ATOM    339 HH22 ARG A  24      -9.760  -5.417   8.146  1.00  0.00           H  
ATOM    340  N   SER A  25      -6.970   1.906   7.388  1.00  0.00           N  
ATOM    341  CA  SER A  25      -5.586   2.035   6.918  1.00  0.00           C  
ATOM    342  C   SER A  25      -5.233   0.850   6.015  1.00  0.00           C  
ATOM    343  O   SER A  25      -5.182  -0.293   6.474  1.00  0.00           O  
ATOM    344  CB  SER A  25      -4.616   2.074   8.104  1.00  0.00           C  
ATOM    345  OG  SER A  25      -4.783   3.215   8.913  1.00  0.00           O  
ATOM    346  H   SER A  25      -7.103   1.573   8.332  1.00  0.00           H  
ATOM    347  HA  SER A  25      -5.468   2.961   6.356  1.00  0.00           H  
ATOM    348  HB2 SER A  25      -4.785   1.190   8.720  1.00  0.00           H  
ATOM    349  HB3 SER A  25      -3.591   2.057   7.733  1.00  0.00           H  
ATOM    350  HG  SER A  25      -4.174   3.082   9.644  1.00  0.00           H  
ATOM    351  N   VAL A  26      -5.001   1.114   4.728  1.00  0.00           N  
ATOM    352  CA  VAL A  26      -4.508   0.132   3.752  1.00  0.00           C  
ATOM    353  C   VAL A  26      -3.046   0.438   3.460  1.00  0.00           C  
ATOM    354  O   VAL A  26      -2.724   1.515   2.964  1.00  0.00           O  
ATOM    355  CB  VAL A  26      -5.343   0.133   2.458  1.00  0.00           C  
ATOM    356  CG1 VAL A  26      -4.844  -0.942   1.482  1.00  0.00           C  
ATOM    357  CG2 VAL A  26      -6.821  -0.156   2.749  1.00  0.00           C  
ATOM    358  H   VAL A  26      -5.084   2.070   4.413  1.00  0.00           H  
ATOM    359  HA  VAL A  26      -4.567  -0.869   4.181  1.00  0.00           H  
ATOM    360  HB  VAL A  26      -5.271   1.108   1.976  1.00  0.00           H  
ATOM    361 HG11 VAL A  26      -3.824  -0.719   1.168  1.00  0.00           H  
ATOM    362 HG12 VAL A  26      -4.862  -1.922   1.960  1.00  0.00           H  
ATOM    363 HG13 VAL A  26      -5.475  -0.961   0.594  1.00  0.00           H  
ATOM    364 HG21 VAL A  26      -6.910  -1.126   3.239  1.00  0.00           H  
ATOM    365 HG22 VAL A  26      -7.385  -0.166   1.817  1.00  0.00           H  
ATOM    366 HG23 VAL A  26      -7.234   0.617   3.397  1.00  0.00           H  
ATOM    367  N   CYS A  27      -2.169  -0.501   3.779  1.00  0.00           N  
ATOM    368  CA  CYS A  27      -0.731  -0.408   3.588  1.00  0.00           C  
ATOM    369  C   CYS A  27      -0.304  -1.161   2.333  1.00  0.00           C  
ATOM    370  O   CYS A  27      -0.830  -2.237   2.054  1.00  0.00           O  
ATOM    371  CB  CYS A  27      -0.039  -0.940   4.838  1.00  0.00           C  
ATOM    372  SG  CYS A  27      -0.525  -0.126   6.383  1.00  0.00           S  
ATOM    373  H   CYS A  27      -2.518  -1.379   4.136  1.00  0.00           H  
ATOM    374  HA  CYS A  27      -0.434   0.633   3.461  1.00  0.00           H  
ATOM    375  HB2 CYS A  27      -0.292  -1.997   4.923  1.00  0.00           H  
ATOM    376  HB3 CYS A  27       1.041  -0.857   4.714  1.00  0.00           H  
ATOM    377  N   ASP A  28       0.647  -0.599   1.599  1.00  0.00           N  
ATOM    378  CA  ASP A  28       1.390  -1.285   0.543  1.00  0.00           C  
ATOM    379  C   ASP A  28       2.687  -1.854   1.135  1.00  0.00           C  
ATOM    380  O   ASP A  28       3.273  -1.251   2.035  1.00  0.00           O  
ATOM    381  CB  ASP A  28       1.638  -0.299  -0.605  1.00  0.00           C  
ATOM    382  CG  ASP A  28       2.434  -0.933  -1.745  1.00  0.00           C  
ATOM    383  OD1 ASP A  28       3.643  -0.635  -1.833  1.00  0.00           O  
ATOM    384  OD2 ASP A  28       1.844  -1.726  -2.509  1.00  0.00           O1-
ATOM    385  H   ASP A  28       1.036   0.279   1.913  1.00  0.00           H  
ATOM    386  HA  ASP A  28       0.804  -2.115   0.148  1.00  0.00           H  
ATOM    387  HB2 ASP A  28       0.678   0.045  -0.992  1.00  0.00           H  
ATOM    388  HB3 ASP A  28       2.177   0.567  -0.223  1.00  0.00           H  
ATOM    389  N   ASP A  29       3.127  -3.025   0.676  1.00  0.00           N  
ATOM    390  CA  ASP A  29       4.381  -3.641   1.124  1.00  0.00           C  
ATOM    391  C   ASP A  29       5.595  -3.298   0.242  1.00  0.00           C  
ATOM    392  O   ASP A  29       6.715  -3.706   0.553  1.00  0.00           O  
ATOM    393  CB  ASP A  29       4.194  -5.159   1.309  1.00  0.00           C  
ATOM    394  CG  ASP A  29       4.033  -5.966   0.014  1.00  0.00           C  
ATOM    395  OD1 ASP A  29       3.927  -5.379  -1.087  1.00  0.00           O  
ATOM    396  OD2 ASP A  29       4.034  -7.215   0.114  1.00  0.00           O1-
ATOM    397  H   ASP A  29       2.602  -3.496  -0.047  1.00  0.00           H  
ATOM    398  HA  ASP A  29       4.617  -3.241   2.110  1.00  0.00           H  
ATOM    399  HB2 ASP A  29       3.321  -5.339   1.936  1.00  0.00           H  
ATOM    400  HB3 ASP A  29       5.062  -5.545   1.844  1.00  0.00           H  
ATOM    401  N   GLY A  30       5.408  -2.549  -0.847  1.00  0.00           N  
ATOM    402  CA  GLY A  30       6.422  -2.245  -1.856  1.00  0.00           C  
ATOM    403  C   GLY A  30       6.755  -3.409  -2.797  1.00  0.00           C  
ATOM    404  O   GLY A  30       7.662  -3.288  -3.623  1.00  0.00           O  
ATOM    405  H   GLY A  30       4.492  -2.157  -1.013  1.00  0.00           H  
ATOM    406  HA2 GLY A  30       7.339  -1.925  -1.361  1.00  0.00           H  
ATOM    407  HA3 GLY A  30       6.056  -1.419  -2.465  1.00  0.00           H  
ATOM    408  N   PHE A  31       6.044  -4.534  -2.687  1.00  0.00           N  
ATOM    409  CA  PHE A  31       6.150  -5.713  -3.553  1.00  0.00           C  
ATOM    410  C   PHE A  31       4.891  -5.940  -4.400  1.00  0.00           C  
ATOM    411  O   PHE A  31       4.813  -6.927  -5.133  1.00  0.00           O  
ATOM    412  CB  PHE A  31       6.492  -6.951  -2.714  1.00  0.00           C  
ATOM    413  CG  PHE A  31       7.775  -6.814  -1.925  1.00  0.00           C  
ATOM    414  CD1 PHE A  31       9.009  -6.843  -2.600  1.00  0.00           C  
ATOM    415  CD2 PHE A  31       7.742  -6.630  -0.531  1.00  0.00           C  
ATOM    416  CE1 PHE A  31      10.208  -6.693  -1.884  1.00  0.00           C  
ATOM    417  CE2 PHE A  31       8.940  -6.474   0.187  1.00  0.00           C  
ATOM    418  CZ  PHE A  31      10.171  -6.508  -0.493  1.00  0.00           C  
ATOM    419  H   PHE A  31       5.337  -4.575  -1.967  1.00  0.00           H  
ATOM    420  HA  PHE A  31       6.963  -5.556  -4.262  1.00  0.00           H  
ATOM    421  HB2 PHE A  31       6.593  -7.810  -3.377  1.00  0.00           H  
ATOM    422  HB3 PHE A  31       5.665  -7.166  -2.036  1.00  0.00           H  
ATOM    423  HD1 PHE A  31       9.027  -6.976  -3.671  1.00  0.00           H  
ATOM    424  HD2 PHE A  31       6.795  -6.589  -0.013  1.00  0.00           H  
ATOM    425  HE1 PHE A  31      11.153  -6.719  -2.406  1.00  0.00           H  
ATOM    426  HE2 PHE A  31       8.902  -6.317   1.255  1.00  0.00           H  
ATOM    427  HZ  PHE A  31      11.096  -6.387   0.052  1.00  0.00           H  
ATOM    428  N   GLY A  32       3.928  -5.018  -4.335  1.00  0.00           N  
ATOM    429  CA  GLY A  32       2.664  -5.095  -5.062  1.00  0.00           C  
ATOM    430  C   GLY A  32       1.548  -5.790  -4.286  1.00  0.00           C  
ATOM    431  O   GLY A  32       0.517  -6.100  -4.886  1.00  0.00           O  
ATOM    432  H   GLY A  32       4.034  -4.271  -3.664  1.00  0.00           H  
ATOM    433  HA2 GLY A  32       2.807  -5.623  -6.005  1.00  0.00           H  
ATOM    434  HA3 GLY A  32       2.330  -4.080  -5.276  1.00  0.00           H  
ATOM    435  N   ASN A  33       1.721  -6.026  -2.980  1.00  0.00           N  
ATOM    436  CA  ASN A  33       0.635  -6.481  -2.121  1.00  0.00           C  
ATOM    437  C   ASN A  33       0.160  -5.349  -1.217  1.00  0.00           C  
ATOM    438  O   ASN A  33       0.949  -4.592  -0.651  1.00  0.00           O  
ATOM    439  CB  ASN A  33       1.026  -7.701  -1.281  1.00  0.00           C  
ATOM    440  CG  ASN A  33       1.713  -8.779  -2.084  1.00  0.00           C  
ATOM    441  ND2 ASN A  33       2.980  -8.997  -1.833  1.00  0.00           N  
ATOM    442  OD1 ASN A  33       1.116  -9.438  -2.921  1.00  0.00           O  
ATOM    443  H   ASN A  33       2.565  -5.714  -2.523  1.00  0.00           H  
ATOM    444  HA  ASN A  33      -0.205  -6.785  -2.745  1.00  0.00           H  
ATOM    445  HB2 ASN A  33       0.129  -8.133  -0.837  1.00  0.00           H  
ATOM    446  HB3 ASN A  33       1.674  -7.381  -0.465  1.00  0.00           H  
ATOM    447 HD21 ASN A  33       3.443  -8.380  -1.182  1.00  0.00           H  
ATOM    448 HD22 ASN A  33       3.485  -9.605  -2.463  1.00  0.00           H  
ATOM    449  N   THR A  34      -1.151  -5.311  -1.004  1.00  0.00           N  
ATOM    450  CA  THR A  34      -1.766  -4.447  -0.004  1.00  0.00           C  
ATOM    451  C   THR A  34      -2.334  -5.263   1.148  1.00  0.00           C  
ATOM    452  O   THR A  34      -2.742  -6.415   0.991  1.00  0.00           O  
ATOM    453  CB  THR A  34      -2.811  -3.508  -0.608  1.00  0.00           C  
ATOM    454  CG2 THR A  34      -2.202  -2.563  -1.643  1.00  0.00           C  
ATOM    455  OG1 THR A  34      -3.831  -4.231  -1.257  1.00  0.00           O  
ATOM    456  H   THR A  34      -1.751  -5.976  -1.471  1.00  0.00           H  
ATOM    457  HA  THR A  34      -0.984  -3.812   0.413  1.00  0.00           H  
ATOM    458  HB  THR A  34      -3.251  -2.909   0.190  1.00  0.00           H  
ATOM    459  HG1 THR A  34      -4.113  -3.693  -2.001  1.00  0.00           H  
ATOM    460 HG21 THR A  34      -2.947  -1.839  -1.972  1.00  0.00           H  
ATOM    461 HG22 THR A  34      -1.368  -2.024  -1.194  1.00  0.00           H  
ATOM    462 HG23 THR A  34      -1.828  -3.122  -2.501  1.00  0.00           H  
ATOM    463  N   PHE A  35      -2.340  -4.672   2.335  1.00  0.00           N  
ATOM    464  CA  PHE A  35      -2.850  -5.285   3.555  1.00  0.00           C  
ATOM    465  C   PHE A  35      -3.461  -4.219   4.464  1.00  0.00           C  
ATOM    466  O   PHE A  35      -3.190  -3.029   4.316  1.00  0.00           O  
ATOM    467  CB  PHE A  35      -1.725  -6.071   4.249  1.00  0.00           C  
ATOM    468  CG  PHE A  35      -0.518  -5.246   4.662  1.00  0.00           C  
ATOM    469  CD1 PHE A  35       0.497  -4.943   3.733  1.00  0.00           C  
ATOM    470  CD2 PHE A  35      -0.406  -4.781   5.984  1.00  0.00           C  
ATOM    471  CE1 PHE A  35       1.609  -4.180   4.128  1.00  0.00           C  
ATOM    472  CE2 PHE A  35       0.715  -4.032   6.382  1.00  0.00           C  
ATOM    473  CZ  PHE A  35       1.725  -3.734   5.454  1.00  0.00           C  
ATOM    474  H   PHE A  35      -1.938  -3.748   2.410  1.00  0.00           H  
ATOM    475  HA  PHE A  35      -3.642  -5.986   3.294  1.00  0.00           H  
ATOM    476  HB2 PHE A  35      -2.135  -6.563   5.131  1.00  0.00           H  
ATOM    477  HB3 PHE A  35      -1.387  -6.860   3.577  1.00  0.00           H  
ATOM    478  HD1 PHE A  35       0.418  -5.270   2.706  1.00  0.00           H  
ATOM    479  HD2 PHE A  35      -1.173  -5.011   6.709  1.00  0.00           H  
ATOM    480  HE1 PHE A  35       2.364  -3.909   3.404  1.00  0.00           H  
ATOM    481  HE2 PHE A  35       0.793  -3.682   7.400  1.00  0.00           H  
ATOM    482  HZ  PHE A  35       2.573  -3.134   5.750  1.00  0.00           H  
ATOM    483  N   PHE A  36      -4.305  -4.628   5.408  1.00  0.00           N  
ATOM    484  CA  PHE A  36      -4.802  -3.704   6.426  1.00  0.00           C  
ATOM    485  C   PHE A  36      -3.765  -3.545   7.536  1.00  0.00           C  
ATOM    486  O   PHE A  36      -3.182  -4.534   7.970  1.00  0.00           O  
ATOM    487  CB  PHE A  36      -6.157  -4.170   6.965  1.00  0.00           C  
ATOM    488  CG  PHE A  36      -7.255  -4.163   5.920  1.00  0.00           C  
ATOM    489  CD1 PHE A  36      -7.755  -2.936   5.446  1.00  0.00           C  
ATOM    490  CD2 PHE A  36      -7.756  -5.372   5.400  1.00  0.00           C  
ATOM    491  CE1 PHE A  36      -8.754  -2.916   4.458  1.00  0.00           C  
ATOM    492  CE2 PHE A  36      -8.752  -5.351   4.407  1.00  0.00           C  
ATOM    493  CZ  PHE A  36      -9.249  -4.123   3.934  1.00  0.00           C  
ATOM    494  H   PHE A  36      -4.451  -5.617   5.548  1.00  0.00           H  
ATOM    495  HA  PHE A  36      -4.950  -2.723   5.974  1.00  0.00           H  
ATOM    496  HB2 PHE A  36      -6.055  -5.170   7.387  1.00  0.00           H  
ATOM    497  HB3 PHE A  36      -6.453  -3.504   7.776  1.00  0.00           H  
ATOM    498  HD1 PHE A  36      -7.350  -2.009   5.824  1.00  0.00           H  
ATOM    499  HD2 PHE A  36      -7.353  -6.314   5.742  1.00  0.00           H  
ATOM    500  HE1 PHE A  36      -9.113  -1.972   4.076  1.00  0.00           H  
ATOM    501  HE2 PHE A  36      -9.106  -6.278   3.981  1.00  0.00           H  
ATOM    502  HZ  PHE A  36      -9.987  -4.106   3.146  1.00  0.00           H  
ATOM    503  N   GLU A  37      -3.562  -2.319   8.012  1.00  0.00           N  
ATOM    504  CA  GLU A  37      -2.608  -2.012   9.089  1.00  0.00           C  
ATOM    505  C   GLU A  37      -2.868  -2.834  10.363  1.00  0.00           C  
ATOM    506  O   GLU A  37      -1.929  -3.312  11.000  1.00  0.00           O  
ATOM    507  CB  GLU A  37      -2.718  -0.512   9.387  1.00  0.00           C  
ATOM    508  CG  GLU A  37      -1.633   0.015  10.327  1.00  0.00           C  
ATOM    509  CD  GLU A  37      -1.666   1.546  10.416  1.00  0.00           C  
ATOM    510  OE1 GLU A  37      -2.750   2.113  10.695  1.00  0.00           O  
ATOM    511  OE2 GLU A  37      -0.610   2.154  10.137  1.00  0.00           O1-
ATOM    512  H   GLU A  37      -4.065  -1.548   7.595  1.00  0.00           H  
ATOM    513  HA  GLU A  37      -1.597  -2.233   8.749  1.00  0.00           H  
ATOM    514  HB2 GLU A  37      -3.695  -0.316   9.827  1.00  0.00           H  
ATOM    515  HB3 GLU A  37      -2.643   0.029   8.444  1.00  0.00           H  
ATOM    516  HG2 GLU A  37      -0.670  -0.289   9.915  1.00  0.00           H  
ATOM    517  HG3 GLU A  37      -1.749  -0.422  11.319  1.00  0.00           H  
ATOM    518  N   ASP A  38      -4.148  -3.051  10.683  1.00  0.00           N  
ATOM    519  CA  ASP A  38      -4.605  -3.822  11.844  1.00  0.00           C  
ATOM    520  C   ASP A  38      -4.578  -5.345  11.630  1.00  0.00           C  
ATOM    521  O   ASP A  38      -4.951  -6.097  12.532  1.00  0.00           O  
ATOM    522  CB  ASP A  38      -6.038  -3.406  12.208  1.00  0.00           C  
ATOM    523  CG  ASP A  38      -6.240  -1.896  12.254  1.00  0.00           C  
ATOM    524  OD1 ASP A  38      -5.779  -1.278  13.235  1.00  0.00           O  
ATOM    525  OD2 ASP A  38      -6.890  -1.401  11.299  1.00  0.00           O1-
ATOM    526  H   ASP A  38      -4.847  -2.528  10.176  1.00  0.00           H  
ATOM    527  HA  ASP A  38      -3.958  -3.589  12.690  1.00  0.00           H  
ATOM    528  HB2 ASP A  38      -6.721  -3.831  11.472  1.00  0.00           H  
ATOM    529  HB3 ASP A  38      -6.297  -3.827  13.180  1.00  0.00           H  
ATOM    530  N   ASP A  39      -4.209  -5.827  10.438  1.00  0.00           N  
ATOM    531  CA  ASP A  39      -4.181  -7.261  10.158  1.00  0.00           C  
ATOM    532  C   ASP A  39      -2.951  -7.902  10.825  1.00  0.00           C  
ATOM    533  O   ASP A  39      -1.810  -7.596  10.447  1.00  0.00           O  
ATOM    534  CB  ASP A  39      -4.224  -7.538   8.653  1.00  0.00           C  
ATOM    535  CG  ASP A  39      -4.421  -9.028   8.389  1.00  0.00           C  
ATOM    536  OD1 ASP A  39      -3.471  -9.648   7.862  1.00  0.00           O  
ATOM    537  OD2 ASP A  39      -5.525  -9.533   8.684  1.00  0.00           O1-
ATOM    538  H   ASP A  39      -3.813  -5.195   9.757  1.00  0.00           H  
ATOM    539  HA  ASP A  39      -5.093  -7.689  10.573  1.00  0.00           H  
ATOM    540  HB2 ASP A  39      -5.060  -6.996   8.212  1.00  0.00           H  
ATOM    541  HB3 ASP A  39      -3.302  -7.194   8.183  1.00  0.00           H  
ATOM    542  N   PRO A  40      -3.135  -8.799  11.813  1.00  0.00           N  
ATOM    543  CA  PRO A  40      -2.009  -9.458  12.447  1.00  0.00           C  
ATOM    544  C   PRO A  40      -1.300 -10.328  11.411  1.00  0.00           C  
ATOM    545  O   PRO A  40      -1.925 -11.155  10.745  1.00  0.00           O  
ATOM    546  CB  PRO A  40      -2.603 -10.270  13.601  1.00  0.00           C  
ATOM    547  CG  PRO A  40      -4.030 -10.565  13.138  1.00  0.00           C  
ATOM    548  CD  PRO A  40      -4.396  -9.334  12.312  1.00  0.00           C  
ATOM    549  HA  PRO A  40      -1.313  -8.716  12.838  1.00  0.00           H  
ATOM    550  HB2 PRO A  40      -2.636  -9.649  14.496  1.00  0.00           H  
ATOM    551  HB3 PRO A  40      -2.041 -11.185  13.794  1.00  0.00           H  
ATOM    552  HG2 PRO A  40      -4.034 -11.446  12.496  1.00  0.00           H  
ATOM    553  HG3 PRO A  40      -4.710 -10.702  13.979  1.00  0.00           H  
ATOM    554  HD2 PRO A  40      -5.056  -9.623  11.495  1.00  0.00           H  
ATOM    555  HD3 PRO A  40      -4.880  -8.594  12.949  1.00  0.00           H  
ATOM    556  N   PHE A  41       0.022 -10.194  11.296  1.00  0.00           N  
ATOM    557  CA  PHE A  41       0.796 -11.106  10.465  1.00  0.00           C  
ATOM    558  C   PHE A  41       0.771 -12.503  11.089  1.00  0.00           C  
ATOM    559  O   PHE A  41       1.553 -12.831  11.982  1.00  0.00           O  
ATOM    560  CB  PHE A  41       2.218 -10.580  10.280  1.00  0.00           C  
ATOM    561  CG  PHE A  41       3.041 -11.349   9.271  1.00  0.00           C  
ATOM    562  CD1 PHE A  41       4.238 -11.967   9.669  1.00  0.00           C  
ATOM    563  CD2 PHE A  41       2.623 -11.440   7.930  1.00  0.00           C  
ATOM    564  CE1 PHE A  41       5.025 -12.645   8.725  1.00  0.00           C  
ATOM    565  CE2 PHE A  41       3.408 -12.122   6.986  1.00  0.00           C  
ATOM    566  CZ  PHE A  41       4.609 -12.731   7.386  1.00  0.00           C  
ATOM    567  H   PHE A  41       0.511  -9.488  11.826  1.00  0.00           H  
ATOM    568  HA  PHE A  41       0.321 -11.160   9.485  1.00  0.00           H  
ATOM    569  HB2 PHE A  41       2.730 -10.598  11.242  1.00  0.00           H  
ATOM    570  HB3 PHE A  41       2.162  -9.541   9.955  1.00  0.00           H  
ATOM    571  HD1 PHE A  41       4.557 -11.915  10.699  1.00  0.00           H  
ATOM    572  HD2 PHE A  41       1.691 -10.988   7.624  1.00  0.00           H  
ATOM    573  HE1 PHE A  41       5.948 -13.115   9.032  1.00  0.00           H  
ATOM    574  HE2 PHE A  41       3.082 -12.198   5.960  1.00  0.00           H  
ATOM    575  HZ  PHE A  41       5.207 -13.271   6.667  1.00  0.00           H  
ATOM    576  N   SER A  42      -0.169 -13.334  10.646  1.00  0.00           N  
ATOM    577  CA  SER A  42      -0.234 -14.733  11.042  1.00  0.00           C  
ATOM    578  C   SER A  42       0.712 -15.540  10.157  1.00  0.00           C  
ATOM    579  O   SER A  42       0.323 -16.047   9.107  1.00  0.00           O  
ATOM    580  CB  SER A  42      -1.678 -15.246  11.004  1.00  0.00           C  
ATOM    581  OG  SER A  42      -1.767 -16.511  11.643  1.00  0.00           O  
ATOM    582  H   SER A  42      -0.882 -12.955  10.039  1.00  0.00           H  
ATOM    583  HA  SER A  42       0.112 -14.821  12.071  1.00  0.00           H  
ATOM    584  HB2 SER A  42      -2.320 -14.540  11.532  1.00  0.00           H  
ATOM    585  HB3 SER A  42      -2.022 -15.325   9.973  1.00  0.00           H  
ATOM    586  HG  SER A  42      -1.365 -16.433  12.512  1.00  0.00           H  
ATOM    587  N   SER A  43       1.967 -15.669  10.588  1.00  0.00           N  
ATOM    588  CA  SER A  43       2.816 -16.771  10.135  1.00  0.00           C  
ATOM    589  C   SER A  43       2.309 -18.046  10.803  1.00  0.00           C  
ATOM    590  O   SER A  43       2.642 -18.315  11.957  1.00  0.00           O  
ATOM    591  CB  SER A  43       4.287 -16.552  10.495  1.00  0.00           C  
ATOM    592  OG  SER A  43       4.796 -15.398   9.865  1.00  0.00           O  
ATOM    593  H   SER A  43       2.278 -15.107  11.368  1.00  0.00           H  
ATOM    594  HA  SER A  43       2.744 -16.883   9.053  1.00  0.00           H  
ATOM    595  HB2 SER A  43       4.392 -16.448  11.575  1.00  0.00           H  
ATOM    596  HB3 SER A  43       4.858 -17.421  10.169  1.00  0.00           H  
ATOM    597  HG  SER A  43       5.755 -15.458   9.873  1.00  0.00           H  
ATOM    598  N   LYS A  44       1.432 -18.783  10.121  1.00  0.00           N  
ATOM    599  CA  LYS A  44       1.249 -20.209  10.413  1.00  0.00           C  
ATOM    600  C   LYS A  44       2.537 -20.963  10.102  1.00  0.00           C  
ATOM    601  O   LYS A  44       3.206 -20.584   9.115  1.00  0.00           O  
ATOM    602  CB  LYS A  44       0.069 -20.773   9.609  1.00  0.00           C  
ATOM    603  CG  LYS A  44      -1.276 -20.626  10.336  1.00  0.00           C  
ATOM    604  CD  LYS A  44      -1.623 -21.907  11.113  1.00  0.00           C  
ATOM    605  CE  LYS A  44      -2.929 -21.778  11.907  1.00  0.00           C  
ATOM    606  NZ  LYS A  44      -4.109 -21.626  11.021  1.00  0.00           N1+
ATOM    607  OXT LYS A  44       2.775 -21.922  10.861  1.00  0.00           O1-
ATOM    608  H   LYS A  44       1.195 -18.461   9.194  1.00  0.00           H  
ATOM    609  HA  LYS A  44       1.092 -20.357  11.482  1.00  0.00           H  
ATOM    610  HB2 LYS A  44       0.020 -20.257   8.650  1.00  0.00           H  
ATOM    611  HB3 LYS A  44       0.252 -21.825   9.391  1.00  0.00           H  
ATOM    612  HG2 LYS A  44      -1.246 -19.771  11.012  1.00  0.00           H  
ATOM    613  HG3 LYS A  44      -2.049 -20.447   9.590  1.00  0.00           H  
ATOM    614  HD2 LYS A  44      -0.812 -22.113  11.811  1.00  0.00           H  
ATOM    615  HD3 LYS A  44      -1.690 -22.748  10.423  1.00  0.00           H  
ATOM    616  HE2 LYS A  44      -2.839 -20.917  12.569  1.00  0.00           H  
ATOM    617  HE3 LYS A  44      -3.040 -22.667  12.528  1.00  0.00           H  
ATOM    618  HZ1 LYS A  44      -4.953 -21.511  11.563  1.00  0.00           H  
ATOM    619  HZ2 LYS A  44      -3.986 -20.806  10.444  1.00  0.00           H  
ATOM    620  HZ3 LYS A  44      -4.201 -22.428  10.414  1.00  0.00           H  
TER   
END
