# Supplementary material for: The structural repertoire of Fusarium oxysporum f. sp. lycopersici effectors revealed by experimental and computational studies
Source: eLife. 2024 Feb 27;12:RP89280. doi: 10.7554/eLife.89280 (PMC10942635; doi:10.7554/eLife.89280)
Supplement: Source data 1. [file elife-89280-data1.zip › AlphaFold pdb files/FOXGR_015533_AF.pdb]

ATOM      1  N   GLN A   1       2.635  -5.726 -14.077  1.00  0.00           N  
ATOM      2  CA  GLN A   1       1.233  -5.976 -13.685  1.00  0.00           C  
ATOM      3  C   GLN A   1       0.922  -5.148 -12.452  1.00  0.00           C  
ATOM      4  O   GLN A   1       1.784  -4.984 -11.596  1.00  0.00           O  
ATOM      5  CB  GLN A   1       0.941  -7.458 -13.388  1.00  0.00           C  
ATOM      6  CG  GLN A   1       0.782  -8.315 -14.653  1.00  0.00           C  
ATOM      7  CD  GLN A   1       0.367  -9.746 -14.312  1.00  0.00           C  
ATOM      8  NE2 GLN A   1      -0.413 -10.400 -15.139  1.00  0.00           N  
ATOM      9  OE1 GLN A   1       0.735 -10.296 -13.293  1.00  0.00           O  
ATOM     10  H   GLN A   1       2.726  -4.779 -14.417  1.00  0.00           H  
ATOM     11  HA  GLN A   1       0.578  -5.637 -14.487  1.00  0.00           H  
ATOM     12  HB2 GLN A   1       1.736  -7.863 -12.761  1.00  0.00           H  
ATOM     13  HB3 GLN A   1       0.006  -7.520 -12.831  1.00  0.00           H  
ATOM     14  HG2 GLN A   1       0.017  -7.869 -15.288  1.00  0.00           H  
ATOM     15  HG3 GLN A   1       1.719  -8.347 -15.207  1.00  0.00           H  
ATOM     16 HE21 GLN A   1      -0.733 -10.000 -16.010  1.00  0.00           H  
ATOM     17 HE22 GLN A   1      -0.640 -11.344 -14.861  1.00  0.00           H  
ATOM     18  H2  GLN A   1       2.954  -6.361 -14.795  1.00  0.00           H  
ATOM     19  H3  GLN A   1       3.234  -5.753 -13.265  1.00  0.00           H  
ATOM     20  N   THR A   2      -0.315  -4.675 -12.340  1.00  0.00           N  
ATOM     21  CA  THR A   2      -0.715  -3.672 -11.346  1.00  0.00           C  
ATOM     22  C   THR A   2      -1.792  -4.264 -10.437  1.00  0.00           C  
ATOM     23  O   THR A   2      -2.751  -4.844 -10.937  1.00  0.00           O  
ATOM     24  CB  THR A   2      -1.225  -2.423 -12.087  1.00  0.00           C  
ATOM     25  CG2 THR A   2      -1.236  -1.157 -11.260  1.00  0.00           C  
ATOM     26  OG1 THR A   2      -0.358  -2.124 -13.155  1.00  0.00           O  
ATOM     27  H   THR A   2      -0.987  -4.863 -13.069  1.00  0.00           H  
ATOM     28  HA  THR A   2       0.142  -3.384 -10.737  1.00  0.00           H  
ATOM     29  HB  THR A   2      -2.224  -2.615 -12.477  1.00  0.00           H  
ATOM     30  HG1 THR A   2      -0.585  -1.268 -13.523  1.00  0.00           H  
ATOM     31 HG21 THR A   2      -0.305  -0.610 -11.403  1.00  0.00           H  
ATOM     32 HG22 THR A   2      -1.363  -1.404 -10.206  1.00  0.00           H  
ATOM     33 HG23 THR A   2      -2.034  -0.512 -11.627  1.00  0.00           H  
ATOM     34  N   CYS A   3      -1.635  -4.153  -9.115  1.00  0.00           N  
ATOM     35  CA  CYS A   3      -2.517  -4.754  -8.100  1.00  0.00           C  
ATOM     36  C   CYS A   3      -2.662  -6.290  -8.168  1.00  0.00           C  
ATOM     37  O   CYS A   3      -3.548  -6.854  -7.526  1.00  0.00           O  
ATOM     38  CB  CYS A   3      -3.874  -4.028  -8.046  1.00  0.00           C  
ATOM     39  SG  CYS A   3      -3.937  -2.596  -6.939  1.00  0.00           S  
ATOM     40  H   CYS A   3      -0.761  -3.777  -8.777  1.00  0.00           H  
ATOM     41  HA  CYS A   3      -2.035  -4.579  -7.138  1.00  0.00           H  
ATOM     42  HB2 CYS A   3      -4.633  -4.722  -7.686  1.00  0.00           H  
ATOM     43  HB3 CYS A   3      -4.176  -3.731  -9.050  1.00  0.00           H  
ATOM     44  N   ALA A   4      -1.784  -6.984  -8.896  1.00  0.00           N  
ATOM     45  CA  ALA A   4      -1.700  -8.440  -8.830  1.00  0.00           C  
ATOM     46  C   ALA A   4      -1.075  -8.865  -7.495  1.00  0.00           C  
ATOM     47  O   ALA A   4      -0.188  -8.175  -6.990  1.00  0.00           O  
ATOM     48  CB  ALA A   4      -0.899  -8.960 -10.029  1.00  0.00           C  
ATOM     49  H   ALA A   4      -1.045  -6.481  -9.367  1.00  0.00           H  
ATOM     50  HA  ALA A   4      -2.706  -8.855  -8.885  1.00  0.00           H  
ATOM     51  HB1 ALA A   4       0.113  -8.555 -10.009  1.00  0.00           H  
ATOM     52  HB2 ALA A   4      -1.390  -8.668 -10.957  1.00  0.00           H  
ATOM     53  HB3 ALA A   4      -0.841 -10.048  -9.989  1.00  0.00           H  
ATOM     54  N   ILE A   5      -1.505 -10.002  -6.941  1.00  0.00           N  
ATOM     55  CA  ILE A   5      -0.865 -10.561  -5.746  1.00  0.00           C  
ATOM     56  C   ILE A   5       0.599 -10.873  -6.060  1.00  0.00           C  
ATOM     57  O   ILE A   5       0.910 -11.489  -7.080  1.00  0.00           O  
ATOM     58  CB  ILE A   5      -1.618 -11.797  -5.203  1.00  0.00           C  
ATOM     59  CG1 ILE A   5      -3.090 -11.493  -4.839  1.00  0.00           C  
ATOM     60  CG2 ILE A   5      -0.900 -12.383  -3.972  1.00  0.00           C  
ATOM     61  CD1 ILE A   5      -3.306 -10.202  -4.039  1.00  0.00           C  
ATOM     62  H   ILE A   5      -2.210 -10.549  -7.415  1.00  0.00           H  
ATOM     63  HA  ILE A   5      -0.872  -9.791  -4.974  1.00  0.00           H  
ATOM     64  HB  ILE A   5      -1.621 -12.567  -5.974  1.00  0.00           H  
ATOM     65 HG12 ILE A   5      -3.671 -11.418  -5.759  1.00  0.00           H  
ATOM     66 HG13 ILE A   5      -3.498 -12.330  -4.274  1.00  0.00           H  
ATOM     67 HG21 ILE A   5      -1.483 -13.196  -3.540  1.00  0.00           H  
ATOM     68 HG22 ILE A   5       0.067 -12.795  -4.261  1.00  0.00           H  
ATOM     69 HG23 ILE A   5      -0.731 -11.614  -3.218  1.00  0.00           H  
ATOM     70 HD11 ILE A   5      -4.286 -10.222  -3.562  1.00  0.00           H  
ATOM     71 HD12 ILE A   5      -3.270  -9.358  -4.727  1.00  0.00           H  
ATOM     72 HD13 ILE A   5      -2.529 -10.063  -3.287  1.00  0.00           H  
ATOM     73  N   ALA A   6       1.488 -10.421  -5.184  1.00  0.00           N  
ATOM     74  CA  ALA A   6       2.915 -10.689  -5.251  1.00  0.00           C  
ATOM     75  C   ALA A   6       3.317 -11.764  -4.229  1.00  0.00           C  
ATOM     76  O   ALA A   6       2.629 -11.932  -3.219  1.00  0.00           O  
ATOM     77  CB  ALA A   6       3.669  -9.373  -5.036  1.00  0.00           C  
ATOM     78  H   ALA A   6       1.142  -9.965  -4.353  1.00  0.00           H  
ATOM     79  HA  ALA A   6       3.157 -11.063  -6.245  1.00  0.00           H  
ATOM     80  HB1 ALA A   6       3.406  -8.957  -4.063  1.00  0.00           H  
ATOM     81  HB2 ALA A   6       3.405  -8.656  -5.813  1.00  0.00           H  
ATOM     82  HB3 ALA A   6       4.745  -9.549  -5.063  1.00  0.00           H  
ATOM     83  N   PRO A   7       4.421 -12.492  -4.459  1.00  0.00           N  
ATOM     84  CA  PRO A   7       5.029 -13.303  -3.412  1.00  0.00           C  
ATOM     85  C   PRO A   7       5.652 -12.411  -2.324  1.00  0.00           C  
ATOM     86  O   PRO A   7       5.999 -11.257  -2.584  1.00  0.00           O  
ATOM     87  CB  PRO A   7       6.076 -14.153  -4.134  1.00  0.00           C  
ATOM     88  CG  PRO A   7       6.525 -13.249  -5.284  1.00  0.00           C  
ATOM     89  CD  PRO A   7       5.250 -12.495  -5.660  1.00  0.00           C  
ATOM     90  HA  PRO A   7       4.285 -13.953  -2.952  1.00  0.00           H  
ATOM     91  HB2 PRO A   7       5.603 -15.047  -4.538  1.00  0.00           H  
ATOM     92  HB3 PRO A   7       6.909 -14.424  -3.485  1.00  0.00           H  
ATOM     93  HG2 PRO A   7       7.272 -12.543  -4.922  1.00  0.00           H  
ATOM     94  HG3 PRO A   7       6.918 -13.824  -6.122  1.00  0.00           H  
ATOM     95  HD2 PRO A   7       5.504 -11.484  -5.979  1.00  0.00           H  
ATOM     96  HD3 PRO A   7       4.729 -13.026  -6.457  1.00  0.00           H  
ATOM     97  N   ASP A   8       5.832 -12.960  -1.121  1.00  0.00           N  
ATOM     98  CA  ASP A   8       6.701 -12.350  -0.110  1.00  0.00           C  
ATOM     99  C   ASP A   8       8.162 -12.444  -0.595  1.00  0.00           C  
ATOM    100  O   ASP A   8       8.639 -13.558  -0.833  1.00  0.00           O  
ATOM    101  CB  ASP A   8       6.522 -13.042   1.252  1.00  0.00           C  
ATOM    102  CG  ASP A   8       7.320 -12.381   2.392  1.00  0.00           C  
ATOM    103  OD1 ASP A   8       8.374 -11.762   2.123  1.00  0.00           O  
ATOM    104  OD2 ASP A   8       6.880 -12.527   3.551  1.00  0.00           O1-
ATOM    105  H   ASP A   8       5.549 -13.918  -0.970  1.00  0.00           H  
ATOM    106  HA  ASP A   8       6.400 -11.312   0.028  1.00  0.00           H  
ATOM    107  HB2 ASP A   8       5.464 -13.021   1.510  1.00  0.00           H  
ATOM    108  HB3 ASP A   8       6.823 -14.086   1.169  1.00  0.00           H  
ATOM    109  N   PRO A   9       8.887 -11.319  -0.735  1.00  0.00           N  
ATOM    110  CA  PRO A   9      10.274 -11.313  -1.194  1.00  0.00           C  
ATOM    111  C   PRO A   9      11.286 -12.059  -0.314  1.00  0.00           C  
ATOM    112  O   PRO A   9      12.424 -12.221  -0.751  1.00  0.00           O  
ATOM    113  CB  PRO A   9      10.639  -9.830  -1.276  1.00  0.00           C  
ATOM    114  CG  PRO A   9       9.309  -9.172  -1.587  1.00  0.00           C  
ATOM    115  CD  PRO A   9       8.382  -9.953  -0.675  1.00  0.00           C  
ATOM    116  HA  PRO A   9      10.304 -11.746  -2.194  1.00  0.00           H  
ATOM    117  HB2 PRO A   9      10.986  -9.470  -0.307  1.00  0.00           H  
ATOM    118  HB3 PRO A   9      11.373  -9.642  -2.059  1.00  0.00           H  
ATOM    119  HG2 PRO A   9       9.055  -9.375  -2.627  1.00  0.00           H  
ATOM    120  HG3 PRO A   9       9.304  -8.104  -1.371  1.00  0.00           H  
ATOM    121  HD2 PRO A   9       7.361  -9.860  -1.046  1.00  0.00           H  
ATOM    122  HD3 PRO A   9       8.452  -9.580   0.346  1.00  0.00           H  
ATOM    123  N   GLN A  10      10.926 -12.456   0.917  1.00  0.00           N  
ATOM    124  CA  GLN A  10      11.820 -13.123   1.882  1.00  0.00           C  
ATOM    125  C   GLN A  10      13.132 -12.347   2.129  1.00  0.00           C  
ATOM    126  O   GLN A  10      14.195 -12.924   2.357  1.00  0.00           O  
ATOM    127  CB  GLN A  10      12.064 -14.597   1.493  1.00  0.00           C  
ATOM    128  CG  GLN A  10      10.798 -15.465   1.435  1.00  0.00           C  
ATOM    129  CD  GLN A  10      10.140 -15.645   2.799  1.00  0.00           C  
ATOM    130  NE2 GLN A  10       8.883 -15.292   2.938  1.00  0.00           N  
ATOM    131  OE1 GLN A  10      10.742 -16.095   3.759  1.00  0.00           O  
ATOM    132  H   GLN A  10       9.983 -12.256   1.220  1.00  0.00           H  
ATOM    133  HA  GLN A  10      11.301 -13.124   2.840  1.00  0.00           H  
ATOM    134  HB2 GLN A  10      12.745 -15.049   2.214  1.00  0.00           H  
ATOM    135  HB3 GLN A  10      12.549 -14.631   0.518  1.00  0.00           H  
ATOM    136  HG2 GLN A  10      10.087 -15.032   0.731  1.00  0.00           H  
ATOM    137  HG3 GLN A  10      11.067 -16.453   1.063  1.00  0.00           H  
ATOM    138 HE21 GLN A  10       8.416 -14.806   2.185  1.00  0.00           H  
ATOM    139 HE22 GLN A  10       8.513 -15.286   3.878  1.00  0.00           H  
ATOM    140  N   ARG A  11      13.064 -11.012   2.075  1.00  0.00           N  
ATOM    141  CA  ARG A  11      14.176 -10.089   2.352  1.00  0.00           C  
ATOM    142  C   ARG A  11      13.693  -8.889   3.160  1.00  0.00           C  
ATOM    143  O   ARG A  11      12.492  -8.708   3.357  1.00  0.00           O  
ATOM    144  CB  ARG A  11      14.891  -9.694   1.042  1.00  0.00           C  
ATOM    145  CG  ARG A  11      14.047  -8.853   0.068  1.00  0.00           C  
ATOM    146  CD  ARG A  11      14.862  -8.475  -1.178  1.00  0.00           C  
ATOM    147  NE  ARG A  11      14.151  -7.516  -2.048  1.00  0.00           N  
ATOM    148  CZ  ARG A  11      13.446  -7.771  -3.137  1.00  0.00           C  
ATOM    149  NH1 ARG A  11      13.215  -8.956  -3.622  1.00  0.00           N1+
ATOM    150  NH2 ARG A  11      12.913  -6.810  -3.811  1.00  0.00           N  
ATOM    151  H   ARG A  11      12.148 -10.614   1.928  1.00  0.00           H  
ATOM    152  HA  ARG A  11      14.899 -10.614   2.978  1.00  0.00           H  
ATOM    153  HB2 ARG A  11      15.791  -9.133   1.294  1.00  0.00           H  
ATOM    154  HB3 ARG A  11      15.206 -10.605   0.533  1.00  0.00           H  
ATOM    155  HG2 ARG A  11      13.707  -7.944   0.563  1.00  0.00           H  
ATOM    156  HG3 ARG A  11      13.183  -9.438  -0.245  1.00  0.00           H  
ATOM    157  HD2 ARG A  11      15.794  -8.012  -0.855  1.00  0.00           H  
ATOM    158  HD3 ARG A  11      15.112  -9.379  -1.733  1.00  0.00           H  
ATOM    159  HE  ARG A  11      14.232  -6.539  -1.808  1.00  0.00           H  
ATOM    160 HH11 ARG A  11      12.596  -8.989  -4.419  1.00  0.00           H  
ATOM    161 HH12 ARG A  11      13.539  -9.791  -3.156  1.00  0.00           H  
ATOM    162 HH21 ARG A  11      12.335  -7.072  -4.597  1.00  0.00           H  
ATOM    163 HH22 ARG A  11      13.224  -5.850  -3.767  1.00  0.00           H  
ATOM    164  N   ASN A  12      14.623  -8.051   3.611  1.00  0.00           N  
ATOM    165  CA  ASN A  12      14.270  -6.792   4.264  1.00  0.00           C  
ATOM    166  C   ASN A  12      13.597  -5.839   3.271  1.00  0.00           C  
ATOM    167  O   ASN A  12      13.958  -5.796   2.095  1.00  0.00           O  
ATOM    168  CB  ASN A  12      15.512  -6.163   4.912  1.00  0.00           C  
ATOM    169  CG  ASN A  12      15.992  -6.947   6.119  1.00  0.00           C  
ATOM    170  ND2 ASN A  12      17.252  -6.835   6.464  1.00  0.00           N  
ATOM    171  OD1 ASN A  12      15.251  -7.658   6.772  1.00  0.00           O  
ATOM    172  H   ASN A  12      15.592  -8.241   3.398  1.00  0.00           H  
ATOM    173  HA  ASN A  12      13.545  -7.006   5.049  1.00  0.00           H  
ATOM    174  HB2 ASN A  12      16.311  -6.091   4.174  1.00  0.00           H  
ATOM    175  HB3 ASN A  12      15.274  -5.154   5.248  1.00  0.00           H  
ATOM    176 HD21 ASN A  12      17.879  -6.234   5.949  1.00  0.00           H  
ATOM    177 HD22 ASN A  12      17.536  -7.369   7.273  1.00  0.00           H  
ATOM    178  N   ALA A  13      12.617  -5.081   3.759  1.00  0.00           N  
ATOM    179  CA  ALA A  13      11.977  -4.046   2.963  1.00  0.00           C  
ATOM    180  C   ALA A  13      12.940  -2.887   2.696  1.00  0.00           C  
ATOM    181  O   ALA A  13      13.694  -2.489   3.584  1.00  0.00           O  
ATOM    182  CB  ALA A  13      10.708  -3.576   3.672  1.00  0.00           C  
ATOM    183  H   ALA A  13      12.397  -5.131   4.743  1.00  0.00           H  
ATOM    184  HA  ALA A  13      11.695  -4.460   1.995  1.00  0.00           H  
ATOM    185  HB1 ALA A  13      10.030  -4.417   3.816  1.00  0.00           H  
ATOM    186  HB2 ALA A  13      10.225  -2.827   3.045  1.00  0.00           H  
ATOM    187  HB3 ALA A  13      10.959  -3.130   4.634  1.00  0.00           H  
ATOM    188  N   ASP A  14      12.857  -2.314   1.498  1.00  0.00           N  
ATOM    189  CA  ASP A  14      13.616  -1.118   1.127  1.00  0.00           C  
ATOM    190  C   ASP A  14      13.083   0.127   1.848  1.00  0.00           C  
ATOM    191  O   ASP A  14      13.839   1.046   2.163  1.00  0.00           O  
ATOM    192  CB  ASP A  14      13.528  -0.930  -0.386  1.00  0.00           C  
ATOM    193  CG  ASP A  14      14.280  -2.015  -1.151  1.00  0.00           C  
ATOM    194  OD1 ASP A  14      15.525  -1.958  -1.180  1.00  0.00           O  
ATOM    195  OD2 ASP A  14      13.598  -2.881  -1.744  1.00  0.00           O1-
ATOM    196  H   ASP A  14      12.205  -2.681   0.820  1.00  0.00           H  
ATOM    197  HA  ASP A  14      14.663  -1.245   1.402  1.00  0.00           H  
ATOM    198  HB2 ASP A  14      13.949   0.040  -0.651  1.00  0.00           H  
ATOM    199  HB3 ASP A  14      12.477  -0.946  -0.674  1.00  0.00           H  
ATOM    200  N   ALA A  15      11.786   0.146   2.173  1.00  0.00           N  
ATOM    201  CA  ALA A  15      11.240   1.099   3.129  1.00  0.00           C  
ATOM    202  C   ALA A  15      10.056   0.537   3.917  1.00  0.00           C  
ATOM    203  O   ALA A  15       9.278  -0.290   3.437  1.00  0.00           O  
ATOM    204  CB  ALA A  15      10.834   2.386   2.417  1.00  0.00           C  
ATOM    205  H   ALA A  15      11.205  -0.614   1.849  1.00  0.00           H  
ATOM    206  HA  ALA A  15      12.028   1.343   3.842  1.00  0.00           H  
ATOM    207  HB1 ALA A  15      10.661   3.173   3.151  1.00  0.00           H  
ATOM    208  HB2 ALA A  15       9.910   2.194   1.871  1.00  0.00           H  
ATOM    209  HB3 ALA A  15      11.624   2.704   1.737  1.00  0.00           H  
ATOM    210  N   PHE A  16       9.885   1.078   5.120  1.00  0.00           N  
ATOM    211  CA  PHE A  16       8.806   0.765   6.046  1.00  0.00           C  
ATOM    212  C   PHE A  16       8.132   2.058   6.513  1.00  0.00           C  
ATOM    213  O   PHE A  16       8.798   3.068   6.734  1.00  0.00           O  
ATOM    214  CB  PHE A  16       9.390  -0.029   7.218  1.00  0.00           C  
ATOM    215  CG  PHE A  16       8.362  -0.450   8.246  1.00  0.00           C  
ATOM    216  CD1 PHE A  16       8.079   0.380   9.348  1.00  0.00           C  
ATOM    217  CD2 PHE A  16       7.688  -1.675   8.102  1.00  0.00           C  
ATOM    218  CE1 PHE A  16       7.135  -0.022  10.308  1.00  0.00           C  
ATOM    219  CE2 PHE A  16       6.748  -2.081   9.064  1.00  0.00           C  
ATOM    220  CZ  PHE A  16       6.479  -1.257  10.172  1.00  0.00           C  
ATOM    221  H   PHE A  16      10.543   1.784   5.419  1.00  0.00           H  
ATOM    222  HA  PHE A  16       8.057   0.145   5.554  1.00  0.00           H  
ATOM    223  HB2 PHE A  16       9.877  -0.922   6.827  1.00  0.00           H  
ATOM    224  HB3 PHE A  16      10.157   0.569   7.710  1.00  0.00           H  
ATOM    225  HD1 PHE A  16       8.597   1.321   9.463  1.00  0.00           H  
ATOM    226  HD2 PHE A  16       7.910  -2.317   7.262  1.00  0.00           H  
ATOM    227  HE1 PHE A  16       6.930   0.609  11.160  1.00  0.00           H  
ATOM    228  HE2 PHE A  16       6.248  -3.032   8.960  1.00  0.00           H  
ATOM    229  HZ  PHE A  16       5.775  -1.578  10.926  1.00  0.00           H  
ATOM    230  N   SER A  17       6.815   2.025   6.686  1.00  0.00           N  
ATOM    231  CA  SER A  17       6.036   3.131   7.234  1.00  0.00           C  
ATOM    232  C   SER A  17       5.028   2.594   8.239  1.00  0.00           C  
ATOM    233  O   SER A  17       4.231   1.703   7.931  1.00  0.00           O  
ATOM    234  CB  SER A  17       5.327   3.887   6.106  1.00  0.00           C  
ATOM    235  OG  SER A  17       4.621   5.035   6.559  1.00  0.00           O  
ATOM    236  H   SER A  17       6.317   1.175   6.458  1.00  0.00           H  
ATOM    237  HA  SER A  17       6.700   3.831   7.741  1.00  0.00           H  
ATOM    238  HB2 SER A  17       4.642   3.209   5.598  1.00  0.00           H  
ATOM    239  HB3 SER A  17       6.078   4.216   5.387  1.00  0.00           H  
ATOM    240  HG  SER A  17       3.978   4.798   7.230  1.00  0.00           H  
ATOM    241  N   ALA A  18       5.009   3.204   9.423  1.00  0.00           N  
ATOM    242  CA  ALA A  18       3.832   3.148  10.277  1.00  0.00           C  
ATOM    243  C   ALA A  18       2.644   3.799   9.551  1.00  0.00           C  
ATOM    244  O   ALA A  18       2.827   4.648   8.669  1.00  0.00           O  
ATOM    245  CB  ALA A  18       4.141   3.828  11.614  1.00  0.00           C  
ATOM    246  H   ALA A  18       5.684   3.933   9.605  1.00  0.00           H  
ATOM    247  HA  ALA A  18       3.584   2.105  10.470  1.00  0.00           H  
ATOM    248  HB1 ALA A  18       3.271   3.770  12.268  1.00  0.00           H  
ATOM    249  HB2 ALA A  18       4.981   3.331  12.100  1.00  0.00           H  
ATOM    250  HB3 ALA A  18       4.387   4.877  11.451  1.00  0.00           H  
ATOM    251  N   THR A  19       1.438   3.371   9.903  1.00  0.00           N  
ATOM    252  CA  THR A  19       0.206   3.896   9.311  1.00  0.00           C  
ATOM    253  C   THR A  19      -0.310   5.071  10.127  1.00  0.00           C  
ATOM    254  O   THR A  19      -0.386   4.990  11.350  1.00  0.00           O  
ATOM    255  CB  THR A  19      -0.853   2.801   9.224  1.00  0.00           C  
ATOM    256  CG2 THR A  19      -2.133   3.273   8.555  1.00  0.00           C  
ATOM    257  OG1 THR A  19      -0.323   1.734   8.475  1.00  0.00           O  
ATOM    258  H   THR A  19       1.349   2.727  10.677  1.00  0.00           H  
ATOM    259  HA  THR A  19       0.406   4.242   8.297  1.00  0.00           H  
ATOM    260  HB  THR A  19      -1.093   2.438  10.224  1.00  0.00           H  
ATOM    261  HG1 THR A  19       0.263   1.276   9.083  1.00  0.00           H  
ATOM    262 HG21 THR A  19      -2.641   3.997   9.192  1.00  0.00           H  
ATOM    263 HG22 THR A  19      -2.784   2.407   8.438  1.00  0.00           H  
ATOM    264 HG23 THR A  19      -1.917   3.730   7.589  1.00  0.00           H  
ATOM    265  N   SER A  20      -0.706   6.142   9.446  1.00  0.00           N  
ATOM    266  CA  SER A  20      -1.479   7.235  10.033  1.00  0.00           C  
ATOM    267  C   SER A  20      -2.968   6.985   9.817  1.00  0.00           C  
ATOM    268  O   SER A  20      -3.382   6.621   8.716  1.00  0.00           O  
ATOM    269  CB  SER A  20      -1.080   8.574   9.415  1.00  0.00           C  
ATOM    270  OG  SER A  20       0.276   8.860   9.698  1.00  0.00           O  
ATOM    271  H   SER A  20      -0.600   6.136   8.442  1.00  0.00           H  
ATOM    272  HA  SER A  20      -1.282   7.288  11.104  1.00  0.00           H  
ATOM    273  HB2 SER A  20      -1.229   8.536   8.336  1.00  0.00           H  
ATOM    274  HB3 SER A  20      -1.706   9.362   9.833  1.00  0.00           H  
ATOM    275  HG  SER A  20       0.498   9.719   9.332  1.00  0.00           H  
ATOM    276  N   HIS A  21      -3.777   7.216  10.848  1.00  0.00           N  
ATOM    277  CA  HIS A  21      -5.222   6.990  10.817  1.00  0.00           C  
ATOM    278  C   HIS A  21      -5.976   8.321  10.830  1.00  0.00           C  
ATOM    279  O   HIS A  21      -5.728   9.169  11.685  1.00  0.00           O  
ATOM    280  CB  HIS A  21      -5.623   6.120  12.014  1.00  0.00           C  
ATOM    281  CG  HIS A  21      -4.805   4.861  12.139  1.00  0.00           C  
ATOM    282  CD2 HIS A  21      -4.036   4.478  13.203  1.00  0.00           C  
ATOM    283  ND1 HIS A  21      -4.688   3.879  11.192  1.00  0.00           N  
ATOM    284  CE1 HIS A  21      -3.920   2.905  11.689  1.00  0.00           C  
ATOM    285  NE2 HIS A  21      -3.493   3.223  12.916  1.00  0.00           N  
ATOM    286  H   HIS A  21      -3.376   7.522  11.723  1.00  0.00           H  
ATOM    287  HA  HIS A  21      -5.495   6.448   9.911  1.00  0.00           H  
ATOM    288  HB2 HIS A  21      -5.513   6.699  12.930  1.00  0.00           H  
ATOM    289  HB3 HIS A  21      -6.673   5.847  11.910  1.00  0.00           H  
ATOM    290  HD1 HIS A  21      -5.129   3.869  10.283  1.00  0.00           H  
ATOM    291  HD2 HIS A  21      -3.898   5.030  14.121  1.00  0.00           H  
ATOM    292  HE1 HIS A  21      -3.673   1.986  11.177  1.00  0.00           H  
ATOM    293  N   SER A  22      -6.921   8.497   9.910  1.00  0.00           N  
ATOM    294  CA  SER A  22      -7.820   9.650   9.863  1.00  0.00           C  
ATOM    295  C   SER A  22      -9.243   9.175   9.576  1.00  0.00           C  
ATOM    296  O   SER A  22      -9.603   8.855   8.441  1.00  0.00           O  
ATOM    297  CB  SER A  22      -7.338  10.654   8.815  1.00  0.00           C  
ATOM    298  OG  SER A  22      -8.076  11.853   8.942  1.00  0.00           O  
ATOM    299  H   SER A  22      -7.045   7.782   9.207  1.00  0.00           H  
ATOM    300  HA  SER A  22      -7.817  10.152  10.831  1.00  0.00           H  
ATOM    301  HB2 SER A  22      -7.473  10.239   7.817  1.00  0.00           H  
ATOM    302  HB3 SER A  22      -6.280  10.865   8.970  1.00  0.00           H  
ATOM    303  HG  SER A  22      -7.632  12.425   9.572  1.00  0.00           H  
ATOM    304  N   GLY A  23     -10.051   9.060  10.633  1.00  0.00           N  
ATOM    305  CA  GLY A  23     -11.381   8.455  10.550  1.00  0.00           C  
ATOM    306  C   GLY A  23     -11.310   7.014  10.033  1.00  0.00           C  
ATOM    307  O   GLY A  23     -10.645   6.170  10.629  1.00  0.00           O  
ATOM    308  H   GLY A  23      -9.686   9.290  11.546  1.00  0.00           H  
ATOM    309  HA2 GLY A  23     -11.842   8.442  11.537  1.00  0.00           H  
ATOM    310  HA3 GLY A  23     -12.006   9.052   9.885  1.00  0.00           H  
ATOM    311  N   ASN A  24     -11.972   6.751   8.903  1.00  0.00           N  
ATOM    312  CA  ASN A  24     -11.976   5.442   8.240  1.00  0.00           C  
ATOM    313  C   ASN A  24     -10.880   5.290   7.173  1.00  0.00           C  
ATOM    314  O   ASN A  24     -10.909   4.321   6.417  1.00  0.00           O  
ATOM    315  CB  ASN A  24     -13.378   5.170   7.665  1.00  0.00           C  
ATOM    316  CG  ASN A  24     -14.426   4.961   8.740  1.00  0.00           C  
ATOM    317  ND2 ASN A  24     -15.680   5.173   8.421  1.00  0.00           N  
ATOM    318  OD1 ASN A  24     -14.144   4.602   9.869  1.00  0.00           O  
ATOM    319  H   ASN A  24     -12.457   7.514   8.452  1.00  0.00           H  
ATOM    320  HA  ASN A  24     -11.766   4.676   8.986  1.00  0.00           H  
ATOM    321  HB2 ASN A  24     -13.362   4.260   7.066  1.00  0.00           H  
ATOM    322  HB3 ASN A  24     -13.675   5.996   7.018  1.00  0.00           H  
ATOM    323 HD21 ASN A  24     -16.353   4.988   9.151  1.00  0.00           H  
ATOM    324 HD22 ASN A  24     -15.944   5.398   7.473  1.00  0.00           H  
ATOM    325  N   ILE A  25      -9.952   6.243   7.068  1.00  0.00           N  
ATOM    326  CA  ILE A  25      -8.867   6.213   6.090  1.00  0.00           C  
ATOM    327  C   ILE A  25      -7.536   5.983   6.800  1.00  0.00           C  
ATOM    328  O   ILE A  25      -7.148   6.726   7.701  1.00  0.00           O  
ATOM    329  CB  ILE A  25      -8.851   7.489   5.224  1.00  0.00           C  
ATOM    330  CG1 ILE A  25     -10.209   7.803   4.554  1.00  0.00           C  
ATOM    331  CG2 ILE A  25      -7.757   7.378   4.148  1.00  0.00           C  
ATOM    332  CD1 ILE A  25     -10.778   6.710   3.638  1.00  0.00           C  
ATOM    333  H   ILE A  25      -9.956   7.011   7.723  1.00  0.00           H  
ATOM    334  HA  ILE A  25      -9.022   5.373   5.412  1.00  0.00           H  
ATOM    335  HB  ILE A  25      -8.601   8.335   5.865  1.00  0.00           H  
ATOM    336 HG12 ILE A  25     -10.098   8.714   3.965  1.00  0.00           H  
ATOM    337 HG13 ILE A  25     -10.946   8.018   5.328  1.00  0.00           H  
ATOM    338 HG21 ILE A  25      -7.785   8.248   3.491  1.00  0.00           H  
ATOM    339 HG22 ILE A  25      -6.775   7.340   4.619  1.00  0.00           H  
ATOM    340 HG23 ILE A  25      -7.892   6.469   3.562  1.00  0.00           H  
ATOM    341 HD11 ILE A  25     -10.063   6.440   2.861  1.00  0.00           H  
ATOM    342 HD12 ILE A  25     -11.041   5.832   4.227  1.00  0.00           H  
ATOM    343 HD13 ILE A  25     -11.685   7.083   3.161  1.00  0.00           H  
ATOM    344  N   ASP A  26      -6.822   4.971   6.335  1.00  0.00           N  
ATOM    345  CA  ASP A  26      -5.463   4.639   6.728  1.00  0.00           C  
ATOM    346  C   ASP A  26      -4.493   5.065   5.628  1.00  0.00           C  
ATOM    347  O   ASP A  26      -4.731   4.793   4.450  1.00  0.00           O  
ATOM    348  CB  ASP A  26      -5.389   3.130   6.955  1.00  0.00           C  
ATOM    349  CG  ASP A  26      -6.173   2.663   8.172  1.00  0.00           C  
ATOM    350  OD1 ASP A  26      -6.341   3.451   9.124  1.00  0.00           O  
ATOM    351  OD2 ASP A  26      -6.613   1.495   8.210  1.00  0.00           O1-
ATOM    352  H   ASP A  26      -7.232   4.402   5.609  1.00  0.00           H  
ATOM    353  HA  ASP A  26      -5.197   5.151   7.652  1.00  0.00           H  
ATOM    354  HB2 ASP A  26      -4.343   2.843   7.065  1.00  0.00           H  
ATOM    355  HB3 ASP A  26      -5.786   2.624   6.074  1.00  0.00           H  
ATOM    356  N   ILE A  27      -3.396   5.726   5.992  1.00  0.00           N  
ATOM    357  CA  ILE A  27      -2.422   6.258   5.034  1.00  0.00           C  
ATOM    358  C   ILE A  27      -1.008   5.853   5.439  1.00  0.00           C  
ATOM    359  O   ILE A  27      -0.621   5.980   6.599  1.00  0.00           O  
ATOM    360  CB  ILE A  27      -2.563   7.792   4.872  1.00  0.00           C  
ATOM    361  CG1 ILE A  27      -4.015   8.177   4.502  1.00  0.00           C  
ATOM    362  CG2 ILE A  27      -1.571   8.288   3.803  1.00  0.00           C  
ATOM    363  CD1 ILE A  27      -4.278   9.678   4.338  1.00  0.00           C  
ATOM    364  H   ILE A  27      -3.270   5.945   6.970  1.00  0.00           H  
ATOM    365  HA  ILE A  27      -2.619   5.814   4.058  1.00  0.00           H  
ATOM    366  HB  ILE A  27      -2.315   8.268   5.821  1.00  0.00           H  
ATOM    367 HG12 ILE A  27      -4.673   7.844   5.305  1.00  0.00           H  
ATOM    368 HG13 ILE A  27      -4.307   7.664   3.586  1.00  0.00           H  
ATOM    369 HG21 ILE A  27      -1.746   7.741   2.877  1.00  0.00           H  
ATOM    370 HG22 ILE A  27      -1.686   9.357   3.623  1.00  0.00           H  
ATOM    371 HG23 ILE A  27      -0.543   8.128   4.127  1.00  0.00           H  
ATOM    372 HD11 ILE A  27      -3.905  10.218   5.208  1.00  0.00           H  
ATOM    373 HD12 ILE A  27      -3.798  10.055   3.435  1.00  0.00           H  
ATOM    374 HD13 ILE A  27      -5.351   9.845   4.251  1.00  0.00           H  
ATOM    375  N   ALA A  28      -0.210   5.422   4.466  1.00  0.00           N  
ATOM    376  CA  ALA A  28       1.228   5.233   4.607  1.00  0.00           C  
ATOM    377  C   ALA A  28       1.967   5.835   3.404  1.00  0.00           C  
ATOM    378  O   ALA A  28       1.386   6.042   2.335  1.00  0.00           O  
ATOM    379  CB  ALA A  28       1.530   3.746   4.825  1.00  0.00           C  
ATOM    380  H   ALA A  28      -0.600   5.344   3.538  1.00  0.00           H  
ATOM    381  HA  ALA A  28       1.574   5.768   5.492  1.00  0.00           H  
ATOM    382  HB1 ALA A  28       1.132   3.433   5.790  1.00  0.00           H  
ATOM    383  HB2 ALA A  28       1.076   3.139   4.042  1.00  0.00           H  
ATOM    384  HB3 ALA A  28       2.607   3.582   4.823  1.00  0.00           H  
ATOM    385  N   PHE A  29       3.254   6.147   3.592  1.00  0.00           N  
ATOM    386  CA  PHE A  29       4.105   6.747   2.557  1.00  0.00           C  
ATOM    387  C   PHE A  29       3.468   7.979   1.891  1.00  0.00           C  
ATOM    388  O   PHE A  29       3.329   8.027   0.679  1.00  0.00           O  
ATOM    389  CB  PHE A  29       4.517   5.679   1.533  1.00  0.00           C  
ATOM    390  CG  PHE A  29       5.252   4.498   2.117  1.00  0.00           C  
ATOM    391  CD1 PHE A  29       6.579   4.648   2.559  1.00  0.00           C  
ATOM    392  CD2 PHE A  29       4.614   3.249   2.210  1.00  0.00           C  
ATOM    393  CE1 PHE A  29       7.268   3.545   3.090  1.00  0.00           C  
ATOM    394  CE2 PHE A  29       5.309   2.145   2.729  1.00  0.00           C  
ATOM    395  CZ  PHE A  29       6.634   2.294   3.169  1.00  0.00           C  
ATOM    396  H   PHE A  29       3.677   5.902   4.476  1.00  0.00           H  
ATOM    397  HA  PHE A  29       5.017   7.098   3.040  1.00  0.00           H  
ATOM    398  HB2 PHE A  29       3.623   5.313   1.027  1.00  0.00           H  
ATOM    399  HB3 PHE A  29       5.160   6.137   0.781  1.00  0.00           H  
ATOM    400  HD1 PHE A  29       7.072   5.607   2.493  1.00  0.00           H  
ATOM    401  HD2 PHE A  29       3.591   3.134   1.881  1.00  0.00           H  
ATOM    402  HE1 PHE A  29       8.282   3.657   3.443  1.00  0.00           H  
ATOM    403  HE2 PHE A  29       4.828   1.179   2.787  1.00  0.00           H  
ATOM    404  HZ  PHE A  29       7.172   1.446   3.566  1.00  0.00           H  
ATOM    405  N   ARG A  30       3.055   8.971   2.688  1.00  0.00           N  
ATOM    406  CA  ARG A  30       2.542  10.274   2.214  1.00  0.00           C  
ATOM    407  C   ARG A  30       1.306  10.257   1.298  1.00  0.00           C  
ATOM    408  O   ARG A  30       0.997  11.334   0.824  1.00  0.00           O  
ATOM    409  CB  ARG A  30       3.675  11.113   1.579  1.00  0.00           C  
ATOM    410  CG  ARG A  30       4.836  11.407   2.533  1.00  0.00           C  
ATOM    411  CD  ARG A  30       5.821  12.363   1.855  1.00  0.00           C  
ATOM    412  NE  ARG A  30       6.948  12.697   2.747  1.00  0.00           N  
ATOM    413  CZ  ARG A  30       7.871  13.615   2.521  1.00  0.00           C  
ATOM    414  NH1 ARG A  30       7.869  14.344   1.440  1.00  0.00           N1+
ATOM    415  NH2 ARG A  30       8.822  13.819   3.390  1.00  0.00           N  
ATOM    416  H   ARG A  30       3.130   8.825   3.684  1.00  0.00           H  
ATOM    417  HA  ARG A  30       2.188  10.828   3.084  1.00  0.00           H  
ATOM    418  HB2 ARG A  30       4.051  10.603   0.692  1.00  0.00           H  
ATOM    419  HB3 ARG A  30       3.272  12.073   1.257  1.00  0.00           H  
ATOM    420  HG2 ARG A  30       5.350  10.480   2.788  1.00  0.00           H  
ATOM    421  HG3 ARG A  30       4.450  11.870   3.441  1.00  0.00           H  
ATOM    422  HD2 ARG A  30       5.287  13.273   1.581  1.00  0.00           H  
ATOM    423  HD3 ARG A  30       6.198  11.892   0.948  1.00  0.00           H  
ATOM    424  HE  ARG A  30       7.017  12.177   3.610  1.00  0.00           H  
ATOM    425 HH11 ARG A  30       8.577  15.047   1.279  1.00  0.00           H  
ATOM    426 HH12 ARG A  30       7.150  14.185   0.749  1.00  0.00           H  
ATOM    427 HH21 ARG A  30       8.864  13.276   4.240  1.00  0.00           H  
ATOM    428 HH22 ARG A  30       9.527  14.519   3.209  1.00  0.00           H  
ATOM    429  N   ASP A  31       0.582   9.131   1.181  1.00  0.00           N  
ATOM    430  CA  ASP A  31      -0.575   8.859   0.283  1.00  0.00           C  
ATOM    431  C   ASP A  31      -0.309   7.879  -0.874  1.00  0.00           C  
ATOM    432  O   ASP A  31      -1.229   7.519  -1.616  1.00  0.00           O  
ATOM    433  CB  ASP A  31      -1.323  10.109  -0.217  1.00  0.00           C  
ATOM    434  CG  ASP A  31      -0.667  10.767  -1.446  1.00  0.00           C  
ATOM    435  OD1 ASP A  31       0.497  10.438  -1.774  1.00  0.00           O  
ATOM    436  OD2 ASP A  31      -1.401  11.528  -2.117  1.00  0.00           O1-
ATOM    437  H   ASP A  31       0.967   8.320   1.643  1.00  0.00           H  
ATOM    438  HA  ASP A  31      -1.302   8.335   0.904  1.00  0.00           H  
ATOM    439  HB2 ASP A  31      -2.327   9.797  -0.505  1.00  0.00           H  
ATOM    440  HB3 ASP A  31      -1.448  10.831   0.590  1.00  0.00           H  
ATOM    441  N   HIS A  32       0.912   7.356  -0.986  1.00  0.00           N  
ATOM    442  CA  HIS A  32       1.211   6.270  -1.919  1.00  0.00           C  
ATOM    443  C   HIS A  32       0.502   4.962  -1.547  1.00  0.00           C  
ATOM    444  O   HIS A  32       0.297   4.102  -2.403  1.00  0.00           O  
ATOM    445  CB  HIS A  32       2.726   6.075  -2.000  1.00  0.00           C  
ATOM    446  CG  HIS A  32       3.392   7.163  -2.794  1.00  0.00           C  
ATOM    447  CD2 HIS A  32       4.124   8.223  -2.330  1.00  0.00           C  
ATOM    448  ND1 HIS A  32       3.367   7.265  -4.162  1.00  0.00           N  
ATOM    449  CE1 HIS A  32       4.054   8.363  -4.514  1.00  0.00           C  
ATOM    450  NE2 HIS A  32       4.557   8.966  -3.429  1.00  0.00           N  
ATOM    451  H   HIS A  32       1.668   7.780  -0.466  1.00  0.00           H  
ATOM    452  HA  HIS A  32       0.850   6.561  -2.905  1.00  0.00           H  
ATOM    453  HB2 HIS A  32       2.941   5.122  -2.483  1.00  0.00           H  
ATOM    454  HB3 HIS A  32       3.151   6.039  -0.997  1.00  0.00           H  
ATOM    455  HD1 HIS A  32       2.941   6.590  -4.781  1.00  0.00           H  
ATOM    456  HD2 HIS A  32       4.366   8.451  -1.303  1.00  0.00           H  
ATOM    457  HE1 HIS A  32       4.208   8.706  -5.526  1.00  0.00           H  
ATOM    458  N   VAL A  33       0.105   4.818  -0.283  1.00  0.00           N  
ATOM    459  CA  VAL A  33      -0.741   3.735   0.208  1.00  0.00           C  
ATOM    460  C   VAL A  33      -1.900   4.360   0.967  1.00  0.00           C  
ATOM    461  O   VAL A  33      -1.692   4.996   1.999  1.00  0.00           O  
ATOM    462  CB  VAL A  33       0.062   2.792   1.113  1.00  0.00           C  
ATOM    463  CG1 VAL A  33      -0.804   1.642   1.623  1.00  0.00           C  
ATOM    464  CG2 VAL A  33       1.274   2.192   0.391  1.00  0.00           C  
ATOM    465  H   VAL A  33       0.340   5.553   0.369  1.00  0.00           H  
ATOM    466  HA  VAL A  33      -1.138   3.160  -0.629  1.00  0.00           H  
ATOM    467  HB  VAL A  33       0.429   3.357   1.969  1.00  0.00           H  
ATOM    468 HG11 VAL A  33      -1.123   1.015   0.790  1.00  0.00           H  
ATOM    469 HG12 VAL A  33      -1.681   2.015   2.152  1.00  0.00           H  
ATOM    470 HG13 VAL A  33      -0.218   1.050   2.326  1.00  0.00           H  
ATOM    471 HG21 VAL A  33       1.983   2.979   0.134  1.00  0.00           H  
ATOM    472 HG22 VAL A  33       0.955   1.697  -0.527  1.00  0.00           H  
ATOM    473 HG23 VAL A  33       1.773   1.470   1.038  1.00  0.00           H  
ATOM    474  N   VAL A  34      -3.116   4.174   0.463  1.00  0.00           N  
ATOM    475  CA  VAL A  34      -4.344   4.664   1.098  1.00  0.00           C  
ATOM    476  C   VAL A  34      -5.327   3.515   1.198  1.00  0.00           C  
ATOM    477  O   VAL A  34      -5.677   2.915   0.186  1.00  0.00           O  
ATOM    478  CB  VAL A  34      -4.960   5.844   0.324  1.00  0.00           C  
ATOM    479  CG1 VAL A  34      -6.231   6.364   1.004  1.00  0.00           C  
ATOM    480  CG2 VAL A  34      -3.984   7.016   0.223  1.00  0.00           C  
ATOM    481  H   VAL A  34      -3.203   3.650  -0.396  1.00  0.00           H  
ATOM    482  HA  VAL A  34      -4.118   5.012   2.106  1.00  0.00           H  
ATOM    483  HB  VAL A  34      -5.215   5.526  -0.687  1.00  0.00           H  
ATOM    484 HG11 VAL A  34      -6.001   6.648   2.031  1.00  0.00           H  
ATOM    485 HG12 VAL A  34      -7.004   5.595   1.011  1.00  0.00           H  
ATOM    486 HG13 VAL A  34      -6.614   7.234   0.473  1.00  0.00           H  
ATOM    487 HG21 VAL A  34      -3.100   6.698  -0.330  1.00  0.00           H  
ATOM    488 HG22 VAL A  34      -3.679   7.338   1.218  1.00  0.00           H  
ATOM    489 HG23 VAL A  34      -4.439   7.854  -0.306  1.00  0.00           H  
ATOM    490  N   PHE A  35      -5.803   3.218   2.398  1.00  0.00           N  
ATOM    491  CA  PHE A  35      -6.792   2.181   2.637  1.00  0.00           C  
ATOM    492  C   PHE A  35      -8.037   2.784   3.283  1.00  0.00           C  
ATOM    493  O   PHE A  35      -7.993   3.289   4.401  1.00  0.00           O  
ATOM    494  CB  PHE A  35      -6.155   1.051   3.451  1.00  0.00           C  
ATOM    495  CG  PHE A  35      -7.123  -0.052   3.815  1.00  0.00           C  
ATOM    496  CD1 PHE A  35      -7.505  -0.268   5.153  1.00  0.00           C  
ATOM    497  CD2 PHE A  35      -7.654  -0.860   2.796  1.00  0.00           C  
ATOM    498  CE1 PHE A  35      -8.404  -1.304   5.464  1.00  0.00           C  
ATOM    499  CE2 PHE A  35      -8.555  -1.888   3.106  1.00  0.00           C  
ATOM    500  CZ  PHE A  35      -8.925  -2.114   4.440  1.00  0.00           C  
ATOM    501  H   PHE A  35      -5.477   3.749   3.193  1.00  0.00           H  
ATOM    502  HA  PHE A  35      -7.104   1.745   1.688  1.00  0.00           H  
ATOM    503  HB2 PHE A  35      -5.346   0.615   2.864  1.00  0.00           H  
ATOM    504  HB3 PHE A  35      -5.701   1.454   4.357  1.00  0.00           H  
ATOM    505  HD1 PHE A  35      -7.115   0.361   5.940  1.00  0.00           H  
ATOM    506  HD2 PHE A  35      -7.370  -0.687   1.768  1.00  0.00           H  
ATOM    507  HE1 PHE A  35      -8.700  -1.477   6.488  1.00  0.00           H  
ATOM    508  HE2 PHE A  35      -8.967  -2.506   2.322  1.00  0.00           H  
ATOM    509  HZ  PHE A  35      -9.617  -2.909   4.674  1.00  0.00           H  
ATOM    510  N   ALA A  36      -9.156   2.741   2.565  1.00  0.00           N  
ATOM    511  CA  ALA A  36     -10.462   3.022   3.135  1.00  0.00           C  
ATOM    512  C   ALA A  36     -10.975   1.752   3.812  1.00  0.00           C  
ATOM    513  O   ALA A  36     -11.196   0.741   3.142  1.00  0.00           O  
ATOM    514  CB  ALA A  36     -11.401   3.525   2.034  1.00  0.00           C  
ATOM    515  H   ALA A  36      -9.129   2.284   1.665  1.00  0.00           H  
ATOM    516  HA  ALA A  36     -10.367   3.801   3.891  1.00  0.00           H  
ATOM    517  HB1 ALA A  36     -12.375   3.754   2.466  1.00  0.00           H  
ATOM    518  HB2 ALA A  36     -10.990   4.426   1.579  1.00  0.00           H  
ATOM    519  HB3 ALA A  36     -11.523   2.757   1.270  1.00  0.00           H  
ATOM    520  N   ARG A  37     -11.142   1.802   5.133  1.00  0.00           N  
ATOM    521  CA  ARG A  37     -11.570   0.666   5.953  1.00  0.00           C  
ATOM    522  C   ARG A  37     -12.958   0.157   5.539  1.00  0.00           C  
ATOM    523  O   ARG A  37     -13.750   0.931   4.989  1.00  0.00           O  
ATOM    524  CB  ARG A  37     -11.556   1.070   7.433  1.00  0.00           C  
ATOM    525  CG  ARG A  37     -10.145   1.407   7.935  1.00  0.00           C  
ATOM    526  CD  ARG A  37     -10.236   1.791   9.409  1.00  0.00           C  
ATOM    527  NE  ARG A  37      -8.953   2.279   9.922  1.00  0.00           N  
ATOM    528  CZ  ARG A  37      -8.711   2.640  11.164  1.00  0.00           C  
ATOM    529  NH1 ARG A  37      -9.632   2.656  12.084  1.00  0.00           N1+
ATOM    530  NH2 ARG A  37      -7.516   2.982  11.505  1.00  0.00           N  
ATOM    531  H   ARG A  37     -10.954   2.679   5.597  1.00  0.00           H  
ATOM    532  HA  ARG A  37     -10.854  -0.142   5.800  1.00  0.00           H  
ATOM    533  HB2 ARG A  37     -11.951   0.252   8.034  1.00  0.00           H  
ATOM    534  HB3 ARG A  37     -12.208   1.933   7.570  1.00  0.00           H  
ATOM    535  HG2 ARG A  37      -9.723   2.240   7.372  1.00  0.00           H  
ATOM    536  HG3 ARG A  37      -9.492   0.542   7.820  1.00  0.00           H  
ATOM    537  HD2 ARG A  37     -10.985   2.574   9.524  1.00  0.00           H  
ATOM    538  HD3 ARG A  37     -10.548   0.916   9.978  1.00  0.00           H  
ATOM    539  HE  ARG A  37      -8.153   2.262   9.306  1.00  0.00           H  
ATOM    540 HH11 ARG A  37      -9.379   2.876  13.037  1.00  0.00           H  
ATOM    541 HH12 ARG A  37     -10.581   2.437  11.817  1.00  0.00           H  
ATOM    542 HH21 ARG A  37      -7.230   3.094  12.467  1.00  0.00           H  
ATOM    543 HH22 ARG A  37      -6.862   3.083  10.742  1.00  0.00           H  
ATOM    544  N   PRO A  38     -13.277  -1.124   5.806  1.00  0.00           N  
ATOM    545  CA  PRO A  38     -14.618  -1.647   5.579  1.00  0.00           C  
ATOM    546  C   PRO A  38     -15.671  -0.784   6.287  1.00  0.00           C  
ATOM    547  O   PRO A  38     -15.475  -0.347   7.421  1.00  0.00           O  
ATOM    548  CB  PRO A  38     -14.619  -3.086   6.105  1.00  0.00           C  
ATOM    549  CG  PRO A  38     -13.144  -3.466   6.233  1.00  0.00           C  
ATOM    550  CD  PRO A  38     -12.427  -2.133   6.422  1.00  0.00           C  
ATOM    551  HA  PRO A  38     -14.811  -1.654   4.506  1.00  0.00           H  
ATOM    552  HB2 PRO A  38     -15.135  -3.757   5.418  1.00  0.00           H  
ATOM    553  HB3 PRO A  38     -15.084  -3.128   7.089  1.00  0.00           H  
ATOM    554  HG2 PRO A  38     -12.799  -3.946   5.318  1.00  0.00           H  
ATOM    555  HG3 PRO A  38     -12.977  -4.131   7.080  1.00  0.00           H  
ATOM    556  HD2 PRO A  38     -12.328  -1.926   7.487  1.00  0.00           H  
ATOM    557  HD3 PRO A  38     -11.443  -2.177   5.954  1.00  0.00           H  
ATOM    558  N   SER A  39     -16.789  -0.536   5.610  1.00  0.00           N  
ATOM    559  CA  SER A  39     -17.951   0.117   6.216  1.00  0.00           C  
ATOM    560  C   SER A  39     -18.789  -0.910   6.978  1.00  0.00           C  
ATOM    561  O   SER A  39     -18.620  -2.118   6.811  1.00  0.00           O  
ATOM    562  CB  SER A  39     -18.770   0.826   5.137  1.00  0.00           C  
ATOM    563  OG  SER A  39     -17.995   1.881   4.602  1.00  0.00           O  
ATOM    564  H   SER A  39     -16.951  -1.078   4.774  1.00  0.00           H  
ATOM    565  HA  SER A  39     -17.615   0.868   6.931  1.00  0.00           H  
ATOM    566  HB2 SER A  39     -19.685   1.234   5.566  1.00  0.00           H  
ATOM    567  HB3 SER A  39     -19.030   0.119   4.349  1.00  0.00           H  
ATOM    568  HG  SER A  39     -17.103   1.551   4.469  1.00  0.00           H  
ATOM    569  N   ALA A  40     -19.715  -0.444   7.816  1.00  0.00           N  
ATOM    570  CA  ALA A  40     -20.631  -1.338   8.516  1.00  0.00           C  
ATOM    571  C   ALA A  40     -21.364  -2.252   7.514  1.00  0.00           C  
ATOM    572  O   ALA A  40     -21.962  -1.777   6.550  1.00  0.00           O  
ATOM    573  CB  ALA A  40     -21.597  -0.503   9.362  1.00  0.00           C  
ATOM    574  H   ALA A  40     -19.848   0.553   7.909  1.00  0.00           H  
ATOM    575  HA  ALA A  40     -20.046  -1.968   9.187  1.00  0.00           H  
ATOM    576  HB1 ALA A  40     -22.137   0.200   8.728  1.00  0.00           H  
ATOM    577  HB2 ALA A  40     -22.318  -1.158   9.852  1.00  0.00           H  
ATOM    578  HB3 ALA A  40     -21.044   0.046  10.123  1.00  0.00           H  
ATOM    579  N   GLY A  41     -21.281  -3.566   7.734  1.00  0.00           N  
ATOM    580  CA  GLY A  41     -21.866  -4.579   6.852  1.00  0.00           C  
ATOM    581  C   GLY A  41     -21.000  -5.003   5.658  1.00  0.00           C  
ATOM    582  O   GLY A  41     -21.428  -5.881   4.912  1.00  0.00           O  
ATOM    583  H   GLY A  41     -20.725  -3.885   8.515  1.00  0.00           H  
ATOM    584  HA2 GLY A  41     -22.812  -4.208   6.457  1.00  0.00           H  
ATOM    585  HA3 GLY A  41     -22.077  -5.473   7.439  1.00  0.00           H  
ATOM    586  N   THR A  42     -19.791  -4.454   5.470  1.00  0.00           N  
ATOM    587  CA  THR A  42     -18.846  -4.918   4.436  1.00  0.00           C  
ATOM    588  C   THR A  42     -17.657  -5.654   5.053  1.00  0.00           C  
ATOM    589  O   THR A  42     -17.163  -5.292   6.116  1.00  0.00           O  
ATOM    590  CB  THR A  42     -18.396  -3.810   3.460  1.00  0.00           C  
ATOM    591  CG2 THR A  42     -19.564  -2.966   2.950  1.00  0.00           C  
ATOM    592  OG1 THR A  42     -17.435  -2.922   3.986  1.00  0.00           O  
ATOM    593  H   THR A  42     -19.469  -3.725   6.091  1.00  0.00           H  
ATOM    594  HA  THR A  42     -19.364  -5.648   3.814  1.00  0.00           H  
ATOM    595  HB  THR A  42     -17.943  -4.300   2.598  1.00  0.00           H  
ATOM    596  HG1 THR A  42     -16.579  -3.174   3.633  1.00  0.00           H  
ATOM    597 HG21 THR A  42     -19.211  -2.287   2.174  1.00  0.00           H  
ATOM    598 HG22 THR A  42     -20.336  -3.614   2.535  1.00  0.00           H  
ATOM    599 HG23 THR A  42     -19.988  -2.380   3.766  1.00  0.00           H  
ATOM    600  N   ALA A  43     -17.175  -6.704   4.379  1.00  0.00           N  
ATOM    601  CA  ALA A  43     -16.030  -7.496   4.849  1.00  0.00           C  
ATOM    602  C   ALA A  43     -14.672  -6.971   4.345  1.00  0.00           C  
ATOM    603  O   ALA A  43     -13.625  -7.321   4.886  1.00  0.00           O  
ATOM    604  CB  ALA A  43     -16.256  -8.954   4.436  1.00  0.00           C  
ATOM    605  H   ALA A  43     -17.666  -7.022   3.556  1.00  0.00           H  
ATOM    606  HA  ALA A  43     -15.995  -7.464   5.938  1.00  0.00           H  
ATOM    607  HB1 ALA A  43     -16.277  -9.041   3.349  1.00  0.00           H  
ATOM    608  HB2 ALA A  43     -17.197  -9.316   4.849  1.00  0.00           H  
ATOM    609  HB3 ALA A  43     -15.445  -9.570   4.824  1.00  0.00           H  
ATOM    610  N   THR A  44     -14.676  -6.139   3.302  1.00  0.00           N  
ATOM    611  CA  THR A  44     -13.464  -5.612   2.666  1.00  0.00           C  
ATOM    612  C   THR A  44     -13.472  -4.095   2.638  1.00  0.00           C  
ATOM    613  O   THR A  44     -14.524  -3.477   2.450  1.00  0.00           O  
ATOM    614  CB  THR A  44     -13.285  -6.146   1.238  1.00  0.00           C  
ATOM    615  CG2 THR A  44     -13.161  -7.667   1.202  1.00  0.00           C  
ATOM    616  OG1 THR A  44     -14.384  -5.799   0.425  1.00  0.00           O  
ATOM    617  H   THR A  44     -15.563  -5.888   2.888  1.00  0.00           H  
ATOM    618  HA  THR A  44     -12.590  -5.920   3.239  1.00  0.00           H  
ATOM    619  HB  THR A  44     -12.378  -5.713   0.816  1.00  0.00           H  
ATOM    620  HG1 THR A  44     -14.486  -4.845   0.448  1.00  0.00           H  
ATOM    621 HG21 THR A  44     -12.922  -7.987   0.188  1.00  0.00           H  
ATOM    622 HG22 THR A  44     -14.097  -8.133   1.510  1.00  0.00           H  
ATOM    623 HG23 THR A  44     -12.363  -7.982   1.874  1.00  0.00           H  
ATOM    624  N   GLY A  45     -12.287  -3.511   2.786  1.00  0.00           N  
ATOM    625  CA  GLY A  45     -12.028  -2.111   2.482  1.00  0.00           C  
ATOM    626  C   GLY A  45     -11.447  -1.947   1.079  1.00  0.00           C  
ATOM    627  O   GLY A  45     -11.185  -2.933   0.384  1.00  0.00           O  
ATOM    628  H   GLY A  45     -11.480  -4.102   2.929  1.00  0.00           H  
ATOM    629  HA2 GLY A  45     -11.318  -1.716   3.209  1.00  0.00           H  
ATOM    630  HA3 GLY A  45     -12.943  -1.524   2.557  1.00  0.00           H  
ATOM    631  N   VAL A  46     -11.207  -0.700   0.679  1.00  0.00           N  
ATOM    632  CA  VAL A  46     -10.624  -0.350  -0.622  1.00  0.00           C  
ATOM    633  C   VAL A  46      -9.202   0.150  -0.420  1.00  0.00           C  
ATOM    634  O   VAL A  46      -8.980   1.208   0.166  1.00  0.00           O  
ATOM    635  CB  VAL A  46     -11.481   0.684  -1.376  1.00  0.00           C  
ATOM    636  CG1 VAL A  46     -10.875   1.011  -2.750  1.00  0.00           C  
ATOM    637  CG2 VAL A  46     -12.907   0.164  -1.600  1.00  0.00           C  
ATOM    638  H   VAL A  46     -11.351   0.034   1.358  1.00  0.00           H  
ATOM    639  HA  VAL A  46     -10.582  -1.240  -1.249  1.00  0.00           H  
ATOM    640  HB  VAL A  46     -11.539   1.605  -0.796  1.00  0.00           H  
ATOM    641 HG11 VAL A  46     -10.766   0.095  -3.331  1.00  0.00           H  
ATOM    642 HG12 VAL A  46      -9.898   1.479  -2.629  1.00  0.00           H  
ATOM    643 HG13 VAL A  46     -11.528   1.701  -3.283  1.00  0.00           H  
ATOM    644 HG21 VAL A  46     -12.880  -0.780  -2.144  1.00  0.00           H  
ATOM    645 HG22 VAL A  46     -13.405   0.006  -0.643  1.00  0.00           H  
ATOM    646 HG23 VAL A  46     -13.487   0.891  -2.168  1.00  0.00           H  
ATOM    647  N   LEU A  47      -8.235  -0.597  -0.940  1.00  0.00           N  
ATOM    648  CA  LEU A  47      -6.829  -0.220  -0.984  1.00  0.00           C  
ATOM    649  C   LEU A  47      -6.530   0.486  -2.307  1.00  0.00           C  
ATOM    650  O   LEU A  47      -6.818  -0.046  -3.377  1.00  0.00           O  
ATOM    651  CB  LEU A  47      -5.981  -1.489  -0.811  1.00  0.00           C  
ATOM    652  CG  LEU A  47      -4.467  -1.235  -0.888  1.00  0.00           C  
ATOM    653  CD1 LEU A  47      -3.956  -0.453   0.323  1.00  0.00           C  
ATOM    654  CD2 LEU A  47      -3.741  -2.573  -0.970  1.00  0.00           C  
ATOM    655  H   LEU A  47      -8.504  -1.419  -1.462  1.00  0.00           H  
ATOM    656  HA  LEU A  47      -6.609   0.465  -0.165  1.00  0.00           H  
ATOM    657  HB2 LEU A  47      -6.218  -1.960   0.143  1.00  0.00           H  
ATOM    658  HB3 LEU A  47      -6.258  -2.188  -1.600  1.00  0.00           H  
ATOM    659  HG  LEU A  47      -4.230  -0.677  -1.794  1.00  0.00           H  
ATOM    660 HD11 LEU A  47      -4.365   0.557   0.324  1.00  0.00           H  
ATOM    661 HD12 LEU A  47      -4.236  -0.961   1.245  1.00  0.00           H  
ATOM    662 HD13 LEU A  47      -2.869  -0.382   0.277  1.00  0.00           H  
ATOM    663 HD21 LEU A  47      -3.868  -3.128  -0.040  1.00  0.00           H  
ATOM    664 HD22 LEU A  47      -4.134  -3.164  -1.797  1.00  0.00           H  
ATOM    665 HD23 LEU A  47      -2.682  -2.402  -1.161  1.00  0.00           H  
ATOM    666  N   ARG A  48      -5.894   1.651  -2.239  1.00  0.00           N  
ATOM    667  CA  ARG A  48      -5.274   2.356  -3.359  1.00  0.00           C  
ATOM    668  C   ARG A  48      -3.765   2.370  -3.156  1.00  0.00           C  
ATOM    669  O   ARG A  48      -3.283   2.784  -2.104  1.00  0.00           O  
ATOM    670  CB  ARG A  48      -5.857   3.770  -3.473  1.00  0.00           C  
ATOM    671  CG  ARG A  48      -5.184   4.613  -4.571  1.00  0.00           C  
ATOM    672  CD  ARG A  48      -5.774   6.028  -4.585  1.00  0.00           C  
ATOM    673  NE  ARG A  48      -4.891   6.988  -5.282  1.00  0.00           N  
ATOM    674  CZ  ARG A  48      -4.514   8.183  -4.846  1.00  0.00           C  
ATOM    675  NH1 ARG A  48      -4.965   8.714  -3.743  1.00  0.00           N1+
ATOM    676  NH2 ARG A  48      -3.652   8.885  -5.522  1.00  0.00           N  
ATOM    677  H   ARG A  48      -5.720   2.022  -1.316  1.00  0.00           H  
ATOM    678  HA  ARG A  48      -5.486   1.813  -4.281  1.00  0.00           H  
ATOM    679  HB2 ARG A  48      -6.926   3.699  -3.673  1.00  0.00           H  
ATOM    680  HB3 ARG A  48      -5.725   4.272  -2.514  1.00  0.00           H  
ATOM    681  HG2 ARG A  48      -4.117   4.691  -4.361  1.00  0.00           H  
ATOM    682  HG3 ARG A  48      -5.319   4.143  -5.545  1.00  0.00           H  
ATOM    683  HD2 ARG A  48      -6.750   6.006  -5.069  1.00  0.00           H  
ATOM    684  HD3 ARG A  48      -5.913   6.343  -3.551  1.00  0.00           H  
ATOM    685  HE  ARG A  48      -4.451   6.681  -6.138  1.00  0.00           H  
ATOM    686 HH11 ARG A  48      -5.529   8.161  -3.114  1.00  0.00           H  
ATOM    687 HH12 ARG A  48      -4.532   9.559  -3.399  1.00  0.00           H  
ATOM    688 HH21 ARG A  48      -3.277   8.544  -6.396  1.00  0.00           H  
ATOM    689 HH22 ARG A  48      -3.269   9.729  -5.122  1.00  0.00           H  
ATOM    690  N   LEU A  49      -3.045   1.975  -4.195  1.00  0.00           N  
ATOM    691  CA  LEU A  49      -1.592   2.053  -4.260  1.00  0.00           C  
ATOM    692  C   LEU A  49      -1.187   2.994  -5.393  1.00  0.00           C  
ATOM    693  O   LEU A  49      -1.819   3.004  -6.451  1.00  0.00           O  
ATOM    694  CB  LEU A  49      -0.993   0.651  -4.445  1.00  0.00           C  
ATOM    695  CG  LEU A  49      -1.348  -0.381  -3.366  1.00  0.00           C  
ATOM    696  CD1 LEU A  49      -0.775  -1.740  -3.761  1.00  0.00           C  
ATOM    697  CD2 LEU A  49      -0.772   0.010  -2.009  1.00  0.00           C  
ATOM    698  H   LEU A  49      -3.533   1.700  -5.035  1.00  0.00           H  
ATOM    699  HA  LEU A  49      -1.205   2.467  -3.329  1.00  0.00           H  
ATOM    700  HB2 LEU A  49      -1.326   0.265  -5.409  1.00  0.00           H  
ATOM    701  HB3 LEU A  49       0.092   0.751  -4.459  1.00  0.00           H  
ATOM    702  HG  LEU A  49      -2.430  -0.478  -3.285  1.00  0.00           H  
ATOM    703 HD11 LEU A  49      -1.007  -2.479  -2.994  1.00  0.00           H  
ATOM    704 HD12 LEU A  49       0.306  -1.671  -3.881  1.00  0.00           H  
ATOM    705 HD13 LEU A  49      -1.218  -2.067  -4.702  1.00  0.00           H  
ATOM    706 HD21 LEU A  49      -1.011  -0.763  -1.279  1.00  0.00           H  
ATOM    707 HD22 LEU A  49       0.311   0.111  -2.083  1.00  0.00           H  
ATOM    708 HD23 LEU A  49      -1.209   0.950  -1.673  1.00  0.00           H  
ATOM    709  N   SER A  50      -0.133   3.769  -5.175  1.00  0.00           N  
ATOM    710  CA  SER A  50       0.482   4.646  -6.167  1.00  0.00           C  
ATOM    711  C   SER A  50       1.996   4.519  -6.078  1.00  0.00           C  
ATOM    712  O   SER A  50       2.572   4.675  -5.003  1.00  0.00           O  
ATOM    713  CB  SER A  50       0.054   6.095  -5.931  1.00  0.00           C  
ATOM    714  OG  SER A  50       0.666   6.935  -6.885  1.00  0.00           O  
ATOM    715  H   SER A  50       0.293   3.739  -4.260  1.00  0.00           H  
ATOM    716  HA  SER A  50       0.168   4.358  -7.170  1.00  0.00           H  
ATOM    717  HB2 SER A  50       0.353   6.406  -4.930  1.00  0.00           H  
ATOM    718  HB3 SER A  50      -1.030   6.173  -6.019  1.00  0.00           H  
ATOM    719  HG  SER A  50       0.595   7.847  -6.596  1.00  0.00           H  
ATOM    720  N   ASN A  51       2.643   4.266  -7.207  1.00  0.00           N  
ATOM    721  CA  ASN A  51       4.087   4.191  -7.330  1.00  0.00           C  
ATOM    722  C   ASN A  51       4.552   5.321  -8.244  1.00  0.00           C  
ATOM    723  O   ASN A  51       4.395   5.242  -9.458  1.00  0.00           O  
ATOM    724  CB  ASN A  51       4.468   2.808  -7.866  1.00  0.00           C  
ATOM    725  CG  ASN A  51       5.962   2.628  -7.982  1.00  0.00           C  
ATOM    726  ND2 ASN A  51       6.384   1.604  -8.679  1.00  0.00           N  
ATOM    727  OD1 ASN A  51       6.738   3.378  -7.412  1.00  0.00           O  
ATOM    728  H   ASN A  51       2.112   4.179  -8.061  1.00  0.00           H  
ATOM    729  HA  ASN A  51       4.560   4.316  -6.356  1.00  0.00           H  
ATOM    730  HB2 ASN A  51       4.018   2.662  -8.849  1.00  0.00           H  
ATOM    731  HB3 ASN A  51       4.110   2.040  -7.180  1.00  0.00           H  
ATOM    732 HD21 ASN A  51       5.718   1.071  -9.221  1.00  0.00           H  
ATOM    733 HD22 ASN A  51       7.375   1.526  -8.858  1.00  0.00           H  
ATOM    734  N   GLY A  52       5.106   6.377  -7.648  1.00  0.00           N  
ATOM    735  CA  GLY A  52       5.667   7.510  -8.389  1.00  0.00           C  
ATOM    736  C   GLY A  52       7.084   7.268  -8.910  1.00  0.00           C  
ATOM    737  O   GLY A  52       7.631   8.137  -9.580  1.00  0.00           O  
ATOM    738  H   GLY A  52       5.244   6.354  -6.648  1.00  0.00           H  
ATOM    739  HA2 GLY A  52       5.030   7.742  -9.242  1.00  0.00           H  
ATOM    740  HA3 GLY A  52       5.700   8.381  -7.735  1.00  0.00           H  
ATOM    741  N   ASP A  53       7.691   6.121  -8.599  1.00  0.00           N  
ATOM    742  CA  ASP A  53       9.068   5.823  -8.976  1.00  0.00           C  
ATOM    743  C   ASP A  53       9.179   5.214 -10.382  1.00  0.00           C  
ATOM    744  O   ASP A  53       8.197   4.784 -10.994  1.00  0.00           O  
ATOM    745  CB  ASP A  53       9.718   4.929  -7.914  1.00  0.00           C  
ATOM    746  CG  ASP A  53       9.858   5.658  -6.579  1.00  0.00           C  
ATOM    747  OD1 ASP A  53      10.807   6.453  -6.449  1.00  0.00           O  
ATOM    748  OD2 ASP A  53       9.058   5.385  -5.660  1.00  0.00           O1-
ATOM    749  H   ASP A  53       7.198   5.420  -8.065  1.00  0.00           H  
ATOM    750  HA  ASP A  53       9.632   6.756  -8.990  1.00  0.00           H  
ATOM    751  HB2 ASP A  53      10.715   4.653  -8.256  1.00  0.00           H  
ATOM    752  HB3 ASP A  53       9.150   4.007  -7.793  1.00  0.00           H  
ATOM    753  N   SER A  54      10.413   5.166 -10.889  1.00  0.00           N  
ATOM    754  CA  SER A  54      10.774   4.618 -12.204  1.00  0.00           C  
ATOM    755  C   SER A  54      11.032   3.106 -12.210  1.00  0.00           C  
ATOM    756  O   SER A  54      11.365   2.543 -13.250  1.00  0.00           O  
ATOM    757  CB  SER A  54      12.002   5.356 -12.738  1.00  0.00           C  
ATOM    758  OG  SER A  54      13.092   5.221 -11.840  1.00  0.00           O  
ATOM    759  H   SER A  54      11.170   5.546 -10.338  1.00  0.00           H  
ATOM    760  HA  SER A  54       9.951   4.803 -12.894  1.00  0.00           H  
ATOM    761  HB2 SER A  54      12.275   4.954 -13.713  1.00  0.00           H  
ATOM    762  HB3 SER A  54      11.759   6.413 -12.853  1.00  0.00           H  
ATOM    763  HG  SER A  54      13.849   5.661 -12.232  1.00  0.00           H  
ATOM    764  N   TYR A  55      10.882   2.438 -11.067  1.00  0.00           N  
ATOM    765  CA  TYR A  55      11.052   0.993 -10.910  1.00  0.00           C  
ATOM    766  C   TYR A  55       9.783   0.361 -10.343  1.00  0.00           C  
ATOM    767  O   TYR A  55       8.947   1.034  -9.731  1.00  0.00           O  
ATOM    768  CB  TYR A  55      12.290   0.693 -10.054  1.00  0.00           C  
ATOM    769  CG  TYR A  55      12.323   1.417  -8.722  1.00  0.00           C  
ATOM    770  CD1 TYR A  55      12.948   2.675  -8.621  1.00  0.00           C  
ATOM    771  CD2 TYR A  55      11.710   0.846  -7.592  1.00  0.00           C  
ATOM    772  CE1 TYR A  55      12.940   3.369  -7.395  1.00  0.00           C  
ATOM    773  CE2 TYR A  55      11.735   1.516  -6.357  1.00  0.00           C  
ATOM    774  CZ  TYR A  55      12.323   2.793  -6.263  1.00  0.00           C  
ATOM    775  OH  TYR A  55      12.253   3.478  -5.095  1.00  0.00           O  
ATOM    776  H   TYR A  55      10.547   2.950 -10.264  1.00  0.00           H  
ATOM    777  HA  TYR A  55      11.219   0.539 -11.887  1.00  0.00           H  
ATOM    778  HB2 TYR A  55      12.353  -0.381  -9.880  1.00  0.00           H  
ATOM    779  HB3 TYR A  55      13.174   0.976 -10.626  1.00  0.00           H  
ATOM    780  HD1 TYR A  55      13.375   3.136  -9.499  1.00  0.00           H  
ATOM    781  HD2 TYR A  55      11.229  -0.117  -7.673  1.00  0.00           H  
ATOM    782  HE1 TYR A  55      13.354   4.364  -7.328  1.00  0.00           H  
ATOM    783  HE2 TYR A  55      11.283   1.070  -5.483  1.00  0.00           H  
ATOM    784  HH  TYR A  55      12.429   4.414  -5.217  1.00  0.00           H  
ATOM    785  N   ARG A  56       9.623  -0.943 -10.565  1.00  0.00           N  
ATOM    786  CA  ARG A  56       8.477  -1.692 -10.057  1.00  0.00           C  
ATOM    787  C   ARG A  56       8.637  -1.895  -8.554  1.00  0.00           C  
ATOM    788  O   ARG A  56       9.749  -1.988  -8.039  1.00  0.00           O  
ATOM    789  CB  ARG A  56       8.367  -3.006 -10.835  1.00  0.00           C  
ATOM    790  CG  ARG A  56       7.140  -3.838 -10.435  1.00  0.00           C  
ATOM    791  CD  ARG A  56       6.958  -5.031 -11.368  1.00  0.00           C  
ATOM    792  NE  ARG A  56       8.064  -5.989 -11.210  1.00  0.00           N  
ATOM    793  CZ  ARG A  56       8.139  -7.196 -11.728  1.00  0.00           C  
ATOM    794  NH1 ARG A  56       7.253  -7.615 -12.590  1.00  0.00           N1+
ATOM    795  NH2 ARG A  56       9.114  -7.992 -11.395  1.00  0.00           N  
ATOM    796  H   ARG A  56      10.417  -1.473 -10.896  1.00  0.00           H  
ATOM    797  HA  ARG A  56       7.572  -1.105 -10.214  1.00  0.00           H  
ATOM    798  HB2 ARG A  56       8.299  -2.771 -11.897  1.00  0.00           H  
ATOM    799  HB3 ARG A  56       9.273  -3.589 -10.671  1.00  0.00           H  
ATOM    800  HG2 ARG A  56       6.242  -3.223 -10.500  1.00  0.00           H  
ATOM    801  HG3 ARG A  56       7.249  -4.195  -9.411  1.00  0.00           H  
ATOM    802  HD2 ARG A  56       6.014  -5.517 -11.119  1.00  0.00           H  
ATOM    803  HD3 ARG A  56       6.906  -4.676 -12.397  1.00  0.00           H  
ATOM    804  HE  ARG A  56       8.833  -5.717 -10.614  1.00  0.00           H  
ATOM    805 HH11 ARG A  56       7.332  -8.544 -12.978  1.00  0.00           H  
ATOM    806 HH12 ARG A  56       6.540  -6.958 -12.874  1.00  0.00           H  
ATOM    807 HH21 ARG A  56       9.795  -7.696 -10.709  1.00  0.00           H  
ATOM    808 HH22 ARG A  56       9.183  -8.934 -11.751  1.00  0.00           H  
ATOM    809  N   LYS A  57       7.517  -1.966  -7.843  1.00  0.00           N  
ATOM    810  CA  LYS A  57       7.505  -2.255  -6.413  1.00  0.00           C  
ATOM    811  C   LYS A  57       6.629  -3.447  -6.086  1.00  0.00           C  
ATOM    812  O   LYS A  57       5.603  -3.674  -6.729  1.00  0.00           O  
ATOM    813  CB  LYS A  57       7.079  -1.017  -5.620  1.00  0.00           C  
ATOM    814  CG  LYS A  57       8.136   0.091  -5.682  1.00  0.00           C  
ATOM    815  CD  LYS A  57       7.656   1.272  -4.845  1.00  0.00           C  
ATOM    816  CE  LYS A  57       8.665   2.409  -4.914  1.00  0.00           C  
ATOM    817  NZ  LYS A  57       8.213   3.535  -4.083  1.00  0.00           N1+
ATOM    818  H   LYS A  57       6.634  -1.850  -8.320  1.00  0.00           H  
ATOM    819  HA  LYS A  57       8.516  -2.524  -6.108  1.00  0.00           H  
ATOM    820  HB2 LYS A  57       6.928  -1.298  -4.578  1.00  0.00           H  
ATOM    821  HB3 LYS A  57       6.136  -0.648  -6.022  1.00  0.00           H  
ATOM    822  HG2 LYS A  57       9.079  -0.281  -5.282  1.00  0.00           H  
ATOM    823  HG3 LYS A  57       8.283   0.415  -6.712  1.00  0.00           H  
ATOM    824  HD2 LYS A  57       6.700   1.618  -5.237  1.00  0.00           H  
ATOM    825  HD3 LYS A  57       7.528   0.955  -3.810  1.00  0.00           H  
ATOM    826  HE2 LYS A  57       9.643   2.065  -4.579  1.00  0.00           H  
ATOM    827  HE3 LYS A  57       8.751   2.737  -5.950  1.00  0.00           H  
ATOM    828  HZ1 LYS A  57       8.753   4.343  -4.359  1.00  0.00           H  
ATOM    829  HZ2 LYS A  57       8.331   3.353  -3.096  1.00  0.00           H  
ATOM    830  HZ3 LYS A  57       7.264   3.780  -4.329  1.00  0.00           H  
ATOM    831  N   ILE A  58       7.000  -4.143  -5.021  1.00  0.00           N  
ATOM    832  CA  ILE A  58       6.061  -4.939  -4.234  1.00  0.00           C  
ATOM    833  C   ILE A  58       5.666  -4.100  -3.029  1.00  0.00           C  
ATOM    834  O   ILE A  58       6.533  -3.655  -2.286  1.00  0.00           O  
ATOM    835  CB  ILE A  58       6.658  -6.295  -3.820  1.00  0.00           C  
ATOM    836  CG1 ILE A  58       6.920  -7.155  -5.066  1.00  0.00           C  
ATOM    837  CG2 ILE A  58       5.704  -7.031  -2.863  1.00  0.00           C  
ATOM    838  CD1 ILE A  58       7.853  -8.330  -4.767  1.00  0.00           C  
ATOM    839  H   ILE A  58       7.895  -3.920  -4.610  1.00  0.00           H  
ATOM    840  HA  ILE A  58       5.171  -5.145  -4.830  1.00  0.00           H  
ATOM    841  HB  ILE A  58       7.601  -6.118  -3.303  1.00  0.00           H  
ATOM    842 HG12 ILE A  58       5.978  -7.525  -5.470  1.00  0.00           H  
ATOM    843 HG13 ILE A  58       7.390  -6.536  -5.831  1.00  0.00           H  
ATOM    844 HG21 ILE A  58       4.719  -7.127  -3.321  1.00  0.00           H  
ATOM    845 HG22 ILE A  58       5.614  -6.486  -1.923  1.00  0.00           H  
ATOM    846 HG23 ILE A  58       6.085  -8.025  -2.628  1.00  0.00           H  
ATOM    847 HD11 ILE A  58       8.106  -8.870  -5.680  1.00  0.00           H  
ATOM    848 HD12 ILE A  58       7.369  -9.037  -4.093  1.00  0.00           H  
ATOM    849 HD13 ILE A  58       8.777  -7.954  -4.329  1.00  0.00           H  
ATOM    850  N   TYR A  59       4.372  -3.898  -2.813  1.00  0.00           N  
ATOM    851  CA  TYR A  59       3.843  -3.306  -1.589  1.00  0.00           C  
ATOM    852  C   TYR A  59       3.360  -4.406  -0.657  1.00  0.00           C  
ATOM    853  O   TYR A  59       2.529  -5.218  -1.051  1.00  0.00           O  
ATOM    854  CB  TYR A  59       2.704  -2.338  -1.910  1.00  0.00           C  
ATOM    855  CG  TYR A  59       3.187  -1.022  -2.477  1.00  0.00           C  
ATOM    856  CD1 TYR A  59       3.400   0.074  -1.617  1.00  0.00           C  
ATOM    857  CD2 TYR A  59       3.451  -0.902  -3.853  1.00  0.00           C  
ATOM    858  CE1 TYR A  59       3.833   1.308  -2.138  1.00  0.00           C  
ATOM    859  CE2 TYR A  59       3.928   0.317  -4.366  1.00  0.00           C  
ATOM    860  CZ  TYR A  59       4.093   1.430  -3.520  1.00  0.00           C  
ATOM    861  OH  TYR A  59       4.500   2.613  -4.047  1.00  0.00           O  
ATOM    862  H   TYR A  59       3.718  -4.288  -3.476  1.00  0.00           H  
ATOM    863  HA  TYR A  59       4.624  -2.741  -1.079  1.00  0.00           H  
ATOM    864  HB2 TYR A  59       2.150  -2.132  -0.995  1.00  0.00           H  
ATOM    865  HB3 TYR A  59       2.014  -2.809  -2.610  1.00  0.00           H  
ATOM    866  HD1 TYR A  59       3.217  -0.031  -0.558  1.00  0.00           H  
ATOM    867  HD2 TYR A  59       3.315  -1.751  -4.507  1.00  0.00           H  
ATOM    868  HE1 TYR A  59       3.973   2.156  -1.484  1.00  0.00           H  
ATOM    869  HE2 TYR A  59       4.166   0.417  -5.415  1.00  0.00           H  
ATOM    870  HH  TYR A  59       4.238   3.360  -3.504  1.00  0.00           H  
ATOM    871  N   ARG A  60       3.832  -4.399   0.586  1.00  0.00           N  
ATOM    872  CA  ARG A  60       3.319  -5.222   1.682  1.00  0.00           C  
ATOM    873  C   ARG A  60       2.372  -4.387   2.526  1.00  0.00           C  
ATOM    874  O   ARG A  60       2.788  -3.373   3.081  1.00  0.00           O  
ATOM    875  CB  ARG A  60       4.499  -5.742   2.506  1.00  0.00           C  
ATOM    876  CG  ARG A  60       4.066  -6.558   3.728  1.00  0.00           C  
ATOM    877  CD  ARG A  60       5.283  -6.982   4.559  1.00  0.00           C  
ATOM    878  NE  ARG A  60       4.858  -7.696   5.776  1.00  0.00           N  
ATOM    879  CZ  ARG A  60       4.444  -7.147   6.904  1.00  0.00           C  
ATOM    880  NH1 ARG A  60       4.463  -5.854   7.080  1.00  0.00           N1+
ATOM    881  NH2 ARG A  60       3.985  -7.897   7.861  1.00  0.00           N  
ATOM    882  H   ARG A  60       4.491  -3.671   0.822  1.00  0.00           H  
ATOM    883  HA  ARG A  60       2.771  -6.076   1.282  1.00  0.00           H  
ATOM    884  HB2 ARG A  60       5.105  -6.378   1.862  1.00  0.00           H  
ATOM    885  HB3 ARG A  60       5.101  -4.895   2.835  1.00  0.00           H  
ATOM    886  HG2 ARG A  60       3.528  -7.445   3.393  1.00  0.00           H  
ATOM    887  HG3 ARG A  60       3.408  -5.960   4.358  1.00  0.00           H  
ATOM    888  HD2 ARG A  60       5.917  -7.638   3.962  1.00  0.00           H  
ATOM    889  HD3 ARG A  60       5.877  -6.106   4.819  1.00  0.00           H  
ATOM    890  HE  ARG A  60       4.871  -8.705   5.728  1.00  0.00           H  
ATOM    891 HH11 ARG A  60       4.073  -5.408   7.898  1.00  0.00           H  
ATOM    892 HH12 ARG A  60       4.813  -5.265   6.338  1.00  0.00           H  
ATOM    893 HH21 ARG A  60       3.868  -8.892   7.733  1.00  0.00           H  
ATOM    894 HH22 ARG A  60       3.655  -7.483   8.721  1.00  0.00           H  
ATOM    895  N   ILE A  61       1.135  -4.844   2.666  1.00  0.00           N  
ATOM    896  CA  ILE A  61       0.093  -4.187   3.456  1.00  0.00           C  
ATOM    897  C   ILE A  61      -0.278  -5.101   4.614  1.00  0.00           C  
ATOM    898  O   ILE A  61      -0.845  -6.168   4.384  1.00  0.00           O  
ATOM    899  CB  ILE A  61      -1.128  -3.867   2.569  1.00  0.00           C  
ATOM    900  CG1 ILE A  61      -0.738  -3.129   1.270  1.00  0.00           C  
ATOM    901  CG2 ILE A  61      -2.155  -3.056   3.376  1.00  0.00           C  
ATOM    902  CD1 ILE A  61       0.011  -1.808   1.470  1.00  0.00           C  
ATOM    903  H   ILE A  61       0.882  -5.684   2.166  1.00  0.00           H  
ATOM    904  HA  ILE A  61       0.470  -3.251   3.870  1.00  0.00           H  
ATOM    905  HB  ILE A  61      -1.600  -4.802   2.269  1.00  0.00           H  
ATOM    906 HG12 ILE A  61      -0.132  -3.782   0.642  1.00  0.00           H  
ATOM    907 HG13 ILE A  61      -1.654  -2.916   0.719  1.00  0.00           H  
ATOM    908 HG21 ILE A  61      -2.572  -3.664   4.179  1.00  0.00           H  
ATOM    909 HG22 ILE A  61      -2.969  -2.727   2.730  1.00  0.00           H  
ATOM    910 HG23 ILE A  61      -1.677  -2.181   3.815  1.00  0.00           H  
ATOM    911 HD11 ILE A  61      -0.613  -1.125   2.047  1.00  0.00           H  
ATOM    912 HD12 ILE A  61       0.233  -1.360   0.502  1.00  0.00           H  
ATOM    913 HD13 ILE A  61       0.954  -1.964   1.995  1.00  0.00           H  
ATOM    914  N   ALA A  62       0.060  -4.705   5.841  1.00  0.00           N  
ATOM    915  CA  ALA A  62      -0.230  -5.491   7.035  1.00  0.00           C  
ATOM    916  C   ALA A  62      -1.460  -4.959   7.768  1.00  0.00           C  
ATOM    917  O   ALA A  62      -1.599  -3.750   7.961  1.00  0.00           O  
ATOM    918  CB  ALA A  62       0.997  -5.516   7.942  1.00  0.00           C  
ATOM    919  H   ALA A  62       0.476  -3.794   5.973  1.00  0.00           H  
ATOM    920  HA  ALA A  62      -0.436  -6.523   6.749  1.00  0.00           H  
ATOM    921  HB1 ALA A  62       1.205  -4.505   8.292  1.00  0.00           H  
ATOM    922  HB2 ALA A  62       1.849  -5.902   7.382  1.00  0.00           H  
ATOM    923  HB3 ALA A  62       0.805  -6.161   8.799  1.00  0.00           H  
ATOM    924  N   GLY A  63      -2.322  -5.875   8.200  1.00  0.00           N  
ATOM    925  CA  GLY A  63      -3.410  -5.612   9.134  1.00  0.00           C  
ATOM    926  C   GLY A  63      -3.082  -6.053  10.567  1.00  0.00           C  
ATOM    927  O   GLY A  63      -1.926  -6.352  10.889  1.00  0.00           O  
ATOM    928  H   GLY A  63      -2.127  -6.843   7.987  1.00  0.00           H  
ATOM    929  HA2 GLY A  63      -3.640  -4.547   9.150  1.00  0.00           H  
ATOM    930  HA3 GLY A  63      -4.295  -6.149   8.793  1.00  0.00           H  
ATOM    931  N   PRO A  64      -4.100  -6.121  11.447  1.00  0.00           N  
ATOM    932  CA  PRO A  64      -3.942  -6.606  12.814  1.00  0.00           C  
ATOM    933  C   PRO A  64      -3.271  -7.982  12.866  1.00  0.00           C  
ATOM    934  O   PRO A  64      -3.429  -8.802  11.962  1.00  0.00           O  
ATOM    935  CB  PRO A  64      -5.351  -6.646  13.413  1.00  0.00           C  
ATOM    936  CG  PRO A  64      -6.114  -5.617  12.584  1.00  0.00           C  
ATOM    937  CD  PRO A  64      -5.490  -5.771  11.201  1.00  0.00           C  
ATOM    938  HA  PRO A  64      -3.337  -5.887  13.366  1.00  0.00           H  
ATOM    939  HB2 PRO A  64      -5.346  -6.389  14.473  1.00  0.00           H  
ATOM    940  HB3 PRO A  64      -5.796  -7.629  13.262  1.00  0.00           H  
ATOM    941  HG2 PRO A  64      -7.183  -5.830  12.573  1.00  0.00           H  
ATOM    942  HG3 PRO A  64      -5.920  -4.615  12.967  1.00  0.00           H  
ATOM    943  HD2 PRO A  64      -5.979  -6.579  10.658  1.00  0.00           H  
ATOM    944  HD3 PRO A  64      -5.580  -4.833  10.653  1.00  0.00           H  
ATOM    945  N   ASN A  65      -2.512  -8.232  13.934  1.00  0.00           N  
ATOM    946  CA  ASN A  65      -1.708  -9.450  14.109  1.00  0.00           C  
ATOM    947  C   ASN A  65      -0.659  -9.674  13.005  1.00  0.00           C  
ATOM    948  O   ASN A  65      -0.176 -10.787  12.822  1.00  0.00           O  
ATOM    949  CB  ASN A  65      -2.631 -10.660  14.339  1.00  0.00           C  
ATOM    950  CG  ASN A  65      -3.649 -10.402  15.431  1.00  0.00           C  
ATOM    951  ND2 ASN A  65      -4.877 -10.824  15.247  1.00  0.00           N  
ATOM    952  OD1 ASN A  65      -3.365  -9.789  16.445  1.00  0.00           O  
ATOM    953  H   ASN A  65      -2.493  -7.555  14.683  1.00  0.00           H  
ATOM    954  HA  ASN A  65      -1.134  -9.318  15.027  1.00  0.00           H  
ATOM    955  HB2 ASN A  65      -2.035 -11.523  14.633  1.00  0.00           H  
ATOM    956  HB3 ASN A  65      -3.144 -10.911  13.411  1.00  0.00           H  
ATOM    957 HD21 ASN A  65      -5.519 -10.674  16.012  1.00  0.00           H  
ATOM    958 HD22 ASN A  65      -5.118 -11.342  14.414  1.00  0.00           H  
ATOM    959  N   ASN A  66      -0.292  -8.609  12.280  1.00  0.00           N  
ATOM    960  CA  ASN A  66       0.734  -8.604  11.239  1.00  0.00           C  
ATOM    961  C   ASN A  66       0.445  -9.535  10.044  1.00  0.00           C  
ATOM    962  O   ASN A  66       1.356  -9.855   9.277  1.00  0.00           O  
ATOM    963  CB  ASN A  66       2.106  -8.829  11.901  1.00  0.00           C  
ATOM    964  CG  ASN A  66       3.265  -8.332  11.062  1.00  0.00           C  
ATOM    965  ND2 ASN A  66       4.355  -9.062  11.032  1.00  0.00           N  
ATOM    966  OD1 ASN A  66       3.224  -7.269  10.452  1.00  0.00           O  
ATOM    967  H   ASN A  66      -0.814  -7.753  12.403  1.00  0.00           H  
ATOM    968  HA  ASN A  66       0.725  -7.597  10.823  1.00  0.00           H  
ATOM    969  HB2 ASN A  66       2.151  -8.297  12.852  1.00  0.00           H  
ATOM    970  HB3 ASN A  66       2.231  -9.893  12.102  1.00  0.00           H  
ATOM    971 HD21 ASN A  66       4.375  -9.948  11.517  1.00  0.00           H  
ATOM    972 HD22 ASN A  66       5.161  -8.711  10.534  1.00  0.00           H  
ATOM    973  N   VAL A  67      -0.819  -9.933   9.858  1.00  0.00           N  
ATOM    974  CA  VAL A  67      -1.271 -10.639   8.653  1.00  0.00           C  
ATOM    975  C   VAL A  67      -1.166  -9.670   7.483  1.00  0.00           C  
ATOM    976  O   VAL A  67      -1.774  -8.598   7.512  1.00  0.00           O  
ATOM    977  CB  VAL A  67      -2.709 -11.166   8.807  1.00  0.00           C  
ATOM    978  CG1 VAL A  67      -3.166 -11.906   7.542  1.00  0.00           C  
ATOM    979  CG2 VAL A  67      -2.814 -12.138   9.989  1.00  0.00           C  
ATOM    980  H   VAL A  67      -1.518  -9.632  10.521  1.00  0.00           H  
ATOM    981  HA  VAL A  67      -0.611 -11.488   8.473  1.00  0.00           H  
ATOM    982  HB  VAL A  67      -3.385 -10.330   8.987  1.00  0.00           H  
ATOM    983 HG11 VAL A  67      -3.201 -11.224   6.692  1.00  0.00           H  
ATOM    984 HG12 VAL A  67      -4.169 -12.304   7.692  1.00  0.00           H  
ATOM    985 HG13 VAL A  67      -2.487 -12.728   7.317  1.00  0.00           H  
ATOM    986 HG21 VAL A  67      -3.832 -12.520  10.065  1.00  0.00           H  
ATOM    987 HG22 VAL A  67      -2.572 -11.627  10.921  1.00  0.00           H  
ATOM    988 HG23 VAL A  67      -2.126 -12.973   9.852  1.00  0.00           H  
ATOM    989  N   ALA A  68      -0.365 -10.019   6.478  1.00  0.00           N  
ATOM    990  CA  ALA A  68      -0.025  -9.114   5.390  1.00  0.00           C  
ATOM    991  C   ALA A  68      -0.313  -9.705   4.012  1.00  0.00           C  
ATOM    992  O   ALA A  68      -0.124 -10.897   3.786  1.00  0.00           O  
ATOM    993  CB  ALA A  68       1.432  -8.668   5.539  1.00  0.00           C  
ATOM    994  H   ALA A  68       0.072 -10.930   6.484  1.00  0.00           H  
ATOM    995  HA  ALA A  68      -0.654  -8.228   5.478  1.00  0.00           H  
ATOM    996  HB1 ALA A  68       1.650  -7.906   4.791  1.00  0.00           H  
ATOM    997  HB2 ALA A  68       2.097  -9.520   5.396  1.00  0.00           H  
ATOM    998  HB3 ALA A  68       1.578  -8.247   6.534  1.00  0.00           H  
ATOM    999  N   GLN A  69      -0.717  -8.832   3.091  1.00  0.00           N  
ATOM   1000  CA  GLN A  69      -0.883  -9.139   1.674  1.00  0.00           C  
ATOM   1001  C   GLN A  69       0.130  -8.332   0.859  1.00  0.00           C  
ATOM   1002  O   GLN A  69       0.405  -7.170   1.173  1.00  0.00           O  
ATOM   1003  CB  GLN A  69      -2.327  -8.837   1.244  1.00  0.00           C  
ATOM   1004  CG  GLN A  69      -2.708  -9.458  -0.114  1.00  0.00           C  
ATOM   1005  CD  GLN A  69      -2.887 -10.973  -0.070  1.00  0.00           C  
ATOM   1006  NE2 GLN A  69      -2.875 -11.654  -1.191  1.00  0.00           N  
ATOM   1007  OE1 GLN A  69      -3.061 -11.582   0.967  1.00  0.00           O  
ATOM   1008  H   GLN A  69      -0.828  -7.870   3.375  1.00  0.00           H  
ATOM   1009  HA  GLN A  69      -0.692 -10.200   1.515  1.00  0.00           H  
ATOM   1010  HB2 GLN A  69      -2.454  -7.756   1.188  1.00  0.00           H  
ATOM   1011  HB3 GLN A  69      -3.017  -9.207   2.003  1.00  0.00           H  
ATOM   1012  HG2 GLN A  69      -3.669  -9.046  -0.420  1.00  0.00           H  
ATOM   1013  HG3 GLN A  69      -1.973  -9.195  -0.875  1.00  0.00           H  
ATOM   1014 HE21 GLN A  69      -2.983 -12.653  -1.087  1.00  0.00           H  
ATOM   1015 HE22 GLN A  69      -2.717 -11.203  -2.080  1.00  0.00           H  
ATOM   1016  N   PHE A  70       0.662  -8.941  -0.196  1.00  0.00           N  
ATOM   1017  CA  PHE A  70       1.668  -8.340  -1.063  1.00  0.00           C  
ATOM   1018  C   PHE A  70       1.085  -8.072  -2.451  1.00  0.00           C  
ATOM   1019  O   PHE A  70       0.350  -8.904  -2.987  1.00  0.00           O  
ATOM   1020  CB  PHE A  70       2.909  -9.233  -1.120  1.00  0.00           C  
ATOM   1021  CG  PHE A  70       3.605  -9.449   0.208  1.00  0.00           C  
ATOM   1022  CD1 PHE A  70       4.820  -8.798   0.487  1.00  0.00           C  
ATOM   1023  CD2 PHE A  70       3.073 -10.361   1.141  1.00  0.00           C  
ATOM   1024  CE1 PHE A  70       5.507  -9.071   1.682  1.00  0.00           C  
ATOM   1025  CE2 PHE A  70       3.743 -10.608   2.350  1.00  0.00           C  
ATOM   1026  CZ  PHE A  70       4.966  -9.971   2.615  1.00  0.00           C  
ATOM   1027  H   PHE A  70       0.384  -9.888  -0.409  1.00  0.00           H  
ATOM   1028  HA  PHE A  70       1.985  -7.391  -0.629  1.00  0.00           H  
ATOM   1029  HB2 PHE A  70       3.624  -8.799  -1.819  1.00  0.00           H  
ATOM   1030  HB3 PHE A  70       2.614 -10.208  -1.507  1.00  0.00           H  
ATOM   1031  HD1 PHE A  70       5.260  -8.132  -0.241  1.00  0.00           H  
ATOM   1032  HD2 PHE A  70       2.168 -10.906   0.920  1.00  0.00           H  
ATOM   1033  HE1 PHE A  70       6.479  -8.635   1.860  1.00  0.00           H  
ATOM   1034  HE2 PHE A  70       3.353 -11.337   3.044  1.00  0.00           H  
ATOM   1035  HZ  PHE A  70       5.525 -10.228   3.502  1.00  0.00           H  
ATOM   1036  N   TYR A  71       1.423  -6.926  -3.040  1.00  0.00           N  
ATOM   1037  CA  TYR A  71       0.907  -6.492  -4.337  1.00  0.00           C  
ATOM   1038  C   TYR A  71       2.010  -5.963  -5.242  1.00  0.00           C  
ATOM   1039  O   TYR A  71       2.796  -5.111  -4.833  1.00  0.00           O  
ATOM   1040  CB  TYR A  71      -0.147  -5.398  -4.149  1.00  0.00           C  
ATOM   1041  CG  TYR A  71      -1.382  -5.857  -3.413  1.00  0.00           C  
ATOM   1042  CD1 TYR A  71      -2.399  -6.527  -4.117  1.00  0.00           C  
ATOM   1043  CD2 TYR A  71      -1.511  -5.621  -2.031  1.00  0.00           C  
ATOM   1044  CE1 TYR A  71      -3.562  -6.932  -3.444  1.00  0.00           C  
ATOM   1045  CE2 TYR A  71      -2.675  -6.029  -1.352  1.00  0.00           C  
ATOM   1046  CZ  TYR A  71      -3.706  -6.676  -2.068  1.00  0.00           C  
ATOM   1047  OH  TYR A  71      -4.857  -7.048  -1.456  1.00  0.00           O  
ATOM   1048  H   TYR A  71       1.997  -6.278  -2.520  1.00  0.00           H  
ATOM   1049  HA  TYR A  71       0.431  -7.337  -4.834  1.00  0.00           H  
ATOM   1050  HB2 TYR A  71      -0.449  -5.030  -5.130  1.00  0.00           H  
ATOM   1051  HB3 TYR A  71       0.302  -4.563  -3.612  1.00  0.00           H  
ATOM   1052  HD1 TYR A  71      -2.287  -6.732  -5.172  1.00  0.00           H  
ATOM   1053  HD2 TYR A  71      -0.713  -5.130  -1.492  1.00  0.00           H  
ATOM   1054  HE1 TYR A  71      -4.359  -7.432  -3.975  1.00  0.00           H  
ATOM   1055  HE2 TYR A  71      -2.777  -5.838  -0.294  1.00  0.00           H  
ATOM   1056  HH  TYR A  71      -4.876  -6.815  -0.525  1.00  0.00           H  
ATOM   1057  N   TRP A  72       2.007  -6.403  -6.495  1.00  0.00           N  
ATOM   1058  CA  TRP A  72       2.808  -5.804  -7.553  1.00  0.00           C  
ATOM   1059  C   TRP A  72       2.240  -4.448  -7.966  1.00  0.00           C  
ATOM   1060  O   TRP A  72       1.035  -4.308  -8.199  1.00  0.00           O  
ATOM   1061  CB  TRP A  72       2.857  -6.748  -8.756  1.00  0.00           C  
ATOM   1062  CG  TRP A  72       3.715  -7.950  -8.553  1.00  0.00           C  
ATOM   1063  CD1 TRP A  72       3.318  -9.241  -8.499  1.00  0.00           C  
ATOM   1064  CD2 TRP A  72       5.157  -7.971  -8.387  1.00  0.00           C  
ATOM   1065  CE2 TRP A  72       5.581  -9.322  -8.227  1.00  0.00           C  
ATOM   1066  CE3 TRP A  72       6.143  -6.971  -8.406  1.00  0.00           C  
ATOM   1067  NE1 TRP A  72       4.419 -10.054  -8.307  1.00  0.00           N  
ATOM   1068  CZ2 TRP A  72       6.927  -9.673  -8.081  1.00  0.00           C  
ATOM   1069  CZ3 TRP A  72       7.496  -7.323  -8.347  1.00  0.00           C  
ATOM   1070  CH2 TRP A  72       7.892  -8.660  -8.169  1.00  0.00           C  
ATOM   1071  H   TRP A  72       1.325  -7.101  -6.754  1.00  0.00           H  
ATOM   1072  HA  TRP A  72       3.823  -5.651  -7.185  1.00  0.00           H  
ATOM   1073  HB2 TRP A  72       3.263  -6.202  -9.607  1.00  0.00           H  
ATOM   1074  HB3 TRP A  72       1.845  -7.059  -9.016  1.00  0.00           H  
ATOM   1075  HD1 TRP A  72       2.296  -9.583  -8.576  1.00  0.00           H  
ATOM   1076  HE1 TRP A  72       4.360 -11.061  -8.250  1.00  0.00           H  
ATOM   1077  HE3 TRP A  72       5.856  -5.936  -8.516  1.00  0.00           H  
ATOM   1078  HZ2 TRP A  72       7.226 -10.702  -7.947  1.00  0.00           H  
ATOM   1079  HZ3 TRP A  72       8.237  -6.546  -8.465  1.00  0.00           H  
ATOM   1080  HH2 TRP A  72       8.938  -8.920  -8.104  1.00  0.00           H  
ATOM   1081  N   LEU A  73       3.117  -3.459  -8.120  1.00  0.00           N  
ATOM   1082  CA  LEU A  73       2.787  -2.181  -8.729  1.00  0.00           C  
ATOM   1083  C   LEU A  73       3.918  -1.731  -9.654  1.00  0.00           C  
ATOM   1084  O   LEU A  73       5.029  -1.455  -9.200  1.00  0.00           O  
ATOM   1085  CB  LEU A  73       2.475  -1.163  -7.617  1.00  0.00           C  
ATOM   1086  CG  LEU A  73       2.005   0.206  -8.137  1.00  0.00           C  
ATOM   1087  CD1 LEU A  73       0.839   0.069  -9.100  1.00  0.00           C  
ATOM   1088  CD2 LEU A  73       1.482   1.074  -7.003  1.00  0.00           C  
ATOM   1089  H   LEU A  73       4.069  -3.602  -7.816  1.00  0.00           H  
ATOM   1090  HA  LEU A  73       1.895  -2.320  -9.340  1.00  0.00           H  
ATOM   1091  HB2 LEU A  73       1.697  -1.580  -6.977  1.00  0.00           H  
ATOM   1092  HB3 LEU A  73       3.371  -1.021  -7.012  1.00  0.00           H  
ATOM   1093  HG  LEU A  73       2.827   0.711  -8.645  1.00  0.00           H  
ATOM   1094 HD11 LEU A  73       0.409   1.046  -9.319  1.00  0.00           H  
ATOM   1095 HD12 LEU A  73       0.080  -0.584  -8.668  1.00  0.00           H  
ATOM   1096 HD13 LEU A  73       1.234  -0.340 -10.029  1.00  0.00           H  
ATOM   1097 HD21 LEU A  73       2.242   1.227  -6.237  1.00  0.00           H  
ATOM   1098 HD22 LEU A  73       1.172   2.040  -7.400  1.00  0.00           H  
ATOM   1099 HD23 LEU A  73       0.617   0.576  -6.567  1.00  0.00           H  
ATOM   1100  N   ASP A  74       3.625  -1.665 -10.952  1.00  0.00           N  
ATOM   1101  CA  ASP A  74       4.570  -1.193 -11.966  1.00  0.00           C  
ATOM   1102  C   ASP A  74       5.037   0.248 -11.688  1.00  0.00           C  
ATOM   1103  O   ASP A  74       4.433   0.991 -10.907  1.00  0.00           O  
ATOM   1104  CB  ASP A  74       3.961  -1.345 -13.372  1.00  0.00           C  
ATOM   1105  CG  ASP A  74       3.754  -2.806 -13.801  1.00  0.00           C  
ATOM   1106  OD1 ASP A  74       4.471  -3.724 -13.331  1.00  0.00           O  
ATOM   1107  OD2 ASP A  74       2.829  -3.082 -14.597  1.00  0.00           O1-
ATOM   1108  H   ASP A  74       2.709  -1.952 -11.265  1.00  0.00           H  
ATOM   1109  HA  ASP A  74       5.460  -1.820 -11.934  1.00  0.00           H  
ATOM   1110  HB2 ASP A  74       3.005  -0.821 -13.402  1.00  0.00           H  
ATOM   1111  HB3 ASP A  74       4.625  -0.876 -14.098  1.00  0.00           H  
ATOM   1112  N   ALA A  75       6.150   0.630 -12.312  1.00  0.00           N  
ATOM   1113  CA  ALA A  75       6.662   1.995 -12.268  1.00  0.00           C  
ATOM   1114  C   ALA A  75       5.605   3.002 -12.750  1.00  0.00           C  
ATOM   1115  O   ALA A  75       4.813   2.699 -13.648  1.00  0.00           O  
ATOM   1116  CB  ALA A  75       7.919   2.065 -13.137  1.00  0.00           C  
ATOM   1117  H   ALA A  75       6.587  -0.007 -12.963  1.00  0.00           H  
ATOM   1118  HA  ALA A  75       6.938   2.244 -11.243  1.00  0.00           H  
ATOM   1119  HB1 ALA A  75       7.672   1.819 -14.170  1.00  0.00           H  
ATOM   1120  HB2 ALA A  75       8.323   3.077 -13.110  1.00  0.00           H  
ATOM   1121  HB3 ALA A  75       8.671   1.365 -12.772  1.00  0.00           H  
ATOM   1122  N   SER A  76       5.601   4.196 -12.151  1.00  0.00           N  
ATOM   1123  CA  SER A  76       4.728   5.323 -12.530  1.00  0.00           C  
ATOM   1124  C   SER A  76       3.241   4.953 -12.674  1.00  0.00           C  
ATOM   1125  O   SER A  76       2.524   5.509 -13.504  1.00  0.00           O  
ATOM   1126  CB  SER A  76       5.277   6.018 -13.778  1.00  0.00           C  
ATOM   1127  OG  SER A  76       6.624   6.405 -13.565  1.00  0.00           O  
ATOM   1128  H   SER A  76       6.307   4.367 -11.449  1.00  0.00           H  
ATOM   1129  HA  SER A  76       4.773   6.057 -11.726  1.00  0.00           H  
ATOM   1130  HB2 SER A  76       5.219   5.342 -14.631  1.00  0.00           H  
ATOM   1131  HB3 SER A  76       4.683   6.907 -13.991  1.00  0.00           H  
ATOM   1132  HG  SER A  76       6.909   6.087 -12.705  1.00  0.00           H  
ATOM   1133  N   SER A  77       2.777   3.982 -11.885  1.00  0.00           N  
ATOM   1134  CA  SER A  77       1.437   3.406 -11.985  1.00  0.00           C  
ATOM   1135  C   SER A  77       0.672   3.545 -10.676  1.00  0.00           C  
ATOM   1136  O   SER A  77       1.240   3.681  -9.594  1.00  0.00           O  
ATOM   1137  CB  SER A  77       1.510   1.937 -12.409  1.00  0.00           C  
ATOM   1138  OG  SER A  77       2.020   1.827 -13.719  1.00  0.00           O  
ATOM   1139  H   SER A  77       3.409   3.609 -11.192  1.00  0.00           H  
ATOM   1140  HA  SER A  77       0.870   3.935 -12.751  1.00  0.00           H  
ATOM   1141  HB2 SER A  77       0.509   1.506 -12.392  1.00  0.00           H  
ATOM   1142  HB3 SER A  77       2.138   1.379 -11.714  1.00  0.00           H  
ATOM   1143  HG  SER A  77       2.916   2.172 -13.735  1.00  0.00           H  
ATOM   1144  N   GLN A  78      -0.650   3.451 -10.766  1.00  0.00           N  
ATOM   1145  CA  GLN A  78      -1.534   3.374  -9.610  1.00  0.00           C  
ATOM   1146  C   GLN A  78      -2.583   2.288  -9.818  1.00  0.00           C  
ATOM   1147  O   GLN A  78      -2.932   1.956 -10.952  1.00  0.00           O  
ATOM   1148  CB  GLN A  78      -2.172   4.743  -9.321  1.00  0.00           C  
ATOM   1149  CG  GLN A  78      -3.073   5.254 -10.459  1.00  0.00           C  
ATOM   1150  CD  GLN A  78      -3.801   6.549 -10.113  1.00  0.00           C  
ATOM   1151  NE2 GLN A  78      -4.722   6.977 -10.948  1.00  0.00           N  
ATOM   1152  OE1 GLN A  78      -3.604   7.179  -9.083  1.00  0.00           O  
ATOM   1153  H   GLN A  78      -1.061   3.300 -11.676  1.00  0.00           H  
ATOM   1154  HA  GLN A  78      -0.946   3.087  -8.738  1.00  0.00           H  
ATOM   1155  HB2 GLN A  78      -1.380   5.469  -9.137  1.00  0.00           H  
ATOM   1156  HB3 GLN A  78      -2.769   4.660  -8.412  1.00  0.00           H  
ATOM   1157  HG2 GLN A  78      -2.471   5.428 -11.351  1.00  0.00           H  
ATOM   1158  HG3 GLN A  78      -3.827   4.504 -10.698  1.00  0.00           H  
ATOM   1159 HE21 GLN A  78      -5.104   7.892 -10.753  1.00  0.00           H  
ATOM   1160 HE22 GLN A  78      -4.844   6.523 -11.842  1.00  0.00           H  
ATOM   1161  N   CYS A  79      -3.131   1.764  -8.729  1.00  0.00           N  
ATOM   1162  CA  CYS A  79      -4.265   0.853  -8.790  1.00  0.00           C  
ATOM   1163  C   CYS A  79      -5.129   0.897  -7.541  1.00  0.00           C  
ATOM   1164  O   CYS A  79      -4.773   1.498  -6.526  1.00  0.00           O  
ATOM   1165  CB  CYS A  79      -3.776  -0.567  -9.037  1.00  0.00           C  
ATOM   1166  SG  CYS A  79      -2.692  -1.246  -7.761  1.00  0.00           S  
ATOM   1167  H   CYS A  79      -2.804   2.069  -7.823  1.00  0.00           H  
ATOM   1168  HA  CYS A  79      -4.899   1.139  -9.630  1.00  0.00           H  
ATOM   1169  HB2 CYS A  79      -3.273  -0.565 -10.004  1.00  0.00           H  
ATOM   1170  HB3 CYS A  79      -4.632  -1.232  -9.153  1.00  0.00           H  
ATOM   1171  N   LYS A  80      -6.285   0.242  -7.649  1.00  0.00           N  
ATOM   1172  CA  LYS A  80      -7.207  -0.005  -6.549  1.00  0.00           C  
ATOM   1173  C   LYS A  80      -7.548  -1.488  -6.492  1.00  0.00           C  
ATOM   1174  O   LYS A  80      -7.688  -2.123  -7.533  1.00  0.00           O  
ATOM   1175  CB  LYS A  80      -8.475   0.844  -6.693  1.00  0.00           C  
ATOM   1176  CG  LYS A  80      -8.190   2.346  -6.566  1.00  0.00           C  
ATOM   1177  CD  LYS A  80      -9.495   3.138  -6.702  1.00  0.00           C  
ATOM   1178  CE  LYS A  80      -9.227   4.642  -6.590  1.00  0.00           C  
ATOM   1179  NZ  LYS A  80     -10.476   5.425  -6.770  1.00  0.00           N1+
ATOM   1180  H   LYS A  80      -6.465  -0.269  -8.501  1.00  0.00           H  
ATOM   1181  HA  LYS A  80      -6.707   0.256  -5.617  1.00  0.00           H  
ATOM   1182  HB2 LYS A  80      -9.174   0.555  -5.908  1.00  0.00           H  
ATOM   1183  HB3 LYS A  80      -8.938   0.637  -7.658  1.00  0.00           H  
ATOM   1184  HG2 LYS A  80      -7.500   2.662  -7.348  1.00  0.00           H  
ATOM   1185  HG3 LYS A  80      -7.742   2.545  -5.592  1.00  0.00           H  
ATOM   1186  HD2 LYS A  80     -10.183   2.827  -5.916  1.00  0.00           H  
ATOM   1187  HD3 LYS A  80      -9.941   2.917  -7.671  1.00  0.00           H  
ATOM   1188  HE2 LYS A  80      -8.496   4.921  -7.348  1.00  0.00           H  
ATOM   1189  HE3 LYS A  80      -8.794   4.842  -5.610  1.00  0.00           H  
ATOM   1190  HZ1 LYS A  80     -10.880   5.244  -7.678  1.00  0.00           H  
ATOM   1191  HZ2 LYS A  80     -11.159   5.173  -6.070  1.00  0.00           H  
ATOM   1192  HZ3 LYS A  80     -10.298   6.417  -6.697  1.00  0.00           H  
ATOM   1193  N   THR A  81      -7.702  -2.012  -5.287  1.00  0.00           N  
ATOM   1194  CA  THR A  81      -8.139  -3.386  -5.034  1.00  0.00           C  
ATOM   1195  C   THR A  81      -8.889  -3.463  -3.708  1.00  0.00           C  
ATOM   1196  O   THR A  81      -8.800  -2.552  -2.882  1.00  0.00           O  
ATOM   1197  CB  THR A  81      -6.948  -4.354  -5.075  1.00  0.00           C  
ATOM   1198  CG2 THR A  81      -5.962  -4.176  -3.921  1.00  0.00           C  
ATOM   1199  OG1 THR A  81      -7.433  -5.673  -5.050  1.00  0.00           O  
ATOM   1200  H   THR A  81      -7.556  -1.420  -4.482  1.00  0.00           H  
ATOM   1201  HA  THR A  81      -8.831  -3.688  -5.821  1.00  0.00           H  
ATOM   1202  HB  THR A  81      -6.412  -4.207  -6.013  1.00  0.00           H  
ATOM   1203  HG1 THR A  81      -6.682  -6.260  -4.934  1.00  0.00           H  
ATOM   1204 HG21 THR A  81      -5.074  -4.779  -4.111  1.00  0.00           H  
ATOM   1205 HG22 THR A  81      -6.414  -4.489  -2.979  1.00  0.00           H  
ATOM   1206 HG23 THR A  81      -5.656  -3.132  -3.851  1.00  0.00           H  
ATOM   1207  N   ASN A  82      -9.629  -4.545  -3.496  1.00  0.00           N  
ATOM   1208  CA  ASN A  82     -10.283  -4.809  -2.221  1.00  0.00           C  
ATOM   1209  C   ASN A  82      -9.333  -5.587  -1.310  1.00  0.00           C  
ATOM   1210  O   ASN A  82      -8.662  -6.516  -1.756  1.00  0.00           O  
ATOM   1211  CB  ASN A  82     -11.609  -5.540  -2.462  1.00  0.00           C  
ATOM   1212  CG  ASN A  82     -12.632  -4.670  -3.170  1.00  0.00           C  
ATOM   1213  ND2 ASN A  82     -13.545  -5.271  -3.894  1.00  0.00           N  
ATOM   1214  OD1 ASN A  82     -12.638  -3.453  -3.089  1.00  0.00           O  
ATOM   1215  H   ASN A  82      -9.527  -5.312  -4.145  1.00  0.00           H  
ATOM   1216  HA  ASN A  82     -10.510  -3.860  -1.735  1.00  0.00           H  
ATOM   1217  HB2 ASN A  82     -12.039  -5.840  -1.507  1.00  0.00           H  
ATOM   1218  HB3 ASN A  82     -11.423  -6.439  -3.050  1.00  0.00           H  
ATOM   1219 HD21 ASN A  82     -13.582  -6.279  -3.943  1.00  0.00           H  
ATOM   1220 HD22 ASN A  82     -14.233  -4.673  -4.330  1.00  0.00           H  
ATOM   1221  N   LEU A  83      -9.294  -5.230  -0.028  1.00  0.00           N  
ATOM   1222  CA  LEU A  83      -8.469  -5.911   0.967  1.00  0.00           C  
ATOM   1223  C   LEU A  83      -9.302  -6.238   2.211  1.00  0.00           C  
ATOM   1224  O   LEU A  83      -9.971  -5.372   2.777  1.00  0.00           O  
ATOM   1225  CB  LEU A  83      -7.218  -5.059   1.248  1.00  0.00           C  
ATOM   1226  CG  LEU A  83      -6.262  -5.647   2.298  1.00  0.00           C  
ATOM   1227  CD1 LEU A  83      -5.597  -6.959   1.880  1.00  0.00           C  
ATOM   1228  CD2 LEU A  83      -5.145  -4.643   2.563  1.00  0.00           C  
ATOM   1229  H   LEU A  83      -9.881  -4.464   0.273  1.00  0.00           H  
ATOM   1230  HA  LEU A  83      -8.133  -6.859   0.546  1.00  0.00           H  
ATOM   1231  HB2 LEU A  83      -7.542  -4.076   1.592  1.00  0.00           H  
ATOM   1232  HB3 LEU A  83      -6.674  -4.921   0.314  1.00  0.00           H  
ATOM   1233  HG  LEU A  83      -6.814  -5.828   3.221  1.00  0.00           H  
ATOM   1234 HD11 LEU A  83      -6.334  -7.686   1.540  1.00  0.00           H  
ATOM   1235 HD12 LEU A  83      -5.078  -7.381   2.740  1.00  0.00           H  
ATOM   1236 HD13 LEU A  83      -4.860  -6.775   1.098  1.00  0.00           H  
ATOM   1237 HD21 LEU A  83      -5.560  -3.736   3.005  1.00  0.00           H  
ATOM   1238 HD22 LEU A  83      -4.640  -4.391   1.630  1.00  0.00           H  
ATOM   1239 HD23 LEU A  83      -4.414  -5.078   3.243  1.00  0.00           H  
ATOM   1240  N   ALA A  84      -9.258  -7.506   2.623  1.00  0.00           N  
ATOM   1241  CA  ALA A  84     -10.015  -8.057   3.746  1.00  0.00           C  
ATOM   1242  C   ALA A  84      -9.273  -7.875   5.081  1.00  0.00           C  
ATOM   1243  O   ALA A  84      -8.954  -8.841   5.770  1.00  0.00           O  
ATOM   1244  CB  ALA A  84     -10.358  -9.520   3.433  1.00  0.00           C  
ATOM   1245  H   ALA A  84      -8.686  -8.156   2.103  1.00  0.00           H  
ATOM   1246  HA  ALA A  84     -10.956  -7.514   3.837  1.00  0.00           H  
ATOM   1247  HB1 ALA A  84     -11.009  -9.914   4.213  1.00  0.00           H  
ATOM   1248  HB2 ALA A  84     -10.870  -9.599   2.474  1.00  0.00           H  
ATOM   1249  HB3 ALA A  84      -9.448 -10.118   3.401  1.00  0.00           H  
ATOM   1250  N   ILE A  85      -8.968  -6.625   5.432  1.00  0.00           N  
ATOM   1251  CA  ILE A  85      -8.466  -6.252   6.760  1.00  0.00           C  
ATOM   1252  C   ILE A  85      -9.351  -5.154   7.345  1.00  0.00           C  
ATOM   1253  O   ILE A  85      -9.958  -4.378   6.610  1.00  0.00           O  
ATOM   1254  CB  ILE A  85      -6.968  -5.865   6.751  1.00  0.00           C  
ATOM   1255  CG1 ILE A  85      -6.706  -4.540   6.001  1.00  0.00           C  
ATOM   1256  CG2 ILE A  85      -6.121  -7.041   6.228  1.00  0.00           C  
ATOM   1257  CD1 ILE A  85      -5.231  -4.124   5.958  1.00  0.00           C  
ATOM   1258  H   ILE A  85      -9.285  -5.877   4.832  1.00  0.00           H  
ATOM   1259  HA  ILE A  85      -8.567  -7.113   7.421  1.00  0.00           H  
ATOM   1260  HB  ILE A  85      -6.674  -5.706   7.788  1.00  0.00           H  
ATOM   1261 HG12 ILE A  85      -7.093  -4.598   4.983  1.00  0.00           H  
ATOM   1262 HG13 ILE A  85      -7.244  -3.740   6.509  1.00  0.00           H  
ATOM   1263 HG21 ILE A  85      -6.410  -7.962   6.734  1.00  0.00           H  
ATOM   1264 HG22 ILE A  85      -6.268  -7.171   5.155  1.00  0.00           H  
ATOM   1265 HG23 ILE A  85      -5.063  -6.868   6.425  1.00  0.00           H  
ATOM   1266 HD11 ILE A  85      -5.140  -3.151   5.474  1.00  0.00           H  
ATOM   1267 HD12 ILE A  85      -4.833  -4.056   6.970  1.00  0.00           H  
ATOM   1268 HD13 ILE A  85      -4.637  -4.855   5.409  1.00  0.00           H  
ATOM   1269  N   THR A  86      -9.426  -5.072   8.670  1.00  0.00           N  
ATOM   1270  CA  THR A  86     -10.231  -4.045   9.351  1.00  0.00           C  
ATOM   1271  C   THR A  86      -9.552  -2.678   9.349  1.00  0.00           C  
ATOM   1272  O   THR A  86     -10.222  -1.656   9.242  1.00  0.00           O  
ATOM   1273  CB  THR A  86     -10.531  -4.462  10.793  1.00  0.00           C  
ATOM   1274  CG2 THR A  86     -11.447  -5.684  10.849  1.00  0.00           C  
ATOM   1275  OG1 THR A  86      -9.338  -4.812  11.460  1.00  0.00           O  
ATOM   1276  H   THR A  86      -8.935  -5.741   9.246  1.00  0.00           H  
ATOM   1277  HA  THR A  86     -11.181  -3.925   8.829  1.00  0.00           H  
ATOM   1278  HB  THR A  86     -11.013  -3.636  11.317  1.00  0.00           H  
ATOM   1279  HG1 THR A  86      -9.580  -5.024  12.365  1.00  0.00           H  
ATOM   1280 HG21 THR A  86     -11.693  -5.913  11.886  1.00  0.00           H  
ATOM   1281 HG22 THR A  86     -10.963  -6.550  10.397  1.00  0.00           H  
ATOM   1282 HG23 THR A  86     -12.371  -5.473  10.312  1.00  0.00           H  
ATOM   1283  N   GLN A  87      -8.224  -2.661   9.443  1.00  0.00           N  
ATOM   1284  CA  GLN A  87      -7.376  -1.475   9.370  1.00  0.00           C  
ATOM   1285  C   GLN A  87      -5.964  -1.878   8.945  1.00  0.00           C  
ATOM   1286  O   GLN A  87      -5.551  -3.013   9.185  1.00  0.00           O  
ATOM   1287  CB  GLN A  87      -7.358  -0.747  10.726  1.00  0.00           C  
ATOM   1288  CG  GLN A  87      -6.750  -1.563  11.881  1.00  0.00           C  
ATOM   1289  CD  GLN A  87      -6.807  -0.827  13.216  1.00  0.00           C  
ATOM   1290  NE2 GLN A  87      -6.098  -1.304  14.216  1.00  0.00           N  
ATOM   1291  OE1 GLN A  87      -7.485   0.172  13.404  1.00  0.00           O  
ATOM   1292  H   GLN A  87      -7.749  -3.547   9.544  1.00  0.00           H  
ATOM   1293  HA  GLN A  87      -7.773  -0.791   8.620  1.00  0.00           H  
ATOM   1294  HB2 GLN A  87      -8.381  -0.475  10.985  1.00  0.00           H  
ATOM   1295  HB3 GLN A  87      -6.785   0.174  10.617  1.00  0.00           H  
ATOM   1296  HG2 GLN A  87      -7.287  -2.505  11.990  1.00  0.00           H  
ATOM   1297  HG3 GLN A  87      -5.706  -1.785  11.658  1.00  0.00           H  
ATOM   1298 HE21 GLN A  87      -5.494  -2.104  14.090  1.00  0.00           H  
ATOM   1299 HE22 GLN A  87      -6.137  -0.770  15.072  1.00  0.00           H  
ATOM   1300  N   MET A  88      -5.209  -0.958   8.358  1.00  0.00           N  
ATOM   1301  CA  MET A  88      -3.787  -1.150   8.076  1.00  0.00           C  
ATOM   1302  C   MET A  88      -2.962  -0.788   9.316  1.00  0.00           C  
ATOM   1303  O   MET A  88      -3.169   0.266   9.900  1.00  0.00           O  
ATOM   1304  CB  MET A  88      -3.416  -0.311   6.849  1.00  0.00           C  
ATOM   1305  CG  MET A  88      -1.970  -0.512   6.391  1.00  0.00           C  
ATOM   1306  SD  MET A  88      -1.558   0.364   4.854  1.00  0.00           S  
ATOM   1307  CE  MET A  88      -1.650   2.102   5.352  1.00  0.00           C  
ATOM   1308  H   MET A  88      -5.604  -0.035   8.239  1.00  0.00           H  
ATOM   1309  HA  MET A  88      -3.608  -2.198   7.834  1.00  0.00           H  
ATOM   1310  HB2 MET A  88      -4.075  -0.587   6.025  1.00  0.00           H  
ATOM   1311  HB3 MET A  88      -3.578   0.742   7.077  1.00  0.00           H  
ATOM   1312  HG2 MET A  88      -1.288  -0.187   7.176  1.00  0.00           H  
ATOM   1313  HG3 MET A  88      -1.805  -1.577   6.226  1.00  0.00           H  
ATOM   1314  HE1 MET A  88      -1.458   2.737   4.487  1.00  0.00           H  
ATOM   1315  HE2 MET A  88      -2.646   2.329   5.733  1.00  0.00           H  
ATOM   1316  HE3 MET A  88      -0.899   2.305   6.115  1.00  0.00           H  
ATOM   1317  N   THR A  89      -2.023  -1.630   9.740  1.00  0.00           N  
ATOM   1318  CA  THR A  89      -1.121  -1.332  10.870  1.00  0.00           C  
ATOM   1319  C   THR A  89       0.201  -0.748  10.393  1.00  0.00           C  
ATOM   1320  O   THR A  89       0.747   0.180  10.985  1.00  0.00           O  
ATOM   1321  CB  THR A  89      -0.853  -2.583  11.717  1.00  0.00           C  
ATOM   1322  CG2 THR A  89      -2.125  -3.072  12.409  1.00  0.00           C  
ATOM   1323  OG1 THR A  89      -0.366  -3.646  10.927  1.00  0.00           O  
ATOM   1324  H   THR A  89      -1.909  -2.508   9.253  1.00  0.00           H  
ATOM   1325  HA  THR A  89      -1.577  -0.586  11.520  1.00  0.00           H  
ATOM   1326  HB  THR A  89      -0.115  -2.344  12.483  1.00  0.00           H  
ATOM   1327  HG1 THR A  89       0.536  -3.465  10.652  1.00  0.00           H  
ATOM   1328 HG21 THR A  89      -2.881  -3.333  11.668  1.00  0.00           H  
ATOM   1329 HG22 THR A  89      -2.513  -2.286  13.058  1.00  0.00           H  
ATOM   1330 HG23 THR A  89      -1.892  -3.951  13.009  1.00  0.00           H  
ATOM   1331  N   ASN A  90       0.728  -1.269   9.290  1.00  0.00           N  
ATOM   1332  CA  ASN A  90       1.939  -0.779   8.646  1.00  0.00           C  
ATOM   1333  C   ASN A  90       1.923  -1.137   7.162  1.00  0.00           C  
ATOM   1334  O   ASN A  90       1.205  -2.043   6.729  1.00  0.00           O  
ATOM   1335  CB  ASN A  90       3.192  -1.328   9.356  1.00  0.00           C  
ATOM   1336  CG  ASN A  90       3.262  -2.845   9.421  1.00  0.00           C  
ATOM   1337  ND2 ASN A  90       2.967  -3.432  10.561  1.00  0.00           N  
ATOM   1338  OD1 ASN A  90       3.589  -3.531   8.466  1.00  0.00           O  
ATOM   1339  H   ASN A  90       0.196  -1.964   8.787  1.00  0.00           H  
ATOM   1340  HA  ASN A  90       1.971   0.308   8.709  1.00  0.00           H  
ATOM   1341  HB2 ASN A  90       4.076  -0.973   8.825  1.00  0.00           H  
ATOM   1342  HB3 ASN A  90       3.237  -0.920  10.366  1.00  0.00           H  
ATOM   1343 HD21 ASN A  90       2.802  -2.876  11.388  1.00  0.00           H  
ATOM   1344 HD22 ASN A  90       3.056  -4.437  10.600  1.00  0.00           H  
ATOM   1345  N   ALA A  91       2.755  -0.432   6.408  1.00  0.00           N  
ATOM   1346  CA  ALA A  91       3.053  -0.768   5.033  1.00  0.00           C  
ATOM   1347  C   ALA A  91       4.565  -0.805   4.825  1.00  0.00           C  
ATOM   1348  O   ALA A  91       5.323  -0.077   5.469  1.00  0.00           O  
ATOM   1349  CB  ALA A  91       2.352   0.219   4.096  1.00  0.00           C  
ATOM   1350  H   ALA A  91       3.322   0.282   6.843  1.00  0.00           H  
ATOM   1351  HA  ALA A  91       2.664  -1.765   4.825  1.00  0.00           H  
ATOM   1352  HB1 ALA A  91       2.787   1.211   4.215  1.00  0.00           H  
ATOM   1353  HB2 ALA A  91       2.471  -0.108   3.063  1.00  0.00           H  
ATOM   1354  HB3 ALA A  91       1.289   0.259   4.332  1.00  0.00           H  
ATOM   1355  N   ALA A  92       5.000  -1.632   3.889  1.00  0.00           N  
ATOM   1356  CA  ALA A  92       6.375  -1.667   3.428  1.00  0.00           C  
ATOM   1357  C   ALA A  92       6.404  -1.776   1.906  1.00  0.00           C  
ATOM   1358  O   ALA A  92       5.415  -2.194   1.298  1.00  0.00           O  
ATOM   1359  CB  ALA A  92       7.107  -2.815   4.127  1.00  0.00           C  
ATOM   1360  H   ALA A  92       4.325  -2.192   3.389  1.00  0.00           H  
ATOM   1361  HA  ALA A  92       6.872  -0.735   3.697  1.00  0.00           H  
ATOM   1362  HB1 ALA A  92       6.752  -3.779   3.765  1.00  0.00           H  
ATOM   1363  HB2 ALA A  92       6.956  -2.749   5.205  1.00  0.00           H  
ATOM   1364  HB3 ALA A  92       8.174  -2.732   3.921  1.00  0.00           H  
ATOM   1365  N   TRP A  93       7.523  -1.421   1.288  1.00  0.00           N  
ATOM   1366  CA  TRP A  93       7.729  -1.727  -0.120  1.00  0.00           C  
ATOM   1367  C   TRP A  93       9.134  -2.244  -0.400  1.00  0.00           C  
ATOM   1368  O   TRP A  93      10.071  -2.015   0.366  1.00  0.00           O  
ATOM   1369  CB  TRP A  93       7.319  -0.552  -1.019  1.00  0.00           C  
ATOM   1370  CG  TRP A  93       8.088   0.718  -0.833  1.00  0.00           C  
ATOM   1371  CD1 TRP A  93       7.653   1.804  -0.158  1.00  0.00           C  
ATOM   1372  CD2 TRP A  93       9.436   1.043  -1.291  1.00  0.00           C  
ATOM   1373  CE2 TRP A  93       9.769   2.344  -0.810  1.00  0.00           C  
ATOM   1374  CE3 TRP A  93      10.411   0.378  -2.063  1.00  0.00           C  
ATOM   1375  NE1 TRP A  93       8.626   2.781  -0.175  1.00  0.00           N  
ATOM   1376  CZ2 TRP A  93      11.027   2.925  -1.018  1.00  0.00           C  
ATOM   1377  CZ3 TRP A  93      11.672   0.958  -2.291  1.00  0.00           C  
ATOM   1378  CH2 TRP A  93      11.991   2.214  -1.750  1.00  0.00           C  
ATOM   1379  H   TRP A  93       8.314  -1.099   1.826  1.00  0.00           H  
ATOM   1380  HA  TRP A  93       7.070  -2.561  -0.362  1.00  0.00           H  
ATOM   1381  HB2 TRP A  93       6.262  -0.347  -0.851  1.00  0.00           H  
ATOM   1382  HB3 TRP A  93       7.417  -0.861  -2.060  1.00  0.00           H  
ATOM   1383  HD1 TRP A  93       6.695   1.878   0.336  1.00  0.00           H  
ATOM   1384  HE1 TRP A  93       8.549   3.646   0.342  1.00  0.00           H  
ATOM   1385  HE3 TRP A  93      10.199  -0.601  -2.465  1.00  0.00           H  
ATOM   1386  HZ2 TRP A  93      11.262   3.898  -0.614  1.00  0.00           H  
ATOM   1387  HZ3 TRP A  93      12.419   0.415  -2.850  1.00  0.00           H  
ATOM   1388  HH2 TRP A  93      12.974   2.633  -1.910  1.00  0.00           H  
ATOM   1389  N   TYR A  94       9.234  -2.956  -1.517  1.00  0.00           N  
ATOM   1390  CA  TYR A  94      10.443  -3.585  -2.022  1.00  0.00           C  
ATOM   1391  C   TYR A  94      10.635  -3.155  -3.470  1.00  0.00           C  
ATOM   1392  O   TYR A  94       9.674  -3.180  -4.242  1.00  0.00           O  
ATOM   1393  CB  TYR A  94      10.337  -5.111  -1.930  1.00  0.00           C  
ATOM   1394  CG  TYR A  94       9.905  -5.644  -0.580  1.00  0.00           C  
ATOM   1395  CD1 TYR A  94      10.849  -6.224   0.282  1.00  0.00           C  
ATOM   1396  CD2 TYR A  94       8.552  -5.581  -0.195  1.00  0.00           C  
ATOM   1397  CE1 TYR A  94      10.440  -6.727   1.529  1.00  0.00           C  
ATOM   1398  CE2 TYR A  94       8.153  -6.037   1.071  1.00  0.00           C  
ATOM   1399  CZ  TYR A  94       9.095  -6.623   1.935  1.00  0.00           C  
ATOM   1400  OH  TYR A  94       8.704  -7.092   3.149  1.00  0.00           O  
ATOM   1401  H   TYR A  94       8.389  -3.113  -2.048  1.00  0.00           H  
ATOM   1402  HA  TYR A  94      11.295  -3.260  -1.425  1.00  0.00           H  
ATOM   1403  HB2 TYR A  94       9.635  -5.469  -2.683  1.00  0.00           H  
ATOM   1404  HB3 TYR A  94      11.313  -5.529  -2.175  1.00  0.00           H  
ATOM   1405  HD1 TYR A  94      11.890  -6.274  -0.003  1.00  0.00           H  
ATOM   1406  HD2 TYR A  94       7.816  -5.175  -0.874  1.00  0.00           H  
ATOM   1407  HE1 TYR A  94      11.169  -7.168   2.192  1.00  0.00           H  
ATOM   1408  HE2 TYR A  94       7.120  -5.965   1.378  1.00  0.00           H  
ATOM   1409  HH  TYR A  94       9.412  -7.602   3.550  1.00  0.00           H  
ATOM   1410  N   LYS A  95      11.845  -2.741  -3.829  1.00  0.00           N  
ATOM   1411  CA  LYS A  95      12.243  -2.416  -5.195  1.00  0.00           C  
ATOM   1412  C   LYS A  95      12.464  -3.697  -5.989  1.00  0.00           C  
ATOM   1413  O   LYS A  95      13.119  -4.615  -5.501  1.00  0.00           O  
ATOM   1414  CB  LYS A  95      13.506  -1.550  -5.147  1.00  0.00           C  
ATOM   1415  CG  LYS A  95      14.110  -1.346  -6.540  1.00  0.00           C  
ATOM   1416  CD  LYS A  95      15.139  -0.219  -6.526  1.00  0.00           C  
ATOM   1417  CE  LYS A  95      15.618   0.007  -7.958  1.00  0.00           C  
ATOM   1418  NZ  LYS A  95      16.677   1.039  -8.003  1.00  0.00           N1+
ATOM   1419  H   LYS A  95      12.574  -2.790  -3.131  1.00  0.00           H  
ATOM   1420  HA  LYS A  95      11.443  -1.860  -5.684  1.00  0.00           H  
ATOM   1421  HB2 LYS A  95      14.252  -2.020  -4.507  1.00  0.00           H  
ATOM   1422  HB3 LYS A  95      13.244  -0.582  -4.719  1.00  0.00           H  
ATOM   1423  HG2 LYS A  95      14.599  -2.266  -6.860  1.00  0.00           H  
ATOM   1424  HG3 LYS A  95      13.323  -1.117  -7.259  1.00  0.00           H  
ATOM   1425  HD2 LYS A  95      15.971  -0.505  -5.883  1.00  0.00           H  
ATOM   1426  HD3 LYS A  95      14.677   0.691  -6.144  1.00  0.00           H  
ATOM   1427  HE2 LYS A  95      15.989  -0.940  -8.351  1.00  0.00           H  
ATOM   1428  HE3 LYS A  95      14.763   0.304  -8.565  1.00  0.00           H  
ATOM   1429  HZ1 LYS A  95      16.316   1.912  -7.648  1.00  0.00           H  
ATOM   1430  HZ2 LYS A  95      16.992   1.170  -8.953  1.00  0.00           H  
ATOM   1431  HZ3 LYS A  95      17.459   0.751  -7.432  1.00  0.00           H  
ATOM   1432  N   GLU A  96      11.942  -3.720  -7.210  1.00  0.00           N  
ATOM   1433  CA  GLU A  96      12.009  -4.834  -8.161  1.00  0.00           C  
ATOM   1434  C   GLU A  96      12.433  -4.364  -9.552  1.00  0.00           C  
ATOM   1435  O   GLU A  96      12.120  -3.203  -9.919  1.00  0.00           O  
ATOM   1436  CB  GLU A  96      10.643  -5.529  -8.186  1.00  0.00           C  
ATOM   1437  CG  GLU A  96      10.351  -6.249  -6.851  1.00  0.00           C  
ATOM   1438  CD  GLU A  96      11.002  -7.634  -6.711  1.00  0.00           C  
ATOM   1439  OE1 GLU A  96      11.270  -8.030  -5.550  1.00  0.00           O  
ATOM   1440  OE2 GLU A  96      11.193  -8.327  -7.734  1.00  0.00           O1-
ATOM   1441  OXT GLU A  96      13.056  -5.198 -10.233  1.00  0.00           O1-
ATOM   1442  H   GLU A  96      11.433  -2.912  -7.541  1.00  0.00           H  
ATOM   1443  HA  GLU A  96      12.765  -5.558  -7.857  1.00  0.00           H  
ATOM   1444  HB2 GLU A  96       9.872  -4.776  -8.354  1.00  0.00           H  
ATOM   1445  HB3 GLU A  96      10.596  -6.234  -9.016  1.00  0.00           H  
ATOM   1446  HG2 GLU A  96      10.643  -5.626  -6.006  1.00  0.00           H  
ATOM   1447  HG3 GLU A  96       9.274  -6.358  -6.724  1.00  0.00           H  
TER   
END
