# Supplementary material for: The structural repertoire of Fusarium oxysporum f. sp. lycopersici effectors revealed by experimental and computational studies
Source: eLife. 2024 Feb 27;12:RP89280. doi: 10.7554/eLife.89280 (PMC10942635; doi:10.7554/eLife.89280)
Supplement: Source data 1. [file elife-89280-data1.zip › AlphaFold pdb files/PSL1_AF.pdb]

ATOM      1  N   GLU A   1      -2.310  10.185   8.500  1.00  0.00           N  
ATOM      2  CA  GLU A   1      -3.736   9.936   8.226  1.00  0.00           C  
ATOM      3  C   GLU A   1      -3.922   8.451   8.014  1.00  0.00           C  
ATOM      4  O   GLU A   1      -3.112   7.863   7.298  1.00  0.00           O  
ATOM      5  CB  GLU A   1      -4.206  10.680   6.980  1.00  0.00           C  
ATOM      6  CG  GLU A   1      -4.109  12.192   7.172  1.00  0.00           C  
ATOM      7  CD  GLU A   1      -4.604  12.887   5.911  1.00  0.00           C  
ATOM      8  OE1 GLU A   1      -5.577  13.655   6.049  1.00  0.00           O  
ATOM      9  OE2 GLU A   1      -4.018  12.564   4.857  1.00  0.00           O1-
ATOM     10  H   GLU A   1      -2.133  11.179   8.548  1.00  0.00           H  
ATOM     11  HA  GLU A   1      -4.345  10.248   9.074  1.00  0.00           H  
ATOM     12  HB2 GLU A   1      -5.242  10.410   6.775  1.00  0.00           H  
ATOM     13  HB3 GLU A   1      -3.581  10.374   6.140  1.00  0.00           H  
ATOM     14  HG2 GLU A   1      -4.709  12.479   8.035  1.00  0.00           H  
ATOM     15  HG3 GLU A   1      -3.073  12.475   7.361  1.00  0.00           H  
ATOM     16  H2  GLU A   1      -2.044   9.725   9.358  1.00  0.00           H  
ATOM     17  H3  GLU A   1      -1.778   9.777   7.744  1.00  0.00           H  
ATOM     18  N   ASP A   2      -4.935   7.881   8.661  1.00  0.00           N  
ATOM     19  CA  ASP A   2      -5.273   6.466   8.535  1.00  0.00           C  
ATOM     20  C   ASP A   2      -6.277   6.283   7.401  1.00  0.00           C  
ATOM     21  O   ASP A   2      -7.305   6.969   7.360  1.00  0.00           O  
ATOM     22  CB  ASP A   2      -5.848   5.927   9.853  1.00  0.00           C  
ATOM     23  CG  ASP A   2      -4.855   5.964  11.017  1.00  0.00           C  
ATOM     24  OD1 ASP A   2      -3.633   6.040  10.756  1.00  0.00           O  
ATOM     25  OD2 ASP A   2      -5.339   5.906  12.166  1.00  0.00           O1-
ATOM     26  H   ASP A   2      -5.551   8.427   9.246  1.00  0.00           H  
ATOM     27  HA  ASP A   2      -4.373   5.897   8.301  1.00  0.00           H  
ATOM     28  HB2 ASP A   2      -6.158   4.893   9.701  1.00  0.00           H  
ATOM     29  HB3 ASP A   2      -6.732   6.508  10.119  1.00  0.00           H  
ATOM     30  N   TRP A   3      -5.967   5.355   6.500  1.00  0.00           N  
ATOM     31  CA  TRP A   3      -6.785   5.035   5.336  1.00  0.00           C  
ATOM     32  C   TRP A   3      -7.266   3.582   5.380  1.00  0.00           C  
ATOM     33  O   TRP A   3      -6.564   2.704   5.891  1.00  0.00           O  
ATOM     34  CB  TRP A   3      -5.996   5.364   4.068  1.00  0.00           C  
ATOM     35  CG  TRP A   3      -5.610   6.810   3.946  1.00  0.00           C  
ATOM     36  CD1 TRP A   3      -4.441   7.352   4.345  1.00  0.00           C  
ATOM     37  CD2 TRP A   3      -6.406   7.925   3.449  1.00  0.00           C  
ATOM     38  CE2 TRP A   3      -5.637   9.120   3.548  1.00  0.00           C  
ATOM     39  CE3 TRP A   3      -7.709   8.040   2.930  1.00  0.00           C  
ATOM     40  NE1 TRP A   3      -4.439   8.713   4.082  1.00  0.00           N  
ATOM     41  CZ2 TRP A   3      -6.143  10.371   3.175  1.00  0.00           C  
ATOM     42  CZ3 TRP A   3      -8.227   9.286   2.535  1.00  0.00           C  
ATOM     43  CH2 TRP A   3      -7.454  10.452   2.677  1.00  0.00           C  
ATOM     44  H   TRP A   3      -5.071   4.894   6.570  1.00  0.00           H  
ATOM     45  HA  TRP A   3      -7.671   5.670   5.342  1.00  0.00           H  
ATOM     46  HB2 TRP A   3      -6.604   5.095   3.204  1.00  0.00           H  
ATOM     47  HB3 TRP A   3      -5.094   4.754   4.040  1.00  0.00           H  
ATOM     48  HD1 TRP A   3      -3.659   6.781   4.822  1.00  0.00           H  
ATOM     49  HE1 TRP A   3      -3.684   9.349   4.297  1.00  0.00           H  
ATOM     50  HE3 TRP A   3      -8.310   7.147   2.844  1.00  0.00           H  
ATOM     51  HZ2 TRP A   3      -5.544  11.263   3.285  1.00  0.00           H  
ATOM     52  HZ3 TRP A   3      -9.222   9.353   2.119  1.00  0.00           H  
ATOM     53  HH2 TRP A   3      -7.867  11.410   2.398  1.00  0.00           H  
ATOM     54  N   ASP A   4      -8.462   3.332   4.842  1.00  0.00           N  
ATOM     55  CA  ASP A   4      -9.059   1.990   4.804  1.00  0.00           C  
ATOM     56  C   ASP A   4      -8.567   1.196   3.598  1.00  0.00           C  
ATOM     57  O   ASP A   4      -8.337  -0.012   3.685  1.00  0.00           O  
ATOM     58  CB  ASP A   4     -10.589   2.079   4.748  1.00  0.00           C  
ATOM     59  CG  ASP A   4     -11.196   2.699   6.003  1.00  0.00           C  
ATOM     60  OD1 ASP A   4     -10.691   2.409   7.111  1.00  0.00           O  
ATOM     61  OD2 ASP A   4     -12.170   3.464   5.828  1.00  0.00           O1-
ATOM     62  H   ASP A   4      -8.978   4.086   4.411  1.00  0.00           H  
ATOM     63  HA  ASP A   4      -8.782   1.439   5.702  1.00  0.00           H  
ATOM     64  HB2 ASP A   4     -10.886   2.646   3.865  1.00  0.00           H  
ATOM     65  HB3 ASP A   4     -10.992   1.071   4.642  1.00  0.00           H  
ATOM     66  N   ARG A   5      -8.392   1.881   2.464  1.00  0.00           N  
ATOM     67  CA  ARG A   5      -7.854   1.295   1.240  1.00  0.00           C  
ATOM     68  C   ARG A   5      -6.900   2.253   0.556  1.00  0.00           C  
ATOM     69  O   ARG A   5      -7.145   3.451   0.568  1.00  0.00           O  
ATOM     70  CB  ARG A   5      -8.978   0.865   0.286  1.00  0.00           C  
ATOM     71  CG  ARG A   5      -9.912  -0.185   0.899  1.00  0.00           C  
ATOM     72  CD  ARG A   5     -11.004  -0.571  -0.094  1.00  0.00           C  
ATOM     73  NE  ARG A   5     -11.815  -1.678   0.433  1.00  0.00           N  
ATOM     74  CZ  ARG A   5     -12.965  -2.112  -0.032  1.00  0.00           C  
ATOM     75  NH1 ARG A   5     -13.560  -1.557  -1.052  1.00  0.00           N1+
ATOM     76  NH2 ARG A   5     -13.512  -3.141   0.536  1.00  0.00           N  
ATOM     77  H   ARG A   5      -8.594   2.870   2.477  1.00  0.00           H  
ATOM     78  HA  ARG A   5      -7.283   0.414   1.532  1.00  0.00           H  
ATOM     79  HB2 ARG A   5      -9.561   1.738  -0.007  1.00  0.00           H  
ATOM     80  HB3 ARG A   5      -8.527   0.437  -0.610  1.00  0.00           H  
ATOM     81  HG2 ARG A   5      -9.332  -1.069   1.159  1.00  0.00           H  
ATOM     82  HG3 ARG A   5     -10.391   0.209   1.795  1.00  0.00           H  
ATOM     83  HD2 ARG A   5     -10.539  -0.882  -1.029  1.00  0.00           H  
ATOM     84  HD3 ARG A   5     -11.630   0.302  -0.280  1.00  0.00           H  
ATOM     85  HE  ARG A   5     -11.427  -2.251   1.169  1.00  0.00           H  
ATOM     86 HH11 ARG A   5     -13.106  -0.771  -1.496  1.00  0.00           H  
ATOM     87 HH12 ARG A   5     -14.433  -1.931  -1.396  1.00  0.00           H  
ATOM     88 HH21 ARG A   5     -14.368  -3.564   0.207  1.00  0.00           H  
ATOM     89 HH22 ARG A   5     -12.933  -3.625   1.208  1.00  0.00           H  
ATOM     90  N   CYS A   6      -5.858   1.742  -0.080  1.00  0.00           N  
ATOM     91  CA  CYS A   6      -4.975   2.534  -0.929  1.00  0.00           C  
ATOM     92  C   CYS A   6      -4.616   1.787  -2.210  1.00  0.00           C  
ATOM     93  O   CYS A   6      -4.651   0.567  -2.249  1.00  0.00           O  
ATOM     94  CB  CYS A   6      -3.717   2.946  -0.165  1.00  0.00           C  
ATOM     95  SG  CYS A   6      -3.915   4.032   1.270  1.00  0.00           S  
ATOM     96  H   CYS A   6      -5.726   0.741  -0.047  1.00  0.00           H  
ATOM     97  HA  CYS A   6      -5.501   3.438  -1.238  1.00  0.00           H  
ATOM     98  HB2 CYS A   6      -3.187   2.046   0.150  1.00  0.00           H  
ATOM     99  HB3 CYS A   6      -3.081   3.487  -0.866  1.00  0.00           H  
ATOM    100  N   ARG A   7      -4.261   2.501  -3.269  1.00  0.00           N  
ATOM    101  CA  ARG A   7      -3.909   1.948  -4.580  1.00  0.00           C  
ATOM    102  C   ARG A   7      -2.776   2.759  -5.188  1.00  0.00           C  
ATOM    103  O   ARG A   7      -2.847   3.983  -5.142  1.00  0.00           O  
ATOM    104  CB  ARG A   7      -5.178   1.986  -5.447  1.00  0.00           C  
ATOM    105  CG  ARG A   7      -4.881   1.920  -6.942  1.00  0.00           C  
ATOM    106  CD  ARG A   7      -6.153   1.944  -7.769  1.00  0.00           C  
ATOM    107  NE  ARG A   7      -5.771   1.965  -9.183  1.00  0.00           N  
ATOM    108  CZ  ARG A   7      -6.591   2.010 -10.204  1.00  0.00           C  
ATOM    109  NH1 ARG A   7      -7.866   2.232 -10.059  1.00  0.00           N1+
ATOM    110  NH2 ARG A   7      -6.119   1.765 -11.385  1.00  0.00           N  
ATOM    111  H   ARG A   7      -4.342   3.505  -3.196  1.00  0.00           H  
ATOM    112  HA  ARG A   7      -3.575   0.914  -4.489  1.00  0.00           H  
ATOM    113  HB2 ARG A   7      -5.798   1.132  -5.175  1.00  0.00           H  
ATOM    114  HB3 ARG A   7      -5.728   2.906  -5.251  1.00  0.00           H  
ATOM    115  HG2 ARG A   7      -4.311   1.019  -7.167  1.00  0.00           H  
ATOM    116  HG3 ARG A   7      -4.301   2.796  -7.233  1.00  0.00           H  
ATOM    117  HD2 ARG A   7      -6.732   1.046  -7.552  1.00  0.00           H  
ATOM    118  HD3 ARG A   7      -6.733   2.831  -7.515  1.00  0.00           H  
ATOM    119  HE  ARG A   7      -4.803   1.752  -9.374  1.00  0.00           H  
ATOM    120 HH11 ARG A   7      -8.223   2.437  -9.137  1.00  0.00           H  
ATOM    121 HH12 ARG A   7      -8.494   1.879 -10.767  1.00  0.00           H  
ATOM    122 HH21 ARG A   7      -5.176   1.408 -11.445  1.00  0.00           H  
ATOM    123 HH22 ARG A   7      -6.779   1.306 -11.996  1.00  0.00           H  
ATOM    124  N   CYS A   8      -1.790   2.125  -5.823  1.00  0.00           N  
ATOM    125  CA  CYS A   8      -0.902   2.843  -6.740  1.00  0.00           C  
ATOM    126  C   CYS A   8      -1.627   2.968  -8.096  1.00  0.00           C  
ATOM    127  O   CYS A   8      -2.048   1.965  -8.679  1.00  0.00           O  
ATOM    128  CB  CYS A   8       0.458   2.142  -6.873  1.00  0.00           C  
ATOM    129  SG  CYS A   8       1.288   1.514  -5.376  1.00  0.00           S  
ATOM    130  H   CYS A   8      -1.782   1.116  -5.867  1.00  0.00           H  
ATOM    131  HA  CYS A   8      -0.703   3.841  -6.349  1.00  0.00           H  
ATOM    132  HB2 CYS A   8       1.139   2.835  -7.367  1.00  0.00           H  
ATOM    133  HB3 CYS A   8       0.330   1.291  -7.542  1.00  0.00           H  
ATOM    134  N   MET A   9      -1.873   4.190  -8.573  1.00  0.00           N  
ATOM    135  CA  MET A   9      -2.623   4.399  -9.820  1.00  0.00           C  
ATOM    136  C   MET A   9      -1.752   4.148 -11.063  1.00  0.00           C  
ATOM    137  O   MET A   9      -0.529   4.084 -10.989  1.00  0.00           O  
ATOM    138  CB  MET A   9      -3.311   5.773  -9.829  1.00  0.00           C  
ATOM    139  CG  MET A   9      -4.474   5.825  -8.827  1.00  0.00           C  
ATOM    140  SD  MET A   9      -5.591   7.241  -9.030  1.00  0.00           S  
ATOM    141  CE  MET A   9      -4.485   8.611  -8.583  1.00  0.00           C  
ATOM    142  H   MET A   9      -1.422   4.984  -8.142  1.00  0.00           H  
ATOM    143  HA  MET A   9      -3.417   3.654  -9.864  1.00  0.00           H  
ATOM    144  HB2 MET A   9      -3.712   5.967 -10.824  1.00  0.00           H  
ATOM    145  HB3 MET A   9      -2.583   6.549  -9.591  1.00  0.00           H  
ATOM    146  HG2 MET A   9      -4.072   5.834  -7.814  1.00  0.00           H  
ATOM    147  HG3 MET A   9      -5.074   4.922  -8.944  1.00  0.00           H  
ATOM    148  HE1 MET A   9      -4.159   8.514  -7.547  1.00  0.00           H  
ATOM    149  HE2 MET A   9      -3.614   8.615  -9.238  1.00  0.00           H  
ATOM    150  HE3 MET A   9      -5.006   9.561  -8.701  1.00  0.00           H  
ATOM    151  N   LYS A  10      -2.421   3.940 -12.204  1.00  0.00           N  
ATOM    152  CA  LYS A  10      -1.811   3.767 -13.531  1.00  0.00           C  
ATOM    153  C   LYS A  10      -0.999   4.999 -13.916  1.00  0.00           C  
ATOM    154  O   LYS A  10      -1.440   6.111 -13.647  1.00  0.00           O  
ATOM    155  CB  LYS A  10      -2.928   3.591 -14.578  1.00  0.00           C  
ATOM    156  CG  LYS A  10      -3.605   2.228 -14.459  1.00  0.00           C  
ATOM    157  CD  LYS A  10      -4.816   2.065 -15.374  1.00  0.00           C  
ATOM    158  CE  LYS A  10      -5.278   0.611 -15.257  1.00  0.00           C  
ATOM    159  NZ  LYS A  10      -6.010   0.158 -16.455  1.00  0.00           N1+
ATOM    160  H   LYS A  10      -3.419   4.094 -12.179  1.00  0.00           H  
ATOM    161  HA  LYS A  10      -1.143   2.906 -13.533  1.00  0.00           H  
ATOM    162  HB2 LYS A  10      -2.500   3.673 -15.578  1.00  0.00           H  
ATOM    163  HB3 LYS A  10      -3.667   4.383 -14.459  1.00  0.00           H  
ATOM    164  HG2 LYS A  10      -3.899   2.032 -13.428  1.00  0.00           H  
ATOM    165  HG3 LYS A  10      -2.864   1.495 -14.780  1.00  0.00           H  
ATOM    166  HD2 LYS A  10      -5.615   2.742 -15.071  1.00  0.00           H  
ATOM    167  HD3 LYS A  10      -4.520   2.294 -16.398  1.00  0.00           H  
ATOM    168  HE2 LYS A  10      -5.893   0.482 -14.367  1.00  0.00           H  
ATOM    169  HE3 LYS A  10      -4.401  -0.024 -15.134  1.00  0.00           H  
ATOM    170  HZ1 LYS A  10      -6.299  -0.793 -16.276  1.00  0.00           H  
ATOM    171  HZ2 LYS A  10      -5.393   0.166 -17.255  1.00  0.00           H  
ATOM    172  HZ3 LYS A  10      -6.829   0.724 -16.628  1.00  0.00           H  
ATOM    173  N   TYR A  11       0.075   4.810 -14.679  1.00  0.00           N  
ATOM    174  CA  TYR A  11       0.608   5.901 -15.491  1.00  0.00           C  
ATOM    175  C   TYR A  11      -0.460   6.333 -16.505  1.00  0.00           C  
ATOM    176  O   TYR A  11      -0.868   5.498 -17.322  1.00  0.00           O  
ATOM    177  CB  TYR A  11       1.858   5.437 -16.231  1.00  0.00           C  
ATOM    178  CG  TYR A  11       3.080   5.378 -15.357  1.00  0.00           C  
ATOM    179  CD1 TYR A  11       3.633   6.586 -14.898  1.00  0.00           C  
ATOM    180  CD2 TYR A  11       3.662   4.141 -15.016  1.00  0.00           C  
ATOM    181  CE1 TYR A  11       4.792   6.567 -14.116  1.00  0.00           C  
ATOM    182  CE2 TYR A  11       4.829   4.121 -14.228  1.00  0.00           C  
ATOM    183  CZ  TYR A  11       5.393   5.340 -13.796  1.00  0.00           C  
ATOM    184  OH  TYR A  11       6.550   5.376 -13.113  1.00  0.00           O  
ATOM    185  H   TYR A  11       0.377   3.867 -14.876  1.00  0.00           H  
ATOM    186  HA  TYR A  11       0.881   6.728 -14.837  1.00  0.00           H  
ATOM    187  HB2 TYR A  11       2.064   6.117 -17.057  1.00  0.00           H  
ATOM    188  HB3 TYR A  11       1.661   4.446 -16.641  1.00  0.00           H  
ATOM    189  HD1 TYR A  11       3.182   7.532 -15.159  1.00  0.00           H  
ATOM    190  HD2 TYR A  11       3.231   3.215 -15.366  1.00  0.00           H  
ATOM    191  HE1 TYR A  11       5.238   7.492 -13.780  1.00  0.00           H  
ATOM    192  HE2 TYR A  11       5.327   3.196 -13.975  1.00  0.00           H  
ATOM    193  HH  TYR A  11       6.903   6.269 -13.114  1.00  0.00           H  
ATOM    194  N   PRO A  12      -0.903   7.604 -16.506  1.00  0.00           N  
ATOM    195  CA  PRO A  12      -1.908   8.073 -17.458  1.00  0.00           C  
ATOM    196  C   PRO A  12      -1.457   7.884 -18.912  1.00  0.00           C  
ATOM    197  O   PRO A  12      -2.267   7.586 -19.782  1.00  0.00           O  
ATOM    198  CB  PRO A  12      -2.124   9.556 -17.125  1.00  0.00           C  
ATOM    199  CG  PRO A  12      -1.682   9.678 -15.667  1.00  0.00           C  
ATOM    200  CD  PRO A  12      -0.553   8.660 -15.567  1.00  0.00           C  
ATOM    201  HA  PRO A  12      -2.836   7.525 -17.297  1.00  0.00           H  
ATOM    202  HB2 PRO A  12      -3.166   9.848 -17.253  1.00  0.00           H  
ATOM    203  HB3 PRO A  12      -1.480  10.180 -17.744  1.00  0.00           H  
ATOM    204  HG2 PRO A  12      -1.342  10.686 -15.427  1.00  0.00           H  
ATOM    205  HG3 PRO A  12      -2.500   9.383 -15.010  1.00  0.00           H  
ATOM    206  HD2 PRO A  12      -0.482   8.296 -14.542  1.00  0.00           H  
ATOM    207  HD3 PRO A  12       0.388   9.120 -15.868  1.00  0.00           H  
ATOM    208  N   GLU A  13      -0.150   8.001 -19.158  1.00  0.00           N  
ATOM    209  CA  GLU A  13       0.448   7.919 -20.493  1.00  0.00           C  
ATOM    210  C   GLU A  13       0.498   6.497 -21.068  1.00  0.00           C  
ATOM    211  O   GLU A  13       0.409   6.330 -22.282  1.00  0.00           O  
ATOM    212  CB  GLU A  13       1.879   8.467 -20.434  1.00  0.00           C  
ATOM    213  CG  GLU A  13       1.984   9.943 -20.012  1.00  0.00           C  
ATOM    214  CD  GLU A  13       3.442  10.426 -20.082  1.00  0.00           C  
ATOM    215  OE1 GLU A  13       3.719  11.621 -20.320  1.00  0.00           O  
ATOM    216  OE2 GLU A  13       4.367   9.596 -19.938  1.00  0.00           O1-
ATOM    217  H   GLU A  13       0.448   8.292 -18.398  1.00  0.00           H  
ATOM    218  HA  GLU A  13      -0.132   8.526 -21.187  1.00  0.00           H  
ATOM    219  HB2 GLU A  13       2.451   7.855 -19.737  1.00  0.00           H  
ATOM    220  HB3 GLU A  13       2.324   8.363 -21.423  1.00  0.00           H  
ATOM    221  HG2 GLU A  13       1.615  10.058 -18.993  1.00  0.00           H  
ATOM    222  HG3 GLU A  13       1.364  10.545 -20.677  1.00  0.00           H  
ATOM    223  N   THR A  14       0.657   5.468 -20.227  1.00  0.00           N  
ATOM    224  CA  THR A  14       0.799   4.077 -20.699  1.00  0.00           C  
ATOM    225  C   THR A  14      -0.449   3.236 -20.457  1.00  0.00           C  
ATOM    226  O   THR A  14      -0.593   2.174 -21.056  1.00  0.00           O  
ATOM    227  CB  THR A  14       2.036   3.385 -20.106  1.00  0.00           C  
ATOM    228  CG2 THR A  14       3.327   4.171 -20.338  1.00  0.00           C  
ATOM    229  OG1 THR A  14       1.906   3.218 -18.717  1.00  0.00           O  
ATOM    230  H   THR A  14       0.693   5.650 -19.234  1.00  0.00           H  
ATOM    231  HA  THR A  14       0.942   4.078 -21.779  1.00  0.00           H  
ATOM    232  HB  THR A  14       2.144   2.403 -20.567  1.00  0.00           H  
ATOM    233  HG1 THR A  14       2.790   3.289 -18.349  1.00  0.00           H  
ATOM    234 HG21 THR A  14       3.436   4.385 -21.401  1.00  0.00           H  
ATOM    235 HG22 THR A  14       4.183   3.582 -20.009  1.00  0.00           H  
ATOM    236 HG23 THR A  14       3.308   5.113 -19.789  1.00  0.00           H  
ATOM    237  N   GLY A  15      -1.358   3.677 -19.579  1.00  0.00           N  
ATOM    238  CA  GLY A  15      -2.549   2.916 -19.190  1.00  0.00           C  
ATOM    239  C   GLY A  15      -2.243   1.625 -18.417  1.00  0.00           C  
ATOM    240  O   GLY A  15      -3.175   0.896 -18.054  1.00  0.00           O  
ATOM    241  H   GLY A  15      -1.182   4.553 -19.110  1.00  0.00           H  
ATOM    242  HA2 GLY A  15      -3.176   3.552 -18.564  1.00  0.00           H  
ATOM    243  HA3 GLY A  15      -3.105   2.651 -20.088  1.00  0.00           H  
ATOM    244  N   THR A  16      -0.964   1.348 -18.142  1.00  0.00           N  
ATOM    245  CA  THR A  16      -0.499   0.120 -17.500  1.00  0.00           C  
ATOM    246  C   THR A  16      -0.778   0.180 -15.996  1.00  0.00           C  
ATOM    247  O   THR A  16      -0.279   1.084 -15.316  1.00  0.00           O  
ATOM    248  CB  THR A  16       0.994  -0.126 -17.758  1.00  0.00           C  
ATOM    249  CG2 THR A  16       1.460  -1.495 -17.259  1.00  0.00           C  
ATOM    250  OG1 THR A  16       1.231  -0.123 -19.145  1.00  0.00           O  
ATOM    251  H   THR A  16      -0.256   1.968 -18.511  1.00  0.00           H  
ATOM    252  HA  THR A  16      -1.026  -0.711 -17.970  1.00  0.00           H  
ATOM    253  HB  THR A  16       1.583   0.661 -17.287  1.00  0.00           H  
ATOM    254  HG1 THR A  16       2.180  -0.176 -19.286  1.00  0.00           H  
ATOM    255 HG21 THR A  16       2.539  -1.580 -17.391  1.00  0.00           H  
ATOM    256 HG22 THR A  16       0.964  -2.288 -17.817  1.00  0.00           H  
ATOM    257 HG23 THR A  16       1.240  -1.609 -16.198  1.00  0.00           H  
ATOM    258  N   PRO A  17      -1.571  -0.758 -15.450  1.00  0.00           N  
ATOM    259  CA  PRO A  17      -1.768  -0.876 -14.011  1.00  0.00           C  
ATOM    260  C   PRO A  17      -0.468  -1.235 -13.298  1.00  0.00           C  
ATOM    261  O   PRO A  17       0.259  -2.126 -13.736  1.00  0.00           O  
ATOM    262  CB  PRO A  17      -2.862  -1.919 -13.817  1.00  0.00           C  
ATOM    263  CG  PRO A  17      -3.181  -2.509 -15.189  1.00  0.00           C  
ATOM    264  CD  PRO A  17      -2.244  -1.827 -16.171  1.00  0.00           C  
ATOM    265  HA  PRO A  17      -2.115   0.065 -13.584  1.00  0.00           H  
ATOM    266  HB2 PRO A  17      -3.748  -1.412 -13.434  1.00  0.00           H  
ATOM    267  HB3 PRO A  17      -2.539  -2.703 -13.133  1.00  0.00           H  
ATOM    268  HG2 PRO A  17      -4.213  -2.294 -15.465  1.00  0.00           H  
ATOM    269  HG3 PRO A  17      -3.012  -3.586 -15.192  1.00  0.00           H  
ATOM    270  HD2 PRO A  17      -1.505  -2.546 -16.524  1.00  0.00           H  
ATOM    271  HD3 PRO A  17      -2.821  -1.439 -17.010  1.00  0.00           H  
ATOM    272  N   ASN A  18      -0.164  -0.540 -12.193  1.00  0.00           N  
ATOM    273  CA  ASN A  18       1.009  -0.864 -11.385  1.00  0.00           C  
ATOM    274  C   ASN A  18       0.666  -1.821 -10.239  1.00  0.00           C  
ATOM    275  O   ASN A  18       0.766  -1.509  -9.045  1.00  0.00           O  
ATOM    276  CB  ASN A  18       1.822   0.366 -10.977  1.00  0.00           C  
ATOM    277  CG  ASN A  18       3.228  -0.080 -10.597  1.00  0.00           C  
ATOM    278  ND2 ASN A  18       4.146   0.823 -10.427  1.00  0.00           N  
ATOM    279  OD1 ASN A  18       3.551  -1.251 -10.452  1.00  0.00           O  
ATOM    280  H   ASN A  18      -0.795   0.177 -11.865  1.00  0.00           H  
ATOM    281  HA  ASN A  18       1.680  -1.434 -12.028  1.00  0.00           H  
ATOM    282  HB2 ASN A  18       1.355   0.880 -10.137  1.00  0.00           H  
ATOM    283  HB3 ASN A  18       1.896   1.053 -11.821  1.00  0.00           H  
ATOM    284 HD21 ASN A  18       5.088   0.509 -10.244  1.00  0.00           H  
ATOM    285 HD22 ASN A  18       3.922   1.802 -10.539  1.00  0.00           H  
ATOM    286  N   ASP A  19       0.286  -3.022 -10.651  1.00  0.00           N  
ATOM    287  CA  ASP A  19      -0.001  -4.150  -9.777  1.00  0.00           C  
ATOM    288  C   ASP A  19       1.212  -4.510  -8.924  1.00  0.00           C  
ATOM    289  O   ASP A  19       1.087  -4.755  -7.727  1.00  0.00           O  
ATOM    290  CB  ASP A  19      -0.415  -5.334 -10.667  1.00  0.00           C  
ATOM    291  CG  ASP A  19      -1.813  -5.145 -11.265  1.00  0.00           C  
ATOM    292  OD1 ASP A  19      -2.450  -4.132 -10.908  1.00  0.00           O  
ATOM    293  OD2 ASP A  19      -2.215  -6.014 -12.064  1.00  0.00           O1-
ATOM    294  H   ASP A  19       0.099  -3.144 -11.636  1.00  0.00           H  
ATOM    295  HA  ASP A  19      -0.820  -3.892  -9.105  1.00  0.00           H  
ATOM    296  HB2 ASP A  19       0.308  -5.450 -11.474  1.00  0.00           H  
ATOM    297  HB3 ASP A  19      -0.395  -6.255 -10.084  1.00  0.00           H  
ATOM    298  N   CYS A  20       2.411  -4.456  -9.509  1.00  0.00           N  
ATOM    299  CA  CYS A  20       3.661  -4.756  -8.818  1.00  0.00           C  
ATOM    300  C   CYS A  20       3.929  -3.784  -7.661  1.00  0.00           C  
ATOM    301  O   CYS A  20       4.246  -4.226  -6.553  1.00  0.00           O  
ATOM    302  CB  CYS A  20       4.790  -4.736  -9.855  1.00  0.00           C  
ATOM    303  SG  CYS A  20       6.378  -5.224  -9.111  1.00  0.00           S  
ATOM    304  H   CYS A  20       2.438  -4.177 -10.479  1.00  0.00           H  
ATOM    305  HA  CYS A  20       3.591  -5.757  -8.391  1.00  0.00           H  
ATOM    306  HB2 CYS A  20       4.876  -3.735 -10.277  1.00  0.00           H  
ATOM    307  HB3 CYS A  20       4.544  -5.430 -10.659  1.00  0.00           H  
ATOM    308  HG  CYS A  20       7.057  -5.174 -10.260  1.00  0.00           H  
ATOM    309  N   ALA A  21       3.781  -2.475  -7.884  1.00  0.00           N  
ATOM    310  CA  ALA A  21       3.972  -1.488  -6.827  1.00  0.00           C  
ATOM    311  C   ALA A  21       2.905  -1.617  -5.747  1.00  0.00           C  
ATOM    312  O   ALA A  21       3.249  -1.593  -4.568  1.00  0.00           O  
ATOM    313  CB  ALA A  21       4.002  -0.071  -7.391  1.00  0.00           C  
ATOM    314  H   ALA A  21       3.517  -2.153  -8.804  1.00  0.00           H  
ATOM    315  HA  ALA A  21       4.935  -1.678  -6.354  1.00  0.00           H  
ATOM    316  HB1 ALA A  21       4.137   0.641  -6.576  1.00  0.00           H  
ATOM    317  HB2 ALA A  21       3.062   0.156  -7.895  1.00  0.00           H  
ATOM    318  HB3 ALA A  21       4.847   0.029  -8.072  1.00  0.00           H  
ATOM    319  N   THR A  22       1.643  -1.833  -6.131  1.00  0.00           N  
ATOM    320  CA  THR A  22       0.568  -1.991  -5.149  1.00  0.00           C  
ATOM    321  C   THR A  22       0.780  -3.246  -4.310  1.00  0.00           C  
ATOM    322  O   THR A  22       0.798  -3.155  -3.088  1.00  0.00           O  
ATOM    323  CB  THR A  22      -0.824  -1.986  -5.788  1.00  0.00           C  
ATOM    324  CG2 THR A  22      -1.872  -1.893  -4.681  1.00  0.00           C  
ATOM    325  OG1 THR A  22      -0.994  -0.851  -6.609  1.00  0.00           O  
ATOM    326  H   THR A  22       1.421  -1.833  -7.117  1.00  0.00           H  
ATOM    327  HA  THR A  22       0.614  -1.144  -4.463  1.00  0.00           H  
ATOM    328  HB  THR A  22      -0.979  -2.889  -6.378  1.00  0.00           H  
ATOM    329  HG1 THR A  22      -0.629  -1.054  -7.473  1.00  0.00           H  
ATOM    330 HG21 THR A  22      -2.860  -1.758  -5.121  1.00  0.00           H  
ATOM    331 HG22 THR A  22      -1.875  -2.803  -4.081  1.00  0.00           H  
ATOM    332 HG23 THR A  22      -1.663  -1.040  -4.036  1.00  0.00           H  
ATOM    333  N   ILE A  23       1.046  -4.401  -4.929  1.00  0.00           N  
ATOM    334  CA  ILE A  23       1.330  -5.659  -4.221  1.00  0.00           C  
ATOM    335  C   ILE A  23       2.506  -5.492  -3.261  1.00  0.00           C  
ATOM    336  O   ILE A  23       2.419  -5.933  -2.119  1.00  0.00           O  
ATOM    337  CB  ILE A  23       1.603  -6.807  -5.222  1.00  0.00           C  
ATOM    338  CG1 ILE A  23       0.293  -7.216  -5.931  1.00  0.00           C  
ATOM    339  CG2 ILE A  23       2.217  -8.042  -4.527  1.00  0.00           C  
ATOM    340  CD1 ILE A  23       0.521  -8.089  -7.173  1.00  0.00           C  
ATOM    341  H   ILE A  23       1.045  -4.417  -5.939  1.00  0.00           H  
ATOM    342  HA  ILE A  23       0.462  -5.924  -3.618  1.00  0.00           H  
ATOM    343  HB  ILE A  23       2.315  -6.452  -5.967  1.00  0.00           H  
ATOM    344 HG12 ILE A  23      -0.350  -7.751  -5.232  1.00  0.00           H  
ATOM    345 HG13 ILE A  23      -0.246  -6.324  -6.249  1.00  0.00           H  
ATOM    346 HG21 ILE A  23       1.567  -8.378  -3.719  1.00  0.00           H  
ATOM    347 HG22 ILE A  23       3.203  -7.812  -4.123  1.00  0.00           H  
ATOM    348 HG23 ILE A  23       2.351  -8.858  -5.237  1.00  0.00           H  
ATOM    349 HD11 ILE A  23       0.934  -9.060  -6.899  1.00  0.00           H  
ATOM    350 HD12 ILE A  23      -0.430  -8.259  -7.678  1.00  0.00           H  
ATOM    351 HD13 ILE A  23       1.199  -7.586  -7.864  1.00  0.00           H  
ATOM    352  N   LYS A  24       3.599  -4.851  -3.688  1.00  0.00           N  
ATOM    353  CA  LYS A  24       4.766  -4.611  -2.827  1.00  0.00           C  
ATOM    354  C   LYS A  24       4.465  -3.631  -1.692  1.00  0.00           C  
ATOM    355  O   LYS A  24       4.931  -3.857  -0.578  1.00  0.00           O  
ATOM    356  CB  LYS A  24       5.917  -4.093  -3.682  1.00  0.00           C  
ATOM    357  CG  LYS A  24       6.620  -5.195  -4.480  1.00  0.00           C  
ATOM    358  CD  LYS A  24       7.713  -4.562  -5.346  1.00  0.00           C  
ATOM    359  CE  LYS A  24       8.547  -5.637  -6.042  1.00  0.00           C  
ATOM    360  NZ  LYS A  24       9.589  -5.023  -6.898  1.00  0.00           N1+
ATOM    361  H   LYS A  24       3.613  -4.513  -4.639  1.00  0.00           H  
ATOM    362  HA  LYS A  24       5.062  -5.544  -2.347  1.00  0.00           H  
ATOM    363  HB2 LYS A  24       5.508  -3.353  -4.370  1.00  0.00           H  
ATOM    364  HB3 LYS A  24       6.652  -3.614  -3.034  1.00  0.00           H  
ATOM    365  HG2 LYS A  24       5.906  -5.719  -5.116  1.00  0.00           H  
ATOM    366  HG3 LYS A  24       7.069  -5.907  -3.788  1.00  0.00           H  
ATOM    367  HD2 LYS A  24       7.239  -3.924  -6.092  1.00  0.00           H  
ATOM    368  HD3 LYS A  24       8.361  -3.956  -4.712  1.00  0.00           H  
ATOM    369  HE2 LYS A  24       7.880  -6.258  -6.640  1.00  0.00           H  
ATOM    370  HE3 LYS A  24       9.004  -6.267  -5.279  1.00  0.00           H  
ATOM    371  HZ1 LYS A  24       9.146  -4.481  -7.626  1.00  0.00           H  
ATOM    372  HZ2 LYS A  24      10.178  -4.405  -6.359  1.00  0.00           H  
ATOM    373  HZ3 LYS A  24      10.159  -5.733  -7.335  1.00  0.00           H  
ATOM    374  N   ALA A  25       3.677  -2.588  -1.947  1.00  0.00           N  
ATOM    375  CA  ALA A  25       3.237  -1.651  -0.920  1.00  0.00           C  
ATOM    376  C   ALA A  25       2.347  -2.349   0.126  1.00  0.00           C  
ATOM    377  O   ALA A  25       2.590  -2.189   1.323  1.00  0.00           O  
ATOM    378  CB  ALA A  25       2.564  -0.451  -1.596  1.00  0.00           C  
ATOM    379  H   ALA A  25       3.349  -2.439  -2.891  1.00  0.00           H  
ATOM    380  HA  ALA A  25       4.115  -1.286  -0.387  1.00  0.00           H  
ATOM    381  HB1 ALA A  25       1.667  -0.769  -2.128  1.00  0.00           H  
ATOM    382  HB2 ALA A  25       3.248   0.011  -2.308  1.00  0.00           H  
ATOM    383  HB3 ALA A  25       2.299   0.290  -0.842  1.00  0.00           H  
ATOM    384  N   CYS A  26       1.409  -3.210  -0.299  1.00  0.00           N  
ATOM    385  CA  CYS A  26       0.612  -4.027   0.625  1.00  0.00           C  
ATOM    386  C   CYS A  26       1.478  -5.068   1.362  1.00  0.00           C  
ATOM    387  O   CYS A  26       1.326  -5.300   2.560  1.00  0.00           O  
ATOM    388  CB  CYS A  26      -0.506  -4.808  -0.095  1.00  0.00           C  
ATOM    389  SG  CYS A  26      -1.545  -4.058  -1.373  1.00  0.00           S  
ATOM    390  H   CYS A  26       1.214  -3.267  -1.288  1.00  0.00           H  
ATOM    391  HA  CYS A  26       0.162  -3.364   1.364  1.00  0.00           H  
ATOM    392  HB2 CYS A  26      -0.054  -5.685  -0.560  1.00  0.00           H  
ATOM    393  HB3 CYS A  26      -1.173  -5.182   0.682  1.00  0.00           H  
ATOM    394  N   GLY A  27       2.387  -5.709   0.620  1.00  0.00           N  
ATOM    395  CA  GLY A  27       3.178  -6.880   0.997  1.00  0.00           C  
ATOM    396  C   GLY A  27       4.291  -6.622   2.010  1.00  0.00           C  
ATOM    397  O   GLY A  27       4.968  -7.565   2.410  1.00  0.00           O  
ATOM    398  H   GLY A  27       2.429  -5.451  -0.356  1.00  0.00           H  
ATOM    399  HA2 GLY A  27       3.635  -7.293   0.098  1.00  0.00           H  
ATOM    400  HA3 GLY A  27       2.511  -7.632   1.418  1.00  0.00           H  
ATOM    401  N   SER A  28       4.433  -5.391   2.508  1.00  0.00           N  
ATOM    402  CA  SER A  28       5.272  -5.044   3.669  1.00  0.00           C  
ATOM    403  C   SER A  28       4.805  -5.684   4.999  1.00  0.00           C  
ATOM    404  O   SER A  28       5.277  -5.319   6.076  1.00  0.00           O  
ATOM    405  CB  SER A  28       5.389  -3.518   3.776  1.00  0.00           C  
ATOM    406  OG  SER A  28       4.123  -2.932   4.019  1.00  0.00           O  
ATOM    407  H   SER A  28       3.827  -4.671   2.142  1.00  0.00           H  
ATOM    408  HA  SER A  28       6.272  -5.434   3.479  1.00  0.00           H  
ATOM    409  HB2 SER A  28       5.802  -3.117   2.851  1.00  0.00           H  
ATOM    410  HB3 SER A  28       6.062  -3.266   4.595  1.00  0.00           H  
ATOM    411  HG  SER A  28       3.741  -2.605   3.201  1.00  0.00           H  
ATOM    412  N   GLY A  29       3.895  -6.667   4.934  1.00  0.00           N  
ATOM    413  CA  GLY A  29       3.456  -7.523   6.038  1.00  0.00           C  
ATOM    414  C   GLY A  29       2.304  -6.960   6.868  1.00  0.00           C  
ATOM    415  O   GLY A  29       1.916  -7.579   7.852  1.00  0.00           O  
ATOM    416  H   GLY A  29       3.597  -6.936   4.007  1.00  0.00           H  
ATOM    417  HA2 GLY A  29       4.296  -7.700   6.710  1.00  0.00           H  
ATOM    418  HA3 GLY A  29       3.136  -8.482   5.632  1.00  0.00           H  
ATOM    419  N   LYS A  30       1.764  -5.795   6.496  1.00  0.00           N  
ATOM    420  CA  LYS A  30       0.781  -5.059   7.307  1.00  0.00           C  
ATOM    421  C   LYS A  30      -0.602  -4.953   6.658  1.00  0.00           C  
ATOM    422  O   LYS A  30      -1.580  -4.701   7.359  1.00  0.00           O  
ATOM    423  CB  LYS A  30       1.366  -3.678   7.639  1.00  0.00           C  
ATOM    424  CG  LYS A  30       2.598  -3.773   8.558  1.00  0.00           C  
ATOM    425  CD  LYS A  30       3.203  -2.382   8.766  1.00  0.00           C  
ATOM    426  CE  LYS A  30       4.431  -2.435   9.677  1.00  0.00           C  
ATOM    427  NZ  LYS A  30       5.015  -1.078   9.823  1.00  0.00           N1+
ATOM    428  H   LYS A  30       2.154  -5.342   5.682  1.00  0.00           H  
ATOM    429  HA  LYS A  30       0.607  -5.585   8.246  1.00  0.00           H  
ATOM    430  HB2 LYS A  30       1.637  -3.176   6.710  1.00  0.00           H  
ATOM    431  HB3 LYS A  30       0.604  -3.078   8.136  1.00  0.00           H  
ATOM    432  HG2 LYS A  30       2.301  -4.191   9.520  1.00  0.00           H  
ATOM    433  HG3 LYS A  30       3.354  -4.416   8.109  1.00  0.00           H  
ATOM    434  HD2 LYS A  30       2.453  -1.717   9.194  1.00  0.00           H  
ATOM    435  HD3 LYS A  30       3.497  -1.987   7.794  1.00  0.00           H  
ATOM    436  HE2 LYS A  30       5.157  -3.113   9.229  1.00  0.00           H  
ATOM    437  HE3 LYS A  30       4.137  -2.838  10.646  1.00  0.00           H  
ATOM    438  HZ1 LYS A  30       5.241  -0.698   8.915  1.00  0.00           H  
ATOM    439  HZ2 LYS A  30       5.861  -1.096  10.374  1.00  0.00           H  
ATOM    440  HZ3 LYS A  30       4.351  -0.442  10.243  1.00  0.00           H  
ATOM    441  N   HIS A  31      -0.713  -5.159   5.343  1.00  0.00           N  
ATOM    442  CA  HIS A  31      -1.949  -4.932   4.585  1.00  0.00           C  
ATOM    443  C   HIS A  31      -2.199  -6.049   3.572  1.00  0.00           C  
ATOM    444  O   HIS A  31      -1.278  -6.739   3.134  1.00  0.00           O  
ATOM    445  CB  HIS A  31      -1.888  -3.557   3.902  1.00  0.00           C  
ATOM    446  CG  HIS A  31      -1.410  -2.435   4.794  1.00  0.00           C  
ATOM    447  CD2 HIS A  31      -1.926  -2.078   6.008  1.00  0.00           C  
ATOM    448  ND1 HIS A  31      -0.322  -1.610   4.517  1.00  0.00           N  
ATOM    449  CE1 HIS A  31      -0.206  -0.779   5.562  1.00  0.00           C  
ATOM    450  NE2 HIS A  31      -1.155  -1.038   6.477  1.00  0.00           N  
ATOM    451  H   HIS A  31       0.113  -5.399   4.812  1.00  0.00           H  
ATOM    452  HA  HIS A  31      -2.799  -4.921   5.267  1.00  0.00           H  
ATOM    453  HB2 HIS A  31      -1.206  -3.623   3.054  1.00  0.00           H  
ATOM    454  HB3 HIS A  31      -2.875  -3.299   3.517  1.00  0.00           H  
ATOM    455  HD2 HIS A  31      -2.768  -2.533   6.509  1.00  0.00           H  
ATOM    456  HE1 HIS A  31       0.542  -0.005   5.644  1.00  0.00           H  
ATOM    457  HE2 HIS A  31      -1.315  -0.517   7.328  1.00  0.00           H  
ATOM    458  N   ARG A  32      -3.461  -6.235   3.181  1.00  0.00           N  
ATOM    459  CA  ARG A  32      -3.857  -7.262   2.212  1.00  0.00           C  
ATOM    460  C   ARG A  32      -4.022  -6.636   0.833  1.00  0.00           C  
ATOM    461  O   ARG A  32      -4.784  -5.689   0.692  1.00  0.00           O  
ATOM    462  CB  ARG A  32      -5.146  -7.934   2.703  1.00  0.00           C  
ATOM    463  CG  ARG A  32      -5.648  -9.008   1.733  1.00  0.00           C  
ATOM    464  CD  ARG A  32      -6.947  -9.618   2.255  1.00  0.00           C  
ATOM    465  NE  ARG A  32      -7.481 -10.600   1.299  1.00  0.00           N  
ATOM    466  CZ  ARG A  32      -8.610 -11.270   1.438  1.00  0.00           C  
ATOM    467  NH1 ARG A  32      -9.377 -11.114   2.481  1.00  0.00           N1+
ATOM    468  NH2 ARG A  32      -8.993 -12.111   0.517  1.00  0.00           N  
ATOM    469  H   ARG A  32      -4.165  -5.586   3.501  1.00  0.00           H  
ATOM    470  HA  ARG A  32      -3.079  -8.022   2.150  1.00  0.00           H  
ATOM    471  HB2 ARG A  32      -5.919  -7.176   2.831  1.00  0.00           H  
ATOM    472  HB3 ARG A  32      -4.952  -8.401   3.669  1.00  0.00           H  
ATOM    473  HG2 ARG A  32      -4.893  -9.786   1.623  1.00  0.00           H  
ATOM    474  HG3 ARG A  32      -5.849  -8.561   0.760  1.00  0.00           H  
ATOM    475  HD2 ARG A  32      -6.757 -10.098   3.215  1.00  0.00           H  
ATOM    476  HD3 ARG A  32      -7.674  -8.817   2.396  1.00  0.00           H  
ATOM    477  HE  ARG A  32      -6.961 -10.728   0.442  1.00  0.00           H  
ATOM    478 HH11 ARG A  32     -10.267 -11.586   2.554  1.00  0.00           H  
ATOM    479 HH12 ARG A  32      -9.143 -10.384   3.139  1.00  0.00           H  
ATOM    480 HH21 ARG A  32      -8.440 -12.222  -0.321  1.00  0.00           H  
ATOM    481 HH22 ARG A  32      -9.868 -12.606   0.618  1.00  0.00           H  
ATOM    482  N   ALA A  33      -3.373  -7.195  -0.186  1.00  0.00           N  
ATOM    483  CA  ALA A  33      -3.678  -6.851  -1.574  1.00  0.00           C  
ATOM    484  C   ALA A  33      -4.997  -7.515  -2.010  1.00  0.00           C  
ATOM    485  O   ALA A  33      -5.172  -8.724  -1.843  1.00  0.00           O  
ATOM    486  CB  ALA A  33      -2.503  -7.255  -2.475  1.00  0.00           C  
ATOM    487  H   ALA A  33      -2.756  -7.974  -0.011  1.00  0.00           H  
ATOM    488  HA  ALA A  33      -3.799  -5.770  -1.650  1.00  0.00           H  
ATOM    489  HB1 ALA A  33      -2.404  -8.341  -2.493  1.00  0.00           H  
ATOM    490  HB2 ALA A  33      -1.572  -6.820  -2.111  1.00  0.00           H  
ATOM    491  HB3 ALA A  33      -2.685  -6.900  -3.489  1.00  0.00           H  
ATOM    492  N   ILE A  34      -5.913  -6.731  -2.572  1.00  0.00           N  
ATOM    493  CA  ILE A  34      -7.181  -7.162  -3.163  1.00  0.00           C  
ATOM    494  C   ILE A  34      -7.278  -6.620  -4.595  1.00  0.00           C  
ATOM    495  O   ILE A  34      -6.946  -5.467  -4.855  1.00  0.00           O  
ATOM    496  CB  ILE A  34      -8.397  -6.765  -2.284  1.00  0.00           C  
ATOM    497  CG1 ILE A  34      -8.575  -5.239  -2.111  1.00  0.00           C  
ATOM    498  CG2 ILE A  34      -8.296  -7.462  -0.913  1.00  0.00           C  
ATOM    499  CD1 ILE A  34      -9.882  -4.824  -1.422  1.00  0.00           C  
ATOM    500  H   ILE A  34      -5.704  -5.746  -2.643  1.00  0.00           H  
ATOM    501  HA  ILE A  34      -7.175  -8.249  -3.236  1.00  0.00           H  
ATOM    502  HB  ILE A  34      -9.288  -7.148  -2.782  1.00  0.00           H  
ATOM    503 HG12 ILE A  34      -7.737  -4.832  -1.546  1.00  0.00           H  
ATOM    504 HG13 ILE A  34      -8.590  -4.778  -3.099  1.00  0.00           H  
ATOM    505 HG21 ILE A  34      -8.067  -8.519  -1.049  1.00  0.00           H  
ATOM    506 HG22 ILE A  34      -9.239  -7.378  -0.374  1.00  0.00           H  
ATOM    507 HG23 ILE A  34      -7.513  -6.996  -0.315  1.00  0.00           H  
ATOM    508 HD11 ILE A  34      -9.924  -3.737  -1.353  1.00  0.00           H  
ATOM    509 HD12 ILE A  34     -10.735  -5.181  -2.000  1.00  0.00           H  
ATOM    510 HD13 ILE A  34      -9.932  -5.231  -0.413  1.00  0.00           H  
ATOM    511  N   SER A  35      -7.729  -7.446  -5.537  1.00  0.00           N  
ATOM    512  CA  SER A  35      -8.062  -6.992  -6.894  1.00  0.00           C  
ATOM    513  C   SER A  35      -9.533  -6.579  -6.924  1.00  0.00           C  
ATOM    514  O   SER A  35     -10.386  -7.357  -6.497  1.00  0.00           O  
ATOM    515  CB  SER A  35      -7.773  -8.092  -7.917  1.00  0.00           C  
ATOM    516  OG  SER A  35      -8.024  -7.594  -9.213  1.00  0.00           O  
ATOM    517  H   SER A  35      -8.029  -8.373  -5.273  1.00  0.00           H  
ATOM    518  HA  SER A  35      -7.451  -6.130  -7.162  1.00  0.00           H  
ATOM    519  HB2 SER A  35      -6.727  -8.390  -7.843  1.00  0.00           H  
ATOM    520  HB3 SER A  35      -8.411  -8.954  -7.724  1.00  0.00           H  
ATOM    521  HG  SER A  35      -7.830  -8.278  -9.858  1.00  0.00           H  
ATOM    522  N   ILE A  36      -9.834  -5.357  -7.376  1.00  0.00           N  
ATOM    523  CA  ILE A  36     -11.214  -4.828  -7.440  1.00  0.00           C  
ATOM    524  C   ILE A  36     -11.736  -4.789  -8.890  1.00  0.00           C  
ATOM    525  O   ILE A  36     -12.939  -4.685  -9.116  1.00  0.00           O  
ATOM    526  CB  ILE A  36     -11.327  -3.486  -6.662  1.00  0.00           C  
ATOM    527  CG1 ILE A  36     -10.888  -3.698  -5.188  1.00  0.00           C  
ATOM    528  CG2 ILE A  36     -12.752  -2.897  -6.718  1.00  0.00           C  
ATOM    529  CD1 ILE A  36     -11.111  -2.506  -4.243  1.00  0.00           C  
ATOM    530  H   ILE A  36      -9.074  -4.778  -7.703  1.00  0.00           H  
ATOM    531  HA  ILE A  36     -11.875  -5.529  -6.932  1.00  0.00           H  
ATOM    532  HB  ILE A  36     -10.653  -2.764  -7.123  1.00  0.00           H  
ATOM    533 HG12 ILE A  36     -11.415  -4.558  -4.775  1.00  0.00           H  
ATOM    534 HG13 ILE A  36      -9.822  -3.928  -5.172  1.00  0.00           H  
ATOM    535 HG21 ILE A  36     -13.017  -2.641  -7.744  1.00  0.00           H  
ATOM    536 HG22 ILE A  36     -12.820  -1.972  -6.145  1.00  0.00           H  
ATOM    537 HG23 ILE A  36     -13.471  -3.621  -6.333  1.00  0.00           H  
ATOM    538 HD11 ILE A  36     -10.498  -2.628  -3.350  1.00  0.00           H  
ATOM    539 HD12 ILE A  36     -12.157  -2.463  -3.941  1.00  0.00           H  
ATOM    540 HD13 ILE A  36     -10.845  -1.569  -4.732  1.00  0.00           H  
ATOM    541  N   SER A  37     -10.866  -4.940  -9.894  1.00  0.00           N  
ATOM    542  CA  SER A  37     -11.277  -5.084 -11.295  1.00  0.00           C  
ATOM    543  C   SER A  37     -10.222  -5.844 -12.093  1.00  0.00           C  
ATOM    544  O   SER A  37      -9.142  -5.311 -12.348  1.00  0.00           O  
ATOM    545  CB  SER A  37     -11.508  -3.695 -11.900  1.00  0.00           C  
ATOM    546  OG  SER A  37     -11.870  -3.777 -13.267  1.00  0.00           O  
ATOM    547  H   SER A  37      -9.890  -5.071  -9.672  1.00  0.00           H  
ATOM    548  HA  SER A  37     -12.214  -5.639 -11.340  1.00  0.00           H  
ATOM    549  HB2 SER A  37     -10.592  -3.111 -11.807  1.00  0.00           H  
ATOM    550  HB3 SER A  37     -12.299  -3.186 -11.350  1.00  0.00           H  
ATOM    551  HG  SER A  37     -12.740  -4.178 -13.341  1.00  0.00           H  
ATOM    552  N   GLU A  38     -10.548  -7.067 -12.520  1.00  0.00           N  
ATOM    553  CA  GLU A  38      -9.701  -7.849 -13.434  1.00  0.00           C  
ATOM    554  C   GLU A  38      -9.590  -7.176 -14.811  1.00  0.00           C  
ATOM    555  O   GLU A  38      -8.526  -7.191 -15.419  1.00  0.00           O  
ATOM    556  CB  GLU A  38     -10.248  -9.280 -13.583  1.00  0.00           C  
ATOM    557  CG  GLU A  38     -10.167 -10.079 -12.274  1.00  0.00           C  
ATOM    558  CD  GLU A  38     -10.532 -11.559 -12.474  1.00  0.00           C  
ATOM    559  OE1 GLU A  38      -9.751 -12.414 -11.999  1.00  0.00           O  
ATOM    560  OE2 GLU A  38     -11.602 -11.818 -13.069  1.00  0.00           O1-
ATOM    561  H   GLU A  38     -11.417  -7.486 -12.221  1.00  0.00           H  
ATOM    562  HA  GLU A  38      -8.690  -7.909 -13.033  1.00  0.00           H  
ATOM    563  HB2 GLU A  38     -11.283  -9.235 -13.925  1.00  0.00           H  
ATOM    564  HB3 GLU A  38      -9.656  -9.796 -14.339  1.00  0.00           H  
ATOM    565  HG2 GLU A  38     -10.843  -9.638 -11.542  1.00  0.00           H  
ATOM    566  HG3 GLU A  38      -9.154 -10.000 -11.880  1.00  0.00           H  
ATOM    567  N   GLU A  39     -10.652  -6.503 -15.270  1.00  0.00           N  
ATOM    568  CA  GLU A  39     -10.666  -5.789 -16.555  1.00  0.00           C  
ATOM    569  C   GLU A  39      -9.772  -4.543 -16.556  1.00  0.00           C  
ATOM    570  O   GLU A  39      -9.184  -4.195 -17.581  1.00  0.00           O  
ATOM    571  CB  GLU A  39     -12.098  -5.361 -16.900  1.00  0.00           C  
ATOM    572  CG  GLU A  39     -13.052  -6.542 -17.120  1.00  0.00           C  
ATOM    573  CD  GLU A  39     -14.430  -6.043 -17.574  1.00  0.00           C  
ATOM    574  OE1 GLU A  39     -14.902  -6.510 -18.634  1.00  0.00           O  
ATOM    575  OE2 GLU A  39     -14.988  -5.176 -16.859  1.00  0.00           O1-
ATOM    576  H   GLU A  39     -11.520  -6.576 -14.758  1.00  0.00           H  
ATOM    577  HA  GLU A  39     -10.299  -6.451 -17.340  1.00  0.00           H  
ATOM    578  HB2 GLU A  39     -12.479  -4.728 -16.098  1.00  0.00           H  
ATOM    579  HB3 GLU A  39     -12.070  -4.770 -17.816  1.00  0.00           H  
ATOM    580  HG2 GLU A  39     -12.625  -7.206 -17.871  1.00  0.00           H  
ATOM    581  HG3 GLU A  39     -13.158  -7.100 -16.189  1.00  0.00           H  
ATOM    582  N   LYS A  40      -9.663  -3.847 -15.416  1.00  0.00           N  
ATOM    583  CA  LYS A  40      -8.844  -2.633 -15.301  1.00  0.00           C  
ATOM    584  C   LYS A  40      -7.446  -2.904 -14.754  1.00  0.00           C  
ATOM    585  O   LYS A  40      -6.599  -2.028 -14.922  1.00  0.00           O  
ATOM    586  CB  LYS A  40      -9.577  -1.553 -14.494  1.00  0.00           C  
ATOM    587  CG  LYS A  40     -10.879  -1.102 -15.171  1.00  0.00           C  
ATOM    588  CD  LYS A  40     -11.561  -0.004 -14.348  1.00  0.00           C  
ATOM    589  CE  LYS A  40     -12.854   0.428 -15.046  1.00  0.00           C  
ATOM    590  NZ  LYS A  40     -13.540   1.505 -14.291  1.00  0.00           N1+
ATOM    591  H   LYS A  40     -10.192  -4.165 -14.616  1.00  0.00           H  
ATOM    592  HA  LYS A  40      -8.684  -2.237 -16.304  1.00  0.00           H  
ATOM    593  HB2 LYS A  40      -9.786  -1.928 -13.492  1.00  0.00           H  
ATOM    594  HB3 LYS A  40      -8.924  -0.685 -14.403  1.00  0.00           H  
ATOM    595  HG2 LYS A  40     -11.561  -1.946 -15.271  1.00  0.00           H  
ATOM    596  HG3 LYS A  40     -10.651  -0.718 -16.165  1.00  0.00           H  
ATOM    597  HD2 LYS A  40     -10.884   0.845 -14.250  1.00  0.00           H  
ATOM    598  HD3 LYS A  40     -11.785  -0.394 -13.355  1.00  0.00           H  
ATOM    599  HE2 LYS A  40     -12.612   0.766 -16.053  1.00  0.00           H  
ATOM    600  HE3 LYS A  40     -13.503  -0.444 -15.137  1.00  0.00           H  
ATOM    601  HZ1 LYS A  40     -13.761   1.184 -13.359  1.00  0.00           H  
ATOM    602  HZ2 LYS A  40     -14.397   1.772 -14.753  1.00  0.00           H  
ATOM    603  HZ3 LYS A  40     -12.944   2.316 -14.212  1.00  0.00           H  
ATOM    604  N   GLY A  41      -7.194  -4.074 -14.162  1.00  0.00           N  
ATOM    605  CA  GLY A  41      -5.964  -4.359 -13.417  1.00  0.00           C  
ATOM    606  C   GLY A  41      -5.859  -3.482 -12.169  1.00  0.00           C  
ATOM    607  O   GLY A  41      -4.816  -2.922 -11.871  1.00  0.00           O  
ATOM    608  H   GLY A  41      -7.938  -4.754 -14.109  1.00  0.00           H  
ATOM    609  HA2 GLY A  41      -5.969  -5.402 -13.099  1.00  0.00           H  
ATOM    610  HA3 GLY A  41      -5.089  -4.192 -14.044  1.00  0.00           H  
ATOM    611  N   ASP A  42      -6.973  -3.234 -11.483  1.00  0.00           N  
ATOM    612  CA  ASP A  42      -6.972  -2.331 -10.334  1.00  0.00           C  
ATOM    613  C   ASP A  42      -6.722  -3.129  -9.051  1.00  0.00           C  
ATOM    614  O   ASP A  42      -7.655  -3.694  -8.469  1.00  0.00           O  
ATOM    615  CB  ASP A  42      -8.269  -1.509 -10.285  1.00  0.00           C  
ATOM    616  CG  ASP A  42      -8.411  -0.454 -11.392  1.00  0.00           C  
ATOM    617  OD1 ASP A  42      -7.509  -0.273 -12.240  1.00  0.00           O  
ATOM    618  OD2 ASP A  42      -9.381   0.334 -11.330  1.00  0.00           O1-
ATOM    619  H   ASP A  42      -7.806  -3.753 -11.723  1.00  0.00           H  
ATOM    620  HA  ASP A  42      -6.157  -1.614 -10.431  1.00  0.00           H  
ATOM    621  HB2 ASP A  42      -9.126  -2.182 -10.320  1.00  0.00           H  
ATOM    622  HB3 ASP A  42      -8.299  -0.986  -9.328  1.00  0.00           H  
ATOM    623  N   ILE A  43      -5.469  -3.152  -8.589  1.00  0.00           N  
ATOM    624  CA  ILE A  43      -5.115  -3.679  -7.266  1.00  0.00           C  
ATOM    625  C   ILE A  43      -5.225  -2.576  -6.210  1.00  0.00           C  
ATOM    626  O   ILE A  43      -4.843  -1.426  -6.430  1.00  0.00           O  
ATOM    627  CB  ILE A  43      -3.746  -4.398  -7.277  1.00  0.00           C  
ATOM    628  CG1 ILE A  43      -3.811  -5.566  -8.286  1.00  0.00           C  
ATOM    629  CG2 ILE A  43      -3.385  -4.951  -5.879  1.00  0.00           C  
ATOM    630  CD1 ILE A  43      -2.558  -6.443  -8.310  1.00  0.00           C  
ATOM    631  H   ILE A  43      -4.729  -2.821  -9.191  1.00  0.00           H  
ATOM    632  HA  ILE A  43      -5.852  -4.438  -7.002  1.00  0.00           H  
ATOM    633  HB  ILE A  43      -2.976  -3.693  -7.590  1.00  0.00           H  
ATOM    634 HG12 ILE A  43      -3.977  -5.174  -9.289  1.00  0.00           H  
ATOM    635 HG13 ILE A  43      -4.664  -6.203  -8.049  1.00  0.00           H  
ATOM    636 HG21 ILE A  43      -3.402  -4.163  -5.126  1.00  0.00           H  
ATOM    637 HG22 ILE A  43      -2.377  -5.366  -5.884  1.00  0.00           H  
ATOM    638 HG23 ILE A  43      -4.096  -5.724  -5.590  1.00  0.00           H  
ATOM    639 HD11 ILE A  43      -2.548  -7.040  -9.222  1.00  0.00           H  
ATOM    640 HD12 ILE A  43      -2.571  -7.123  -7.457  1.00  0.00           H  
ATOM    641 HD13 ILE A  43      -1.665  -5.821  -8.252  1.00  0.00           H  
ATOM    642  N   TRP A  44      -5.746  -2.947  -5.045  1.00  0.00           N  
ATOM    643  CA  TRP A  44      -5.875  -2.121  -3.853  1.00  0.00           C  
ATOM    644  C   TRP A  44      -5.255  -2.834  -2.654  1.00  0.00           C  
ATOM    645  O   TRP A  44      -5.368  -4.045  -2.511  1.00  0.00           O  
ATOM    646  CB  TRP A  44      -7.356  -1.831  -3.597  1.00  0.00           C  
ATOM    647  CG  TRP A  44      -8.011  -0.939  -4.601  1.00  0.00           C  
ATOM    648  CD1 TRP A  44      -8.437  -1.295  -5.834  1.00  0.00           C  
ATOM    649  CD2 TRP A  44      -8.267   0.488  -4.485  1.00  0.00           C  
ATOM    650  CE2 TRP A  44      -8.886   0.936  -5.690  1.00  0.00           C  
ATOM    651  CE3 TRP A  44      -7.981   1.455  -3.499  1.00  0.00           C  
ATOM    652  NE1 TRP A  44      -8.995  -0.200  -6.466  1.00  0.00           N  
ATOM    653  CZ2 TRP A  44      -9.222   2.282  -5.898  1.00  0.00           C  
ATOM    654  CZ3 TRP A  44      -8.292   2.811  -3.707  1.00  0.00           C  
ATOM    655  CH2 TRP A  44      -8.916   3.224  -4.898  1.00  0.00           C  
ATOM    656  H   TRP A  44      -6.054  -3.905  -4.959  1.00  0.00           H  
ATOM    657  HA  TRP A  44      -5.355  -1.174  -4.000  1.00  0.00           H  
ATOM    658  HB2 TRP A  44      -7.453  -1.365  -2.617  1.00  0.00           H  
ATOM    659  HB3 TRP A  44      -7.903  -2.773  -3.567  1.00  0.00           H  
ATOM    660  HD1 TRP A  44      -8.352  -2.288  -6.250  1.00  0.00           H  
ATOM    661  HE1 TRP A  44      -9.393  -0.248  -7.393  1.00  0.00           H  
ATOM    662  HE3 TRP A  44      -7.480   1.150  -2.593  1.00  0.00           H  
ATOM    663  HZ2 TRP A  44      -9.708   2.593  -6.811  1.00  0.00           H  
ATOM    664  HZ3 TRP A  44      -8.040   3.541  -2.952  1.00  0.00           H  
ATOM    665  HH2 TRP A  44      -9.154   4.267  -5.042  1.00  0.00           H  
ATOM    666  N   CYS A  45      -4.632  -2.088  -1.757  1.00  0.00           N  
ATOM    667  CA  CYS A  45      -4.308  -2.531  -0.414  1.00  0.00           C  
ATOM    668  C   CYS A  45      -5.468  -2.207   0.508  1.00  0.00           C  
ATOM    669  O   CYS A  45      -5.909  -1.064   0.556  1.00  0.00           O  
ATOM    670  CB  CYS A  45      -3.037  -1.849   0.082  1.00  0.00           C  
ATOM    671  SG  CYS A  45      -1.636  -2.091  -1.014  1.00  0.00           S  
ATOM    672  H   CYS A  45      -4.545  -1.100  -1.946  1.00  0.00           H  
ATOM    673  HA  CYS A  45      -4.143  -3.608  -0.414  1.00  0.00           H  
ATOM    674  HB2 CYS A  45      -3.216  -0.779   0.181  1.00  0.00           H  
ATOM    675  HB3 CYS A  45      -2.785  -2.246   1.065  1.00  0.00           H  
ATOM    676  N   GLU A  46      -5.931  -3.196   1.253  1.00  0.00           N  
ATOM    677  CA  GLU A  46      -6.949  -3.054   2.279  1.00  0.00           C  
ATOM    678  C   GLU A  46      -6.314  -3.174   3.665  1.00  0.00           C  
ATOM    679  O   GLU A  46      -5.441  -4.020   3.915  1.00  0.00           O  
ATOM    680  CB  GLU A  46      -8.060  -4.079   2.025  1.00  0.00           C  
ATOM    681  CG  GLU A  46      -9.257  -3.901   2.964  1.00  0.00           C  
ATOM    682  CD  GLU A  46     -10.449  -4.737   2.487  1.00  0.00           C  
ATOM    683  OE1 GLU A  46     -11.425  -4.113   1.990  1.00  0.00           O  
ATOM    684  OE2 GLU A  46     -10.362  -5.984   2.551  1.00  0.00           O1-
ATOM    685  H   GLU A  46      -5.531  -4.116   1.129  1.00  0.00           H  
ATOM    686  HA  GLU A  46      -7.398  -2.064   2.207  1.00  0.00           H  
ATOM    687  HB2 GLU A  46      -7.660  -5.088   2.127  1.00  0.00           H  
ATOM    688  HB3 GLU A  46      -8.407  -3.948   1.000  1.00  0.00           H  
ATOM    689  HG2 GLU A  46      -9.536  -2.847   2.989  1.00  0.00           H  
ATOM    690  HG3 GLU A  46      -8.975  -4.206   3.972  1.00  0.00           H  
ATOM    691  N   LYS A  47      -6.754  -2.293   4.566  1.00  0.00           N  
ATOM    692  CA  LYS A  47      -6.418  -2.334   5.983  1.00  0.00           C  
ATOM    693  C   LYS A  47      -6.861  -3.682   6.561  1.00  0.00           C  
ATOM    694  O   LYS A  47      -8.016  -4.065   6.415  1.00  0.00           O  
ATOM    695  CB  LYS A  47      -7.123  -1.147   6.656  1.00  0.00           C  
ATOM    696  CG  LYS A  47      -6.900  -1.109   8.170  1.00  0.00           C  
ATOM    697  CD  LYS A  47      -7.598   0.101   8.787  1.00  0.00           C  
ATOM    698  CE  LYS A  47      -7.396   0.094  10.304  1.00  0.00           C  
ATOM    699  NZ  LYS A  47      -8.144   1.214  10.922  1.00  0.00           N1+
ATOM    700  H   LYS A  47      -7.443  -1.616   4.271  1.00  0.00           H  
ATOM    701  HA  LYS A  47      -5.340  -2.229   6.103  1.00  0.00           H  
ATOM    702  HB2 LYS A  47      -8.193  -1.210   6.460  1.00  0.00           H  
ATOM    703  HB3 LYS A  47      -6.750  -0.221   6.217  1.00  0.00           H  
ATOM    704  HG2 LYS A  47      -5.831  -1.036   8.370  1.00  0.00           H  
ATOM    705  HG3 LYS A  47      -7.291  -2.017   8.628  1.00  0.00           H  
ATOM    706  HD2 LYS A  47      -7.191   1.015   8.356  1.00  0.00           H  
ATOM    707  HD3 LYS A  47      -8.662   0.050   8.557  1.00  0.00           H  
ATOM    708  HE2 LYS A  47      -6.331   0.170  10.525  1.00  0.00           H  
ATOM    709  HE3 LYS A  47      -7.754  -0.859  10.694  1.00  0.00           H  
ATOM    710  HZ1 LYS A  47      -9.121   1.145  10.678  1.00  0.00           H  
ATOM    711  HZ2 LYS A  47      -8.055   1.205  11.928  1.00  0.00           H  
ATOM    712  HZ3 LYS A  47      -7.817   2.101  10.567  1.00  0.00           H  
ATOM    713  N   THR A  48      -5.942  -4.389   7.218  1.00  0.00           N  
ATOM    714  CA  THR A  48      -6.255  -5.619   7.967  1.00  0.00           C  
ATOM    715  C   THR A  48      -6.401  -5.272   9.448  1.00  0.00           C  
ATOM    716  O   THR A  48      -7.446  -4.778   9.855  1.00  0.00           O  
ATOM    717  CB  THR A  48      -5.259  -6.759   7.683  1.00  0.00           C  
ATOM    718  CG2 THR A  48      -5.282  -7.196   6.221  1.00  0.00           C  
ATOM    719  OG1 THR A  48      -3.928  -6.390   7.988  1.00  0.00           O  
ATOM    720  H   THR A  48      -5.019  -3.991   7.319  1.00  0.00           H  
ATOM    721  HA  THR A  48      -7.235  -5.987   7.663  1.00  0.00           H  
ATOM    722  HB  THR A  48      -5.530  -7.614   8.303  1.00  0.00           H  
ATOM    723  HG1 THR A  48      -3.543  -5.875   7.275  1.00  0.00           H  
ATOM    724 HG21 THR A  48      -5.030  -6.360   5.569  1.00  0.00           H  
ATOM    725 HG22 THR A  48      -6.281  -7.553   5.968  1.00  0.00           H  
ATOM    726 HG23 THR A  48      -4.566  -8.006   6.076  1.00  0.00           H  
ATOM    727  N   ASP A  49      -5.315  -5.382  10.210  1.00  0.00           N  
ATOM    728  CA  ASP A  49      -5.237  -5.010  11.627  1.00  0.00           C  
ATOM    729  C   ASP A  49      -4.386  -3.748  11.853  1.00  0.00           C  
ATOM    730  O   ASP A  49      -4.368  -3.169  12.939  1.00  0.00           O  
ATOM    731  CB  ASP A  49      -4.675  -6.201  12.412  1.00  0.00           C  
ATOM    732  CG  ASP A  49      -5.543  -7.455  12.273  1.00  0.00           C  
ATOM    733  OD1 ASP A  49      -6.785  -7.318  12.322  1.00  0.00           O  
ATOM    734  OD2 ASP A  49      -4.949  -8.544  12.115  1.00  0.00           O1-
ATOM    735  H   ASP A  49      -4.529  -5.877   9.812  1.00  0.00           H  
ATOM    736  HA  ASP A  49      -6.237  -4.805  12.009  1.00  0.00           H  
ATOM    737  HB2 ASP A  49      -3.665  -6.411  12.061  1.00  0.00           H  
ATOM    738  HB3 ASP A  49      -4.618  -5.936  13.468  1.00  0.00           H  
ATOM    739  N   VAL A  50      -3.680  -3.293  10.814  1.00  0.00           N  
ATOM    740  CA  VAL A  50      -2.763  -2.150  10.864  1.00  0.00           C  
ATOM    741  C   VAL A  50      -3.263  -1.057   9.935  1.00  0.00           C  
ATOM    742  O   VAL A  50      -3.518  -1.312   8.760  1.00  0.00           O  
ATOM    743  CB  VAL A  50      -1.329  -2.574  10.496  1.00  0.00           C  
ATOM    744  CG1 VAL A  50      -0.352  -1.405  10.677  1.00  0.00           C  
ATOM    745  CG2 VAL A  50      -0.833  -3.730  11.375  1.00  0.00           C  
ATOM    746  H   VAL A  50      -3.754  -3.807   9.948  1.00  0.00           H  
ATOM    747  HA  VAL A  50      -2.739  -1.756  11.880  1.00  0.00           H  
ATOM    748  HB  VAL A  50      -1.303  -2.897   9.455  1.00  0.00           H  
ATOM    749 HG11 VAL A  50      -0.554  -0.627   9.941  1.00  0.00           H  
ATOM    750 HG12 VAL A  50       0.670  -1.757  10.535  1.00  0.00           H  
ATOM    751 HG13 VAL A  50      -0.445  -0.991  11.681  1.00  0.00           H  
ATOM    752 HG21 VAL A  50      -0.904  -3.460  12.429  1.00  0.00           H  
ATOM    753 HG22 VAL A  50      -1.436  -4.620  11.198  1.00  0.00           H  
ATOM    754 HG23 VAL A  50       0.200  -3.976  11.128  1.00  0.00           H  
ATOM    755  N   ALA A  51      -3.382   0.171  10.447  1.00  0.00           N  
ATOM    756  CA  ALA A  51      -3.738   1.332   9.637  1.00  0.00           C  
ATOM    757  C   ALA A  51      -2.797   1.489   8.429  1.00  0.00           C  
ATOM    758  O   ALA A  51      -1.591   1.240   8.526  1.00  0.00           O  
ATOM    759  CB  ALA A  51      -3.729   2.582  10.524  1.00  0.00           C  
ATOM    760  H   ALA A  51      -3.128   0.322  11.413  1.00  0.00           H  
ATOM    761  HA  ALA A  51      -4.748   1.190   9.251  1.00  0.00           H  
ATOM    762  HB1 ALA A  51      -3.993   3.453   9.924  1.00  0.00           H  
ATOM    763  HB2 ALA A  51      -4.448   2.482  11.337  1.00  0.00           H  
ATOM    764  HB3 ALA A  51      -2.735   2.743  10.941  1.00  0.00           H  
ATOM    765  N   ILE A  52      -3.340   1.898   7.280  1.00  0.00           N  
ATOM    766  CA  ILE A  52      -2.520   2.275   6.129  1.00  0.00           C  
ATOM    767  C   ILE A  52      -2.156   3.751   6.285  1.00  0.00           C  
ATOM    768  O   ILE A  52      -3.022   4.623   6.208  1.00  0.00           O  
ATOM    769  CB  ILE A  52      -3.210   1.982   4.778  1.00  0.00           C  
ATOM    770  CG1 ILE A  52      -3.677   0.516   4.645  1.00  0.00           C  
ATOM    771  CG2 ILE A  52      -2.187   2.291   3.666  1.00  0.00           C  
ATOM    772  CD1 ILE A  52      -4.643   0.275   3.480  1.00  0.00           C  
ATOM    773  H   ILE A  52      -4.335   2.065   7.220  1.00  0.00           H  
ATOM    774  HA  ILE A  52      -1.597   1.694   6.144  1.00  0.00           H  
ATOM    775  HB  ILE A  52      -4.076   2.635   4.669  1.00  0.00           H  
ATOM    776 HG12 ILE A  52      -4.178   0.187   5.555  1.00  0.00           H  
ATOM    777 HG13 ILE A  52      -2.802  -0.113   4.480  1.00  0.00           H  
ATOM    778 HG21 ILE A  52      -1.957   3.356   3.642  1.00  0.00           H  
ATOM    779 HG22 ILE A  52      -1.269   1.725   3.823  1.00  0.00           H  
ATOM    780 HG23 ILE A  52      -2.581   2.017   2.687  1.00  0.00           H  
ATOM    781 HD11 ILE A  52      -5.568   0.827   3.648  1.00  0.00           H  
ATOM    782 HD12 ILE A  52      -4.863  -0.790   3.414  1.00  0.00           H  
ATOM    783 HD13 ILE A  52      -4.207   0.584   2.530  1.00  0.00           H  
ATOM    784  N   SER A  53      -0.873   4.033   6.506  1.00  0.00           N  
ATOM    785  CA  SER A  53      -0.350   5.400   6.509  1.00  0.00           C  
ATOM    786  C   SER A  53      -0.251   5.902   5.070  1.00  0.00           C  
ATOM    787  O   SER A  53       0.618   5.465   4.317  1.00  0.00           O  
ATOM    788  CB  SER A  53       1.011   5.428   7.207  1.00  0.00           C  
ATOM    789  OG  SER A  53       1.613   6.708   7.129  1.00  0.00           O  
ATOM    790  H   SER A  53      -0.219   3.268   6.585  1.00  0.00           H  
ATOM    791  HA  SER A  53      -1.029   6.044   7.067  1.00  0.00           H  
ATOM    792  HB2 SER A  53       0.880   5.156   8.254  1.00  0.00           H  
ATOM    793  HB3 SER A  53       1.669   4.692   6.745  1.00  0.00           H  
ATOM    794  HG  SER A  53       2.498   6.590   7.484  1.00  0.00           H  
ATOM    795  N   GLY A  54      -1.132   6.827   4.683  1.00  0.00           N  
ATOM    796  CA  GLY A  54      -1.212   7.341   3.305  1.00  0.00           C  
ATOM    797  C   GLY A  54       0.123   7.877   2.766  1.00  0.00           C  
ATOM    798  O   GLY A  54       0.544   7.458   1.691  1.00  0.00           O  
ATOM    799  H   GLY A  54      -1.848   7.091   5.344  1.00  0.00           H  
ATOM    800  HA2 GLY A  54      -1.940   8.151   3.256  1.00  0.00           H  
ATOM    801  HA3 GLY A  54      -1.551   6.541   2.647  1.00  0.00           H  
ATOM    802  N   PRO A  55       0.862   8.716   3.521  1.00  0.00           N  
ATOM    803  CA  PRO A  55       2.175   9.205   3.091  1.00  0.00           C  
ATOM    804  C   PRO A  55       3.251   8.116   2.966  1.00  0.00           C  
ATOM    805  O   PRO A  55       4.168   8.233   2.156  1.00  0.00           O  
ATOM    806  CB  PRO A  55       2.583  10.238   4.147  1.00  0.00           C  
ATOM    807  CG  PRO A  55       1.253  10.717   4.723  1.00  0.00           C  
ATOM    808  CD  PRO A  55       0.404   9.452   4.692  1.00  0.00           C  
ATOM    809  HA  PRO A  55       2.064   9.701   2.127  1.00  0.00           H  
ATOM    810  HB2 PRO A  55       3.163   9.763   4.938  1.00  0.00           H  
ATOM    811  HB3 PRO A  55       3.147  11.060   3.704  1.00  0.00           H  
ATOM    812  HG2 PRO A  55       1.364  11.107   5.735  1.00  0.00           H  
ATOM    813  HG3 PRO A  55       0.816  11.467   4.064  1.00  0.00           H  
ATOM    814  HD2 PRO A  55       0.588   8.860   5.589  1.00  0.00           H  
ATOM    815  HD3 PRO A  55      -0.652   9.714   4.618  1.00  0.00           H  
ATOM    816  N   GLU A  56       3.202   7.069   3.794  1.00  0.00           N  
ATOM    817  CA  GLU A  56       4.120   5.928   3.669  1.00  0.00           C  
ATOM    818  C   GLU A  56       3.789   5.116   2.421  1.00  0.00           C  
ATOM    819  O   GLU A  56       4.673   4.876   1.603  1.00  0.00           O  
ATOM    820  CB  GLU A  56       4.052   5.073   4.939  1.00  0.00           C  
ATOM    821  CG  GLU A  56       5.091   3.938   4.978  1.00  0.00           C  
ATOM    822  CD  GLU A  56       4.990   3.098   6.267  1.00  0.00           C  
ATOM    823  OE1 GLU A  56       5.642   2.032   6.339  1.00  0.00           O  
ATOM    824  OE2 GLU A  56       4.285   3.539   7.206  1.00  0.00           O1-
ATOM    825  H   GLU A  56       2.385   6.951   4.375  1.00  0.00           H  
ATOM    826  HA  GLU A  56       5.143   6.283   3.549  1.00  0.00           H  
ATOM    827  HB2 GLU A  56       4.217   5.729   5.793  1.00  0.00           H  
ATOM    828  HB3 GLU A  56       3.055   4.638   5.017  1.00  0.00           H  
ATOM    829  HG2 GLU A  56       4.942   3.288   4.116  1.00  0.00           H  
ATOM    830  HG3 GLU A  56       6.086   4.378   4.911  1.00  0.00           H  
ATOM    831  N   PHE A  57       2.506   4.805   2.239  1.00  0.00           N  
ATOM    832  CA  PHE A  57       1.996   4.114   1.068  1.00  0.00           C  
ATOM    833  C   PHE A  57       2.384   4.830  -0.232  1.00  0.00           C  
ATOM    834  O   PHE A  57       2.979   4.213  -1.114  1.00  0.00           O  
ATOM    835  CB  PHE A  57       0.475   3.996   1.206  1.00  0.00           C  
ATOM    836  CG  PHE A  57      -0.106   3.183   0.085  1.00  0.00           C  
ATOM    837  CD1 PHE A  57      -0.566   3.802  -1.092  1.00  0.00           C  
ATOM    838  CD2 PHE A  57      -0.050   1.788   0.173  1.00  0.00           C  
ATOM    839  CE1 PHE A  57      -1.004   3.011  -2.167  1.00  0.00           C  
ATOM    840  CE2 PHE A  57      -0.436   1.015  -0.924  1.00  0.00           C  
ATOM    841  CZ  PHE A  57      -0.940   1.612  -2.088  1.00  0.00           C  
ATOM    842  H   PHE A  57       1.839   5.070   2.949  1.00  0.00           H  
ATOM    843  HA  PHE A  57       2.427   3.114   1.032  1.00  0.00           H  
ATOM    844  HB2 PHE A  57       0.015   4.984   1.211  1.00  0.00           H  
ATOM    845  HB3 PHE A  57       0.237   3.511   2.153  1.00  0.00           H  
ATOM    846  HD1 PHE A  57      -0.570   4.878  -1.177  1.00  0.00           H  
ATOM    847  HD2 PHE A  57       0.359   1.310   1.051  1.00  0.00           H  
ATOM    848  HE1 PHE A  57      -1.338   3.483  -3.079  1.00  0.00           H  
ATOM    849  HE2 PHE A  57      -0.250  -0.048  -0.888  1.00  0.00           H  
ATOM    850  HZ  PHE A  57      -1.214   1.004  -2.937  1.00  0.00           H  
ATOM    851  N   TYR A  58       2.137   6.141  -0.306  1.00  0.00           N  
ATOM    852  CA  TYR A  58       2.521   6.992  -1.432  1.00  0.00           C  
ATOM    853  C   TYR A  58       4.018   6.891  -1.730  1.00  0.00           C  
ATOM    854  O   TYR A  58       4.407   6.617  -2.861  1.00  0.00           O  
ATOM    855  CB  TYR A  58       2.128   8.446  -1.124  1.00  0.00           C  
ATOM    856  CG  TYR A  58       2.580   9.443  -2.179  1.00  0.00           C  
ATOM    857  CD1 TYR A  58       3.877   9.993  -2.129  1.00  0.00           C  
ATOM    858  CD2 TYR A  58       1.708   9.828  -3.213  1.00  0.00           C  
ATOM    859  CE1 TYR A  58       4.324  10.846  -3.157  1.00  0.00           C  
ATOM    860  CE2 TYR A  58       2.144  10.710  -4.217  1.00  0.00           C  
ATOM    861  CZ  TYR A  58       3.473  11.173  -4.232  1.00  0.00           C  
ATOM    862  OH  TYR A  58       3.955  11.946  -5.241  1.00  0.00           O  
ATOM    863  H   TYR A  58       1.601   6.566   0.438  1.00  0.00           H  
ATOM    864  HA  TYR A  58       1.986   6.669  -2.325  1.00  0.00           H  
ATOM    865  HB2 TYR A  58       2.558   8.740  -0.167  1.00  0.00           H  
ATOM    866  HB3 TYR A  58       1.044   8.503  -1.024  1.00  0.00           H  
ATOM    867  HD1 TYR A  58       4.546   9.736  -1.321  1.00  0.00           H  
ATOM    868  HD2 TYR A  58       0.687   9.476  -3.230  1.00  0.00           H  
ATOM    869  HE1 TYR A  58       5.332  11.234  -3.162  1.00  0.00           H  
ATOM    870  HE2 TYR A  58       1.454  11.068  -4.967  1.00  0.00           H  
ATOM    871  HH  TYR A  58       3.592  11.754  -6.109  1.00  0.00           H  
ATOM    872  N   ARG A  59       4.881   7.046  -0.714  1.00  0.00           N  
ATOM    873  CA  ARG A  59       6.341   6.973  -0.899  1.00  0.00           C  
ATOM    874  C   ARG A  59       6.791   5.603  -1.395  1.00  0.00           C  
ATOM    875  O   ARG A  59       7.688   5.532  -2.233  1.00  0.00           O  
ATOM    876  CB  ARG A  59       7.063   7.329   0.405  1.00  0.00           C  
ATOM    877  CG  ARG A  59       7.034   8.842   0.658  1.00  0.00           C  
ATOM    878  CD  ARG A  59       7.767   9.218   1.948  1.00  0.00           C  
ATOM    879  NE  ARG A  59       7.076   8.693   3.140  1.00  0.00           N  
ATOM    880  CZ  ARG A  59       7.163   9.163   4.370  1.00  0.00           C  
ATOM    881  NH1 ARG A  59       7.842  10.243   4.646  1.00  0.00           N1+
ATOM    882  NH2 ARG A  59       6.562   8.556   5.355  1.00  0.00           N  
ATOM    883  H   ARG A  59       4.500   7.215   0.206  1.00  0.00           H  
ATOM    884  HA  ARG A  59       6.633   7.673  -1.682  1.00  0.00           H  
ATOM    885  HB2 ARG A  59       6.601   6.792   1.233  1.00  0.00           H  
ATOM    886  HB3 ARG A  59       8.105   7.017   0.330  1.00  0.00           H  
ATOM    887  HG2 ARG A  59       6.007   9.202   0.704  1.00  0.00           H  
ATOM    888  HG3 ARG A  59       7.527   9.344  -0.175  1.00  0.00           H  
ATOM    889  HD2 ARG A  59       7.812  10.306   1.991  1.00  0.00           H  
ATOM    890  HD3 ARG A  59       8.785   8.830   1.907  1.00  0.00           H  
ATOM    891  HE  ARG A  59       6.380   7.983   2.962  1.00  0.00           H  
ATOM    892 HH11 ARG A  59       8.292  10.728   3.883  1.00  0.00           H  
ATOM    893 HH12 ARG A  59       7.880  10.609   5.586  1.00  0.00           H  
ATOM    894 HH21 ARG A  59       6.054   7.702   5.173  1.00  0.00           H  
ATOM    895 HH22 ARG A  59       6.642   8.904   6.300  1.00  0.00           H  
ATOM    896  N   THR A  60       6.177   4.527  -0.905  1.00  0.00           N  
ATOM    897  CA  THR A  60       6.460   3.169  -1.380  1.00  0.00           C  
ATOM    898  C   THR A  60       6.002   2.979  -2.824  1.00  0.00           C  
ATOM    899  O   THR A  60       6.789   2.486  -3.627  1.00  0.00           O  
ATOM    900  CB  THR A  60       5.833   2.115  -0.460  1.00  0.00           C  
ATOM    901  CG2 THR A  60       6.189   0.690  -0.879  1.00  0.00           C  
ATOM    902  OG1 THR A  60       6.329   2.268   0.849  1.00  0.00           O  
ATOM    903  H   THR A  60       5.483   4.647  -0.182  1.00  0.00           H  
ATOM    904  HA  THR A  60       7.540   3.022  -1.372  1.00  0.00           H  
ATOM    905  HB  THR A  60       4.749   2.231  -0.444  1.00  0.00           H  
ATOM    906  HG1 THR A  60       7.221   1.913   0.878  1.00  0.00           H  
ATOM    907 HG21 THR A  60       5.638   0.427  -1.782  1.00  0.00           H  
ATOM    908 HG22 THR A  60       5.910  -0.005  -0.087  1.00  0.00           H  
ATOM    909 HG23 THR A  60       7.259   0.605  -1.073  1.00  0.00           H  
ATOM    910  N   CYS A  61       4.789   3.413  -3.186  1.00  0.00           N  
ATOM    911  CA  CYS A  61       4.322   3.401  -4.576  1.00  0.00           C  
ATOM    912  C   CYS A  61       5.275   4.183  -5.488  1.00  0.00           C  
ATOM    913  O   CYS A  61       5.787   3.628  -6.458  1.00  0.00           O  
ATOM    914  CB  CYS A  61       2.918   4.012  -4.678  1.00  0.00           C  
ATOM    915  SG  CYS A  61       1.548   3.023  -4.048  1.00  0.00           S  
ATOM    916  H   CYS A  61       4.178   3.810  -2.488  1.00  0.00           H  
ATOM    917  HA  CYS A  61       4.284   2.373  -4.936  1.00  0.00           H  
ATOM    918  HB2 CYS A  61       2.707   4.227  -5.725  1.00  0.00           H  
ATOM    919  HB3 CYS A  61       2.909   4.969  -4.156  1.00  0.00           H  
ATOM    920  N   TYR A  62       5.565   5.438  -5.134  1.00  0.00           N  
ATOM    921  CA  TYR A  62       6.427   6.349  -5.885  1.00  0.00           C  
ATOM    922  C   TYR A  62       7.829   5.764  -6.105  1.00  0.00           C  
ATOM    923  O   TYR A  62       8.329   5.728  -7.226  1.00  0.00           O  
ATOM    924  CB  TYR A  62       6.495   7.674  -5.115  1.00  0.00           C  
ATOM    925  CG  TYR A  62       7.254   8.772  -5.829  1.00  0.00           C  
ATOM    926  CD1 TYR A  62       8.651   8.892  -5.688  1.00  0.00           C  
ATOM    927  CD2 TYR A  62       6.550   9.679  -6.639  1.00  0.00           C  
ATOM    928  CE1 TYR A  62       9.343   9.912  -6.372  1.00  0.00           C  
ATOM    929  CE2 TYR A  62       7.230  10.721  -7.291  1.00  0.00           C  
ATOM    930  CZ  TYR A  62       8.628  10.834  -7.170  1.00  0.00           C  
ATOM    931  OH  TYR A  62       9.294  11.799  -7.857  1.00  0.00           O  
ATOM    932  H   TYR A  62       5.081   5.827  -4.337  1.00  0.00           H  
ATOM    933  HA  TYR A  62       5.983   6.540  -6.862  1.00  0.00           H  
ATOM    934  HB2 TYR A  62       5.479   8.026  -4.938  1.00  0.00           H  
ATOM    935  HB3 TYR A  62       6.955   7.506  -4.141  1.00  0.00           H  
ATOM    936  HD1 TYR A  62       9.194   8.185  -5.078  1.00  0.00           H  
ATOM    937  HD2 TYR A  62       5.482   9.589  -6.768  1.00  0.00           H  
ATOM    938  HE1 TYR A  62      10.417   9.986  -6.293  1.00  0.00           H  
ATOM    939  HE2 TYR A  62       6.680  11.413  -7.912  1.00  0.00           H  
ATOM    940  HH  TYR A  62      10.247  11.681  -7.825  1.00  0.00           H  
ATOM    941  N   GLY A  63       8.454   5.226  -5.051  1.00  0.00           N  
ATOM    942  CA  GLY A  63       9.777   4.604  -5.147  1.00  0.00           C  
ATOM    943  C   GLY A  63       9.808   3.335  -6.008  1.00  0.00           C  
ATOM    944  O   GLY A  63      10.846   2.998  -6.574  1.00  0.00           O  
ATOM    945  H   GLY A  63       8.005   5.278  -4.148  1.00  0.00           H  
ATOM    946  HA2 GLY A  63      10.480   5.320  -5.572  1.00  0.00           H  
ATOM    947  HA3 GLY A  63      10.110   4.339  -4.143  1.00  0.00           H  
ATOM    948  N   LEU A  64       8.680   2.630  -6.128  1.00  0.00           N  
ATOM    949  CA  LEU A  64       8.555   1.408  -6.928  1.00  0.00           C  
ATOM    950  C   LEU A  64       8.159   1.662  -8.384  1.00  0.00           C  
ATOM    951  O   LEU A  64       8.391   0.796  -9.226  1.00  0.00           O  
ATOM    952  CB  LEU A  64       7.529   0.489  -6.254  1.00  0.00           C  
ATOM    953  CG  LEU A  64       8.024  -0.113  -4.930  1.00  0.00           C  
ATOM    954  CD1 LEU A  64       6.853  -0.824  -4.267  1.00  0.00           C  
ATOM    955  CD2 LEU A  64       9.138  -1.141  -5.152  1.00  0.00           C  
ATOM    956  H   LEU A  64       7.857   2.967  -5.650  1.00  0.00           H  
ATOM    957  HA  LEU A  64       9.522   0.905  -6.967  1.00  0.00           H  
ATOM    958  HB2 LEU A  64       6.621   1.063  -6.074  1.00  0.00           H  
ATOM    959  HB3 LEU A  64       7.275  -0.323  -6.936  1.00  0.00           H  
ATOM    960  HG  LEU A  64       8.398   0.661  -4.260  1.00  0.00           H  
ATOM    961 HD11 LEU A  64       6.038  -0.117  -4.107  1.00  0.00           H  
ATOM    962 HD12 LEU A  64       6.510  -1.615  -4.933  1.00  0.00           H  
ATOM    963 HD13 LEU A  64       7.157  -1.231  -3.303  1.00  0.00           H  
ATOM    964 HD21 LEU A  64       9.364  -1.640  -4.210  1.00  0.00           H  
ATOM    965 HD22 LEU A  64      10.039  -0.628  -5.489  1.00  0.00           H  
ATOM    966 HD23 LEU A  64       8.827  -1.864  -5.907  1.00  0.00           H  
ATOM    967  N   LEU A  65       7.576   2.823  -8.676  1.00  0.00           N  
ATOM    968  CA  LEU A  65       7.148   3.238 -10.011  1.00  0.00           C  
ATOM    969  C   LEU A  65       8.340   3.506 -10.964  1.00  0.00           C  
ATOM    970  O   LEU A  65       8.171   3.435 -12.170  1.00  0.00           O  
ATOM    971  CB  LEU A  65       6.160   4.418  -9.824  1.00  0.00           C  
ATOM    972  CG  LEU A  65       4.701   3.964  -9.592  1.00  0.00           C  
ATOM    973  CD1 LEU A  65       3.837   5.021  -8.909  1.00  0.00           C  
ATOM    974  CD2 LEU A  65       4.012   3.684 -10.928  1.00  0.00           C  
ATOM    975  H   LEU A  65       7.376   3.454  -7.914  1.00  0.00           H  
ATOM    976  HA  LEU A  65       6.605   2.412 -10.472  1.00  0.00           H  
ATOM    977  HB2 LEU A  65       6.189   5.076 -10.692  1.00  0.00           H  
ATOM    978  HB3 LEU A  65       6.483   5.024  -8.977  1.00  0.00           H  
ATOM    979  HG  LEU A  65       4.688   3.063  -8.978  1.00  0.00           H  
ATOM    980 HD11 LEU A  65       2.813   4.666  -8.789  1.00  0.00           H  
ATOM    981 HD12 LEU A  65       4.242   5.259  -7.925  1.00  0.00           H  
ATOM    982 HD13 LEU A  65       3.825   5.942  -9.492  1.00  0.00           H  
ATOM    983 HD21 LEU A  65       3.012   3.278 -10.772  1.00  0.00           H  
ATOM    984 HD22 LEU A  65       3.889   4.627 -11.461  1.00  0.00           H  
ATOM    985 HD23 LEU A  65       4.629   3.051 -11.565  1.00  0.00           H  
ATOM    986  N   GLN A  66       9.569   3.668 -10.462  1.00  0.00           N  
ATOM    987  CA  GLN A  66      10.831   3.803 -11.226  1.00  0.00           C  
ATOM    988  C   GLN A  66      10.975   4.973 -12.216  1.00  0.00           C  
ATOM    989  O   GLN A  66      12.106   5.229 -12.610  1.00  0.00           O  
ATOM    990  CB  GLN A  66      11.274   2.478 -11.887  1.00  0.00           C  
ATOM    991  CG  GLN A  66      11.809   1.461 -10.871  1.00  0.00           C  
ATOM    992  CD  GLN A  66      12.587   0.305 -11.503  1.00  0.00           C  
ATOM    993  NE2 GLN A  66      13.048  -0.631 -10.702  1.00  0.00           N  
ATOM    994  OE1 GLN A  66      12.833   0.200 -12.691  1.00  0.00           O  
ATOM    995  H   GLN A  66       9.634   3.722  -9.456  1.00  0.00           H  
ATOM    996  HA  GLN A  66      11.592   4.035 -10.481  1.00  0.00           H  
ATOM    997  HB2 GLN A  66      12.080   2.694 -12.589  1.00  0.00           H  
ATOM    998  HB3 GLN A  66      10.451   2.041 -12.452  1.00  0.00           H  
ATOM    999  HG2 GLN A  66      12.480   1.967 -10.178  1.00  0.00           H  
ATOM   1000  HG3 GLN A  66      10.973   1.057 -10.300  1.00  0.00           H  
ATOM   1001 HE21 GLN A  66      12.930  -0.535  -9.704  1.00  0.00           H  
ATOM   1002 HE22 GLN A  66      13.610  -1.335 -11.159  1.00  0.00           H  
ATOM   1003  N   ASP A  67       9.937   5.728 -12.567  1.00  0.00           N  
ATOM   1004  CA  ASP A  67      10.083   7.035 -13.235  1.00  0.00           C  
ATOM   1005  C   ASP A  67       8.773   7.842 -13.153  1.00  0.00           C  
ATOM   1006  O   ASP A  67       8.037   7.973 -14.137  1.00  0.00           O  
ATOM   1007  CB  ASP A  67      10.542   6.859 -14.702  1.00  0.00           C  
ATOM   1008  CG  ASP A  67      11.037   8.161 -15.350  1.00  0.00           C  
ATOM   1009  OD1 ASP A  67      11.217   9.169 -14.627  1.00  0.00           O  
ATOM   1010  OD2 ASP A  67      11.265   8.131 -16.581  1.00  0.00           O1-
ATOM   1011  H   ASP A  67       9.010   5.370 -12.384  1.00  0.00           H  
ATOM   1012  HA  ASP A  67      10.856   7.603 -12.717  1.00  0.00           H  
ATOM   1013  HB2 ASP A  67      11.366   6.148 -14.758  1.00  0.00           H  
ATOM   1014  HB3 ASP A  67       9.728   6.441 -15.294  1.00  0.00           H  
ATOM   1015  N   PRO A  68       8.355   8.304 -11.965  1.00  0.00           N  
ATOM   1016  CA  PRO A  68       7.277   9.275 -11.891  1.00  0.00           C  
ATOM   1017  C   PRO A  68       7.801  10.583 -12.488  1.00  0.00           C  
ATOM   1018  O   PRO A  68       8.563  11.317 -11.854  1.00  0.00           O  
ATOM   1019  CB  PRO A  68       6.900   9.360 -10.413  1.00  0.00           C  
ATOM   1020  CG  PRO A  68       8.211   9.005  -9.713  1.00  0.00           C  
ATOM   1021  CD  PRO A  68       8.923   8.046 -10.654  1.00  0.00           C  
ATOM   1022  HA  PRO A  68       6.405   8.943 -12.454  1.00  0.00           H  
ATOM   1023  HB2 PRO A  68       6.149   8.605 -10.182  1.00  0.00           H  
ATOM   1024  HB3 PRO A  68       6.538  10.350 -10.136  1.00  0.00           H  
ATOM   1025  HG2 PRO A  68       8.826   9.900  -9.621  1.00  0.00           H  
ATOM   1026  HG3 PRO A  68       8.039   8.532  -8.746  1.00  0.00           H  
ATOM   1027  HD2 PRO A  68       8.706   7.019 -10.361  1.00  0.00           H  
ATOM   1028  HD3 PRO A  68       9.997   8.229 -10.641  1.00  0.00           H  
ATOM   1029  N   LYS A  69       7.433  10.868 -13.745  1.00  0.00           N  
ATOM   1030  CA  LYS A  69       7.738  12.172 -14.341  1.00  0.00           C  
ATOM   1031  C   LYS A  69       7.247  13.272 -13.389  1.00  0.00           C  
ATOM   1032  O   LYS A  69       6.142  13.145 -12.853  1.00  0.00           O  
ATOM   1033  CB  LYS A  69       7.093  12.375 -15.716  1.00  0.00           C  
ATOM   1034  CG  LYS A  69       7.616  11.426 -16.797  1.00  0.00           C  
ATOM   1035  CD  LYS A  69       6.875  11.725 -18.104  1.00  0.00           C  
ATOM   1036  CE  LYS A  69       7.414  10.883 -19.256  1.00  0.00           C  
ATOM   1037  NZ  LYS A  69       6.552  11.064 -20.444  1.00  0.00           N1+
ATOM   1038  H   LYS A  69       7.003  10.136 -14.292  1.00  0.00           H  
ATOM   1039  HA  LYS A  69       8.822  12.227 -14.444  1.00  0.00           H  
ATOM   1040  HB2 LYS A  69       7.294  13.398 -16.034  1.00  0.00           H  
ATOM   1041  HB3 LYS A  69       6.011  12.271 -15.627  1.00  0.00           H  
ATOM   1042  HG2 LYS A  69       7.438  10.391 -16.506  1.00  0.00           H  
ATOM   1043  HG3 LYS A  69       8.686  11.584 -16.933  1.00  0.00           H  
ATOM   1044  HD2 LYS A  69       6.980  12.782 -18.351  1.00  0.00           H  
ATOM   1045  HD3 LYS A  69       5.817  11.505 -17.964  1.00  0.00           H  
ATOM   1046  HE2 LYS A  69       7.402   9.836 -18.953  1.00  0.00           H  
ATOM   1047  HE3 LYS A  69       8.444  11.171 -19.463  1.00  0.00           H  
ATOM   1048  HZ1 LYS A  69       6.389  12.034 -20.674  1.00  0.00           H  
ATOM   1049  HZ2 LYS A  69       5.629  10.721 -20.222  1.00  0.00           H  
ATOM   1050  HZ3 LYS A  69       6.854  10.520 -21.239  1.00  0.00           H  
ATOM   1051  N   PRO A  70       8.009  14.363 -13.201  1.00  0.00           N  
ATOM   1052  CA  PRO A  70       7.512  15.514 -12.464  1.00  0.00           C  
ATOM   1053  C   PRO A  70       6.182  15.954 -13.094  1.00  0.00           C  
ATOM   1054  O   PRO A  70       6.141  16.218 -14.296  1.00  0.00           O  
ATOM   1055  CB  PRO A  70       8.599  16.594 -12.571  1.00  0.00           C  
ATOM   1056  CG  PRO A  70       9.839  15.873 -13.105  1.00  0.00           C  
ATOM   1057  CD  PRO A  70       9.310  14.619 -13.789  1.00  0.00           C  
ATOM   1058  HA  PRO A  70       7.364  15.235 -11.421  1.00  0.00           H  
ATOM   1059  HB2 PRO A  70       8.300  17.367 -13.279  1.00  0.00           H  
ATOM   1060  HB3 PRO A  70       8.798  17.043 -11.598  1.00  0.00           H  
ATOM   1061  HG2 PRO A  70      10.477  15.584 -12.270  1.00  0.00           H  
ATOM   1062  HG3 PRO A  70      10.393  16.500 -13.804  1.00  0.00           H  
ATOM   1063  HD2 PRO A  70       9.196  14.797 -14.858  1.00  0.00           H  
ATOM   1064  HD3 PRO A  70       9.996  13.791 -13.611  1.00  0.00           H  
ATOM   1065  N   ASN A  71       5.113  16.015 -12.294  1.00  0.00           N  
ATOM   1066  CA  ASN A  71       3.728  16.312 -12.703  1.00  0.00           C  
ATOM   1067  C   ASN A  71       2.929  15.158 -13.343  1.00  0.00           C  
ATOM   1068  O   ASN A  71       1.853  15.401 -13.886  1.00  0.00           O  
ATOM   1069  CB  ASN A  71       3.639  17.598 -13.547  1.00  0.00           C  
ATOM   1070  CG  ASN A  71       4.549  18.713 -13.078  1.00  0.00           C  
ATOM   1071  ND2 ASN A  71       5.302  19.305 -13.976  1.00  0.00           N  
ATOM   1072  OD1 ASN A  71       4.628  19.056 -11.912  1.00  0.00           O  
ATOM   1073  H   ASN A  71       5.246  15.752 -11.328  1.00  0.00           H  
ATOM   1074  HA  ASN A  71       3.192  16.527 -11.778  1.00  0.00           H  
ATOM   1075  HB2 ASN A  71       3.869  17.355 -14.585  1.00  0.00           H  
ATOM   1076  HB3 ASN A  71       2.614  17.969 -13.525  1.00  0.00           H  
ATOM   1077 HD21 ASN A  71       5.926  20.021 -13.633  1.00  0.00           H  
ATOM   1078 HD22 ASN A  71       5.329  18.921 -14.910  1.00  0.00           H  
ATOM   1079  N   SER A  72       3.391  13.909 -13.269  1.00  0.00           N  
ATOM   1080  CA  SER A  72       2.506  12.763 -13.505  1.00  0.00           C  
ATOM   1081  C   SER A  72       1.521  12.647 -12.343  1.00  0.00           C  
ATOM   1082  O   SER A  72       1.854  12.160 -11.273  1.00  0.00           O  
ATOM   1083  CB  SER A  72       3.298  11.469 -13.669  1.00  0.00           C  
ATOM   1084  OG  SER A  72       3.808  11.396 -14.985  1.00  0.00           O  
ATOM   1085  H   SER A  72       4.307  13.731 -12.883  1.00  0.00           H  
ATOM   1086  HA  SER A  72       1.939  12.924 -14.423  1.00  0.00           H  
ATOM   1087  HB2 SER A  72       4.107  11.433 -12.939  1.00  0.00           H  
ATOM   1088  HB3 SER A  72       2.640  10.616 -13.503  1.00  0.00           H  
ATOM   1089  HG  SER A  72       4.559  10.798 -14.971  1.00  0.00           H  
ATOM   1090  N   GLU A  73       0.295  13.111 -12.552  1.00  0.00           N  
ATOM   1091  CA  GLU A  73      -0.749  13.271 -11.529  1.00  0.00           C  
ATOM   1092  C   GLU A  73      -1.338  11.948 -10.961  1.00  0.00           C  
ATOM   1093  O   GLU A  73      -2.362  11.974 -10.286  1.00  0.00           O  
ATOM   1094  CB  GLU A  73      -1.822  14.211 -12.118  1.00  0.00           C  
ATOM   1095  CG  GLU A  73      -1.419  15.690 -12.189  1.00  0.00           C  
ATOM   1096  CD  GLU A  73      -2.498  16.569 -12.856  1.00  0.00           C  
ATOM   1097  OE1 GLU A  73      -2.485  17.793 -12.587  1.00  0.00           O  
ATOM   1098  OE2 GLU A  73      -3.319  16.035 -13.640  1.00  0.00           O1-
ATOM   1099  H   GLU A  73       0.143  13.609 -13.418  1.00  0.00           H  
ATOM   1100  HA  GLU A  73      -0.308  13.776 -10.670  1.00  0.00           H  
ATOM   1101  HB2 GLU A  73      -2.003  13.892 -13.144  1.00  0.00           H  
ATOM   1102  HB3 GLU A  73      -2.741  14.144 -11.536  1.00  0.00           H  
ATOM   1103  HG2 GLU A  73      -0.492  15.783 -12.755  1.00  0.00           H  
ATOM   1104  HG3 GLU A  73      -1.231  16.045 -11.176  1.00  0.00           H  
ATOM   1105  N   ALA A  74      -0.704  10.782 -11.159  1.00  0.00           N  
ATOM   1106  CA  ALA A  74      -1.137   9.508 -10.560  1.00  0.00           C  
ATOM   1107  C   ALA A  74       0.004   8.784  -9.841  1.00  0.00           C  
ATOM   1108  O   ALA A  74       0.727   8.002 -10.449  1.00  0.00           O  
ATOM   1109  CB  ALA A  74      -1.798   8.591 -11.609  1.00  0.00           C  
ATOM   1110  H   ALA A  74       0.225  10.828 -11.553  1.00  0.00           H  
ATOM   1111  HA  ALA A  74      -1.887   9.717  -9.798  1.00  0.00           H  
ATOM   1112  HB1 ALA A  74      -1.528   8.902 -12.618  1.00  0.00           H  
ATOM   1113  HB2 ALA A  74      -1.478   7.557 -11.476  1.00  0.00           H  
ATOM   1114  HB3 ALA A  74      -2.881   8.598 -11.486  1.00  0.00           H  
ATOM   1115  N   ASP A  75       0.091   8.971  -8.524  1.00  0.00           N  
ATOM   1116  CA  ASP A  75       1.127   8.320  -7.709  1.00  0.00           C  
ATOM   1117  C   ASP A  75       0.554   7.372  -6.643  1.00  0.00           C  
ATOM   1118  O   ASP A  75       1.077   6.280  -6.430  1.00  0.00           O  
ATOM   1119  CB  ASP A  75       2.012   9.402  -7.101  1.00  0.00           C  
ATOM   1120  CG  ASP A  75       3.138   9.897  -8.006  1.00  0.00           C  
ATOM   1121  OD1 ASP A  75       3.666   9.089  -8.800  1.00  0.00           O  
ATOM   1122  OD2 ASP A  75       3.541  11.060  -7.775  1.00  0.00           O1-
ATOM   1123  H   ASP A  75      -0.454   9.719  -8.119  1.00  0.00           H  
ATOM   1124  HA  ASP A  75       1.761   7.694  -8.336  1.00  0.00           H  
ATOM   1125  HB2 ASP A  75       2.475   8.997  -6.201  1.00  0.00           H  
ATOM   1126  HB3 ASP A  75       1.373  10.246  -6.840  1.00  0.00           H  
ATOM   1127  N   SER A  76      -0.585   7.691  -6.033  1.00  0.00           N  
ATOM   1128  CA  SER A  76      -1.397   6.732  -5.276  1.00  0.00           C  
ATOM   1129  C   SER A  76      -2.717   7.370  -4.873  1.00  0.00           C  
ATOM   1130  O   SER A  76      -2.749   8.564  -4.599  1.00  0.00           O  
ATOM   1131  CB  SER A  76      -0.702   6.250  -3.995  1.00  0.00           C  
ATOM   1132  OG  SER A  76      -0.440   7.321  -3.119  1.00  0.00           O  
ATOM   1133  H   SER A  76      -0.965   8.616  -6.179  1.00  0.00           H  
ATOM   1134  HA  SER A  76      -1.596   5.874  -5.918  1.00  0.00           H  
ATOM   1135  HB2 SER A  76      -1.372   5.557  -3.486  1.00  0.00           H  
ATOM   1136  HB3 SER A  76       0.226   5.726  -4.223  1.00  0.00           H  
ATOM   1137  HG  SER A  76      -1.020   8.049  -3.357  1.00  0.00           H  
ATOM   1138  N   CYS A  77      -3.779   6.582  -4.767  1.00  0.00           N  
ATOM   1139  CA  CYS A  77      -5.053   7.026  -4.225  1.00  0.00           C  
ATOM   1140  C   CYS A  77      -5.383   6.232  -2.965  1.00  0.00           C  
ATOM   1141  O   CYS A  77      -5.425   5.004  -3.013  1.00  0.00           O  
ATOM   1142  CB  CYS A  77      -6.134   6.872  -5.300  1.00  0.00           C  
ATOM   1143  SG  CYS A  77      -7.784   7.318  -4.720  1.00  0.00           S  
ATOM   1144  H   CYS A  77      -3.658   5.594  -4.935  1.00  0.00           H  
ATOM   1145  HA  CYS A  77      -4.992   8.080  -3.953  1.00  0.00           H  
ATOM   1146  HB2 CYS A  77      -5.882   7.519  -6.141  1.00  0.00           H  
ATOM   1147  HB3 CYS A  77      -6.155   5.839  -5.645  1.00  0.00           H  
ATOM   1148  N   CYS A  78      -5.635   6.919  -1.855  1.00  0.00           N  
ATOM   1149  CA  CYS A  78      -6.156   6.316  -0.639  1.00  0.00           C  
ATOM   1150  C   CYS A  78      -7.612   6.721  -0.415  1.00  0.00           C  
ATOM   1151  O   CYS A  78      -8.026   7.821  -0.757  1.00  0.00           O  
ATOM   1152  CB  CYS A  78      -5.259   6.661   0.544  1.00  0.00           C  
ATOM   1153  SG  CYS A  78      -3.608   5.917   0.546  1.00  0.00           S  
ATOM   1154  H   CYS A  78      -5.583   7.927  -1.883  1.00  0.00           H  
ATOM   1155  HA  CYS A  78      -6.149   5.230  -0.739  1.00  0.00           H  
ATOM   1156  HB2 CYS A  78      -5.152   7.744   0.599  1.00  0.00           H  
ATOM   1157  HB3 CYS A  78      -5.768   6.323   1.447  1.00  0.00           H  
ATOM   1158  N   THR A  79      -8.406   5.826   0.159  1.00  0.00           N  
ATOM   1159  CA  THR A  79      -9.815   6.043   0.477  1.00  0.00           C  
ATOM   1160  C   THR A  79     -10.118   5.584   1.892  1.00  0.00           C  
ATOM   1161  O   THR A  79      -9.537   4.602   2.363  1.00  0.00           O  
ATOM   1162  CB  THR A  79     -10.763   5.344  -0.507  1.00  0.00           C  
ATOM   1163  CG2 THR A  79     -10.474   5.699  -1.964  1.00  0.00           C  
ATOM   1164  OG1 THR A  79     -10.658   3.944  -0.391  1.00  0.00           O  
ATOM   1165  H   THR A  79      -7.996   4.943   0.429  1.00  0.00           H  
ATOM   1166  HA  THR A  79     -10.008   7.114   0.422  1.00  0.00           H  
ATOM   1167  HB  THR A  79     -11.783   5.645  -0.269  1.00  0.00           H  
ATOM   1168  HG1 THR A  79     -10.100   3.763   0.368  1.00  0.00           H  
ATOM   1169 HG21 THR A  79      -9.598   5.155  -2.316  1.00  0.00           H  
ATOM   1170 HG22 THR A  79     -11.335   5.438  -2.580  1.00  0.00           H  
ATOM   1171 HG23 THR A  79     -10.265   6.766  -2.043  1.00  0.00           H  
ATOM   1172  N   ARG A  80     -11.032   6.273   2.569  1.00  0.00           N  
ATOM   1173  CA  ARG A  80     -11.562   5.861   3.873  1.00  0.00           C  
ATOM   1174  C   ARG A  80     -13.035   6.216   3.999  1.00  0.00           C  
ATOM   1175  O   ARG A  80     -13.511   7.115   3.309  1.00  0.00           O  
ATOM   1176  CB  ARG A  80     -10.721   6.443   5.026  1.00  0.00           C  
ATOM   1177  CG  ARG A  80     -10.851   7.963   5.132  1.00  0.00           C  
ATOM   1178  CD  ARG A  80      -9.976   8.565   6.224  1.00  0.00           C  
ATOM   1179  NE  ARG A  80     -10.166  10.027   6.289  1.00  0.00           N  
ATOM   1180  CZ  ARG A  80      -9.528  10.852   7.097  1.00  0.00           C  
ATOM   1181  NH1 ARG A  80      -8.700  10.405   7.998  1.00  0.00           N1+
ATOM   1182  NH2 ARG A  80      -9.698  12.142   7.004  1.00  0.00           N  
ATOM   1183  H   ARG A  80     -11.463   7.067   2.118  1.00  0.00           H  
ATOM   1184  HA  ARG A  80     -11.512   4.774   3.940  1.00  0.00           H  
ATOM   1185  HB2 ARG A  80      -9.675   6.183   4.864  1.00  0.00           H  
ATOM   1186  HB3 ARG A  80     -11.042   5.994   5.966  1.00  0.00           H  
ATOM   1187  HG2 ARG A  80     -10.559   8.401   4.177  1.00  0.00           H  
ATOM   1188  HG3 ARG A  80     -11.888   8.207   5.359  1.00  0.00           H  
ATOM   1189  HD2 ARG A  80     -10.238   8.109   7.179  1.00  0.00           H  
ATOM   1190  HD3 ARG A  80      -8.934   8.343   5.993  1.00  0.00           H  
ATOM   1191  HE  ARG A  80     -10.794  10.431   5.609  1.00  0.00           H  
ATOM   1192 HH11 ARG A  80      -8.527   9.410   8.015  1.00  0.00           H  
ATOM   1193 HH12 ARG A  80      -8.236  11.048   8.623  1.00  0.00           H  
ATOM   1194 HH21 ARG A  80     -10.268  12.514   6.259  1.00  0.00           H  
ATOM   1195 HH22 ARG A  80      -9.068  12.768   7.486  1.00  0.00           H  
ATOM   1196  N   TRP A  81     -13.739   5.542   4.891  1.00  0.00           N  
ATOM   1197  CA  TRP A  81     -15.111   5.871   5.244  1.00  0.00           C  
ATOM   1198  C   TRP A  81     -15.140   6.896   6.375  1.00  0.00           C  
ATOM   1199  O   TRP A  81     -14.513   6.716   7.416  1.00  0.00           O  
ATOM   1200  CB  TRP A  81     -15.870   4.594   5.596  1.00  0.00           C  
ATOM   1201  CG  TRP A  81     -16.119   3.703   4.421  1.00  0.00           C  
ATOM   1202  CD1 TRP A  81     -15.290   2.734   3.977  1.00  0.00           C  
ATOM   1203  CD2 TRP A  81     -17.261   3.706   3.513  1.00  0.00           C  
ATOM   1204  CE2 TRP A  81     -17.071   2.672   2.548  1.00  0.00           C  
ATOM   1205  CE3 TRP A  81     -18.437   4.477   3.410  1.00  0.00           C  
ATOM   1206  NE1 TRP A  81     -15.848   2.121   2.871  1.00  0.00           N  
ATOM   1207  CZ2 TRP A  81     -18.010   2.403   1.542  1.00  0.00           C  
ATOM   1208  CZ3 TRP A  81     -19.390   4.210   2.408  1.00  0.00           C  
ATOM   1209  CH2 TRP A  81     -19.181   3.177   1.479  1.00  0.00           C  
ATOM   1210  H   TRP A  81     -13.270   4.818   5.417  1.00  0.00           H  
ATOM   1211  HA  TRP A  81     -15.607   6.311   4.379  1.00  0.00           H  
ATOM   1212  HB2 TRP A  81     -15.318   4.043   6.358  1.00  0.00           H  
ATOM   1213  HB3 TRP A  81     -16.835   4.869   6.021  1.00  0.00           H  
ATOM   1214  HD1 TRP A  81     -14.343   2.491   4.436  1.00  0.00           H  
ATOM   1215  HE1 TRP A  81     -15.406   1.352   2.387  1.00  0.00           H  
ATOM   1216  HE3 TRP A  81     -18.601   5.281   4.113  1.00  0.00           H  
ATOM   1217  HZ2 TRP A  81     -17.835   1.613   0.826  1.00  0.00           H  
ATOM   1218  HZ3 TRP A  81     -20.292   4.800   2.344  1.00  0.00           H  
ATOM   1219  HH2 TRP A  81     -19.920   2.986   0.714  1.00  0.00           H  
ATOM   1220  N   VAL A  82     -15.897   7.971   6.176  1.00  0.00           N  
ATOM   1221  CA  VAL A  82     -16.202   8.981   7.194  1.00  0.00           C  
ATOM   1222  C   VAL A  82     -17.707   9.202   7.158  1.00  0.00           C  
ATOM   1223  O   VAL A  82     -18.238   9.615   6.132  1.00  0.00           O  
ATOM   1224  CB  VAL A  82     -15.435  10.294   6.940  1.00  0.00           C  
ATOM   1225  CG1 VAL A  82     -15.703  11.309   8.056  1.00  0.00           C  
ATOM   1226  CG2 VAL A  82     -13.917  10.065   6.876  1.00  0.00           C  
ATOM   1227  H   VAL A  82     -16.342   8.084   5.276  1.00  0.00           H  
ATOM   1228  HA  VAL A  82     -15.927   8.609   8.181  1.00  0.00           H  
ATOM   1229  HB  VAL A  82     -15.752  10.725   5.990  1.00  0.00           H  
ATOM   1230 HG11 VAL A  82     -15.411  10.899   9.022  1.00  0.00           H  
ATOM   1231 HG12 VAL A  82     -15.148  12.228   7.869  1.00  0.00           H  
ATOM   1232 HG13 VAL A  82     -16.763  11.562   8.090  1.00  0.00           H  
ATOM   1233 HG21 VAL A  82     -13.577   9.578   7.790  1.00  0.00           H  
ATOM   1234 HG22 VAL A  82     -13.686   9.429   6.022  1.00  0.00           H  
ATOM   1235 HG23 VAL A  82     -13.405  11.020   6.753  1.00  0.00           H  
ATOM   1236  N   ASP A  83     -18.402   8.854   8.242  1.00  0.00           N  
ATOM   1237  CA  ASP A  83     -19.854   9.043   8.389  1.00  0.00           C  
ATOM   1238  C   ASP A  83     -20.693   8.495   7.213  1.00  0.00           C  
ATOM   1239  O   ASP A  83     -21.661   9.105   6.765  1.00  0.00           O  
ATOM   1240  CB  ASP A  83     -20.150  10.508   8.750  1.00  0.00           C  
ATOM   1241  CG  ASP A  83     -19.417  10.935  10.025  1.00  0.00           C  
ATOM   1242  OD1 ASP A  83     -19.366  10.108  10.965  1.00  0.00           O  
ATOM   1243  OD2 ASP A  83     -18.887  12.067  10.042  1.00  0.00           O1-
ATOM   1244  H   ASP A  83     -17.895   8.628   9.086  1.00  0.00           H  
ATOM   1245  HA  ASP A  83     -20.159   8.451   9.252  1.00  0.00           H  
ATOM   1246  HB2 ASP A  83     -19.859  11.153   7.921  1.00  0.00           H  
ATOM   1247  HB3 ASP A  83     -21.221  10.626   8.917  1.00  0.00           H  
ATOM   1248  N   GLY A  84     -20.311   7.325   6.683  1.00  0.00           N  
ATOM   1249  CA  GLY A  84     -21.003   6.684   5.555  1.00  0.00           C  
ATOM   1250  C   GLY A  84     -20.670   7.271   4.179  1.00  0.00           C  
ATOM   1251  O   GLY A  84     -21.265   6.863   3.184  1.00  0.00           O  
ATOM   1252  H   GLY A  84     -19.488   6.887   7.069  1.00  0.00           H  
ATOM   1253  HA2 GLY A  84     -20.745   5.625   5.539  1.00  0.00           H  
ATOM   1254  HA3 GLY A  84     -22.080   6.772   5.701  1.00  0.00           H  
ATOM   1255  N   VAL A  85     -19.703   8.185   4.100  1.00  0.00           N  
ATOM   1256  CA  VAL A  85     -19.179   8.749   2.852  1.00  0.00           C  
ATOM   1257  C   VAL A  85     -17.763   8.233   2.614  1.00  0.00           C  
ATOM   1258  O   VAL A  85     -16.934   8.214   3.524  1.00  0.00           O  
ATOM   1259  CB  VAL A  85     -19.225  10.290   2.884  1.00  0.00           C  
ATOM   1260  CG1 VAL A  85     -18.745  10.895   1.557  1.00  0.00           C  
ATOM   1261  CG2 VAL A  85     -20.654  10.792   3.134  1.00  0.00           C  
ATOM   1262  H   VAL A  85     -19.308   8.541   4.958  1.00  0.00           H  
ATOM   1263  HA  VAL A  85     -19.803   8.420   2.022  1.00  0.00           H  
ATOM   1264  HB  VAL A  85     -18.580  10.660   3.680  1.00  0.00           H  
ATOM   1265 HG11 VAL A  85     -18.846  11.980   1.592  1.00  0.00           H  
ATOM   1266 HG12 VAL A  85     -17.691  10.667   1.397  1.00  0.00           H  
ATOM   1267 HG13 VAL A  85     -19.335  10.506   0.727  1.00  0.00           H  
ATOM   1268 HG21 VAL A  85     -21.335  10.383   2.387  1.00  0.00           H  
ATOM   1269 HG22 VAL A  85     -20.679  11.881   3.095  1.00  0.00           H  
ATOM   1270 HG23 VAL A  85     -20.987  10.488   4.127  1.00  0.00           H  
ATOM   1271  N   VAL A  86     -17.465   7.827   1.379  1.00  0.00           N  
ATOM   1272  CA  VAL A  86     -16.089   7.523   0.969  1.00  0.00           C  
ATOM   1273  C   VAL A  86     -15.370   8.836   0.692  1.00  0.00           C  
ATOM   1274  O   VAL A  86     -15.738   9.563  -0.230  1.00  0.00           O  
ATOM   1275  CB  VAL A  86     -16.036   6.597  -0.260  1.00  0.00           C  
ATOM   1276  CG1 VAL A  86     -14.587   6.282  -0.658  1.00  0.00           C  
ATOM   1277  CG2 VAL A  86     -16.729   5.264   0.035  1.00  0.00           C  
ATOM   1278  H   VAL A  86     -18.179   7.872   0.667  1.00  0.00           H  
ATOM   1279  HA  VAL A  86     -15.581   7.012   1.787  1.00  0.00           H  
ATOM   1280  HB  VAL A  86     -16.540   7.072  -1.102  1.00  0.00           H  
ATOM   1281 HG11 VAL A  86     -14.061   5.836   0.186  1.00  0.00           H  
ATOM   1282 HG12 VAL A  86     -14.071   7.192  -0.964  1.00  0.00           H  
ATOM   1283 HG13 VAL A  86     -14.576   5.587  -1.498  1.00  0.00           H  
ATOM   1284 HG21 VAL A  86     -16.251   4.785   0.890  1.00  0.00           H  
ATOM   1285 HG22 VAL A  86     -17.782   5.429   0.263  1.00  0.00           H  
ATOM   1286 HG23 VAL A  86     -16.663   4.607  -0.832  1.00  0.00           H  
ATOM   1287  N   VAL A  87     -14.332   9.129   1.471  1.00  0.00           N  
ATOM   1288  CA  VAL A  87     -13.414  10.241   1.207  1.00  0.00           C  
ATOM   1289  C   VAL A  87     -12.140   9.709   0.572  1.00  0.00           C  
ATOM   1290  O   VAL A  87     -11.688   8.605   0.884  1.00  0.00           O  
ATOM   1291  CB  VAL A  87     -13.139  11.118   2.443  1.00  0.00           C  
ATOM   1292  CG1 VAL A  87     -14.442  11.606   3.084  1.00  0.00           C  
ATOM   1293  CG2 VAL A  87     -12.313  10.418   3.516  1.00  0.00           C  
ATOM   1294  H   VAL A  87     -14.094   8.482   2.208  1.00  0.00           H  
ATOM   1295  HA  VAL A  87     -13.880  10.901   0.475  1.00  0.00           H  
ATOM   1296  HB  VAL A  87     -12.582  11.995   2.114  1.00  0.00           H  
ATOM   1297 HG11 VAL A  87     -14.224  12.322   3.876  1.00  0.00           H  
ATOM   1298 HG12 VAL A  87     -15.061  12.095   2.332  1.00  0.00           H  
ATOM   1299 HG13 VAL A  87     -14.998  10.769   3.508  1.00  0.00           H  
ATOM   1300 HG21 VAL A  87     -12.213  11.076   4.380  1.00  0.00           H  
ATOM   1301 HG22 VAL A  87     -11.322  10.196   3.119  1.00  0.00           H  
ATOM   1302 HG23 VAL A  87     -12.826   9.502   3.810  1.00  0.00           H  
ATOM   1303  N   GLN A  88     -11.569  10.499  -0.324  1.00  0.00           N  
ATOM   1304  CA  GLN A  88     -10.370  10.172  -1.082  1.00  0.00           C  
ATOM   1305  C   GLN A  88      -9.216  11.073  -0.630  1.00  0.00           C  
ATOM   1306  O   GLN A  88      -9.455  12.202  -0.204  1.00  0.00           O  
ATOM   1307  CB  GLN A  88     -10.683  10.327  -2.575  1.00  0.00           C  
ATOM   1308  CG  GLN A  88     -11.757   9.346  -3.075  1.00  0.00           C  
ATOM   1309  CD  GLN A  88     -11.932   9.434  -4.585  1.00  0.00           C  
ATOM   1310  NE2 GLN A  88     -11.806   8.347  -5.316  1.00  0.00           N  
ATOM   1311  OE1 GLN A  88     -12.188  10.486  -5.138  1.00  0.00           O  
ATOM   1312  H   GLN A  88     -11.950  11.423  -0.473  1.00  0.00           H  
ATOM   1313  HA  GLN A  88     -10.081   9.136  -0.901  1.00  0.00           H  
ATOM   1314  HB2 GLN A  88      -9.767  10.153  -3.139  1.00  0.00           H  
ATOM   1315  HB3 GLN A  88     -11.007  11.349  -2.774  1.00  0.00           H  
ATOM   1316  HG2 GLN A  88     -12.716   9.570  -2.609  1.00  0.00           H  
ATOM   1317  HG3 GLN A  88     -11.478   8.328  -2.805  1.00  0.00           H  
ATOM   1318 HE21 GLN A  88     -11.540   7.466  -4.902  1.00  0.00           H  
ATOM   1319 HE22 GLN A  88     -11.869   8.503  -6.311  1.00  0.00           H  
ATOM   1320  N   SER A  89      -7.980  10.580  -0.692  1.00  0.00           N  
ATOM   1321  CA  SER A  89      -6.790  11.394  -0.458  1.00  0.00           C  
ATOM   1322  C   SER A  89      -6.643  12.452  -1.541  1.00  0.00           C  
ATOM   1323  O   SER A  89      -7.049  12.245  -2.690  1.00  0.00           O  
ATOM   1324  CB  SER A  89      -5.527  10.528  -0.368  1.00  0.00           C  
ATOM   1325  OG  SER A  89      -5.255   9.840  -1.578  1.00  0.00           O  
ATOM   1326  H   SER A  89      -7.845   9.635  -1.021  1.00  0.00           H  
ATOM   1327  HA  SER A  89      -6.904  11.923   0.488  1.00  0.00           H  
ATOM   1328  HB2 SER A  89      -5.661   9.804   0.436  1.00  0.00           H  
ATOM   1329  HB3 SER A  89      -4.676  11.162  -0.120  1.00  0.00           H  
ATOM   1330  HG  SER A  89      -5.048  10.503  -2.241  1.00  0.00           H  
ATOM   1331  N   ASP A  90      -5.994  13.558  -1.191  1.00  0.00           N  
ATOM   1332  CA  ASP A  90      -5.557  14.535  -2.181  1.00  0.00           C  
ATOM   1333  C   ASP A  90      -4.717  13.824  -3.262  1.00  0.00           C  
ATOM   1334  O   ASP A  90      -3.892  12.959  -2.957  1.00  0.00           O  
ATOM   1335  CB  ASP A  90      -4.787  15.674  -1.494  1.00  0.00           C  
ATOM   1336  CG  ASP A  90      -5.657  16.487  -0.524  1.00  0.00           C  
ATOM   1337  OD1 ASP A  90      -6.855  16.680  -0.833  1.00  0.00           O  
ATOM   1338  OD2 ASP A  90      -5.109  16.921   0.512  1.00  0.00           O1-
ATOM   1339  H   ASP A  90      -5.744  13.721  -0.226  1.00  0.00           H  
ATOM   1340  HA  ASP A  90      -6.440  14.962  -2.656  1.00  0.00           H  
ATOM   1341  HB2 ASP A  90      -3.933  15.256  -0.960  1.00  0.00           H  
ATOM   1342  HB3 ASP A  90      -4.408  16.349  -2.261  1.00  0.00           H  
ATOM   1343  N   GLY A  91      -4.987  14.125  -4.536  1.00  0.00           N  
ATOM   1344  CA  GLY A  91      -4.338  13.473  -5.682  1.00  0.00           C  
ATOM   1345  C   GLY A  91      -5.027  12.207  -6.212  1.00  0.00           C  
ATOM   1346  O   GLY A  91      -4.563  11.632  -7.194  1.00  0.00           O  
ATOM   1347  H   GLY A  91      -5.690  14.826  -4.721  1.00  0.00           H  
ATOM   1348  HA2 GLY A  91      -4.286  14.185  -6.506  1.00  0.00           H  
ATOM   1349  HA3 GLY A  91      -3.316  13.203  -5.414  1.00  0.00           H  
ATOM   1350  N   CYS A  92      -6.149  11.769  -5.631  1.00  0.00           N  
ATOM   1351  CA  CYS A  92      -7.032  10.823  -6.315  1.00  0.00           C  
ATOM   1352  C   CYS A  92      -7.714  11.516  -7.507  1.00  0.00           C  
ATOM   1353  O   CYS A  92      -8.401  12.524  -7.329  1.00  0.00           O  
ATOM   1354  CB  CYS A  92      -8.084  10.289  -5.341  1.00  0.00           C  
ATOM   1355  SG  CYS A  92      -7.476   9.196  -4.031  1.00  0.00           S  
ATOM   1356  H   CYS A  92      -6.473  12.211  -4.782  1.00  0.00           H  
ATOM   1357  HA  CYS A  92      -6.447   9.981  -6.686  1.00  0.00           H  
ATOM   1358  HB2 CYS A  92      -8.563  11.148  -4.871  1.00  0.00           H  
ATOM   1359  HB3 CYS A  92      -8.853   9.760  -5.904  1.00  0.00           H  
ATOM   1360  N   PHE A  93      -7.563  10.969  -8.715  1.00  0.00           N  
ATOM   1361  CA  PHE A  93      -8.352  11.418  -9.862  1.00  0.00           C  
ATOM   1362  C   PHE A  93      -9.845  11.134  -9.638  1.00  0.00           C  
ATOM   1363  O   PHE A  93     -10.204  10.083  -9.098  1.00  0.00           O  
ATOM   1364  CB  PHE A  93      -7.861  10.753 -11.150  1.00  0.00           C  
ATOM   1365  CG  PHE A  93      -6.565  11.313 -11.691  1.00  0.00           C  
ATOM   1366  CD1 PHE A  93      -6.561  12.567 -12.334  1.00  0.00           C  
ATOM   1367  CD2 PHE A  93      -5.385  10.551 -11.633  1.00  0.00           C  
ATOM   1368  CE1 PHE A  93      -5.400  13.036 -12.969  1.00  0.00           C  
ATOM   1369  CE2 PHE A  93      -4.242  11.015 -12.300  1.00  0.00           C  
ATOM   1370  CZ  PHE A  93      -4.260  12.229 -12.989  1.00  0.00           C  
ATOM   1371  H   PHE A  93      -6.951  10.174  -8.831  1.00  0.00           H  
ATOM   1372  HA  PHE A  93      -8.229  12.496  -9.965  1.00  0.00           H  
ATOM   1373  HB2 PHE A  93      -7.766   9.680 -10.988  1.00  0.00           H  
ATOM   1374  HB3 PHE A  93      -8.620  10.893 -11.920  1.00  0.00           H  
ATOM   1375  HD1 PHE A  93      -7.462  13.162 -12.370  1.00  0.00           H  
ATOM   1376  HD2 PHE A  93      -5.373   9.589 -11.143  1.00  0.00           H  
ATOM   1377  HE1 PHE A  93      -5.387  13.990 -13.474  1.00  0.00           H  
ATOM   1378  HE2 PHE A  93      -3.330  10.437 -12.330  1.00  0.00           H  
ATOM   1379  HZ  PHE A  93      -3.403  12.524 -13.577  1.00  0.00           H  
ATOM   1380  N   LYS A  94     -10.690  12.083 -10.057  1.00  0.00           N  
ATOM   1381  CA  LYS A  94     -12.152  11.939 -10.102  1.00  0.00           C  
ATOM   1382  C   LYS A  94     -12.598  11.119 -11.305  1.00  0.00           C  
ATOM   1383  O   LYS A  94     -11.976  11.281 -12.378  1.00  0.00           O  
ATOM   1384  CB  LYS A  94     -12.842  13.309 -10.127  1.00  0.00           C  
ATOM   1385  CG  LYS A  94     -12.714  14.054  -8.796  1.00  0.00           C  
ATOM   1386  CD  LYS A  94     -13.531  15.348  -8.847  1.00  0.00           C  
ATOM   1387  CE  LYS A  94     -13.418  16.065  -7.501  1.00  0.00           C  
ATOM   1388  NZ  LYS A  94     -14.177  17.338  -7.500  1.00  0.00           N1+
ATOM   1389  OXT LYS A  94     -13.609  10.412 -11.121  1.00  0.00           O1-
ATOM   1390  H   LYS A  94     -10.294  12.851 -10.581  1.00  0.00           H  
ATOM   1391  HA  LYS A  94     -12.488  11.374  -9.233  1.00  0.00           H  
ATOM   1392  HB2 LYS A  94     -12.424  13.908 -10.936  1.00  0.00           H  
ATOM   1393  HB3 LYS A  94     -13.900  13.147 -10.335  1.00  0.00           H  
ATOM   1394  HG2 LYS A  94     -11.667  14.287  -8.605  1.00  0.00           H  
ATOM   1395  HG3 LYS A  94     -13.090  13.420  -7.992  1.00  0.00           H  
ATOM   1396  HD2 LYS A  94     -13.142  15.982  -9.644  1.00  0.00           H  
ATOM   1397  HD3 LYS A  94     -14.573  15.106  -9.053  1.00  0.00           H  
ATOM   1398  HE2 LYS A  94     -12.364  16.251  -7.299  1.00  0.00           H  
ATOM   1399  HE3 LYS A  94     -13.788  15.397  -6.723  1.00  0.00           H  
ATOM   1400  HZ1 LYS A  94     -15.155  17.157  -7.675  1.00  0.00           H  
ATOM   1401  HZ2 LYS A  94     -13.817  17.950  -8.218  1.00  0.00           H  
ATOM   1402  HZ3 LYS A  94     -14.077  17.793  -6.604  1.00  0.00           H  
TER   
END
