# Supplementary material for: The structural repertoire of Fusarium oxysporum f. sp. lycopersici effectors revealed by experimental and computational studies
Source: eLife. 2024 Feb 27;12:RP89280. doi: 10.7554/eLife.89280 (PMC10942635; doi:10.7554/eLife.89280)
Supplement: Source data 1. [file elife-89280-data1.zip › AlphaFold pdb files/SIX3_AF.pdb]

ATOM      1  N   LEU A   1     -37.565 -10.349  -5.073  1.00  0.00           N  
ATOM      5  CA  LEU A   1     -37.308  -8.969  -4.608  1.00  0.00           C  
ATOM      7  C   LEU A   1     -35.816  -8.729  -4.776  1.00  0.00           C  
ATOM     11  O   LEU A   1     -35.070  -9.484  -4.162  1.00  0.00           O  
ATOM      8  CB  LEU A   1     -37.715  -8.816  -3.126  1.00  0.00           C  
ATOM     12  CG  LEU A   1     -39.241  -8.813  -2.907  1.00  0.00           C  
ATOM     14  CD1 LEU A   1     -39.590  -9.164  -1.463  1.00  0.00           C  
ATOM     18  CD2 LEU A   1     -39.842  -7.453  -3.253  1.00  0.00           C  
ATOM      2  H   LEU A   1     -37.324 -10.438  -6.050  1.00  0.00           H  
ATOM      6  HA  LEU A   1     -37.853  -8.243  -5.210  1.00  0.00           H  
ATOM      9  HB2 LEU A   1     -37.273  -9.634  -2.558  1.00  0.00           H  
ATOM     10  HB3 LEU A   1     -37.300  -7.888  -2.732  1.00  0.00           H  
ATOM     13  HG  LEU A   1     -39.692  -9.569  -3.551  1.00  0.00           H  
ATOM     15 HD11 LEU A   1     -40.672  -9.160  -1.330  1.00  0.00           H  
ATOM     16 HD12 LEU A   1     -39.152  -8.431  -0.785  1.00  0.00           H  
ATOM     17 HD13 LEU A   1     -39.211 -10.153  -1.208  1.00  0.00           H  
ATOM     19 HD21 LEU A   1     -39.635  -7.186  -4.290  1.00  0.00           H  
ATOM     20 HD22 LEU A   1     -40.922  -7.479  -3.111  1.00  0.00           H  
ATOM     21 HD23 LEU A   1     -39.429  -6.683  -2.602  1.00  0.00           H  
ATOM      3  H2  LEU A   1     -38.534 -10.597  -4.931  1.00  0.00           H  
ATOM      4  H3  LEU A   1     -36.974 -10.974  -4.544  1.00  0.00           H  
ATOM     22  N   PRO A   2     -35.362  -7.823  -5.655  1.00  0.00           N  
ATOM     23  CA  PRO A   2     -33.955  -7.462  -5.680  1.00  0.00           C  
ATOM     25  C   PRO A   2     -33.687  -6.556  -4.476  1.00  0.00           C  
ATOM     29  O   PRO A   2     -34.413  -5.590  -4.252  1.00  0.00           O  
ATOM     26  CB  PRO A   2     -33.722  -6.795  -7.033  1.00  0.00           C  
ATOM     30  CG  PRO A   2     -35.086  -6.202  -7.399  1.00  0.00           C  
ATOM     33  CD  PRO A   2     -36.118  -6.957  -6.550  1.00  0.00           C  
ATOM     24  HA  PRO A   2     -33.323  -8.347  -5.612  1.00  0.00           H  
ATOM     27  HB2 PRO A   2     -33.448  -7.553  -7.766  1.00  0.00           H  
ATOM     28  HB3 PRO A   2     -32.950  -6.027  -6.979  1.00  0.00           H  
ATOM     31  HG2 PRO A   2     -35.106  -5.145  -7.137  1.00  0.00           H  
ATOM     32  HG3 PRO A   2     -35.287  -6.325  -8.463  1.00  0.00           H  
ATOM     34  HD2 PRO A   2     -36.710  -6.245  -5.976  1.00  0.00           H  
ATOM     35  HD3 PRO A   2     -36.764  -7.551  -7.198  1.00  0.00           H  
ATOM     36  N   VAL A   3     -32.712  -6.954  -3.663  1.00  0.00           N  
ATOM     38  CA  VAL A   3     -32.238  -6.201  -2.502  1.00  0.00           C  
ATOM     40  C   VAL A   3     -31.555  -4.942  -3.025  1.00  0.00           C  
ATOM     43  O   VAL A   3     -30.744  -5.016  -3.943  1.00  0.00           O  
ATOM     41  CB  VAL A   3     -31.283  -7.067  -1.654  1.00  0.00           C  
ATOM     44  CG1 VAL A   3     -30.802  -6.347  -0.390  1.00  0.00           C  
ATOM     48  CG2 VAL A   3     -31.981  -8.365  -1.209  1.00  0.00           C  
ATOM     37  H   VAL A   3     -32.140  -7.734  -3.951  1.00  0.00           H  
ATOM     39  HA  VAL A   3     -33.089  -5.908  -1.888  1.00  0.00           H  
ATOM     42  HB  VAL A   3     -30.414  -7.337  -2.253  1.00  0.00           H  
ATOM     45 HG11 VAL A   3     -31.651  -6.046   0.225  1.00  0.00           H  
ATOM     46 HG12 VAL A   3     -30.146  -6.999   0.187  1.00  0.00           H  
ATOM     47 HG13 VAL A   3     -30.231  -5.459  -0.664  1.00  0.00           H  
ATOM     49 HG21 VAL A   3     -32.882  -8.127  -0.644  1.00  0.00           H  
ATOM     50 HG22 VAL A   3     -32.242  -8.977  -2.073  1.00  0.00           H  
ATOM     51 HG23 VAL A   3     -31.305  -8.943  -0.578  1.00  0.00           H  
ATOM     52  N   GLU A   4     -31.947  -3.799  -2.475  1.00  0.00           N  
ATOM     54  CA  GLU A   4     -31.319  -2.505  -2.700  1.00  0.00           C  
ATOM     56  C   GLU A   4     -29.819  -2.597  -2.379  1.00  0.00           C  
ATOM     60  O   GLU A   4     -29.439  -2.749  -1.218  1.00  0.00           O  
ATOM     57  CB  GLU A   4     -32.009  -1.466  -1.791  1.00  0.00           C  
ATOM     61  CG  GLU A   4     -33.456  -1.164  -2.211  1.00  0.00           C  
ATOM     64  CD  GLU A   4     -34.190  -0.308  -1.167  1.00  0.00           C  
ATOM     65  OE1 GLU A   4     -34.460   0.878  -1.464  1.00  0.00           O  
ATOM     66  OE2 GLU A   4     -34.524  -0.872  -0.100  1.00  0.00           O1-
ATOM     53  H   GLU A   4     -32.650  -3.825  -1.750  1.00  0.00           H  
ATOM     55  HA  GLU A   4     -31.438  -2.205  -3.741  1.00  0.00           H  
ATOM     58  HB2 GLU A   4     -32.001  -1.833  -0.764  1.00  0.00           H  
ATOM     59  HB3 GLU A   4     -31.442  -0.536  -1.825  1.00  0.00           H  
ATOM     62  HG2 GLU A   4     -34.001  -2.100  -2.336  1.00  0.00           H  
ATOM     63  HG3 GLU A   4     -33.444  -0.661  -3.178  1.00  0.00           H  
ATOM     67  N   ASP A   5     -28.967  -2.486  -3.403  1.00  0.00           N  
ATOM     69  CA  ASP A   5     -27.548  -2.152  -3.250  1.00  0.00           C  
ATOM     71  C   ASP A   5     -27.441  -0.690  -2.783  1.00  0.00           C  
ATOM     75  O   ASP A   5     -27.131   0.230  -3.544  1.00  0.00           O  
ATOM     72  CB  ASP A   5     -26.764  -2.410  -4.555  1.00  0.00           C  
ATOM     76  CG  ASP A   5     -26.323  -3.866  -4.746  1.00  0.00           C  
ATOM     77  OD1 ASP A   5     -25.850  -4.473  -3.759  1.00  0.00           O  
ATOM     78  OD2 ASP A   5     -26.401  -4.342  -5.902  1.00  0.00           O1-
ATOM     68  H   ASP A   5     -29.330  -2.535  -4.345  1.00  0.00           H  
ATOM     70  HA  ASP A   5     -27.115  -2.774  -2.467  1.00  0.00           H  
ATOM     73  HB2 ASP A   5     -25.853  -1.811  -4.538  1.00  0.00           H  
ATOM     74  HB3 ASP A   5     -27.358  -2.081  -5.407  1.00  0.00           H  
ATOM     79  N   ALA A   6     -27.761  -0.471  -1.510  1.00  0.00           N  
ATOM     81  CA  ALA A   6     -27.414   0.737  -0.787  1.00  0.00           C  
ATOM     83  C   ALA A   6     -25.897   0.734  -0.507  1.00  0.00           C  
ATOM     88  O   ALA A   6     -25.343  -0.238   0.003  1.00  0.00           O  
ATOM     84  CB  ALA A   6     -28.271   0.819   0.484  1.00  0.00           C  
ATOM     80  H   ALA A   6     -28.108  -1.259  -0.982  1.00  0.00           H  
ATOM     82  HA  ALA A   6     -27.652   1.598  -1.411  1.00  0.00           H  
ATOM     85  HB1 ALA A   6     -28.030   1.732   1.028  1.00  0.00           H  
ATOM     86  HB2 ALA A   6     -29.328   0.829   0.218  1.00  0.00           H  
ATOM     87  HB3 ALA A   6     -28.069  -0.040   1.124  1.00  0.00           H  
ATOM     89  N   ASP A   7     -25.242   1.850  -0.832  1.00  0.00           N  
ATOM     91  CA  ASP A   7     -23.879   2.228  -0.420  1.00  0.00           C  
ATOM     93  C   ASP A   7     -22.672   1.548  -1.090  1.00  0.00           C  
ATOM     97  O   ASP A   7     -21.659   1.269  -0.451  1.00  0.00           O  
ATOM     94  CB  ASP A   7     -23.769   2.319   1.111  1.00  0.00           C  
ATOM     98  CG  ASP A   7     -24.654   3.410   1.707  1.00  0.00           C  
ATOM     99  OD1 ASP A   7     -25.022   4.347   0.960  1.00  0.00           O  
ATOM    100  OD2 ASP A   7     -24.915   3.311   2.926  1.00  0.00           O1-
ATOM     90  H   ASP A   7     -25.815   2.614  -1.161  1.00  0.00           H  
ATOM     92  HA  ASP A   7     -23.772   3.257  -0.763  1.00  0.00           H  
ATOM     95  HB2 ASP A   7     -22.744   2.571   1.383  1.00  0.00           H  
ATOM     96  HB3 ASP A   7     -24.003   1.357   1.566  1.00  0.00           H  
ATOM    101  N   SER A   8     -22.699   1.417  -2.420  1.00  0.00           N  
ATOM    103  CA  SER A   8     -21.466   1.286  -3.226  1.00  0.00           C  
ATOM    105  C   SER A   8     -21.010   2.611  -3.852  1.00  0.00           C  
ATOM    109  O   SER A   8     -20.328   2.618  -4.879  1.00  0.00           O  
ATOM    106  CB  SER A   8     -21.575   0.160  -4.254  1.00  0.00           C  
ATOM    110  OG  SER A   8     -21.648  -1.077  -3.583  1.00  0.00           O  
ATOM    102  H   SER A   8     -23.579   1.579  -2.887  1.00  0.00           H  
ATOM    104  HA  SER A   8     -20.648   0.995  -2.566  1.00  0.00           H  
ATOM    107  HB2 SER A   8     -20.691   0.149  -4.891  1.00  0.00           H  
ATOM    108  HB3 SER A   8     -22.460   0.304  -4.874  1.00  0.00           H  
ATOM    111  HG  SER A   8     -22.429  -1.087  -3.026  1.00  0.00           H  
ATOM    112  N   SER A   9     -21.343   3.757  -3.245  1.00  0.00           N  
ATOM    114  CA  SER A   9     -20.686   5.025  -3.575  1.00  0.00           C  
ATOM    116  C   SER A   9     -19.266   5.011  -3.013  1.00  0.00           C  
ATOM    120  O   SER A   9     -18.995   5.502  -1.920  1.00  0.00           O  
ATOM    117  CB  SER A   9     -21.494   6.242  -3.120  1.00  0.00           C  
ATOM    121  OG  SER A   9     -21.751   6.183  -1.740  1.00  0.00           O  
ATOM    113  H   SER A   9     -21.895   3.724  -2.400  1.00  0.00           H  
ATOM    115  HA  SER A   9     -20.609   5.102  -4.660  1.00  0.00           H  
ATOM    118  HB2 SER A   9     -22.442   6.267  -3.658  1.00  0.00           H  
ATOM    119  HB3 SER A   9     -20.937   7.152  -3.347  1.00  0.00           H  
ATOM    122  HG  SER A   9     -20.909   6.105  -1.284  1.00  0.00           H  
ATOM    123  N   VAL A  10     -18.395   4.353  -3.781  1.00  0.00           N  
ATOM    125  CA  VAL A  10     -17.024   4.736  -4.116  1.00  0.00           C  
ATOM    127  C   VAL A  10     -16.512   5.850  -3.214  1.00  0.00           C  
ATOM    130  O   VAL A  10     -16.964   6.989  -3.339  1.00  0.00           O  
ATOM    128  CB  VAL A  10     -16.987   5.184  -5.600  1.00  0.00           C  
ATOM    131  CG1 VAL A  10     -15.564   5.474  -6.093  1.00  0.00           C  
ATOM    135  CG2 VAL A  10     -17.583   4.115  -6.531  1.00  0.00           C  
ATOM    124  H   VAL A  10     -18.836   3.751  -4.462  1.00  0.00           H  
ATOM    126  HA  VAL A  10     -16.382   3.863  -4.000  1.00  0.00           H  
ATOM    129  HB  VAL A  10     -17.579   6.091  -5.723  1.00  0.00           H  
ATOM    132 HG11 VAL A  10     -15.585   5.773  -7.141  1.00  0.00           H  
ATOM    133 HG12 VAL A  10     -14.942   4.585  -5.983  1.00  0.00           H  
ATOM    134 HG13 VAL A  10     -15.126   6.288  -5.514  1.00  0.00           H  
ATOM    136 HG21 VAL A  10     -18.656   4.016  -6.365  1.00  0.00           H  
ATOM    137 HG22 VAL A  10     -17.441   4.402  -7.573  1.00  0.00           H  
ATOM    138 HG23 VAL A  10     -17.102   3.152  -6.356  1.00  0.00           H  
ATOM    139  N   GLY A  11     -15.528   5.533  -2.366  1.00  0.00           N  
ATOM    141  CA  GLY A  11     -14.619   6.532  -1.819  1.00  0.00           C  
ATOM    144  C   GLY A  11     -14.031   7.303  -2.993  1.00  0.00           C  
ATOM    145  O   GLY A  11     -13.069   6.868  -3.624  1.00  0.00           O  
ATOM    140  H   GLY A  11     -15.271   4.561  -2.268  1.00  0.00           H  
ATOM    142  HA2 GLY A  11     -15.157   7.210  -1.156  1.00  0.00           H  
ATOM    143  HA3 GLY A  11     -13.812   6.048  -1.269  1.00  0.00           H  
ATOM    146  N   GLN A  12     -14.705   8.384  -3.380  1.00  0.00           N  
ATOM    148  CA  GLN A  12     -14.289   9.211  -4.487  1.00  0.00           C  
ATOM    150  C   GLN A  12     -12.969   9.811  -4.054  1.00  0.00           C  
ATOM    154  O   GLN A  12     -12.917  10.637  -3.143  1.00  0.00           O  
ATOM    151  CB  GLN A  12     -15.322  10.296  -4.836  1.00  0.00           C  
ATOM    155  CG  GLN A  12     -16.402   9.808  -5.814  1.00  0.00           C  
ATOM    158  CD  GLN A  12     -17.175  10.975  -6.431  1.00  0.00           C  
ATOM    159  NE2 GLN A  12     -17.567  10.885  -7.684  1.00  0.00           N  
ATOM    162  OE1 GLN A  12     -17.424  12.001  -5.823  1.00  0.00           O  
ATOM    147  H   GLN A  12     -15.591   8.573  -2.934  1.00  0.00           H  
ATOM    149  HA  GLN A  12     -14.119   8.586  -5.364  1.00  0.00           H  
ATOM    152  HB2 GLN A  12     -15.784  10.685  -3.929  1.00  0.00           H  
ATOM    153  HB3 GLN A  12     -14.790  11.115  -5.321  1.00  0.00           H  
ATOM    156  HG2 GLN A  12     -15.928   9.243  -6.616  1.00  0.00           H  
ATOM    157  HG3 GLN A  12     -17.099   9.149  -5.295  1.00  0.00           H  
ATOM    160 HE21 GLN A  12     -17.415  10.039  -8.214  1.00  0.00           H  
ATOM    161 HE22 GLN A  12     -18.097  11.673  -8.027  1.00  0.00           H  
ATOM    163  N   LEU A  13     -11.911   9.360  -4.725  1.00  0.00           N  
ATOM    165  CA  LEU A  13     -10.642  10.049  -4.810  1.00  0.00           C  
ATOM    167  C   LEU A  13     -10.958  11.509  -5.123  1.00  0.00           C  
ATOM    171  O   LEU A  13     -11.250  11.863  -6.266  1.00  0.00           O  
ATOM    168  CB  LEU A  13      -9.809   9.402  -5.936  1.00  0.00           C  
ATOM    172  CG  LEU A  13      -9.286   8.000  -5.584  1.00  0.00           C  
ATOM    174  CD1 LEU A  13      -8.885   7.243  -6.851  1.00  0.00           C  
ATOM    178  CD2 LEU A  13      -8.073   8.116  -4.662  1.00  0.00           C  
ATOM    164  H   LEU A  13     -12.045   8.542  -5.303  1.00  0.00           H  
ATOM    166  HA  LEU A  13     -10.115   9.990  -3.858  1.00  0.00           H  
ATOM    169  HB2 LEU A  13      -8.960  10.045  -6.165  1.00  0.00           H  
ATOM    170  HB3 LEU A  13     -10.425   9.341  -6.834  1.00  0.00           H  
ATOM    173  HG  LEU A  13     -10.066   7.428  -5.081  1.00  0.00           H  
ATOM    175 HD11 LEU A  13      -9.761   7.105  -7.485  1.00  0.00           H  
ATOM    176 HD12 LEU A  13      -8.117   7.797  -7.390  1.00  0.00           H  
ATOM    177 HD13 LEU A  13      -8.496   6.265  -6.568  1.00  0.00           H  
ATOM    179 HD21 LEU A  13      -7.243   8.606  -5.171  1.00  0.00           H  
ATOM    180 HD22 LEU A  13      -8.326   8.678  -3.763  1.00  0.00           H  
ATOM    181 HD23 LEU A  13      -7.762   7.121  -4.345  1.00  0.00           H  
ATOM    182  N   GLN A  14     -10.954  12.358  -4.099  1.00  0.00           N  
ATOM    184  CA  GLN A  14     -10.902  13.787  -4.315  1.00  0.00           C  
ATOM    186  C   GLN A  14      -9.534  14.051  -4.932  1.00  0.00           C  
ATOM    190  O   GLN A  14      -8.547  14.225  -4.226  1.00  0.00           O  
ATOM    187  CB  GLN A  14     -11.130  14.569  -3.011  1.00  0.00           C  
ATOM    191  CG  GLN A  14     -12.622  14.770  -2.705  1.00  0.00           C  
ATOM    194  CD  GLN A  14     -12.878  15.765  -1.573  1.00  0.00           C  
ATOM    195  NE2 GLN A  14     -14.121  16.052  -1.260  1.00  0.00           N  
ATOM    198  OE1 GLN A  14     -11.993  16.356  -0.979  1.00  0.00           O  
ATOM    183  H   GLN A  14     -10.852  11.993  -3.163  1.00  0.00           H  
ATOM    185  HA  GLN A  14     -11.663  14.078  -5.039  1.00  0.00           H  
ATOM    188  HB2 GLN A  14     -10.674  15.553  -3.123  1.00  0.00           H  
ATOM    189  HB3 GLN A  14     -10.640  14.066  -2.177  1.00  0.00           H  
ATOM    192  HG2 GLN A  14     -13.126  15.140  -3.598  1.00  0.00           H  
ATOM    193  HG3 GLN A  14     -13.064  13.810  -2.439  1.00  0.00           H  
ATOM    196 HE21 GLN A  14     -14.866  15.506  -1.670  1.00  0.00           H  
ATOM    197 HE22 GLN A  14     -14.246  16.541  -0.385  1.00  0.00           H  
ATOM    199  N   GLY A  15      -9.475  14.059  -6.265  1.00  0.00           N  
ATOM    201  CA  GLY A  15      -8.382  14.664  -7.011  1.00  0.00           C  
ATOM    204  C   GLY A  15      -8.377  16.160  -6.714  1.00  0.00           C  
ATOM    205  O   GLY A  15      -8.915  16.954  -7.480  1.00  0.00           O  
ATOM    200  H   GLY A  15     -10.281  13.719  -6.771  1.00  0.00           H  
ATOM    202  HA2 GLY A  15      -7.431  14.227  -6.706  1.00  0.00           H  
ATOM    203  HA3 GLY A  15      -8.526  14.511  -8.081  1.00  0.00           H  
ATOM    206  N   ARG A  16      -7.857  16.545  -5.548  1.00  0.00           N  
ATOM    208  CA  ARG A  16      -7.712  17.932  -5.115  1.00  0.00           C  
ATOM    210  C   ARG A  16      -6.257  18.343  -5.295  1.00  0.00           C  
ATOM    214  O   ARG A  16      -5.420  17.998  -4.475  1.00  0.00           O  
ATOM    211  CB  ARG A  16      -8.172  18.102  -3.654  1.00  0.00           C  
ATOM    215  CG  ARG A  16      -9.668  18.422  -3.538  1.00  0.00           C  
ATOM    218  CD  ARG A  16     -10.012  18.747  -2.079  1.00  0.00           C  
ATOM    221  NE  ARG A  16     -11.437  19.086  -1.915  1.00  0.00           N  
ATOM    229  CZ  ARG A  16     -11.974  19.769  -0.920  1.00  0.00           C  
ATOM    223  NH1 ARG A  16     -11.249  20.315   0.017  1.00  0.00           N1+
ATOM    226  NH2 ARG A  16     -13.268  19.917  -0.848  1.00  0.00           N  
ATOM    207  H   ARG A  16      -7.522  15.819  -4.931  1.00  0.00           H  
ATOM    209  HA  ARG A  16      -8.313  18.585  -5.748  1.00  0.00           H  
ATOM    212  HB2 ARG A  16      -7.623  18.935  -3.216  1.00  0.00           H  
ATOM    213  HB3 ARG A  16      -7.932  17.207  -3.079  1.00  0.00           H  
ATOM    216  HG2 ARG A  16      -9.898  19.290  -4.155  1.00  0.00           H  
ATOM    217  HG3 ARG A  16     -10.257  17.575  -3.890  1.00  0.00           H  
ATOM    219  HD2 ARG A  16      -9.778  17.880  -1.462  1.00  0.00           H  
ATOM    220  HD3 ARG A  16      -9.388  19.581  -1.757  1.00  0.00           H  
ATOM    222  HE  ARG A  16     -12.079  18.581  -2.509  1.00  0.00           H  
ATOM    224 HH11 ARG A  16     -11.676  20.784   0.803  1.00  0.00           H  
ATOM    225 HH12 ARG A  16     -10.257  20.126   0.017  1.00  0.00           H  
ATOM    227 HH21 ARG A  16     -13.857  19.466  -1.534  1.00  0.00           H  
ATOM    228 HH22 ARG A  16     -13.675  20.425  -0.076  1.00  0.00           H  
ATOM    230  N   GLY A  17      -5.997  19.130  -6.339  1.00  0.00           N  
ATOM    232  CA  GLY A  17      -4.759  19.899  -6.496  1.00  0.00           C  
ATOM    235  C   GLY A  17      -3.473  19.069  -6.540  1.00  0.00           C  
ATOM    236  O   GLY A  17      -3.498  17.856  -6.740  1.00  0.00           O  
ATOM    231  H   GLY A  17      -6.730  19.256  -7.023  1.00  0.00           H  
ATOM    233  HA2 GLY A  17      -4.812  20.483  -7.414  1.00  0.00           H  
ATOM    234  HA3 GLY A  17      -4.677  20.591  -5.658  1.00  0.00           H  
ATOM    237  N   ASN A  18      -2.334  19.749  -6.382  1.00  0.00           N  
ATOM    239  CA  ASN A  18      -1.081  19.053  -6.113  1.00  0.00           C  
ATOM    241  C   ASN A  18      -1.249  18.227  -4.826  1.00  0.00           C  
ATOM    245  O   ASN A  18      -1.737  18.786  -3.839  1.00  0.00           O  
ATOM    242  CB  ASN A  18       0.092  20.043  -5.970  1.00  0.00           C  
ATOM    246  CG  ASN A  18       0.844  20.298  -7.264  1.00  0.00           C  
ATOM    247  ND2 ASN A  18       1.832  21.160  -7.231  1.00  0.00           N  
ATOM    250  OD1 ASN A  18       0.581  19.735  -8.311  1.00  0.00           O  
ATOM    238  H   ASN A  18      -2.375  20.741  -6.192  1.00  0.00           H  
ATOM    240  HA  ASN A  18      -0.886  18.385  -6.953  1.00  0.00           H  
ATOM    243  HB2 ASN A  18       0.816  19.623  -5.271  1.00  0.00           H  
ATOM    244  HB3 ASN A  18      -0.256  20.987  -5.551  1.00  0.00           H  
ATOM    248 HD21 ASN A  18       2.354  21.260  -8.090  1.00  0.00           H  
ATOM    249 HD22 ASN A  18       2.109  21.589  -6.359  1.00  0.00           H  
ATOM    251  N   PRO A  19      -0.837  16.948  -4.821  1.00  0.00           N  
ATOM    252  CA  PRO A  19      -0.852  16.121  -3.625  1.00  0.00           C  
ATOM    254  C   PRO A  19      -0.164  16.857  -2.474  1.00  0.00           C  
ATOM    258  O   PRO A  19       0.948  17.371  -2.627  1.00  0.00           O  
ATOM    255  CB  PRO A  19      -0.109  14.832  -3.991  1.00  0.00           C  
ATOM    259  CG  PRO A  19      -0.166  14.777  -5.513  1.00  0.00           C  
ATOM    262  CD  PRO A  19      -0.256  16.231  -5.941  1.00  0.00           C  
ATOM    253  HA  PRO A  19      -1.885  15.890  -3.365  1.00  0.00           H  
ATOM    256  HB2 PRO A  19       0.938  14.908  -3.698  1.00  0.00           H  
ATOM    257  HB3 PRO A  19      -0.568  13.954  -3.535  1.00  0.00           H  
ATOM    260  HG2 PRO A  19      -1.061  14.241  -5.831  1.00  0.00           H  
ATOM    261  HG3 PRO A  19       0.735  14.327  -5.929  1.00  0.00           H  
ATOM    263  HD2 PRO A  19       0.744  16.618  -6.140  1.00  0.00           H  
ATOM    264  HD3 PRO A  19      -0.880  16.303  -6.832  1.00  0.00           H  
ATOM    265  N   TYR A  20      -0.837  16.927  -1.330  1.00  0.00           N  
ATOM    267  CA  TYR A  20      -0.295  17.531  -0.123  1.00  0.00           C  
ATOM    269  C   TYR A  20      -0.049  16.435   0.903  1.00  0.00           C  
ATOM    273  O   TYR A  20      -0.993  15.778   1.322  1.00  0.00           O  
ATOM    270  CB  TYR A  20      -1.246  18.606   0.405  1.00  0.00           C  
ATOM    274  CG  TYR A  20      -0.719  19.269   1.661  1.00  0.00           C  
ATOM    275  CD1 TYR A  20      -1.141  18.822   2.926  1.00  0.00           C  
ATOM    277  CD2 TYR A  20       0.238  20.298   1.561  1.00  0.00           C  
ATOM    279  CE1 TYR A  20      -0.629  19.423   4.090  1.00  0.00           C  
ATOM    281  CE2 TYR A  20       0.770  20.886   2.725  1.00  0.00           C  
ATOM    285  CZ  TYR A  20       0.334  20.447   3.994  1.00  0.00           C  
ATOM    283  OH  TYR A  20       0.839  21.014   5.122  1.00  0.00           O  
ATOM    266  H   TYR A  20      -1.730  16.461  -1.257  1.00  0.00           H  
ATOM    268  HA  TYR A  20       0.657  18.014  -0.341  1.00  0.00           H  
ATOM    271  HB2 TYR A  20      -2.218  18.158   0.614  1.00  0.00           H  
ATOM    272  HB3 TYR A  20      -1.387  19.364  -0.365  1.00  0.00           H  
ATOM    276  HD1 TYR A  20      -1.844  18.005   3.006  1.00  0.00           H  
ATOM    278  HD2 TYR A  20       0.573  20.623   0.587  1.00  0.00           H  
ATOM    280  HE1 TYR A  20      -0.961  19.095   5.064  1.00  0.00           H  
ATOM    282  HE2 TYR A  20       1.513  21.665   2.645  1.00  0.00           H  
ATOM    284  HH  TYR A  20       1.536  21.640   4.911  1.00  0.00           H  
ATOM    286  N   CYS A  21       1.212  16.261   1.290  1.00  0.00           N  
ATOM    288  CA  CYS A  21       1.620  15.287   2.291  1.00  0.00           C  
ATOM    290  C   CYS A  21       1.991  16.041   3.564  1.00  0.00           C  
ATOM    294  O   CYS A  21       2.864  16.915   3.549  1.00  0.00           O  
ATOM    291  CB  CYS A  21       2.793  14.437   1.784  1.00  0.00           C  
ATOM    295  SG  CYS A  21       2.435  13.252   0.456  1.00  0.00           S  
ATOM    287  H   CYS A  21       1.924  16.874   0.920  1.00  0.00           H  
ATOM    289  HA  CYS A  21       0.792  14.615   2.516  1.00  0.00           H  
ATOM    292  HB2 CYS A  21       3.163  13.858   2.631  1.00  0.00           H  
ATOM    293  HB3 CYS A  21       3.601  15.099   1.473  1.00  0.00           H  
ATOM    296  N   VAL A  22       1.329  15.701   4.662  1.00  0.00           N  
ATOM    298  CA  VAL A  22       1.636  16.188   6.005  1.00  0.00           C  
ATOM    300  C   VAL A  22       2.940  15.559   6.502  1.00  0.00           C  
ATOM    303  O   VAL A  22       3.708  16.208   7.221  1.00  0.00           O  
ATOM    301  CB  VAL A  22       0.465  15.848   6.947  1.00  0.00           C  
ATOM    304  CG1 VAL A  22       0.724  16.362   8.364  1.00  0.00           C  
ATOM    308  CG2 VAL A  22      -0.856  16.484   6.496  1.00  0.00           C  
ATOM    297  H   VAL A  22       0.672  14.937   4.591  1.00  0.00           H  
ATOM    299  HA  VAL A  22       1.768  17.270   5.973  1.00  0.00           H  
ATOM    302  HB  VAL A  22       0.338  14.766   6.991  1.00  0.00           H  
ATOM    305 HG11 VAL A  22       1.563  15.813   8.793  1.00  0.00           H  
ATOM    306 HG12 VAL A  22       0.941  17.430   8.342  1.00  0.00           H  
ATOM    307 HG13 VAL A  22      -0.156  16.167   8.977  1.00  0.00           H  
ATOM    309 HG21 VAL A  22      -1.665  16.129   7.135  1.00  0.00           H  
ATOM    310 HG22 VAL A  22      -1.095  16.180   5.477  1.00  0.00           H  
ATOM    311 HG23 VAL A  22      -0.791  17.570   6.562  1.00  0.00           H  
ATOM    312  N   PHE A  23       3.236  14.324   6.094  1.00  0.00           N  
ATOM    314  CA  PHE A  23       4.466  13.618   6.438  1.00  0.00           C  
ATOM    316  C   PHE A  23       5.534  13.813   5.342  1.00  0.00           C  
ATOM    320  O   PHE A  23       5.215  13.867   4.155  1.00  0.00           O  
ATOM    317  CB  PHE A  23       4.143  12.144   6.723  1.00  0.00           C  
ATOM    321  CG  PHE A  23       3.089  11.966   7.806  1.00  0.00           C  
ATOM    322  CD1 PHE A  23       3.429  12.146   9.157  1.00  0.00           C  
ATOM    324  CD2 PHE A  23       1.757  11.666   7.470  1.00  0.00           C  
ATOM    326  CE1 PHE A  23       2.446  12.072  10.159  1.00  0.00           C  
ATOM    328  CE2 PHE A  23       0.775  11.565   8.470  1.00  0.00           C  
ATOM    330  CZ  PHE A  23       1.116  11.775   9.816  1.00  0.00           C  
ATOM    313  H   PHE A  23       2.586  13.844   5.488  1.00  0.00           H  
ATOM    315  HA  PHE A  23       4.840  14.039   7.371  1.00  0.00           H  
ATOM    318  HB2 PHE A  23       5.054  11.634   7.036  1.00  0.00           H  
ATOM    319  HB3 PHE A  23       3.800  11.669   5.804  1.00  0.00           H  
ATOM    323  HD1 PHE A  23       4.460  12.332   9.422  1.00  0.00           H  
ATOM    325  HD2 PHE A  23       1.473  11.523   6.438  1.00  0.00           H  
ATOM    327  HE1 PHE A  23       2.709  12.236  11.194  1.00  0.00           H  
ATOM    329  HE2 PHE A  23      -0.248  11.353   8.195  1.00  0.00           H  
ATOM    331  HZ  PHE A  23       0.356  11.709  10.580  1.00  0.00           H  
ATOM    332  N   PRO A  24       6.831  13.935   5.691  1.00  0.00           N  
ATOM    333  CA  PRO A  24       7.421  13.865   7.030  1.00  0.00           C  
ATOM    335  C   PRO A  24       7.448  15.217   7.775  1.00  0.00           C  
ATOM    339  O   PRO A  24       8.178  15.355   8.752  1.00  0.00           O  
ATOM    336  CB  PRO A  24       8.834  13.329   6.771  1.00  0.00           C  
ATOM    340  CG  PRO A  24       9.211  14.028   5.465  1.00  0.00           C  
ATOM    343  CD  PRO A  24       7.892  14.027   4.695  1.00  0.00           C  
ATOM    334  HA  PRO A  24       6.884  13.150   7.654  1.00  0.00           H  
ATOM    337  HB2 PRO A  24       8.790  12.252   6.611  1.00  0.00           H  
ATOM    338  HB3 PRO A  24       9.534  13.558   7.573  1.00  0.00           H  
ATOM    341  HG2 PRO A  24       9.519  15.053   5.670  1.00  0.00           H  
ATOM    342  HG3 PRO A  24       9.993  13.490   4.929  1.00  0.00           H  
ATOM    344  HD2 PRO A  24       7.848  13.146   4.055  1.00  0.00           H  
ATOM    345  HD3 PRO A  24       7.795  14.933   4.096  1.00  0.00           H  
ATOM    346  N   GLY A  25       6.708  16.234   7.314  1.00  0.00           N  
ATOM    348  CA  GLY A  25       6.673  17.554   7.960  1.00  0.00           C  
ATOM    351  C   GLY A  25       6.165  17.510   9.407  1.00  0.00           C  
ATOM    352  O   GLY A  25       6.629  18.282  10.245  1.00  0.00           O  
ATOM    347  H   GLY A  25       6.076  16.074   6.542  1.00  0.00           H  
ATOM    349  HA2 GLY A  25       7.675  17.982   7.962  1.00  0.00           H  
ATOM    350  HA3 GLY A  25       6.009  18.204   7.391  1.00  0.00           H  
ATOM    353  N   ARG A  26       5.255  16.579   9.717  1.00  0.00           N  
ATOM    355  CA  ARG A  26       4.891  16.189  11.087  1.00  0.00           C  
ATOM    357  C   ARG A  26       5.495  14.828  11.449  1.00  0.00           C  
ATOM    361  O   ARG A  26       5.634  13.983  10.567  1.00  0.00           O  
ATOM    358  CB  ARG A  26       3.367  16.160  11.260  1.00  0.00           C  
ATOM    362  CG  ARG A  26       2.744  17.547  11.061  1.00  0.00           C  
ATOM    365  CD  ARG A  26       1.277  17.529  11.496  1.00  0.00           C  
ATOM    368  NE  ARG A  26       0.615  18.816  11.219  1.00  0.00           N  
ATOM    376  CZ  ARG A  26      -0.655  19.092  11.460  1.00  0.00           C  
ATOM    370  NH1 ARG A  26      -1.479  18.202  11.942  1.00  0.00           N1+
ATOM    373  NH2 ARG A  26      -1.124  20.284  11.217  1.00  0.00           N  
ATOM    354  H   ARG A  26       4.883  16.030   8.956  1.00  0.00           H  
ATOM    356  HA  ARG A  26       5.306  16.926  11.774  1.00  0.00           H  
ATOM    359  HB2 ARG A  26       3.139  15.812  12.268  1.00  0.00           H  
ATOM    360  HB3 ARG A  26       2.935  15.449  10.556  1.00  0.00           H  
ATOM    363  HG2 ARG A  26       2.814  17.829  10.011  1.00  0.00           H  
ATOM    364  HG3 ARG A  26       3.283  18.279  11.663  1.00  0.00           H  
ATOM    366  HD2 ARG A  26       0.758  16.722  10.978  1.00  0.00           H  
ATOM    367  HD3 ARG A  26       1.233  17.322  12.565  1.00  0.00           H  
ATOM    369  HE  ARG A  26       1.180  19.538  10.795  1.00  0.00           H  
ATOM    371 HH11 ARG A  26      -1.162  17.253  12.080  1.00  0.00           H  
ATOM    372 HH12 ARG A  26      -2.463  18.386  12.074  1.00  0.00           H  
ATOM    374 HH21 ARG A  26      -2.105  20.461  11.377  1.00  0.00           H  
ATOM    375 HH22 ARG A  26      -0.530  20.990  10.805  1.00  0.00           H  
ATOM    377  N   PRO A  27       5.829  14.582  12.727  1.00  0.00           N  
ATOM    378  CA  PRO A  27       6.201  13.248  13.182  1.00  0.00           C  
ATOM    380  C   PRO A  27       4.990  12.308  13.150  1.00  0.00           C  
ATOM    384  O   PRO A  27       3.867  12.720  13.442  1.00  0.00           O  
ATOM    381  CB  PRO A  27       6.745  13.442  14.599  1.00  0.00           C  
ATOM    385  CG  PRO A  27       5.985  14.670  15.103  1.00  0.00           C  
ATOM    388  CD  PRO A  27       5.796  15.516  13.844  1.00  0.00           C  
ATOM    379  HA  PRO A  27       6.986  12.840  12.545  1.00  0.00           H  
ATOM    382  HB2 PRO A  27       6.572  12.571  15.231  1.00  0.00           H  
ATOM    383  HB3 PRO A  27       7.810  13.670  14.550  1.00  0.00           H  
ATOM    386  HG2 PRO A  27       5.011  14.363  15.484  1.00  0.00           H  
ATOM    387  HG3 PRO A  27       6.543  15.205  15.870  1.00  0.00           H  
ATOM    389  HD2 PRO A  27       6.621  16.222  13.748  1.00  0.00           H  
ATOM    390  HD3 PRO A  27       4.846  16.049  13.896  1.00  0.00           H  
ATOM    391  N   THR A  28       5.224  11.039  12.819  1.00  0.00           N  
ATOM    393  CA  THR A  28       4.209   9.981  12.897  1.00  0.00           C  
ATOM    395  C   THR A  28       3.923   9.591  14.348  1.00  0.00           C  
ATOM    398  O   THR A  28       4.783   9.725  15.221  1.00  0.00           O  
ATOM    396  CB  THR A  28       4.637   8.752  12.086  1.00  0.00           C  
ATOM    399  CG2 THR A  28       4.586   9.029  10.584  1.00  0.00           C  
ATOM    403  OG1 THR A  28       5.948   8.353  12.424  1.00  0.00           O  
ATOM    392  H   THR A  28       6.165  10.745  12.601  1.00  0.00           H  
ATOM    394  HA  THR A  28       3.276  10.352  12.474  1.00  0.00           H  
ATOM    397  HB  THR A  28       3.958   7.928  12.303  1.00  0.00           H  
ATOM    404  HG1 THR A  28       5.899   7.930  13.284  1.00  0.00           H  
ATOM    400 HG21 THR A  28       3.567   9.285  10.297  1.00  0.00           H  
ATOM    401 HG22 THR A  28       4.885   8.134  10.038  1.00  0.00           H  
ATOM    402 HG23 THR A  28       5.251   9.852  10.321  1.00  0.00           H  
ATOM    405  N   SER A  29       2.716   9.090  14.608  1.00  0.00           N  
ATOM    407  CA  SER A  29       2.296   8.616  15.931  1.00  0.00           C  
ATOM    409  C   SER A  29       2.724   7.161  16.187  1.00  0.00           C  
ATOM    413  O   SER A  29       3.305   6.506  15.320  1.00  0.00           O  
ATOM    410  CB  SER A  29       0.779   8.783  16.072  1.00  0.00           C  
ATOM    414  OG  SER A  29       0.126   7.747  15.376  1.00  0.00           O  
ATOM    406  H   SER A  29       2.092   8.906  13.836  1.00  0.00           H  
ATOM    408  HA  SER A  29       2.766   9.238  16.692  1.00  0.00           H  
ATOM    411  HB2 SER A  29       0.465   9.753  15.688  1.00  0.00           H  
ATOM    412  HB3 SER A  29       0.508   8.719  17.126  1.00  0.00           H  
ATOM    415  HG  SER A  29       0.054   7.974  14.446  1.00  0.00           H  
ATOM    416  N   SER A  30       2.415   6.630  17.375  1.00  0.00           N  
ATOM    418  CA  SER A  30       2.660   5.224  17.735  1.00  0.00           C  
ATOM    420  C   SER A  30       1.746   4.220  17.018  1.00  0.00           C  
ATOM    424  O   SER A  30       2.067   3.029  16.982  1.00  0.00           O  
ATOM    421  CB  SER A  30       2.500   5.047  19.248  1.00  0.00           C  
ATOM    425  OG  SER A  30       1.238   5.536  19.665  1.00  0.00           O  
ATOM    417  H   SER A  30       1.868   7.174  18.027  1.00  0.00           H  
ATOM    419  HA  SER A  30       3.685   4.967  17.465  1.00  0.00           H  
ATOM    422  HB2 SER A  30       2.591   3.991  19.502  1.00  0.00           H  
ATOM    423  HB3 SER A  30       3.286   5.602  19.760  1.00  0.00           H  
ATOM    426  HG  SER A  30       1.017   5.170  20.525  1.00  0.00           H  
ATOM    427  N   THR A  31       0.622   4.679  16.460  1.00  0.00           N  
ATOM    429  CA  THR A  31      -0.320   3.866  15.673  1.00  0.00           C  
ATOM    431  C   THR A  31      -0.161   4.085  14.171  1.00  0.00           C  
ATOM    434  O   THR A  31      -0.714   3.323  13.384  1.00  0.00           O  
ATOM    432  CB  THR A  31      -1.774   4.137  16.086  1.00  0.00           C  
ATOM    435  CG2 THR A  31      -2.033   3.719  17.533  1.00  0.00           C  
ATOM    439  OG1 THR A  31      -2.048   5.513  15.985  1.00  0.00           O  
ATOM    428  H   THR A  31       0.382   5.655  16.564  1.00  0.00           H  
ATOM    430  HA  THR A  31      -0.126   2.809  15.850  1.00  0.00           H  
ATOM    433  HB  THR A  31      -2.447   3.582  15.432  1.00  0.00           H  
ATOM    440  HG1 THR A  31      -2.997   5.646  16.035  1.00  0.00           H  
ATOM    436 HG21 THR A  31      -1.797   2.662  17.655  1.00  0.00           H  
ATOM    437 HG22 THR A  31      -1.423   4.313  18.215  1.00  0.00           H  
ATOM    438 HG23 THR A  31      -3.086   3.874  17.768  1.00  0.00           H  
ATOM    441  N   SER A  32       0.630   5.069  13.739  1.00  0.00           N  
ATOM    443  CA  SER A  32       0.941   5.242  12.322  1.00  0.00           C  
ATOM    445  C   SER A  32       1.738   4.043  11.787  1.00  0.00           C  
ATOM    449  O   SER A  32       2.560   3.445  12.485  1.00  0.00           O  
ATOM    446  CB  SER A  32       1.727   6.529  12.083  1.00  0.00           C  
ATOM    450  OG  SER A  32       1.080   7.687  12.602  1.00  0.00           O  
ATOM    442  H   SER A  32       1.062   5.688  14.411  1.00  0.00           H  
ATOM    444  HA  SER A  32       0.002   5.305  11.773  1.00  0.00           H  
ATOM    447  HB2 SER A  32       1.901   6.659  11.015  1.00  0.00           H  
ATOM    448  HB3 SER A  32       2.687   6.409  12.586  1.00  0.00           H  
ATOM    451  HG  SER A  32       0.345   7.946  12.041  1.00  0.00           H  
ATOM    452  N   PHE A  33       1.523   3.715  10.518  1.00  0.00           N  
ATOM    454  CA  PHE A  33       2.300   2.718   9.791  1.00  0.00           C  
ATOM    456  C   PHE A  33       3.084   3.389   8.675  1.00  0.00           C  
ATOM    460  O   PHE A  33       2.521   4.147   7.887  1.00  0.00           O  
ATOM    457  CB  PHE A  33       1.375   1.629   9.252  1.00  0.00           C  
ATOM    461  CG  PHE A  33       2.075   0.601   8.383  1.00  0.00           C  
ATOM    462  CD1 PHE A  33       1.861   0.585   6.992  1.00  0.00           C  
ATOM    464  CD2 PHE A  33       2.957  -0.330   8.960  1.00  0.00           C  
ATOM    466  CE1 PHE A  33       2.476  -0.395   6.195  1.00  0.00           C  
ATOM    468  CE2 PHE A  33       3.574  -1.310   8.162  1.00  0.00           C  
ATOM    470  CZ  PHE A  33       3.322  -1.350   6.781  1.00  0.00           C  
ATOM    453  H   PHE A  33       0.844   4.251   9.998  1.00  0.00           H  
ATOM    455  HA  PHE A  33       3.014   2.243  10.463  1.00  0.00           H  
ATOM    458  HB2 PHE A  33       0.918   1.126  10.103  1.00  0.00           H  
ATOM    459  HB3 PHE A  33       0.574   2.093   8.677  1.00  0.00           H  
ATOM    463  HD1 PHE A  33       1.224   1.326   6.532  1.00  0.00           H  
ATOM    465  HD2 PHE A  33       3.167  -0.289  10.019  1.00  0.00           H  
ATOM    467  HE1 PHE A  33       2.294  -0.422   5.131  1.00  0.00           H  
ATOM    469  HE2 PHE A  33       4.252  -2.026   8.603  1.00  0.00           H  
ATOM    471  HZ  PHE A  33       3.785  -2.106   6.163  1.00  0.00           H  
ATOM    472  N   THR A  34       4.374   3.086   8.597  1.00  0.00           N  
ATOM    474  CA  THR A  34       5.237   3.526   7.507  1.00  0.00           C  
ATOM    476  C   THR A  34       5.960   2.334   6.906  1.00  0.00           C  
ATOM    479  O   THR A  34       6.403   1.429   7.612  1.00  0.00           O  
ATOM    477  CB  THR A  34       6.230   4.613   7.935  1.00  0.00           C  
ATOM    480  CG2 THR A  34       5.527   5.892   8.378  1.00  0.00           C  
ATOM    484  OG1 THR A  34       7.023   4.194   9.020  1.00  0.00           O  
ATOM    473  H   THR A  34       4.788   2.457   9.271  1.00  0.00           H  
ATOM    475  HA  THR A  34       4.611   3.956   6.725  1.00  0.00           H  
ATOM    478  HB  THR A  34       6.879   4.851   7.092  1.00  0.00           H  
ATOM    485  HG1 THR A  34       7.476   4.968   9.363  1.00  0.00           H  
ATOM    481 HG21 THR A  34       4.896   6.246   7.562  1.00  0.00           H  
ATOM    482 HG22 THR A  34       4.911   5.707   9.258  1.00  0.00           H  
ATOM    483 HG23 THR A  34       6.266   6.662   8.602  1.00  0.00           H  
ATOM    486  N   THR A  35       6.077   2.327   5.584  1.00  0.00           N  
ATOM    488  CA  THR A  35       6.883   1.344   4.859  1.00  0.00           C  
ATOM    490  C   THR A  35       7.439   1.966   3.586  1.00  0.00           C  
ATOM    493  O   THR A  35       6.921   2.972   3.092  1.00  0.00           O  
ATOM    491  CB  THR A  35       6.089   0.056   4.583  1.00  0.00           C  
ATOM    494  CG2 THR A  35       4.955   0.213   3.570  1.00  0.00           C  
ATOM    498  OG1 THR A  35       6.967  -0.928   4.097  1.00  0.00           O  
ATOM    487  H   THR A  35       5.662   3.080   5.054  1.00  0.00           H  
ATOM    489  HA  THR A  35       7.732   1.066   5.483  1.00  0.00           H  
ATOM    492  HB  THR A  35       5.669  -0.302   5.523  1.00  0.00           H  
ATOM    499  HG1 THR A  35       6.457  -1.726   3.934  1.00  0.00           H  
ATOM    495 HG21 THR A  35       4.254   0.963   3.936  1.00  0.00           H  
ATOM    496 HG22 THR A  35       5.345   0.514   2.598  1.00  0.00           H  
ATOM    497 HG23 THR A  35       4.426  -0.734   3.466  1.00  0.00           H  
ATOM    500  N   SER A  36       8.501   1.379   3.048  1.00  0.00           N  
ATOM    502  CA  SER A  36       9.040   1.740   1.744  1.00  0.00           C  
ATOM    504  C   SER A  36       9.134   0.518   0.846  1.00  0.00           C  
ATOM    508  O   SER A  36       9.302  -0.609   1.309  1.00  0.00           O  
ATOM    505  CB  SER A  36      10.385   2.460   1.856  1.00  0.00           C  
ATOM    509  OG  SER A  36      11.366   1.633   2.453  1.00  0.00           O  
ATOM    501  H   SER A  36       8.812   0.501   3.438  1.00  0.00           H  
ATOM    503  HA  SER A  36       8.341   2.426   1.266  1.00  0.00           H  
ATOM    506  HB2 SER A  36      10.714   2.751   0.859  1.00  0.00           H  
ATOM    507  HB3 SER A  36      10.258   3.359   2.458  1.00  0.00           H  
ATOM    510  HG  SER A  36      12.236   1.922   2.166  1.00  0.00           H  
ATOM    511  N   PHE A  37       9.013   0.744  -0.456  1.00  0.00           N  
ATOM    513  CA  PHE A  37       9.119  -0.313  -1.449  1.00  0.00           C  
ATOM    515  C   PHE A  37       9.664   0.234  -2.766  1.00  0.00           C  
ATOM    519  O   PHE A  37       9.494   1.408  -3.107  1.00  0.00           O  
ATOM    516  CB  PHE A  37       7.763  -1.012  -1.628  1.00  0.00           C  
ATOM    520  CG  PHE A  37       6.670  -0.128  -2.190  1.00  0.00           C  
ATOM    521  CD1 PHE A  37       5.927   0.713  -1.340  1.00  0.00           C  
ATOM    523  CD2 PHE A  37       6.408  -0.143  -3.571  1.00  0.00           C  
ATOM    525  CE1 PHE A  37       4.908   1.525  -1.868  1.00  0.00           C  
ATOM    527  CE2 PHE A  37       5.401   0.677  -4.100  1.00  0.00           C  
ATOM    529  CZ  PHE A  37       4.644   1.497  -3.248  1.00  0.00           C  
ATOM    512  H   PHE A  37       8.858   1.688  -0.781  1.00  0.00           H  
ATOM    514  HA  PHE A  37       9.828  -1.057  -1.087  1.00  0.00           H  
ATOM    517  HB2 PHE A  37       7.898  -1.868  -2.289  1.00  0.00           H  
ATOM    518  HB3 PHE A  37       7.435  -1.405  -0.666  1.00  0.00           H  
ATOM    522  HD1 PHE A  37       6.129   0.723  -0.280  1.00  0.00           H  
ATOM    524  HD2 PHE A  37       6.980  -0.785  -4.225  1.00  0.00           H  
ATOM    526  HE1 PHE A  37       4.332   2.161  -1.213  1.00  0.00           H  
ATOM    528  HE2 PHE A  37       5.220   0.674  -5.165  1.00  0.00           H  
ATOM    530  HZ  PHE A  37       3.862   2.117  -3.661  1.00  0.00           H  
ATOM    531  N   SER A  38      10.315  -0.649  -3.510  1.00  0.00           N  
ATOM    533  CA  SER A  38      10.750  -0.394  -4.878  1.00  0.00           C  
ATOM    535  C   SER A  38       9.822  -1.121  -5.841  1.00  0.00           C  
ATOM    539  O   SER A  38       9.147  -2.076  -5.470  1.00  0.00           O  
ATOM    536  CB  SER A  38      12.201  -0.832  -5.076  1.00  0.00           C  
ATOM    540  OG  SER A  38      13.044  -0.109  -4.197  1.00  0.00           O  
ATOM    532  H   SER A  38      10.364  -1.604  -3.185  1.00  0.00           H  
ATOM    534  HA  SER A  38      10.696   0.673  -5.095  1.00  0.00           H  
ATOM    537  HB2 SER A  38      12.294  -1.900  -4.879  1.00  0.00           H  
ATOM    538  HB3 SER A  38      12.499  -0.632  -6.105  1.00  0.00           H  
ATOM    541  HG  SER A  38      13.954  -0.212  -4.487  1.00  0.00           H  
ATOM    542  N   THR A  39       9.789  -0.669  -7.087  1.00  0.00           N  
ATOM    544  CA  THR A  39       9.189  -1.422  -8.193  1.00  0.00           C  
ATOM    546  C   THR A  39      10.319  -2.054  -8.993  1.00  0.00           C  
ATOM    549  O   THR A  39      11.271  -1.362  -9.355  1.00  0.00           O  
ATOM    547  CB  THR A  39       8.339  -0.475  -9.045  1.00  0.00           C  
ATOM    550  CG2 THR A  39       7.688  -1.138 -10.248  1.00  0.00           C  
ATOM    554  OG1 THR A  39       7.298   0.039  -8.243  1.00  0.00           O  
ATOM    543  H   THR A  39      10.364   0.125  -7.329  1.00  0.00           H  
ATOM    545  HA  THR A  39       8.548  -2.221  -7.822  1.00  0.00           H  
ATOM    548  HB  THR A  39       8.961   0.351  -9.389  1.00  0.00           H  
ATOM    555  HG1 THR A  39       7.535  -0.166  -7.336  1.00  0.00           H  
ATOM    551 HG21 THR A  39       7.069  -1.975  -9.926  1.00  0.00           H  
ATOM    552 HG22 THR A  39       8.450  -1.490 -10.944  1.00  0.00           H  
ATOM    553 HG23 THR A  39       7.070  -0.396 -10.756  1.00  0.00           H  
ATOM    556  N   GLU A  40      10.262  -3.357  -9.263  1.00  0.00           N  
ATOM    558  CA  GLU A  40      11.280  -4.008 -10.083  1.00  0.00           C  
ATOM    560  C   GLU A  40      11.277  -3.453 -11.520  1.00  0.00           C  
ATOM    564  O   GLU A  40      10.242  -3.009 -12.027  1.00  0.00           O  
ATOM    561  CB  GLU A  40      11.104  -5.537 -10.111  1.00  0.00           C  
ATOM    565  CG  GLU A  40      11.368  -6.228  -8.763  1.00  0.00           C  
ATOM    568  CD  GLU A  40      10.176  -6.215  -7.793  1.00  0.00           C  
ATOM    569  OE1 GLU A  40      10.351  -6.780  -6.694  1.00  0.00           O  
ATOM    570  OE2 GLU A  40       9.120  -5.650  -8.161  1.00  0.00           O1-
ATOM    557  H   GLU A  40       9.537  -3.936  -8.864  1.00  0.00           H  
ATOM    559  HA  GLU A  40      12.248  -3.789  -9.633  1.00  0.00           H  
ATOM    562  HB2 GLU A  40      10.119  -5.804 -10.494  1.00  0.00           H  
ATOM    563  HB3 GLU A  40      11.830  -5.937 -10.819  1.00  0.00           H  
ATOM    566  HG2 GLU A  40      11.627  -7.265  -8.972  1.00  0.00           H  
ATOM    567  HG3 GLU A  40      12.237  -5.766  -8.294  1.00  0.00           H  
ATOM    571  N   PRO A  41      12.401  -3.522 -12.253  1.00  0.00           N  
ATOM    572  CA  PRO A  41      12.408  -3.223 -13.682  1.00  0.00           C  
ATOM    574  C   PRO A  41      11.299  -3.984 -14.419  1.00  0.00           C  
ATOM    578  O   PRO A  41      11.157  -5.193 -14.244  1.00  0.00           O  
ATOM    575  CB  PRO A  41      13.799  -3.642 -14.170  1.00  0.00           C  
ATOM    579  CG  PRO A  41      14.670  -3.490 -12.923  1.00  0.00           C  
ATOM    582  CD  PRO A  41      13.730  -3.889 -11.790  1.00  0.00           C  
ATOM    573  HA  PRO A  41      12.279  -2.149 -13.815  1.00  0.00           H  
ATOM    576  HB2 PRO A  41      13.797  -4.688 -14.473  1.00  0.00           H  
ATOM    577  HB3 PRO A  41      14.148  -3.008 -14.985  1.00  0.00           H  
ATOM    580  HG2 PRO A  41      15.549  -4.133 -12.964  1.00  0.00           H  
ATOM    581  HG3 PRO A  41      14.962  -2.446 -12.805  1.00  0.00           H  
ATOM    583  HD2 PRO A  41      13.778  -4.967 -11.630  1.00  0.00           H  
ATOM    584  HD3 PRO A  41      13.997  -3.355 -10.879  1.00  0.00           H  
ATOM    585  N   LEU A  42      10.514  -3.305 -15.264  1.00  0.00           N  
ATOM    587  CA  LEU A  42       9.310  -3.868 -15.911  1.00  0.00           C  
ATOM    589  C   LEU A  42       9.569  -5.123 -16.770  1.00  0.00           C  
ATOM    593  O   LEU A  42       8.642  -5.872 -17.056  1.00  0.00           O  
ATOM    590  CB  LEU A  42       8.620  -2.782 -16.756  1.00  0.00           C  
ATOM    594  CG  LEU A  42       8.098  -1.566 -15.968  1.00  0.00           C  
ATOM    596  CD1 LEU A  42       7.495  -0.561 -16.948  1.00  0.00           C  
ATOM    600  CD2 LEU A  42       7.021  -1.929 -14.948  1.00  0.00           C  
ATOM    586  H   LEU A  42      10.644  -2.305 -15.318  1.00  0.00           H  
ATOM    588  HA  LEU A  42       8.606  -4.170 -15.135  1.00  0.00           H  
ATOM    591  HB2 LEU A  42       7.774  -3.237 -17.271  1.00  0.00           H  
ATOM    592  HB3 LEU A  42       9.322  -2.436 -17.515  1.00  0.00           H  
ATOM    595  HG  LEU A  42       8.929  -1.088 -15.449  1.00  0.00           H  
ATOM    597 HD11 LEU A  42       6.654  -1.006 -17.480  1.00  0.00           H  
ATOM    598 HD12 LEU A  42       7.144   0.314 -16.401  1.00  0.00           H  
ATOM    599 HD13 LEU A  42       8.251  -0.238 -17.664  1.00  0.00           H  
ATOM    601 HD21 LEU A  42       6.703  -1.020 -14.438  1.00  0.00           H  
ATOM    602 HD22 LEU A  42       6.164  -2.379 -15.449  1.00  0.00           H  
ATOM    603 HD23 LEU A  42       7.412  -2.609 -14.190  1.00  0.00           H  
ATOM    604  N   GLY A  43      10.823  -5.375 -17.158  1.00  0.00           N  
ATOM    606  CA  GLY A  43      11.226  -6.580 -17.889  1.00  0.00           C  
ATOM    609  C   GLY A  43      11.326  -7.851 -17.036  1.00  0.00           C  
ATOM    610  O   GLY A  43      11.422  -8.941 -17.594  1.00  0.00           O  
ATOM    605  H   GLY A  43      11.540  -4.725 -16.870  1.00  0.00           H  
ATOM    607  HA2 GLY A  43      12.201  -6.407 -18.345  1.00  0.00           H  
ATOM    608  HA3 GLY A  43      10.507  -6.772 -18.686  1.00  0.00           H  
ATOM    611  N   TYR A  44      11.317  -7.747 -15.705  1.00  0.00           N  
ATOM    613  CA  TYR A  44      11.321  -8.919 -14.826  1.00  0.00           C  
ATOM    615  C   TYR A  44       9.932  -9.550 -14.754  1.00  0.00           C  
ATOM    619  O   TYR A  44       8.920  -8.854 -14.761  1.00  0.00           O  
ATOM    616  CB  TYR A  44      11.899  -8.555 -13.450  1.00  0.00           C  
ATOM    620  CG  TYR A  44      13.382  -8.201 -13.426  1.00  0.00           C  
ATOM    621  CD1 TYR A  44      14.213  -8.366 -14.560  1.00  0.00           C  
ATOM    623  CD2 TYR A  44      13.948  -7.737 -12.222  1.00  0.00           C  
ATOM    625  CE1 TYR A  44      15.582  -8.062 -14.491  1.00  0.00           C  
ATOM    627  CE2 TYR A  44      15.321  -7.431 -12.149  1.00  0.00           C  
ATOM    631  CZ  TYR A  44      16.140  -7.596 -13.287  1.00  0.00           C  
ATOM    629  OH  TYR A  44      17.467  -7.317 -13.232  1.00  0.00           O  
ATOM    612  H   TYR A  44      11.244  -6.834 -15.279  1.00  0.00           H  
ATOM    614  HA  TYR A  44      11.966  -9.683 -15.259  1.00  0.00           H  
ATOM    617  HB2 TYR A  44      11.329  -7.724 -13.035  1.00  0.00           H  
ATOM    618  HB3 TYR A  44      11.757  -9.408 -12.787  1.00  0.00           H  
ATOM    622  HD1 TYR A  44      13.825  -8.733 -15.499  1.00  0.00           H  
ATOM    624  HD2 TYR A  44      13.328  -7.637 -11.344  1.00  0.00           H  
ATOM    626  HE1 TYR A  44      16.221  -8.192 -15.352  1.00  0.00           H  
ATOM    628  HE2 TYR A  44      15.745  -7.087 -11.217  1.00  0.00           H  
ATOM    630  HH  TYR A  44      17.736  -7.039 -12.353  1.00  0.00           H  
ATOM    632  N   ALA A  45       9.869 -10.880 -14.719  1.00  0.00           N  
ATOM    634  CA  ALA A  45       8.602 -11.597 -14.666  1.00  0.00           C  
ATOM    636  C   ALA A  45       7.929 -11.427 -13.294  1.00  0.00           C  
ATOM    641  O   ALA A  45       8.595 -11.534 -12.266  1.00  0.00           O  
ATOM    637  CB  ALA A  45       8.853 -13.071 -15.007  1.00  0.00           C  
ATOM    633  H   ALA A  45      10.726 -11.414 -14.678  1.00  0.00           H  
ATOM    635  HA  ALA A  45       7.939 -11.182 -15.425  1.00  0.00           H  
ATOM    638  HB1 ALA A  45       9.511 -13.517 -14.261  1.00  0.00           H  
ATOM    639  HB2 ALA A  45       9.314 -13.151 -15.991  1.00  0.00           H  
ATOM    640  HB3 ALA A  45       7.907 -13.613 -15.012  1.00  0.00           H  
ATOM    642  N   ARG A  46       6.604 -11.225 -13.279  1.00  0.00           N  
ATOM    644  CA  ARG A  46       5.780 -11.243 -12.060  1.00  0.00           C  
ATOM    646  C   ARG A  46       4.593 -12.174 -12.214  1.00  0.00           C  
ATOM    650  O   ARG A  46       4.001 -12.270 -13.288  1.00  0.00           O  
ATOM    647  CB  ARG A  46       5.247  -9.858 -11.671  1.00  0.00           C  
ATOM    651  CG  ARG A  46       6.322  -8.794 -11.453  1.00  0.00           C  
ATOM    654  CD  ARG A  46       6.469  -7.916 -12.694  1.00  0.00           C  
ATOM    657  NE  ARG A  46       6.987  -6.617 -12.299  1.00  0.00           N  
ATOM    665  CZ  ARG A  46       7.959  -5.906 -12.790  1.00  0.00           C  
ATOM    659  NH1 ARG A  46       8.670  -6.289 -13.798  1.00  0.00           N1+
ATOM    662  NH2 ARG A  46       8.188  -4.767 -12.232  1.00  0.00           N  
ATOM    643  H   ARG A  46       6.118 -11.161 -14.163  1.00  0.00           H  
ATOM    645  HA  ARG A  46       6.387 -11.607 -11.231  1.00  0.00           H  
ATOM    648  HB2 ARG A  46       4.710  -9.965 -10.729  1.00  0.00           H  
ATOM    649  HB3 ARG A  46       4.518  -9.520 -12.408  1.00  0.00           H  
ATOM    652  HG2 ARG A  46       6.004  -8.175 -10.614  1.00  0.00           H  
ATOM    653  HG3 ARG A  46       7.279  -9.244 -11.189  1.00  0.00           H  
ATOM    655  HD2 ARG A  46       7.100  -8.417 -13.428  1.00  0.00           H  
ATOM    656  HD3 ARG A  46       5.489  -7.744 -13.137  1.00  0.00           H  
ATOM    658  HE  ARG A  46       6.430  -6.162 -11.590  1.00  0.00           H  
ATOM    660 HH11 ARG A  46       8.514  -7.210 -14.183  1.00  0.00           H  
ATOM    661 HH12 ARG A  46       9.533  -5.798 -13.982  1.00  0.00           H  
ATOM    663 HH21 ARG A  46       8.984  -4.177 -12.426  1.00  0.00           H  
ATOM    664 HH22 ARG A  46       7.538  -4.476 -11.516  1.00  0.00           H  
ATOM    666  N   MET A  47       4.202 -12.793 -11.108  1.00  0.00           N  
ATOM    668  CA  MET A  47       2.932 -13.501 -10.996  1.00  0.00           C  
ATOM    670  C   MET A  47       1.875 -12.519 -10.497  1.00  0.00           C  
ATOM    674  O   MET A  47       1.797 -12.229  -9.307  1.00  0.00           O  
ATOM    671  CB  MET A  47       3.094 -14.710 -10.067  1.00  0.00           C  
ATOM    675  CG  MET A  47       3.939 -15.811 -10.720  1.00  0.00           C  
ATOM    678  SD  MET A  47       3.141 -16.681 -12.100  1.00  0.00           S  
ATOM    679  CE  MET A  47       1.957 -17.705 -11.183  1.00  0.00           C  
ATOM    667  H   MET A  47       4.716 -12.613 -10.257  1.00  0.00           H  
ATOM    669  HA  MET A  47       2.618 -13.866 -11.974  1.00  0.00           H  
ATOM    672  HB2 MET A  47       2.111 -15.113  -9.820  1.00  0.00           H  
ATOM    673  HB3 MET A  47       3.572 -14.395  -9.140  1.00  0.00           H  
ATOM    676  HG2 MET A  47       4.871 -15.377 -11.081  1.00  0.00           H  
ATOM    677  HG3 MET A  47       4.196 -16.547  -9.958  1.00  0.00           H  
ATOM    680  HE1 MET A  47       2.484 -18.289 -10.428  1.00  0.00           H  
ATOM    681  HE2 MET A  47       1.213 -17.073 -10.700  1.00  0.00           H  
ATOM    682  HE3 MET A  47       1.457 -18.383 -11.875  1.00  0.00           H  
ATOM    683  N   LEU A  48       1.076 -11.980 -11.418  1.00  0.00           N  
ATOM    685  CA  LEU A  48      -0.000 -11.055 -11.072  1.00  0.00           C  
ATOM    687  C   LEU A  48      -1.203 -11.837 -10.537  1.00  0.00           C  
ATOM    691  O   LEU A  48      -1.703 -12.746 -11.202  1.00  0.00           O  
ATOM    688  CB  LEU A  48      -0.386 -10.195 -12.286  1.00  0.00           C  
ATOM    692  CG  LEU A  48       0.779  -9.426 -12.934  1.00  0.00           C  
ATOM    694  CD1 LEU A  48       0.242  -8.673 -14.148  1.00  0.00           C  
ATOM    698  CD2 LEU A  48       1.434  -8.421 -11.990  1.00  0.00           C  
ATOM    684  H   LEU A  48       1.204 -12.244 -12.384  1.00  0.00           H  
ATOM    686  HA  LEU A  48       0.348 -10.390 -10.281  1.00  0.00           H  
ATOM    689  HB2 LEU A  48      -1.146  -9.480 -11.969  1.00  0.00           H  
ATOM    690  HB3 LEU A  48      -0.830 -10.848 -13.037  1.00  0.00           H  
ATOM    693  HG  LEU A  48       1.534 -10.131 -13.282  1.00  0.00           H  
ATOM    695 HD11 LEU A  48       1.081  -8.231 -14.687  1.00  0.00           H  
ATOM    696 HD12 LEU A  48      -0.440  -7.888 -13.820  1.00  0.00           H  
ATOM    697 HD13 LEU A  48      -0.269  -9.365 -14.817  1.00  0.00           H  
ATOM    699 HD21 LEU A  48       2.232  -7.885 -12.503  1.00  0.00           H  
ATOM    700 HD22 LEU A  48       1.878  -8.933 -11.136  1.00  0.00           H  
ATOM    701 HD23 LEU A  48       0.698  -7.702 -11.629  1.00  0.00           H  
ATOM    702  N   HIS A  49      -1.699 -11.453  -9.363  1.00  0.00           N  
ATOM    704  CA  HIS A  49      -2.918 -12.010  -8.781  1.00  0.00           C  
ATOM    706  C   HIS A  49      -4.035 -10.962  -8.811  1.00  0.00           C  
ATOM    710  O   HIS A  49      -3.785  -9.779  -8.592  1.00  0.00           O  
ATOM    707  CB  HIS A  49      -2.629 -12.559  -7.376  1.00  0.00           C  
ATOM    711  CG  HIS A  49      -3.681 -13.531  -6.915  1.00  0.00           C  
ATOM    712  CD2 HIS A  49      -3.707 -14.870  -7.187  1.00  0.00           C  
ATOM    714  ND1 HIS A  49      -4.798 -13.253  -6.161  1.00  0.00           N  
ATOM    716  CE1 HIS A  49      -5.489 -14.391  -6.002  1.00  0.00           C  
ATOM    718  NE2 HIS A  49      -4.870 -15.401  -6.627  1.00  0.00           N  
ATOM    703  H   HIS A  49      -1.251 -10.691  -8.874  1.00  0.00           H  
ATOM    705  HA  HIS A  49      -3.243 -12.855  -9.389  1.00  0.00           H  
ATOM    708  HB2 HIS A  49      -1.673 -13.081  -7.387  1.00  0.00           H  
ATOM    709  HB3 HIS A  49      -2.554 -11.741  -6.659  1.00  0.00           H  
ATOM    715  HD1 HIS A  49      -4.901 -12.490  -5.507  1.00  0.00           H  
ATOM    713  HD2 HIS A  49      -2.970 -15.417  -7.757  1.00  0.00           H  
ATOM    717  HE1 HIS A  49      -6.352 -14.503  -5.362  1.00  0.00           H  
ATOM    719  N   ARG A  50      -5.278 -11.380  -9.096  1.00  0.00           N  
ATOM    721  CA  ARG A  50      -6.428 -10.453  -9.129  1.00  0.00           C  
ATOM    723  C   ARG A  50      -6.765  -9.894  -7.750  1.00  0.00           C  
ATOM    727  O   ARG A  50      -7.236  -8.769  -7.662  1.00  0.00           O  
ATOM    724  CB  ARG A  50      -7.676 -11.127  -9.712  1.00  0.00           C  
ATOM    728  CG  ARG A  50      -7.567 -11.373 -11.220  1.00  0.00           C  
ATOM    731  CD  ARG A  50      -8.896 -11.941 -11.729  1.00  0.00           C  
ATOM    734  NE  ARG A  50      -8.814 -12.325 -13.150  1.00  0.00           N  
ATOM    742  CZ  ARG A  50      -9.705 -13.044 -13.809  1.00  0.00           C  
ATOM    736  NH1 ARG A  50     -10.805 -13.465 -13.247  1.00  0.00           N1+
ATOM    739  NH2 ARG A  50      -9.504 -13.360 -15.057  1.00  0.00           N  
ATOM    720  H   ARG A  50      -5.429 -12.371  -9.222  1.00  0.00           H  
ATOM    722  HA  ARG A  50      -6.170  -9.579  -9.727  1.00  0.00           H  
ATOM    725  HB2 ARG A  50      -8.533 -10.476  -9.535  1.00  0.00           H  
ATOM    726  HB3 ARG A  50      -7.856 -12.069  -9.195  1.00  0.00           H  
ATOM    729  HG2 ARG A  50      -7.351 -10.435 -11.732  1.00  0.00           H  
ATOM    730  HG3 ARG A  50      -6.765 -12.085 -11.414  1.00  0.00           H  
ATOM    732  HD2 ARG A  50      -9.144 -12.817 -11.130  1.00  0.00           H  
ATOM    733  HD3 ARG A  50      -9.675 -11.191 -11.593  1.00  0.00           H  
ATOM    735  HE  ARG A  50      -7.993 -12.025 -13.655  1.00  0.00           H  
ATOM    737 HH11 ARG A  50     -10.973 -13.235 -12.278  1.00  0.00           H  
ATOM    738 HH12 ARG A  50     -11.477 -14.021 -13.757  1.00  0.00           H  
ATOM    740 HH21 ARG A  50      -8.644 -13.094 -15.516  1.00  0.00           H  
ATOM    741 HH22 ARG A  50     -10.194 -13.900 -15.559  1.00  0.00           H  
ATOM    743  N   ASP A  51      -6.528 -10.691  -6.715  1.00  0.00           N  
ATOM    745  CA  ASP A  51      -6.840 -10.356  -5.328  1.00  0.00           C  
ATOM    747  C   ASP A  51      -5.680 -10.776  -4.409  1.00  0.00           C  
ATOM    751  O   ASP A  51      -5.716 -11.857  -3.821  1.00  0.00           O  
ATOM    748  CB  ASP A  51      -8.180 -11.028  -4.978  1.00  0.00           C  
ATOM    752  CG  ASP A  51      -8.788 -10.483  -3.689  1.00  0.00           C  
ATOM    753  OD1 ASP A  51      -8.667  -9.255  -3.478  1.00  0.00           O  
ATOM    754  OD2 ASP A  51      -9.422 -11.270  -2.963  1.00  0.00           O1-
ATOM    744  H   ASP A  51      -6.165 -11.615  -6.905  1.00  0.00           H  
ATOM    746  HA  ASP A  51      -6.964  -9.278  -5.234  1.00  0.00           H  
ATOM    749  HB2 ASP A  51      -8.051 -12.108  -4.912  1.00  0.00           H  
ATOM    750  HB3 ASP A  51      -8.890 -10.832  -5.781  1.00  0.00           H  
ATOM    755  N   PRO A  52      -4.550 -10.047  -4.411  1.00  0.00           N  
ATOM    756  CA  PRO A  52      -3.414 -10.368  -3.549  1.00  0.00           C  
ATOM    758  C   PRO A  52      -3.799 -10.244  -2.066  1.00  0.00           C  
ATOM    762  O   PRO A  52      -4.673  -9.430  -1.735  1.00  0.00           O  
ATOM    759  CB  PRO A  52      -2.294  -9.395  -3.933  1.00  0.00           C  
ATOM    763  CG  PRO A  52      -2.705  -8.941  -5.329  1.00  0.00           C  
ATOM    766  CD  PRO A  52      -4.223  -8.909  -5.249  1.00  0.00           C  
ATOM    757  HA  PRO A  52      -3.097 -11.388  -3.767  1.00  0.00           H  
ATOM    760  HB2 PRO A  52      -2.291  -8.536  -3.262  1.00  0.00           H  
ATOM    761  HB3 PRO A  52      -1.317  -9.879  -3.939  1.00  0.00           H  
ATOM    764  HG2 PRO A  52      -2.300  -7.958  -5.570  1.00  0.00           H  
ATOM    765  HG3 PRO A  52      -2.379  -9.666  -6.075  1.00  0.00           H  
ATOM    767  HD2 PRO A  52      -4.551  -7.991  -4.762  1.00  0.00           H  
ATOM    768  HD3 PRO A  52      -4.648  -8.976  -6.251  1.00  0.00           H  
ATOM    769  N   PRO A  53      -3.164 -11.022  -1.173  1.00  0.00           N  
ATOM    770  CA  PRO A  53      -3.510 -11.032   0.242  1.00  0.00           C  
ATOM    772  C   PRO A  53      -3.261  -9.668   0.894  1.00  0.00           C  
ATOM    776  O   PRO A  53      -2.317  -8.958   0.551  1.00  0.00           O  
ATOM    773  CB  PRO A  53      -2.657 -12.138   0.871  1.00  0.00           C  
ATOM    777  CG  PRO A  53      -1.434 -12.199  -0.045  1.00  0.00           C  
ATOM    780  CD  PRO A  53      -2.021 -11.891  -1.421  1.00  0.00           C  
ATOM    771  HA  PRO A  53      -4.564 -11.287   0.355  1.00  0.00           H  
ATOM    774  HB2 PRO A  53      -3.195 -13.084   0.822  1.00  0.00           H  
ATOM    775  HB3 PRO A  53      -2.379 -11.912   1.900  1.00  0.00           H  
ATOM    778  HG2 PRO A  53      -0.728 -11.417   0.236  1.00  0.00           H  
ATOM    779  HG3 PRO A  53      -0.954 -13.177  -0.017  1.00  0.00           H  
ATOM    781  HD2 PRO A  53      -2.363 -12.813  -1.892  1.00  0.00           H  
ATOM    782  HD3 PRO A  53      -1.271 -11.401  -2.041  1.00  0.00           H  
ATOM    783  N   TYR A  54      -4.119  -9.323   1.852  1.00  0.00           N  
ATOM    785  CA  TYR A  54      -3.902  -8.200   2.757  1.00  0.00           C  
ATOM    787  C   TYR A  54      -2.951  -8.592   3.890  1.00  0.00           C  
ATOM    791  O   TYR A  54      -3.020  -9.702   4.417  1.00  0.00           O  
ATOM    788  CB  TYR A  54      -5.242  -7.721   3.322  1.00  0.00           C  
ATOM    792  CG  TYR A  54      -6.014  -6.785   2.413  1.00  0.00           C  
ATOM    793  CD1 TYR A  54      -5.806  -5.393   2.486  1.00  0.00           C  
ATOM    795  CD2 TYR A  54      -6.955  -7.307   1.508  1.00  0.00           C  
ATOM    797  CE1 TYR A  54      -6.543  -4.522   1.661  1.00  0.00           C  
ATOM    799  CE2 TYR A  54      -7.700  -6.442   0.687  1.00  0.00           C  
ATOM    803  CZ  TYR A  54      -7.494  -5.048   0.762  1.00  0.00           C  
ATOM    801  OH  TYR A  54      -8.212  -4.223  -0.040  1.00  0.00           O  
ATOM    784  H   TYR A  54      -4.845  -9.979   2.099  1.00  0.00           H  
ATOM    786  HA  TYR A  54      -3.442  -7.372   2.218  1.00  0.00           H  
ATOM    789  HB2 TYR A  54      -5.861  -8.582   3.573  1.00  0.00           H  
ATOM    790  HB3 TYR A  54      -5.044  -7.202   4.259  1.00  0.00           H  
ATOM    794  HD1 TYR A  54      -5.078  -4.992   3.176  1.00  0.00           H  
ATOM    796  HD2 TYR A  54      -7.117  -8.374   1.450  1.00  0.00           H  
ATOM    798  HE1 TYR A  54      -6.388  -3.454   1.709  1.00  0.00           H  
ATOM    800  HE2 TYR A  54      -8.430  -6.850   0.004  1.00  0.00           H  
ATOM    802  HH  TYR A  54      -8.849  -4.713  -0.565  1.00  0.00           H  
ATOM    804  N   GLU A  55      -2.129  -7.639   4.317  1.00  0.00           N  
ATOM    806  CA  GLU A  55      -1.259  -7.733   5.484  1.00  0.00           C  
ATOM    808  C   GLU A  55      -1.600  -6.636   6.493  1.00  0.00           C  
ATOM    812  O   GLU A  55      -1.982  -5.520   6.127  1.00  0.00           O  
ATOM    809  CB  GLU A  55       0.213  -7.610   5.076  1.00  0.00           C  
ATOM    813  CG  GLU A  55       0.680  -8.763   4.177  1.00  0.00           C  
ATOM    816  CD  GLU A  55       2.187  -8.712   3.881  1.00  0.00           C  
ATOM    817  OE1 GLU A  55       2.656  -9.636   3.180  1.00  0.00           O  
ATOM    818  OE2 GLU A  55       2.864  -7.784   4.382  1.00  0.00           O1-
ATOM    805  H   GLU A  55      -2.099  -6.768   3.807  1.00  0.00           H  
ATOM    807  HA  GLU A  55      -1.396  -8.700   5.968  1.00  0.00           H  
ATOM    810  HB2 GLU A  55       0.811  -7.611   5.987  1.00  0.00           H  
ATOM    811  HB3 GLU A  55       0.364  -6.662   4.561  1.00  0.00           H  
ATOM    814  HG2 GLU A  55       0.447  -9.705   4.675  1.00  0.00           H  
ATOM    815  HG3 GLU A  55       0.130  -8.730   3.236  1.00  0.00           H  
ATOM    819  N   ARG A  56      -1.421  -6.919   7.787  1.00  0.00           N  
ATOM    821  CA  ARG A  56      -1.655  -5.918   8.832  1.00  0.00           C  
ATOM    823  C   ARG A  56      -0.687  -4.744   8.673  1.00  0.00           C  
ATOM    827  O   ARG A  56       0.527  -4.935   8.666  1.00  0.00           O  
ATOM    824  CB  ARG A  56      -1.563  -6.566  10.219  1.00  0.00           C  
ATOM    828  CG  ARG A  56      -2.100  -5.608  11.293  1.00  0.00           C  
ATOM    831  CD  ARG A  56      -2.083  -6.242  12.687  1.00  0.00           C  
ATOM    834  NE  ARG A  56      -0.717  -6.330  13.238  1.00  0.00           N  
ATOM    842  CZ  ARG A  56      -0.355  -6.983  14.325  1.00  0.00           C  
ATOM    836  NH1 ARG A  56      -1.219  -7.639  15.049  1.00  0.00           N1+
ATOM    839  NH2 ARG A  56       0.888  -6.979  14.717  1.00  0.00           N  
ATOM    820  H   ARG A  56      -1.058  -7.827   8.038  1.00  0.00           H  
ATOM    822  HA  ARG A  56      -2.667  -5.533   8.702  1.00  0.00           H  
ATOM    825  HB2 ARG A  56      -2.170  -7.472  10.226  1.00  0.00           H  
ATOM    826  HB3 ARG A  56      -0.528  -6.833  10.433  1.00  0.00           H  
ATOM    829  HG2 ARG A  56      -1.517  -4.687  11.308  1.00  0.00           H  
ATOM    830  HG3 ARG A  56      -3.131  -5.355  11.046  1.00  0.00           H  
ATOM    832  HD2 ARG A  56      -2.539  -7.230  12.629  1.00  0.00           H  
ATOM    833  HD3 ARG A  56      -2.687  -5.618  13.345  1.00  0.00           H  
ATOM    835  HE  ARG A  56      -0.041  -5.699  12.831  1.00  0.00           H  
ATOM    837 HH11 ARG A  56      -2.187  -7.618  14.760  1.00  0.00           H  
ATOM    838 HH12 ARG A  56      -0.941  -8.107  15.900  1.00  0.00           H  
ATOM    840 HH21 ARG A  56       1.164  -7.459  15.561  1.00  0.00           H  
ATOM    841 HH22 ARG A  56       1.553  -6.405  14.217  1.00  0.00           H  
ATOM    843  N   ALA A  57      -1.214  -3.523   8.613  1.00  0.00           N  
ATOM    845  CA  ALA A  57      -0.427  -2.296   8.522  1.00  0.00           C  
ATOM    847  C   ALA A  57       0.106  -1.893   9.911  1.00  0.00           C  
ATOM    852  O   ALA A  57      -0.386  -0.960  10.550  1.00  0.00           O  
ATOM    848  CB  ALA A  57      -1.281  -1.221   7.840  1.00  0.00           C  
ATOM    844  H   ALA A  57      -2.217  -3.427   8.687  1.00  0.00           H  
ATOM    846  HA  ALA A  57       0.438  -2.473   7.884  1.00  0.00           H  
ATOM    849  HB1 ALA A  57      -0.734  -0.279   7.816  1.00  0.00           H  
ATOM    850  HB2 ALA A  57      -1.509  -1.526   6.818  1.00  0.00           H  
ATOM    851  HB3 ALA A  57      -2.217  -1.075   8.379  1.00  0.00           H  
ATOM    853  N   GLY A  58       1.090  -2.641  10.418  1.00  0.00           N  
ATOM    855  CA  GLY A  58       1.734  -2.379  11.708  1.00  0.00           C  
ATOM    858  C   GLY A  58       0.748  -2.360  12.882  1.00  0.00           C  
ATOM    859  O   GLY A  58       0.048  -3.348  13.114  1.00  0.00           O  
ATOM    854  H   GLY A  58       1.404  -3.424   9.861  1.00  0.00           H  
ATOM    856  HA2 GLY A  58       2.482  -3.147  11.902  1.00  0.00           H  
ATOM    857  HA3 GLY A  58       2.244  -1.417  11.663  1.00  0.00           H  
ATOM    860  N   ASN A  59       0.717  -1.236  13.610  1.00  0.00           N  
ATOM    862  CA  ASN A  59      -0.144  -0.994  14.778  1.00  0.00           C  
ATOM    864  C   ASN A  59      -1.367  -0.108  14.468  1.00  0.00           C  
ATOM    868  O   ASN A  59      -2.058   0.310  15.393  1.00  0.00           O  
ATOM    865  CB  ASN A  59       0.701  -0.387  15.913  1.00  0.00           C  
ATOM    869  CG  ASN A  59       1.756  -1.320  16.469  1.00  0.00           C  
ATOM    870  ND2 ASN A  59       2.795  -0.759  17.040  1.00  0.00           N  
ATOM    873  OD1 ASN A  59       1.672  -2.538  16.409  1.00  0.00           O  
ATOM    861  H   ASN A  59       1.306  -0.470  13.316  1.00  0.00           H  
ATOM    863  HA  ASN A  59      -0.543  -1.946  15.128  1.00  0.00           H  
ATOM    866  HB2 ASN A  59       0.053  -0.115  16.746  1.00  0.00           H  
ATOM    867  HB3 ASN A  59       1.175   0.528  15.557  1.00  0.00           H  
ATOM    871 HD21 ASN A  59       2.847   0.249  17.090  1.00  0.00           H  
ATOM    872 HD22 ASN A  59       3.502  -1.372  17.419  1.00  0.00           H  
ATOM    874  N   SER A  60      -1.646   0.179  13.194  1.00  0.00           N  
ATOM    876  CA  SER A  60      -2.714   1.115  12.791  1.00  0.00           C  
ATOM    878  C   SER A  60      -4.136   0.603  13.008  1.00  0.00           C  
ATOM    882  O   SER A  60      -5.089   1.367  12.893  1.00  0.00           O  
ATOM    879  CB  SER A  60      -2.538   1.502  11.320  1.00  0.00           C  
ATOM    883  OG  SER A  60      -2.704   0.356  10.505  1.00  0.00           O  
ATOM    875  H   SER A  60      -1.049  -0.187  12.466  1.00  0.00           H  
ATOM    877  HA  SER A  60      -2.643   2.020  13.396  1.00  0.00           H  
ATOM    880  HB2 SER A  60      -3.287   2.247  11.053  1.00  0.00           H  
ATOM    881  HB3 SER A  60      -1.548   1.930  11.164  1.00  0.00           H  
ATOM    884  HG  SER A  60      -1.855  -0.087  10.438  1.00  0.00           H  
ATOM    885  N   GLY A  61      -4.298  -0.695  13.278  1.00  0.00           N  
ATOM    887  CA  GLY A  61      -5.609  -1.345  13.287  1.00  0.00           C  
ATOM    890  C   GLY A  61      -6.207  -1.544  11.889  1.00  0.00           C  
ATOM    891  O   GLY A  61      -7.335  -2.018  11.786  1.00  0.00           O  
ATOM    886  H   GLY A  61      -3.467  -1.260  13.383  1.00  0.00           H  
ATOM    888  HA2 GLY A  61      -5.522  -2.323  13.760  1.00  0.00           H  
ATOM    889  HA3 GLY A  61      -6.305  -0.739  13.867  1.00  0.00           H  
ATOM    892  N   LEU A  62      -5.464  -1.220  10.824  1.00  0.00           N  
ATOM    894  CA  LEU A  62      -5.858  -1.411   9.430  1.00  0.00           C  
ATOM    896  C   LEU A  62      -5.024  -2.505   8.754  1.00  0.00           C  
ATOM    900  O   LEU A  62      -3.947  -2.892   9.219  1.00  0.00           O  
ATOM    897  CB  LEU A  62      -5.741  -0.076   8.670  1.00  0.00           C  
ATOM    901  CG  LEU A  62      -6.584   1.078   9.242  1.00  0.00           C  
ATOM    903  CD1 LEU A  62      -6.320   2.332   8.415  1.00  0.00           C  
ATOM    907  CD2 LEU A  62      -8.085   0.780   9.199  1.00  0.00           C  
ATOM    893  H   LEU A  62      -4.559  -0.801  10.982  1.00  0.00           H  
ATOM    895  HA  LEU A  62      -6.897  -1.738   9.386  1.00  0.00           H  
ATOM    898  HB2 LEU A  62      -4.694   0.229   8.666  1.00  0.00           H  
ATOM    899  HB3 LEU A  62      -6.039  -0.237   7.634  1.00  0.00           H  
ATOM    902  HG  LEU A  62      -6.292   1.281  10.273  1.00  0.00           H  
ATOM    904 HD11 LEU A  62      -5.277   2.628   8.529  1.00  0.00           H  
ATOM    905 HD12 LEU A  62      -6.548   2.156   7.364  1.00  0.00           H  
ATOM    906 HD13 LEU A  62      -6.948   3.142   8.786  1.00  0.00           H  
ATOM    908 HD21 LEU A  62      -8.389   0.527   8.184  1.00  0.00           H  
ATOM    909 HD22 LEU A  62      -8.636   1.656   9.539  1.00  0.00           H  
ATOM    910 HD23 LEU A  62      -8.315  -0.045   9.874  1.00  0.00           H  
ATOM    911  N   ASN A  63      -5.517  -2.963   7.609  1.00  0.00           N  
ATOM    913  CA  ASN A  63      -4.807  -3.832   6.687  1.00  0.00           C  
ATOM    915  C   ASN A  63      -4.430  -3.062   5.419  1.00  0.00           C  
ATOM    919  O   ASN A  63      -5.142  -2.153   4.989  1.00  0.00           O  
ATOM    916  CB  ASN A  63      -5.685  -5.045   6.372  1.00  0.00           C  
ATOM    920  CG  ASN A  63      -5.851  -6.002   7.537  1.00  0.00           C  
ATOM    921  ND2 ASN A  63      -6.876  -6.820   7.501  1.00  0.00           N  
ATOM    924  OD1 ASN A  63      -5.061  -6.063   8.466  1.00  0.00           O  
ATOM    912  H   ASN A  63      -6.393  -2.580   7.284  1.00  0.00           H  
ATOM    914  HA  ASN A  63      -3.884  -4.185   7.145  1.00  0.00           H  
ATOM    917  HB2 ASN A  63      -5.210  -5.602   5.564  1.00  0.00           H  
ATOM    918  HB3 ASN A  63      -6.664  -4.709   6.032  1.00  0.00           H  
ATOM    922 HD21 ASN A  63      -6.968  -7.467   8.270  1.00  0.00           H  
ATOM    923 HD22 ASN A  63      -7.539  -6.773   6.741  1.00  0.00           H  
ATOM    925  N   HIS A  64      -3.329  -3.463   4.793  1.00  0.00           N  
ATOM    927  CA  HIS A  64      -2.870  -2.923   3.522  1.00  0.00           C  
ATOM    929  C   HIS A  64      -2.399  -4.033   2.587  1.00  0.00           C  
ATOM    933  O   HIS A  64      -2.060  -5.132   3.021  1.00  0.00           O  
ATOM    930  CB  HIS A  64      -1.773  -1.870   3.740  1.00  0.00           C  
ATOM    934  CG  HIS A  64      -0.408  -2.437   4.058  1.00  0.00           C  
ATOM    935  CD2 HIS A  64       0.755  -2.140   3.401  1.00  0.00           C  
ATOM    937  ND1 HIS A  64      -0.101  -3.387   5.010  1.00  0.00           N  
ATOM    939  CE1 HIS A  64       1.215  -3.647   4.927  1.00  0.00           C  
ATOM    941  NE2 HIS A  64       1.781  -2.897   3.968  1.00  0.00           N  
ATOM    926  H   HIS A  64      -2.829  -4.260   5.160  1.00  0.00           H  
ATOM    928  HA  HIS A  64      -3.718  -2.429   3.046  1.00  0.00           H  
ATOM    931  HB2 HIS A  64      -2.076  -1.188   4.535  1.00  0.00           H  
ATOM    932  HB3 HIS A  64      -1.689  -1.280   2.827  1.00  0.00           H  
ATOM    938  HD1 HIS A  64      -0.760  -3.954   5.525  1.00  0.00           H  
ATOM    936  HD2 HIS A  64       0.860  -1.443   2.583  1.00  0.00           H  
ATOM    940  HE1 HIS A  64       1.734  -4.408   5.492  1.00  0.00           H  
ATOM    942  N   ARG A  65      -2.355  -3.733   1.294  1.00  0.00           N  
ATOM    944  CA  ARG A  65      -1.637  -4.535   0.304  1.00  0.00           C  
ATOM    946  C   ARG A  65      -1.054  -3.632  -0.762  1.00  0.00           C  
ATOM    950  O   ARG A  65      -1.684  -2.653  -1.159  1.00  0.00           O  
ATOM    947  CB  ARG A  65      -2.541  -5.617  -0.299  1.00  0.00           C  
ATOM    951  CG  ARG A  65      -3.811  -5.039  -0.926  1.00  0.00           C  
ATOM    954  CD  ARG A  65      -4.655  -6.166  -1.491  1.00  0.00           C  
ATOM    957  NE  ARG A  65      -5.845  -5.641  -2.173  1.00  0.00           N  
ATOM    965  CZ  ARG A  65      -6.857  -6.374  -2.561  1.00  0.00           C  
ATOM    959  NH1 ARG A  65      -6.870  -7.657  -2.372  1.00  0.00           N1+
ATOM    962  NH2 ARG A  65      -7.861  -5.807  -3.157  1.00  0.00           N  
ATOM    943  H   ARG A  65      -2.744  -2.847   1.003  1.00  0.00           H  
ATOM    945  HA  ARG A  65      -0.808  -5.038   0.803  1.00  0.00           H  
ATOM    948  HB2 ARG A  65      -1.981  -6.173  -1.051  1.00  0.00           H  
ATOM    949  HB3 ARG A  65      -2.824  -6.313   0.491  1.00  0.00           H  
ATOM    952  HG2 ARG A  65      -4.390  -4.516  -0.165  1.00  0.00           H  
ATOM    953  HG3 ARG A  65      -3.553  -4.348  -1.728  1.00  0.00           H  
ATOM    955  HD2 ARG A  65      -4.951  -6.820  -0.670  1.00  0.00           H  
ATOM    956  HD3 ARG A  65      -4.058  -6.741  -2.199  1.00  0.00           H  
ATOM    958  HE  ARG A  65      -5.904  -4.655  -2.382  1.00  0.00           H  
ATOM    960 HH11 ARG A  65      -7.646  -8.222  -2.688  1.00  0.00           H  
ATOM    961 HH12 ARG A  65      -6.077  -8.126  -1.959  1.00  0.00           H  
ATOM    963 HH21 ARG A  65      -7.763  -4.827  -3.380  1.00  0.00           H  
ATOM    964 HH22 ARG A  65      -8.596  -6.398  -3.518  1.00  0.00           H  
ATOM    966  N   ILE A  66       0.134  -3.991  -1.226  1.00  0.00           N  
ATOM    968  CA  ILE A  66       0.863  -3.294  -2.282  1.00  0.00           C  
ATOM    970  C   ILE A  66       1.124  -4.326  -3.370  1.00  0.00           C  
ATOM    973  O   ILE A  66       1.725  -5.365  -3.110  1.00  0.00           O  
ATOM    971  CB  ILE A  66       2.166  -2.667  -1.745  1.00  0.00           C  
ATOM    974  CG1 ILE A  66       1.884  -1.727  -0.547  1.00  0.00           C  
ATOM    977  CG2 ILE A  66       2.879  -1.919  -2.890  1.00  0.00           C  
ATOM    981  CD1 ILE A  66       3.144  -1.263   0.188  1.00  0.00           C  
ATOM    967  H   ILE A  66       0.562  -4.826  -0.852  1.00  0.00           H  
ATOM    969  HA  ILE A  66       0.245  -2.494  -2.689  1.00  0.00           H  
ATOM    972  HB  ILE A  66       2.818  -3.470  -1.400  1.00  0.00           H  
ATOM    975 HG12 ILE A  66       1.327  -0.852  -0.884  1.00  0.00           H  
ATOM    976 HG13 ILE A  66       1.274  -2.241   0.196  1.00  0.00           H  
ATOM    978 HG21 ILE A  66       2.246  -1.121  -3.278  1.00  0.00           H  
ATOM    979 HG22 ILE A  66       3.817  -1.491  -2.535  1.00  0.00           H  
ATOM    980 HG23 ILE A  66       3.128  -2.607  -3.698  1.00  0.00           H  
ATOM    982 HD11 ILE A  66       2.858  -0.669   1.056  1.00  0.00           H  
ATOM    983 HD12 ILE A  66       3.761  -0.647  -0.466  1.00  0.00           H  
ATOM    984 HD13 ILE A  66       3.716  -2.127   0.525  1.00  0.00           H  
ATOM    985  N   TYR A  67       0.614  -4.082  -4.571  1.00  0.00           N  
ATOM    987  CA  TYR A  67       0.680  -5.059  -5.651  1.00  0.00           C  
ATOM    989  C   TYR A  67       0.688  -4.402  -7.020  1.00  0.00           C  
ATOM    993  O   TYR A  67       0.372  -3.224  -7.181  1.00  0.00           O  
ATOM    990  CB  TYR A  67      -0.485  -6.052  -5.534  1.00  0.00           C  
ATOM    994  CG  TYR A  67      -1.879  -5.466  -5.707  1.00  0.00           C  
ATOM    995  CD1 TYR A  67      -2.489  -4.798  -4.629  1.00  0.00           C  
ATOM    997  CD2 TYR A  67      -2.598  -5.657  -6.906  1.00  0.00           C  
ATOM    999  CE1 TYR A  67      -3.801  -4.311  -4.747  1.00  0.00           C  
ATOM   1001  CE2 TYR A  67      -3.924  -5.189  -7.019  1.00  0.00           C  
ATOM   1005  CZ  TYR A  67      -4.530  -4.514  -5.935  1.00  0.00           C  
ATOM   1003  OH  TYR A  67      -5.806  -4.052  -6.028  1.00  0.00           O  
ATOM    986  H   TYR A  67       0.122  -3.215  -4.732  1.00  0.00           H  
ATOM    988  HA  TYR A  67       1.610  -5.620  -5.560  1.00  0.00           H  
ATOM    991  HB2 TYR A  67      -0.340  -6.838  -6.275  1.00  0.00           H  
ATOM    992  HB3 TYR A  67      -0.433  -6.534  -4.558  1.00  0.00           H  
ATOM    996  HD1 TYR A  67      -1.944  -4.648  -3.709  1.00  0.00           H  
ATOM    998  HD2 TYR A  67      -2.143  -6.195  -7.725  1.00  0.00           H  
ATOM   1000  HE1 TYR A  67      -4.249  -3.770  -3.927  1.00  0.00           H  
ATOM   1002  HE2 TYR A  67      -4.494  -5.364  -7.919  1.00  0.00           H  
ATOM   1004  HH  TYR A  67      -6.087  -3.657  -5.200  1.00  0.00           H  
ATOM   1006  N   GLU A  68       1.026  -5.191  -8.030  1.00  0.00           N  
ATOM   1008  CA  GLU A  68       0.916  -4.789  -9.422  1.00  0.00           C  
ATOM   1010  C   GLU A  68      -0.317  -5.435 -10.063  1.00  0.00           C  
ATOM   1014  O   GLU A  68      -0.656  -6.590  -9.794  1.00  0.00           O  
ATOM   1011  CB  GLU A  68       2.195  -5.141 -10.183  1.00  0.00           C  
ATOM   1015  CG  GLU A  68       3.444  -4.362  -9.713  1.00  0.00           C  
ATOM   1018  CD  GLU A  68       4.703  -4.840 -10.460  1.00  0.00           C  
ATOM   1019  OE1 GLU A  68       5.661  -4.062 -10.671  1.00  0.00           O  
ATOM   1020  OE2 GLU A  68       4.703  -6.003 -10.916  1.00  0.00           O1-
ATOM   1007  H   GLU A  68       1.286  -6.148  -7.837  1.00  0.00           H  
ATOM   1009  HA  GLU A  68       0.803  -3.706  -9.469  1.00  0.00           H  
ATOM   1012  HB2 GLU A  68       2.038  -4.930 -11.240  1.00  0.00           H  
ATOM   1013  HB3 GLU A  68       2.361  -6.212 -10.067  1.00  0.00           H  
ATOM   1016  HG2 GLU A  68       3.282  -3.300  -9.896  1.00  0.00           H  
ATOM   1017  HG3 GLU A  68       3.589  -4.510  -8.643  1.00  0.00           H  
ATOM   1021  N   ARG A  69      -0.977  -4.709 -10.965  1.00  0.00           N  
ATOM   1023  CA  ARG A  69      -2.007  -5.263 -11.852  1.00  0.00           C  
ATOM   1025  C   ARG A  69      -1.740  -4.883 -13.298  1.00  0.00           C  
ATOM   1029  O   ARG A  69      -1.254  -3.791 -13.588  1.00  0.00           O  
ATOM   1026  CB  ARG A  69      -3.417  -4.877 -11.380  1.00  0.00           C  
ATOM   1030  CG  ARG A  69      -3.723  -3.379 -11.526  1.00  0.00           C  
ATOM   1033  CD  ARG A  69      -5.146  -3.083 -11.045  1.00  0.00           C  
ATOM   1036  NE  ARG A  69      -5.413  -1.633 -11.028  1.00  0.00           N  
ATOM   1044  CZ  ARG A  69      -6.551  -1.058 -10.678  1.00  0.00           C  
ATOM   1038  NH1 ARG A  69      -7.604  -1.757 -10.357  1.00  0.00           N1+
ATOM   1041  NH2 ARG A  69      -6.647   0.242 -10.618  1.00  0.00           N  
ATOM   1022  H   ARG A  69      -0.669  -3.757 -11.102  1.00  0.00           H  
ATOM   1024  HA  ARG A  69      -1.938  -6.350 -11.795  1.00  0.00           H  
ATOM   1027  HB2 ARG A  69      -3.523  -5.165 -10.334  1.00  0.00           H  
ATOM   1028  HB3 ARG A  69      -4.145  -5.443 -11.960  1.00  0.00           H  
ATOM   1031  HG2 ARG A  69      -3.641  -3.080 -12.570  1.00  0.00           H  
ATOM   1032  HG3 ARG A  69      -3.007  -2.806 -10.937  1.00  0.00           H  
ATOM   1034  HD2 ARG A  69      -5.266  -3.486 -10.039  1.00  0.00           H  
ATOM   1035  HD3 ARG A  69      -5.850  -3.582 -11.711  1.00  0.00           H  
ATOM   1037  HE  ARG A  69      -4.613  -1.032 -11.164  1.00  0.00           H  
ATOM   1039 HH11 ARG A  69      -7.503  -2.759 -10.272  1.00  0.00           H  
ATOM   1040 HH12 ARG A  69      -8.428  -1.316  -9.974  1.00  0.00           H  
ATOM   1042 HH21 ARG A  69      -7.501   0.644 -10.259  1.00  0.00           H  
ATOM   1043 HH22 ARG A  69      -5.810   0.807 -10.606  1.00  0.00           H  
ATOM   1045  N   SER A  70      -2.109  -5.772 -14.214  1.00  0.00           N  
ATOM   1047  CA  SER A  70      -2.018  -5.492 -15.646  1.00  0.00           C  
ATOM   1049  C   SER A  70      -3.090  -4.486 -16.075  1.00  0.00           C  
ATOM   1053  O   SER A  70      -4.234  -4.534 -15.617  1.00  0.00           O  
ATOM   1050  CB  SER A  70      -2.114  -6.786 -16.455  1.00  0.00           C  
ATOM   1054  OG  SER A  70      -1.870  -6.529 -17.821  1.00  0.00           O  
ATOM   1046  H   SER A  70      -2.537  -6.633 -13.906  1.00  0.00           H  
ATOM   1048  HA  SER A  70      -1.043  -5.049 -15.847  1.00  0.00           H  
ATOM   1051  HB2 SER A  70      -1.376  -7.502 -16.093  1.00  0.00           H  
ATOM   1052  HB3 SER A  70      -3.110  -7.214 -16.339  1.00  0.00           H  
ATOM   1055  HG  SER A  70      -0.938  -6.339 -17.952  1.00  0.00           H  
ATOM   1056  N   ARG A  71      -2.711  -3.577 -16.972  1.00  0.00           N  
ATOM   1058  CA  ARG A  71      -3.575  -2.624 -17.672  1.00  0.00           C  
ATOM   1060  C   ARG A  71      -3.216  -2.668 -19.157  1.00  0.00           C  
ATOM   1064  O   ARG A  71      -2.084  -2.970 -19.527  1.00  0.00           O  
ATOM   1061  CB  ARG A  71      -3.358  -1.229 -17.052  1.00  0.00           C  
ATOM   1065  CG  ARG A  71      -4.095  -0.085 -17.769  1.00  0.00           C  
ATOM   1068  CD  ARG A  71      -3.716   1.274 -17.180  1.00  0.00           C  
ATOM   1071  NE  ARG A  71      -4.220   2.386 -18.004  1.00  0.00           N  
ATOM   1079  CZ  ARG A  71      -3.742   3.621 -18.025  1.00  0.00           C  
ATOM   1073  NH1 ARG A  71      -2.731   4.027 -17.297  1.00  0.00           N1+
ATOM   1076  NH2 ARG A  71      -4.304   4.503 -18.806  1.00  0.00           N  
ATOM   1057  H   ARG A  71      -1.745  -3.592 -17.265  1.00  0.00           H  
ATOM   1059  HA  ARG A  71      -4.616  -2.925 -17.556  1.00  0.00           H  
ATOM   1062  HB2 ARG A  71      -2.291  -1.011 -17.072  1.00  0.00           H  
ATOM   1063  HB3 ARG A  71      -3.675  -1.255 -16.009  1.00  0.00           H  
ATOM   1066  HG2 ARG A  71      -5.173  -0.233 -17.697  1.00  0.00           H  
ATOM   1067  HG3 ARG A  71      -3.805  -0.064 -18.819  1.00  0.00           H  
ATOM   1069  HD2 ARG A  71      -2.630   1.337 -17.111  1.00  0.00           H  
ATOM   1070  HD3 ARG A  71      -4.144   1.343 -16.180  1.00  0.00           H  
ATOM   1072  HE  ARG A  71      -4.920   2.163 -18.698  1.00  0.00           H  
ATOM   1074 HH11 ARG A  71      -2.131   3.411 -16.768  1.00  0.00           H  
ATOM   1075 HH12 ARG A  71      -2.290   4.928 -17.418  1.00  0.00           H  
ATOM   1077 HH21 ARG A  71      -5.041   4.239 -19.443  1.00  0.00           H  
ATOM   1078 HH22 ARG A  71      -3.894   5.425 -18.850  1.00  0.00           H  
ATOM   1080  N   VAL A  72      -4.159  -2.297 -20.022  1.00  0.00           N  
ATOM   1082  CA  VAL A  72      -3.843  -1.982 -21.423  1.00  0.00           C  
ATOM   1084  C   VAL A  72      -2.724  -0.929 -21.463  1.00  0.00           C  
ATOM   1087  O   VAL A  72      -2.937   0.212 -21.056  1.00  0.00           O  
ATOM   1085  CB  VAL A  72      -5.091  -1.479 -22.175  1.00  0.00           C  
ATOM   1088  CG1 VAL A  72      -4.768  -1.191 -23.646  1.00  0.00           C  
ATOM   1092  CG2 VAL A  72      -6.223  -2.516 -22.133  1.00  0.00           C  
ATOM   1081  H   VAL A  72      -5.082  -2.080 -19.672  1.00  0.00           H  
ATOM   1083  HA  VAL A  72      -3.488  -2.887 -21.914  1.00  0.00           H  
ATOM   1086  HB  VAL A  72      -5.453  -0.563 -21.709  1.00  0.00           H  
ATOM   1089 HG11 VAL A  72      -4.035  -0.389 -23.726  1.00  0.00           H  
ATOM   1090 HG12 VAL A  72      -5.671  -0.871 -24.166  1.00  0.00           H  
ATOM   1091 HG13 VAL A  72      -4.379  -2.086 -24.131  1.00  0.00           H  
ATOM   1093 HG21 VAL A  72      -6.556  -2.684 -21.109  1.00  0.00           H  
ATOM   1094 HG22 VAL A  72      -7.074  -2.156 -22.710  1.00  0.00           H  
ATOM   1095 HG23 VAL A  72      -5.882  -3.460 -22.560  1.00  0.00           H  
ATOM   1096  N   GLY A  73      -1.535  -1.326 -21.920  1.00  0.00           N  
ATOM   1098  CA  GLY A  73      -0.360  -0.455 -22.024  1.00  0.00           C  
ATOM   1101  C   GLY A  73       0.695  -0.604 -20.921  1.00  0.00           C  
ATOM   1102  O   GLY A  73       1.719   0.064 -21.016  1.00  0.00           O  
ATOM   1097  H   GLY A  73      -1.419  -2.299 -22.162  1.00  0.00           H  
ATOM   1099  HA2 GLY A  73       0.136  -0.656 -22.974  1.00  0.00           H  
ATOM   1100  HA3 GLY A  73      -0.674   0.589 -22.034  1.00  0.00           H  
ATOM   1103  N   GLY A  74       0.509  -1.467 -19.913  1.00  0.00           N  
ATOM   1105  CA  GLY A  74       1.568  -1.720 -18.928  1.00  0.00           C  
ATOM   1108  C   GLY A  74       1.111  -2.324 -17.602  1.00  0.00           C  
ATOM   1109  O   GLY A  74       0.058  -2.956 -17.499  1.00  0.00           O  
ATOM   1104  H   GLY A  74      -0.349  -1.994 -19.841  1.00  0.00           H  
ATOM   1106  HA2 GLY A  74       2.071  -0.779 -18.704  1.00  0.00           H  
ATOM   1107  HA3 GLY A  74       2.311  -2.387 -19.366  1.00  0.00           H  
ATOM   1110  N   LEU A  75       1.935  -2.124 -16.574  1.00  0.00           N  
ATOM   1112  CA  LEU A  75       1.647  -2.490 -15.189  1.00  0.00           C  
ATOM   1114  C   LEU A  75       1.254  -1.238 -14.403  1.00  0.00           C  
ATOM   1118  O   LEU A  75       1.832  -0.170 -14.601  1.00  0.00           O  
ATOM   1115  CB  LEU A  75       2.873  -3.190 -14.567  1.00  0.00           C  
ATOM   1119  CG  LEU A  75       3.212  -4.561 -15.179  1.00  0.00           C  
ATOM   1121  CD1 LEU A  75       4.523  -5.100 -14.610  1.00  0.00           C  
ATOM   1125  CD2 LEU A  75       2.121  -5.594 -14.895  1.00  0.00           C  
ATOM   1111  H   LEU A  75       2.752  -1.549 -16.723  1.00  0.00           H  
ATOM   1113  HA  LEU A  75       0.797  -3.172 -15.153  1.00  0.00           H  
ATOM   1116  HB2 LEU A  75       3.739  -2.538 -14.679  1.00  0.00           H  
ATOM   1117  HB3 LEU A  75       2.702  -3.323 -13.498  1.00  0.00           H  
ATOM   1120  HG  LEU A  75       3.327  -4.461 -16.259  1.00  0.00           H  
ATOM   1122 HD11 LEU A  75       4.440  -5.229 -13.531  1.00  0.00           H  
ATOM   1123 HD12 LEU A  75       4.770  -6.058 -15.066  1.00  0.00           H  
ATOM   1124 HD13 LEU A  75       5.337  -4.403 -14.811  1.00  0.00           H  
ATOM   1126 HD21 LEU A  75       1.971  -5.686 -13.819  1.00  0.00           H  
ATOM   1127 HD22 LEU A  75       2.441  -6.556 -15.297  1.00  0.00           H  
ATOM   1128 HD23 LEU A  75       1.189  -5.304 -15.379  1.00  0.00           H  
ATOM   1129  N   ARG A  76       0.282  -1.368 -13.498  1.00  0.00           N  
ATOM   1131  CA  ARG A  76       0.012  -0.363 -12.466  1.00  0.00           C  
ATOM   1133  C   ARG A  76       0.387  -0.900 -11.106  1.00  0.00           C  
ATOM   1137  O   ARG A  76      -0.055  -1.991 -10.756  1.00  0.00           O  
ATOM   1134  CB  ARG A  76      -1.451   0.099 -12.443  1.00  0.00           C  
ATOM   1138  CG  ARG A  76      -1.767   1.067 -13.585  1.00  0.00           C  
ATOM   1141  CD  ARG A  76      -3.128   1.749 -13.388  1.00  0.00           C  
ATOM   1144  NE  ARG A  76      -3.056   3.002 -12.610  1.00  0.00           N  
ATOM   1152  CZ  ARG A  76      -3.997   3.937 -12.582  1.00  0.00           C  
ATOM   1146  NH1 ARG A  76      -5.169   3.743 -13.127  1.00  0.00           N1+
ATOM   1149  NH2 ARG A  76      -3.813   5.093 -12.015  1.00  0.00           N  
ATOM   1130  H   ARG A  76      -0.152  -2.275 -13.400  1.00  0.00           H  
ATOM   1132  HA  ARG A  76       0.647   0.506 -12.641  1.00  0.00           H  
ATOM   1135  HB2 ARG A  76      -2.113  -0.766 -12.489  1.00  0.00           H  
ATOM   1136  HB3 ARG A  76      -1.630   0.618 -11.501  1.00  0.00           H  
ATOM   1139  HG2 ARG A  76      -1.783   0.503 -14.517  1.00  0.00           H  
ATOM   1140  HG3 ARG A  76      -0.991   1.828 -13.666  1.00  0.00           H  
ATOM   1142  HD2 ARG A  76      -3.827   1.051 -12.928  1.00  0.00           H  
ATOM   1143  HD3 ARG A  76      -3.491   2.011 -14.382  1.00  0.00           H  
ATOM   1145  HE  ARG A  76      -2.169   3.219 -12.179  1.00  0.00           H  
ATOM   1147 HH11 ARG A  76      -5.870   4.468 -13.066  1.00  0.00           H  
ATOM   1148 HH12 ARG A  76      -5.344   2.866 -13.597  1.00  0.00           H  
ATOM   1150 HH21 ARG A  76      -4.537   5.796 -12.004  1.00  0.00           H  
ATOM   1151 HH22 ARG A  76      -3.048   5.231 -11.370  1.00  0.00           H  
ATOM   1153  N   THR A  77       1.088  -0.087 -10.333  1.00  0.00           N  
ATOM   1155  CA  THR A  77       1.231  -0.276  -8.892  1.00  0.00           C  
ATOM   1157  C   THR A  77      -0.060   0.171  -8.215  1.00  0.00           C  
ATOM   1160  O   THR A  77      -0.646   1.194  -8.584  1.00  0.00           O  
ATOM   1158  CB  THR A  77       2.423   0.523  -8.363  1.00  0.00           C  
ATOM   1161  CG2 THR A  77       2.732   0.218  -6.902  1.00  0.00           C  
ATOM   1165  OG1 THR A  77       3.572   0.224  -9.124  1.00  0.00           O  
ATOM   1154  H   THR A  77       1.384   0.802 -10.712  1.00  0.00           H  
ATOM   1156  HA  THR A  77       1.404  -1.331  -8.679  1.00  0.00           H  
ATOM   1159  HB  THR A  77       2.204   1.586  -8.471  1.00  0.00           H  
ATOM   1166  HG1 THR A  77       4.129  -0.379  -8.627  1.00  0.00           H  
ATOM   1162 HG21 THR A  77       3.626   0.773  -6.617  1.00  0.00           H  
ATOM   1163 HG22 THR A  77       1.910   0.545  -6.265  1.00  0.00           H  
ATOM   1164 HG23 THR A  77       2.900  -0.849  -6.761  1.00  0.00           H  
ATOM   1167  N   VAL A  78      -0.531  -0.614  -7.253  1.00  0.00           N  
ATOM   1169  CA  VAL A  78      -1.768  -0.394  -6.508  1.00  0.00           C  
ATOM   1171  C   VAL A  78      -1.490  -0.563  -5.025  1.00  0.00           C  
ATOM   1174  O   VAL A  78      -0.824  -1.512  -4.617  1.00  0.00           O  
ATOM   1172  CB  VAL A  78      -2.886  -1.362  -6.939  1.00  0.00           C  
ATOM   1175  CG1 VAL A  78      -4.222  -0.976  -6.290  1.00  0.00           C  
ATOM   1179  CG2 VAL A  78      -3.101  -1.359  -8.458  1.00  0.00           C  
ATOM   1168  H   VAL A  78      -0.024  -1.460  -7.032  1.00  0.00           H  
ATOM   1170  HA  VAL A  78      -2.110   0.627  -6.680  1.00  0.00           H  
ATOM   1173  HB  VAL A  78      -2.623  -2.377  -6.641  1.00  0.00           H  
ATOM   1176 HG11 VAL A  78      -4.449   0.074  -6.474  1.00  0.00           H  
ATOM   1177 HG12 VAL A  78      -4.180  -1.142  -5.213  1.00  0.00           H  
ATOM   1178 HG13 VAL A  78      -5.031  -1.593  -6.680  1.00  0.00           H  
ATOM   1180 HG21 VAL A  78      -2.205  -1.740  -8.949  1.00  0.00           H  
ATOM   1181 HG22 VAL A  78      -3.312  -0.347  -8.806  1.00  0.00           H  
ATOM   1182 HG23 VAL A  78      -3.929  -2.028  -8.689  1.00  0.00           H  
ATOM   1183  N   ILE A  79      -2.033   0.355  -4.235  1.00  0.00           N  
ATOM   1185  CA  ILE A  79      -2.097   0.259  -2.784  1.00  0.00           C  
ATOM   1187  C   ILE A  79      -3.564   0.290  -2.396  1.00  0.00           C  
ATOM   1190  O   ILE A  79      -4.260   1.245  -2.737  1.00  0.00           O  
ATOM   1188  CB  ILE A  79      -1.302   1.387  -2.100  1.00  0.00           C  
ATOM   1191  CG1 ILE A  79       0.153   1.380  -2.617  1.00  0.00           C  
ATOM   1194  CG2 ILE A  79      -1.381   1.217  -0.568  1.00  0.00           C  
ATOM   1198  CD1 ILE A  79       1.082   2.334  -1.867  1.00  0.00           C  
ATOM   1184  H   ILE A  79      -2.562   1.103  -4.661  1.00  0.00           H  
ATOM   1186  HA  ILE A  79      -1.669  -0.692  -2.467  1.00  0.00           H  
ATOM   1189  HB  ILE A  79      -1.752   2.346  -2.358  1.00  0.00           H  
ATOM   1192 HG12 ILE A  79       0.557   0.370  -2.549  1.00  0.00           H  
ATOM   1193 HG13 ILE A  79       0.163   1.673  -3.667  1.00  0.00           H  
ATOM   1195 HG21 ILE A  79      -2.418   1.183  -0.234  1.00  0.00           H  
ATOM   1196 HG22 ILE A  79      -0.918   2.065  -0.062  1.00  0.00           H  
ATOM   1197 HG23 ILE A  79      -0.884   0.295  -0.266  1.00  0.00           H  
ATOM   1199 HD11 ILE A  79       0.674   3.344  -1.902  1.00  0.00           H  
ATOM   1200 HD12 ILE A  79       2.074   2.308  -2.317  1.00  0.00           H  
ATOM   1201 HD13 ILE A  79       1.197   2.018  -0.830  1.00  0.00           H  
ATOM   1202  N   ASP A  80      -4.005  -0.731  -1.672  1.00  0.00           N  
ATOM   1204  CA  ASP A  80      -5.314  -0.754  -1.025  1.00  0.00           C  
ATOM   1206  C   ASP A  80      -5.120  -0.735   0.492  1.00  0.00           C  
ATOM   1210  O   ASP A  80      -4.291  -1.483   1.016  1.00  0.00           O  
ATOM   1207  CB  ASP A  80      -6.113  -1.998  -1.441  1.00  0.00           C  
ATOM   1211  CG  ASP A  80      -6.548  -2.045  -2.907  1.00  0.00           C  
ATOM   1212  OD1 ASP A  80      -6.856  -0.979  -3.478  1.00  0.00           O  
ATOM   1213  OD2 ASP A  80      -6.619  -3.175  -3.462  1.00  0.00           O1-
ATOM   1203  H   ASP A  80      -3.341  -1.444  -1.407  1.00  0.00           H  
ATOM   1205  HA  ASP A  80      -5.890   0.127  -1.307  1.00  0.00           H  
ATOM   1208  HB2 ASP A  80      -7.012  -2.036  -0.825  1.00  0.00           H  
ATOM   1209  HB3 ASP A  80      -5.524  -2.887  -1.217  1.00  0.00           H  
ATOM   1214  N   VAL A  81      -5.902   0.087   1.192  1.00  0.00           N  
ATOM   1216  CA  VAL A  81      -5.953   0.145   2.661  1.00  0.00           C  
ATOM   1218  C   VAL A  81      -7.397  -0.021   3.119  1.00  0.00           C  
ATOM   1221  O   VAL A  81      -8.279   0.701   2.653  1.00  0.00           O  
ATOM   1219  CB  VAL A  81      -5.368   1.463   3.198  1.00  0.00           C  
ATOM   1222  CG1 VAL A  81      -5.376   1.496   4.732  1.00  0.00           C  
ATOM   1226  CG2 VAL A  81      -3.926   1.682   2.722  1.00  0.00           C  
ATOM   1215  H   VAL A  81      -6.482   0.737   0.681  1.00  0.00           H  
ATOM   1217  HA  VAL A  81      -5.364  -0.674   3.073  1.00  0.00           H  
ATOM   1220  HB  VAL A  81      -5.979   2.289   2.833  1.00  0.00           H  
ATOM   1223 HG11 VAL A  81      -4.942   2.432   5.083  1.00  0.00           H  
ATOM   1224 HG12 VAL A  81      -6.398   1.441   5.106  1.00  0.00           H  
ATOM   1225 HG13 VAL A  81      -4.801   0.659   5.129  1.00  0.00           H  
ATOM   1227 HG21 VAL A  81      -3.307   0.831   3.004  1.00  0.00           H  
ATOM   1228 HG22 VAL A  81      -3.522   2.592   3.167  1.00  0.00           H  
ATOM   1229 HG23 VAL A  81      -3.906   1.799   1.638  1.00  0.00           H  
ATOM   1230  N   ALA A  82      -7.654  -0.956   4.030  1.00  0.00           N  
ATOM   1232  CA  ALA A  82      -9.001  -1.259   4.504  1.00  0.00           C  
ATOM   1234  C   ALA A  82      -9.014  -1.653   5.991  1.00  0.00           C  
ATOM   1239  O   ALA A  82      -8.014  -2.168   6.501  1.00  0.00           O  
ATOM   1235  CB  ALA A  82      -9.590  -2.379   3.635  1.00  0.00           C  
ATOM   1231  H   ALA A  82      -6.885  -1.481   4.422  1.00  0.00           H  
ATOM   1233  HA  ALA A  82      -9.619  -0.371   4.377  1.00  0.00           H  
ATOM   1236  HB1 ALA A  82      -9.582  -2.086   2.585  1.00  0.00           H  
ATOM   1237  HB2 ALA A  82      -9.001  -3.289   3.756  1.00  0.00           H  
ATOM   1238  HB3 ALA A  82     -10.617  -2.583   3.938  1.00  0.00           H  
ATOM   1240  N   PRO A  83     -10.142  -1.462   6.695  1.00  0.00           N  
ATOM   1241  CA  PRO A  83     -10.362  -2.096   7.989  1.00  0.00           C  
ATOM   1243  C   PRO A  83     -10.350  -3.635   7.870  1.00  0.00           C  
ATOM   1247  O   PRO A  83     -10.661  -4.179   6.805  1.00  0.00           O  
ATOM   1244  CB  PRO A  83     -11.721  -1.588   8.483  1.00  0.00           C  
ATOM   1248  CG  PRO A  83     -11.998  -0.354   7.625  1.00  0.00           C  
ATOM   1251  CD  PRO A  83     -11.319  -0.703   6.308  1.00  0.00           C  
ATOM   1242  HA  PRO A  83      -9.580  -1.763   8.671  1.00  0.00           H  
ATOM   1245  HB2 PRO A  83     -12.483  -2.344   8.291  1.00  0.00           H  
ATOM   1246  HB3 PRO A  83     -11.698  -1.339   9.544  1.00  0.00           H  
ATOM   1249  HG2 PRO A  83     -13.066  -0.185   7.487  1.00  0.00           H  
ATOM   1250  HG3 PRO A  83     -11.517   0.516   8.071  1.00  0.00           H  
ATOM   1252  HD2 PRO A  83     -11.975  -1.340   5.715  1.00  0.00           H  
ATOM   1253  HD3 PRO A  83     -11.073   0.206   5.759  1.00  0.00           H  
ATOM   1254  N   PRO A  84     -10.007  -4.358   8.946  1.00  0.00           N  
ATOM   1255  CA  PRO A  84     -10.025  -5.818   8.956  1.00  0.00           C  
ATOM   1257  C   PRO A  84     -11.455  -6.384   8.952  1.00  0.00           C  
ATOM   1261  O   PRO A  84     -12.402  -5.725   9.376  1.00  0.00           O  
ATOM   1258  CB  PRO A  84      -9.242  -6.212  10.212  1.00  0.00           C  
ATOM   1262  CG  PRO A  84      -9.506  -5.047  11.165  1.00  0.00           C  
ATOM   1265  CD  PRO A  84      -9.561  -3.841  10.231  1.00  0.00           C  
ATOM   1256  HA  PRO A  84      -9.505  -6.198   8.077  1.00  0.00           H  
ATOM   1259  HB2 PRO A  84      -9.578  -7.161  10.631  1.00  0.00           H  
ATOM   1260  HB3 PRO A  84      -8.177  -6.254   9.983  1.00  0.00           H  
ATOM   1263  HG2 PRO A  84      -8.716  -4.944  11.910  1.00  0.00           H  
ATOM   1264  HG3 PRO A  84     -10.474  -5.181  11.647  1.00  0.00           H  
ATOM   1266  HD2 PRO A  84     -10.246  -3.091  10.626  1.00  0.00           H  
ATOM   1267  HD3 PRO A  84      -8.562  -3.422  10.114  1.00  0.00           H  
ATOM   1268  N   ASP A  85     -11.602  -7.626   8.481  1.00  0.00           N  
ATOM   1270  CA  ASP A  85     -12.784  -8.484   8.681  1.00  0.00           C  
ATOM   1272  C   ASP A  85     -14.145  -7.886   8.264  1.00  0.00           C  
ATOM   1276  O   ASP A  85     -15.194  -8.240   8.798  1.00  0.00           O  
ATOM   1273  CB  ASP A  85     -12.756  -9.060  10.109  1.00  0.00           C  
ATOM   1277  CG  ASP A  85     -11.418  -9.744  10.420  1.00  0.00           C  
ATOM   1278  OD1 ASP A  85     -10.882 -10.411   9.504  1.00  0.00           O  
ATOM   1279  OD2 ASP A  85     -10.905  -9.553  11.544  1.00  0.00           O1-
ATOM   1269  H   ASP A  85     -10.760  -8.129   8.239  1.00  0.00           H  
ATOM   1271  HA  ASP A  85     -12.649  -9.338   8.017  1.00  0.00           H  
ATOM   1274  HB2 ASP A  85     -13.552  -9.797  10.216  1.00  0.00           H  
ATOM   1275  HB3 ASP A  85     -12.933  -8.256  10.823  1.00  0.00           H  
ATOM   1280  N   GLY A  86     -14.150  -6.968   7.291  1.00  0.00           N  
ATOM   1282  CA  GLY A  86     -15.369  -6.303   6.810  1.00  0.00           C  
ATOM   1285  C   GLY A  86     -15.919  -5.231   7.759  1.00  0.00           C  
ATOM   1286  O   GLY A  86     -17.037  -4.747   7.561  1.00  0.00           O  
ATOM   1281  H   GLY A  86     -13.255  -6.659   6.938  1.00  0.00           H  
ATOM   1283  HA2 GLY A  86     -15.151  -5.822   5.857  1.00  0.00           H  
ATOM   1284  HA3 GLY A  86     -16.147  -7.050   6.654  1.00  0.00           H  
ATOM   1287  N   HIS A  87     -15.146  -4.849   8.778  1.00  0.00           N  
ATOM   1289  CA  HIS A  87     -15.490  -3.761   9.683  1.00  0.00           C  
ATOM   1291  C   HIS A  87     -15.504  -2.410   8.954  1.00  0.00           C  
ATOM   1295  O   HIS A  87     -14.965  -2.235   7.861  1.00  0.00           O  
ATOM   1292  CB  HIS A  87     -14.528  -3.744  10.883  1.00  0.00           C  
ATOM   1296  CG  HIS A  87     -14.749  -4.847  11.894  1.00  0.00           C  
ATOM   1297  CD2 HIS A  87     -15.194  -6.128  11.677  1.00  0.00           C  
ATOM   1299  ND1 HIS A  87     -14.544  -4.723  13.249  1.00  0.00           N  
ATOM   1301  CE1 HIS A  87     -14.862  -5.890  13.832  1.00  0.00           C  
ATOM   1303  NE2 HIS A  87     -15.286  -6.769  12.917  1.00  0.00           N  
ATOM   1288  H   HIS A  87     -14.241  -5.284   8.889  1.00  0.00           H  
ATOM   1290  HA  HIS A  87     -16.497  -3.936  10.062  1.00  0.00           H  
ATOM   1293  HB2 HIS A  87     -14.651  -2.799  11.412  1.00  0.00           H  
ATOM   1294  HB3 HIS A  87     -13.497  -3.774  10.531  1.00  0.00           H  
ATOM   1300  HD1 HIS A  87     -14.156  -3.915  13.715  1.00  0.00           H  
ATOM   1298  HD2 HIS A  87     -15.448  -6.571  10.725  1.00  0.00           H  
ATOM   1302  HE1 HIS A  87     -14.781  -6.102  14.887  1.00  0.00           H  
ATOM   1304  N   GLN A  88     -16.133  -1.426   9.589  1.00  0.00           N  
ATOM   1306  CA  GLN A  88     -16.045  -0.031   9.175  1.00  0.00           C  
ATOM   1308  C   GLN A  88     -14.870   0.654   9.877  1.00  0.00           C  
ATOM   1312  O   GLN A  88     -14.527   0.311  11.009  1.00  0.00           O  
ATOM   1309  CB  GLN A  88     -17.368   0.677   9.477  1.00  0.00           C  
ATOM   1313  CG  GLN A  88     -18.500   0.177   8.567  1.00  0.00           C  
ATOM   1316  CD  GLN A  88     -19.841   0.839   8.869  1.00  0.00           C  
ATOM   1317  NE2 GLN A  88     -20.776   0.817   7.946  1.00  0.00           N  
ATOM   1320  OE1 GLN A  88     -20.095   1.365   9.938  1.00  0.00           O  
ATOM   1305  H   GLN A  88     -16.501  -1.611  10.512  1.00  0.00           H  
ATOM   1307  HA  GLN A  88     -15.865   0.025   8.101  1.00  0.00           H  
ATOM   1310  HB2 GLN A  88     -17.236   1.747   9.315  1.00  0.00           H  
ATOM   1311  HB3 GLN A  88     -17.631   0.517  10.523  1.00  0.00           H  
ATOM   1314  HG2 GLN A  88     -18.623  -0.900   8.677  1.00  0.00           H  
ATOM   1315  HG3 GLN A  88     -18.231   0.387   7.532  1.00  0.00           H  
ATOM   1318 HE21 GLN A  88     -20.499   0.666   6.987  1.00  0.00           H  
ATOM   1319 HE22 GLN A  88     -21.587   1.373   8.178  1.00  0.00           H  
ATOM   1321  N   ALA A  89     -14.272   1.645   9.220  1.00  0.00           N  
ATOM   1323  CA  ALA A  89     -13.250   2.490   9.819  1.00  0.00           C  
ATOM   1325  C   ALA A  89     -13.832   3.240  11.027  1.00  0.00           C  
ATOM   1330  O   ALA A  89     -14.874   3.890  10.923  1.00  0.00           O  
ATOM   1326  CB  ALA A  89     -12.722   3.446   8.748  1.00  0.00           C  
ATOM   1322  H   ALA A  89     -14.567   1.854   8.277  1.00  0.00           H  
ATOM   1324  HA  ALA A  89     -12.428   1.859  10.158  1.00  0.00           H  
ATOM   1327  HB1 ALA A  89     -11.934   4.076   9.159  1.00  0.00           H  
ATOM   1328  HB2 ALA A  89     -12.325   2.878   7.906  1.00  0.00           H  
ATOM   1329  HB3 ALA A  89     -13.536   4.081   8.397  1.00  0.00           H  
ATOM   1331  N   ILE A  90     -13.161   3.154  12.175  1.00  0.00           N  
ATOM   1333  CA  ILE A  90     -13.608   3.791  13.427  1.00  0.00           C  
ATOM   1335  C   ILE A  90     -13.153   5.251  13.553  1.00  0.00           C  
ATOM   1338  O   ILE A  90     -13.702   6.001  14.354  1.00  0.00           O  
ATOM   1336  CB  ILE A  90     -13.175   2.953  14.647  1.00  0.00           C  
ATOM   1339  CG1 ILE A  90     -11.636   2.826  14.741  1.00  0.00           C  
ATOM   1342  CG2 ILE A  90     -13.869   1.577  14.600  1.00  0.00           C  
ATOM   1346  CD1 ILE A  90     -11.155   2.172  16.040  1.00  0.00           C  
ATOM   1332  H   ILE A  90     -12.337   2.571  12.210  1.00  0.00           H  
ATOM   1334  HA  ILE A  90     -14.698   3.821  13.428  1.00  0.00           H  
ATOM   1337  HB  ILE A  90     -13.528   3.469  15.540  1.00  0.00           H  
ATOM   1340 HG12 ILE A  90     -11.189   3.819  14.697  1.00  0.00           H  
ATOM   1341 HG13 ILE A  90     -11.256   2.247  13.900  1.00  0.00           H  
ATOM   1343 HG21 ILE A  90     -14.942   1.710  14.458  1.00  0.00           H  
ATOM   1344 HG22 ILE A  90     -13.714   1.046  15.540  1.00  0.00           H  
ATOM   1345 HG23 ILE A  90     -13.478   0.975  13.781  1.00  0.00           H  
ATOM   1347 HD11 ILE A  90     -11.554   2.713  16.898  1.00  0.00           H  
ATOM   1348 HD12 ILE A  90     -11.471   1.130  16.084  1.00  0.00           H  
ATOM   1349 HD13 ILE A  90     -10.067   2.206  16.076  1.00  0.00           H  
ATOM   1350  N   ALA A  91     -12.189   5.658  12.730  1.00  0.00           N  
ATOM   1352  CA  ALA A  91     -11.636   7.002  12.649  1.00  0.00           C  
ATOM   1354  C   ALA A  91     -11.392   7.382  11.179  1.00  0.00           C  
ATOM   1359  O   ALA A  91     -11.580   6.561  10.274  1.00  0.00           O  
ATOM   1355  CB  ALA A  91     -10.352   7.046  13.484  1.00  0.00           C  
ATOM   1351  H   ALA A  91     -11.811   4.990  12.073  1.00  0.00           H  
ATOM   1353  HA  ALA A  91     -12.340   7.718  13.073  1.00  0.00           H  
ATOM   1356  HB1 ALA A  91      -9.600   6.380  13.062  1.00  0.00           H  
ATOM   1357  HB2 ALA A  91     -10.558   6.744  14.511  1.00  0.00           H  
ATOM   1358  HB3 ALA A  91      -9.953   8.060  13.506  1.00  0.00           H  
ATOM   1360  N   ASN A  92     -10.995   8.633  10.949  1.00  0.00           N  
ATOM   1362  CA  ASN A  92     -10.482   9.059   9.655  1.00  0.00           C  
ATOM   1364  C   ASN A  92      -8.984   8.775   9.604  1.00  0.00           C  
ATOM   1368  O   ASN A  92      -8.276   9.017  10.580  1.00  0.00           O  
ATOM   1365  CB  ASN A  92     -10.760  10.547   9.426  1.00  0.00           C  
ATOM   1369  CG  ASN A  92     -12.235  10.867   9.337  1.00  0.00           C  
ATOM   1370  ND2 ASN A  92     -12.722  11.726  10.198  1.00  0.00           N  
ATOM   1373  OD1 ASN A  92     -12.964  10.375   8.486  1.00  0.00           O  
ATOM   1361  H   ASN A  92     -10.751   9.201  11.747  1.00  0.00           H  
ATOM   1363  HA  ASN A  92     -10.971   8.490   8.865  1.00  0.00           H  
ATOM   1366  HB2 ASN A  92     -10.307  11.115  10.239  1.00  0.00           H  
ATOM   1367  HB3 ASN A  92     -10.284  10.866   8.499  1.00  0.00           H  
ATOM   1371 HD21 ASN A  92     -13.724  11.848  10.210  1.00  0.00           H  
ATOM   1372 HD22 ASN A  92     -12.100  12.127  10.886  1.00  0.00           H  
ATOM   1374  N   TYR A  93      -8.519   8.294   8.457  1.00  0.00           N  
ATOM   1376  CA  TYR A  93      -7.109   8.030   8.225  1.00  0.00           C  
ATOM   1378  C   TYR A  93      -6.624   8.748   6.968  1.00  0.00           C  
ATOM   1382  O   TYR A  93      -7.270   8.688   5.914  1.00  0.00           O  
ATOM   1379  CB  TYR A  93      -6.842   6.521   8.152  1.00  0.00           C  
ATOM   1383  CG  TYR A  93      -7.315   5.719   9.353  1.00  0.00           C  
ATOM   1384  CD1 TYR A  93      -6.404   5.385  10.373  1.00  0.00           C  
ATOM   1386  CD2 TYR A  93      -8.656   5.293   9.449  1.00  0.00           C  
ATOM   1388  CE1 TYR A  93      -6.826   4.641  11.492  1.00  0.00           C  
ATOM   1390  CE2 TYR A  93      -9.080   4.544  10.563  1.00  0.00           C  
ATOM   1394  CZ  TYR A  93      -8.169   4.223  11.589  1.00  0.00           C  
ATOM   1392  OH  TYR A  93      -8.594   3.518  12.670  1.00  0.00           O  
ATOM   1375  H   TYR A  93      -9.175   8.063   7.724  1.00  0.00           H  
ATOM   1377  HA  TYR A  93      -6.539   8.426   9.066  1.00  0.00           H  
ATOM   1380  HB2 TYR A  93      -5.769   6.372   8.033  1.00  0.00           H  
ATOM   1381  HB3 TYR A  93      -7.313   6.122   7.253  1.00  0.00           H  
ATOM   1385  HD1 TYR A  93      -5.378   5.717  10.305  1.00  0.00           H  
ATOM   1387  HD2 TYR A  93      -9.367   5.565   8.683  1.00  0.00           H  
ATOM   1389  HE1 TYR A  93      -6.129   4.406  12.283  1.00  0.00           H  
ATOM   1391  HE2 TYR A  93     -10.112   4.237  10.655  1.00  0.00           H  
ATOM   1393  HH  TYR A  93      -7.892   3.454  13.322  1.00  0.00           H  
ATOM   1395  N   GLU A  94      -5.458   9.374   7.083  1.00  0.00           N  
ATOM   1397  CA  GLU A  94      -4.656   9.893   5.983  1.00  0.00           C  
ATOM   1399  C   GLU A  94      -3.730   8.793   5.451  1.00  0.00           C  
ATOM   1403  O   GLU A  94      -3.053   8.094   6.213  1.00  0.00           O  
ATOM   1400  CB  GLU A  94      -3.853  11.117   6.457  1.00  0.00           C  
ATOM   1404  CG  GLU A  94      -3.117  11.835   5.312  1.00  0.00           C  
ATOM   1407  CD  GLU A  94      -4.042  12.460   4.257  1.00  0.00           C  
ATOM   1408  OE1 GLU A  94      -3.699  12.480   3.055  1.00  0.00           O  
ATOM   1409  OE2 GLU A  94      -5.156  12.880   4.638  1.00  0.00           O1-
ATOM   1396  H   GLU A  94      -5.020   9.360   7.993  1.00  0.00           H  
ATOM   1398  HA  GLU A  94      -5.322  10.210   5.181  1.00  0.00           H  
ATOM   1401  HB2 GLU A  94      -4.517  11.823   6.955  1.00  0.00           H  
ATOM   1402  HB3 GLU A  94      -3.116  10.790   7.190  1.00  0.00           H  
ATOM   1405  HG2 GLU A  94      -2.495  12.618   5.747  1.00  0.00           H  
ATOM   1406  HG3 GLU A  94      -2.466  11.107   4.828  1.00  0.00           H  
ATOM   1410  N   ILE A  95      -3.702   8.642   4.127  1.00  0.00           N  
ATOM   1412  CA  ILE A  95      -2.851   7.683   3.424  1.00  0.00           C  
ATOM   1414  C   ILE A  95      -2.023   8.462   2.412  1.00  0.00           C  
ATOM   1417  O   ILE A  95      -2.560   8.974   1.432  1.00  0.00           O  
ATOM   1415  CB  ILE A  95      -3.696   6.587   2.744  1.00  0.00           C  
ATOM   1418  CG1 ILE A  95      -4.560   5.808   3.762  1.00  0.00           C  
ATOM   1421  CG2 ILE A  95      -2.776   5.606   1.990  1.00  0.00           C  
ATOM   1425  CD1 ILE A  95      -5.779   5.163   3.103  1.00  0.00           C  
ATOM   1411  H   ILE A  95      -4.276   9.249   3.559  1.00  0.00           H  
ATOM   1413  HA  ILE A  95      -2.177   7.202   4.132  1.00  0.00           H  
ATOM   1416  HB  ILE A  95      -4.357   7.067   2.023  1.00  0.00           H  
ATOM   1419 HG12 ILE A  95      -3.959   5.041   4.250  1.00  0.00           H  
ATOM   1420 HG13 ILE A  95      -4.944   6.470   4.539  1.00  0.00           H  
ATOM   1422 HG21 ILE A  95      -3.360   4.815   1.520  1.00  0.00           H  
ATOM   1423 HG22 ILE A  95      -2.068   5.166   2.692  1.00  0.00           H  
ATOM   1424 HG23 ILE A  95      -2.221   6.127   1.210  1.00  0.00           H  
ATOM   1426 HD11 ILE A  95      -6.433   5.941   2.709  1.00  0.00           H  
ATOM   1427 HD12 ILE A  95      -5.472   4.504   2.291  1.00  0.00           H  
ATOM   1428 HD13 ILE A  95      -6.325   4.585   3.848  1.00  0.00           H  
ATOM   1429  N   GLU A  96      -0.714   8.518   2.619  1.00  0.00           N  
ATOM   1431  CA  GLU A  96       0.203   9.309   1.802  1.00  0.00           C  
ATOM   1433  C   GLU A  96       1.237   8.416   1.133  1.00  0.00           C  
ATOM   1437  O   GLU A  96       1.825   7.537   1.763  1.00  0.00           O  
ATOM   1434  CB  GLU A  96       0.914  10.387   2.632  1.00  0.00           C  
ATOM   1438  CG  GLU A  96      -0.057  11.283   3.409  1.00  0.00           C  
ATOM   1441  CD  GLU A  96       0.629  12.452   4.127  1.00  0.00           C  
ATOM   1442  OE1 GLU A  96      -0.072  13.338   4.656  1.00  0.00           O  
ATOM   1443  OE2 GLU A  96       1.880  12.502   4.186  1.00  0.00           O1-
ATOM   1430  H   GLU A  96      -0.342   8.044   3.430  1.00  0.00           H  
ATOM   1432  HA  GLU A  96      -0.357   9.822   1.020  1.00  0.00           H  
ATOM   1435  HB2 GLU A  96       1.507  11.000   1.954  1.00  0.00           H  
ATOM   1436  HB3 GLU A  96       1.590   9.905   3.339  1.00  0.00           H  
ATOM   1439  HG2 GLU A  96      -0.526  10.658   4.169  1.00  0.00           H  
ATOM   1440  HG3 GLU A  96      -0.816  11.665   2.727  1.00  0.00           H  
ATOM   1444  N   VAL A  97       1.504   8.677  -0.144  1.00  0.00           N  
ATOM   1446  CA  VAL A  97       2.607   8.073  -0.882  1.00  0.00           C  
ATOM   1448  C   VAL A  97       3.532   9.169  -1.361  1.00  0.00           C  
ATOM   1451  O   VAL A  97       3.146  10.049  -2.136  1.00  0.00           O  
ATOM   1449  CB  VAL A  97       2.141   7.198  -2.051  1.00  0.00           C  
ATOM   1452  CG1 VAL A  97       3.349   6.561  -2.759  1.00  0.00           C  
ATOM   1456  CG2 VAL A  97       1.229   6.070  -1.564  1.00  0.00           C  
ATOM   1445  H   VAL A  97       0.956   9.385  -0.611  1.00  0.00           H  
ATOM   1447  HA  VAL A  97       3.161   7.420  -0.207  1.00  0.00           H  
ATOM   1450  HB  VAL A  97       1.592   7.806  -2.770  1.00  0.00           H  
ATOM   1453 HG11 VAL A  97       3.951   6.000  -2.044  1.00  0.00           H  
ATOM   1454 HG12 VAL A  97       3.003   5.890  -3.544  1.00  0.00           H  
ATOM   1455 HG13 VAL A  97       3.966   7.329  -3.226  1.00  0.00           H  
ATOM   1457 HG21 VAL A  97       0.360   6.483  -1.052  1.00  0.00           H  
ATOM   1458 HG22 VAL A  97       0.880   5.497  -2.423  1.00  0.00           H  
ATOM   1459 HG23 VAL A  97       1.770   5.423  -0.875  1.00  0.00           H  
ATOM   1460  N   ARG A  98       4.790   9.071  -0.948  1.00  0.00           N  
ATOM   1462  CA  ARG A  98       5.882   9.888  -1.468  1.00  0.00           C  
ATOM   1464  C   ARG A  98       6.754   9.060  -2.392  1.00  0.00           C  
ATOM   1468  O   ARG A  98       6.885   7.854  -2.195  1.00  0.00           O  
ATOM   1465  CB  ARG A  98       6.685  10.509  -0.323  1.00  0.00           C  
ATOM   1469  CG  ARG A  98       5.787  11.323   0.620  1.00  0.00           C  
ATOM   1472  CD  ARG A  98       6.600  11.945   1.750  1.00  0.00           C  
ATOM   1475  NE  ARG A  98       7.486  12.999   1.237  1.00  0.00           N  
ATOM   1483  CZ  ARG A  98       8.795  13.076   1.322  1.00  0.00           C  
ATOM   1477  NH1 ARG A  98       9.536  12.212   1.961  1.00  0.00           N1+
ATOM   1480  NH2 ARG A  98       9.383  14.062   0.732  1.00  0.00           N  
ATOM   1461  H   ARG A  98       5.007   8.318  -0.310  1.00  0.00           H  
ATOM   1463  HA  ARG A  98       5.457  10.697  -2.063  1.00  0.00           H  
ATOM   1466  HB2 ARG A  98       7.177   9.719   0.245  1.00  0.00           H  
ATOM   1467  HB3 ARG A  98       7.452  11.156  -0.749  1.00  0.00           H  
ATOM   1470  HG2 ARG A  98       5.036  10.676   1.072  1.00  0.00           H  
ATOM   1471  HG3 ARG A  98       5.278  12.108   0.062  1.00  0.00           H  
ATOM   1473  HD2 ARG A  98       7.153  11.163   2.271  1.00  0.00           H  
ATOM   1474  HD3 ARG A  98       5.894  12.382   2.456  1.00  0.00           H  
ATOM   1476  HE  ARG A  98       7.024  13.766   0.770  1.00  0.00           H  
ATOM   1478 HH11 ARG A  98      10.541  12.314   1.938  1.00  0.00           H  
ATOM   1479 HH12 ARG A  98       9.095  11.420   2.405  1.00  0.00           H  
ATOM   1481 HH21 ARG A  98      10.390  14.129   0.730  1.00  0.00           H  
ATOM   1482 HH22 ARG A  98       8.895  14.669   0.088  1.00  0.00           H  
ATOM   1484  N   ARG A  99       7.383   9.702  -3.373  1.00  0.00           N  
ATOM   1486  CA  ARG A  99       8.365   9.051  -4.251  1.00  0.00           C  
ATOM   1488  C   ARG A  99       9.688   9.807  -4.237  1.00  0.00           C  
ATOM   1492  O   ARG A  99       9.700  11.036  -4.259  1.00  0.00           O  
ATOM   1489  CB  ARG A  99       7.778   8.839  -5.655  1.00  0.00           C  
ATOM   1493  CG  ARG A  99       7.647  10.138  -6.456  1.00  0.00           C  
ATOM   1496  CD  ARG A  99       7.053   9.862  -7.832  1.00  0.00           C  
ATOM   1499  NE  ARG A  99       6.916  11.118  -8.580  1.00  0.00           N  
ATOM   1507  CZ  ARG A  99       6.483  11.226  -9.819  1.00  0.00           C  
ATOM   1501  NH1 ARG A  99       6.120  10.187 -10.522  1.00  0.00           N1+
ATOM   1504  NH2 ARG A  99       6.433  12.403 -10.372  1.00  0.00           N  
ATOM   1485  H   ARG A  99       7.248  10.700  -3.442  1.00  0.00           H  
ATOM   1487  HA  ARG A  99       8.578   8.058  -3.857  1.00  0.00           H  
ATOM   1490  HB2 ARG A  99       6.799   8.369  -5.563  1.00  0.00           H  
ATOM   1491  HB3 ARG A  99       8.424   8.155  -6.205  1.00  0.00           H  
ATOM   1494  HG2 ARG A  99       7.012  10.841  -5.916  1.00  0.00           H  
ATOM   1495  HG3 ARG A  99       8.629  10.590  -6.597  1.00  0.00           H  
ATOM   1497  HD2 ARG A  99       6.078   9.389  -7.717  1.00  0.00           H  
ATOM   1498  HD3 ARG A  99       7.713   9.183  -8.372  1.00  0.00           H  
ATOM   1500  HE  ARG A  99       7.255  11.959  -8.136  1.00  0.00           H  
ATOM   1502 HH11 ARG A  99       6.200   9.275 -10.096  1.00  0.00           H  
ATOM   1503 HH12 ARG A  99       5.919  10.261 -11.509  1.00  0.00           H  
ATOM   1505 HH21 ARG A  99       6.143  12.501 -11.334  1.00  0.00           H  
ATOM   1506 HH22 ARG A  99       6.786  13.193  -9.851  1.00  0.00           H  
ATOM   1508  N   ILE A 100      10.796   9.077  -4.205  1.00  0.00           N  
ATOM   1510  CA  ILE A 100      12.158   9.626  -4.238  1.00  0.00           C  
ATOM   1512  C   ILE A 100      12.894   8.968  -5.406  1.00  0.00           C  
ATOM   1515  O   ILE A 100      12.884   7.739  -5.479  1.00  0.00           O  
ATOM   1513  CB  ILE A 100      12.902   9.394  -2.903  1.00  0.00           C  
ATOM   1516  CG1 ILE A 100      12.068   9.951  -1.726  1.00  0.00           C  
ATOM   1519  CG2 ILE A 100      14.292  10.056  -2.953  1.00  0.00           C  
ATOM   1523  CD1 ILE A 100      12.753   9.934  -0.356  1.00  0.00           C  
ATOM   1509  H   ILE A 100      10.700   8.073  -4.160  1.00  0.00           H  
ATOM   1511  HA  ILE A 100      12.106  10.704  -4.394  1.00  0.00           H  
ATOM   1514  HB  ILE A 100      13.041   8.323  -2.757  1.00  0.00           H  
ATOM   1517 HG12 ILE A 100      11.146   9.375  -1.637  1.00  0.00           H  
ATOM   1518 HG13 ILE A 100      11.799  10.982  -1.954  1.00  0.00           H  
ATOM   1520 HG21 ILE A 100      14.859   9.811  -2.055  1.00  0.00           H  
ATOM   1521 HG22 ILE A 100      14.874   9.693  -3.800  1.00  0.00           H  
ATOM   1522 HG23 ILE A 100      14.191  11.140  -3.016  1.00  0.00           H  
ATOM   1524 HD11 ILE A 100      13.526  10.701  -0.314  1.00  0.00           H  
ATOM   1525 HD12 ILE A 100      12.016  10.142   0.420  1.00  0.00           H  
ATOM   1526 HD13 ILE A 100      13.204   8.960  -0.171  1.00  0.00           H  
ATOM   1527  N   PRO A 101      13.504   9.728  -6.334  1.00  0.00           N  
ATOM   1528  CA  PRO A 101      14.249   9.127  -7.434  1.00  0.00           C  
ATOM   1530  C   PRO A 101      15.400   8.254  -6.916  1.00  0.00           C  
ATOM   1534  O   PRO A 101      16.204   8.694  -6.095  1.00  0.00           O  
ATOM   1531  CB  PRO A 101      14.761  10.283  -8.296  1.00  0.00           C  
ATOM   1535  CG  PRO A 101      13.926  11.492  -7.874  1.00  0.00           C  
ATOM   1538  CD  PRO A 101      13.493  11.179  -6.444  1.00  0.00           C  
ATOM   1529  HA  PRO A 101      13.564   8.521  -8.026  1.00  0.00           H  
ATOM   1532  HB2 PRO A 101      15.814  10.471  -8.084  1.00  0.00           H  
ATOM   1533  HB3 PRO A 101      14.633  10.068  -9.357  1.00  0.00           H  
ATOM   1536  HG2 PRO A 101      13.050  11.569  -8.518  1.00  0.00           H  
ATOM   1537  HG3 PRO A 101      14.506  12.414  -7.921  1.00  0.00           H  
ATOM   1539  HD2 PRO A 101      12.500  11.593  -6.266  1.00  0.00           H  
ATOM   1540  HD3 PRO A 101      14.214  11.597  -5.742  1.00  0.00           H  
ATOM   1541  N   VAL A 102      15.525   7.033  -7.438  1.00  0.00           N  
ATOM   1543  CA  VAL A 102      16.564   6.066  -7.032  1.00  0.00           C  
ATOM   1545  C   VAL A 102      17.967   6.604  -7.320  1.00  0.00           C  
ATOM   1548  O   VAL A 102      18.894   6.378  -6.547  1.00  0.00           O  
ATOM   1546  CB  VAL A 102      16.350   4.713  -7.746  1.00  0.00           C  
ATOM   1549  CG1 VAL A 102      17.461   3.698  -7.449  1.00  0.00           C  
ATOM   1553  CG2 VAL A 102      15.031   4.067  -7.315  1.00  0.00           C  
ATOM   1542  H   VAL A 102      14.832   6.736  -8.111  1.00  0.00           H  
ATOM   1544  HA  VAL A 102      16.493   5.903  -5.957  1.00  0.00           H  
ATOM   1547  HB  VAL A 102      16.319   4.883  -8.822  1.00  0.00           H  
ATOM   1550 HG11 VAL A 102      18.410   4.035  -7.866  1.00  0.00           H  
ATOM   1551 HG12 VAL A 102      17.567   3.566  -6.373  1.00  0.00           H  
ATOM   1552 HG13 VAL A 102      17.214   2.739  -7.904  1.00  0.00           H  
ATOM   1554 HG21 VAL A 102      14.849   3.161  -7.892  1.00  0.00           H  
ATOM   1555 HG22 VAL A 102      14.200   4.752  -7.488  1.00  0.00           H  
ATOM   1556 HG23 VAL A 102      15.057   3.819  -6.254  1.00  0.00           H  
ATOM   1557  N   ALA A 103      18.127   7.362  -8.409  1.00  0.00           N  
ATOM   1559  CA  ALA A 103      19.401   7.977  -8.779  1.00  0.00           C  
ATOM   1561  C   ALA A 103      19.839   9.103  -7.821  1.00  0.00           C  
ATOM   1566  O   ALA A 103      21.015   9.462  -7.795  1.00  0.00           O  
ATOM   1562  CB  ALA A 103      19.284   8.485 -10.220  1.00  0.00           C  
ATOM   1558  H   ALA A 103      17.321   7.520  -8.997  1.00  0.00           H  
ATOM   1560  HA  ALA A 103      20.177   7.213  -8.745  1.00  0.00           H  
ATOM   1563  HB1 ALA A 103      18.520   9.260 -10.282  1.00  0.00           H  
ATOM   1564  HB2 ALA A 103      20.240   8.903 -10.536  1.00  0.00           H  
ATOM   1565  HB3 ALA A 103      19.022   7.662 -10.884  1.00  0.00           H  
ATOM   1567  N   THR A 104      18.920   9.655  -7.023  1.00  0.00           N  
ATOM   1569  CA  THR A 104      19.197  10.709  -6.040  1.00  0.00           C  
ATOM   1571  C   THR A 104      18.547  10.378  -4.690  1.00  0.00           C  
ATOM   1574  O   THR A 104      17.611  11.057  -4.272  1.00  0.00           O  
ATOM   1572  CB  THR A 104      18.778  12.096  -6.565  1.00  0.00           C  
ATOM   1575  CG2 THR A 104      19.727  12.604  -7.647  1.00  0.00           C  
ATOM   1579  OG1 THR A 104      17.494  12.089  -7.145  1.00  0.00           O  
ATOM   1568  H   THR A 104      17.975   9.299  -7.046  1.00  0.00           H  
ATOM   1570  HA  THR A 104      20.271  10.754  -5.859  1.00  0.00           H  
ATOM   1573  HB  THR A 104      18.798  12.809  -5.740  1.00  0.00           H  
ATOM   1580  HG1 THR A 104      17.258  12.997  -7.348  1.00  0.00           H  
ATOM   1576 HG21 THR A 104      19.451  13.618  -7.936  1.00  0.00           H  
ATOM   1577 HG22 THR A 104      19.680  11.955  -8.521  1.00  0.00           H  
ATOM   1578 HG23 THR A 104      20.749  12.610  -7.266  1.00  0.00           H  
ATOM   1581  N   PRO A 105      19.071   9.385  -3.940  1.00  0.00           N  
ATOM   1582  CA  PRO A 105      18.449   8.896  -2.701  1.00  0.00           C  
ATOM   1584  C   PRO A 105      18.273   9.958  -1.605  1.00  0.00           C  
ATOM   1588  O   PRO A 105      17.416   9.820  -0.741  1.00  0.00           O  
ATOM   1585  CB  PRO A 105      19.368   7.777  -2.195  1.00  0.00           C  
ATOM   1589  CG  PRO A 105      20.111   7.308  -3.441  1.00  0.00           C  
ATOM   1592  CD  PRO A 105      20.246   8.584  -4.261  1.00  0.00           C  
ATOM   1583  HA  PRO A 105      17.472   8.479  -2.945  1.00  0.00           H  
ATOM   1586  HB2 PRO A 105      20.090   8.177  -1.482  1.00  0.00           H  
ATOM   1587  HB3 PRO A 105      18.797   6.968  -1.739  1.00  0.00           H  
ATOM   1590  HG2 PRO A 105      21.082   6.877  -3.199  1.00  0.00           H  
ATOM   1591  HG3 PRO A 105      19.494   6.588  -3.978  1.00  0.00           H  
ATOM   1593  HD2 PRO A 105      20.305   8.320  -5.317  1.00  0.00           H  
ATOM   1594  HD3 PRO A 105      21.145   9.123  -3.961  1.00  0.00           H  
ATOM   1595  N   ASN A 106      19.081  11.023  -1.649  1.00  0.00           N  
ATOM   1597  CA  ASN A 106      19.034  12.141  -0.703  1.00  0.00           C  
ATOM   1599  C   ASN A 106      18.121  13.289  -1.173  1.00  0.00           C  
ATOM   1603  O   ASN A 106      18.112  14.354  -0.556  1.00  0.00           O  
ATOM   1600  CB  ASN A 106      20.470  12.639  -0.456  1.00  0.00           C  
ATOM   1604  CG  ASN A 106      21.409  11.577   0.084  1.00  0.00           C  
ATOM   1605  ND2 ASN A 106      22.689  11.714  -0.170  1.00  0.00           N  
ATOM   1608  OD1 ASN A 106      21.033  10.619   0.731  1.00  0.00           O  
ATOM   1596  H   ASN A 106      19.762  11.052  -2.394  1.00  0.00           H  
ATOM   1598  HA  ASN A 106      18.625  11.785   0.242  1.00  0.00           H  
ATOM   1601  HB2 ASN A 106      20.873  13.032  -1.389  1.00  0.00           H  
ATOM   1602  HB3 ASN A 106      20.446  13.450   0.273  1.00  0.00           H  
ATOM   1606 HD21 ASN A 106      23.286  10.999   0.220  1.00  0.00           H  
ATOM   1607 HD22 ASN A 106      23.036  12.527  -0.658  1.00  0.00           H  
ATOM   1609  N   ALA A 107      17.410  13.131  -2.295  1.00  0.00           N  
ATOM   1611  CA  ALA A 107      16.460  14.132  -2.756  1.00  0.00           C  
ATOM   1613  C   ALA A 107      15.327  14.299  -1.737  1.00  0.00           C  
ATOM   1618  O   ALA A 107      14.944  13.353  -1.051  1.00  0.00           O  
ATOM   1614  CB  ALA A 107      15.928  13.748  -4.141  1.00  0.00           C  
ATOM   1610  H   ALA A 107      17.412  12.234  -2.759  1.00  0.00           H  
ATOM   1612  HA  ALA A 107      16.982  15.085  -2.840  1.00  0.00           H  
ATOM   1615  HB1 ALA A 107      15.440  12.775  -4.094  1.00  0.00           H  
ATOM   1616  HB2 ALA A 107      15.211  14.493  -4.487  1.00  0.00           H  
ATOM   1617  HB3 ALA A 107      16.755  13.694  -4.850  1.00  0.00           H  
ATOM   1619  N   ALA A 108      14.756  15.506  -1.676  1.00  0.00           N  
ATOM   1621  CA  ALA A 108      13.667  15.804  -0.750  1.00  0.00           C  
ATOM   1623  C   ALA A 108      12.498  14.821  -0.911  1.00  0.00           C  
ATOM   1628  O   ALA A 108      11.922  14.417   0.094  1.00  0.00           O  
ATOM   1624  CB  ALA A 108      13.217  17.254  -0.967  1.00  0.00           C  
ATOM   1620  H   ALA A 108      15.128  16.256  -2.242  1.00  0.00           H  
ATOM   1622  HA  ALA A 108      14.041  15.702   0.269  1.00  0.00           H  
ATOM   1625  HB1 ALA A 108      12.837  17.384  -1.980  1.00  0.00           H  
ATOM   1626  HB2 ALA A 108      14.053  17.933  -0.800  1.00  0.00           H  
ATOM   1627  HB3 ALA A 108      12.422  17.494  -0.261  1.00  0.00           H  
ATOM   1629  N   GLY A 109      12.203  14.395  -2.144  1.00  0.00           N  
ATOM   1631  CA  GLY A 109      11.088  13.516  -2.483  1.00  0.00           C  
ATOM   1634  C   GLY A 109       9.793  14.279  -2.720  1.00  0.00           C  
ATOM   1635  O   GLY A 109       9.517  15.274  -2.048  1.00  0.00           O  
ATOM   1630  H   GLY A 109      12.742  14.775  -2.909  1.00  0.00           H  
ATOM   1632  HA2 GLY A 109      11.338  12.947  -3.378  1.00  0.00           H  
ATOM   1633  HA3 GLY A 109      10.902  12.823  -1.662  1.00  0.00           H  
ATOM   1636  N   ASP A 110       8.972  13.774  -3.632  1.00  0.00           N  
ATOM   1638  CA  ASP A 110       7.696  14.389  -3.987  1.00  0.00           C  
ATOM   1640  C   ASP A 110       6.563  13.759  -3.182  1.00  0.00           C  
ATOM   1644  O   ASP A 110       6.526  12.537  -3.014  1.00  0.00           O  
ATOM   1641  CB  ASP A 110       7.408  14.230  -5.485  1.00  0.00           C  
ATOM   1645  CG  ASP A 110       8.497  14.800  -6.392  1.00  0.00           C  
ATOM   1646  OD1 ASP A 110       9.064  15.859  -6.044  1.00  0.00           O  
ATOM   1647  OD2 ASP A 110       8.722  14.156  -7.447  1.00  0.00           O1-
ATOM   1637  H   ASP A 110       9.231  12.917  -4.099  1.00  0.00           H  
ATOM   1639  HA  ASP A 110       7.737  15.457  -3.774  1.00  0.00           H  
ATOM   1642  HB2 ASP A 110       6.469  14.733  -5.714  1.00  0.00           H  
ATOM   1643  HB3 ASP A 110       7.280  13.170  -5.706  1.00  0.00           H  
ATOM   1648  N   CYS A 111       5.598  14.572  -2.747  1.00  0.00           N  
ATOM   1650  CA  CYS A 111       4.280  14.040  -2.420  1.00  0.00           C  
ATOM   1652  C   CYS A 111       3.613  13.602  -3.725  1.00  0.00           C  
ATOM   1656  O   CYS A 111       3.372  14.431  -4.602  1.00  0.00           O  
ATOM   1653  CB  CYS A 111       3.434  15.090  -1.707  1.00  0.00           C  
ATOM   1657  SG  CYS A 111       1.874  14.397  -1.119  1.00  0.00           S  
ATOM   1649  H   CYS A 111       5.663  15.555  -2.967  1.00  0.00           H  
ATOM   1651  HA  CYS A 111       4.386  13.174  -1.766  1.00  0.00           H  
ATOM   1654  HB2 CYS A 111       3.982  15.490  -0.854  1.00  0.00           H  
ATOM   1655  HB3 CYS A 111       3.213  15.905  -2.396  1.00  0.00           H  
ATOM   1658  N   PHE A 112       3.382  12.300  -3.884  1.00  0.00           N  
ATOM   1660  CA  PHE A 112       2.982  11.736  -5.168  1.00  0.00           C  
ATOM   1662  C   PHE A 112       1.482  11.481  -5.245  1.00  0.00           C  
ATOM   1666  O   PHE A 112       0.833  11.900  -6.199  1.00  0.00           O  
ATOM   1663  CB  PHE A 112       3.794  10.465  -5.437  1.00  0.00           C  
ATOM   1667  CG  PHE A 112       3.561   9.836  -6.796  1.00  0.00           C  
ATOM   1668  CD1 PHE A 112       3.574   8.436  -6.917  1.00  0.00           C  
ATOM   1670  CD2 PHE A 112       3.363  10.630  -7.946  1.00  0.00           C  
ATOM   1672  CE1 PHE A 112       3.396   7.841  -8.174  1.00  0.00           C  
ATOM   1674  CE2 PHE A 112       3.151  10.029  -9.196  1.00  0.00           C  
ATOM   1676  CZ  PHE A 112       3.171   8.630  -9.313  1.00  0.00           C  
ATOM   1659  H   PHE A 112       3.534  11.668  -3.111  1.00  0.00           H  
ATOM   1661  HA  PHE A 112       3.216  12.461  -5.947  1.00  0.00           H  
ATOM   1664  HB2 PHE A 112       4.853  10.709  -5.351  1.00  0.00           H  
ATOM   1665  HB3 PHE A 112       3.563   9.728  -4.667  1.00  0.00           H  
ATOM   1669  HD1 PHE A 112       3.731   7.812  -6.049  1.00  0.00           H  
ATOM   1671  HD2 PHE A 112       3.346  11.708  -7.882  1.00  0.00           H  
ATOM   1673  HE1 PHE A 112       3.435   6.765  -8.258  1.00  0.00           H  
ATOM   1675  HE2 PHE A 112       2.960  10.641 -10.066  1.00  0.00           H  
ATOM   1677  HZ  PHE A 112       3.008   8.160 -10.271  1.00  0.00           H  
ATOM   1678  N   HIS A 113       0.924  10.832  -4.229  1.00  0.00           N  
ATOM   1680  CA  HIS A 113      -0.504  10.566  -4.140  1.00  0.00           C  
ATOM   1682  C   HIS A 113      -0.950  10.554  -2.687  1.00  0.00           C  
ATOM   1686  O   HIS A 113      -0.193  10.146  -1.810  1.00  0.00           O  
ATOM   1683  CB  HIS A 113      -0.829   9.216  -4.786  1.00  0.00           C  
ATOM   1687  CG  HIS A 113      -0.768   9.218  -6.290  1.00  0.00           C  
ATOM   1688  CD2 HIS A 113       0.073   8.490  -7.088  1.00  0.00           C  
ATOM   1690  ND1 HIS A 113      -1.553   9.983  -7.120  1.00  0.00           N  
ATOM   1692  CE1 HIS A 113      -1.183   9.735  -8.385  1.00  0.00           C  
ATOM   1694  NE2 HIS A 113      -0.215   8.810  -8.421  1.00  0.00           N  
ATOM   1679  H   HIS A 113       1.500  10.557  -3.446  1.00  0.00           H  
ATOM   1681  HA  HIS A 113      -1.057  11.353  -4.652  1.00  0.00           H  
ATOM   1684  HB2 HIS A 113      -1.844   8.943  -4.498  1.00  0.00           H  
ATOM   1685  HB3 HIS A 113      -0.145   8.462  -4.396  1.00  0.00           H  
ATOM   1691  HD1 HIS A 113      -2.185  10.713  -6.825  1.00  0.00           H  
ATOM   1689  HD2 HIS A 113       0.826   7.795  -6.748  1.00  0.00           H  
ATOM   1693  HE1 HIS A 113      -1.586  10.229  -9.257  1.00  0.00           H  
ATOM   1695  N   THR A 114      -2.201  10.937  -2.459  1.00  0.00           N  
ATOM   1697  CA  THR A 114      -2.859  10.771  -1.167  1.00  0.00           C  
ATOM   1699  C   THR A 114      -4.249  10.174  -1.341  1.00  0.00           C  
ATOM   1702  O   THR A 114      -4.850  10.242  -2.419  1.00  0.00           O  
ATOM   1700  CB  THR A 114      -2.914  12.072  -0.354  1.00  0.00           C  
ATOM   1703  CG2 THR A 114      -1.532  12.678  -0.122  1.00  0.00           C  
ATOM   1707  OG1 THR A 114      -3.681  13.056  -1.008  1.00  0.00           O  
ATOM   1696  H   THR A 114      -2.785  11.272  -3.212  1.00  0.00           H  
ATOM   1698  HA  THR A 114      -2.279  10.057  -0.582  1.00  0.00           H  
ATOM   1701  HB  THR A 114      -3.368  11.851   0.612  1.00  0.00           H  
ATOM   1708  HG1 THR A 114      -3.882  13.684  -0.311  1.00  0.00           H  
ATOM   1704 HG21 THR A 114      -1.138  13.118  -1.039  1.00  0.00           H  
ATOM   1705 HG22 THR A 114      -1.614  13.443   0.650  1.00  0.00           H  
ATOM   1706 HG23 THR A 114      -0.847  11.913   0.242  1.00  0.00           H  
ATOM   1709  N   ALA A 115      -4.745   9.548  -0.283  1.00  0.00           N  
ATOM   1711  CA  ALA A 115      -6.101   9.044  -0.171  1.00  0.00           C  
ATOM   1713  C   ALA A 115      -6.574   9.149   1.280  1.00  0.00           C  
ATOM   1718  O   ALA A 115      -5.795   9.365   2.205  1.00  0.00           O  
ATOM   1714  CB  ALA A 115      -6.167   7.601  -0.690  1.00  0.00           C  
ATOM   1710  H   ALA A 115      -4.179   9.515   0.552  1.00  0.00           H  
ATOM   1712  HA  ALA A 115      -6.759   9.663  -0.780  1.00  0.00           H  
ATOM   1715  HB1 ALA A 115      -5.479   6.968  -0.129  1.00  0.00           H  
ATOM   1716  HB2 ALA A 115      -7.178   7.208  -0.586  1.00  0.00           H  
ATOM   1717  HB3 ALA A 115      -5.901   7.586  -1.747  1.00  0.00           H  
ATOM   1719  N   ARG A 116      -7.881   8.980   1.468  1.00  0.00           N  
ATOM   1721  CA  ARG A 116      -8.534   9.043   2.774  1.00  0.00           C  
ATOM   1723  C   ARG A 116      -9.333   7.772   2.990  1.00  0.00           C  
ATOM   1727  O   ARG A 116     -10.049   7.344   2.084  1.00  0.00           O  
ATOM   1724  CB  ARG A 116      -9.439  10.284   2.854  1.00  0.00           C  
ATOM   1728  CG  ARG A 116      -8.699  11.615   2.635  1.00  0.00           C  
ATOM   1731  CD  ARG A 116      -7.855  12.051   3.828  1.00  0.00           C  
ATOM   1734  NE  ARG A 116      -8.699  12.620   4.890  1.00  0.00           N  
ATOM   1742  CZ  ARG A 116      -8.298  12.902   6.108  1.00  0.00           C  
ATOM   1736  NH1 ARG A 116      -7.080  12.749   6.491  1.00  0.00           N1+
ATOM   1739  NH2 ARG A 116      -9.162  13.357   6.954  1.00  0.00           N  
ATOM   1720  H   ARG A 116      -8.453   8.731   0.674  1.00  0.00           H  
ATOM   1722  HA  ARG A 116      -7.782   9.103   3.561  1.00  0.00           H  
ATOM   1725  HB2 ARG A 116      -9.937  10.303   3.823  1.00  0.00           H  
ATOM   1726  HB3 ARG A 116     -10.209  10.197   2.088  1.00  0.00           H  
ATOM   1729  HG2 ARG A 116      -9.433  12.393   2.428  1.00  0.00           H  
ATOM   1730  HG3 ARG A 116      -8.054  11.549   1.759  1.00  0.00           H  
ATOM   1732  HD2 ARG A 116      -7.180  12.829   3.472  1.00  0.00           H  
ATOM   1733  HD3 ARG A 116      -7.259  11.219   4.201  1.00  0.00           H  
ATOM   1735  HE  ARG A 116      -9.671  12.794   4.680  1.00  0.00           H  
ATOM   1737 HH11 ARG A 116      -6.857  12.677   7.474  1.00  0.00           H  
ATOM   1738 HH12 ARG A 116      -6.344  12.636   5.810  1.00  0.00           H  
ATOM   1740 HH21 ARG A 116      -8.848  13.389   7.913  1.00  0.00           H  
ATOM   1741 HH22 ARG A 116     -10.157  13.360   6.777  1.00  0.00           H  
ATOM   1743  N   LEU A 117      -9.257   7.217   4.193  1.00  0.00           N  
ATOM   1745  CA  LEU A 117     -10.206   6.217   4.674  1.00  0.00           C  
ATOM   1747  C   LEU A 117     -11.073   6.885   5.743  1.00  0.00           C  
ATOM   1751  O   LEU A 117     -10.609   7.136   6.850  1.00  0.00           O  
ATOM   1748  CB  LEU A 117      -9.438   4.986   5.178  1.00  0.00           C  
ATOM   1752  CG  LEU A 117     -10.347   3.827   5.616  1.00  0.00           C  
ATOM   1754  CD1 LEU A 117     -11.009   3.134   4.421  1.00  0.00           C  
ATOM   1758  CD2 LEU A 117      -9.517   2.786   6.366  1.00  0.00           C  
ATOM   1744  H   LEU A 117      -8.620   7.626   4.862  1.00  0.00           H  
ATOM   1746  HA  LEU A 117     -10.854   5.904   3.856  1.00  0.00           H  
ATOM   1749  HB2 LEU A 117      -8.763   4.632   4.398  1.00  0.00           H  
ATOM   1750  HB3 LEU A 117      -8.833   5.289   6.033  1.00  0.00           H  
ATOM   1753  HG  LEU A 117     -11.120   4.203   6.286  1.00  0.00           H  
ATOM   1755 HD11 LEU A 117     -11.614   3.844   3.858  1.00  0.00           H  
ATOM   1756 HD12 LEU A 117     -10.248   2.707   3.767  1.00  0.00           H  
ATOM   1757 HD13 LEU A 117     -11.664   2.342   4.784  1.00  0.00           H  
ATOM   1759 HD21 LEU A 117      -8.766   2.351   5.707  1.00  0.00           H  
ATOM   1760 HD22 LEU A 117     -10.169   2.003   6.752  1.00  0.00           H  
ATOM   1761 HD23 LEU A 117      -9.020   3.258   7.214  1.00  0.00           H  
ATOM   1762  N   SER A 118     -12.305   7.247   5.387  1.00  0.00           N  
ATOM   1764  CA  SER A 118     -13.185   8.026   6.265  1.00  0.00           C  
ATOM   1766  C   SER A 118     -13.904   7.159   7.295  1.00  0.00           C  
ATOM   1770  O   SER A 118     -14.249   6.013   6.996  1.00  0.00           O  
ATOM   1767  CB  SER A 118     -14.215   8.810   5.448  1.00  0.00           C  
ATOM   1771  OG  SER A 118     -13.554   9.674   4.542  1.00  0.00           O  
ATOM   1763  H   SER A 118     -12.624   7.040   4.451  1.00  0.00           H  
ATOM   1765  HA  SER A 118     -12.568   8.742   6.809  1.00  0.00           H  
ATOM   1768  HB2 SER A 118     -14.849   8.116   4.895  1.00  0.00           H  
ATOM   1769  HB3 SER A 118     -14.838   9.399   6.120  1.00  0.00           H  
ATOM   1772  HG  SER A 118     -12.999  10.254   5.068  1.00  0.00           H  
ATOM   1773  N   THR A 119     -14.212   7.720   8.466  1.00  0.00           N  
ATOM   1775  CA  THR A 119     -15.024   7.053   9.496  1.00  0.00           C  
ATOM   1777  C   THR A 119     -16.323   6.499   8.900  1.00  0.00           C  
ATOM   1780  O   THR A 119     -17.003   7.176   8.130  1.00  0.00           O  
ATOM   1778  CB  THR A 119     -15.380   8.020  10.636  1.00  0.00           C  
ATOM   1781  CG2 THR A 119     -16.058   7.321  11.814  1.00  0.00           C  
ATOM   1785  OG1 THR A 119     -14.231   8.627  11.168  1.00  0.00           O  
ATOM   1774  H   THR A 119     -13.856   8.641   8.675  1.00  0.00           H  
ATOM   1776  HA  THR A 119     -14.439   6.232   9.911  1.00  0.00           H  
ATOM   1779  HB  THR A 119     -16.039   8.800  10.254  1.00  0.00           H  
ATOM   1786  HG1 THR A 119     -14.152   8.320  12.074  1.00  0.00           H  
ATOM   1782 HG21 THR A 119     -15.453   6.480  12.151  1.00  0.00           H  
ATOM   1783 HG22 THR A 119     -16.189   8.024  12.636  1.00  0.00           H  
ATOM   1784 HG23 THR A 119     -17.042   6.957  11.519  1.00  0.00           H  
ATOM   1787  N   GLY A 120     -16.672   5.259   9.242  1.00  0.00           N  
ATOM   1789  CA  GLY A 120     -17.850   4.553   8.729  1.00  0.00           C  
ATOM   1792  C   GLY A 120     -17.650   3.879   7.364  1.00  0.00           C  
ATOM   1793  O   GLY A 120     -18.444   3.014   6.991  1.00  0.00           O  
ATOM   1788  H   GLY A 120     -16.071   4.761   9.883  1.00  0.00           H  
ATOM   1790  HA2 GLY A 120     -18.153   3.794   9.449  1.00  0.00           H  
ATOM   1791  HA3 GLY A 120     -18.672   5.262   8.628  1.00  0.00           H  
ATOM   1794  N   SER A 121     -16.586   4.207   6.621  1.00  0.00           N  
ATOM   1796  CA  SER A 121     -16.294   3.553   5.340  1.00  0.00           C  
ATOM   1798  C   SER A 121     -15.753   2.132   5.538  1.00  0.00           C  
ATOM   1802  O   SER A 121     -15.041   1.850   6.500  1.00  0.00           O  
ATOM   1799  CB  SER A 121     -15.365   4.401   4.463  1.00  0.00           C  
ATOM   1803  OG  SER A 121     -14.035   4.387   4.929  1.00  0.00           O  
ATOM   1795  H   SER A 121     -15.941   4.901   6.973  1.00  0.00           H  
ATOM   1797  HA  SER A 121     -17.237   3.470   4.799  1.00  0.00           H  
ATOM   1800  HB2 SER A 121     -15.730   5.428   4.432  1.00  0.00           H  
ATOM   1801  HB3 SER A 121     -15.378   4.002   3.449  1.00  0.00           H  
ATOM   1804  HG  SER A 121     -14.010   4.873   5.757  1.00  0.00           H  
ATOM   1805  N   ARG A 122     -16.085   1.221   4.615  1.00  0.00           N  
ATOM   1807  CA  ARG A 122     -15.590  -0.172   4.615  1.00  0.00           C  
ATOM   1809  C   ARG A 122     -14.290  -0.359   3.822  1.00  0.00           C  
ATOM   1813  O   ARG A 122     -13.711  -1.438   3.838  1.00  0.00           O  
ATOM   1810  CB  ARG A 122     -16.687  -1.122   4.109  1.00  0.00           C  
ATOM   1814  CG  ARG A 122     -17.886  -1.183   5.066  1.00  0.00           C  
ATOM   1817  CD  ARG A 122     -18.907  -2.218   4.582  1.00  0.00           C  
ATOM   1820  NE  ARG A 122     -20.061  -2.306   5.499  1.00  0.00           N  
ATOM   1828  CZ  ARG A 122     -21.303  -1.903   5.276  1.00  0.00           C  
ATOM   1822  NH1 ARG A 122     -21.678  -1.347   4.156  1.00  0.00           N1+
ATOM   1825  NH2 ARG A 122     -22.208  -2.041   6.203  1.00  0.00           N  
ATOM   1806  H   ARG A 122     -16.707   1.505   3.871  1.00  0.00           H  
ATOM   1808  HA  ARG A 122     -15.333  -0.472   5.631  1.00  0.00           H  
ATOM   1811  HB2 ARG A 122     -16.269  -2.125   4.025  1.00  0.00           H  
ATOM   1812  HB3 ARG A 122     -17.017  -0.807   3.119  1.00  0.00           H  
ATOM   1815  HG2 ARG A 122     -17.533  -1.469   6.057  1.00  0.00           H  
ATOM   1816  HG3 ARG A 122     -18.364  -0.205   5.122  1.00  0.00           H  
ATOM   1818  HD2 ARG A 122     -19.224  -1.964   3.571  1.00  0.00           H  
ATOM   1819  HD3 ARG A 122     -18.419  -3.192   4.543  1.00  0.00           H  
ATOM   1821  HE  ARG A 122     -19.879  -2.766   6.380  1.00  0.00           H  
ATOM   1823 HH11 ARG A 122     -22.628  -1.038   4.005  1.00  0.00           H  
ATOM   1824 HH12 ARG A 122     -21.016  -1.240   3.401  1.00  0.00           H  
ATOM   1826 HH21 ARG A 122     -23.151  -1.725   6.025  1.00  0.00           H  
ATOM   1827 HH22 ARG A 122     -21.965  -2.440   7.098  1.00  0.00           H  
ATOM   1829  N   GLY A 123     -13.829   0.686   3.137  1.00  0.00           N  
ATOM   1831  CA  GLY A 123     -12.688   0.609   2.229  1.00  0.00           C  
ATOM   1834  C   GLY A 123     -12.943  -0.259   0.978  1.00  0.00           C  
ATOM   1835  O   GLY A 123     -14.086  -0.626   0.700  1.00  0.00           O  
ATOM   1830  H   GLY A 123     -14.332   1.559   3.206  1.00  0.00           H  
ATOM   1832  HA2 GLY A 123     -12.421   1.615   1.905  1.00  0.00           H  
ATOM   1833  HA3 GLY A 123     -11.847   0.191   2.781  1.00  0.00           H  
ATOM   1836  N   PRO A 124     -11.879  -0.572   0.215  1.00  0.00           N  
ATOM   1837  CA  PRO A 124     -10.535  -0.032   0.392  1.00  0.00           C  
ATOM   1839  C   PRO A 124     -10.434   1.438  -0.038  1.00  0.00           C  
ATOM   1843  O   PRO A 124     -11.078   1.877  -0.991  1.00  0.00           O  
ATOM   1840  CB  PRO A 124      -9.622  -0.924  -0.446  1.00  0.00           C  
ATOM   1844  CG  PRO A 124     -10.535  -1.399  -1.575  1.00  0.00           C  
ATOM   1847  CD  PRO A 124     -11.912  -1.492  -0.912  1.00  0.00           C  
ATOM   1838  HA  PRO A 124     -10.230  -0.119   1.435  1.00  0.00           H  
ATOM   1841  HB2 PRO A 124      -8.756  -0.383  -0.826  1.00  0.00           H  
ATOM   1842  HB3 PRO A 124      -9.308  -1.778   0.154  1.00  0.00           H  
ATOM   1845  HG2 PRO A 124     -10.562  -0.646  -2.363  1.00  0.00           H  
ATOM   1846  HG3 PRO A 124     -10.213  -2.360  -1.976  1.00  0.00           H  
ATOM   1848  HD2 PRO A 124     -12.078  -2.504  -0.543  1.00  0.00           H  
ATOM   1849  HD3 PRO A 124     -12.695  -1.215  -1.618  1.00  0.00           H  
ATOM   1850  N   ALA A 125      -9.589   2.196   0.654  1.00  0.00           N  
ATOM   1852  CA  ALA A 125      -9.014   3.416   0.109  1.00  0.00           C  
ATOM   1854  C   ALA A 125      -7.872   3.011  -0.834  1.00  0.00           C  
ATOM   1859  O   ALA A 125      -6.901   2.386  -0.400  1.00  0.00           O  
ATOM   1855  CB  ALA A 125      -8.552   4.304   1.267  1.00  0.00           C  
ATOM   1851  H   ALA A 125      -9.097   1.770   1.426  1.00  0.00           H  
ATOM   1853  HA  ALA A 125      -9.769   3.960  -0.458  1.00  0.00           H  
ATOM   1856  HB1 ALA A 125      -7.853   3.752   1.895  1.00  0.00           H  
ATOM   1857  HB2 ALA A 125      -9.412   4.601   1.867  1.00  0.00           H  
ATOM   1858  HB3 ALA A 125      -8.065   5.198   0.879  1.00  0.00           H  
ATOM   1860  N   THR A 126      -8.013   3.328  -2.123  1.00  0.00           N  
ATOM   1862  CA  THR A 126      -7.126   2.818  -3.179  1.00  0.00           C  
ATOM   1864  C   THR A 126      -6.327   3.932  -3.839  1.00  0.00           C  
ATOM   1867  O   THR A 126      -6.901   4.877  -4.377  1.00  0.00           O  
ATOM   1865  CB  THR A 126      -7.913   2.058  -4.253  1.00  0.00           C  
ATOM   1868  CG2 THR A 126      -7.028   1.530  -5.386  1.00  0.00           C  
ATOM   1872  OG1 THR A 126      -8.581   0.955  -3.699  1.00  0.00           O  
ATOM   1861  H   THR A 126      -8.866   3.786  -2.410  1.00  0.00           H  
ATOM   1863  HA  THR A 126      -6.431   2.102  -2.741  1.00  0.00           H  
ATOM   1866  HB  THR A 126      -8.661   2.726  -4.681  1.00  0.00           H  
ATOM   1873  HG1 THR A 126      -7.937   0.251  -3.594  1.00  0.00           H  
ATOM   1869 HG21 THR A 126      -6.158   1.025  -4.965  1.00  0.00           H  
ATOM   1870 HG22 THR A 126      -7.593   0.821  -5.991  1.00  0.00           H  
ATOM   1871 HG23 THR A 126      -6.695   2.354  -6.017  1.00  0.00           H  
ATOM   1874  N   ILE A 127      -5.009   3.766  -3.916  1.00  0.00           N  
ATOM   1876  CA  ILE A 127      -4.114   4.594  -4.732  1.00  0.00           C  
ATOM   1878  C   ILE A 127      -3.533   3.722  -5.848  1.00  0.00           C  
ATOM   1881  O   ILE A 127      -3.183   2.567  -5.622  1.00  0.00           O  
ATOM   1879  CB  ILE A 127      -3.023   5.253  -3.861  1.00  0.00           C  
ATOM   1882  CG1 ILE A 127      -3.642   6.139  -2.756  1.00  0.00           C  
ATOM   1885  CG2 ILE A 127      -2.109   6.113  -4.744  1.00  0.00           C  
ATOM   1889  CD1 ILE A 127      -2.623   6.727  -1.772  1.00  0.00           C  
ATOM   1875  H   ILE A 127      -4.621   2.943  -3.478  1.00  0.00           H  
ATOM   1877  HA  ILE A 127      -4.689   5.396  -5.196  1.00  0.00           H  
ATOM   1880  HB  ILE A 127      -2.426   4.469  -3.395  1.00  0.00           H  
ATOM   1883 HG12 ILE A 127      -4.340   5.545  -2.167  1.00  0.00           H  
ATOM   1884 HG13 ILE A 127      -4.197   6.956  -3.218  1.00  0.00           H  
ATOM   1886 HG21 ILE A 127      -1.276   6.490  -4.150  1.00  0.00           H  
ATOM   1887 HG22 ILE A 127      -2.674   6.943  -5.168  1.00  0.00           H  
ATOM   1888 HG23 ILE A 127      -1.683   5.524  -5.556  1.00  0.00           H  
ATOM   1890 HD11 ILE A 127      -1.993   7.471  -2.260  1.00  0.00           H  
ATOM   1891 HD12 ILE A 127      -2.003   5.929  -1.362  1.00  0.00           H  
ATOM   1892 HD13 ILE A 127      -3.150   7.215  -0.952  1.00  0.00           H  
ATOM   1893  N   SER A 128      -3.415   4.252  -7.070  1.00  0.00           N  
ATOM   1895  CA  SER A 128      -2.690   3.545  -8.133  1.00  0.00           C  
ATOM   1897  C   SER A 128      -2.042   4.472  -9.153  1.00  0.00           C  
ATOM   1901  O   SER A 128      -2.604   5.504  -9.519  1.00  0.00           O  
ATOM   1898  CB  SER A 128      -3.593   2.523  -8.838  1.00  0.00           C  
ATOM   1902  OG  SER A 128      -4.699   3.134  -9.486  1.00  0.00           O  
ATOM   1894  H   SER A 128      -3.639   5.228  -7.204  1.00  0.00           H  
ATOM   1896  HA  SER A 128      -1.876   2.999  -7.655  1.00  0.00           H  
ATOM   1899  HB2 SER A 128      -3.963   1.813  -8.098  1.00  0.00           H  
ATOM   1900  HB3 SER A 128      -3.005   1.974  -9.574  1.00  0.00           H  
ATOM   1903  HG  SER A 128      -5.087   3.720  -8.832  1.00  0.00           H  
ATOM   1904  N   TRP A 129      -0.906   4.052  -9.698  1.00  0.00           N  
ATOM   1906  CA  TRP A 129      -0.134   4.768 -10.720  1.00  0.00           C  
ATOM   1908  C   TRP A 129       0.484   3.779 -11.709  1.00  0.00           C  
ATOM   1912  O   TRP A 129       0.401   2.570 -11.500  1.00  0.00           O  
ATOM   1909  CB  TRP A 129       0.934   5.633 -10.048  1.00  0.00           C  
ATOM   1913  CG  TRP A 129       1.890   4.900  -9.163  1.00  0.00           C  
ATOM   1914  CD1 TRP A 129       3.120   4.461  -9.511  1.00  0.00           C  
ATOM   1916  CD2 TRP A 129       1.750   4.591  -7.747  1.00  0.00           C  
ATOM   1917  CE2 TRP A 129       2.950   3.962  -7.303  1.00  0.00           C  
ATOM   1918  CE3 TRP A 129       0.747   4.827  -6.786  1.00  0.00           C  
ATOM   1920  NE1 TRP A 129       3.739   3.885  -8.425  1.00  0.00           N  
ATOM   1924  CZ2 TRP A 129       3.152   3.593  -5.973  1.00  0.00           C  
ATOM   1926  CZ3 TRP A 129       0.930   4.437  -5.446  1.00  0.00           C  
ATOM   1922  CH2 TRP A 129       2.130   3.834  -5.043  1.00  0.00           C  
ATOM   1905  H   TRP A 129      -0.507   3.188  -9.361  1.00  0.00           H  
ATOM   1907  HA  TRP A 129      -0.782   5.437 -11.286  1.00  0.00           H  
ATOM   1910  HB2 TRP A 129       0.432   6.389  -9.445  1.00  0.00           H  
ATOM   1911  HB3 TRP A 129       1.501   6.162 -10.813  1.00  0.00           H  
ATOM   1915  HD1 TRP A 129       3.579   4.591 -10.480  1.00  0.00           H  
ATOM   1921  HE1 TRP A 129       4.685   3.533  -8.453  1.00  0.00           H  
ATOM   1919  HE3 TRP A 129      -0.154   5.337  -7.095  1.00  0.00           H  
ATOM   1925  HZ2 TRP A 129       4.093   3.153  -5.674  1.00  0.00           H  
ATOM   1927  HZ3 TRP A 129       0.166   4.613  -4.704  1.00  0.00           H  
ATOM   1923  HH2 TRP A 129       2.277   3.590  -4.001  1.00  0.00           H  
ATOM   1928  N   ASP A 130       1.020   4.275 -12.821  1.00  0.00           N  
ATOM   1930  CA  ASP A 130       1.754   3.436 -13.772  1.00  0.00           C  
ATOM   1932  C   ASP A 130       3.113   3.055 -13.163  1.00  0.00           C  
ATOM   1936  O   ASP A 130       3.812   3.911 -12.627  1.00  0.00           O  
ATOM   1933  CB  ASP A 130       1.877   4.146 -15.131  1.00  0.00           C  
ATOM   1937  CG  ASP A 130       0.519   4.357 -15.833  1.00  0.00           C  
ATOM   1938  OD1 ASP A 130      -0.393   3.491 -15.735  1.00  0.00           O  
ATOM   1939  OD2 ASP A 130       0.334   5.408 -16.484  1.00  0.00           O1-
ATOM   1929  H   ASP A 130       1.132   5.274 -12.917  1.00  0.00           H  
ATOM   1931  HA  ASP A 130       1.201   2.512 -13.941  1.00  0.00           H  
ATOM   1934  HB2 ASP A 130       2.368   5.108 -14.988  1.00  0.00           H  
ATOM   1935  HB3 ASP A 130       2.505   3.538 -15.783  1.00  0.00           H  
ATOM   1940  N   ALA A 131       3.446   1.765 -13.187  1.00  0.00           N  
ATOM   1942  CA  ALA A 131       4.597   1.213 -12.481  1.00  0.00           C  
ATOM   1944  C   ALA A 131       5.916   1.806 -13.006  1.00  0.00           C  
ATOM   1949  O   ALA A 131       6.187   1.776 -14.208  1.00  0.00           O  
ATOM   1945  CB  ALA A 131       4.543  -0.314 -12.617  1.00  0.00           C  
ATOM   1941  H   ALA A 131       2.872   1.122 -13.713  1.00  0.00           H  
ATOM   1943  HA  ALA A 131       4.508   1.463 -11.424  1.00  0.00           H  
ATOM   1946  HB1 ALA A 131       5.406  -0.772 -12.134  1.00  0.00           H  
ATOM   1947  HB2 ALA A 131       3.639  -0.695 -12.142  1.00  0.00           H  
ATOM   1948  HB3 ALA A 131       4.540  -0.585 -13.673  1.00  0.00           H  
ATOM   1950  N   ASP A 132       6.745   2.316 -12.095  1.00  0.00           N  
ATOM   1952  CA  ASP A 132       8.000   2.991 -12.426  1.00  0.00           C  
ATOM   1954  C   ASP A 132       9.099   2.597 -11.431  1.00  0.00           C  
ATOM   1958  O   ASP A 132       9.000   2.863 -10.231  1.00  0.00           O  
ATOM   1955  CB  ASP A 132       7.761   4.509 -12.492  1.00  0.00           C  
ATOM   1959  CG  ASP A 132       8.975   5.305 -12.969  1.00  0.00           C  
ATOM   1960  OD1 ASP A 132      10.091   4.736 -13.051  1.00  0.00           O  
ATOM   1961  OD2 ASP A 132       8.806   6.513 -13.225  1.00  0.00           O1-
ATOM   1951  H   ASP A 132       6.459   2.313 -11.126  1.00  0.00           H  
ATOM   1953  HA  ASP A 132       8.321   2.679 -13.420  1.00  0.00           H  
ATOM   1956  HB2 ASP A 132       7.462   4.884 -11.513  1.00  0.00           H  
ATOM   1957  HB3 ASP A 132       6.939   4.699 -13.183  1.00  0.00           H  
ATOM   1962  N   ALA A 133      10.142   1.951 -11.956  1.00  0.00           N  
ATOM   1964  CA  ALA A 133      11.293   1.445 -11.209  1.00  0.00           C  
ATOM   1966  C   ALA A 133      12.354   2.519 -10.906  1.00  0.00           C  
ATOM   1971  O   ALA A 133      13.336   2.244 -10.220  1.00  0.00           O  
ATOM   1967  CB  ALA A 133      11.886   0.279 -12.010  1.00  0.00           C  
ATOM   1963  H   ALA A 133      10.153   1.841 -12.960  1.00  0.00           H  
ATOM   1965  HA  ALA A 133      10.947   1.063 -10.248  1.00  0.00           H  
ATOM   1968  HB1 ALA A 133      12.700  -0.173 -11.443  1.00  0.00           H  
ATOM   1969  HB2 ALA A 133      12.267   0.636 -12.967  1.00  0.00           H  
ATOM   1970  HB3 ALA A 133      11.117  -0.474 -12.177  1.00  0.00           H  
ATOM   1972  N   SER A 134      12.192   3.738 -11.430  1.00  0.00           N  
ATOM   1974  CA  SER A 134      13.132   4.843 -11.212  1.00  0.00           C  
ATOM   1976  C   SER A 134      12.926   5.570  -9.879  1.00  0.00           C  
ATOM   1980  O   SER A 134      13.722   6.448  -9.537  1.00  0.00           O  
ATOM   1977  CB  SER A 134      13.103   5.812 -12.395  1.00  0.00           C  
ATOM   1981  OG  SER A 134      11.905   6.548 -12.452  1.00  0.00           O  
ATOM   1973  H   SER A 134      11.372   3.927 -11.988  1.00  0.00           H  
ATOM   1975  HA  SER A 134      14.137   4.424 -11.174  1.00  0.00           H  
ATOM   1978  HB2 SER A 134      13.934   6.510 -12.296  1.00  0.00           H  
ATOM   1979  HB3 SER A 134      13.229   5.256 -13.325  1.00  0.00           H  
ATOM   1982  HG  SER A 134      11.187   5.984 -12.748  1.00  0.00           H  
ATOM   1983  N   TYR A 135      11.917   5.172  -9.096  1.00  0.00           N  
ATOM   1985  CA  TYR A 135      11.604   5.732  -7.784  1.00  0.00           C  
ATOM   1987  C   TYR A 135      11.528   4.659  -6.693  1.00  0.00           C  
ATOM   1991  O   TYR A 135      11.038   3.552  -6.911  1.00  0.00           O  
ATOM   1988  CB  TYR A 135      10.286   6.509  -7.839  1.00  0.00           C  
ATOM   1992  CG  TYR A 135      10.296   7.714  -8.759  1.00  0.00           C  
ATOM   1993  CD1 TYR A 135      10.644   8.985  -8.264  1.00  0.00           C  
ATOM   1995  CD2 TYR A 135       9.950   7.567 -10.114  1.00  0.00           C  
ATOM   1997  CE1 TYR A 135      10.665  10.100  -9.123  1.00  0.00           C  
ATOM   1999  CE2 TYR A 135       9.988   8.674 -10.981  1.00  0.00           C  
ATOM   2003  CZ  TYR A 135      10.358   9.941 -10.492  1.00  0.00           C  
ATOM   2001  OH  TYR A 135      10.386  11.018 -11.320  1.00  0.00           O  
ATOM   1984  H   TYR A 135      11.332   4.416  -9.423  1.00  0.00           H  
ATOM   1986  HA  TYR A 135      12.388   6.434  -7.503  1.00  0.00           H  
ATOM   1989  HB2 TYR A 135      10.059   6.844  -6.827  1.00  0.00           H  
ATOM   1990  HB3 TYR A 135       9.488   5.833  -8.147  1.00  0.00           H  
ATOM   1994  HD1 TYR A 135      10.883   9.102  -7.217  1.00  0.00           H  
ATOM   1996  HD2 TYR A 135       9.690   6.596 -10.510  1.00  0.00           H  
ATOM   1998  HE1 TYR A 135      10.898  11.080  -8.732  1.00  0.00           H  
ATOM   2000  HE2 TYR A 135       9.765   8.543 -12.029  1.00  0.00           H  
ATOM   2002  HH  TYR A 135      10.686  11.807 -10.861  1.00  0.00           H  
ATOM   2004  N   THR A 136      11.942   5.045  -5.490  1.00  0.00           N  
ATOM   2006  CA  THR A 136      11.546   4.384  -4.245  1.00  0.00           C  
ATOM   2008  C   THR A 136      10.290   5.067  -3.717  1.00  0.00           C  
ATOM   2011  O   THR A 136      10.232   6.300  -3.652  1.00  0.00           O  
ATOM   2009  CB  THR A 136      12.659   4.450  -3.192  1.00  0.00           C  
ATOM   2012  CG2 THR A 136      12.328   3.627  -1.946  1.00  0.00           C  
ATOM   2016  OG1 THR A 136      13.861   3.932  -3.712  1.00  0.00           O  
ATOM   2005  H   THR A 136      12.377   5.953  -5.408  1.00  0.00           H  
ATOM   2007  HA  THR A 136      11.327   3.334  -4.440  1.00  0.00           H  
ATOM   2010  HB  THR A 136      12.824   5.488  -2.904  1.00  0.00           H  
ATOM   2017  HG1 THR A 136      14.506   3.941  -3.001  1.00  0.00           H  
ATOM   2013 HG21 THR A 136      13.161   3.668  -1.245  1.00  0.00           H  
ATOM   2014 HG22 THR A 136      12.141   2.590  -2.227  1.00  0.00           H  
ATOM   2015 HG23 THR A 136      11.443   4.027  -1.451  1.00  0.00           H  
ATOM   2018  N   TYR A 137       9.296   4.281  -3.320  1.00  0.00           N  
ATOM   2020  CA  TYR A 137       8.028   4.766  -2.787  1.00  0.00           C  
ATOM   2022  C   TYR A 137       7.992   4.616  -1.270  1.00  0.00           C  
ATOM   2026  O   TYR A 137       8.518   3.650  -0.720  1.00  0.00           O  
ATOM   2023  CB  TYR A 137       6.867   4.019  -3.441  1.00  0.00           C  
ATOM   2027  CG  TYR A 137       6.865   4.112  -4.951  1.00  0.00           C  
ATOM   2028  CD1 TYR A 137       6.266   5.211  -5.596  1.00  0.00           C  
ATOM   2030  CD2 TYR A 137       7.513   3.113  -5.702  1.00  0.00           C  
ATOM   2032  CE1 TYR A 137       6.309   5.304  -7.001  1.00  0.00           C  
ATOM   2034  CE2 TYR A 137       7.579   3.217  -7.101  1.00  0.00           C  
ATOM   2038  CZ  TYR A 137       6.973   4.308  -7.748  1.00  0.00           C  
ATOM   2036  OH  TYR A 137       7.020   4.396  -9.097  1.00  0.00           O  
ATOM   2019  H   TYR A 137       9.421   3.279  -3.359  1.00  0.00           H  
ATOM   2021  HA  TYR A 137       7.918   5.822  -3.034  1.00  0.00           H  
ATOM   2024  HB2 TYR A 137       6.940   2.970  -3.154  1.00  0.00           H  
ATOM   2025  HB3 TYR A 137       5.925   4.410  -3.057  1.00  0.00           H  
ATOM   2029  HD1 TYR A 137       5.771   5.973  -5.013  1.00  0.00           H  
ATOM   2031  HD2 TYR A 137       7.986   2.282  -5.201  1.00  0.00           H  
ATOM   2033  HE1 TYR A 137       5.844   6.130  -7.517  1.00  0.00           H  
ATOM   2035  HE2 TYR A 137       8.106   2.474  -7.681  1.00  0.00           H  
ATOM   2037  HH  TYR A 137       7.667   3.786  -9.458  1.00  0.00           H  
ATOM   2039  N   TYR A 138       7.353   5.568  -0.599  1.00  0.00           N  
ATOM   2041  CA  TYR A 138       7.214   5.621   0.853  1.00  0.00           C  
ATOM   2043  C   TYR A 138       5.741   5.814   1.183  1.00  0.00           C  
ATOM   2047  O   TYR A 138       5.176   6.857   0.857  1.00  0.00           O  
ATOM   2044  CB  TYR A 138       8.060   6.766   1.424  1.00  0.00           C  
ATOM   2048  CG  TYR A 138       9.548   6.622   1.183  1.00  0.00           C  
ATOM   2049  CD1 TYR A 138      10.383   6.130   2.205  1.00  0.00           C  
ATOM   2051  CD2 TYR A 138      10.094   6.956  -0.072  1.00  0.00           C  
ATOM   2053  CE1 TYR A 138      11.763   5.971   1.976  1.00  0.00           C  
ATOM   2055  CE2 TYR A 138      11.465   6.769  -0.313  1.00  0.00           C  
ATOM   2059  CZ  TYR A 138      12.304   6.288   0.711  1.00  0.00           C  
ATOM   2057  OH  TYR A 138      13.630   6.129   0.469  1.00  0.00           O  
ATOM   2040  H   TYR A 138       6.964   6.336  -1.128  1.00  0.00           H  
ATOM   2042  HA  TYR A 138       7.555   4.688   1.300  1.00  0.00           H  
ATOM   2045  HB2 TYR A 138       7.729   7.706   0.984  1.00  0.00           H  
ATOM   2046  HB3 TYR A 138       7.879   6.826   2.497  1.00  0.00           H  
ATOM   2050  HD1 TYR A 138       9.960   5.863   3.162  1.00  0.00           H  
ATOM   2052  HD2 TYR A 138       9.456   7.319  -0.864  1.00  0.00           H  
ATOM   2054  HE1 TYR A 138      12.400   5.595   2.762  1.00  0.00           H  
ATOM   2056  HE2 TYR A 138      11.884   6.986  -1.284  1.00  0.00           H  
ATOM   2058  HH  TYR A 138      14.109   5.842   1.250  1.00  0.00           H  
ATOM   2060  N   LEU A 139       5.135   4.800   1.792  1.00  0.00           N  
ATOM   2062  CA  LEU A 139       3.746   4.802   2.233  1.00  0.00           C  
ATOM   2064  C   LEU A 139       3.686   5.191   3.711  1.00  0.00           C  
ATOM   2068  O   LEU A 139       4.397   4.601   4.525  1.00  0.00           O  
ATOM   2065  CB  LEU A 139       3.149   3.405   1.977  1.00  0.00           C  
ATOM   2069  CG  LEU A 139       1.736   3.181   2.552  1.00  0.00           C  
ATOM   2071  CD1 LEU A 139       0.687   4.047   1.856  1.00  0.00           C  
ATOM   2075  CD2 LEU A 139       1.339   1.714   2.389  1.00  0.00           C  
ATOM   2061  H   LEU A 139       5.708   4.030   2.104  1.00  0.00           H  
ATOM   2063  HA  LEU A 139       3.181   5.530   1.652  1.00  0.00           H  
ATOM   2066  HB2 LEU A 139       3.816   2.669   2.427  1.00  0.00           H  
ATOM   2067  HB3 LEU A 139       3.130   3.222   0.902  1.00  0.00           H  
ATOM   2070  HG  LEU A 139       1.727   3.407   3.618  1.00  0.00           H  
ATOM   2072 HD11 LEU A 139       0.874   5.102   2.056  1.00  0.00           H  
ATOM   2073 HD12 LEU A 139      -0.300   3.798   2.245  1.00  0.00           H  
ATOM   2074 HD13 LEU A 139       0.702   3.874   0.779  1.00  0.00           H  
ATOM   2076 HD21 LEU A 139       2.013   1.086   2.972  1.00  0.00           H  
ATOM   2077 HD22 LEU A 139       1.391   1.418   1.341  1.00  0.00           H  
ATOM   2078 HD23 LEU A 139       0.322   1.561   2.753  1.00  0.00           H  
ATOM   2079  N   THR A 140       2.789   6.113   4.047  1.00  0.00           N  
ATOM   2081  CA  THR A 140       2.399   6.437   5.422  1.00  0.00           C  
ATOM   2083  C   THR A 140       0.890   6.287   5.564  1.00  0.00           C  
ATOM   2086  O   THR A 140       0.141   6.814   4.749  1.00  0.00           O  
ATOM   2084  CB  THR A 140       2.815   7.862   5.813  1.00  0.00           C  
ATOM   2087  CG2 THR A 140       2.523   8.167   7.284  1.00  0.00           C  
ATOM   2091  OG1 THR A 140       4.200   8.058   5.622  1.00  0.00           O  
ATOM   2080  H   THR A 140       2.292   6.585   3.305  1.00  0.00           H  
ATOM   2082  HA  THR A 140       2.890   5.748   6.109  1.00  0.00           H  
ATOM   2085  HB  THR A 140       2.280   8.576   5.188  1.00  0.00           H  
ATOM   2092  HG1 THR A 140       4.309   9.002   5.484  1.00  0.00           H  
ATOM   2088 HG21 THR A 140       2.884   7.359   7.920  1.00  0.00           H  
ATOM   2089 HG22 THR A 140       1.449   8.282   7.429  1.00  0.00           H  
ATOM   2090 HG23 THR A 140       3.010   9.098   7.575  1.00  0.00           H  
ATOM   2093  N   ILE A 141       0.444   5.587   6.605  1.00  0.00           N  
ATOM   2095  CA  ILE A 141      -0.960   5.480   7.012  1.00  0.00           C  
ATOM   2097  C   ILE A 141      -1.044   6.009   8.439  1.00  0.00           C  
ATOM   2100  O   ILE A 141      -0.347   5.504   9.322  1.00  0.00           O  
ATOM   2098  CB  ILE A 141      -1.469   4.023   6.920  1.00  0.00           C  
ATOM   2101  CG1 ILE A 141      -1.250   3.423   5.511  1.00  0.00           C  
ATOM   2104  CG2 ILE A 141      -2.955   3.960   7.321  1.00  0.00           C  
ATOM   2108  CD1 ILE A 141      -1.552   1.922   5.426  1.00  0.00           C  
ATOM   2094  H   ILE A 141       1.130   5.157   7.209  1.00  0.00           H  
ATOM   2096  HA  ILE A 141      -1.581   6.103   6.368  1.00  0.00           H  
ATOM   2099  HB  ILE A 141      -0.902   3.422   7.631  1.00  0.00           H  
ATOM   2102 HG12 ILE A 141      -1.866   3.956   4.787  1.00  0.00           H  
ATOM   2103 HG13 ILE A 141      -0.207   3.546   5.219  1.00  0.00           H  
ATOM   2105 HG21 ILE A 141      -3.554   4.574   6.647  1.00  0.00           H  
ATOM   2106 HG22 ILE A 141      -3.093   4.321   8.340  1.00  0.00           H  
ATOM   2107 HG23 ILE A 141      -3.315   2.932   7.290  1.00  0.00           H  
ATOM   2109 HD11 ILE A 141      -1.248   1.544   4.450  1.00  0.00           H  
ATOM   2110 HD12 ILE A 141      -2.619   1.737   5.548  1.00  0.00           H  
ATOM   2111 HD13 ILE A 141      -1.006   1.386   6.202  1.00  0.00           H  
ATOM   2112  N   SER A 142      -1.869   7.020   8.681  1.00  0.00           N  
ATOM   2114  CA  SER A 142      -2.036   7.604  10.012  1.00  0.00           C  
ATOM   2116  C   SER A 142      -3.489   7.953  10.265  1.00  0.00           C  
ATOM   2120  O   SER A 142      -4.165   8.435   9.367  1.00  0.00           O  
ATOM   2117  CB  SER A 142      -1.175   8.859  10.160  1.00  0.00           C  
ATOM   2121  OG  SER A 142      -1.107   9.227  11.526  1.00  0.00           O  
ATOM   2113  H   SER A 142      -2.409   7.413   7.923  1.00  0.00           H  
ATOM   2115  HA  SER A 142      -1.728   6.883  10.769  1.00  0.00           H  
ATOM   2118  HB2 SER A 142      -0.169   8.648   9.800  1.00  0.00           H  
ATOM   2119  HB3 SER A 142      -1.598   9.675   9.572  1.00  0.00           H  
ATOM   2122  HG  SER A 142      -1.915   9.695  11.747  1.00  0.00           H  
ATOM   2123  N   GLU A 143      -3.949   7.735  11.492  1.00  0.00           N  
ATOM   2125  CA  GLU A 143      -5.148   8.411  11.989  1.00  0.00           C  
ATOM   2127  C   GLU A 143      -4.902   9.932  11.997  1.00  0.00           C  
ATOM   2131  O   GLU A 143      -3.747  10.360  12.148  1.00  0.00           O  
ATOM   2128  CB  GLU A 143      -5.472   7.845  13.379  1.00  0.00           C  
ATOM   2132  CG  GLU A 143      -6.857   8.246  13.906  1.00  0.00           C  
ATOM   2135  CD  GLU A 143      -7.193   7.594  15.260  1.00  0.00           C  
ATOM   2136  OE1 GLU A 143      -8.189   8.028  15.884  1.00  0.00           O  
ATOM   2137  OE2 GLU A 143      -6.496   6.625  15.655  1.00  0.00           O1-
ATOM   2124  H   GLU A 143      -3.323   7.371  12.195  1.00  0.00           H  
ATOM   2126  HA  GLU A 143      -5.986   8.202  11.324  1.00  0.00           H  
ATOM   2129  HB2 GLU A 143      -4.707   8.168  14.085  1.00  0.00           H  
ATOM   2130  HB3 GLU A 143      -5.436   6.758  13.309  1.00  0.00           H  
ATOM   2133  HG2 GLU A 143      -6.902   9.330  14.008  1.00  0.00           H  
ATOM   2134  HG3 GLU A 143      -7.600   7.942  13.169  1.00  0.00           H  
ATOM   2138  N   ASP A 144      -5.965  10.706  11.768  1.00  0.00           N  
ATOM   2140  CA  ASP A 144      -5.959  12.179  11.743  1.00  0.00           C  
ATOM   2142  C   ASP A 144      -5.531  12.856  13.051  1.00  0.00           C  
ATOM   2146  O   ASP A 144      -5.963  12.405  14.136  1.00  0.00           O  
ATOM   2143  CB  ASP A 144      -7.361  12.689  11.370  1.00  0.00           C  
ATOM   2147  CG  ASP A 144      -7.695  12.631   9.889  1.00  0.00           C  
ATOM   2148  OD1 ASP A 144      -6.882  12.185   9.052  1.00  0.00           O  
ATOM   2149  OD2 ASP A 144      -8.804  13.100   9.536  1.00  0.00           O1-
ATOM   2150  OXT ASP A 144      -4.837  13.896  12.927  1.00  0.00           O1-
ATOM   2139  H   ASP A 144      -6.857  10.250  11.639  1.00  0.00           H  
ATOM   2141  HA  ASP A 144      -5.250  12.515  10.987  1.00  0.00           H  
ATOM   2144  HB2 ASP A 144      -7.443  13.734  11.670  1.00  0.00           H  
ATOM   2145  HB3 ASP A 144      -8.113  12.131  11.928  1.00  0.00           H  
TER   
END
