# Supplementary material for: The structural repertoire of Fusarium oxysporum f. sp. lycopersici effectors revealed by experimental and computational studies
Source: eLife. 2024 Feb 27;12:RP89280. doi: 10.7554/eLife.89280 (PMC10942635; doi:10.7554/eLife.89280)
Supplement: Source data 1. [file elife-89280-data1.zip › AlphaFold pdb files/FOXG_11033_AF.pdb]

ATOM      1  N   ALA A   1      -8.955 -50.707 -43.884  1.00  0.00           N  
ATOM      2  CA  ALA A   1     -10.418 -50.581 -43.755  1.00  0.00           C  
ATOM      3  C   ALA A   1     -10.703 -49.259 -43.055  1.00  0.00           C  
ATOM      4  O   ALA A   1     -10.288 -49.133 -41.910  1.00  0.00           O  
ATOM      5  CB  ALA A   1     -10.985 -51.770 -42.965  1.00  0.00           C  
ATOM      6  H   ALA A   1      -8.586 -49.951 -44.442  1.00  0.00           H  
ATOM      7  HA  ALA A   1     -10.879 -50.567 -44.743  1.00  0.00           H  
ATOM      8  HB1 ALA A   1     -12.062 -51.649 -42.850  1.00  0.00           H  
ATOM      9  HB2 ALA A   1     -10.792 -52.700 -43.500  1.00  0.00           H  
ATOM     10  HB3 ALA A   1     -10.531 -51.824 -41.975  1.00  0.00           H  
ATOM     11  H2  ALA A   1      -8.716 -51.595 -44.302  1.00  0.00           H  
ATOM     12  H3  ALA A   1      -8.550 -50.652 -42.960  1.00  0.00           H  
ATOM     13  N   PRO A   2     -11.260 -48.246 -43.737  1.00  0.00           N  
ATOM     14  CA  PRO A   2     -11.620 -46.994 -43.086  1.00  0.00           C  
ATOM     15  C   PRO A   2     -12.893 -47.197 -42.257  1.00  0.00           C  
ATOM     16  O   PRO A   2     -13.915 -47.671 -42.749  1.00  0.00           O  
ATOM     17  CB  PRO A   2     -11.761 -45.967 -44.207  1.00  0.00           C  
ATOM     18  CG  PRO A   2     -12.197 -46.812 -45.403  1.00  0.00           C  
ATOM     19  CD  PRO A   2     -11.562 -48.185 -45.160  1.00  0.00           C  
ATOM     20  HA  PRO A   2     -10.817 -46.670 -42.425  1.00  0.00           H  
ATOM     21  HB2 PRO A   2     -12.492 -45.195 -43.966  1.00  0.00           H  
ATOM     22  HB3 PRO A   2     -10.788 -45.521 -44.413  1.00  0.00           H  
ATOM     23  HG2 PRO A   2     -13.283 -46.912 -45.399  1.00  0.00           H  
ATOM     24  HG3 PRO A   2     -11.865 -46.376 -46.345  1.00  0.00           H  
ATOM     25  HD2 PRO A   2     -12.259 -48.972 -45.450  1.00  0.00           H  
ATOM     26  HD3 PRO A   2     -10.639 -48.263 -45.734  1.00  0.00           H  
ATOM     27  N   GLU A   3     -12.755 -46.896 -40.976  1.00  0.00           N  
ATOM     28  CA  GLU A   3     -13.734 -46.998 -39.901  1.00  0.00           C  
ATOM     29  C   GLU A   3     -14.943 -46.093 -40.198  1.00  0.00           C  
ATOM     30  O   GLU A   3     -14.795 -44.895 -40.440  1.00  0.00           O  
ATOM     31  CB  GLU A   3     -12.944 -46.590 -38.646  1.00  0.00           C  
ATOM     32  CG  GLU A   3     -13.535 -46.980 -37.291  1.00  0.00           C  
ATOM     33  CD  GLU A   3     -12.563 -46.645 -36.138  1.00  0.00           C  
ATOM     34  OE1 GLU A   3     -12.900 -47.004 -34.990  1.00  0.00           O  
ATOM     35  OE2 GLU A   3     -11.488 -46.057 -36.407  1.00  0.00           O1-
ATOM     36  H   GLU A   3     -11.868 -46.509 -40.687  1.00  0.00           H  
ATOM     37  HA  GLU A   3     -14.062 -48.033 -39.800  1.00  0.00           H  
ATOM     38  HB2 GLU A   3     -12.782 -45.512 -38.669  1.00  0.00           H  
ATOM     39  HB3 GLU A   3     -11.969 -47.073 -38.706  1.00  0.00           H  
ATOM     40  HG2 GLU A   3     -14.477 -46.450 -37.151  1.00  0.00           H  
ATOM     41  HG3 GLU A   3     -13.739 -48.051 -37.298  1.00  0.00           H  
ATOM     42  N   ALA A   4     -16.141 -46.679 -40.262  1.00  0.00           N  
ATOM     43  CA  ALA A   4     -17.372 -45.957 -40.565  1.00  0.00           C  
ATOM     44  C   ALA A   4     -17.682 -44.957 -39.440  1.00  0.00           C  
ATOM     45  O   ALA A   4     -17.978 -45.353 -38.313  1.00  0.00           O  
ATOM     46  CB  ALA A   4     -18.502 -46.974 -40.779  1.00  0.00           C  
ATOM     47  H   ALA A   4     -16.215 -47.662 -40.045  1.00  0.00           H  
ATOM     48  HA  ALA A   4     -17.230 -45.401 -41.492  1.00  0.00           H  
ATOM     49  HB1 ALA A   4     -18.658 -47.555 -39.871  1.00  0.00           H  
ATOM     50  HB2 ALA A   4     -19.425 -46.446 -41.021  1.00  0.00           H  
ATOM     51  HB3 ALA A   4     -18.249 -47.643 -41.601  1.00  0.00           H  
ATOM     52  N   ALA A   5     -17.603 -43.661 -39.750  1.00  0.00           N  
ATOM     53  CA  ALA A   5     -17.922 -42.598 -38.808  1.00  0.00           C  
ATOM     54  C   ALA A   5     -19.385 -42.731 -38.328  1.00  0.00           C  
ATOM     55  O   ALA A   5     -20.286 -42.880 -39.160  1.00  0.00           O  
ATOM     56  CB  ALA A   5     -17.651 -41.238 -39.464  1.00  0.00           C  
ATOM     57  H   ALA A   5     -17.271 -43.405 -40.669  1.00  0.00           H  
ATOM     58  HA  ALA A   5     -17.237 -42.710 -37.968  1.00  0.00           H  
ATOM     59  HB1 ALA A   5     -17.854 -40.442 -38.749  1.00  0.00           H  
ATOM     60  HB2 ALA A   5     -18.297 -41.110 -40.332  1.00  0.00           H  
ATOM     61  HB3 ALA A   5     -16.608 -41.178 -39.775  1.00  0.00           H  
ATOM     62  N   PRO A   6     -19.640 -42.688 -37.008  1.00  0.00           N  
ATOM     63  CA  PRO A   6     -20.970 -42.871 -36.442  1.00  0.00           C  
ATOM     64  C   PRO A   6     -21.906 -41.759 -36.921  1.00  0.00           C  
ATOM     65  O   PRO A   6     -21.684 -40.575 -36.661  1.00  0.00           O  
ATOM     66  CB  PRO A   6     -20.774 -42.889 -34.920  1.00  0.00           C  
ATOM     67  CG  PRO A   6     -19.466 -42.128 -34.709  1.00  0.00           C  
ATOM     68  CD  PRO A   6     -18.662 -42.465 -35.958  1.00  0.00           C  
ATOM     69  HA  PRO A   6     -21.368 -43.835 -36.758  1.00  0.00           H  
ATOM     70  HB2 PRO A   6     -20.648 -43.920 -34.588  1.00  0.00           H  
ATOM     71  HB3 PRO A   6     -21.604 -42.420 -34.391  1.00  0.00           H  
ATOM     72  HG2 PRO A   6     -19.666 -41.057 -34.682  1.00  0.00           H  
ATOM     73  HG3 PRO A   6     -18.953 -42.445 -33.801  1.00  0.00           H  
ATOM     74  HD2 PRO A   6     -18.091 -43.380 -35.796  1.00  0.00           H  
ATOM     75  HD3 PRO A   6     -17.995 -41.638 -36.199  1.00  0.00           H  
ATOM     76  N   GLY A   7     -22.953 -42.157 -37.647  1.00  0.00           N  
ATOM     77  CA  GLY A   7     -24.011 -41.268 -38.102  1.00  0.00           C  
ATOM     78  C   GLY A   7     -24.636 -40.538 -36.918  1.00  0.00           C  
ATOM     79  O   GLY A   7     -25.109 -41.160 -35.969  1.00  0.00           O  
ATOM     80  H   GLY A   7     -23.026 -43.140 -37.870  1.00  0.00           H  
ATOM     81  HA2 GLY A   7     -23.596 -40.547 -38.806  1.00  0.00           H  
ATOM     82  HA3 GLY A   7     -24.789 -41.843 -38.603  1.00  0.00           H  
ATOM     83  N   TYR A   8     -24.621 -39.208 -36.988  1.00  0.00           N  
ATOM     84  CA  TYR A   8     -25.349 -38.337 -36.077  1.00  0.00           C  
ATOM     85  C   TYR A   8     -26.828 -38.730 -36.103  1.00  0.00           C  
ATOM     86  O   TYR A   8     -27.531 -38.481 -37.083  1.00  0.00           O  
ATOM     87  CB  TYR A   8     -25.152 -36.870 -36.507  1.00  0.00           C  
ATOM     88  CG  TYR A   8     -24.145 -36.097 -35.679  1.00  0.00           C  
ATOM     89  CD1 TYR A   8     -24.604 -35.128 -34.765  1.00  0.00           C  
ATOM     90  CD2 TYR A   8     -22.763 -36.331 -35.820  1.00  0.00           C  
ATOM     91  CE1 TYR A   8     -23.688 -34.384 -33.999  1.00  0.00           C  
ATOM     92  CE2 TYR A   8     -21.842 -35.587 -35.056  1.00  0.00           C  
ATOM     93  CZ  TYR A   8     -22.303 -34.613 -34.146  1.00  0.00           C  
ATOM     94  OH  TYR A   8     -21.417 -33.896 -33.407  1.00  0.00           O  
ATOM     95  H   TYR A   8     -24.149 -38.781 -37.772  1.00  0.00           H  
ATOM     96  HA  TYR A   8     -24.969 -38.468 -35.064  1.00  0.00           H  
ATOM     97  HB2 TYR A   8     -26.107 -36.352 -36.432  1.00  0.00           H  
ATOM     98  HB3 TYR A   8     -24.863 -36.820 -37.557  1.00  0.00           H  
ATOM     99  HD1 TYR A   8     -25.664 -34.951 -34.653  1.00  0.00           H  
ATOM    100  HD2 TYR A   8     -22.406 -37.085 -36.507  1.00  0.00           H  
ATOM    101  HE1 TYR A   8     -24.046 -33.641 -33.302  1.00  0.00           H  
ATOM    102  HE2 TYR A   8     -20.781 -35.759 -35.155  1.00  0.00           H  
ATOM    103  HH  TYR A   8     -21.859 -33.276 -32.824  1.00  0.00           H  
ATOM    104  N   THR A   9     -27.309 -39.351 -35.028  1.00  0.00           N  
ATOM    105  CA  THR A   9     -28.740 -39.544 -34.811  1.00  0.00           C  
ATOM    106  C   THR A   9     -29.363 -38.166 -34.658  1.00  0.00           C  
ATOM    107  O   THR A   9     -29.144 -37.475 -33.660  1.00  0.00           O  
ATOM    108  CB  THR A   9     -29.022 -40.415 -33.580  1.00  0.00           C  
ATOM    109  CG2 THR A   9     -28.590 -41.863 -33.810  1.00  0.00           C  
ATOM    110  OG1 THR A   9     -28.320 -39.919 -32.464  1.00  0.00           O  
ATOM    111  H   THR A   9     -26.676 -39.640 -34.296  1.00  0.00           H  
ATOM    112  HA  THR A   9     -29.173 -40.034 -35.683  1.00  0.00           H  
ATOM    113  HB  THR A   9     -30.092 -40.397 -33.369  1.00  0.00           H  
ATOM    114  HG1 THR A   9     -28.520 -38.981 -32.416  1.00  0.00           H  
ATOM    115 HG21 THR A   9     -29.126 -42.278 -34.664  1.00  0.00           H  
ATOM    116 HG22 THR A   9     -27.517 -41.913 -33.999  1.00  0.00           H  
ATOM    117 HG23 THR A   9     -28.822 -42.453 -32.923  1.00  0.00           H  
ATOM    118  N   THR A  10     -30.097 -37.751 -35.685  1.00  0.00           N  
ATOM    119  CA  THR A  10     -30.949 -36.568 -35.679  1.00  0.00           C  
ATOM    120  C   THR A  10     -31.838 -36.620 -34.446  1.00  0.00           C  
ATOM    121  O   THR A  10     -32.577 -37.587 -34.258  1.00  0.00           O  
ATOM    122  CB  THR A  10     -31.804 -36.534 -36.954  1.00  0.00           C  
ATOM    123  CG2 THR A  10     -30.952 -36.173 -38.172  1.00  0.00           C  
ATOM    124  OG1 THR A  10     -32.363 -37.808 -37.191  1.00  0.00           O  
ATOM    125  H   THR A  10     -30.161 -38.344 -36.500  1.00  0.00           H  
ATOM    126  HA  THR A  10     -30.330 -35.671 -35.641  1.00  0.00           H  
ATOM    127  HB  THR A  10     -32.598 -35.796 -36.844  1.00  0.00           H  
ATOM    128  HG1 THR A  10     -32.881 -38.034 -36.415  1.00  0.00           H  
ATOM    129 HG21 THR A  10     -30.480 -35.203 -38.020  1.00  0.00           H  
ATOM    130 HG22 THR A  10     -31.592 -36.120 -39.052  1.00  0.00           H  
ATOM    131 HG23 THR A  10     -30.184 -36.929 -38.337  1.00  0.00           H  
ATOM    132  N   TYR A  11     -31.698 -35.606 -33.593  1.00  0.00           N  
ATOM    133  CA  TYR A  11     -32.462 -35.415 -32.367  1.00  0.00           C  
ATOM    134  C   TYR A  11     -33.949 -35.456 -32.728  1.00  0.00           C  
ATOM    135  O   TYR A  11     -34.473 -34.509 -33.305  1.00  0.00           O  
ATOM    136  CB  TYR A  11     -32.037 -34.073 -31.731  1.00  0.00           C  
ATOM    137  CG  TYR A  11     -31.596 -34.158 -30.284  1.00  0.00           C  
ATOM    138  CD1 TYR A  11     -32.435 -33.671 -29.263  1.00  0.00           C  
ATOM    139  CD2 TYR A  11     -30.327 -34.682 -29.965  1.00  0.00           C  
ATOM    140  CE1 TYR A  11     -32.001 -33.694 -27.924  1.00  0.00           C  
ATOM    141  CE2 TYR A  11     -29.892 -34.710 -28.626  1.00  0.00           C  
ATOM    142  CZ  TYR A  11     -30.728 -34.209 -27.604  1.00  0.00           C  
ATOM    143  OH  TYR A  11     -30.310 -34.224 -26.312  1.00  0.00           O  
ATOM    144  H   TYR A  11     -31.033 -34.884 -33.828  1.00  0.00           H  
ATOM    145  HA  TYR A  11     -32.239 -36.228 -31.675  1.00  0.00           H  
ATOM    146  HB2 TYR A  11     -32.849 -33.350 -31.804  1.00  0.00           H  
ATOM    147  HB3 TYR A  11     -31.208 -33.642 -32.293  1.00  0.00           H  
ATOM    148  HD1 TYR A  11     -33.410 -33.277 -29.507  1.00  0.00           H  
ATOM    149  HD2 TYR A  11     -29.689 -35.058 -30.750  1.00  0.00           H  
ATOM    150  HE1 TYR A  11     -32.637 -33.322 -27.134  1.00  0.00           H  
ATOM    151  HE2 TYR A  11     -28.919 -35.112 -28.385  1.00  0.00           H  
ATOM    152  HH  TYR A  11     -29.443 -34.629 -26.227  1.00  0.00           H  
ATOM    153  N   GLY A  12     -34.589 -36.599 -32.474  1.00  0.00           N  
ATOM    154  CA  GLY A  12     -36.014 -36.770 -32.694  1.00  0.00           C  
ATOM    155  C   GLY A  12     -36.755 -35.713 -31.893  1.00  0.00           C  
ATOM    156  O   GLY A  12     -36.533 -35.574 -30.689  1.00  0.00           O  
ATOM    157  H   GLY A  12     -34.059 -37.379 -32.110  1.00  0.00           H  
ATOM    158  HA2 GLY A  12     -36.337 -37.757 -32.361  1.00  0.00           H  
ATOM    159  HA3 GLY A  12     -36.235 -36.657 -33.755  1.00  0.00           H  
ATOM    160  N   ASP A  13     -37.593 -34.957 -32.593  1.00  0.00           N  
ATOM    161  CA  ASP A  13     -38.479 -33.946 -32.044  1.00  0.00           C  
ATOM    162  C   ASP A  13     -39.226 -34.515 -30.834  1.00  0.00           C  
ATOM    163  O   ASP A  13     -40.140 -35.334 -30.968  1.00  0.00           O  
ATOM    164  CB  ASP A  13     -39.463 -33.523 -33.142  1.00  0.00           C  
ATOM    165  CG  ASP A  13     -38.750 -32.866 -34.323  1.00  0.00           C  
ATOM    166  OD1 ASP A  13     -38.138 -31.802 -34.088  1.00  0.00           O  
ATOM    167  OD2 ASP A  13     -38.841 -33.432 -35.434  1.00  0.00           O1-
ATOM    168  H   ASP A  13     -37.607 -35.066 -33.597  1.00  0.00           H  
ATOM    169  HA  ASP A  13     -37.894 -33.077 -31.742  1.00  0.00           H  
ATOM    170  HB2 ASP A  13     -40.023 -34.391 -33.489  1.00  0.00           H  
ATOM    171  HB3 ASP A  13     -40.174 -32.811 -32.722  1.00  0.00           H  
ATOM    172  N   TYR A  14     -38.821 -34.107 -29.629  1.00  0.00           N  
ATOM    173  CA  TYR A  14     -39.431 -34.561 -28.384  1.00  0.00           C  
ATOM    174  C   TYR A  14     -40.793 -33.876 -28.209  1.00  0.00           C  
ATOM    175  O   TYR A  14     -40.967 -32.919 -27.453  1.00  0.00           O  
ATOM    176  CB  TYR A  14     -38.463 -34.378 -27.205  1.00  0.00           C  
ATOM    177  CG  TYR A  14     -38.796 -35.252 -26.007  1.00  0.00           C  
ATOM    178  CD1 TYR A  14     -39.623 -34.769 -24.974  1.00  0.00           C  
ATOM    179  CD2 TYR A  14     -38.277 -36.560 -25.934  1.00  0.00           C  
ATOM    180  CE1 TYR A  14     -39.929 -35.590 -23.870  1.00  0.00           C  
ATOM    181  CE2 TYR A  14     -38.571 -37.379 -24.828  1.00  0.00           C  
ATOM    182  CZ  TYR A  14     -39.400 -36.897 -23.795  1.00  0.00           C  
ATOM    183  OH  TYR A  14     -39.695 -37.695 -22.735  1.00  0.00           O  
ATOM    184  H   TYR A  14     -37.989 -33.536 -29.583  1.00  0.00           H  
ATOM    185  HA  TYR A  14     -39.612 -35.631 -28.479  1.00  0.00           H  
ATOM    186  HB2 TYR A  14     -37.459 -34.641 -27.537  1.00  0.00           H  
ATOM    187  HB3 TYR A  14     -38.436 -33.330 -26.904  1.00  0.00           H  
ATOM    188  HD1 TYR A  14     -40.024 -33.767 -25.032  1.00  0.00           H  
ATOM    189  HD2 TYR A  14     -37.646 -36.933 -26.728  1.00  0.00           H  
ATOM    190  HE1 TYR A  14     -40.574 -35.223 -23.085  1.00  0.00           H  
ATOM    191  HE2 TYR A  14     -38.177 -38.383 -24.765  1.00  0.00           H  
ATOM    192  HH  TYR A  14     -40.353 -37.290 -22.166  1.00  0.00           H  
ATOM    193  N   LYS A  15     -41.781 -34.354 -28.964  1.00  0.00           N  
ATOM    194  CA  LYS A  15     -43.190 -33.982 -28.850  1.00  0.00           C  
ATOM    195  C   LYS A  15     -43.815 -34.786 -27.707  1.00  0.00           C  
ATOM    196  O   LYS A  15     -44.498 -35.776 -27.941  1.00  0.00           O  
ATOM    197  CB  LYS A  15     -43.891 -34.197 -30.213  1.00  0.00           C  
ATOM    198  CG  LYS A  15     -44.518 -32.910 -30.761  1.00  0.00           C  
ATOM    199  CD  LYS A  15     -45.578 -33.266 -31.808  1.00  0.00           C  
ATOM    200  CE  LYS A  15     -46.109 -32.011 -32.502  1.00  0.00           C  
ATOM    201  NZ  LYS A  15     -47.063 -32.371 -33.579  1.00  0.00           N1+
ATOM    202  H   LYS A  15     -41.516 -35.043 -29.653  1.00  0.00           H  
ATOM    203  HA  LYS A  15     -43.249 -32.929 -28.576  1.00  0.00           H  
ATOM    204  HB2 LYS A  15     -43.183 -34.577 -30.949  1.00  0.00           H  
ATOM    205  HB3 LYS A  15     -44.678 -34.947 -30.131  1.00  0.00           H  
ATOM    206  HG2 LYS A  15     -44.997 -32.354 -29.954  1.00  0.00           H  
ATOM    207  HG3 LYS A  15     -43.737 -32.294 -31.207  1.00  0.00           H  
ATOM    208  HD2 LYS A  15     -45.126 -33.924 -32.550  1.00  0.00           H  
ATOM    209  HD3 LYS A  15     -46.399 -33.793 -31.322  1.00  0.00           H  
ATOM    210  HE2 LYS A  15     -46.587 -31.372 -31.760  1.00  0.00           H  
ATOM    211  HE3 LYS A  15     -45.262 -31.467 -32.920  1.00  0.00           H  
ATOM    212  HZ1 LYS A  15     -46.610 -32.962 -34.262  1.00  0.00           H  
ATOM    213  HZ2 LYS A  15     -47.397 -31.541 -34.048  1.00  0.00           H  
ATOM    214  HZ3 LYS A  15     -47.854 -32.871 -33.198  1.00  0.00           H  
ATOM    215  N   GLY A  16     -43.572 -34.405 -26.455  1.00  0.00           N  
ATOM    216  CA  GLY A  16     -44.254 -35.106 -25.363  1.00  0.00           C  
ATOM    217  C   GLY A  16     -43.735 -34.866 -23.960  1.00  0.00           C  
ATOM    218  O   GLY A  16     -43.226 -35.790 -23.343  1.00  0.00           O  
ATOM    219  H   GLY A  16     -42.892 -33.678 -26.282  1.00  0.00           H  
ATOM    220  HA2 GLY A  16     -45.311 -34.841 -25.383  1.00  0.00           H  
ATOM    221  HA3 GLY A  16     -44.189 -36.181 -25.537  1.00  0.00           H  
ATOM    222  N   ALA A  17     -43.903 -33.656 -23.429  1.00  0.00           N  
ATOM    223  CA  ALA A  17     -44.000 -33.439 -21.979  1.00  0.00           C  
ATOM    224  C   ALA A  17     -44.575 -32.041 -21.683  1.00  0.00           C  
ATOM    225  O   ALA A  17     -43.989 -31.257 -20.946  1.00  0.00           O  
ATOM    226  CB  ALA A  17     -42.643 -33.661 -21.287  1.00  0.00           C  
ATOM    227  H   ALA A  17     -44.214 -32.912 -24.036  1.00  0.00           H  
ATOM    228  HA  ALA A  17     -44.701 -34.165 -21.569  1.00  0.00           H  
ATOM    229  HB1 ALA A  17     -42.325 -34.702 -21.361  1.00  0.00           H  
ATOM    230  HB2 ALA A  17     -42.728 -33.421 -20.227  1.00  0.00           H  
ATOM    231  HB3 ALA A  17     -41.885 -33.018 -21.734  1.00  0.00           H  
ATOM    232  N   GLY A  18     -45.691 -31.689 -22.328  1.00  0.00           N  
ATOM    233  CA  GLY A  18     -46.296 -30.360 -22.204  1.00  0.00           C  
ATOM    234  C   GLY A  18     -47.226 -30.160 -21.005  1.00  0.00           C  
ATOM    235  O   GLY A  18     -47.532 -29.016 -20.702  1.00  0.00           O  
ATOM    236  H   GLY A  18     -46.151 -32.363 -22.924  1.00  0.00           H  
ATOM    237  HA2 GLY A  18     -45.511 -29.606 -22.146  1.00  0.00           H  
ATOM    238  HA3 GLY A  18     -46.882 -30.159 -23.101  1.00  0.00           H  
ATOM    239  N   GLU A  19     -47.700 -31.208 -20.319  1.00  0.00           N  
ATOM    240  CA  GLU A  19     -48.945 -31.044 -19.535  1.00  0.00           C  
ATOM    241  C   GLU A  19     -48.953 -31.588 -18.098  1.00  0.00           C  
ATOM    242  O   GLU A  19     -50.006 -31.594 -17.472  1.00  0.00           O  
ATOM    243  CB  GLU A  19     -50.142 -31.558 -20.356  1.00  0.00           C  
ATOM    244  CG  GLU A  19     -50.333 -30.740 -21.646  1.00  0.00           C  
ATOM    245  CD  GLU A  19     -51.669 -31.007 -22.347  1.00  0.00           C  
ATOM    246  OE1 GLU A  19     -51.983 -30.223 -23.270  1.00  0.00           O  
ATOM    247  OE2 GLU A  19     -52.338 -32.002 -21.990  1.00  0.00           O1-
ATOM    248  H   GLU A  19     -47.453 -32.139 -20.624  1.00  0.00           H  
ATOM    249  HA  GLU A  19     -49.141 -29.983 -19.383  1.00  0.00           H  
ATOM    250  HB2 GLU A  19     -51.048 -31.458 -19.758  1.00  0.00           H  
ATOM    251  HB3 GLU A  19     -49.993 -32.610 -20.599  1.00  0.00           H  
ATOM    252  HG2 GLU A  19     -50.277 -29.680 -21.398  1.00  0.00           H  
ATOM    253  HG3 GLU A  19     -49.524 -30.972 -22.339  1.00  0.00           H  
ATOM    254  N   ASN A  20     -47.829 -32.018 -17.512  1.00  0.00           N  
ATOM    255  CA  ASN A  20     -47.887 -32.591 -16.153  1.00  0.00           C  
ATOM    256  C   ASN A  20     -46.682 -32.293 -15.248  1.00  0.00           C  
ATOM    257  O   ASN A  20     -46.211 -33.156 -14.512  1.00  0.00           O  
ATOM    258  CB  ASN A  20     -48.292 -34.080 -16.240  1.00  0.00           C  
ATOM    259  CG  ASN A  20     -49.633 -34.307 -15.565  1.00  0.00           C  
ATOM    260  ND2 ASN A  20     -50.623 -34.772 -16.290  1.00  0.00           N  
ATOM    261  OD1 ASN A  20     -49.817 -34.057 -14.387  1.00  0.00           O  
ATOM    262  H   ASN A  20     -46.956 -31.981 -18.018  1.00  0.00           H  
ATOM    263  HA  ASN A  20     -48.689 -32.078 -15.622  1.00  0.00           H  
ATOM    264  HB2 ASN A  20     -48.360 -34.397 -17.281  1.00  0.00           H  
ATOM    265  HB3 ASN A  20     -47.563 -34.729 -15.755  1.00  0.00           H  
ATOM    266 HD21 ASN A  20     -50.535 -34.826 -17.295  1.00  0.00           H  
ATOM    267 HD22 ASN A  20     -51.520 -34.813 -15.827  1.00  0.00           H  
ATOM    268  N   LEU A  21     -46.172 -31.061 -15.276  1.00  0.00           N  
ATOM    269  CA  LEU A  21     -45.265 -30.595 -14.224  1.00  0.00           C  
ATOM    270  C   LEU A  21     -46.099 -29.952 -13.106  1.00  0.00           C  
ATOM    271  O   LEU A  21     -46.770 -28.950 -13.364  1.00  0.00           O  
ATOM    272  CB  LEU A  21     -44.201 -29.663 -14.818  1.00  0.00           C  
ATOM    273  CG  LEU A  21     -43.049 -30.481 -15.442  1.00  0.00           C  
ATOM    274  CD1 LEU A  21     -42.621 -29.891 -16.781  1.00  0.00           C  
ATOM    275  CD2 LEU A  21     -41.836 -30.518 -14.507  1.00  0.00           C  
ATOM    276  H   LEU A  21     -46.616 -30.369 -15.861  1.00  0.00           H  
ATOM    277  HA  LEU A  21     -44.724 -31.445 -13.810  1.00  0.00           H  
ATOM    278  HB2 LEU A  21     -44.669 -29.023 -15.567  1.00  0.00           H  
ATOM    279  HB3 LEU A  21     -43.807 -29.015 -14.036  1.00  0.00           H  
ATOM    280  HG  LEU A  21     -43.372 -31.505 -15.629  1.00  0.00           H  
ATOM    281 HD11 LEU A  21     -42.289 -28.861 -16.652  1.00  0.00           H  
ATOM    282 HD12 LEU A  21     -43.461 -29.914 -17.476  1.00  0.00           H  
ATOM    283 HD13 LEU A  21     -41.810 -30.484 -17.205  1.00  0.00           H  
ATOM    284 HD21 LEU A  21     -41.453 -29.510 -14.348  1.00  0.00           H  
ATOM    285 HD22 LEU A  21     -42.127 -30.951 -13.550  1.00  0.00           H  
ATOM    286 HD23 LEU A  21     -41.054 -31.135 -14.949  1.00  0.00           H  
ATOM    287  N   PRO A  22     -46.076 -30.494 -11.873  1.00  0.00           N  
ATOM    288  CA  PRO A  22     -46.703 -29.850 -10.731  1.00  0.00           C  
ATOM    289  C   PRO A  22     -46.145 -28.434 -10.594  1.00  0.00           C  
ATOM    290  O   PRO A  22     -44.937 -28.244 -10.437  1.00  0.00           O  
ATOM    291  CB  PRO A  22     -46.383 -30.716  -9.504  1.00  0.00           C  
ATOM    292  CG  PRO A  22     -45.926 -32.054 -10.082  1.00  0.00           C  
ATOM    293  CD  PRO A  22     -45.391 -31.707 -11.465  1.00  0.00           C  
ATOM    294  HA  PRO A  22     -47.781 -29.824 -10.887  1.00  0.00           H  
ATOM    295  HB2 PRO A  22     -47.261 -30.841  -8.872  1.00  0.00           H  
ATOM    296  HB3 PRO A  22     -45.567 -30.282  -8.926  1.00  0.00           H  
ATOM    297  HG2 PRO A  22     -46.785 -32.718 -10.185  1.00  0.00           H  
ATOM    298  HG3 PRO A  22     -45.158 -32.517  -9.463  1.00  0.00           H  
ATOM    299  HD2 PRO A  22     -45.592 -32.533 -12.147  1.00  0.00           H  
ATOM    300  HD3 PRO A  22     -44.319 -31.513 -11.409  1.00  0.00           H  
ATOM    301  N   SER A  23     -47.027 -27.438 -10.666  1.00  0.00           N  
ATOM    302  CA  SER A  23     -46.693 -26.048 -10.371  1.00  0.00           C  
ATOM    303  C   SER A  23     -46.214 -25.966  -8.924  1.00  0.00           C  
ATOM    304  O   SER A  23     -47.020 -25.970  -7.993  1.00  0.00           O  
ATOM    305  CB  SER A  23     -47.920 -25.160 -10.608  1.00  0.00           C  
ATOM    306  OG  SER A  23     -47.667 -23.834 -10.190  1.00  0.00           O  
ATOM    307  H   SER A  23     -47.981 -27.667 -10.905  1.00  0.00           H  
ATOM    308  HA  SER A  23     -45.894 -25.715 -11.033  1.00  0.00           H  
ATOM    309  HB2 SER A  23     -48.162 -25.161 -11.671  1.00  0.00           H  
ATOM    310  HB3 SER A  23     -48.772 -25.552 -10.052  1.00  0.00           H  
ATOM    311  HG  SER A  23     -47.609 -23.832  -9.232  1.00  0.00           H  
ATOM    312  N   TYR A  24     -44.898 -25.919  -8.724  1.00  0.00           N  
ATOM    313  CA  TYR A  24     -44.327 -25.739  -7.397  1.00  0.00           C  
ATOM    314  C   TYR A  24     -44.792 -24.395  -6.824  1.00  0.00           C  
ATOM    315  O   TYR A  24     -44.785 -23.391  -7.545  1.00  0.00           O  
ATOM    316  CB  TYR A  24     -42.795 -25.836  -7.429  1.00  0.00           C  
ATOM    317  CG  TYR A  24     -42.278 -27.182  -6.961  1.00  0.00           C  
ATOM    318  CD1 TYR A  24     -41.733 -27.314  -5.668  1.00  0.00           C  
ATOM    319  CD2 TYR A  24     -42.374 -28.306  -7.804  1.00  0.00           C  
ATOM    320  CE1 TYR A  24     -41.270 -28.567  -5.221  1.00  0.00           C  
ATOM    321  CE2 TYR A  24     -41.910 -29.558  -7.361  1.00  0.00           C  
ATOM    322  CZ  TYR A  24     -41.356 -29.691  -6.072  1.00  0.00           C  
ATOM    323  OH  TYR A  24     -40.910 -30.903  -5.650  1.00  0.00           O  
ATOM    324  H   TYR A  24     -44.284 -26.036  -9.517  1.00  0.00           H  
ATOM    325  HA  TYR A  24     -44.710 -26.548  -6.775  1.00  0.00           H  
ATOM    326  HB2 TYR A  24     -42.376 -25.066  -6.782  1.00  0.00           H  
ATOM    327  HB3 TYR A  24     -42.427 -25.637  -8.435  1.00  0.00           H  
ATOM    328  HD1 TYR A  24     -41.670 -26.454  -5.018  1.00  0.00           H  
ATOM    329  HD2 TYR A  24     -42.811 -28.212  -8.787  1.00  0.00           H  
ATOM    330  HE1 TYR A  24     -40.852 -28.667  -4.230  1.00  0.00           H  
ATOM    331  HE2 TYR A  24     -41.980 -30.426  -8.000  1.00  0.00           H  
ATOM    332  HH  TYR A  24     -40.572 -30.875  -4.752  1.00  0.00           H  
ATOM    333  N   PRO A  25     -45.179 -24.336  -5.538  1.00  0.00           N  
ATOM    334  CA  PRO A  25     -45.431 -23.065  -4.886  1.00  0.00           C  
ATOM    335  C   PRO A  25     -44.161 -22.220  -4.987  1.00  0.00           C  
ATOM    336  O   PRO A  25     -43.098 -22.597  -4.491  1.00  0.00           O  
ATOM    337  CB  PRO A  25     -45.839 -23.401  -3.448  1.00  0.00           C  
ATOM    338  CG  PRO A  25     -45.237 -24.786  -3.207  1.00  0.00           C  
ATOM    339  CD  PRO A  25     -45.256 -25.433  -4.589  1.00  0.00           C  
ATOM    340  HA  PRO A  25     -46.254 -22.552  -5.383  1.00  0.00           H  
ATOM    341  HB2 PRO A  25     -45.466 -22.668  -2.732  1.00  0.00           H  
ATOM    342  HB3 PRO A  25     -46.925 -23.466  -3.391  1.00  0.00           H  
ATOM    343  HG2 PRO A  25     -44.206 -24.682  -2.871  1.00  0.00           H  
ATOM    344  HG3 PRO A  25     -45.817 -25.360  -2.485  1.00  0.00           H  
ATOM    345  HD2 PRO A  25     -44.410 -26.114  -4.683  1.00  0.00           H  
ATOM    346  HD3 PRO A  25     -46.193 -25.970  -4.736  1.00  0.00           H  
ATOM    347  N   SER A  26     -44.278 -21.087  -5.680  1.00  0.00           N  
ATOM    348  CA  SER A  26     -43.251 -20.055  -5.708  1.00  0.00           C  
ATOM    349  C   SER A  26     -42.942 -19.685  -4.263  1.00  0.00           C  
ATOM    350  O   SER A  26     -43.806 -19.170  -3.548  1.00  0.00           O  
ATOM    351  CB  SER A  26     -43.762 -18.845  -6.493  1.00  0.00           C  
ATOM    352  OG  SER A  26     -42.805 -17.806  -6.496  1.00  0.00           O  
ATOM    353  H   SER A  26     -45.151 -20.916  -6.158  1.00  0.00           H  
ATOM    354  HA  SER A  26     -42.355 -20.441  -6.192  1.00  0.00           H  
ATOM    355  HB2 SER A  26     -43.966 -19.148  -7.520  1.00  0.00           H  
ATOM    356  HB3 SER A  26     -44.685 -18.481  -6.041  1.00  0.00           H  
ATOM    357  HG  SER A  26     -43.135 -17.093  -7.047  1.00  0.00           H  
ATOM    358  N   TYR A  27     -41.733 -20.013  -3.804  1.00  0.00           N  
ATOM    359  CA  TYR A  27     -41.275 -19.596  -2.491  1.00  0.00           C  
ATOM    360  C   TYR A  27     -41.283 -18.075  -2.489  1.00  0.00           C  
ATOM    361  O   TYR A  27     -40.495 -17.438  -3.191  1.00  0.00           O  
ATOM    362  CB  TYR A  27     -39.890 -20.173  -2.169  1.00  0.00           C  
ATOM    363  CG  TYR A  27     -39.950 -21.541  -1.519  1.00  0.00           C  
ATOM    364  CD1 TYR A  27     -39.823 -21.659  -0.120  1.00  0.00           C  
ATOM    365  CD2 TYR A  27     -40.167 -22.691  -2.303  1.00  0.00           C  
ATOM    366  CE1 TYR A  27     -39.894 -22.924   0.495  1.00  0.00           C  
ATOM    367  CE2 TYR A  27     -40.235 -23.957  -1.692  1.00  0.00           C  
ATOM    368  CZ  TYR A  27     -40.097 -24.077  -0.295  1.00  0.00           C  
ATOM    369  OH  TYR A  27     -40.167 -25.302   0.288  1.00  0.00           O  
ATOM    370  H   TYR A  27     -41.099 -20.508  -4.415  1.00  0.00           H  
ATOM    371  HA  TYR A  27     -41.978 -19.952  -1.738  1.00  0.00           H  
ATOM    372  HB2 TYR A  27     -39.286 -20.221  -3.075  1.00  0.00           H  
ATOM    373  HB3 TYR A  27     -39.384 -19.494  -1.483  1.00  0.00           H  
ATOM    374  HD1 TYR A  27     -39.680 -20.776   0.486  1.00  0.00           H  
ATOM    375  HD2 TYR A  27     -40.302 -22.606  -3.371  1.00  0.00           H  
ATOM    376  HE1 TYR A  27     -39.798 -23.011   1.567  1.00  0.00           H  
ATOM    377  HE2 TYR A  27     -40.409 -24.843  -2.285  1.00  0.00           H  
ATOM    378  HH  TYR A  27     -40.090 -25.256   1.243  1.00  0.00           H  
ATOM    379  N   GLY A  28     -42.217 -17.508  -1.721  1.00  0.00           N  
ATOM    380  CA  GLY A  28     -42.301 -16.078  -1.497  1.00  0.00           C  
ATOM    381  C   GLY A  28     -40.905 -15.557  -1.199  1.00  0.00           C  
ATOM    382  O   GLY A  28     -40.211 -16.089  -0.331  1.00  0.00           O  
ATOM    383  H   GLY A  28     -42.911 -18.110  -1.301  1.00  0.00           H  
ATOM    384  HA2 GLY A  28     -42.704 -15.597  -2.388  1.00  0.00           H  
ATOM    385  HA3 GLY A  28     -42.948 -15.866  -0.646  1.00  0.00           H  
ATOM    386  N   SER A  29     -40.483 -14.559  -1.975  1.00  0.00           N  
ATOM    387  CA  SER A  29     -39.235 -13.846  -1.751  1.00  0.00           C  
ATOM    388  C   SER A  29     -39.205 -13.454  -0.280  1.00  0.00           C  
ATOM    389  O   SER A  29     -39.990 -12.609   0.157  1.00  0.00           O  
ATOM    390  CB  SER A  29     -39.189 -12.616  -2.663  1.00  0.00           C  
ATOM    391  OG  SER A  29     -37.979 -11.902  -2.505  1.00  0.00           O  
ATOM    392  H   SER A  29     -41.082 -14.268  -2.734  1.00  0.00           H  
ATOM    393  HA  SER A  29     -38.393 -14.497  -1.981  1.00  0.00           H  
ATOM    394  HB2 SER A  29     -39.273 -12.944  -3.699  1.00  0.00           H  
ATOM    395  HB3 SER A  29     -40.029 -11.959  -2.436  1.00  0.00           H  
ATOM    396  HG  SER A  29     -37.934 -11.243  -3.202  1.00  0.00           H  
ATOM    397  N   TYR A  30     -38.361 -14.126   0.507  1.00  0.00           N  
ATOM    398  CA  TYR A  30     -38.096 -13.717   1.874  1.00  0.00           C  
ATOM    399  C   TYR A  30     -37.492 -12.338   1.743  1.00  0.00           C  
ATOM    400  O   TYR A  30     -36.315 -12.215   1.402  1.00  0.00           O  
ATOM    401  CB  TYR A  30     -37.144 -14.684   2.586  1.00  0.00           C  
ATOM    402  CG  TYR A  30     -37.798 -15.985   2.990  1.00  0.00           C  
ATOM    403  CD1 TYR A  30     -38.512 -16.070   4.202  1.00  0.00           C  
ATOM    404  CD2 TYR A  30     -37.710 -17.104   2.142  1.00  0.00           C  
ATOM    405  CE1 TYR A  30     -39.139 -17.277   4.568  1.00  0.00           C  
ATOM    406  CE2 TYR A  30     -38.330 -18.312   2.507  1.00  0.00           C  
ATOM    407  CZ  TYR A  30     -39.048 -18.401   3.716  1.00  0.00           C  
ATOM    408  OH  TYR A  30     -39.647 -19.571   4.053  1.00  0.00           O  
ATOM    409  H   TYR A  30     -37.881 -14.929   0.127  1.00  0.00           H  
ATOM    410  HA  TYR A  30     -39.032 -13.660   2.430  1.00  0.00           H  
ATOM    411  HB2 TYR A  30     -36.286 -14.891   1.947  1.00  0.00           H  
ATOM    412  HB3 TYR A  30     -36.769 -14.200   3.488  1.00  0.00           H  
ATOM    413  HD1 TYR A  30     -38.592 -15.207   4.846  1.00  0.00           H  
ATOM    414  HD2 TYR A  30     -37.186 -17.040   1.200  1.00  0.00           H  
ATOM    415  HE1 TYR A  30     -39.698 -17.344   5.490  1.00  0.00           H  
ATOM    416  HE2 TYR A  30     -38.278 -19.174   1.859  1.00  0.00           H  
ATOM    417  HH  TYR A  30     -40.149 -19.510   4.869  1.00  0.00           H  
ATOM    418  N   GLY A  31     -38.336 -11.318   1.927  1.00  0.00           N  
ATOM    419  CA  GLY A  31     -37.953  -9.925   1.844  1.00  0.00           C  
ATOM    420  C   GLY A  31     -36.692  -9.781   2.664  1.00  0.00           C  
ATOM    421  O   GLY A  31     -36.728  -9.916   3.890  1.00  0.00           O  
ATOM    422  H   GLY A  31     -39.319 -11.545   1.972  1.00  0.00           H  
ATOM    423  HA2 GLY A  31     -37.772  -9.650   0.805  1.00  0.00           H  
ATOM    424  HA3 GLY A  31     -38.734  -9.290   2.263  1.00  0.00           H  
ATOM    425  N   ALA A  32     -35.563  -9.637   1.968  1.00  0.00           N  
ATOM    426  CA  ALA A  32     -34.274  -9.531   2.601  1.00  0.00           C  
ATOM    427  C   ALA A  32     -34.393  -8.313   3.502  1.00  0.00           C  
ATOM    428  O   ALA A  32     -34.471  -7.186   3.009  1.00  0.00           O  
ATOM    429  CB  ALA A  32     -33.182  -9.402   1.531  1.00  0.00           C  
ATOM    430  H   ALA A  32     -35.608  -9.710   0.962  1.00  0.00           H  
ATOM    431  HA  ALA A  32     -34.091 -10.424   3.200  1.00  0.00           H  
ATOM    432  HB1 ALA A  32     -32.211  -9.285   2.012  1.00  0.00           H  
ATOM    433  HB2 ALA A  32     -33.171 -10.299   0.912  1.00  0.00           H  
ATOM    434  HB3 ALA A  32     -33.376  -8.536   0.899  1.00  0.00           H  
ATOM    435  N   LYS A  33     -34.505  -8.554   4.815  1.00  0.00           N  
ATOM    436  CA  LYS A  33     -34.575  -7.494   5.817  1.00  0.00           C  
ATOM    437  C   LYS A  33     -33.463  -6.516   5.448  1.00  0.00           C  
ATOM    438  O   LYS A  33     -32.319  -6.972   5.320  1.00  0.00           O  
ATOM    439  CB  LYS A  33     -34.362  -8.065   7.226  1.00  0.00           C  
ATOM    440  CG  LYS A  33     -35.543  -8.912   7.735  1.00  0.00           C  
ATOM    441  CD  LYS A  33     -36.399  -8.170   8.775  1.00  0.00           C  
ATOM    442  CE  LYS A  33     -37.465  -9.123   9.336  1.00  0.00           C  
ATOM    443  NZ  LYS A  33     -38.179  -8.549  10.507  1.00  0.00           N1+
ATOM    444  H   LYS A  33     -34.636  -9.515   5.098  1.00  0.00           H  
ATOM    445  HA  LYS A  33     -35.552  -7.014   5.746  1.00  0.00           H  
ATOM    446  HB2 LYS A  33     -34.172  -7.244   7.917  1.00  0.00           H  
ATOM    447  HB3 LYS A  33     -33.467  -8.687   7.214  1.00  0.00           H  
ATOM    448  HG2 LYS A  33     -35.134  -9.805   8.209  1.00  0.00           H  
ATOM    449  HG3 LYS A  33     -36.171  -9.232   6.904  1.00  0.00           H  
ATOM    450  HD2 LYS A  33     -36.875  -7.308   8.308  1.00  0.00           H  
ATOM    451  HD3 LYS A  33     -35.754  -7.832   9.586  1.00  0.00           H  
ATOM    452  HE2 LYS A  33     -36.978 -10.054   9.626  1.00  0.00           H  
ATOM    453  HE3 LYS A  33     -38.171  -9.360   8.541  1.00  0.00           H  
ATOM    454  HZ1 LYS A  33     -38.659  -7.698  10.252  1.00  0.00           H  
ATOM    455  HZ2 LYS A  33     -37.542  -8.353  11.266  1.00  0.00           H  
ATOM    456  HZ3 LYS A  33     -38.875  -9.200  10.843  1.00  0.00           H  
ATOM    457  N   PRO A  34     -33.778  -5.237   5.180  1.00  0.00           N  
ATOM    458  CA  PRO A  34     -32.795  -4.297   4.675  1.00  0.00           C  
ATOM    459  C   PRO A  34     -31.624  -4.309   5.647  1.00  0.00           C  
ATOM    460  O   PRO A  34     -31.780  -3.966   6.820  1.00  0.00           O  
ATOM    461  CB  PRO A  34     -33.512  -2.944   4.575  1.00  0.00           C  
ATOM    462  CG  PRO A  34     -34.737  -3.099   5.478  1.00  0.00           C  
ATOM    463  CD  PRO A  34     -35.061  -4.585   5.373  1.00  0.00           C  
ATOM    464  HA  PRO A  34     -32.461  -4.607   3.685  1.00  0.00           H  
ATOM    465  HB2 PRO A  34     -32.879  -2.116   4.895  1.00  0.00           H  
ATOM    466  HB3 PRO A  34     -33.842  -2.791   3.548  1.00  0.00           H  
ATOM    467  HG2 PRO A  34     -34.467  -2.857   6.506  1.00  0.00           H  
ATOM    468  HG3 PRO A  34     -35.570  -2.480   5.144  1.00  0.00           H  
ATOM    469  HD2 PRO A  34     -35.554  -4.918   6.287  1.00  0.00           H  
ATOM    470  HD3 PRO A  34     -35.696  -4.769   4.507  1.00  0.00           H  
ATOM    471  N   LYS A  35     -30.467  -4.801   5.180  1.00  0.00           N  
ATOM    472  CA  LYS A  35     -29.265  -4.834   6.008  1.00  0.00           C  
ATOM    473  C   LYS A  35     -29.027  -3.396   6.473  1.00  0.00           C  
ATOM    474  O   LYS A  35     -29.071  -2.493   5.630  1.00  0.00           O  
ATOM    475  CB  LYS A  35     -28.046  -5.392   5.255  1.00  0.00           C  
ATOM    476  CG  LYS A  35     -28.070  -6.925   5.123  1.00  0.00           C  
ATOM    477  CD  LYS A  35     -26.743  -7.435   4.531  1.00  0.00           C  
ATOM    478  CE  LYS A  35     -26.638  -8.969   4.502  1.00  0.00           C  
ATOM    479  NZ  LYS A  35     -27.413  -9.581   3.391  1.00  0.00           N1+
ATOM    480  H   LYS A  35     -30.438  -5.143   4.230  1.00  0.00           H  
ATOM    481  HA  LYS A  35     -29.481  -5.463   6.871  1.00  0.00           H  
ATOM    482  HB2 LYS A  35     -27.981  -4.933   4.268  1.00  0.00           H  
ATOM    483  HB3 LYS A  35     -27.153  -5.113   5.814  1.00  0.00           H  
ATOM    484  HG2 LYS A  35     -28.900  -7.223   4.484  1.00  0.00           H  
ATOM    485  HG3 LYS A  35     -28.208  -7.365   6.111  1.00  0.00           H  
ATOM    486  HD2 LYS A  35     -25.930  -7.063   5.155  1.00  0.00           H  
ATOM    487  HD3 LYS A  35     -26.604  -7.030   3.529  1.00  0.00           H  
ATOM    488  HE2 LYS A  35     -25.586  -9.234   4.392  1.00  0.00           H  
ATOM    489  HE3 LYS A  35     -26.974  -9.362   5.462  1.00  0.00           H  
ATOM    490  HZ1 LYS A  35     -28.395  -9.359   3.473  1.00  0.00           H  
ATOM    491  HZ2 LYS A  35     -27.320 -10.586   3.402  1.00  0.00           H  
ATOM    492  HZ3 LYS A  35     -27.085  -9.250   2.495  1.00  0.00           H  
ATOM    493  N   PRO A  36     -28.825  -3.159   7.780  1.00  0.00           N  
ATOM    494  CA  PRO A  36     -28.571  -1.819   8.278  1.00  0.00           C  
ATOM    495  C   PRO A  36     -27.406  -1.237   7.482  1.00  0.00           C  
ATOM    496  O   PRO A  36     -26.343  -1.856   7.393  1.00  0.00           O  
ATOM    497  CB  PRO A  36     -28.274  -1.973   9.774  1.00  0.00           C  
ATOM    498  CG  PRO A  36     -27.871  -3.440   9.927  1.00  0.00           C  
ATOM    499  CD  PRO A  36     -28.678  -4.141   8.840  1.00  0.00           C  
ATOM    500  HA  PRO A  36     -29.458  -1.199   8.143  1.00  0.00           H  
ATOM    501  HB2 PRO A  36     -29.187  -1.791  10.340  1.00  0.00           H  
ATOM    502  HB3 PRO A  36     -27.483  -1.301  10.109  1.00  0.00           H  
ATOM    503  HG2 PRO A  36     -26.807  -3.550   9.718  1.00  0.00           H  
ATOM    504  HG3 PRO A  36     -28.108  -3.826  10.919  1.00  0.00           H  
ATOM    505  HD2 PRO A  36     -29.662  -4.413   9.221  1.00  0.00           H  
ATOM    506  HD3 PRO A  36     -28.140  -5.028   8.504  1.00  0.00           H  
ATOM    507  N   LYS A  37     -27.638  -0.086   6.839  1.00  0.00           N  
ATOM    508  CA  LYS A  37     -26.597   0.589   6.064  1.00  0.00           C  
ATOM    509  C   LYS A  37     -25.401   0.799   7.000  1.00  0.00           C  
ATOM    510  O   LYS A  37     -25.606   1.313   8.105  1.00  0.00           O  
ATOM    511  CB  LYS A  37     -27.089   1.922   5.477  1.00  0.00           C  
ATOM    512  CG  LYS A  37     -28.136   1.744   4.361  1.00  0.00           C  
ATOM    513  CD  LYS A  37     -28.433   3.092   3.680  1.00  0.00           C  
ATOM    514  CE  LYS A  37     -29.369   2.970   2.464  1.00  0.00           C  
ATOM    515  NZ  LYS A  37     -30.809   2.980   2.830  1.00  0.00           N1+
ATOM    516  H   LYS A  37     -28.548   0.343   6.927  1.00  0.00           H  
ATOM    517  HA  LYS A  37     -26.310  -0.077   5.250  1.00  0.00           H  
ATOM    518  HB2 LYS A  37     -26.225   2.441   5.061  1.00  0.00           H  
ATOM    519  HB3 LYS A  37     -27.503   2.542   6.273  1.00  0.00           H  
ATOM    520  HG2 LYS A  37     -27.746   1.050   3.616  1.00  0.00           H  
ATOM    521  HG3 LYS A  37     -29.054   1.333   4.780  1.00  0.00           H  
ATOM    522  HD2 LYS A  37     -27.488   3.500   3.321  1.00  0.00           H  
ATOM    523  HD3 LYS A  37     -28.842   3.796   4.404  1.00  0.00           H  
ATOM    524  HE2 LYS A  37     -29.117   2.064   1.913  1.00  0.00           H  
ATOM    525  HE3 LYS A  37     -29.168   3.814   1.804  1.00  0.00           H  
ATOM    526  HZ1 LYS A  37     -31.038   2.200   3.430  1.00  0.00           H  
ATOM    527  HZ2 LYS A  37     -31.052   3.839   3.303  1.00  0.00           H  
ATOM    528  HZ3 LYS A  37     -31.382   2.919   2.000  1.00  0.00           H  
ATOM    529  N   PRO A  38     -24.185   0.375   6.615  1.00  0.00           N  
ATOM    530  CA  PRO A  38     -23.011   0.611   7.437  1.00  0.00           C  
ATOM    531  C   PRO A  38     -22.915   2.113   7.693  1.00  0.00           C  
ATOM    532  O   PRO A  38     -22.999   2.914   6.760  1.00  0.00           O  
ATOM    533  CB  PRO A  38     -21.822   0.042   6.656  1.00  0.00           C  
ATOM    534  CG  PRO A  38     -22.310   0.010   5.207  1.00  0.00           C  
ATOM    535  CD  PRO A  38     -23.813  -0.214   5.339  1.00  0.00           C  
ATOM    536  HA  PRO A  38     -23.110   0.082   8.386  1.00  0.00           H  
ATOM    537  HB2 PRO A  38     -21.626  -0.977   6.992  1.00  0.00           H  
ATOM    538  HB3 PRO A  38     -20.926   0.654   6.767  1.00  0.00           H  
ATOM    539  HG2 PRO A  38     -21.831  -0.784   4.635  1.00  0.00           H  
ATOM    540  HG3 PRO A  38     -22.127   0.979   4.742  1.00  0.00           H  
ATOM    541  HD2 PRO A  38     -24.031  -1.281   5.357  1.00  0.00           H  
ATOM    542  HD3 PRO A  38     -24.325   0.267   4.505  1.00  0.00           H  
ATOM    543  N   LYS A  39     -22.811   2.496   8.971  1.00  0.00           N  
ATOM    544  CA  LYS A  39     -22.589   3.896   9.327  1.00  0.00           C  
ATOM    545  C   LYS A  39     -21.315   4.358   8.609  1.00  0.00           C  
ATOM    546  O   LYS A  39     -20.347   3.592   8.599  1.00  0.00           O  
ATOM    547  CB  LYS A  39     -22.468   4.091  10.846  1.00  0.00           C  
ATOM    548  CG  LYS A  39     -23.804   3.888  11.581  1.00  0.00           C  
ATOM    549  CD  LYS A  39     -23.665   4.275  13.063  1.00  0.00           C  
ATOM    550  CE  LYS A  39     -24.997   4.223  13.828  1.00  0.00           C  
ATOM    551  NZ  LYS A  39     -25.385   2.843  14.218  1.00  0.00           N1+
ATOM    552  H   LYS A  39     -22.742   1.784   9.684  1.00  0.00           H  
ATOM    553  HA  LYS A  39     -23.435   4.472   8.951  1.00  0.00           H  
ATOM    554  HB2 LYS A  39     -21.718   3.409  11.245  1.00  0.00           H  
ATOM    555  HB3 LYS A  39     -22.125   5.110  11.027  1.00  0.00           H  
ATOM    556  HG2 LYS A  39     -24.564   4.519  11.121  1.00  0.00           H  
ATOM    557  HG3 LYS A  39     -24.112   2.845  11.501  1.00  0.00           H  
ATOM    558  HD2 LYS A  39     -22.924   3.639  13.548  1.00  0.00           H  
ATOM    559  HD3 LYS A  39     -23.302   5.302  13.109  1.00  0.00           H  
ATOM    560  HE2 LYS A  39     -24.892   4.833  14.725  1.00  0.00           H  
ATOM    561  HE3 LYS A  39     -25.772   4.682  13.215  1.00  0.00           H  
ATOM    562  HZ1 LYS A  39     -25.498   2.261  13.400  1.00  0.00           H  
ATOM    563  HZ2 LYS A  39     -26.259   2.859  14.724  1.00  0.00           H  
ATOM    564  HZ3 LYS A  39     -24.684   2.435  14.819  1.00  0.00           H  
ATOM    565  N   PRO A  40     -21.308   5.556   8.002  1.00  0.00           N  
ATOM    566  CA  PRO A  40     -20.116   6.078   7.354  1.00  0.00           C  
ATOM    567  C   PRO A  40     -18.963   6.047   8.356  1.00  0.00           C  
ATOM    568  O   PRO A  40     -19.079   6.561   9.471  1.00  0.00           O  
ATOM    569  CB  PRO A  40     -20.474   7.489   6.872  1.00  0.00           C  
ATOM    570  CG  PRO A  40     -21.694   7.875   7.708  1.00  0.00           C  
ATOM    571  CD  PRO A  40     -22.373   6.542   7.997  1.00  0.00           C  
ATOM    572  HA  PRO A  40     -19.864   5.458   6.494  1.00  0.00           H  
ATOM    573  HB2 PRO A  40     -20.758   7.446   5.821  1.00  0.00           H  
ATOM    574  HB3 PRO A  40     -19.652   8.192   7.010  1.00  0.00           H  
ATOM    575  HG2 PRO A  40     -22.353   8.558   7.172  1.00  0.00           H  
ATOM    576  HG3 PRO A  40     -21.363   8.323   8.645  1.00  0.00           H  
ATOM    577  HD2 PRO A  40     -23.080   6.305   7.201  1.00  0.00           H  
ATOM    578  HD3 PRO A  40     -22.884   6.596   8.958  1.00  0.00           H  
ATOM    579  N   ALA A  41     -17.881   5.369   7.976  1.00  0.00           N  
ATOM    580  CA  ALA A  41     -16.670   5.348   8.775  1.00  0.00           C  
ATOM    581  C   ALA A  41     -16.183   6.795   8.969  1.00  0.00           C  
ATOM    582  O   ALA A  41     -16.329   7.610   8.051  1.00  0.00           O  
ATOM    583  CB  ALA A  41     -15.622   4.464   8.086  1.00  0.00           C  
ATOM    584  H   ALA A  41     -17.863   4.939   7.063  1.00  0.00           H  
ATOM    585  HA  ALA A  41     -16.918   4.914   9.743  1.00  0.00           H  
ATOM    586  HB1 ALA A  41     -15.383   4.871   7.104  1.00  0.00           H  
ATOM    587  HB2 ALA A  41     -14.712   4.435   8.685  1.00  0.00           H  
ATOM    588  HB3 ALA A  41     -16.007   3.450   7.975  1.00  0.00           H  
ATOM    589  N   PRO A  42     -15.622   7.134  10.143  1.00  0.00           N  
ATOM    590  CA  PRO A  42     -15.067   8.459  10.366  1.00  0.00           C  
ATOM    591  C   PRO A  42     -14.047   8.770   9.270  1.00  0.00           C  
ATOM    592  O   PRO A  42     -13.181   7.946   8.965  1.00  0.00           O  
ATOM    593  CB  PRO A  42     -14.445   8.423  11.766  1.00  0.00           C  
ATOM    594  CG  PRO A  42     -14.182   6.936  12.011  1.00  0.00           C  
ATOM    595  CD  PRO A  42     -15.320   6.253  11.258  1.00  0.00           C  
ATOM    596  HA  PRO A  42     -15.865   9.201  10.340  1.00  0.00           H  
ATOM    597  HB2 PRO A  42     -15.173   8.785  12.491  1.00  0.00           H  
ATOM    598  HB3 PRO A  42     -13.528   9.010  11.825  1.00  0.00           H  
ATOM    599  HG2 PRO A  42     -14.196   6.691  13.073  1.00  0.00           H  
ATOM    600  HG3 PRO A  42     -13.229   6.654  11.564  1.00  0.00           H  
ATOM    601  HD2 PRO A  42     -16.196   6.173  11.901  1.00  0.00           H  
ATOM    602  HD3 PRO A  42     -15.000   5.266  10.927  1.00  0.00           H  
ATOM    603  N   ALA A  43     -14.177   9.953   8.665  1.00  0.00           N  
ATOM    604  CA  ALA A  43     -13.257  10.406   7.636  1.00  0.00           C  
ATOM    605  C   ALA A  43     -11.813  10.324   8.167  1.00  0.00           C  
ATOM    606  O   ALA A  43     -11.568  10.693   9.325  1.00  0.00           O  
ATOM    607  CB  ALA A  43     -13.634  11.828   7.204  1.00  0.00           C  
ATOM    608  H   ALA A  43     -14.938  10.561   8.934  1.00  0.00           H  
ATOM    609  HA  ALA A  43     -13.375   9.737   6.783  1.00  0.00           H  
ATOM    610  HB1 ALA A  43     -13.556  12.507   8.052  1.00  0.00           H  
ATOM    611  HB2 ALA A  43     -14.655  11.841   6.821  1.00  0.00           H  
ATOM    612  HB3 ALA A  43     -12.958  12.163   6.417  1.00  0.00           H  
ATOM    613  N   PRO A  44     -10.853   9.834   7.362  1.00  0.00           N  
ATOM    614  CA  PRO A  44      -9.462   9.782   7.775  1.00  0.00           C  
ATOM    615  C   PRO A  44      -9.014  11.189   8.172  1.00  0.00           C  
ATOM    616  O   PRO A  44      -9.235  12.158   7.441  1.00  0.00           O  
ATOM    617  CB  PRO A  44      -8.684   9.214   6.583  1.00  0.00           C  
ATOM    618  CG  PRO A  44      -9.582   9.522   5.384  1.00  0.00           C  
ATOM    619  CD  PRO A  44     -10.989   9.440   5.969  1.00  0.00           C  
ATOM    620  HA  PRO A  44      -9.358   9.112   8.629  1.00  0.00           H  
ATOM    621  HB2 PRO A  44      -8.592   8.134   6.696  1.00  0.00           H  
ATOM    622  HB3 PRO A  44      -7.699   9.668   6.478  1.00  0.00           H  
ATOM    623  HG2 PRO A  44      -9.439   8.805   4.575  1.00  0.00           H  
ATOM    624  HG3 PRO A  44      -9.391  10.536   5.036  1.00  0.00           H  
ATOM    625  HD2 PRO A  44     -11.653  10.108   5.420  1.00  0.00           H  
ATOM    626  HD3 PRO A  44     -11.356   8.415   5.918  1.00  0.00           H  
ATOM    627  N   LYS A  45      -8.409  11.301   9.358  1.00  0.00           N  
ATOM    628  CA  LYS A  45      -7.830  12.558   9.834  1.00  0.00           C  
ATOM    629  C   LYS A  45      -6.861  13.050   8.762  1.00  0.00           C  
ATOM    630  O   LYS A  45      -5.983  12.297   8.339  1.00  0.00           O  
ATOM    631  CB  LYS A  45      -7.121  12.361  11.185  1.00  0.00           C  
ATOM    632  CG  LYS A  45      -8.096  11.952  12.301  1.00  0.00           C  
ATOM    633  CD  LYS A  45      -7.367  11.797  13.642  1.00  0.00           C  
ATOM    634  CE  LYS A  45      -8.352  11.376  14.746  1.00  0.00           C  
ATOM    635  NZ  LYS A  45      -7.944  10.115  15.416  1.00  0.00           N1+
ATOM    636  H   LYS A  45      -8.281  10.462   9.905  1.00  0.00           H  
ATOM    637  HA  LYS A  45      -8.627  13.293   9.946  1.00  0.00           H  
ATOM    638  HB2 LYS A  45      -6.348  11.599  11.078  1.00  0.00           H  
ATOM    639  HB3 LYS A  45      -6.639  13.298  11.464  1.00  0.00           H  
ATOM    640  HG2 LYS A  45      -8.566  11.003  12.044  1.00  0.00           H  
ATOM    641  HG3 LYS A  45      -8.869  12.714  12.398  1.00  0.00           H  
ATOM    642  HD2 LYS A  45      -6.918  12.751  13.915  1.00  0.00           H  
ATOM    643  HD3 LYS A  45      -6.569  11.063  13.533  1.00  0.00           H  
ATOM    644  HE2 LYS A  45      -9.344  11.265  14.309  1.00  0.00           H  
ATOM    645  HE3 LYS A  45      -8.411  12.182  15.477  1.00  0.00           H  
ATOM    646  HZ1 LYS A  45      -7.912   9.352  14.754  1.00  0.00           H  
ATOM    647  HZ2 LYS A  45      -8.598   9.880  16.149  1.00  0.00           H  
ATOM    648  HZ3 LYS A  45      -7.030  10.219  15.834  1.00  0.00           H  
ATOM    649  N   LYS A  46      -7.049  14.288   8.296  1.00  0.00           N  
ATOM    650  CA  LYS A  46      -6.141  14.903   7.326  1.00  0.00           C  
ATOM    651  C   LYS A  46      -4.734  14.864   7.921  1.00  0.00           C  
ATOM    652  O   LYS A  46      -4.529  15.347   9.030  1.00  0.00           O  
ATOM    653  CB  LYS A  46      -6.575  16.341   6.981  1.00  0.00           C  
ATOM    654  CG  LYS A  46      -7.910  16.394   6.215  1.00  0.00           C  
ATOM    655  CD  LYS A  46      -8.180  17.804   5.664  1.00  0.00           C  
ATOM    656  CE  LYS A  46      -9.511  17.855   4.897  1.00  0.00           C  
ATOM    657  NZ  LYS A  46      -9.788  19.214   4.358  1.00  0.00           N1+
ATOM    658  H   LYS A  46      -7.809  14.834   8.677  1.00  0.00           H  
ATOM    659  HA  LYS A  46      -6.142  14.302   6.416  1.00  0.00           H  
ATOM    660  HB2 LYS A  46      -6.653  16.931   7.895  1.00  0.00           H  
ATOM    661  HB3 LYS A  46      -5.798  16.785   6.359  1.00  0.00           H  
ATOM    662  HG2 LYS A  46      -8.722  16.101   6.881  1.00  0.00           H  
ATOM    663  HG3 LYS A  46      -7.871  15.693   5.381  1.00  0.00           H  
ATOM    664  HD2 LYS A  46      -7.365  18.087   4.998  1.00  0.00           H  
ATOM    665  HD3 LYS A  46      -8.212  18.507   6.497  1.00  0.00           H  
ATOM    666  HE2 LYS A  46      -9.469  17.132   4.083  1.00  0.00           H  
ATOM    667  HE3 LYS A  46     -10.312  17.551   5.571  1.00  0.00           H  
ATOM    668  HZ1 LYS A  46     -10.665  19.229   3.858  1.00  0.00           H  
ATOM    669  HZ2 LYS A  46      -9.846  19.893   5.103  1.00  0.00           H  
ATOM    670  HZ3 LYS A  46      -9.061  19.507   3.721  1.00  0.00           H  
ATOM    671  N   TYR A  47      -3.789  14.273   7.192  1.00  0.00           N  
ATOM    672  CA  TYR A  47      -2.366  14.326   7.515  1.00  0.00           C  
ATOM    673  C   TYR A  47      -1.896  15.767   7.301  1.00  0.00           C  
ATOM    674  O   TYR A  47      -1.402  16.139   6.239  1.00  0.00           O  
ATOM    675  CB  TYR A  47      -1.585  13.299   6.667  1.00  0.00           C  
ATOM    676  CG  TYR A  47      -1.066  12.108   7.447  1.00  0.00           C  
ATOM    677  CD1 TYR A  47       0.281  12.076   7.858  1.00  0.00           C  
ATOM    678  CD2 TYR A  47      -1.918  11.025   7.737  1.00  0.00           C  
ATOM    679  CE1 TYR A  47       0.785  10.956   8.547  1.00  0.00           C  
ATOM    680  CE2 TYR A  47      -1.416   9.902   8.425  1.00  0.00           C  
ATOM    681  CZ  TYR A  47      -0.065   9.865   8.828  1.00  0.00           C  
ATOM    682  OH  TYR A  47       0.413   8.778   9.486  1.00  0.00           O  
ATOM    683  H   TYR A  47      -4.056  13.834   6.323  1.00  0.00           H  
ATOM    684  HA  TYR A  47      -2.223  14.082   8.568  1.00  0.00           H  
ATOM    685  HB2 TYR A  47      -0.721  13.779   6.206  1.00  0.00           H  
ATOM    686  HB3 TYR A  47      -2.205  12.940   5.846  1.00  0.00           H  
ATOM    687  HD1 TYR A  47       0.937  12.905   7.638  1.00  0.00           H  
ATOM    688  HD2 TYR A  47      -2.952  11.051   7.428  1.00  0.00           H  
ATOM    689  HE1 TYR A  47       1.821  10.934   8.853  1.00  0.00           H  
ATOM    690  HE2 TYR A  47      -2.055   9.060   8.646  1.00  0.00           H  
ATOM    691  HH  TYR A  47       1.345   8.872   9.697  1.00  0.00           H  
ATOM    692  N   THR A  48      -2.138  16.627   8.282  1.00  0.00           N  
ATOM    693  CA  THR A  48      -1.541  17.954   8.308  1.00  0.00           C  
ATOM    694  C   THR A  48      -0.116  17.795   8.807  1.00  0.00           C  
ATOM    695  O   THR A  48       0.085  17.323   9.924  1.00  0.00           O  
ATOM    696  CB  THR A  48      -2.333  18.931   9.187  1.00  0.00           C  
ATOM    697  CG2 THR A  48      -3.699  19.242   8.574  1.00  0.00           C  
ATOM    698  OG1 THR A  48      -2.551  18.383  10.463  1.00  0.00           O  
ATOM    699  H   THR A  48      -2.659  16.324   9.093  1.00  0.00           H  
ATOM    700  HA  THR A  48      -1.516  18.366   7.299  1.00  0.00           H  
ATOM    701  HB  THR A  48      -1.769  19.860   9.283  1.00  0.00           H  
ATOM    702  HG1 THR A  48      -1.708  18.056  10.786  1.00  0.00           H  
ATOM    703 HG21 THR A  48      -4.193  20.001   9.180  1.00  0.00           H  
ATOM    704 HG22 THR A  48      -4.315  18.343   8.557  1.00  0.00           H  
ATOM    705 HG23 THR A  48      -3.573  19.624   7.561  1.00  0.00           H  
ATOM    706  N   ASN A  49       0.837  18.252   7.996  1.00  0.00           N  
ATOM    707  CA  ASN A  49       2.239  18.470   8.349  1.00  0.00           C  
ATOM    708  C   ASN A  49       3.180  17.268   8.122  1.00  0.00           C  
ATOM    709  O   ASN A  49       3.712  16.669   9.053  1.00  0.00           O  
ATOM    710  CB  ASN A  49       2.311  19.137   9.743  1.00  0.00           C  
ATOM    711  CG  ASN A  49       3.401  20.169   9.873  1.00  0.00           C  
ATOM    712  ND2 ASN A  49       3.320  20.989  10.895  1.00  0.00           N  
ATOM    713  OD1 ASN A  49       4.295  20.291   9.058  1.00  0.00           O  
ATOM    714  H   ASN A  49       0.548  18.559   7.078  1.00  0.00           H  
ATOM    715  HA  ASN A  49       2.592  19.224   7.645  1.00  0.00           H  
ATOM    716  HB2 ASN A  49       2.448  18.381  10.517  1.00  0.00           H  
ATOM    717  HB3 ASN A  49       1.381  19.665   9.951  1.00  0.00           H  
ATOM    718 HD21 ASN A  49       2.588  20.889  11.584  1.00  0.00           H  
ATOM    719 HD22 ASN A  49       4.043  21.691  10.963  1.00  0.00           H  
ATOM    720  N   TYR A  50       3.446  16.952   6.848  1.00  0.00           N  
ATOM    721  CA  TYR A  50       4.764  16.418   6.499  1.00  0.00           C  
ATOM    722  C   TYR A  50       5.766  17.551   6.726  1.00  0.00           C  
ATOM    723  O   TYR A  50       5.723  18.559   6.021  1.00  0.00           O  
ATOM    724  CB  TYR A  50       4.801  15.903   5.050  1.00  0.00           C  
ATOM    725  CG  TYR A  50       4.647  14.399   4.947  1.00  0.00           C  
ATOM    726  CD1 TYR A  50       5.792  13.583   4.848  1.00  0.00           C  
ATOM    727  CD2 TYR A  50       3.367  13.813   4.978  1.00  0.00           C  
ATOM    728  CE1 TYR A  50       5.661  12.184   4.770  1.00  0.00           C  
ATOM    729  CE2 TYR A  50       3.231  12.413   4.903  1.00  0.00           C  
ATOM    730  CZ  TYR A  50       4.377  11.597   4.797  1.00  0.00           C  
ATOM    731  OH  TYR A  50       4.241  10.248   4.726  1.00  0.00           O  
ATOM    732  H   TYR A  50       2.973  17.472   6.123  1.00  0.00           H  
ATOM    733  HA  TYR A  50       5.017  15.593   7.165  1.00  0.00           H  
ATOM    734  HB2 TYR A  50       4.031  16.394   4.456  1.00  0.00           H  
ATOM    735  HB3 TYR A  50       5.760  16.170   4.605  1.00  0.00           H  
ATOM    736  HD1 TYR A  50       6.775  14.032   4.835  1.00  0.00           H  
ATOM    737  HD2 TYR A  50       2.490  14.438   5.063  1.00  0.00           H  
ATOM    738  HE1 TYR A  50       6.542  11.564   4.693  1.00  0.00           H  
ATOM    739  HE2 TYR A  50       2.255  11.951   4.925  1.00  0.00           H  
ATOM    740  HH  TYR A  50       5.092   9.810   4.655  1.00  0.00           H  
ATOM    741  N   GLY A  51       6.602  17.409   7.756  1.00  0.00           N  
ATOM    742  CA  GLY A  51       7.602  18.405   8.119  1.00  0.00           C  
ATOM    743  C   GLY A  51       8.434  18.820   6.907  1.00  0.00           C  
ATOM    744  O   GLY A  51       8.920  17.978   6.154  1.00  0.00           O  
ATOM    745  H   GLY A  51       6.513  16.586   8.335  1.00  0.00           H  
ATOM    746  HA2 GLY A  51       8.274  18.001   8.877  1.00  0.00           H  
ATOM    747  HA3 GLY A  51       7.094  19.278   8.531  1.00  0.00           H  
ATOM    748  N   SER A  52       8.570  20.131   6.715  1.00  0.00           N  
ATOM    749  CA  SER A  52       9.432  20.713   5.689  1.00  0.00           C  
ATOM    750  C   SER A  52      10.877  20.277   5.940  1.00  0.00           C  
ATOM    751  O   SER A  52      11.483  20.637   6.953  1.00  0.00           O  
ATOM    752  CB  SER A  52       9.296  22.238   5.724  1.00  0.00           C  
ATOM    753  OG  SER A  52      10.120  22.825   4.740  1.00  0.00           O  
ATOM    754  H   SER A  52       8.089  20.754   7.347  1.00  0.00           H  
ATOM    755  HA  SER A  52       9.113  20.360   4.708  1.00  0.00           H  
ATOM    756  HB2 SER A  52       8.258  22.510   5.532  1.00  0.00           H  
ATOM    757  HB3 SER A  52       9.586  22.609   6.706  1.00  0.00           H  
ATOM    758  HG  SER A  52       9.975  23.774   4.734  1.00  0.00           H  
ATOM    759  N   TYR A  53      11.424  19.455   5.045  1.00  0.00           N  
ATOM    760  CA  TYR A  53      12.812  19.018   5.127  1.00  0.00           C  
ATOM    761  C   TYR A  53      13.722  20.179   4.726  1.00  0.00           C  
ATOM    762  O   TYR A  53      13.788  20.581   3.566  1.00  0.00           O  
ATOM    763  CB  TYR A  53      13.044  17.760   4.281  1.00  0.00           C  
ATOM    764  CG  TYR A  53      12.346  16.528   4.830  1.00  0.00           C  
ATOM    765  CD1 TYR A  53      12.945  15.776   5.861  1.00  0.00           C  
ATOM    766  CD2 TYR A  53      11.086  16.150   4.330  1.00  0.00           C  
ATOM    767  CE1 TYR A  53      12.285  14.650   6.392  1.00  0.00           C  
ATOM    768  CE2 TYR A  53      10.424  15.025   4.856  1.00  0.00           C  
ATOM    769  CZ  TYR A  53      11.019  14.275   5.889  1.00  0.00           C  
ATOM    770  OH  TYR A  53      10.375  13.190   6.394  1.00  0.00           O  
ATOM    771  H   TYR A  53      10.858  19.134   4.273  1.00  0.00           H  
ATOM    772  HA  TYR A  53      13.031  18.755   6.162  1.00  0.00           H  
ATOM    773  HB2 TYR A  53      12.709  17.945   3.260  1.00  0.00           H  
ATOM    774  HB3 TYR A  53      14.114  17.559   4.240  1.00  0.00           H  
ATOM    775  HD1 TYR A  53      13.910  16.067   6.248  1.00  0.00           H  
ATOM    776  HD2 TYR A  53      10.613  16.733   3.553  1.00  0.00           H  
ATOM    777  HE1 TYR A  53      12.745  14.079   7.185  1.00  0.00           H  
ATOM    778  HE2 TYR A  53       9.449  14.742   4.487  1.00  0.00           H  
ATOM    779  HH  TYR A  53      10.873  12.785   7.108  1.00  0.00           H  
ATOM    780  N   ASN A  54      14.431  20.727   5.710  1.00  0.00           N  
ATOM    781  CA  ASN A  54      15.435  21.760   5.505  1.00  0.00           C  
ATOM    782  C   ASN A  54      16.682  21.114   4.879  1.00  0.00           C  
ATOM    783  O   ASN A  54      17.565  20.625   5.588  1.00  0.00           O  
ATOM    784  CB  ASN A  54      15.667  22.460   6.860  1.00  0.00           C  
ATOM    785  CG  ASN A  54      16.345  23.811   6.736  1.00  0.00           C  
ATOM    786  ND2 ASN A  54      16.260  24.632   7.758  1.00  0.00           N  
ATOM    787  OD1 ASN A  54      16.953  24.159   5.743  1.00  0.00           O  
ATOM    788  H   ASN A  54      14.250  20.409   6.651  1.00  0.00           H  
ATOM    789  HA  ASN A  54      15.043  22.495   4.802  1.00  0.00           H  
ATOM    790  HB2 ASN A  54      16.258  21.824   7.518  1.00  0.00           H  
ATOM    791  HB3 ASN A  54      14.698  22.631   7.330  1.00  0.00           H  
ATOM    792 HD21 ASN A  54      16.581  25.572   7.576  1.00  0.00           H  
ATOM    793 HD22 ASN A  54      15.646  24.414   8.530  1.00  0.00           H  
ATOM    794  N   TYR A  55      16.723  21.049   3.545  1.00  0.00           N  
ATOM    795  CA  TYR A  55      17.880  20.583   2.780  1.00  0.00           C  
ATOM    796  C   TYR A  55      19.023  21.596   2.914  1.00  0.00           C  
ATOM    797  O   TYR A  55      19.289  22.400   2.020  1.00  0.00           O  
ATOM    798  CB  TYR A  55      17.504  20.333   1.309  1.00  0.00           C  
ATOM    799  CG  TYR A  55      16.667  19.093   1.067  1.00  0.00           C  
ATOM    800  CD1 TYR A  55      17.295  17.850   0.848  1.00  0.00           C  
ATOM    801  CD2 TYR A  55      15.262  19.184   1.035  1.00  0.00           C  
ATOM    802  CE1 TYR A  55      16.521  16.700   0.596  1.00  0.00           C  
ATOM    803  CE2 TYR A  55      14.486  18.037   0.787  1.00  0.00           C  
ATOM    804  CZ  TYR A  55      15.112  16.795   0.566  1.00  0.00           C  
ATOM    805  OH  TYR A  55      14.357  15.692   0.323  1.00  0.00           O  
ATOM    806  H   TYR A  55      15.901  21.342   3.037  1.00  0.00           H  
ATOM    807  HA  TYR A  55      18.226  19.639   3.201  1.00  0.00           H  
ATOM    808  HB2 TYR A  55      18.422  20.225   0.732  1.00  0.00           H  
ATOM    809  HB3 TYR A  55      16.982  21.205   0.917  1.00  0.00           H  
ATOM    810  HD1 TYR A  55      18.373  17.779   0.866  1.00  0.00           H  
ATOM    811  HD2 TYR A  55      14.773  20.133   1.198  1.00  0.00           H  
ATOM    812  HE1 TYR A  55      17.005  15.750   0.424  1.00  0.00           H  
ATOM    813  HE2 TYR A  55      13.408  18.100   0.760  1.00  0.00           H  
ATOM    814  HH  TYR A  55      14.899  14.913   0.178  1.00  0.00           H  
ATOM    815  N   LYS A  56      19.724  21.566   4.049  1.00  0.00           N  
ATOM    816  CA  LYS A  56      21.023  22.221   4.176  1.00  0.00           C  
ATOM    817  C   LYS A  56      21.965  21.533   3.190  1.00  0.00           C  
ATOM    818  O   LYS A  56      22.282  20.358   3.343  1.00  0.00           O  
ATOM    819  CB  LYS A  56      21.526  22.179   5.625  1.00  0.00           C  
ATOM    820  CG  LYS A  56      20.674  23.089   6.524  1.00  0.00           C  
ATOM    821  CD  LYS A  56      21.142  23.020   7.981  1.00  0.00           C  
ATOM    822  CE  LYS A  56      20.266  23.932   8.849  1.00  0.00           C  
ATOM    823  NZ  LYS A  56      20.651  23.856  10.281  1.00  0.00           N1+
ATOM    824  H   LYS A  56      19.395  20.956   4.784  1.00  0.00           H  
ATOM    825  HA  LYS A  56      20.919  23.265   3.881  1.00  0.00           H  
ATOM    826  HB2 LYS A  56      22.560  22.523   5.650  1.00  0.00           H  
ATOM    827  HB3 LYS A  56      21.493  21.153   5.992  1.00  0.00           H  
ATOM    828  HG2 LYS A  56      20.750  24.117   6.169  1.00  0.00           H  
ATOM    829  HG3 LYS A  56      19.631  22.777   6.476  1.00  0.00           H  
ATOM    830  HD2 LYS A  56      22.182  23.340   8.040  1.00  0.00           H  
ATOM    831  HD3 LYS A  56      21.063  21.990   8.330  1.00  0.00           H  
ATOM    832  HE2 LYS A  56      19.224  23.637   8.720  1.00  0.00           H  
ATOM    833  HE3 LYS A  56      20.366  24.954   8.486  1.00  0.00           H  
ATOM    834  HZ1 LYS A  56      20.547  22.914  10.631  1.00  0.00           H  
ATOM    835  HZ2 LYS A  56      20.077  24.473  10.837  1.00  0.00           H  
ATOM    836  HZ3 LYS A  56      21.614  24.135  10.401  1.00  0.00           H  
ATOM    837  N   LYS A  57      22.293  22.283   2.135  1.00  0.00           N  
ATOM    838  CA  LYS A  57      23.240  22.009   1.049  1.00  0.00           C  
ATOM    839  C   LYS A  57      24.265  20.934   1.432  1.00  0.00           C  
ATOM    840  O   LYS A  57      25.092  21.160   2.310  1.00  0.00           O  
ATOM    841  CB  LYS A  57      23.970  23.334   0.748  1.00  0.00           C  
ATOM    842  CG  LYS A  57      23.094  24.427   0.102  1.00  0.00           C  
ATOM    843  CD  LYS A  57      23.236  24.450  -1.427  1.00  0.00           C  
ATOM    844  CE  LYS A  57      22.496  25.657  -2.022  1.00  0.00           C  
ATOM    845  NZ  LYS A  57      22.789  25.827  -3.469  1.00  0.00           N1+
ATOM    846  H   LYS A  57      21.813  23.171   2.097  1.00  0.00           H  
ATOM    847  HA  LYS A  57      22.701  21.675   0.162  1.00  0.00           H  
ATOM    848  HB2 LYS A  57      24.830  23.133   0.109  1.00  0.00           H  
ATOM    849  HB3 LYS A  57      24.366  23.726   1.685  1.00  0.00           H  
ATOM    850  HG2 LYS A  57      22.046  24.299   0.375  1.00  0.00           H  
ATOM    851  HG3 LYS A  57      23.428  25.392   0.485  1.00  0.00           H  
ATOM    852  HD2 LYS A  57      22.836  23.524  -1.843  1.00  0.00           H  
ATOM    853  HD3 LYS A  57      24.294  24.523  -1.679  1.00  0.00           H  
ATOM    854  HE2 LYS A  57      22.803  26.551  -1.479  1.00  0.00           H  
ATOM    855  HE3 LYS A  57      21.425  25.526  -1.863  1.00  0.00           H  
ATOM    856  HZ1 LYS A  57      22.508  25.013  -3.996  1.00  0.00           H  
ATOM    857  HZ2 LYS A  57      22.299  26.628  -3.840  1.00  0.00           H  
ATOM    858  HZ3 LYS A  57      23.777  25.977  -3.619  1.00  0.00           H  
ATOM    859  N   TYR A  58      24.227  19.798   0.738  1.00  0.00           N  
ATOM    860  CA  TYR A  58      25.332  18.843   0.719  1.00  0.00           C  
ATOM    861  C   TYR A  58      26.559  19.575   0.167  1.00  0.00           C  
ATOM    862  O   TYR A  58      26.676  19.793  -1.038  1.00  0.00           O  
ATOM    863  CB  TYR A  58      24.954  17.618  -0.133  1.00  0.00           C  
ATOM    864  CG  TYR A  58      24.025  16.639   0.563  1.00  0.00           C  
ATOM    865  CD1 TYR A  58      24.568  15.521   1.228  1.00  0.00           C  
ATOM    866  CD2 TYR A  58      22.629  16.840   0.556  1.00  0.00           C  
ATOM    867  CE1 TYR A  58      23.724  14.610   1.890  1.00  0.00           C  
ATOM    868  CE2 TYR A  58      21.781  15.930   1.218  1.00  0.00           C  
ATOM    869  CZ  TYR A  58      22.328  14.816   1.887  1.00  0.00           C  
ATOM    870  OH  TYR A  58      21.510  13.941   2.529  1.00  0.00           O  
ATOM    871  H   TYR A  58      23.487  19.666   0.063  1.00  0.00           H  
ATOM    872  HA  TYR A  58      25.550  18.507   1.733  1.00  0.00           H  
ATOM    873  HB2 TYR A  58      25.870  17.087  -0.392  1.00  0.00           H  
ATOM    874  HB3 TYR A  58      24.502  17.945  -1.069  1.00  0.00           H  
ATOM    875  HD1 TYR A  58      25.636  15.361   1.229  1.00  0.00           H  
ATOM    876  HD2 TYR A  58      22.207  17.691   0.043  1.00  0.00           H  
ATOM    877  HE1 TYR A  58      24.151  13.758   2.399  1.00  0.00           H  
ATOM    878  HE2 TYR A  58      20.711  16.077   1.225  1.00  0.00           H  
ATOM    879  HH  TYR A  58      22.018  13.261   2.978  1.00  0.00           H  
ATOM    880  N   SER A  59      27.417  20.052   1.068  1.00  0.00           N  
ATOM    881  CA  SER A  59      28.691  20.659   0.711  1.00  0.00           C  
ATOM    882  C   SER A  59      29.594  19.556   0.173  1.00  0.00           C  
ATOM    883  O   SER A  59      29.986  18.670   0.921  1.00  0.00           O  
ATOM    884  CB  SER A  59      29.327  21.347   1.923  1.00  0.00           C  
ATOM    885  OG  SER A  59      30.479  22.051   1.511  1.00  0.00           O  
ATOM    886  H   SER A  59      27.203  19.929   2.047  1.00  0.00           H  
ATOM    887  HA  SER A  59      28.533  21.411  -0.061  1.00  0.00           H  
ATOM    888  HB2 SER A  59      28.616  22.049   2.360  1.00  0.00           H  
ATOM    889  HB3 SER A  59      29.598  20.601   2.671  1.00  0.00           H  
ATOM    890  HG  SER A  59      31.044  22.204   2.272  1.00  0.00           H  
ATOM    891  N   SER A  60      29.858  19.625  -1.131  1.00  0.00           N  
ATOM    892  CA  SER A  60      31.026  19.069  -1.814  1.00  0.00           C  
ATOM    893  C   SER A  60      31.333  17.585  -1.555  1.00  0.00           C  
ATOM    894  O   SER A  60      32.001  17.211  -0.593  1.00  0.00           O  
ATOM    895  CB  SER A  60      32.224  19.963  -1.485  1.00  0.00           C  
ATOM    896  OG  SER A  60      33.205  19.803  -2.480  1.00  0.00           O  
ATOM    897  H   SER A  60      29.334  20.315  -1.651  1.00  0.00           H  
ATOM    898  HA  SER A  60      30.852  19.175  -2.884  1.00  0.00           H  
ATOM    899  HB2 SER A  60      32.628  19.703  -0.506  1.00  0.00           H  
ATOM    900  HB3 SER A  60      31.914  21.008  -1.472  1.00  0.00           H  
ATOM    901  HG  SER A  60      34.032  20.177  -2.171  1.00  0.00           H  
ATOM    902  N   TYR A  61      30.899  16.722  -2.478  1.00  0.00           N  
ATOM    903  CA  TYR A  61      31.483  15.387  -2.612  1.00  0.00           C  
ATOM    904  C   TYR A  61      32.947  15.535  -3.043  1.00  0.00           C  
ATOM    905  O   TYR A  61      33.239  16.214  -4.026  1.00  0.00           O  
ATOM    906  CB  TYR A  61      30.676  14.545  -3.611  1.00  0.00           C  
ATOM    907  CG  TYR A  61      29.427  13.926  -3.011  1.00  0.00           C  
ATOM    908  CD1 TYR A  61      29.496  12.632  -2.458  1.00  0.00           C  
ATOM    909  CD2 TYR A  61      28.211  14.638  -2.984  1.00  0.00           C  
ATOM    910  CE1 TYR A  61      28.355  12.048  -1.878  1.00  0.00           C  
ATOM    911  CE2 TYR A  61      27.066  14.058  -2.403  1.00  0.00           C  
ATOM    912  CZ  TYR A  61      27.139  12.763  -1.849  1.00  0.00           C  
ATOM    913  OH  TYR A  61      26.040  12.198  -1.282  1.00  0.00           O  
ATOM    914  H   TYR A  61      30.414  17.094  -3.282  1.00  0.00           H  
ATOM    915  HA  TYR A  61      31.461  14.889  -1.642  1.00  0.00           H  
ATOM    916  HB2 TYR A  61      30.408  15.152  -4.476  1.00  0.00           H  
ATOM    917  HB3 TYR A  61      31.311  13.738  -3.975  1.00  0.00           H  
ATOM    918  HD1 TYR A  61      30.428  12.088  -2.480  1.00  0.00           H  
ATOM    919  HD2 TYR A  61      28.160  15.631  -3.406  1.00  0.00           H  
ATOM    920  HE1 TYR A  61      28.419  11.056  -1.456  1.00  0.00           H  
ATOM    921  HE2 TYR A  61      26.130  14.596  -2.375  1.00  0.00           H  
ATOM    922  HH  TYR A  61      26.251  11.322  -0.950  1.00  0.00           H  
ATOM    923  N   GLY A  62      33.858  14.919  -2.287  1.00  0.00           N  
ATOM    924  CA  GLY A  62      35.294  14.965  -2.547  1.00  0.00           C  
ATOM    925  C   GLY A  62      35.641  14.512  -3.966  1.00  0.00           C  
ATOM    926  O   GLY A  62      35.167  13.480  -4.439  1.00  0.00           O  
ATOM    927  H   GLY A  62      33.542  14.415  -1.471  1.00  0.00           H  
ATOM    928  HA2 GLY A  62      35.817  14.315  -1.846  1.00  0.00           H  
ATOM    929  HA3 GLY A  62      35.644  15.987  -2.399  1.00  0.00           H  
ATOM    930  N   HIS A  63      36.480  15.297  -4.641  1.00  0.00           N  
ATOM    931  CA  HIS A  63      37.112  14.914  -5.897  1.00  0.00           C  
ATOM    932  C   HIS A  63      38.027  13.707  -5.653  1.00  0.00           C  
ATOM    933  O   HIS A  63      39.057  13.829  -4.992  1.00  0.00           O  
ATOM    934  CB  HIS A  63      37.915  16.105  -6.455  1.00  0.00           C  
ATOM    935  CG  HIS A  63      37.174  16.913  -7.487  1.00  0.00           C  
ATOM    936  CD2 HIS A  63      36.406  18.027  -7.280  1.00  0.00           C  
ATOM    937  ND1 HIS A  63      37.192  16.678  -8.843  1.00  0.00           N  
ATOM    938  CE1 HIS A  63      36.455  17.628  -9.441  1.00  0.00           C  
ATOM    939  NE2 HIS A  63      35.953  18.471  -8.527  1.00  0.00           N  
ATOM    940  H   HIS A  63      36.791  16.152  -4.202  1.00  0.00           H  
ATOM    941  HA  HIS A  63      36.346  14.630  -6.619  1.00  0.00           H  
ATOM    942  HB2 HIS A  63      38.244  16.755  -5.645  1.00  0.00           H  
ATOM    943  HB3 HIS A  63      38.814  15.725  -6.940  1.00  0.00           H  
ATOM    944  HD1 HIS A  63      37.697  15.943  -9.318  1.00  0.00           H  
ATOM    945  HD2 HIS A  63      36.194  18.489  -6.327  1.00  0.00           H  
ATOM    946  HE1 HIS A  63      36.294  17.716 -10.505  1.00  0.00           H  
ATOM    947  N   TYR A  64      37.672  12.549  -6.205  1.00  0.00           N  
ATOM    948  CA  TYR A  64      38.588  11.415  -6.286  1.00  0.00           C  
ATOM    949  C   TYR A  64      39.565  11.663  -7.435  1.00  0.00           C  
ATOM    950  O   TYR A  64      39.149  11.860  -8.580  1.00  0.00           O  
ATOM    951  CB  TYR A  64      37.810  10.103  -6.448  1.00  0.00           C  
ATOM    952  CG  TYR A  64      37.069   9.691  -5.190  1.00  0.00           C  
ATOM    953  CD1 TYR A  64      37.721   8.907  -4.218  1.00  0.00           C  
ATOM    954  CD2 TYR A  64      35.744  10.118  -4.972  1.00  0.00           C  
ATOM    955  CE1 TYR A  64      37.052   8.545  -3.033  1.00  0.00           C  
ATOM    956  CE2 TYR A  64      35.071   9.758  -3.789  1.00  0.00           C  
ATOM    957  CZ  TYR A  64      35.723   8.970  -2.819  1.00  0.00           C  
ATOM    958  OH  TYR A  64      35.073   8.625  -1.676  1.00  0.00           O  
ATOM    959  H   TYR A  64      36.785  12.484  -6.684  1.00  0.00           H  
ATOM    960  HA  TYR A  64      39.157  11.347  -5.359  1.00  0.00           H  
ATOM    961  HB2 TYR A  64      37.107  10.194  -7.276  1.00  0.00           H  
ATOM    962  HB3 TYR A  64      38.514   9.312  -6.707  1.00  0.00           H  
ATOM    963  HD1 TYR A  64      38.738   8.581  -4.381  1.00  0.00           H  
ATOM    964  HD2 TYR A  64      35.249  10.744  -5.700  1.00  0.00           H  
ATOM    965  HE1 TYR A  64      37.559   7.943  -2.294  1.00  0.00           H  
ATOM    966  HE2 TYR A  64      34.060  10.094  -3.610  1.00  0.00           H  
ATOM    967  HH  TYR A  64      35.640   8.098  -1.108  1.00  0.00           H  
ATOM    968  N   LYS A  65      40.867  11.674  -7.135  1.00  0.00           N  
ATOM    969  CA  LYS A  65      41.904  11.636  -8.168  1.00  0.00           C  
ATOM    970  C   LYS A  65      41.879  10.241  -8.794  1.00  0.00           C  
ATOM    971  O   LYS A  65      41.943   9.247  -8.077  1.00  0.00           O  
ATOM    972  CB  LYS A  65      43.285  11.982  -7.586  1.00  0.00           C  
ATOM    973  CG  LYS A  65      43.371  13.445  -7.116  1.00  0.00           C  
ATOM    974  CD  LYS A  65      44.822  13.818  -6.783  1.00  0.00           C  
ATOM    975  CE  LYS A  65      44.931  15.276  -6.318  1.00  0.00           C  
ATOM    976  NZ  LYS A  65      46.347  15.646  -6.062  1.00  0.00           N1+
ATOM    977  H   LYS A  65      41.141  11.486  -6.181  1.00  0.00           H  
ATOM    978  HA  LYS A  65      41.662  12.358  -8.948  1.00  0.00           H  
ATOM    979  HB2 LYS A  65      44.029  11.818  -8.365  1.00  0.00           H  
ATOM    980  HB3 LYS A  65      43.514  11.314  -6.756  1.00  0.00           H  
ATOM    981  HG2 LYS A  65      43.012  14.100  -7.911  1.00  0.00           H  
ATOM    982  HG3 LYS A  65      42.746  13.584  -6.234  1.00  0.00           H  
ATOM    983  HD2 LYS A  65      45.185  13.154  -5.998  1.00  0.00           H  
ATOM    984  HD3 LYS A  65      45.435  13.672  -7.672  1.00  0.00           H  
ATOM    985  HE2 LYS A  65      44.337  15.397  -5.412  1.00  0.00           H  
ATOM    986  HE3 LYS A  65      44.508  15.919  -7.090  1.00  0.00           H  
ATOM    987  HZ1 LYS A  65      46.424  16.604  -5.751  1.00  0.00           H  
ATOM    988  HZ2 LYS A  65      46.749  15.044  -5.358  1.00  0.00           H  
ATOM    989  HZ3 LYS A  65      46.897  15.537  -6.902  1.00  0.00           H  
ATOM    990  N   ARG A  66      41.724  10.175 -10.117  1.00  0.00           N  
ATOM    991  CA  ARG A  66      41.890   8.938 -10.883  1.00  0.00           C  
ATOM    992  C   ARG A  66      43.386   8.626 -10.880  1.00  0.00           C  
ATOM    993  O   ARG A  66      44.153   9.366 -11.487  1.00  0.00           O  
ATOM    994  CB  ARG A  66      41.292   9.129 -12.291  1.00  0.00           C  
ATOM    995  CG  ARG A  66      41.313   7.847 -13.141  1.00  0.00           C  
ATOM    996  CD  ARG A  66      40.658   8.047 -14.517  1.00  0.00           C  
ATOM    997  NE  ARG A  66      39.202   8.301 -14.423  1.00  0.00           N  
ATOM    998  CZ  ARG A  66      38.391   8.531 -15.442  1.00  0.00           C  
ATOM    999  NH1 ARG A  66      38.822   8.572 -16.671  1.00  0.00           N1+
ATOM   1000  NH2 ARG A  66      37.114   8.722 -15.241  1.00  0.00           N  
ATOM   1001  H   ARG A  66      41.684  11.043 -10.632  1.00  0.00           H  
ATOM   1002  HA  ARG A  66      41.375   8.119 -10.381  1.00  0.00           H  
ATOM   1003  HB2 ARG A  66      41.845   9.909 -12.816  1.00  0.00           H  
ATOM   1004  HB3 ARG A  66      40.260   9.460 -12.180  1.00  0.00           H  
ATOM   1005  HG2 ARG A  66      40.801   7.044 -12.611  1.00  0.00           H  
ATOM   1006  HG3 ARG A  66      42.348   7.544 -13.300  1.00  0.00           H  
ATOM   1007  HD2 ARG A  66      40.829   7.144 -15.103  1.00  0.00           H  
ATOM   1008  HD3 ARG A  66      41.153   8.877 -15.021  1.00  0.00           H  
ATOM   1009  HE  ARG A  66      38.796   8.239 -13.501  1.00  0.00           H  
ATOM   1010 HH11 ARG A  66      39.786   8.330 -16.847  1.00  0.00           H  
ATOM   1011 HH12 ARG A  66      38.201   8.661 -17.462  1.00  0.00           H  
ATOM   1012 HH21 ARG A  66      36.733   8.652 -14.308  1.00  0.00           H  
ATOM   1013 HH22 ARG A  66      36.515   8.876 -16.040  1.00  0.00           H  
ATOM   1014  N   GLU A  67      43.778   7.610 -10.118  1.00  0.00           N  
ATOM   1015  CA  GLU A  67      45.106   6.998 -10.209  1.00  0.00           C  
ATOM   1016  C   GLU A  67      45.335   6.578 -11.669  1.00  0.00           C  
ATOM   1017  O   GLU A  67      44.411   6.089 -12.327  1.00  0.00           O  
ATOM   1018  CB  GLU A  67      45.189   5.788  -9.263  1.00  0.00           C  
ATOM   1019  CG  GLU A  67      45.151   6.145  -7.759  1.00  0.00           C  
ATOM   1020  CD  GLU A  67      46.514   6.476  -7.128  1.00  0.00           C  
ATOM   1021  OE1 GLU A  67      46.522   7.309  -6.191  1.00  0.00           O  
ATOM   1022  OE2 GLU A  67      47.526   5.892  -7.567  1.00  0.00           O1-
ATOM   1023  H   GLU A  67      43.091   7.120  -9.562  1.00  0.00           H  
ATOM   1024  HA  GLU A  67      45.873   7.718  -9.923  1.00  0.00           H  
ATOM   1025  HB2 GLU A  67      46.083   5.208  -9.492  1.00  0.00           H  
ATOM   1026  HB3 GLU A  67      44.335   5.145  -9.474  1.00  0.00           H  
ATOM   1027  HG2 GLU A  67      44.451   6.965  -7.597  1.00  0.00           H  
ATOM   1028  HG3 GLU A  67      44.746   5.282  -7.231  1.00  0.00           H  
ATOM   1029  N   ALA A  68      46.528   6.879 -12.180  1.00  0.00           N  
ATOM   1030  CA  ALA A  68      46.902   6.689 -13.571  1.00  0.00           C  
ATOM   1031  C   ALA A  68      46.764   5.218 -13.981  1.00  0.00           C  
ATOM   1032  O   ALA A  68      47.094   4.307 -13.222  1.00  0.00           O  
ATOM   1033  CB  ALA A  68      48.326   7.220 -13.770  1.00  0.00           C  
ATOM   1034  H   ALA A  68      47.254   7.191 -11.551  1.00  0.00           H  
ATOM   1035  HA  ALA A  68      46.225   7.278 -14.190  1.00  0.00           H  
ATOM   1036  HB1 ALA A  68      48.613   7.108 -14.816  1.00  0.00           H  
ATOM   1037  HB2 ALA A  68      49.022   6.646 -13.158  1.00  0.00           H  
ATOM   1038  HB3 ALA A  68      48.377   8.273 -13.495  1.00  0.00           H  
ATOM   1039  N   GLU A  69      46.234   5.018 -15.184  1.00  0.00           N  
ATOM   1040  CA  GLU A  69      46.047   3.710 -15.794  1.00  0.00           C  
ATOM   1041  C   GLU A  69      47.377   2.938 -15.850  1.00  0.00           C  
ATOM   1042  O   GLU A  69      48.415   3.535 -16.148  1.00  0.00           O  
ATOM   1043  CB  GLU A  69      45.456   3.884 -17.204  1.00  0.00           C  
ATOM   1044  CG  GLU A  69      43.982   4.316 -17.136  1.00  0.00           C  
ATOM   1045  CD  GLU A  69      43.370   4.698 -18.493  1.00  0.00           C  
ATOM   1046  OE1 GLU A  69      42.126   4.576 -18.603  1.00  0.00           O  
ATOM   1047  OE2 GLU A  69      44.103   5.228 -19.355  1.00  0.00           O1-
ATOM   1048  H   GLU A  69      46.046   5.819 -15.771  1.00  0.00           H  
ATOM   1049  HA  GLU A  69      45.333   3.162 -15.179  1.00  0.00           H  
ATOM   1050  HB2 GLU A  69      45.511   2.934 -17.736  1.00  0.00           H  
ATOM   1051  HB3 GLU A  69      46.045   4.623 -17.746  1.00  0.00           H  
ATOM   1052  HG2 GLU A  69      43.892   5.180 -16.478  1.00  0.00           H  
ATOM   1053  HG3 GLU A  69      43.407   3.505 -16.688  1.00  0.00           H  
ATOM   1054  N   PRO A  70      47.358   1.625 -15.556  1.00  0.00           N  
ATOM   1055  CA  PRO A  70      48.528   0.776 -15.695  1.00  0.00           C  
ATOM   1056  C   PRO A  70      48.990   0.756 -17.154  1.00  0.00           C  
ATOM   1057  O   PRO A  70      48.215   0.501 -18.076  1.00  0.00           O  
ATOM   1058  CB  PRO A  70      48.118  -0.604 -15.174  1.00  0.00           C  
ATOM   1059  CG  PRO A  70      46.602  -0.618 -15.358  1.00  0.00           C  
ATOM   1060  CD  PRO A  70      46.205   0.839 -15.153  1.00  0.00           C  
ATOM   1061  HA  PRO A  70      49.332   1.167 -15.071  1.00  0.00           H  
ATOM   1062  HB2 PRO A  70      48.355  -0.673 -14.112  1.00  0.00           H  
ATOM   1063  HB3 PRO A  70      48.600  -1.412 -15.724  1.00  0.00           H  
ATOM   1064  HG2 PRO A  70      46.112  -1.276 -14.640  1.00  0.00           H  
ATOM   1065  HG3 PRO A  70      46.363  -0.920 -16.378  1.00  0.00           H  
ATOM   1066  HD2 PRO A  70      45.995   1.024 -14.100  1.00  0.00           H  
ATOM   1067  HD3 PRO A  70      45.331   1.066 -15.765  1.00  0.00           H  
ATOM   1068  N   GLU A  71      50.274   1.051 -17.312  1.00  0.00           N  
ATOM   1069  CA  GLU A  71      51.041   1.035 -18.548  1.00  0.00           C  
ATOM   1070  C   GLU A  71      50.839  -0.289 -19.302  1.00  0.00           C  
ATOM   1071  O   GLU A  71      50.840  -1.378 -18.723  1.00  0.00           O  
ATOM   1072  CB  GLU A  71      52.504   1.283 -18.149  1.00  0.00           C  
ATOM   1073  CG  GLU A  71      53.400   1.835 -19.262  1.00  0.00           C  
ATOM   1074  CD  GLU A  71      54.814   2.179 -18.750  1.00  0.00           C  
ATOM   1075  OE1 GLU A  71      55.564   2.810 -19.527  1.00  0.00           O  
ATOM   1076  OE2 GLU A  71      55.137   1.836 -17.588  1.00  0.00           O1-
ATOM   1077  H   GLU A  71      50.797   1.285 -16.480  1.00  0.00           H  
ATOM   1078  HA  GLU A  71      50.699   1.862 -19.171  1.00  0.00           H  
ATOM   1079  HB2 GLU A  71      52.513   2.017 -17.343  1.00  0.00           H  
ATOM   1080  HB3 GLU A  71      52.927   0.355 -17.763  1.00  0.00           H  
ATOM   1081  HG2 GLU A  71      53.467   1.096 -20.060  1.00  0.00           H  
ATOM   1082  HG3 GLU A  71      52.933   2.733 -19.668  1.00  0.00           H  
ATOM   1083  N   ALA A  72      50.596  -0.159 -20.603  1.00  0.00           N  
ATOM   1084  CA  ALA A  72      50.193  -1.218 -21.510  1.00  0.00           C  
ATOM   1085  C   ALA A  72      51.153  -2.419 -21.491  1.00  0.00           C  
ATOM   1086  O   ALA A  72      52.326  -2.304 -21.842  1.00  0.00           O  
ATOM   1087  CB  ALA A  72      50.105  -0.589 -22.906  1.00  0.00           C  
ATOM   1088  H   ALA A  72      50.661   0.770 -20.995  1.00  0.00           H  
ATOM   1089  HA  ALA A  72      49.200  -1.561 -21.219  1.00  0.00           H  
ATOM   1090  HB1 ALA A  72      49.379   0.224 -22.905  1.00  0.00           H  
ATOM   1091  HB2 ALA A  72      49.785  -1.346 -23.622  1.00  0.00           H  
ATOM   1092  HB3 ALA A  72      51.080  -0.209 -23.210  1.00  0.00           H  
ATOM   1093  N   ALA A  73      50.628  -3.597 -21.148  1.00  0.00           N  
ATOM   1094  CA  ALA A  73      51.279  -4.857 -21.482  1.00  0.00           C  
ATOM   1095  C   ALA A  73      51.057  -5.168 -22.982  1.00  0.00           C  
ATOM   1096  O   ALA A  73      49.974  -4.890 -23.505  1.00  0.00           O  
ATOM   1097  CB  ALA A  73      50.781  -5.965 -20.550  1.00  0.00           C  
ATOM   1098  H   ALA A  73      49.664  -3.625 -20.849  1.00  0.00           H  
ATOM   1099  HA  ALA A  73      52.344  -4.727 -21.293  1.00  0.00           H  
ATOM   1100  HB1 ALA A  73      50.977  -5.687 -19.514  1.00  0.00           H  
ATOM   1101  HB2 ALA A  73      49.709  -6.110 -20.690  1.00  0.00           H  
ATOM   1102  HB3 ALA A  73      51.298  -6.897 -20.774  1.00  0.00           H  
ATOM   1103  N   PRO A  74      52.077  -5.705 -23.675  1.00  0.00           N  
ATOM   1104  CA  PRO A  74      52.186  -5.686 -25.131  1.00  0.00           C  
ATOM   1105  C   PRO A  74      51.235  -6.638 -25.864  1.00  0.00           C  
ATOM   1106  O   PRO A  74      50.926  -7.732 -25.395  1.00  0.00           O  
ATOM   1107  CB  PRO A  74      53.654  -6.010 -25.436  1.00  0.00           C  
ATOM   1108  CG  PRO A  74      54.084  -6.842 -24.232  1.00  0.00           C  
ATOM   1109  CD  PRO A  74      53.313  -6.195 -23.090  1.00  0.00           C  
ATOM   1110  HA  PRO A  74      51.981  -4.672 -25.476  1.00  0.00           H  
ATOM   1111  HB2 PRO A  74      53.773  -6.559 -26.370  1.00  0.00           H  
ATOM   1112  HB3 PRO A  74      54.231  -5.086 -25.465  1.00  0.00           H  
ATOM   1113  HG2 PRO A  74      53.755  -7.873 -24.361  1.00  0.00           H  
ATOM   1114  HG3 PRO A  74      55.162  -6.796 -24.071  1.00  0.00           H  
ATOM   1115  HD2 PRO A  74      53.122  -6.926 -22.305  1.00  0.00           H  
ATOM   1116  HD3 PRO A  74      53.889  -5.356 -22.699  1.00  0.00           H  
ATOM   1117  N   GLU A  75      50.843  -6.165 -27.051  1.00  0.00           N  
ATOM   1118  CA  GLU A  75      50.218  -6.847 -28.189  1.00  0.00           C  
ATOM   1119  C   GLU A  75      50.301  -8.381 -28.154  1.00  0.00           C  
ATOM   1120  O   GLU A  75      51.307  -8.986 -28.525  1.00  0.00           O  
ATOM   1121  CB  GLU A  75      50.914  -6.358 -29.476  1.00  0.00           C  
ATOM   1122  CG  GLU A  75      50.575  -4.918 -29.878  1.00  0.00           C  
ATOM   1123  CD  GLU A  75      51.334  -4.505 -31.151  1.00  0.00           C  
ATOM   1124  OE1 GLU A  75      50.672  -4.019 -32.095  1.00  0.00           O  
ATOM   1125  OE2 GLU A  75      52.577  -4.653 -31.155  1.00  0.00           O1-
ATOM   1126  H   GLU A  75      51.176  -5.237 -27.272  1.00  0.00           H  
ATOM   1127  HA  GLU A  75      49.166  -6.567 -28.245  1.00  0.00           H  
ATOM   1128  HB2 GLU A  75      50.608  -7.003 -30.300  1.00  0.00           H  
ATOM   1129  HB3 GLU A  75      51.992  -6.457 -29.351  1.00  0.00           H  
ATOM   1130  HG2 GLU A  75      50.847  -4.246 -29.064  1.00  0.00           H  
ATOM   1131  HG3 GLU A  75      49.499  -4.842 -30.035  1.00  0.00           H  
ATOM   1132  N   ALA A  76      49.193  -9.027 -27.790  1.00  0.00           N  
ATOM   1133  CA  ALA A  76      48.951 -10.395 -28.221  1.00  0.00           C  
ATOM   1134  C   ALA A  76      48.540 -10.358 -29.701  1.00  0.00           C  
ATOM   1135  O   ALA A  76      47.561  -9.706 -30.069  1.00  0.00           O  
ATOM   1136  CB  ALA A  76      47.908 -11.052 -27.313  1.00  0.00           C  
ATOM   1137  H   ALA A  76      48.404  -8.491 -27.458  1.00  0.00           H  
ATOM   1138  HA  ALA A  76      49.875 -10.966 -28.128  1.00  0.00           H  
ATOM   1139  HB1 ALA A  76      46.967 -10.505 -27.373  1.00  0.00           H  
ATOM   1140  HB2 ALA A  76      48.264 -11.052 -26.283  1.00  0.00           H  
ATOM   1141  HB3 ALA A  76      47.741 -12.080 -27.635  1.00  0.00           H  
ATOM   1142  N   ALA A  77      49.335 -11.021 -30.538  1.00  0.00           N  
ATOM   1143  CA  ALA A  77      49.160 -11.091 -31.981  1.00  0.00           C  
ATOM   1144  C   ALA A  77      47.772 -11.643 -32.385  1.00  0.00           C  
ATOM   1145  O   ALA A  77      47.229 -12.509 -31.694  1.00  0.00           O  
ATOM   1146  CB  ALA A  77      50.298 -11.949 -32.550  1.00  0.00           C  
ATOM   1147  H   ALA A  77      50.144 -11.483 -30.148  1.00  0.00           H  
ATOM   1148  HA  ALA A  77      49.269 -10.074 -32.359  1.00  0.00           H  
ATOM   1149  HB1 ALA A  77      50.220 -11.995 -33.636  1.00  0.00           H  
ATOM   1150  HB2 ALA A  77      51.261 -11.514 -32.283  1.00  0.00           H  
ATOM   1151  HB3 ALA A  77      50.232 -12.961 -32.151  1.00  0.00           H  
ATOM   1152  N   PRO A  78      47.204 -11.165 -33.508  1.00  0.00           N  
ATOM   1153  CA  PRO A  78      45.877 -11.549 -33.979  1.00  0.00           C  
ATOM   1154  C   PRO A  78      45.860 -12.998 -34.485  1.00  0.00           C  
ATOM   1155  O   PRO A  78      46.454 -13.319 -35.513  1.00  0.00           O  
ATOM   1156  CB  PRO A  78      45.541 -10.537 -35.083  1.00  0.00           C  
ATOM   1157  CG  PRO A  78      46.909 -10.132 -35.632  1.00  0.00           C  
ATOM   1158  CD  PRO A  78      47.795 -10.173 -34.394  1.00  0.00           C  
ATOM   1159  HA  PRO A  78      45.154 -11.448 -33.170  1.00  0.00           H  
ATOM   1160  HB2 PRO A  78      44.903 -10.965 -35.856  1.00  0.00           H  
ATOM   1161  HB3 PRO A  78      45.060  -9.666 -34.637  1.00  0.00           H  
ATOM   1162  HG2 PRO A  78      47.253 -10.873 -36.355  1.00  0.00           H  
ATOM   1163  HG3 PRO A  78      46.889  -9.139 -36.082  1.00  0.00           H  
ATOM   1164  HD2 PRO A  78      47.783  -9.199 -33.904  1.00  0.00           H  
ATOM   1165  HD3 PRO A  78      48.813 -10.440 -34.677  1.00  0.00           H  
ATOM   1166  N   GLU A  79      45.151 -13.871 -33.772  1.00  0.00           N  
ATOM   1167  CA  GLU A  79      44.811 -15.208 -34.257  1.00  0.00           C  
ATOM   1168  C   GLU A  79      43.647 -15.102 -35.262  1.00  0.00           C  
ATOM   1169  O   GLU A  79      42.687 -14.357 -35.060  1.00  0.00           O  
ATOM   1170  CB  GLU A  79      44.538 -16.152 -33.074  1.00  0.00           C  
ATOM   1171  CG  GLU A  79      44.787 -17.622 -33.449  1.00  0.00           C  
ATOM   1172  CD  GLU A  79      44.603 -18.599 -32.271  1.00  0.00           C  
ATOM   1173  OE1 GLU A  79      44.997 -19.775 -32.443  1.00  0.00           O  
ATOM   1174  OE2 GLU A  79      44.070 -18.182 -31.217  1.00  0.00           O1-
ATOM   1175  H   GLU A  79      44.738 -13.570 -32.901  1.00  0.00           H  
ATOM   1176  HA  GLU A  79      45.683 -15.594 -34.784  1.00  0.00           H  
ATOM   1177  HB2 GLU A  79      45.213 -15.894 -32.258  1.00  0.00           H  
ATOM   1178  HB3 GLU A  79      43.511 -16.017 -32.734  1.00  0.00           H  
ATOM   1179  HG2 GLU A  79      45.804 -17.714 -33.831  1.00  0.00           H  
ATOM   1180  HG3 GLU A  79      44.104 -17.898 -34.252  1.00  0.00           H  
ATOM   1181  N   ALA A  80      43.797 -15.785 -36.396  1.00  0.00           N  
ATOM   1182  CA  ALA A  80      43.049 -15.580 -37.631  1.00  0.00           C  
ATOM   1183  C   ALA A  80      41.519 -15.705 -37.485  1.00  0.00           C  
ATOM   1184  O   ALA A  80      40.993 -16.675 -36.941  1.00  0.00           O  
ATOM   1185  CB  ALA A  80      43.602 -16.573 -38.659  1.00  0.00           C  
ATOM   1186  H   ALA A  80      44.576 -16.425 -36.444  1.00  0.00           H  
ATOM   1187  HA  ALA A  80      43.271 -14.573 -37.984  1.00  0.00           H  
ATOM   1188  HB1 ALA A  80      44.672 -16.419 -38.792  1.00  0.00           H  
ATOM   1189  HB2 ALA A  80      43.418 -17.594 -38.323  1.00  0.00           H  
ATOM   1190  HB3 ALA A  80      43.101 -16.422 -39.616  1.00  0.00           H  
ATOM   1191  N   ALA A  81      40.805 -14.722 -38.039  1.00  0.00           N  
ATOM   1192  CA  ALA A  81      39.349 -14.684 -38.090  1.00  0.00           C  
ATOM   1193  C   ALA A  81      38.788 -15.710 -39.099  1.00  0.00           C  
ATOM   1194  O   ALA A  81      39.271 -15.763 -40.232  1.00  0.00           O  
ATOM   1195  CB  ALA A  81      38.919 -13.257 -38.457  1.00  0.00           C  
ATOM   1196  H   ALA A  81      41.304 -13.972 -38.494  1.00  0.00           H  
ATOM   1197  HA  ALA A  81      38.983 -14.904 -37.087  1.00  0.00           H  
ATOM   1198  HB1 ALA A  81      39.308 -12.993 -39.440  1.00  0.00           H  
ATOM   1199  HB2 ALA A  81      39.294 -12.553 -37.714  1.00  0.00           H  
ATOM   1200  HB3 ALA A  81      37.830 -13.202 -38.483  1.00  0.00           H  
ATOM   1201  N   PRO A  82      37.749 -16.486 -38.737  1.00  0.00           N  
ATOM   1202  CA  PRO A  82      37.025 -17.323 -39.682  1.00  0.00           C  
ATOM   1203  C   PRO A  82      36.165 -16.478 -40.632  1.00  0.00           C  
ATOM   1204  O   PRO A  82      35.432 -15.574 -40.228  1.00  0.00           O  
ATOM   1205  CB  PRO A  82      36.207 -18.299 -38.835  1.00  0.00           C  
ATOM   1206  CG  PRO A  82      35.971 -17.525 -37.539  1.00  0.00           C  
ATOM   1207  CD  PRO A  82      37.223 -16.663 -37.393  1.00  0.00           C  
ATOM   1208  HA  PRO A  82      37.740 -17.896 -40.272  1.00  0.00           H  
ATOM   1209  HB2 PRO A  82      35.270 -18.579 -39.317  1.00  0.00           H  
ATOM   1210  HB3 PRO A  82      36.807 -19.184 -38.624  1.00  0.00           H  
ATOM   1211  HG2 PRO A  82      35.099 -16.880 -37.655  1.00  0.00           H  
ATOM   1212  HG3 PRO A  82      35.840 -18.192 -36.687  1.00  0.00           H  
ATOM   1213  HD2 PRO A  82      36.961 -15.708 -36.939  1.00  0.00           H  
ATOM   1214  HD3 PRO A  82      37.963 -17.184 -36.783  1.00  0.00           H  
ATOM   1215  N   GLU A  83      36.289 -16.816 -41.909  1.00  0.00           N  
ATOM   1216  CA  GLU A  83      35.597 -16.292 -43.082  1.00  0.00           C  
ATOM   1217  C   GLU A  83      34.069 -16.429 -42.914  1.00  0.00           C  
ATOM   1218  O   GLU A  83      33.513 -17.525 -42.956  1.00  0.00           O  
ATOM   1219  CB  GLU A  83      36.175 -17.115 -44.253  1.00  0.00           C  
ATOM   1220  CG  GLU A  83      36.064 -16.511 -45.656  1.00  0.00           C  
ATOM   1221  CD  GLU A  83      36.878 -17.321 -46.690  1.00  0.00           C  
ATOM   1222  OE1 GLU A  83      37.161 -16.750 -47.768  1.00  0.00           O  
ATOM   1223  OE2 GLU A  83      37.236 -18.487 -46.401  1.00  0.00           O1-
ATOM   1224  H   GLU A  83      36.935 -17.566 -42.110  1.00  0.00           H  
ATOM   1225  HA  GLU A  83      35.860 -15.243 -43.219  1.00  0.00           H  
ATOM   1226  HB2 GLU A  83      35.727 -18.109 -44.250  1.00  0.00           H  
ATOM   1227  HB3 GLU A  83      37.242 -17.241 -44.068  1.00  0.00           H  
ATOM   1228  HG2 GLU A  83      36.436 -15.488 -45.620  1.00  0.00           H  
ATOM   1229  HG3 GLU A  83      35.014 -16.482 -45.947  1.00  0.00           H  
ATOM   1230  N   ALA A  84      33.378 -15.320 -42.638  1.00  0.00           N  
ATOM   1231  CA  ALA A  84      31.925 -15.310 -42.497  1.00  0.00           C  
ATOM   1232  C   ALA A  84      31.270 -15.274 -43.886  1.00  0.00           C  
ATOM   1233  O   ALA A  84      31.361 -14.271 -44.597  1.00  0.00           O  
ATOM   1234  CB  ALA A  84      31.504 -14.140 -41.598  1.00  0.00           C  
ATOM   1235  H   ALA A  84      33.876 -14.446 -42.546  1.00  0.00           H  
ATOM   1236  HA  ALA A  84      31.616 -16.230 -42.001  1.00  0.00           H  
ATOM   1237  HB1 ALA A  84      30.421 -14.150 -41.474  1.00  0.00           H  
ATOM   1238  HB2 ALA A  84      31.802 -13.196 -42.056  1.00  0.00           H  
ATOM   1239  HB3 ALA A  84      31.980 -14.237 -40.622  1.00  0.00           H  
ATOM   1240  N   GLU A  85      30.607 -16.371 -44.257  1.00  0.00           N  
ATOM   1241  CA  GLU A  85      29.803 -16.485 -45.475  1.00  0.00           C  
ATOM   1242  C   GLU A  85      28.769 -15.352 -45.587  1.00  0.00           C  
ATOM   1243  O   GLU A  85      28.004 -15.058 -44.664  1.00  0.00           O  
ATOM   1244  CB  GLU A  85      29.077 -17.839 -45.531  1.00  0.00           C  
ATOM   1245  CG  GLU A  85      29.974 -19.011 -45.959  1.00  0.00           C  
ATOM   1246  CD  GLU A  85      29.154 -20.293 -46.194  1.00  0.00           C  
ATOM   1247  OE1 GLU A  85      29.509 -21.054 -47.122  1.00  0.00           O  
ATOM   1248  OE2 GLU A  85      28.161 -20.502 -45.457  1.00  0.00           O1-
ATOM   1249  H   GLU A  85      30.676 -17.189 -43.669  1.00  0.00           H  
ATOM   1250  HA  GLU A  85      30.473 -16.422 -46.333  1.00  0.00           H  
ATOM   1251  HB2 GLU A  85      28.276 -17.760 -46.266  1.00  0.00           H  
ATOM   1252  HB3 GLU A  85      28.627 -18.047 -44.561  1.00  0.00           H  
ATOM   1253  HG2 GLU A  85      30.491 -18.733 -46.877  1.00  0.00           H  
ATOM   1254  HG3 GLU A  85      30.719 -19.189 -45.184  1.00  0.00           H  
ATOM   1255  N   ALA A  86      28.749 -14.717 -46.758  1.00  0.00           N  
ATOM   1256  CA  ALA A  86      27.862 -13.617 -47.101  1.00  0.00           C  
ATOM   1257  C   ALA A  86      26.394 -14.076 -47.172  1.00  0.00           C  
ATOM   1258  O   ALA A  86      25.992 -14.798 -48.084  1.00  0.00           O  
ATOM   1259  CB  ALA A  86      28.349 -13.031 -48.433  1.00  0.00           C  
ATOM   1260  H   ALA A  86      29.408 -15.017 -47.462  1.00  0.00           H  
ATOM   1261  HA  ALA A  86      27.951 -12.850 -46.332  1.00  0.00           H  
ATOM   1262  HB1 ALA A  86      29.378 -12.685 -48.330  1.00  0.00           H  
ATOM   1263  HB2 ALA A  86      27.716 -12.190 -48.715  1.00  0.00           H  
ATOM   1264  HB3 ALA A  86      28.300 -13.789 -49.214  1.00  0.00           H  
ATOM   1265  N   ALA A  87      25.567 -13.615 -46.232  1.00  0.00           N  
ATOM   1266  CA  ALA A  87      24.121 -13.801 -46.298  1.00  0.00           C  
ATOM   1267  C   ALA A  87      23.497 -12.938 -47.426  1.00  0.00           C  
ATOM   1268  O   ALA A  87      23.919 -11.795 -47.630  1.00  0.00           O  
ATOM   1269  CB  ALA A  87      23.508 -13.510 -44.923  1.00  0.00           C  
ATOM   1270  H   ALA A  87      25.962 -13.103 -45.456  1.00  0.00           H  
ATOM   1271  HA  ALA A  87      23.951 -14.854 -46.520  1.00  0.00           H  
ATOM   1272  HB1 ALA A  87      23.681 -12.468 -44.656  1.00  0.00           H  
ATOM   1273  HB2 ALA A  87      22.435 -13.699 -44.950  1.00  0.00           H  
ATOM   1274  HB3 ALA A  87      23.965 -14.156 -44.174  1.00  0.00           H  
ATOM   1275  N   PRO A  88      22.489 -13.455 -48.157  1.00  0.00           N  
ATOM   1276  CA  PRO A  88      21.948 -12.836 -49.366  1.00  0.00           C  
ATOM   1277  C   PRO A  88      21.248 -11.496 -49.104  1.00  0.00           C  
ATOM   1278  O   PRO A  88      20.456 -11.342 -48.173  1.00  0.00           O  
ATOM   1279  CB  PRO A  88      21.012 -13.876 -49.991  1.00  0.00           C  
ATOM   1280  CG  PRO A  88      20.617 -14.759 -48.809  1.00  0.00           C  
ATOM   1281  CD  PRO A  88      21.868 -14.749 -47.939  1.00  0.00           C  
ATOM   1282  HA  PRO A  88      22.774 -12.662 -50.055  1.00  0.00           H  
ATOM   1283  HB2 PRO A  88      21.567 -14.471 -50.717  1.00  0.00           H  
ATOM   1284  HB3 PRO A  88      20.141 -13.420 -50.462  1.00  0.00           H  
ATOM   1285  HG2 PRO A  88      20.354 -15.768 -49.127  1.00  0.00           H  
ATOM   1286  HG3 PRO A  88      19.792 -14.297 -48.268  1.00  0.00           H  
ATOM   1287  HD2 PRO A  88      22.548 -15.536 -48.265  1.00  0.00           H  
ATOM   1288  HD3 PRO A  88      21.595 -14.894 -46.893  1.00  0.00           H  
ATOM   1289  N   GLY A  89      21.558 -10.535 -49.978  1.00  0.00           N  
ATOM   1290  CA  GLY A  89      21.092  -9.155 -49.940  1.00  0.00           C  
ATOM   1291  C   GLY A  89      19.571  -9.023 -49.959  1.00  0.00           C  
ATOM   1292  O   GLY A  89      18.869  -9.652 -50.749  1.00  0.00           O  
ATOM   1293  H   GLY A  89      22.214 -10.777 -50.707  1.00  0.00           H  
ATOM   1294  HA2 GLY A  89      21.482  -8.688 -49.035  1.00  0.00           H  
ATOM   1295  HA3 GLY A  89      21.488  -8.615 -50.800  1.00  0.00           H  
ATOM   1296  N   TYR A  90      19.079  -8.154 -49.080  1.00  0.00           N  
ATOM   1297  CA  TYR A  90      17.685  -7.745 -49.017  1.00  0.00           C  
ATOM   1298  C   TYR A  90      17.289  -7.034 -50.313  1.00  0.00           C  
ATOM   1299  O   TYR A  90      17.847  -5.996 -50.668  1.00  0.00           O  
ATOM   1300  CB  TYR A  90      17.479  -6.840 -47.794  1.00  0.00           C  
ATOM   1301  CG  TYR A  90      17.281  -7.599 -46.495  1.00  0.00           C  
ATOM   1302  CD1 TYR A  90      15.979  -7.752 -45.981  1.00  0.00           C  
ATOM   1303  CD2 TYR A  90      18.376  -8.172 -45.815  1.00  0.00           C  
ATOM   1304  CE1 TYR A  90      15.768  -8.471 -44.790  1.00  0.00           C  
ATOM   1305  CE2 TYR A  90      18.168  -8.898 -44.626  1.00  0.00           C  
ATOM   1306  CZ  TYR A  90      16.861  -9.047 -44.112  1.00  0.00           C  
ATOM   1307  OH  TYR A  90      16.648  -9.749 -42.969  1.00  0.00           O  
ATOM   1308  H   TYR A  90      19.730  -7.690 -48.463  1.00  0.00           H  
ATOM   1309  HA  TYR A  90      17.060  -8.631 -48.904  1.00  0.00           H  
ATOM   1310  HB2 TYR A  90      16.593  -6.228 -47.966  1.00  0.00           H  
ATOM   1311  HB3 TYR A  90      18.321  -6.155 -47.692  1.00  0.00           H  
ATOM   1312  HD1 TYR A  90      15.137  -7.325 -46.504  1.00  0.00           H  
ATOM   1313  HD2 TYR A  90      19.375  -8.076 -46.213  1.00  0.00           H  
ATOM   1314  HE1 TYR A  90      14.773  -8.601 -44.393  1.00  0.00           H  
ATOM   1315  HE2 TYR A  90      19.008  -9.351 -44.121  1.00  0.00           H  
ATOM   1316  HH  TYR A  90      17.462 -10.133 -42.638  1.00  0.00           H  
ATOM   1317  N   THR A  91      16.299  -7.591 -51.007  1.00  0.00           N  
ATOM   1318  CA  THR A  91      15.638  -6.951 -52.143  1.00  0.00           C  
ATOM   1319  C   THR A  91      14.988  -5.650 -51.684  1.00  0.00           C  
ATOM   1320  O   THR A  91      14.177  -5.639 -50.755  1.00  0.00           O  
ATOM   1321  CB  THR A  91      14.582  -7.883 -52.751  1.00  0.00           C  
ATOM   1322  CG2 THR A  91      15.225  -9.091 -53.432  1.00  0.00           C  
ATOM   1323  OG1 THR A  91      13.729  -8.365 -51.736  1.00  0.00           O  
ATOM   1324  H   THR A  91      15.918  -8.472 -50.691  1.00  0.00           H  
ATOM   1325  HA  THR A  91      16.384  -6.723 -52.905  1.00  0.00           H  
ATOM   1326  HB  THR A  91      13.995  -7.331 -53.486  1.00  0.00           H  
ATOM   1327  HG1 THR A  91      13.436  -7.601 -51.234  1.00  0.00           H  
ATOM   1328 HG21 THR A  91      15.784  -9.684 -52.709  1.00  0.00           H  
ATOM   1329 HG22 THR A  91      14.444  -9.712 -53.872  1.00  0.00           H  
ATOM   1330 HG23 THR A  91      15.899  -8.757 -54.221  1.00  0.00           H  
ATOM   1331  N   THR A  92      15.360  -4.554 -52.334  1.00  0.00           N  
ATOM   1332  CA  THR A  92      14.826  -3.209 -52.131  1.00  0.00           C  
ATOM   1333  C   THR A  92      13.308  -3.180 -52.326  1.00  0.00           C  
ATOM   1334  O   THR A  92      12.773  -3.652 -53.326  1.00  0.00           O  
ATOM   1335  CB  THR A  92      15.523  -2.219 -53.084  1.00  0.00           C  
ATOM   1336  CG2 THR A  92      16.766  -1.615 -52.433  1.00  0.00           C  
ATOM   1337  OG1 THR A  92      15.980  -2.865 -54.257  1.00  0.00           O  
ATOM   1338  H   THR A  92      16.022  -4.638 -53.092  1.00  0.00           H  
ATOM   1339  HA  THR A  92      15.038  -2.911 -51.104  1.00  0.00           H  
ATOM   1340  HB  THR A  92      14.836  -1.414 -53.349  1.00  0.00           H  
ATOM   1341  HG1 THR A  92      16.135  -2.188 -54.921  1.00  0.00           H  
ATOM   1342 HG21 THR A  92      17.464  -2.406 -52.159  1.00  0.00           H  
ATOM   1343 HG22 THR A  92      17.251  -0.930 -53.128  1.00  0.00           H  
ATOM   1344 HG23 THR A  92      16.481  -1.060 -51.539  1.00  0.00           H  
ATOM   1345  N   TYR A  93      12.615  -2.632 -51.328  1.00  0.00           N  
ATOM   1346  CA  TYR A  93      11.163  -2.482 -51.290  1.00  0.00           C  
ATOM   1347  C   TYR A  93      10.731  -1.474 -52.364  1.00  0.00           C  
ATOM   1348  O   TYR A  93      11.113  -0.308 -52.303  1.00  0.00           O  
ATOM   1349  CB  TYR A  93      10.755  -2.033 -49.870  1.00  0.00           C  
ATOM   1350  CG  TYR A  93       9.677  -2.871 -49.214  1.00  0.00           C  
ATOM   1351  CD1 TYR A  93       8.362  -2.377 -49.115  1.00  0.00           C  
ATOM   1352  CD2 TYR A  93      10.000  -4.128 -48.666  1.00  0.00           C  
ATOM   1353  CE1 TYR A  93       7.371  -3.132 -48.458  1.00  0.00           C  
ATOM   1354  CE2 TYR A  93       9.012  -4.886 -48.009  1.00  0.00           C  
ATOM   1355  CZ  TYR A  93       7.698  -4.388 -47.901  1.00  0.00           C  
ATOM   1356  OH  TYR A  93       6.747  -5.120 -47.262  1.00  0.00           O  
ATOM   1357  H   TYR A  93      13.130  -2.264 -50.541  1.00  0.00           H  
ATOM   1358  HA  TYR A  93      10.707  -3.449 -51.504  1.00  0.00           H  
ATOM   1359  HB2 TYR A  93      10.428  -0.994 -49.894  1.00  0.00           H  
ATOM   1360  HB3 TYR A  93      11.623  -2.058 -49.211  1.00  0.00           H  
ATOM   1361  HD1 TYR A  93       8.114  -1.418 -49.546  1.00  0.00           H  
ATOM   1362  HD2 TYR A  93      11.008  -4.508 -48.746  1.00  0.00           H  
ATOM   1363  HE1 TYR A  93       6.363  -2.750 -48.389  1.00  0.00           H  
ATOM   1364  HE2 TYR A  93       9.248  -5.852 -47.587  1.00  0.00           H  
ATOM   1365  HH  TYR A  93       5.889  -4.691 -47.295  1.00  0.00           H  
ATOM   1366  N   GLY A  94       9.974  -1.935 -53.362  1.00  0.00           N  
ATOM   1367  CA  GLY A  94       9.459  -1.089 -54.435  1.00  0.00           C  
ATOM   1368  C   GLY A  94       8.534   0.014 -53.914  1.00  0.00           C  
ATOM   1369  O   GLY A  94       7.709  -0.214 -53.027  1.00  0.00           O  
ATOM   1370  H   GLY A  94       9.750  -2.920 -53.377  1.00  0.00           H  
ATOM   1371  HA2 GLY A  94      10.300  -0.630 -54.954  1.00  0.00           H  
ATOM   1372  HA3 GLY A  94       8.902  -1.694 -55.150  1.00  0.00           H  
ATOM   1373  N   ASP A  95       8.676   1.206 -54.493  1.00  0.00           N  
ATOM   1374  CA  ASP A  95       7.885   2.399 -54.199  1.00  0.00           C  
ATOM   1375  C   ASP A  95       6.386   2.163 -54.458  1.00  0.00           C  
ATOM   1376  O   ASP A  95       5.911   2.192 -55.596  1.00  0.00           O  
ATOM   1377  CB  ASP A  95       8.397   3.560 -55.067  1.00  0.00           C  
ATOM   1378  CG  ASP A  95       9.801   4.017 -54.674  1.00  0.00           C  
ATOM   1379  OD1 ASP A  95       9.955   4.418 -53.501  1.00  0.00           O  
ATOM   1380  OD2 ASP A  95      10.679   3.997 -55.563  1.00  0.00           O1-
ATOM   1381  H   ASP A  95       9.433   1.325 -55.150  1.00  0.00           H  
ATOM   1382  HA  ASP A  95       8.023   2.668 -53.152  1.00  0.00           H  
ATOM   1383  HB2 ASP A  95       7.720   4.407 -54.951  1.00  0.00           H  
ATOM   1384  HB3 ASP A  95       8.384   3.265 -56.116  1.00  0.00           H  
ATOM   1385  N   TYR A  96       5.608   1.945 -53.395  1.00  0.00           N  
ATOM   1386  CA  TYR A  96       4.156   1.784 -53.491  1.00  0.00           C  
ATOM   1387  C   TYR A  96       3.478   3.140 -53.750  1.00  0.00           C  
ATOM   1388  O   TYR A  96       3.091   3.871 -52.835  1.00  0.00           O  
ATOM   1389  CB  TYR A  96       3.615   1.047 -52.257  1.00  0.00           C  
ATOM   1390  CG  TYR A  96       2.172   0.591 -52.406  1.00  0.00           C  
ATOM   1391  CD1 TYR A  96       1.120   1.371 -51.886  1.00  0.00           C  
ATOM   1392  CD2 TYR A  96       1.883  -0.614 -53.077  1.00  0.00           C  
ATOM   1393  CE1 TYR A  96      -0.218   0.951 -52.037  1.00  0.00           C  
ATOM   1394  CE2 TYR A  96       0.549  -1.043 -53.220  1.00  0.00           C  
ATOM   1395  CZ  TYR A  96      -0.504  -0.260 -52.703  1.00  0.00           C  
ATOM   1396  OH  TYR A  96      -1.789  -0.673 -52.856  1.00  0.00           O  
ATOM   1397  H   TYR A  96       6.058   1.820 -52.500  1.00  0.00           H  
ATOM   1398  HA  TYR A  96       3.950   1.145 -54.350  1.00  0.00           H  
ATOM   1399  HB2 TYR A  96       4.231   0.165 -52.082  1.00  0.00           H  
ATOM   1400  HB3 TYR A  96       3.709   1.687 -51.380  1.00  0.00           H  
ATOM   1401  HD1 TYR A  96       1.343   2.300 -51.381  1.00  0.00           H  
ATOM   1402  HD2 TYR A  96       2.686  -1.211 -53.483  1.00  0.00           H  
ATOM   1403  HE1 TYR A  96      -1.024   1.556 -51.649  1.00  0.00           H  
ATOM   1404  HE2 TYR A  96       0.318  -1.963 -53.735  1.00  0.00           H  
ATOM   1405  HH  TYR A  96      -2.415   0.009 -52.601  1.00  0.00           H  
ATOM   1406  N   LYS A  97       3.340   3.495 -55.031  1.00  0.00           N  
ATOM   1407  CA  LYS A  97       2.508   4.607 -55.510  1.00  0.00           C  
ATOM   1408  C   LYS A  97       1.049   4.144 -55.640  1.00  0.00           C  
ATOM   1409  O   LYS A  97       0.685   3.538 -56.638  1.00  0.00           O  
ATOM   1410  CB  LYS A  97       3.047   5.114 -56.868  1.00  0.00           C  
ATOM   1411  CG  LYS A  97       4.214   6.116 -56.802  1.00  0.00           C  
ATOM   1412  CD  LYS A  97       3.753   7.547 -56.470  1.00  0.00           C  
ATOM   1413  CE  LYS A  97       4.892   8.568 -56.634  1.00  0.00           C  
ATOM   1414  NZ  LYS A  97       4.972   9.118 -58.013  1.00  0.00           N1+
ATOM   1415  H   LYS A  97       3.800   2.906 -55.709  1.00  0.00           H  
ATOM   1416  HA  LYS A  97       2.538   5.420 -54.784  1.00  0.00           H  
ATOM   1417  HB2 LYS A  97       2.235   5.581 -57.424  1.00  0.00           H  
ATOM   1418  HB3 LYS A  97       3.367   4.253 -57.454  1.00  0.00           H  
ATOM   1419  HG2 LYS A  97       4.694   6.130 -57.780  1.00  0.00           H  
ATOM   1420  HG3 LYS A  97       4.947   5.781 -56.068  1.00  0.00           H  
ATOM   1421  HD2 LYS A  97       2.907   7.828 -57.097  1.00  0.00           H  
ATOM   1422  HD3 LYS A  97       3.423   7.562 -55.431  1.00  0.00           H  
ATOM   1423  HE2 LYS A  97       4.728   9.380 -55.926  1.00  0.00           H  
ATOM   1424  HE3 LYS A  97       5.830   8.084 -56.360  1.00  0.00           H  
ATOM   1425  HZ1 LYS A  97       5.095   8.368 -58.678  1.00  0.00           H  
ATOM   1426  HZ2 LYS A  97       5.763   9.741 -58.095  1.00  0.00           H  
ATOM   1427  HZ3 LYS A  97       4.130   9.625 -58.246  1.00  0.00           H  
ATOM   1428  N   GLY A  98       0.201   4.539 -54.689  1.00  0.00           N  
ATOM   1429  CA  GLY A  98      -1.218   4.797 -54.967  1.00  0.00           C  
ATOM   1430  C   GLY A  98      -2.238   3.852 -54.330  1.00  0.00           C  
ATOM   1431  O   GLY A  98      -2.399   2.715 -54.747  1.00  0.00           O  
ATOM   1432  H   GLY A  98       0.603   4.890 -53.832  1.00  0.00           H  
ATOM   1433  HA2 GLY A  98      -1.445   5.817 -54.656  1.00  0.00           H  
ATOM   1434  HA3 GLY A  98      -1.390   4.756 -56.042  1.00  0.00           H  
ATOM   1435  N   ALA A  99      -2.996   4.391 -53.372  1.00  0.00           N  
ATOM   1436  CA  ALA A  99      -4.424   4.120 -53.158  1.00  0.00           C  
ATOM   1437  C   ALA A  99      -4.957   5.129 -52.118  1.00  0.00           C  
ATOM   1438  O   ALA A  99      -5.338   4.766 -51.010  1.00  0.00           O  
ATOM   1439  CB  ALA A  99      -4.675   2.664 -52.732  1.00  0.00           C  
ATOM   1440  H   ALA A  99      -2.657   5.255 -52.973  1.00  0.00           H  
ATOM   1441  HA  ALA A  99      -4.958   4.292 -54.092  1.00  0.00           H  
ATOM   1442  HB1 ALA A  99      -4.435   1.976 -53.543  1.00  0.00           H  
ATOM   1443  HB2 ALA A  99      -4.071   2.419 -51.858  1.00  0.00           H  
ATOM   1444  HB3 ALA A  99      -5.728   2.531 -52.481  1.00  0.00           H  
ATOM   1445  N   GLY A 100      -4.878   6.425 -52.437  1.00  0.00           N  
ATOM   1446  CA  GLY A 100      -5.196   7.515 -51.507  1.00  0.00           C  
ATOM   1447  C   GLY A 100      -6.673   7.907 -51.414  1.00  0.00           C  
ATOM   1448  O   GLY A 100      -6.997   8.752 -50.591  1.00  0.00           O  
ATOM   1449  H   GLY A 100      -4.586   6.679 -53.370  1.00  0.00           H  
ATOM   1450  HA2 GLY A 100      -4.865   7.243 -50.505  1.00  0.00           H  
ATOM   1451  HA3 GLY A 100      -4.646   8.406 -51.810  1.00  0.00           H  
ATOM   1452  N   GLU A 101      -7.576   7.338 -52.218  1.00  0.00           N  
ATOM   1453  CA  GLU A 101      -8.902   7.960 -52.409  1.00  0.00           C  
ATOM   1454  C   GLU A 101     -10.111   7.111 -51.991  1.00  0.00           C  
ATOM   1455  O   GLU A 101     -11.234   7.583 -52.093  1.00  0.00           O  
ATOM   1456  CB  GLU A 101      -9.015   8.503 -53.842  1.00  0.00           C  
ATOM   1457  CG  GLU A 101      -7.999   9.638 -54.076  1.00  0.00           C  
ATOM   1458  CD  GLU A 101      -8.198  10.374 -55.407  1.00  0.00           C  
ATOM   1459  OE1 GLU A 101      -7.572  11.448 -55.552  1.00  0.00           O  
ATOM   1460  OE2 GLU A 101      -8.924   9.841 -56.275  1.00  0.00           O1-
ATOM   1461  H   GLU A 101      -7.260   6.673 -52.909  1.00  0.00           H  
ATOM   1462  HA  GLU A 101      -8.990   8.838 -51.768  1.00  0.00           H  
ATOM   1463  HB2 GLU A 101     -10.018   8.902 -53.991  1.00  0.00           H  
ATOM   1464  HB3 GLU A 101      -8.846   7.694 -54.553  1.00  0.00           H  
ATOM   1465  HG2 GLU A 101      -6.991   9.223 -54.054  1.00  0.00           H  
ATOM   1466  HG3 GLU A 101      -8.085  10.356 -53.261  1.00  0.00           H  
ATOM   1467  N   ASN A 102      -9.931   5.890 -51.470  1.00  0.00           N  
ATOM   1468  CA  ASN A 102     -11.072   5.016 -51.138  1.00  0.00           C  
ATOM   1469  C   ASN A 102     -10.919   4.218 -49.831  1.00  0.00           C  
ATOM   1470  O   ASN A 102     -11.352   3.069 -49.754  1.00  0.00           O  
ATOM   1471  CB  ASN A 102     -11.420   4.144 -52.366  1.00  0.00           C  
ATOM   1472  CG  ASN A 102     -12.377   4.857 -53.299  1.00  0.00           C  
ATOM   1473  ND2 ASN A 102     -11.977   5.140 -54.517  1.00  0.00           N  
ATOM   1474  OD1 ASN A 102     -13.508   5.144 -52.953  1.00  0.00           O  
ATOM   1475  H   ASN A 102      -8.989   5.548 -51.352  1.00  0.00           H  
ATOM   1476  HA  ASN A 102     -11.942   5.643 -50.940  1.00  0.00           H  
ATOM   1477  HB2 ASN A 102     -11.943   3.236 -52.065  1.00  0.00           H  
ATOM   1478  HB3 ASN A 102     -10.514   3.846 -52.894  1.00  0.00           H  
ATOM   1479 HD21 ASN A 102     -11.022   4.980 -54.805  1.00  0.00           H  
ATOM   1480 HD22 ASN A 102     -12.619   5.702 -55.058  1.00  0.00           H  
ATOM   1481  N   LEU A 103     -10.318   4.788 -48.780  1.00  0.00           N  
ATOM   1482  CA  LEU A 103     -10.370   4.139 -47.466  1.00  0.00           C  
ATOM   1483  C   LEU A 103     -11.634   4.576 -46.701  1.00  0.00           C  
ATOM   1484  O   LEU A 103     -11.787   5.767 -46.426  1.00  0.00           O  
ATOM   1485  CB  LEU A 103      -9.079   4.329 -46.656  1.00  0.00           C  
ATOM   1486  CG  LEU A 103      -7.944   3.393 -47.129  1.00  0.00           C  
ATOM   1487  CD1 LEU A 103      -7.040   4.070 -48.158  1.00  0.00           C  
ATOM   1488  CD2 LEU A 103      -7.084   2.954 -45.944  1.00  0.00           C  
ATOM   1489  H   LEU A 103     -10.022   5.752 -48.842  1.00  0.00           H  
ATOM   1490  HA  LEU A 103     -10.436   3.063 -47.630  1.00  0.00           H  
ATOM   1491  HB2 LEU A 103      -9.316   4.083 -45.620  1.00  0.00           H  
ATOM   1492  HB3 LEU A 103      -8.764   5.372 -46.681  1.00  0.00           H  
ATOM   1493  HG  LEU A 103      -8.364   2.491 -47.573  1.00  0.00           H  
ATOM   1494 HD11 LEU A 103      -6.583   4.965 -47.735  1.00  0.00           H  
ATOM   1495 HD12 LEU A 103      -6.253   3.384 -48.473  1.00  0.00           H  
ATOM   1496 HD13 LEU A 103      -7.618   4.348 -49.039  1.00  0.00           H  
ATOM   1497 HD21 LEU A 103      -6.643   3.827 -45.461  1.00  0.00           H  
ATOM   1498 HD22 LEU A 103      -6.289   2.295 -46.292  1.00  0.00           H  
ATOM   1499 HD23 LEU A 103      -7.697   2.411 -45.225  1.00  0.00           H  
ATOM   1500  N   PRO A 104     -12.541   3.647 -46.336  1.00  0.00           N  
ATOM   1501  CA  PRO A 104     -13.698   3.968 -45.510  1.00  0.00           C  
ATOM   1502  C   PRO A 104     -13.245   4.526 -44.155  1.00  0.00           C  
ATOM   1503  O   PRO A 104     -12.396   3.948 -43.476  1.00  0.00           O  
ATOM   1504  CB  PRO A 104     -14.511   2.673 -45.389  1.00  0.00           C  
ATOM   1505  CG  PRO A 104     -13.499   1.568 -45.684  1.00  0.00           C  
ATOM   1506  CD  PRO A 104     -12.512   2.224 -46.642  1.00  0.00           C  
ATOM   1507  HA  PRO A 104     -14.303   4.717 -46.021  1.00  0.00           H  
ATOM   1508  HB2 PRO A 104     -15.285   2.665 -46.157  1.00  0.00           H  
ATOM   1509  HB3 PRO A 104     -14.957   2.556 -44.402  1.00  0.00           H  
ATOM   1510  HG2 PRO A 104     -12.984   1.297 -44.762  1.00  0.00           H  
ATOM   1511  HG3 PRO A 104     -13.970   0.691 -46.129  1.00  0.00           H  
ATOM   1512  HD2 PRO A 104     -11.525   1.791 -46.481  1.00  0.00           H  
ATOM   1513  HD3 PRO A 104     -12.830   2.067 -47.673  1.00  0.00           H  
ATOM   1514  N   SER A 105     -13.821   5.666 -43.771  1.00  0.00           N  
ATOM   1515  CA  SER A 105     -13.589   6.306 -42.475  1.00  0.00           C  
ATOM   1516  C   SER A 105     -14.021   5.359 -41.353  1.00  0.00           C  
ATOM   1517  O   SER A 105     -15.205   5.050 -41.207  1.00  0.00           O  
ATOM   1518  CB  SER A 105     -14.358   7.629 -42.410  1.00  0.00           C  
ATOM   1519  OG  SER A 105     -14.045   8.332 -41.225  1.00  0.00           O  
ATOM   1520  H   SER A 105     -14.475   6.098 -44.408  1.00  0.00           H  
ATOM   1521  HA  SER A 105     -12.525   6.523 -42.373  1.00  0.00           H  
ATOM   1522  HB2 SER A 105     -15.429   7.431 -42.447  1.00  0.00           H  
ATOM   1523  HB3 SER A 105     -14.083   8.243 -43.268  1.00  0.00           H  
ATOM   1524  HG  SER A 105     -14.558   9.143 -41.207  1.00  0.00           H  
ATOM   1525  N   TYR A 106     -13.054   4.851 -40.587  1.00  0.00           N  
ATOM   1526  CA  TYR A 106     -13.328   3.970 -39.457  1.00  0.00           C  
ATOM   1527  C   TYR A 106     -13.936   4.765 -38.291  1.00  0.00           C  
ATOM   1528  O   TYR A 106     -13.472   5.869 -37.992  1.00  0.00           O  
ATOM   1529  CB  TYR A 106     -12.061   3.214 -39.027  1.00  0.00           C  
ATOM   1530  CG  TYR A 106     -11.940   1.835 -39.648  1.00  0.00           C  
ATOM   1531  CD1 TYR A 106     -12.297   0.695 -38.899  1.00  0.00           C  
ATOM   1532  CD2 TYR A 106     -11.495   1.691 -40.977  1.00  0.00           C  
ATOM   1533  CE1 TYR A 106     -12.201  -0.588 -39.472  1.00  0.00           C  
ATOM   1534  CE2 TYR A 106     -11.394   0.410 -41.551  1.00  0.00           C  
ATOM   1535  CZ  TYR A 106     -11.743  -0.731 -40.801  1.00  0.00           C  
ATOM   1536  OH  TYR A 106     -11.644  -1.963 -41.365  1.00  0.00           O  
ATOM   1537  H   TYR A 106     -12.098   5.106 -40.787  1.00  0.00           H  
ATOM   1538  HA  TYR A 106     -14.055   3.234 -39.800  1.00  0.00           H  
ATOM   1539  HB2 TYR A 106     -12.074   3.095 -37.944  1.00  0.00           H  
ATOM   1540  HB3 TYR A 106     -11.176   3.802 -39.268  1.00  0.00           H  
ATOM   1541  HD1 TYR A 106     -12.651   0.807 -37.885  1.00  0.00           H  
ATOM   1542  HD2 TYR A 106     -11.246   2.562 -41.565  1.00  0.00           H  
ATOM   1543  HE1 TYR A 106     -12.480  -1.461 -38.900  1.00  0.00           H  
ATOM   1544  HE2 TYR A 106     -11.061   0.293 -42.571  1.00  0.00           H  
ATOM   1545  HH  TYR A 106     -11.928  -2.665 -40.776  1.00  0.00           H  
ATOM   1546  N   PRO A 107     -14.947   4.216 -37.591  1.00  0.00           N  
ATOM   1547  CA  PRO A 107     -15.550   4.876 -36.443  1.00  0.00           C  
ATOM   1548  C   PRO A 107     -14.506   5.137 -35.353  1.00  0.00           C  
ATOM   1549  O   PRO A 107     -13.745   4.253 -34.957  1.00  0.00           O  
ATOM   1550  CB  PRO A 107     -16.692   3.963 -35.979  1.00  0.00           C  
ATOM   1551  CG  PRO A 107     -16.308   2.589 -36.528  1.00  0.00           C  
ATOM   1552  CD  PRO A 107     -15.557   2.916 -37.814  1.00  0.00           C  
ATOM   1553  HA  PRO A 107     -15.972   5.828 -36.766  1.00  0.00           H  
ATOM   1554  HB2 PRO A 107     -16.794   3.950 -34.894  1.00  0.00           H  
ATOM   1555  HB3 PRO A 107     -17.623   4.289 -36.443  1.00  0.00           H  
ATOM   1556  HG2 PRO A 107     -15.632   2.095 -35.830  1.00  0.00           H  
ATOM   1557  HG3 PRO A 107     -17.184   1.968 -36.718  1.00  0.00           H  
ATOM   1558  HD2 PRO A 107     -14.809   2.147 -38.009  1.00  0.00           H  
ATOM   1559  HD3 PRO A 107     -16.256   2.983 -38.647  1.00  0.00           H  
ATOM   1560  N   SER A 108     -14.491   6.382 -34.872  1.00  0.00           N  
ATOM   1561  CA  SER A 108     -13.660   6.834 -33.759  1.00  0.00           C  
ATOM   1562  C   SER A 108     -13.945   5.984 -32.521  1.00  0.00           C  
ATOM   1563  O   SER A 108     -15.063   5.968 -32.001  1.00  0.00           O  
ATOM   1564  CB  SER A 108     -13.949   8.312 -33.482  1.00  0.00           C  
ATOM   1565  OG  SER A 108     -13.118   8.801 -32.450  1.00  0.00           O  
ATOM   1566  H   SER A 108     -15.115   7.050 -35.301  1.00  0.00           H  
ATOM   1567  HA  SER A 108     -12.610   6.732 -34.035  1.00  0.00           H  
ATOM   1568  HB2 SER A 108     -13.765   8.889 -34.389  1.00  0.00           H  
ATOM   1569  HB3 SER A 108     -14.993   8.430 -33.193  1.00  0.00           H  
ATOM   1570  HG  SER A 108     -13.329   9.725 -32.300  1.00  0.00           H  
ATOM   1571  N   TYR A 109     -12.936   5.246 -32.064  1.00  0.00           N  
ATOM   1572  CA  TYR A 109     -13.043   4.412 -30.877  1.00  0.00           C  
ATOM   1573  C   TYR A 109     -13.187   5.292 -29.634  1.00  0.00           C  
ATOM   1574  O   TYR A 109     -12.320   6.109 -29.317  1.00  0.00           O  
ATOM   1575  CB  TYR A 109     -11.841   3.469 -30.778  1.00  0.00           C  
ATOM   1576  CG  TYR A 109     -11.991   2.197 -31.593  1.00  0.00           C  
ATOM   1577  CD1 TYR A 109     -12.502   1.032 -30.986  1.00  0.00           C  
ATOM   1578  CD2 TYR A 109     -11.644   2.174 -32.958  1.00  0.00           C  
ATOM   1579  CE1 TYR A 109     -12.605  -0.164 -31.717  1.00  0.00           C  
ATOM   1580  CE2 TYR A 109     -11.771   0.984 -33.702  1.00  0.00           C  
ATOM   1581  CZ  TYR A 109     -12.240  -0.192 -33.076  1.00  0.00           C  
ATOM   1582  OH  TYR A 109     -12.358  -1.348 -33.778  1.00  0.00           O  
ATOM   1583  H   TYR A 109     -12.059   5.269 -32.563  1.00  0.00           H  
ATOM   1584  HA  TYR A 109     -13.940   3.799 -30.967  1.00  0.00           H  
ATOM   1585  HB2 TYR A 109     -11.718   3.192 -29.731  1.00  0.00           H  
ATOM   1586  HB3 TYR A 109     -10.933   3.993 -31.076  1.00  0.00           H  
ATOM   1587  HD1 TYR A 109     -12.835   1.049 -29.958  1.00  0.00           H  
ATOM   1588  HD2 TYR A 109     -11.295   3.072 -33.446  1.00  0.00           H  
ATOM   1589  HE1 TYR A 109     -12.981  -1.063 -31.251  1.00  0.00           H  
ATOM   1590  HE2 TYR A 109     -11.511   0.976 -34.750  1.00  0.00           H  
ATOM   1591  HH  TYR A 109     -12.087  -1.240 -34.692  1.00  0.00           H  
ATOM   1592  N   GLY A 110     -14.295   5.098 -28.917  1.00  0.00           N  
ATOM   1593  CA  GLY A 110     -14.540   5.713 -27.620  1.00  0.00           C  
ATOM   1594  C   GLY A 110     -13.384   5.478 -26.644  1.00  0.00           C  
ATOM   1595  O   GLY A 110     -12.691   4.464 -26.696  1.00  0.00           O  
ATOM   1596  H   GLY A 110     -14.986   4.461 -29.288  1.00  0.00           H  
ATOM   1597  HA2 GLY A 110     -15.451   5.303 -27.185  1.00  0.00           H  
ATOM   1598  HA3 GLY A 110     -14.676   6.785 -27.767  1.00  0.00           H  
ATOM   1599  N   SER A 111     -13.190   6.453 -25.755  1.00  0.00           N  
ATOM   1600  CA  SER A 111     -12.159   6.513 -24.717  1.00  0.00           C  
ATOM   1601  C   SER A 111     -11.997   5.184 -23.967  1.00  0.00           C  
ATOM   1602  O   SER A 111     -12.709   4.916 -22.998  1.00  0.00           O  
ATOM   1603  CB  SER A 111     -12.556   7.641 -23.752  1.00  0.00           C  
ATOM   1604  OG  SER A 111     -11.649   7.752 -22.677  1.00  0.00           O  
ATOM   1605  H   SER A 111     -13.802   7.253 -25.835  1.00  0.00           H  
ATOM   1606  HA  SER A 111     -11.207   6.772 -25.179  1.00  0.00           H  
ATOM   1607  HB2 SER A 111     -13.553   7.447 -23.357  1.00  0.00           H  
ATOM   1608  HB3 SER A 111     -12.576   8.584 -24.298  1.00  0.00           H  
ATOM   1609  HG  SER A 111     -11.752   6.959 -22.145  1.00  0.00           H  
ATOM   1610  N   TYR A 112     -11.029   4.362 -24.382  1.00  0.00           N  
ATOM   1611  CA  TYR A 112     -10.674   3.148 -23.659  1.00  0.00           C  
ATOM   1612  C   TYR A 112     -10.192   3.507 -22.256  1.00  0.00           C  
ATOM   1613  O   TYR A 112      -9.341   4.379 -22.061  1.00  0.00           O  
ATOM   1614  CB  TYR A 112      -9.644   2.307 -24.419  1.00  0.00           C  
ATOM   1615  CG  TYR A 112     -10.281   1.398 -25.450  1.00  0.00           C  
ATOM   1616  CD1 TYR A 112     -10.740   0.117 -25.078  1.00  0.00           C  
ATOM   1617  CD2 TYR A 112     -10.434   1.840 -26.775  1.00  0.00           C  
ATOM   1618  CE1 TYR A 112     -11.365  -0.717 -26.026  1.00  0.00           C  
ATOM   1619  CE2 TYR A 112     -11.027   0.995 -27.727  1.00  0.00           C  
ATOM   1620  CZ  TYR A 112     -11.516  -0.273 -27.357  1.00  0.00           C  
ATOM   1621  OH  TYR A 112     -12.122  -1.062 -28.282  1.00  0.00           O  
ATOM   1622  H   TYR A 112     -10.587   4.552 -25.270  1.00  0.00           H  
ATOM   1623  HA  TYR A 112     -11.579   2.549 -23.562  1.00  0.00           H  
ATOM   1624  HB2 TYR A 112      -8.911   2.958 -24.895  1.00  0.00           H  
ATOM   1625  HB3 TYR A 112      -9.107   1.680 -23.707  1.00  0.00           H  
ATOM   1626  HD1 TYR A 112     -10.622  -0.227 -24.061  1.00  0.00           H  
ATOM   1627  HD2 TYR A 112     -10.097   2.821 -27.073  1.00  0.00           H  
ATOM   1628  HE1 TYR A 112     -11.728  -1.693 -25.740  1.00  0.00           H  
ATOM   1629  HE2 TYR A 112     -11.090   1.310 -28.758  1.00  0.00           H  
ATOM   1630  HH  TYR A 112     -12.400  -1.909 -27.928  1.00  0.00           H  
ATOM   1631  N   GLY A 113     -10.794   2.824 -21.283  1.00  0.00           N  
ATOM   1632  CA  GLY A 113     -10.549   2.987 -19.863  1.00  0.00           C  
ATOM   1633  C   GLY A 113      -9.064   3.042 -19.518  1.00  0.00           C  
ATOM   1634  O   GLY A 113      -8.235   2.339 -20.089  1.00  0.00           O  
ATOM   1635  H   GLY A 113     -11.506   2.163 -21.562  1.00  0.00           H  
ATOM   1636  HA2 GLY A 113     -11.032   3.908 -19.538  1.00  0.00           H  
ATOM   1637  HA3 GLY A 113     -10.993   2.154 -19.318  1.00  0.00           H  
ATOM   1638  N   SER A 114      -8.777   3.929 -18.568  1.00  0.00           N  
ATOM   1639  CA  SER A 114      -7.549   4.096 -17.794  1.00  0.00           C  
ATOM   1640  C   SER A 114      -6.377   3.197 -18.193  1.00  0.00           C  
ATOM   1641  O   SER A 114      -6.323   2.013 -17.859  1.00  0.00           O  
ATOM   1642  CB  SER A 114      -7.887   3.877 -16.321  1.00  0.00           C  
ATOM   1643  OG  SER A 114      -8.889   4.797 -15.919  1.00  0.00           O  
ATOM   1644  H   SER A 114      -9.569   4.449 -18.217  1.00  0.00           H  
ATOM   1645  HA  SER A 114      -7.230   5.132 -17.907  1.00  0.00           H  
ATOM   1646  HB2 SER A 114      -6.992   4.024 -15.716  1.00  0.00           H  
ATOM   1647  HB3 SER A 114      -8.250   2.860 -16.175  1.00  0.00           H  
ATOM   1648  HG  SER A 114      -8.576   5.698 -16.030  1.00  0.00           H  
ATOM   1649  N   LYS A 115      -5.398   3.836 -18.842  1.00  0.00           N  
ATOM   1650  CA  LYS A 115      -4.095   3.286 -19.210  1.00  0.00           C  
ATOM   1651  C   LYS A 115      -3.493   2.375 -18.125  1.00  0.00           C  
ATOM   1652  O   LYS A 115      -3.602   2.684 -16.931  1.00  0.00           O  
ATOM   1653  CB  LYS A 115      -3.107   4.429 -19.504  1.00  0.00           C  
ATOM   1654  CG  LYS A 115      -3.498   5.248 -20.743  1.00  0.00           C  
ATOM   1655  CD  LYS A 115      -2.316   6.099 -21.230  1.00  0.00           C  
ATOM   1656  CE  LYS A 115      -2.729   6.923 -22.457  1.00  0.00           C  
ATOM   1657  NZ  LYS A 115      -1.601   7.716 -23.010  1.00  0.00           N1+
ATOM   1658  H   LYS A 115      -5.600   4.784 -19.128  1.00  0.00           H  
ATOM   1659  HA  LYS A 115      -4.260   2.694 -20.110  1.00  0.00           H  
ATOM   1660  HB2 LYS A 115      -3.035   5.087 -18.638  1.00  0.00           H  
ATOM   1661  HB3 LYS A 115      -2.123   3.992 -19.675  1.00  0.00           H  
ATOM   1662  HG2 LYS A 115      -4.342   5.894 -20.502  1.00  0.00           H  
ATOM   1663  HG3 LYS A 115      -3.791   4.570 -21.544  1.00  0.00           H  
ATOM   1664  HD2 LYS A 115      -1.489   5.441 -21.497  1.00  0.00           H  
ATOM   1665  HD3 LYS A 115      -1.998   6.767 -20.429  1.00  0.00           H  
ATOM   1666  HE2 LYS A 115      -3.111   6.244 -23.219  1.00  0.00           H  
ATOM   1667  HE3 LYS A 115      -3.548   7.584 -22.174  1.00  0.00           H  
ATOM   1668  HZ1 LYS A 115      -1.242   8.370 -22.329  1.00  0.00           H  
ATOM   1669  HZ2 LYS A 115      -1.911   8.245 -23.813  1.00  0.00           H  
ATOM   1670  HZ3 LYS A 115      -0.852   7.113 -23.318  1.00  0.00           H  
ATOM   1671  N   PRO A 116      -2.783   1.307 -18.535  1.00  0.00           N  
ATOM   1672  CA  PRO A 116      -2.061   0.427 -17.627  1.00  0.00           C  
ATOM   1673  C   PRO A 116      -1.128   1.246 -16.733  1.00  0.00           C  
ATOM   1674  O   PRO A 116      -0.310   2.030 -17.220  1.00  0.00           O  
ATOM   1675  CB  PRO A 116      -1.301  -0.562 -18.522  1.00  0.00           C  
ATOM   1676  CG  PRO A 116      -1.187   0.161 -19.863  1.00  0.00           C  
ATOM   1677  CD  PRO A 116      -2.481   0.959 -19.917  1.00  0.00           C  
ATOM   1678  HA  PRO A 116      -2.773  -0.119 -17.007  1.00  0.00           H  
ATOM   1679  HB2 PRO A 116      -1.900  -1.464 -18.649  1.00  0.00           H  
ATOM   1680  HB3 PRO A 116      -0.321  -0.816 -18.118  1.00  0.00           H  
ATOM   1681  HG2 PRO A 116      -1.107  -0.537 -20.697  1.00  0.00           H  
ATOM   1682  HG3 PRO A 116      -0.336   0.841 -19.846  1.00  0.00           H  
ATOM   1683  HD2 PRO A 116      -2.332   1.834 -20.550  1.00  0.00           H  
ATOM   1684  HD3 PRO A 116      -3.283   0.339 -20.317  1.00  0.00           H  
ATOM   1685  N   LYS A 117      -1.266   1.080 -15.411  1.00  0.00           N  
ATOM   1686  CA  LYS A 117      -0.375   1.730 -14.447  1.00  0.00           C  
ATOM   1687  C   LYS A 117       1.069   1.305 -14.759  1.00  0.00           C  
ATOM   1688  O   LYS A 117       1.311   0.108 -14.929  1.00  0.00           O  
ATOM   1689  CB  LYS A 117      -0.746   1.392 -12.993  1.00  0.00           C  
ATOM   1690  CG  LYS A 117      -2.050   2.063 -12.528  1.00  0.00           C  
ATOM   1691  CD  LYS A 117      -2.242   1.879 -11.013  1.00  0.00           C  
ATOM   1692  CE  LYS A 117      -3.497   2.587 -10.477  1.00  0.00           C  
ATOM   1693  NZ  LYS A 117      -4.735   1.795 -10.690  1.00  0.00           N1+
ATOM   1694  H   LYS A 117      -1.959   0.422 -15.085  1.00  0.00           H  
ATOM   1695  HA  LYS A 117      -0.474   2.804 -14.601  1.00  0.00           H  
ATOM   1696  HB2 LYS A 117       0.065   1.742 -12.354  1.00  0.00           H  
ATOM   1697  HB3 LYS A 117      -0.823   0.311 -12.876  1.00  0.00           H  
ATOM   1698  HG2 LYS A 117      -2.894   1.625 -13.062  1.00  0.00           H  
ATOM   1699  HG3 LYS A 117      -2.005   3.129 -12.752  1.00  0.00           H  
ATOM   1700  HD2 LYS A 117      -1.377   2.314 -10.511  1.00  0.00           H  
ATOM   1701  HD3 LYS A 117      -2.271   0.818 -10.765  1.00  0.00           H  
ATOM   1702  HE2 LYS A 117      -3.579   3.563 -10.957  1.00  0.00           H  
ATOM   1703  HE3 LYS A 117      -3.359   2.758  -9.410  1.00  0.00           H  
ATOM   1704  HZ1 LYS A 117      -4.878   1.618 -11.674  1.00  0.00           H  
ATOM   1705  HZ2 LYS A 117      -4.681   0.906 -10.212  1.00  0.00           H  
ATOM   1706  HZ3 LYS A 117      -5.542   2.293 -10.344  1.00  0.00           H  
ATOM   1707  N   PRO A 118       2.020   2.250 -14.848  1.00  0.00           N  
ATOM   1708  CA  PRO A 118       3.414   1.936 -15.130  1.00  0.00           C  
ATOM   1709  C   PRO A 118       3.937   0.921 -14.110  1.00  0.00           C  
ATOM   1710  O   PRO A 118       3.705   1.070 -12.909  1.00  0.00           O  
ATOM   1711  CB  PRO A 118       4.160   3.275 -15.082  1.00  0.00           C  
ATOM   1712  CG  PRO A 118       3.250   4.180 -14.251  1.00  0.00           C  
ATOM   1713  CD  PRO A 118       1.855   3.668 -14.582  1.00  0.00           C  
ATOM   1714  HA  PRO A 118       3.495   1.514 -16.132  1.00  0.00           H  
ATOM   1715  HB2 PRO A 118       5.150   3.181 -14.636  1.00  0.00           H  
ATOM   1716  HB3 PRO A 118       4.239   3.677 -16.093  1.00  0.00           H  
ATOM   1717  HG2 PRO A 118       3.451   4.027 -13.191  1.00  0.00           H  
ATOM   1718  HG3 PRO A 118       3.368   5.231 -14.516  1.00  0.00           H  
ATOM   1719  HD2 PRO A 118       1.478   4.162 -15.478  1.00  0.00           H  
ATOM   1720  HD3 PRO A 118       1.193   3.852 -13.736  1.00  0.00           H  
ATOM   1721  N   LYS A 119       4.625  -0.121 -14.601  1.00  0.00           N  
ATOM   1722  CA  LYS A 119       5.253  -1.141 -13.754  1.00  0.00           C  
ATOM   1723  C   LYS A 119       6.138  -0.435 -12.711  1.00  0.00           C  
ATOM   1724  O   LYS A 119       6.942   0.418 -13.103  1.00  0.00           O  
ATOM   1725  CB  LYS A 119       6.086  -2.134 -14.589  1.00  0.00           C  
ATOM   1726  CG  LYS A 119       5.242  -3.055 -15.494  1.00  0.00           C  
ATOM   1727  CD  LYS A 119       6.129  -4.127 -16.156  1.00  0.00           C  
ATOM   1728  CE  LYS A 119       5.340  -5.189 -16.943  1.00  0.00           C  
ATOM   1729  NZ  LYS A 119       5.085  -4.811 -18.358  1.00  0.00           N1+
ATOM   1730  H   LYS A 119       4.760  -0.172 -15.601  1.00  0.00           H  
ATOM   1731  HA  LYS A 119       4.457  -1.684 -13.244  1.00  0.00           H  
ATOM   1732  HB2 LYS A 119       6.803  -1.584 -15.198  1.00  0.00           H  
ATOM   1733  HB3 LYS A 119       6.648  -2.759 -13.896  1.00  0.00           H  
ATOM   1734  HG2 LYS A 119       4.483  -3.549 -14.887  1.00  0.00           H  
ATOM   1735  HG3 LYS A 119       4.749  -2.462 -16.264  1.00  0.00           H  
ATOM   1736  HD2 LYS A 119       6.874  -3.655 -16.796  1.00  0.00           H  
ATOM   1737  HD3 LYS A 119       6.665  -4.649 -15.363  1.00  0.00           H  
ATOM   1738  HE2 LYS A 119       5.922  -6.110 -16.929  1.00  0.00           H  
ATOM   1739  HE3 LYS A 119       4.404  -5.395 -16.423  1.00  0.00           H  
ATOM   1740  HZ1 LYS A 119       5.955  -4.668 -18.851  1.00  0.00           H  
ATOM   1741  HZ2 LYS A 119       4.592  -5.552 -18.835  1.00  0.00           H  
ATOM   1742  HZ3 LYS A 119       4.530  -3.969 -18.421  1.00  0.00           H  
ATOM   1743  N   PRO A 120       5.990  -0.734 -11.408  1.00  0.00           N  
ATOM   1744  CA  PRO A 120       6.826  -0.129 -10.381  1.00  0.00           C  
ATOM   1745  C   PRO A 120       8.292  -0.448 -10.685  1.00  0.00           C  
ATOM   1746  O   PRO A 120       8.653  -1.604 -10.897  1.00  0.00           O  
ATOM   1747  CB  PRO A 120       6.340  -0.709  -9.047  1.00  0.00           C  
ATOM   1748  CG  PRO A 120       5.670  -2.026  -9.441  1.00  0.00           C  
ATOM   1749  CD  PRO A 120       5.110  -1.737 -10.831  1.00  0.00           C  
ATOM   1750  HA  PRO A 120       6.682   0.952 -10.377  1.00  0.00           H  
ATOM   1751  HB2 PRO A 120       5.595  -0.041  -8.615  1.00  0.00           H  
ATOM   1752  HB3 PRO A 120       7.158  -0.867  -8.344  1.00  0.00           H  
ATOM   1753  HG2 PRO A 120       6.422  -2.811  -9.508  1.00  0.00           H  
ATOM   1754  HG3 PRO A 120       4.885  -2.308  -8.739  1.00  0.00           H  
ATOM   1755  HD2 PRO A 120       4.103  -1.330 -10.749  1.00  0.00           H  
ATOM   1756  HD3 PRO A 120       5.105  -2.656 -11.417  1.00  0.00           H  
ATOM   1757  N   LYS A 121       9.129   0.592 -10.756  1.00  0.00           N  
ATOM   1758  CA  LYS A 121      10.580   0.426 -10.882  1.00  0.00           C  
ATOM   1759  C   LYS A 121      11.097  -0.339  -9.651  1.00  0.00           C  
ATOM   1760  O   LYS A 121      10.559  -0.122  -8.562  1.00  0.00           O  
ATOM   1761  CB  LYS A 121      11.277   1.787 -11.040  1.00  0.00           C  
ATOM   1762  CG  LYS A 121      11.011   2.433 -12.412  1.00  0.00           C  
ATOM   1763  CD  LYS A 121      11.851   3.711 -12.577  1.00  0.00           C  
ATOM   1764  CE  LYS A 121      11.785   4.302 -13.994  1.00  0.00           C  
ATOM   1765  NZ  LYS A 121      10.532   5.057 -14.250  1.00  0.00           N1+
ATOM   1766  H   LYS A 121       8.760   1.512 -10.557  1.00  0.00           H  
ATOM   1767  HA  LYS A 121      10.772  -0.188 -11.761  1.00  0.00           H  
ATOM   1768  HB2 LYS A 121      10.953   2.459 -10.245  1.00  0.00           H  
ATOM   1769  HB3 LYS A 121      12.351   1.636 -10.932  1.00  0.00           H  
ATOM   1770  HG2 LYS A 121      11.286   1.726 -13.195  1.00  0.00           H  
ATOM   1771  HG3 LYS A 121       9.953   2.674 -12.508  1.00  0.00           H  
ATOM   1772  HD2 LYS A 121      12.893   3.457 -12.381  1.00  0.00           H  
ATOM   1773  HD3 LYS A 121      11.548   4.455 -11.840  1.00  0.00           H  
ATOM   1774  HE2 LYS A 121      12.638   4.969 -14.120  1.00  0.00           H  
ATOM   1775  HE3 LYS A 121      11.902   3.494 -14.716  1.00  0.00           H  
ATOM   1776  HZ1 LYS A 121      10.540   5.429 -15.189  1.00  0.00           H  
ATOM   1777  HZ2 LYS A 121       9.729   4.452 -14.150  1.00  0.00           H  
ATOM   1778  HZ3 LYS A 121      10.449   5.831 -13.607  1.00  0.00           H  
ATOM   1779  N   PRO A 122      12.103  -1.220  -9.808  1.00  0.00           N  
ATOM   1780  CA  PRO A 122      12.636  -2.019  -8.710  1.00  0.00           C  
ATOM   1781  C   PRO A 122      13.038  -1.112  -7.546  1.00  0.00           C  
ATOM   1782  O   PRO A 122      13.750  -0.123  -7.727  1.00  0.00           O  
ATOM   1783  CB  PRO A 122      13.817  -2.807  -9.291  1.00  0.00           C  
ATOM   1784  CG  PRO A 122      14.208  -2.021 -10.542  1.00  0.00           C  
ATOM   1785  CD  PRO A 122      12.880  -1.442 -11.015  1.00  0.00           C  
ATOM   1786  HA  PRO A 122      11.874  -2.721  -8.370  1.00  0.00           H  
ATOM   1787  HB2 PRO A 122      13.478  -3.801  -9.582  1.00  0.00           H  
ATOM   1788  HB3 PRO A 122      14.648  -2.885  -8.589  1.00  0.00           H  
ATOM   1789  HG2 PRO A 122      14.883  -1.211 -10.267  1.00  0.00           H  
ATOM   1790  HG3 PRO A 122      14.664  -2.661 -11.298  1.00  0.00           H  
ATOM   1791  HD2 PRO A 122      12.366  -2.166 -11.648  1.00  0.00           H  
ATOM   1792  HD3 PRO A 122      13.059  -0.518 -11.565  1.00  0.00           H  
ATOM   1793  N   ALA A 123      12.522  -1.426  -6.357  1.00  0.00           N  
ATOM   1794  CA  ALA A 123      12.852  -0.692  -5.150  1.00  0.00           C  
ATOM   1795  C   ALA A 123      14.359  -0.830  -4.870  1.00  0.00           C  
ATOM   1796  O   ALA A 123      14.900  -1.932  -4.998  1.00  0.00           O  
ATOM   1797  CB  ALA A 123      11.995  -1.210  -3.988  1.00  0.00           C  
ATOM   1798  H   ALA A 123      11.946  -2.251  -6.274  1.00  0.00           H  
ATOM   1799  HA  ALA A 123      12.600   0.354  -5.328  1.00  0.00           H  
ATOM   1800  HB1 ALA A 123      12.210  -2.263  -3.809  1.00  0.00           H  
ATOM   1801  HB2 ALA A 123      10.937  -1.090  -4.223  1.00  0.00           H  
ATOM   1802  HB3 ALA A 123      12.226  -0.646  -3.085  1.00  0.00           H  
ATOM   1803  N   PRO A 124      15.053   0.258  -4.496  1.00  0.00           N  
ATOM   1804  CA  PRO A 124      16.458   0.180  -4.127  1.00  0.00           C  
ATOM   1805  C   PRO A 124      16.627  -0.778  -2.943  1.00  0.00           C  
ATOM   1806  O   PRO A 124      15.868  -0.715  -1.973  1.00  0.00           O  
ATOM   1807  CB  PRO A 124      16.880   1.617  -3.806  1.00  0.00           C  
ATOM   1808  CG  PRO A 124      15.570   2.306  -3.422  1.00  0.00           C  
ATOM   1809  CD  PRO A 124      14.530   1.596  -4.283  1.00  0.00           C  
ATOM   1810  HA  PRO A 124      17.039  -0.189  -4.972  1.00  0.00           H  
ATOM   1811  HB2 PRO A 124      17.612   1.660  -2.999  1.00  0.00           H  
ATOM   1812  HB3 PRO A 124      17.281   2.081  -4.707  1.00  0.00           H  
ATOM   1813  HG2 PRO A 124      15.356   2.121  -2.369  1.00  0.00           H  
ATOM   1814  HG3 PRO A 124      15.599   3.377  -3.624  1.00  0.00           H  
ATOM   1815  HD2 PRO A 124      13.573   1.579  -3.762  1.00  0.00           H  
ATOM   1816  HD3 PRO A 124      14.433   2.102  -5.244  1.00  0.00           H  
ATOM   1817  N   ALA A 125      17.617  -1.670  -3.037  1.00  0.00           N  
ATOM   1818  CA  ALA A 125      17.909  -2.654  -2.004  1.00  0.00           C  
ATOM   1819  C   ALA A 125      18.084  -1.977  -0.626  1.00  0.00           C  
ATOM   1820  O   ALA A 125      18.679  -0.894  -0.541  1.00  0.00           O  
ATOM   1821  CB  ALA A 125      19.153  -3.456  -2.411  1.00  0.00           C  
ATOM   1822  H   ALA A 125      18.171  -1.692  -3.882  1.00  0.00           H  
ATOM   1823  HA  ALA A 125      17.058  -3.334  -1.966  1.00  0.00           H  
ATOM   1824  HB1 ALA A 125      18.982  -3.945  -3.370  1.00  0.00           H  
ATOM   1825  HB2 ALA A 125      19.363  -4.219  -1.662  1.00  0.00           H  
ATOM   1826  HB3 ALA A 125      20.014  -2.793  -2.492  1.00  0.00           H  
ATOM   1827  N   PRO A 126      17.569  -2.588   0.457  1.00  0.00           N  
ATOM   1828  CA  PRO A 126      17.624  -2.013   1.794  1.00  0.00           C  
ATOM   1829  C   PRO A 126      19.081  -1.796   2.207  1.00  0.00           C  
ATOM   1830  O   PRO A 126      19.887  -2.727   2.238  1.00  0.00           O  
ATOM   1831  CB  PRO A 126      16.885  -3.002   2.704  1.00  0.00           C  
ATOM   1832  CG  PRO A 126      16.992  -4.332   1.959  1.00  0.00           C  
ATOM   1833  CD  PRO A 126      16.962  -3.909   0.495  1.00  0.00           C  
ATOM   1834  HA  PRO A 126      17.100  -1.057   1.802  1.00  0.00           H  
ATOM   1835  HB2 PRO A 126      17.328  -3.059   3.699  1.00  0.00           H  
ATOM   1836  HB3 PRO A 126      15.837  -2.711   2.775  1.00  0.00           H  
ATOM   1837  HG2 PRO A 126      17.948  -4.804   2.184  1.00  0.00           H  
ATOM   1838  HG3 PRO A 126      16.167  -5.002   2.204  1.00  0.00           H  
ATOM   1839  HD2 PRO A 126      15.930  -3.843   0.149  1.00  0.00           H  
ATOM   1840  HD3 PRO A 126      17.518  -4.628  -0.107  1.00  0.00           H  
ATOM   1841  N   LYS A 127      19.432  -0.548   2.528  1.00  0.00           N  
ATOM   1842  CA  LYS A 127      20.742  -0.229   3.100  1.00  0.00           C  
ATOM   1843  C   LYS A 127      20.837  -0.917   4.460  1.00  0.00           C  
ATOM   1844  O   LYS A 127      19.948  -0.767   5.296  1.00  0.00           O  
ATOM   1845  CB  LYS A 127      20.952   1.290   3.187  1.00  0.00           C  
ATOM   1846  CG  LYS A 127      21.127   1.895   1.785  1.00  0.00           C  
ATOM   1847  CD  LYS A 127      21.188   3.426   1.834  1.00  0.00           C  
ATOM   1848  CE  LYS A 127      21.293   3.965   0.402  1.00  0.00           C  
ATOM   1849  NZ  LYS A 127      20.941   5.404   0.329  1.00  0.00           N1+
ATOM   1850  H   LYS A 127      18.726   0.173   2.475  1.00  0.00           H  
ATOM   1851  HA  LYS A 127      21.511  -0.653   2.455  1.00  0.00           H  
ATOM   1852  HB2 LYS A 127      20.098   1.744   3.689  1.00  0.00           H  
ATOM   1853  HB3 LYS A 127      21.847   1.495   3.774  1.00  0.00           H  
ATOM   1854  HG2 LYS A 127      20.287   1.603   1.156  1.00  0.00           H  
ATOM   1855  HG3 LYS A 127      22.045   1.511   1.341  1.00  0.00           H  
ATOM   1856  HD2 LYS A 127      22.048   3.746   2.422  1.00  0.00           H  
ATOM   1857  HD3 LYS A 127      20.274   3.792   2.301  1.00  0.00           H  
ATOM   1858  HE2 LYS A 127      22.306   3.795   0.036  1.00  0.00           H  
ATOM   1859  HE3 LYS A 127      20.616   3.392  -0.232  1.00  0.00           H  
ATOM   1860  HZ1 LYS A 127      19.993   5.556   0.643  1.00  0.00           H  
ATOM   1861  HZ2 LYS A 127      21.565   5.947   0.907  1.00  0.00           H  
ATOM   1862  HZ3 LYS A 127      21.023   5.736  -0.621  1.00  0.00           H  
ATOM   1863  N   LYS A 128      21.894  -1.713   4.635  1.00  0.00           N  
ATOM   1864  CA  LYS A 128      22.149  -2.519   5.833  1.00  0.00           C  
ATOM   1865  C   LYS A 128      22.068  -1.634   7.082  1.00  0.00           C  
ATOM   1866  O   LYS A 128      22.726  -0.602   7.155  1.00  0.00           O  
ATOM   1867  CB  LYS A 128      23.520  -3.217   5.716  1.00  0.00           C  
ATOM   1868  CG  LYS A 128      23.575  -4.244   4.565  1.00  0.00           C  
ATOM   1869  CD  LYS A 128      24.940  -4.952   4.497  1.00  0.00           C  
ATOM   1870  CE  LYS A 128      24.997  -5.932   3.313  1.00  0.00           C  
ATOM   1871  NZ  LYS A 128      26.340  -6.556   3.167  1.00  0.00           N1+
ATOM   1872  H   LYS A 128      22.550  -1.778   3.871  1.00  0.00           H  
ATOM   1873  HA  LYS A 128      21.371  -3.280   5.910  1.00  0.00           H  
ATOM   1874  HB2 LYS A 128      23.725  -3.732   6.654  1.00  0.00           H  
ATOM   1875  HB3 LYS A 128      24.295  -2.465   5.570  1.00  0.00           H  
ATOM   1876  HG2 LYS A 128      22.793  -4.989   4.714  1.00  0.00           H  
ATOM   1877  HG3 LYS A 128      23.395  -3.737   3.617  1.00  0.00           H  
ATOM   1878  HD2 LYS A 128      25.720  -4.199   4.383  1.00  0.00           H  
ATOM   1879  HD3 LYS A 128      25.108  -5.494   5.428  1.00  0.00           H  
ATOM   1880  HE2 LYS A 128      24.241  -6.703   3.463  1.00  0.00           H  
ATOM   1881  HE3 LYS A 128      24.740  -5.392   2.402  1.00  0.00           H  
ATOM   1882  HZ1 LYS A 128      27.054  -5.857   3.017  1.00  0.00           H  
ATOM   1883  HZ2 LYS A 128      26.356  -7.190   2.381  1.00  0.00           H  
ATOM   1884  HZ3 LYS A 128      26.586  -7.084   3.991  1.00  0.00           H  
ATOM   1885  N   TYR A 129      21.249  -2.058   8.042  1.00  0.00           N  
ATOM   1886  CA  TYR A 129      21.134  -1.475   9.378  1.00  0.00           C  
ATOM   1887  C   TYR A 129      22.458  -1.661  10.123  1.00  0.00           C  
ATOM   1888  O   TYR A 129      22.660  -2.654  10.817  1.00  0.00           O  
ATOM   1889  CB  TYR A 129      19.987  -2.171  10.136  1.00  0.00           C  
ATOM   1890  CG  TYR A 129      18.637  -1.499  10.039  1.00  0.00           C  
ATOM   1891  CD1 TYR A 129      18.248  -0.608  11.055  1.00  0.00           C  
ATOM   1892  CD2 TYR A 129      17.753  -1.791   8.982  1.00  0.00           C  
ATOM   1893  CE1 TYR A 129      16.963  -0.036  11.043  1.00  0.00           C  
ATOM   1894  CE2 TYR A 129      16.465  -1.219   8.968  1.00  0.00           C  
ATOM   1895  CZ  TYR A 129      16.063  -0.358  10.010  1.00  0.00           C  
ATOM   1896  OH  TYR A 129      14.811   0.167  10.021  1.00  0.00           O  
ATOM   1897  H   TYR A 129      20.710  -2.893   7.864  1.00  0.00           H  
ATOM   1898  HA  TYR A 129      20.921  -0.409   9.309  1.00  0.00           H  
ATOM   1899  HB2 TYR A 129      20.232  -2.201  11.198  1.00  0.00           H  
ATOM   1900  HB3 TYR A 129      19.904  -3.209   9.814  1.00  0.00           H  
ATOM   1901  HD1 TYR A 129      18.933  -0.365  11.854  1.00  0.00           H  
ATOM   1902  HD2 TYR A 129      18.050  -2.468   8.194  1.00  0.00           H  
ATOM   1903  HE1 TYR A 129      16.666   0.648  11.824  1.00  0.00           H  
ATOM   1904  HE2 TYR A 129      15.768  -1.450   8.176  1.00  0.00           H  
ATOM   1905  HH  TYR A 129      14.661   0.692  10.811  1.00  0.00           H  
ATOM   1906  N   THR A 130      23.392  -0.733   9.971  1.00  0.00           N  
ATOM   1907  CA  THR A 130      24.566  -0.681  10.838  1.00  0.00           C  
ATOM   1908  C   THR A 130      24.344   0.421  11.859  1.00  0.00           C  
ATOM   1909  O   THR A 130      24.270   1.589  11.488  1.00  0.00           O  
ATOM   1910  CB  THR A 130      25.873  -0.515  10.055  1.00  0.00           C  
ATOM   1911  CG2 THR A 130      26.147  -1.736   9.174  1.00  0.00           C  
ATOM   1912  OG1 THR A 130      25.815   0.617   9.222  1.00  0.00           O  
ATOM   1913  H   THR A 130      23.272  -0.011   9.275  1.00  0.00           H  
ATOM   1914  HA  THR A 130      24.670  -1.619  11.384  1.00  0.00           H  
ATOM   1915  HB  THR A 130      26.696  -0.398  10.760  1.00  0.00           H  
ATOM   1916  HG1 THR A 130      25.497   1.349   9.756  1.00  0.00           H  
ATOM   1917 HG21 THR A 130      26.191  -2.635   9.788  1.00  0.00           H  
ATOM   1918 HG22 THR A 130      27.104  -1.601   8.670  1.00  0.00           H  
ATOM   1919 HG23 THR A 130      25.361  -1.842   8.426  1.00  0.00           H  
ATOM   1920  N   ASN A 131      24.295   0.021  13.132  1.00  0.00           N  
ATOM   1921  CA  ASN A 131      24.406   0.864  14.326  1.00  0.00           C  
ATOM   1922  C   ASN A 131      23.088   1.379  14.953  1.00  0.00           C  
ATOM   1923  O   ASN A 131      22.816   2.575  15.000  1.00  0.00           O  
ATOM   1924  CB  ASN A 131      25.509   1.926  14.102  1.00  0.00           C  
ATOM   1925  CG  ASN A 131      26.333   2.204  15.335  1.00  0.00           C  
ATOM   1926  ND2 ASN A 131      27.473   2.831  15.167  1.00  0.00           N  
ATOM   1927  OD1 ASN A 131      26.001   1.826  16.442  1.00  0.00           O  
ATOM   1928  H   ASN A 131      24.314  -0.977  13.289  1.00  0.00           H  
ATOM   1929  HA  ASN A 131      24.806   0.192  15.085  1.00  0.00           H  
ATOM   1930  HB2 ASN A 131      26.213   1.583  13.344  1.00  0.00           H  
ATOM   1931  HB3 ASN A 131      25.067   2.859  13.753  1.00  0.00           H  
ATOM   1932 HD21 ASN A 131      28.018   2.995  16.002  1.00  0.00           H  
ATOM   1933 HD22 ASN A 131      27.761   3.152  14.254  1.00  0.00           H  
ATOM   1934  N   TYR A 132      22.292   0.467  15.529  1.00  0.00           N  
ATOM   1935  CA  TYR A 132      21.434   0.801  16.677  1.00  0.00           C  
ATOM   1936  C   TYR A 132      22.327   0.926  17.925  1.00  0.00           C  
ATOM   1937  O   TYR A 132      22.447  -0.007  18.715  1.00  0.00           O  
ATOM   1938  CB  TYR A 132      20.325  -0.253  16.866  1.00  0.00           C  
ATOM   1939  CG  TYR A 132      19.029   0.043  16.139  1.00  0.00           C  
ATOM   1940  CD1 TYR A 132      18.088   0.916  16.721  1.00  0.00           C  
ATOM   1941  CD2 TYR A 132      18.728  -0.604  14.928  1.00  0.00           C  
ATOM   1942  CE1 TYR A 132      16.859   1.168  16.084  1.00  0.00           C  
ATOM   1943  CE2 TYR A 132      17.483  -0.382  14.311  1.00  0.00           C  
ATOM   1944  CZ  TYR A 132      16.559   0.525  14.865  1.00  0.00           C  
ATOM   1945  OH  TYR A 132      15.380   0.767  14.233  1.00  0.00           O  
ATOM   1946  H   TYR A 132      22.541  -0.507  15.430  1.00  0.00           H  
ATOM   1947  HA  TYR A 132      20.959   1.769  16.515  1.00  0.00           H  
ATOM   1948  HB2 TYR A 132      20.697  -1.238  16.583  1.00  0.00           H  
ATOM   1949  HB3 TYR A 132      20.071  -0.311  17.925  1.00  0.00           H  
ATOM   1950  HD1 TYR A 132      18.314   1.401  17.660  1.00  0.00           H  
ATOM   1951  HD2 TYR A 132      19.425  -1.313  14.505  1.00  0.00           H  
ATOM   1952  HE1 TYR A 132      16.153   1.852  16.531  1.00  0.00           H  
ATOM   1953  HE2 TYR A 132      17.202  -0.950  13.436  1.00  0.00           H  
ATOM   1954  HH  TYR A 132      14.830   1.363  14.748  1.00  0.00           H  
ATOM   1955  N   GLY A 133      23.031   2.050  18.061  1.00  0.00           N  
ATOM   1956  CA  GLY A 133      23.999   2.284  19.133  1.00  0.00           C  
ATOM   1957  C   GLY A 133      23.541   3.346  20.131  1.00  0.00           C  
ATOM   1958  O   GLY A 133      23.632   4.532  19.844  1.00  0.00           O  
ATOM   1959  H   GLY A 133      22.960   2.749  17.336  1.00  0.00           H  
ATOM   1960  HA2 GLY A 133      24.221   1.358  19.665  1.00  0.00           H  
ATOM   1961  HA3 GLY A 133      24.932   2.630  18.689  1.00  0.00           H  
ATOM   1962  N   SER A 134      23.101   2.877  21.303  1.00  0.00           N  
ATOM   1963  CA  SER A 134      23.021   3.531  22.625  1.00  0.00           C  
ATOM   1964  C   SER A 134      22.355   4.916  22.747  1.00  0.00           C  
ATOM   1965  O   SER A 134      22.948   5.968  22.506  1.00  0.00           O  
ATOM   1966  CB  SER A 134      24.405   3.520  23.278  1.00  0.00           C  
ATOM   1967  OG  SER A 134      24.257   3.622  24.678  1.00  0.00           O  
ATOM   1968  H   SER A 134      22.989   1.874  21.324  1.00  0.00           H  
ATOM   1969  HA  SER A 134      22.419   2.859  23.236  1.00  0.00           H  
ATOM   1970  HB2 SER A 134      25.004   4.347  22.897  1.00  0.00           H  
ATOM   1971  HB3 SER A 134      24.909   2.581  23.051  1.00  0.00           H  
ATOM   1972  HG  SER A 134      25.125   3.587  25.086  1.00  0.00           H  
ATOM   1973  N   TYR A 135      21.117   4.914  23.252  1.00  0.00           N  
ATOM   1974  CA  TYR A 135      20.403   6.109  23.700  1.00  0.00           C  
ATOM   1975  C   TYR A 135      21.013   6.643  24.999  1.00  0.00           C  
ATOM   1976  O   TYR A 135      20.887   6.046  26.067  1.00  0.00           O  
ATOM   1977  CB  TYR A 135      18.913   5.795  23.897  1.00  0.00           C  
ATOM   1978  CG  TYR A 135      18.184   5.480  22.608  1.00  0.00           C  
ATOM   1979  CD1 TYR A 135      17.630   6.525  21.843  1.00  0.00           C  
ATOM   1980  CD2 TYR A 135      18.078   4.148  22.165  1.00  0.00           C  
ATOM   1981  CE1 TYR A 135      16.976   6.240  20.629  1.00  0.00           C  
ATOM   1982  CE2 TYR A 135      17.429   3.860  20.950  1.00  0.00           C  
ATOM   1983  CZ  TYR A 135      16.879   4.905  20.181  1.00  0.00           C  
ATOM   1984  OH  TYR A 135      16.253   4.624  19.008  1.00  0.00           O  
ATOM   1985  H   TYR A 135      20.701   4.020  23.471  1.00  0.00           H  
ATOM   1986  HA  TYR A 135      20.489   6.878  22.932  1.00  0.00           H  
ATOM   1987  HB2 TYR A 135      18.432   6.655  24.363  1.00  0.00           H  
ATOM   1988  HB3 TYR A 135      18.808   4.955  24.584  1.00  0.00           H  
ATOM   1989  HD1 TYR A 135      17.709   7.546  22.186  1.00  0.00           H  
ATOM   1990  HD2 TYR A 135      18.490   3.343  22.756  1.00  0.00           H  
ATOM   1991  HE1 TYR A 135      16.554   7.043  20.042  1.00  0.00           H  
ATOM   1992  HE2 TYR A 135      17.343   2.842  20.599  1.00  0.00           H  
ATOM   1993  HH  TYR A 135      15.930   5.423  18.585  1.00  0.00           H  
ATOM   1994  N   ASN A 136      21.647   7.807  24.914  1.00  0.00           N  
ATOM   1995  CA  ASN A 136      22.168   8.521  26.070  1.00  0.00           C  
ATOM   1996  C   ASN A 136      21.003   9.280  26.738  1.00  0.00           C  
ATOM   1997  O   ASN A 136      20.729  10.431  26.393  1.00  0.00           O  
ATOM   1998  CB  ASN A 136      23.351   9.386  25.581  1.00  0.00           C  
ATOM   1999  CG  ASN A 136      24.473   9.504  26.593  1.00  0.00           C  
ATOM   2000  ND2 ASN A 136      25.678   9.771  26.142  1.00  0.00           N  
ATOM   2001  OD1 ASN A 136      24.302   9.379  27.789  1.00  0.00           O  
ATOM   2002  H   ASN A 136      21.776   8.210  23.996  1.00  0.00           H  
ATOM   2003  HA  ASN A 136      22.549   7.790  26.783  1.00  0.00           H  
ATOM   2004  HB2 ASN A 136      23.013  10.383  25.300  1.00  0.00           H  
ATOM   2005  HB3 ASN A 136      23.782   8.923  24.694  1.00  0.00           H  
ATOM   2006 HD21 ASN A 136      25.857   9.725  25.149  1.00  0.00           H  
ATOM   2007 HD22 ASN A 136      26.419   9.666  26.821  1.00  0.00           H  
ATOM   2008  N   TYR A 137      20.269   8.617  27.641  1.00  0.00           N  
ATOM   2009  CA  TYR A 137      19.185   9.213  28.437  1.00  0.00           C  
ATOM   2010  C   TYR A 137      19.756  10.237  29.431  1.00  0.00           C  
ATOM   2011  O   TYR A 137      19.865   9.996  30.634  1.00  0.00           O  
ATOM   2012  CB  TYR A 137      18.356   8.126  29.150  1.00  0.00           C  
ATOM   2013  CG  TYR A 137      17.310   7.441  28.290  1.00  0.00           C  
ATOM   2014  CD1 TYR A 137      16.003   7.968  28.224  1.00  0.00           C  
ATOM   2015  CD2 TYR A 137      17.628   6.262  27.591  1.00  0.00           C  
ATOM   2016  CE1 TYR A 137      15.012   7.313  27.467  1.00  0.00           C  
ATOM   2017  CE2 TYR A 137      16.640   5.605  26.833  1.00  0.00           C  
ATOM   2018  CZ  TYR A 137      15.332   6.126  26.772  1.00  0.00           C  
ATOM   2019  OH  TYR A 137      14.383   5.483  26.043  1.00  0.00           O  
ATOM   2020  H   TYR A 137      20.488   7.642  27.793  1.00  0.00           H  
ATOM   2021  HA  TYR A 137      18.515   9.754  27.769  1.00  0.00           H  
ATOM   2022  HB2 TYR A 137      19.025   7.379  29.576  1.00  0.00           H  
ATOM   2023  HB3 TYR A 137      17.825   8.585  29.984  1.00  0.00           H  
ATOM   2024  HD1 TYR A 137      15.759   8.872  28.763  1.00  0.00           H  
ATOM   2025  HD2 TYR A 137      18.625   5.849  27.642  1.00  0.00           H  
ATOM   2026  HE1 TYR A 137      14.010   7.713  27.418  1.00  0.00           H  
ATOM   2027  HE2 TYR A 137      16.870   4.694  26.301  1.00  0.00           H  
ATOM   2028  HH  TYR A 137      13.529   5.918  26.092  1.00  0.00           H  
ATOM   2029  N   LYS A 138      20.155  11.406  28.929  1.00  0.00           N  
ATOM   2030  CA  LYS A 138      20.526  12.540  29.772  1.00  0.00           C  
ATOM   2031  C   LYS A 138      19.246  13.101  30.391  1.00  0.00           C  
ATOM   2032  O   LYS A 138      18.355  13.558  29.685  1.00  0.00           O  
ATOM   2033  CB  LYS A 138      21.340  13.572  28.983  1.00  0.00           C  
ATOM   2034  CG  LYS A 138      22.722  13.000  28.620  1.00  0.00           C  
ATOM   2035  CD  LYS A 138      23.557  14.018  27.837  1.00  0.00           C  
ATOM   2036  CE  LYS A 138      24.929  13.414  27.511  1.00  0.00           C  
ATOM   2037  NZ  LYS A 138      25.775  14.364  26.746  1.00  0.00           N1+
ATOM   2038  H   LYS A 138      20.113  11.523  27.927  1.00  0.00           H  
ATOM   2039  HA  LYS A 138      21.157  12.173  30.582  1.00  0.00           H  
ATOM   2040  HB2 LYS A 138      21.474  14.462  29.597  1.00  0.00           H  
ATOM   2041  HB3 LYS A 138      20.800  13.850  28.078  1.00  0.00           H  
ATOM   2042  HG2 LYS A 138      23.251  12.732  29.534  1.00  0.00           H  
ATOM   2043  HG3 LYS A 138      22.601  12.105  28.010  1.00  0.00           H  
ATOM   2044  HD2 LYS A 138      23.683  14.918  28.440  1.00  0.00           H  
ATOM   2045  HD3 LYS A 138      23.035  14.273  26.915  1.00  0.00           H  
ATOM   2046  HE2 LYS A 138      24.778  12.496  26.943  1.00  0.00           H  
ATOM   2047  HE3 LYS A 138      25.418  13.142  28.446  1.00  0.00           H  
ATOM   2048  HZ1 LYS A 138      25.926  15.210  27.278  1.00  0.00           H  
ATOM   2049  HZ2 LYS A 138      26.677  13.955  26.549  1.00  0.00           H  
ATOM   2050  HZ3 LYS A 138      25.335  14.611  25.871  1.00  0.00           H  
ATOM   2051  N   LYS A 139      19.184  12.949  31.715  1.00  0.00           N  
ATOM   2052  CA  LYS A 139      18.176  13.391  32.685  1.00  0.00           C  
ATOM   2053  C   LYS A 139      17.152  14.408  32.170  1.00  0.00           C  
ATOM   2054  O   LYS A 139      17.498  15.516  31.777  1.00  0.00           O  
ATOM   2055  CB  LYS A 139      18.911  13.989  33.895  1.00  0.00           C  
ATOM   2056  CG  LYS A 139      19.718  12.940  34.685  1.00  0.00           C  
ATOM   2057  CD  LYS A 139      19.617  13.226  36.190  1.00  0.00           C  
ATOM   2058  CE  LYS A 139      20.407  12.205  37.016  1.00  0.00           C  
ATOM   2059  NZ  LYS A 139      20.204  12.417  38.473  1.00  0.00           N1+
ATOM   2060  H   LYS A 139      19.950  12.412  32.095  1.00  0.00           H  
ATOM   2061  HA  LYS A 139      17.620  12.515  33.019  1.00  0.00           H  
ATOM   2062  HB2 LYS A 139      18.158  14.434  34.547  1.00  0.00           H  
ATOM   2063  HB3 LYS A 139      19.574  14.791  33.571  1.00  0.00           H  
ATOM   2064  HG2 LYS A 139      20.760  12.967  34.367  1.00  0.00           H  
ATOM   2065  HG3 LYS A 139      19.319  11.943  34.497  1.00  0.00           H  
ATOM   2066  HD2 LYS A 139      18.568  13.184  36.481  1.00  0.00           H  
ATOM   2067  HD3 LYS A 139      19.996  14.229  36.389  1.00  0.00           H  
ATOM   2068  HE2 LYS A 139      21.464  12.295  36.765  1.00  0.00           H  
ATOM   2069  HE3 LYS A 139      20.083  11.203  36.736  1.00  0.00           H  
ATOM   2070  HZ1 LYS A 139      20.496  13.345  38.747  1.00  0.00           H  
ATOM   2071  HZ2 LYS A 139      19.231  12.306  38.721  1.00  0.00           H  
ATOM   2072  HZ3 LYS A 139      20.741  11.751  39.010  1.00  0.00           H  
ATOM   2073  N   TYR A 140      15.882  14.034  32.309  1.00  0.00           N  
ATOM   2074  CA  TYR A 140      14.736  14.935  32.311  1.00  0.00           C  
ATOM   2075  C   TYR A 140      14.974  16.047  33.343  1.00  0.00           C  
ATOM   2076  O   TYR A 140      14.837  15.822  34.545  1.00  0.00           O  
ATOM   2077  CB  TYR A 140      13.478  14.118  32.670  1.00  0.00           C  
ATOM   2078  CG  TYR A 140      12.976  13.192  31.575  1.00  0.00           C  
ATOM   2079  CD1 TYR A 140      11.905  13.608  30.762  1.00  0.00           C  
ATOM   2080  CD2 TYR A 140      13.556  11.921  31.372  1.00  0.00           C  
ATOM   2081  CE1 TYR A 140      11.419  12.768  29.744  1.00  0.00           C  
ATOM   2082  CE2 TYR A 140      13.077  11.080  30.348  1.00  0.00           C  
ATOM   2083  CZ  TYR A 140      12.007  11.506  29.531  1.00  0.00           C  
ATOM   2084  OH  TYR A 140      11.536  10.700  28.544  1.00  0.00           O  
ATOM   2085  H   TYR A 140      15.703  13.087  32.613  1.00  0.00           H  
ATOM   2086  HA  TYR A 140      14.606  15.381  31.325  1.00  0.00           H  
ATOM   2087  HB2 TYR A 140      12.679  14.818  32.913  1.00  0.00           H  
ATOM   2088  HB3 TYR A 140      13.667  13.532  33.570  1.00  0.00           H  
ATOM   2089  HD1 TYR A 140      11.453  14.577  30.914  1.00  0.00           H  
ATOM   2090  HD2 TYR A 140      14.358  11.581  32.011  1.00  0.00           H  
ATOM   2091  HE1 TYR A 140      10.598  13.083  29.117  1.00  0.00           H  
ATOM   2092  HE2 TYR A 140      13.519  10.106  30.197  1.00  0.00           H  
ATOM   2093  HH  TYR A 140      11.984   9.851  28.530  1.00  0.00           H  
ATOM   2094  N   SER A 141      15.383  17.232  32.888  1.00  0.00           N  
ATOM   2095  CA  SER A 141      15.364  18.425  33.730  1.00  0.00           C  
ATOM   2096  C   SER A 141      13.911  18.758  34.052  1.00  0.00           C  
ATOM   2097  O   SER A 141      13.090  18.924  33.154  1.00  0.00           O  
ATOM   2098  CB  SER A 141      16.069  19.615  33.077  1.00  0.00           C  
ATOM   2099  OG  SER A 141      17.459  19.527  33.326  1.00  0.00           O  
ATOM   2100  H   SER A 141      15.616  17.333  31.910  1.00  0.00           H  
ATOM   2101  HA  SER A 141      15.886  18.203  34.661  1.00  0.00           H  
ATOM   2102  HB2 SER A 141      15.698  20.539  33.520  1.00  0.00           H  
ATOM   2103  HB3 SER A 141      15.869  19.631  32.006  1.00  0.00           H  
ATOM   2104  HG  SER A 141      17.885  20.307  32.963  1.00  0.00           H  
ATOM   2105  N   SER A 142      13.638  18.785  35.353  1.00  0.00           N  
ATOM   2106  CA  SER A 142      12.412  19.192  36.038  1.00  0.00           C  
ATOM   2107  C   SER A 142      11.518  20.145  35.231  1.00  0.00           C  
ATOM   2108  O   SER A 142      11.947  21.235  34.851  1.00  0.00           O  
ATOM   2109  CB  SER A 142      12.864  19.894  37.322  1.00  0.00           C  
ATOM   2110  OG  SER A 142      11.777  20.052  38.196  1.00  0.00           O  
ATOM   2111  H   SER A 142      14.403  18.521  35.958  1.00  0.00           H  
ATOM   2112  HA  SER A 142      11.842  18.304  36.308  1.00  0.00           H  
ATOM   2113  HB2 SER A 142      13.291  20.867  37.082  1.00  0.00           H  
ATOM   2114  HB3 SER A 142      13.622  19.292  37.824  1.00  0.00           H  
ATOM   2115  HG  SER A 142      11.832  20.906  38.631  1.00  0.00           H  
ATOM   2116  N   TYR A 143      10.266  19.740  34.997  1.00  0.00           N  
ATOM   2117  CA  TYR A 143       9.242  20.609  34.420  1.00  0.00           C  
ATOM   2118  C   TYR A 143       8.963  21.780  35.369  1.00  0.00           C  
ATOM   2119  O   TYR A 143       8.783  21.597  36.572  1.00  0.00           O  
ATOM   2120  CB  TYR A 143       7.971  19.815  34.087  1.00  0.00           C  
ATOM   2121  CG  TYR A 143       8.062  19.063  32.770  1.00  0.00           C  
ATOM   2122  CD1 TYR A 143       7.617  19.681  31.583  1.00  0.00           C  
ATOM   2123  CD2 TYR A 143       8.611  17.767  32.720  1.00  0.00           C  
ATOM   2124  CE1 TYR A 143       7.721  19.009  30.350  1.00  0.00           C  
ATOM   2125  CE2 TYR A 143       8.716  17.090  31.489  1.00  0.00           C  
ATOM   2126  CZ  TYR A 143       8.274  17.711  30.302  1.00  0.00           C  
ATOM   2127  OH  TYR A 143       8.380  17.058  29.115  1.00  0.00           O  
ATOM   2128  H   TYR A 143       9.966  18.860  35.390  1.00  0.00           H  
ATOM   2129  HA  TYR A 143       9.633  21.020  33.488  1.00  0.00           H  
ATOM   2130  HB2 TYR A 143       7.746  19.122  34.898  1.00  0.00           H  
ATOM   2131  HB3 TYR A 143       7.135  20.511  34.022  1.00  0.00           H  
ATOM   2132  HD1 TYR A 143       7.194  20.674  31.619  1.00  0.00           H  
ATOM   2133  HD2 TYR A 143       8.958  17.293  33.627  1.00  0.00           H  
ATOM   2134  HE1 TYR A 143       7.377  19.489  29.446  1.00  0.00           H  
ATOM   2135  HE2 TYR A 143       9.133  16.096  31.442  1.00  0.00           H  
ATOM   2136  HH  TYR A 143       8.045  17.591  28.390  1.00  0.00           H  
ATOM   2137  N   GLY A 144       8.986  22.984  34.796  1.00  0.00           N  
ATOM   2138  CA  GLY A 144       8.951  24.257  35.503  1.00  0.00           C  
ATOM   2139  C   GLY A 144       7.767  24.412  36.454  1.00  0.00           C  
ATOM   2140  O   GLY A 144       6.638  24.019  36.170  1.00  0.00           O  
ATOM   2141  H   GLY A 144       9.138  23.018  33.799  1.00  0.00           H  
ATOM   2142  HA2 GLY A 144       9.877  24.353  36.069  1.00  0.00           H  
ATOM   2143  HA3 GLY A 144       8.909  25.072  34.781  1.00  0.00           H  
ATOM   2144  N   HIS A 145       8.062  25.032  37.591  1.00  0.00           N  
ATOM   2145  CA  HIS A 145       7.102  25.465  38.591  1.00  0.00           C  
ATOM   2146  C   HIS A 145       6.138  26.477  37.950  1.00  0.00           C  
ATOM   2147  O   HIS A 145       6.542  27.585  37.596  1.00  0.00           O  
ATOM   2148  CB  HIS A 145       7.909  26.077  39.756  1.00  0.00           C  
ATOM   2149  CG  HIS A 145       7.387  25.743  41.125  1.00  0.00           C  
ATOM   2150  CD2 HIS A 145       8.062  25.041  42.087  1.00  0.00           C  
ATOM   2151  ND1 HIS A 145       6.178  26.121  41.666  1.00  0.00           N  
ATOM   2152  CE1 HIS A 145       6.132  25.655  42.927  1.00  0.00           C  
ATOM   2153  NE2 HIS A 145       7.256  24.986  43.223  1.00  0.00           N  
ATOM   2154  H   HIS A 145       9.023  25.306  37.736  1.00  0.00           H  
ATOM   2155  HA  HIS A 145       6.547  24.597  38.947  1.00  0.00           H  
ATOM   2156  HB2 HIS A 145       8.935  25.713  39.719  1.00  0.00           H  
ATOM   2157  HB3 HIS A 145       7.961  27.161  39.656  1.00  0.00           H  
ATOM   2158  HD1 HIS A 145       5.458  26.672  41.221  1.00  0.00           H  
ATOM   2159  HD2 HIS A 145       9.051  24.616  41.994  1.00  0.00           H  
ATOM   2160  HE1 HIS A 145       5.312  25.799  43.615  1.00  0.00           H  
ATOM   2161  N   TYR A 146       4.867  26.110  37.781  1.00  0.00           N  
ATOM   2162  CA  TYR A 146       3.841  27.073  37.387  1.00  0.00           C  
ATOM   2163  C   TYR A 146       3.623  28.043  38.551  1.00  0.00           C  
ATOM   2164  O   TYR A 146       3.242  27.633  39.650  1.00  0.00           O  
ATOM   2165  CB  TYR A 146       2.549  26.361  36.963  1.00  0.00           C  
ATOM   2166  CG  TYR A 146       2.641  25.704  35.597  1.00  0.00           C  
ATOM   2167  CD1 TYR A 146       2.325  26.447  34.441  1.00  0.00           C  
ATOM   2168  CD2 TYR A 146       3.066  24.366  35.475  1.00  0.00           C  
ATOM   2169  CE1 TYR A 146       2.432  25.856  33.167  1.00  0.00           C  
ATOM   2170  CE2 TYR A 146       3.173  23.772  34.203  1.00  0.00           C  
ATOM   2171  CZ  TYR A 146       2.857  24.515  33.047  1.00  0.00           C  
ATOM   2172  OH  TYR A 146       2.965  23.941  31.820  1.00  0.00           O  
ATOM   2173  H   TYR A 146       4.592  25.161  37.990  1.00  0.00           H  
ATOM   2174  HA  TYR A 146       4.201  27.642  36.529  1.00  0.00           H  
ATOM   2175  HB2 TYR A 146       1.744  27.096  36.933  1.00  0.00           H  
ATOM   2176  HB3 TYR A 146       2.279  25.616  37.712  1.00  0.00           H  
ATOM   2177  HD1 TYR A 146       2.000  27.473  34.530  1.00  0.00           H  
ATOM   2178  HD2 TYR A 146       3.329  23.797  36.354  1.00  0.00           H  
ATOM   2179  HE1 TYR A 146       2.188  26.431  32.286  1.00  0.00           H  
ATOM   2180  HE2 TYR A 146       3.511  22.751  34.102  1.00  0.00           H  
ATOM   2181  HH  TYR A 146       2.712  24.557  31.128  1.00  0.00           H  
ATOM   2182  N   LYS A 147       3.898  29.328  38.318  1.00  0.00           N  
ATOM   2183  CA  LYS A 147       3.469  30.406  39.209  1.00  0.00           C  
ATOM   2184  C   LYS A 147       1.950  30.497  39.085  1.00  0.00           C  
ATOM   2185  O   LYS A 147       1.443  30.744  37.995  1.00  0.00           O  
ATOM   2186  CB  LYS A 147       4.151  31.732  38.831  1.00  0.00           C  
ATOM   2187  CG  LYS A 147       5.673  31.704  39.052  1.00  0.00           C  
ATOM   2188  CD  LYS A 147       6.258  33.113  38.891  1.00  0.00           C  
ATOM   2189  CE  LYS A 147       7.773  33.119  39.127  1.00  0.00           C  
ATOM   2190  NZ  LYS A 147       8.313  34.501  39.057  1.00  0.00           N1+
ATOM   2191  H   LYS A 147       4.236  29.582  37.401  1.00  0.00           H  
ATOM   2192  HA  LYS A 147       3.717  30.158  40.241  1.00  0.00           H  
ATOM   2193  HB2 LYS A 147       3.719  32.518  39.451  1.00  0.00           H  
ATOM   2194  HB3 LYS A 147       3.938  31.973  37.789  1.00  0.00           H  
ATOM   2195  HG2 LYS A 147       5.884  31.345  40.059  1.00  0.00           H  
ATOM   2196  HG3 LYS A 147       6.137  31.031  38.331  1.00  0.00           H  
ATOM   2197  HD2 LYS A 147       6.041  33.475  37.886  1.00  0.00           H  
ATOM   2198  HD3 LYS A 147       5.777  33.776  39.610  1.00  0.00           H  
ATOM   2199  HE2 LYS A 147       8.245  32.486  38.375  1.00  0.00           H  
ATOM   2200  HE3 LYS A 147       7.973  32.688  40.108  1.00  0.00           H  
ATOM   2201  HZ1 LYS A 147       9.311  34.514  39.212  1.00  0.00           H  
ATOM   2202  HZ2 LYS A 147       7.875  35.083  39.756  1.00  0.00           H  
ATOM   2203  HZ3 LYS A 147       8.115  34.914  38.156  1.00  0.00           H  
ATOM   2204  N   ARG A 148       1.223  30.215  40.167  1.00  0.00           N  
ATOM   2205  CA  ARG A 148      -0.216  30.473  40.219  1.00  0.00           C  
ATOM   2206  C   ARG A 148      -0.378  31.990  40.310  1.00  0.00           C  
ATOM   2207  O   ARG A 148       0.030  32.582  41.302  1.00  0.00           O  
ATOM   2208  CB  ARG A 148      -0.859  29.690  41.377  1.00  0.00           C  
ATOM   2209  CG  ARG A 148      -2.393  29.802  41.374  1.00  0.00           C  
ATOM   2210  CD  ARG A 148      -3.039  28.930  42.462  1.00  0.00           C  
ATOM   2211  NE  ARG A 148      -2.940  27.482  42.167  1.00  0.00           N  
ATOM   2212  CZ  ARG A 148      -3.217  26.496  43.002  1.00  0.00           C  
ATOM   2213  NH1 ARG A 148      -3.591  26.716  44.231  1.00  0.00           N1+
ATOM   2214  NH2 ARG A 148      -3.126  25.252  42.614  1.00  0.00           N  
ATOM   2215  H   ARG A 148       1.707  30.019  41.032  1.00  0.00           H  
ATOM   2216  HA  ARG A 148      -0.672  30.148  39.284  1.00  0.00           H  
ATOM   2217  HB2 ARG A 148      -0.473  30.060  42.326  1.00  0.00           H  
ATOM   2218  HB3 ARG A 148      -0.582  28.641  41.277  1.00  0.00           H  
ATOM   2219  HG2 ARG A 148      -2.786  29.515  40.399  1.00  0.00           H  
ATOM   2220  HG3 ARG A 148      -2.668  30.841  41.560  1.00  0.00           H  
ATOM   2221  HD2 ARG A 148      -4.091  29.207  42.532  1.00  0.00           H  
ATOM   2222  HD3 ARG A 148      -2.564  29.160  43.416  1.00  0.00           H  
ATOM   2223  HE  ARG A 148      -2.674  27.238  41.224  1.00  0.00           H  
ATOM   2224 HH11 ARG A 148      -3.697  27.674  44.533  1.00  0.00           H  
ATOM   2225 HH12 ARG A 148      -3.820  25.965  44.865  1.00  0.00           H  
ATOM   2226 HH21 ARG A 148      -2.863  25.040  41.662  1.00  0.00           H  
ATOM   2227 HH22 ARG A 148      -3.353  24.512  43.262  1.00  0.00           H  
ATOM   2228  N   GLU A 149      -0.867  32.567  39.218  1.00  0.00           N  
ATOM   2229  CA  GLU A 149      -1.299  33.960  39.094  1.00  0.00           C  
ATOM   2230  C   GLU A 149      -2.272  34.332  40.222  1.00  0.00           C  
ATOM   2231  O   GLU A 149      -2.990  33.481  40.758  1.00  0.00           O  
ATOM   2232  CB  GLU A 149      -1.960  34.152  37.720  1.00  0.00           C  
ATOM   2233  CG  GLU A 149      -0.968  34.153  36.537  1.00  0.00           C  
ATOM   2234  CD  GLU A 149      -0.251  35.493  36.304  1.00  0.00           C  
ATOM   2235  OE1 GLU A 149       0.871  35.450  35.746  1.00  0.00           O  
ATOM   2236  OE2 GLU A 149      -0.817  36.538  36.684  1.00  0.00           O1-
ATOM   2237  H   GLU A 149      -1.042  31.982  38.413  1.00  0.00           H  
ATOM   2238  HA  GLU A 149      -0.436  34.623  39.160  1.00  0.00           H  
ATOM   2239  HB2 GLU A 149      -2.547  35.071  37.715  1.00  0.00           H  
ATOM   2240  HB3 GLU A 149      -2.665  33.334  37.569  1.00  0.00           H  
ATOM   2241  HG2 GLU A 149      -0.240  33.354  36.675  1.00  0.00           H  
ATOM   2242  HG3 GLU A 149      -1.532  33.914  35.636  1.00  0.00           H  
ATOM   2243  N   ALA A 150      -2.203  35.605  40.594  1.00  0.00           N  
ATOM   2244  CA  ALA A 150      -2.719  36.183  41.818  1.00  0.00           C  
ATOM   2245  C   ALA A 150      -4.254  36.295  41.870  1.00  0.00           C  
ATOM   2246  O   ALA A 150      -4.923  36.474  40.858  1.00  0.00           O  
ATOM   2247  CB  ALA A 150      -2.042  37.549  41.986  1.00  0.00           C  
ATOM   2248  H   ALA A 150      -1.719  36.243  39.979  1.00  0.00           H  
ATOM   2249  HA  ALA A 150      -2.404  35.546  42.645  1.00  0.00           H  
ATOM   2250  HB1 ALA A 150      -2.360  38.004  42.924  1.00  0.00           H  
ATOM   2251  HB2 ALA A 150      -0.958  37.434  42.003  1.00  0.00           H  
ATOM   2252  HB3 ALA A 150      -2.328  38.211  41.169  1.00  0.00           H  
ATOM   2253  N   GLU A 151      -4.744  36.179  43.106  1.00  0.00           N  
ATOM   2254  CA  GLU A 151      -5.886  36.881  43.709  1.00  0.00           C  
ATOM   2255  C   GLU A 151      -7.111  37.190  42.831  1.00  0.00           C  
ATOM   2256  O   GLU A 151      -7.166  38.223  42.166  1.00  0.00           O  
ATOM   2257  CB  GLU A 151      -5.372  38.167  44.384  1.00  0.00           C  
ATOM   2258  CG  GLU A 151      -4.527  37.847  45.626  1.00  0.00           C  
ATOM   2259  CD  GLU A 151      -3.986  39.106  46.319  1.00  0.00           C  
ATOM   2260  OE1 GLU A 151      -3.961  39.100  47.570  1.00  0.00           O  
ATOM   2261  OE2 GLU A 151      -3.519  40.014  45.597  1.00  0.00           O1-
ATOM   2262  H   GLU A 151      -4.048  35.931  43.795  1.00  0.00           H  
ATOM   2263  HA  GLU A 151      -6.258  36.263  44.526  1.00  0.00           H  
ATOM   2264  HB2 GLU A 151      -4.789  38.744  43.666  1.00  0.00           H  
ATOM   2265  HB3 GLU A 151      -6.224  38.764  44.706  1.00  0.00           H  
ATOM   2266  HG2 GLU A 151      -5.137  37.273  46.324  1.00  0.00           H  
ATOM   2267  HG3 GLU A 151      -3.683  37.222  45.335  1.00  0.00           H  
ATOM   2268  N   PRO A 152      -8.185  36.389  42.948  1.00  0.00           N  
ATOM   2269  CA  PRO A 152      -9.529  36.933  42.900  1.00  0.00           C  
ATOM   2270  C   PRO A 152      -9.809  37.752  44.172  1.00  0.00           C  
ATOM   2271  O   PRO A 152      -9.678  37.286  45.304  1.00  0.00           O  
ATOM   2272  CB  PRO A 152     -10.460  35.739  42.724  1.00  0.00           C  
ATOM   2273  CG  PRO A 152      -9.695  34.604  43.404  1.00  0.00           C  
ATOM   2274  CD  PRO A 152      -8.215  34.966  43.235  1.00  0.00           C  
ATOM   2275  HA  PRO A 152      -9.628  37.579  42.027  1.00  0.00           H  
ATOM   2276  HB2 PRO A 152     -10.569  35.518  41.662  1.00  0.00           H  
ATOM   2277  HB3 PRO A 152     -11.435  35.908  43.181  1.00  0.00           H  
ATOM   2278  HG2 PRO A 152      -9.925  33.638  42.955  1.00  0.00           H  
ATOM   2279  HG3 PRO A 152      -9.941  34.593  44.466  1.00  0.00           H  
ATOM   2280  HD2 PRO A 152      -7.669  34.725  44.147  1.00  0.00           H  
ATOM   2281  HD3 PRO A 152      -7.794  34.424  42.389  1.00  0.00           H  
ATOM   2282  N   GLU A 153     -10.173  38.994  43.904  1.00  0.00           N  
ATOM   2283  CA  GLU A 153     -10.548  40.104  44.765  1.00  0.00           C  
ATOM   2284  C   GLU A 153     -11.695  39.778  45.750  1.00  0.00           C  
ATOM   2285  O   GLU A 153     -12.736  39.245  45.377  1.00  0.00           O  
ATOM   2286  CB  GLU A 153     -10.935  41.197  43.749  1.00  0.00           C  
ATOM   2287  CG  GLU A 153     -10.944  42.653  44.218  1.00  0.00           C  
ATOM   2288  CD  GLU A 153     -11.283  43.618  43.060  1.00  0.00           C  
ATOM   2289  OE1 GLU A 153     -11.260  44.843  43.313  1.00  0.00           O  
ATOM   2290  OE2 GLU A 153     -11.551  43.146  41.928  1.00  0.00           O1-
ATOM   2291  H   GLU A 153     -10.199  39.229  42.922  1.00  0.00           H  
ATOM   2292  HA  GLU A 153      -9.668  40.432  45.318  1.00  0.00           H  
ATOM   2293  HB2 GLU A 153     -10.218  41.155  42.928  1.00  0.00           H  
ATOM   2294  HB3 GLU A 153     -11.914  40.952  43.339  1.00  0.00           H  
ATOM   2295  HG2 GLU A 153     -11.682  42.762  45.013  1.00  0.00           H  
ATOM   2296  HG3 GLU A 153      -9.962  42.895  44.625  1.00  0.00           H  
ATOM   2297  N   ALA A 154     -11.440  40.101  47.020  1.00  0.00           N  
ATOM   2298  CA  ALA A 154     -12.332  40.618  48.064  1.00  0.00           C  
ATOM   2299  C   ALA A 154     -13.827  40.199  48.157  1.00  0.00           C  
ATOM   2300  O   ALA A 154     -14.674  40.675  47.412  1.00  0.00           O  
ATOM   2301  CB  ALA A 154     -12.197  42.148  48.030  1.00  0.00           C  
ATOM   2302  H   ALA A 154     -10.471  40.335  47.180  1.00  0.00           H  
ATOM   2303  HA  ALA A 154     -11.877  40.306  49.004  1.00  0.00           H  
ATOM   2304  HB1 ALA A 154     -11.148  42.442  48.062  1.00  0.00           H  
ATOM   2305  HB2 ALA A 154     -12.653  42.535  47.119  1.00  0.00           H  
ATOM   2306  HB3 ALA A 154     -12.714  42.584  48.885  1.00  0.00           H  
ATOM   2307  N   ALA A 155     -14.116  39.537  49.294  1.00  0.00           N  
ATOM   2308  CA  ALA A 155     -15.155  39.879  50.292  1.00  0.00           C  
ATOM   2309  C   ALA A 155     -16.660  39.650  49.973  1.00  0.00           C  
ATOM   2310  O   ALA A 155     -17.070  39.600  48.821  1.00  0.00           O  
ATOM   2311  CB  ALA A 155     -14.879  41.320  50.764  1.00  0.00           C  
ATOM   2312  H   ALA A 155     -13.333  39.032  49.682  1.00  0.00           H  
ATOM   2313  HA  ALA A 155     -14.948  39.240  51.150  1.00  0.00           H  
ATOM   2314  HB1 ALA A 155     -15.127  42.021  49.968  1.00  0.00           H  
ATOM   2315  HB2 ALA A 155     -15.486  41.558  51.638  1.00  0.00           H  
ATOM   2316  HB3 ALA A 155     -13.830  41.435  51.035  1.00  0.00           H  
ATOM   2317  N   PRO A 156     -17.539  39.627  50.998  1.00  0.00           N  
ATOM   2318  CA  PRO A 156     -17.463  38.835  52.227  1.00  0.00           C  
ATOM   2319  C   PRO A 156     -18.731  37.977  52.455  1.00  0.00           C  
ATOM   2320  O   PRO A 156     -19.838  38.348  52.080  1.00  0.00           O  
ATOM   2321  CB  PRO A 156     -17.318  39.871  53.345  1.00  0.00           C  
ATOM   2322  CG  PRO A 156     -18.159  41.046  52.836  1.00  0.00           C  
ATOM   2323  CD  PRO A 156     -18.271  40.845  51.317  1.00  0.00           C  
ATOM   2324  HA  PRO A 156     -16.590  38.182  52.216  1.00  0.00           H  
ATOM   2325  HB2 PRO A 156     -16.274  40.174  53.433  1.00  0.00           H  
ATOM   2326  HB3 PRO A 156     -17.682  39.501  54.304  1.00  0.00           H  
ATOM   2327  HG2 PRO A 156     -19.154  41.006  53.278  1.00  0.00           H  
ATOM   2328  HG3 PRO A 156     -17.682  41.997  53.073  1.00  0.00           H  
ATOM   2329  HD2 PRO A 156     -17.846  41.702  50.795  1.00  0.00           H  
ATOM   2330  HD3 PRO A 156     -19.317  40.731  51.031  1.00  0.00           H  
ATOM   2331  N   GLU A 157     -18.529  36.831  53.108  1.00  0.00           N  
ATOM   2332  CA  GLU A 157     -19.318  36.337  54.251  1.00  0.00           C  
ATOM   2333  C   GLU A 157     -20.837  36.620  54.243  1.00  0.00           C  
ATOM   2334  O   GLU A 157     -21.372  37.309  55.104  1.00  0.00           O  
ATOM   2335  CB  GLU A 157     -18.589  36.805  55.527  1.00  0.00           C  
ATOM   2336  CG  GLU A 157     -18.688  35.826  56.704  1.00  0.00           C  
ATOM   2337  CD  GLU A 157     -17.713  36.207  57.834  1.00  0.00           C  
ATOM   2338  OE1 GLU A 157     -17.194  35.273  58.486  1.00  0.00           O  
ATOM   2339  OE2 GLU A 157     -17.418  37.416  57.982  1.00  0.00           O1-
ATOM   2340  H   GLU A 157     -17.558  36.565  53.185  1.00  0.00           H  
ATOM   2341  HA  GLU A 157     -19.236  35.250  54.233  1.00  0.00           H  
ATOM   2342  HB2 GLU A 157     -18.942  37.794  55.820  1.00  0.00           H  
ATOM   2343  HB3 GLU A 157     -17.527  36.897  55.295  1.00  0.00           H  
ATOM   2344  HG2 GLU A 157     -19.711  35.813  57.079  1.00  0.00           H  
ATOM   2345  HG3 GLU A 157     -18.446  34.827  56.341  1.00  0.00           H  
ATOM   2346  N   ALA A 158     -21.559  36.050  53.275  1.00  0.00           N  
ATOM   2347  CA  ALA A 158     -23.002  35.861  53.397  1.00  0.00           C  
ATOM   2348  C   ALA A 158     -23.261  34.465  53.975  1.00  0.00           C  
ATOM   2349  O   ALA A 158     -23.358  33.465  53.263  1.00  0.00           O  
ATOM   2350  CB  ALA A 158     -23.696  36.144  52.064  1.00  0.00           C  
ATOM   2351  H   ALA A 158     -21.077  35.576  52.524  1.00  0.00           H  
ATOM   2352  HA  ALA A 158     -23.405  36.585  54.106  1.00  0.00           H  
ATOM   2353  HB1 ALA A 158     -23.336  35.451  51.304  1.00  0.00           H  
ATOM   2354  HB2 ALA A 158     -24.772  36.017  52.184  1.00  0.00           H  
ATOM   2355  HB3 ALA A 158     -23.486  37.167  51.753  1.00  0.00           H  
ATOM   2356  N   GLU A 159     -23.297  34.434  55.301  1.00  0.00           N  
ATOM   2357  CA  GLU A 159     -23.795  33.368  56.162  1.00  0.00           C  
ATOM   2358  C   GLU A 159     -25.246  33.026  55.756  1.00  0.00           C  
ATOM   2359  O   GLU A 159     -26.193  33.724  56.107  1.00  0.00           O  
ATOM   2360  CB  GLU A 159     -23.682  33.923  57.603  1.00  0.00           C  
ATOM   2361  CG  GLU A 159     -23.349  32.894  58.687  1.00  0.00           C  
ATOM   2362  CD  GLU A 159     -23.190  33.549  60.077  1.00  0.00           C  
ATOM   2363  OE1 GLU A 159     -22.648  32.859  60.970  1.00  0.00           O  
ATOM   2364  OE2 GLU A 159     -23.620  34.713  60.252  1.00  0.00           O1-
ATOM   2365  H   GLU A 159     -23.102  35.305  55.773  1.00  0.00           H  
ATOM   2366  HA  GLU A 159     -23.164  32.485  56.060  1.00  0.00           H  
ATOM   2367  HB2 GLU A 159     -24.600  34.447  57.872  1.00  0.00           H  
ATOM   2368  HB3 GLU A 159     -22.880  34.661  57.631  1.00  0.00           H  
ATOM   2369  HG2 GLU A 159     -22.419  32.397  58.412  1.00  0.00           H  
ATOM   2370  HG3 GLU A 159     -24.138  32.142  58.719  1.00  0.00           H  
ATOM   2371  N   ALA A 160     -25.440  31.993  54.934  1.00  0.00           N  
ATOM   2372  CA  ALA A 160     -26.765  31.458  54.632  1.00  0.00           C  
ATOM   2373  C   ALA A 160     -26.706  29.929  54.635  1.00  0.00           C  
ATOM   2374  O   ALA A 160     -25.831  29.310  54.029  1.00  0.00           O  
ATOM   2375  CB  ALA A 160     -27.313  32.049  53.331  1.00  0.00           C  
ATOM   2376  H   ALA A 160     -24.637  31.514  54.551  1.00  0.00           H  
ATOM   2377  HA  ALA A 160     -27.446  31.758  55.428  1.00  0.00           H  
ATOM   2378  HB1 ALA A 160     -26.644  31.801  52.506  1.00  0.00           H  
ATOM   2379  HB2 ALA A 160     -28.303  31.641  53.132  1.00  0.00           H  
ATOM   2380  HB3 ALA A 160     -27.384  33.133  53.426  1.00  0.00           H  
ATOM   2381  N   GLU A 161     -27.617  29.356  55.408  1.00  0.00           N  
ATOM   2382  CA  GLU A 161     -27.536  28.046  56.039  1.00  0.00           C  
ATOM   2383  C   GLU A 161     -27.391  26.838  55.089  1.00  0.00           C  
ATOM   2384  O   GLU A 161     -27.935  26.818  53.980  1.00  0.00           O  
ATOM   2385  CB  GLU A 161     -28.785  27.860  56.906  1.00  0.00           C  
ATOM   2386  CG  GLU A 161     -28.883  28.889  58.042  1.00  0.00           C  
ATOM   2387  CD  GLU A 161     -30.023  28.536  59.004  1.00  0.00           C  
ATOM   2388  OE1 GLU A 161     -29.813  28.674  60.229  1.00  0.00           O  
ATOM   2389  OE2 GLU A 161     -31.088  28.113  58.507  1.00  0.00           O1-
ATOM   2390  H   GLU A 161     -28.330  29.961  55.788  1.00  0.00           H  
ATOM   2391  HA  GLU A 161     -26.671  28.081  56.702  1.00  0.00           H  
ATOM   2392  HB2 GLU A 161     -28.752  26.865  57.349  1.00  0.00           H  
ATOM   2393  HB3 GLU A 161     -29.671  27.923  56.274  1.00  0.00           H  
ATOM   2394  HG2 GLU A 161     -27.937  28.903  58.583  1.00  0.00           H  
ATOM   2395  HG3 GLU A 161     -29.056  29.881  57.624  1.00  0.00           H  
ATOM   2396  N   PRO A 162     -26.694  25.773  55.536  1.00  0.00           N  
ATOM   2397  CA  PRO A 162     -26.484  24.554  54.766  1.00  0.00           C  
ATOM   2398  C   PRO A 162     -27.707  23.625  54.824  1.00  0.00           C  
ATOM   2399  O   PRO A 162     -27.678  22.574  55.468  1.00  0.00           O  
ATOM   2400  CB  PRO A 162     -25.217  23.939  55.375  1.00  0.00           C  
ATOM   2401  CG  PRO A 162     -25.337  24.310  56.853  1.00  0.00           C  
ATOM   2402  CD  PRO A 162     -25.968  25.698  56.799  1.00  0.00           C  
ATOM   2403  HA  PRO A 162     -26.295  24.806  53.723  1.00  0.00           H  
ATOM   2404  HB2 PRO A 162     -24.340  24.431  54.952  1.00  0.00           H  
ATOM   2405  HB3 PRO A 162     -25.150  22.862  55.224  1.00  0.00           H  
ATOM   2406  HG2 PRO A 162     -24.366  24.329  57.348  1.00  0.00           H  
ATOM   2407  HG3 PRO A 162     -26.011  23.620  57.360  1.00  0.00           H  
ATOM   2408  HD2 PRO A 162     -26.633  25.842  57.650  1.00  0.00           H  
ATOM   2409  HD3 PRO A 162     -25.180  26.451  56.809  1.00  0.00           H  
ATOM   2410  N   GLU A 163     -28.779  23.942  54.100  1.00  0.00           N  
ATOM   2411  CA  GLU A 163     -29.882  22.993  53.932  1.00  0.00           C  
ATOM   2412  C   GLU A 163     -29.604  21.990  52.794  1.00  0.00           C  
ATOM   2413  O   GLU A 163     -29.946  22.163  51.630  1.00  0.00           O  
ATOM   2414  CB  GLU A 163     -31.257  23.665  53.848  1.00  0.00           C  
ATOM   2415  CG  GLU A 163     -31.674  24.289  55.197  1.00  0.00           C  
ATOM   2416  CD  GLU A 163     -33.201  24.428  55.352  1.00  0.00           C  
ATOM   2417  OE1 GLU A 163     -33.656  24.569  56.506  1.00  0.00           O  
ATOM   2418  OE2 GLU A 163     -33.918  24.293  54.331  1.00  0.00           O1-
ATOM   2419  H   GLU A 163     -28.838  24.863  53.691  1.00  0.00           H  
ATOM   2420  HA  GLU A 163     -29.947  22.395  54.841  1.00  0.00           H  
ATOM   2421  HB2 GLU A 163     -31.968  22.881  53.587  1.00  0.00           H  
ATOM   2422  HB3 GLU A 163     -31.262  24.420  53.061  1.00  0.00           H  
ATOM   2423  HG2 GLU A 163     -31.311  23.651  56.003  1.00  0.00           H  
ATOM   2424  HG3 GLU A 163     -31.196  25.263  55.298  1.00  0.00           H  
ATOM   2425  N   THR A 164     -29.039  20.846  53.180  1.00  0.00           N  
ATOM   2426  CA  THR A 164     -29.423  19.519  52.657  1.00  0.00           C  
ATOM   2427  C   THR A 164     -29.230  19.211  51.158  1.00  0.00           C  
ATOM   2428  O   THR A 164     -30.075  18.583  50.522  1.00  0.00           O  
ATOM   2429  CB  THR A 164     -30.834  19.123  53.139  1.00  0.00           C  
ATOM   2430  CG2 THR A 164     -31.001  19.242  54.655  1.00  0.00           C  
ATOM   2431  OG1 THR A 164     -31.847  19.883  52.529  1.00  0.00           O  
ATOM   2432  H   THR A 164     -28.662  20.876  54.117  1.00  0.00           H  
ATOM   2433  HA  THR A 164     -28.750  18.821  53.153  1.00  0.00           H  
ATOM   2434  HB  THR A 164     -30.998  18.077  52.880  1.00  0.00           H  
ATOM   2435  HG1 THR A 164     -31.566  20.797  52.436  1.00  0.00           H  
ATOM   2436 HG21 THR A 164     -30.204  18.705  55.167  1.00  0.00           H  
ATOM   2437 HG22 THR A 164     -31.962  18.813  54.940  1.00  0.00           H  
ATOM   2438 HG23 THR A 164     -30.994  20.287  54.964  1.00  0.00           H  
ATOM   2439  N   TYR A 165     -28.049  19.461  50.585  1.00  0.00           N  
ATOM   2440  CA  TYR A 165     -27.674  18.842  49.297  1.00  0.00           C  
ATOM   2441  C   TYR A 165     -27.157  17.398  49.464  1.00  0.00           C  
ATOM   2442  O   TYR A 165     -26.042  17.050  49.079  1.00  0.00           O  
ATOM   2443  CB  TYR A 165     -26.743  19.745  48.487  1.00  0.00           C  
ATOM   2444  CG  TYR A 165     -26.769  19.436  46.999  1.00  0.00           C  
ATOM   2445  CD1 TYR A 165     -25.705  18.746  46.385  1.00  0.00           C  
ATOM   2446  CD2 TYR A 165     -27.844  19.907  46.221  1.00  0.00           C  
ATOM   2447  CE1 TYR A 165     -25.666  18.617  44.982  1.00  0.00           C  
ATOM   2448  CE2 TYR A 165     -27.816  19.770  44.823  1.00  0.00           C  
ATOM   2449  CZ  TYR A 165     -26.704  19.174  44.203  1.00  0.00           C  
ATOM   2450  OH  TYR A 165     -26.612  19.203  42.852  1.00  0.00           O  
ATOM   2451  H   TYR A 165     -27.393  20.059  51.067  1.00  0.00           H  
ATOM   2452  HA  TYR A 165     -28.584  18.768  48.701  1.00  0.00           H  
ATOM   2453  HB2 TYR A 165     -27.062  20.779  48.615  1.00  0.00           H  
ATOM   2454  HB3 TYR A 165     -25.726  19.673  48.874  1.00  0.00           H  
ATOM   2455  HD1 TYR A 165     -24.887  18.382  46.990  1.00  0.00           H  
ATOM   2456  HD2 TYR A 165     -28.656  20.440  46.693  1.00  0.00           H  
ATOM   2457  HE1 TYR A 165     -24.808  18.170  44.503  1.00  0.00           H  
ATOM   2458  HE2 TYR A 165     -28.600  20.199  44.215  1.00  0.00           H  
ATOM   2459  HH  TYR A 165     -25.809  18.783  42.535  1.00  0.00           H  
ATOM   2460  N   SER A 166     -27.966  16.519  50.059  1.00  0.00           N  
ATOM   2461  CA  SER A 166     -27.630  15.101  50.279  1.00  0.00           C  
ATOM   2462  C   SER A 166     -28.090  14.169  49.147  1.00  0.00           C  
ATOM   2463  O   SER A 166     -28.117  12.950  49.322  1.00  0.00           O  
ATOM   2464  CB  SER A 166     -28.123  14.645  51.657  1.00  0.00           C  
ATOM   2465  OG  SER A 166     -29.522  14.819  51.755  1.00  0.00           O  
ATOM   2466  H   SER A 166     -28.866  16.849  50.377  1.00  0.00           H  
ATOM   2467  HA  SER A 166     -26.544  15.013  50.307  1.00  0.00           H  
ATOM   2468  HB2 SER A 166     -27.634  15.248  52.421  1.00  0.00           H  
ATOM   2469  HB3 SER A 166     -27.867  13.598  51.821  1.00  0.00           H  
ATOM   2470  HG  SER A 166     -29.773  14.855  52.681  1.00  0.00           H  
ATOM   2471  N   LYS A 167     -28.433  14.695  47.959  1.00  0.00           N  
ATOM   2472  CA  LYS A 167     -29.023  13.879  46.877  1.00  0.00           C  
ATOM   2473  C   LYS A 167     -28.294  13.871  45.535  1.00  0.00           C  
ATOM   2474  O   LYS A 167     -28.850  13.363  44.563  1.00  0.00           O  
ATOM   2475  CB  LYS A 167     -30.535  14.149  46.772  1.00  0.00           C  
ATOM   2476  CG  LYS A 167     -31.297  12.867  46.386  1.00  0.00           C  
ATOM   2477  CD  LYS A 167     -32.811  13.070  46.481  1.00  0.00           C  
ATOM   2478  CE  LYS A 167     -33.579  11.788  46.134  1.00  0.00           C  
ATOM   2479  NZ  LYS A 167     -33.655  10.859  47.289  1.00  0.00           N1+
ATOM   2480  H   LYS A 167     -28.412  15.702  47.873  1.00  0.00           H  
ATOM   2481  HA  LYS A 167     -28.926  12.839  47.186  1.00  0.00           H  
ATOM   2482  HB2 LYS A 167     -30.903  14.479  47.743  1.00  0.00           H  
ATOM   2483  HB3 LYS A 167     -30.726  14.940  46.047  1.00  0.00           H  
ATOM   2484  HG2 LYS A 167     -31.012  12.064  47.067  1.00  0.00           H  
ATOM   2485  HG3 LYS A 167     -31.052  12.568  45.367  1.00  0.00           H  
ATOM   2486  HD2 LYS A 167     -33.083  13.417  47.478  1.00  0.00           H  
ATOM   2487  HD3 LYS A 167     -33.093  13.846  45.769  1.00  0.00           H  
ATOM   2488  HE2 LYS A 167     -34.587  12.075  45.835  1.00  0.00           H  
ATOM   2489  HE3 LYS A 167     -33.103  11.312  45.277  1.00  0.00           H  
ATOM   2490  HZ1 LYS A 167     -34.170  10.023  47.049  1.00  0.00           H  
ATOM   2491  HZ2 LYS A 167     -34.127  11.310  48.060  1.00  0.00           H  
ATOM   2492  HZ3 LYS A 167     -32.729  10.606  47.602  1.00  0.00           H  
ATOM   2493  N   TYR A 168     -27.034  14.299  45.459  1.00  0.00           N  
ATOM   2494  CA  TYR A 168     -26.219  13.955  44.289  1.00  0.00           C  
ATOM   2495  C   TYR A 168     -25.580  12.580  44.446  1.00  0.00           C  
ATOM   2496  O   TYR A 168     -24.458  12.423  44.914  1.00  0.00           O  
ATOM   2497  CB  TYR A 168     -25.289  15.081  43.835  1.00  0.00           C  
ATOM   2498  CG  TYR A 168     -25.808  15.695  42.546  1.00  0.00           C  
ATOM   2499  CD1 TYR A 168     -25.132  15.500  41.326  1.00  0.00           C  
ATOM   2500  CD2 TYR A 168     -27.034  16.385  42.556  1.00  0.00           C  
ATOM   2501  CE1 TYR A 168     -25.639  16.067  40.139  1.00  0.00           C  
ATOM   2502  CE2 TYR A 168     -27.541  16.956  41.374  1.00  0.00           C  
ATOM   2503  CZ  TYR A 168     -26.827  16.825  40.168  1.00  0.00           C  
ATOM   2504  OH  TYR A 168     -27.277  17.428  39.038  1.00  0.00           O  
ATOM   2505  H   TYR A 168     -26.591  14.696  46.276  1.00  0.00           H  
ATOM   2506  HA  TYR A 168     -26.894  13.834  43.442  1.00  0.00           H  
ATOM   2507  HB2 TYR A 168     -25.222  15.845  44.609  1.00  0.00           H  
ATOM   2508  HB3 TYR A 168     -24.285  14.692  43.664  1.00  0.00           H  
ATOM   2509  HD1 TYR A 168     -24.212  14.935  41.302  1.00  0.00           H  
ATOM   2510  HD2 TYR A 168     -27.575  16.515  43.482  1.00  0.00           H  
ATOM   2511  HE1 TYR A 168     -25.111  15.956  39.204  1.00  0.00           H  
ATOM   2512  HE2 TYR A 168     -28.453  17.533  41.406  1.00  0.00           H  
ATOM   2513  HH  TYR A 168     -28.047  17.975  39.211  1.00  0.00           H  
ATOM   2514  N   GLY A 169     -26.384  11.589  44.054  1.00  0.00           N  
ATOM   2515  CA  GLY A 169     -25.953  10.440  43.268  1.00  0.00           C  
ATOM   2516  C   GLY A 169     -24.620   9.838  43.676  1.00  0.00           C  
ATOM   2517  O   GLY A 169     -23.577  10.189  43.138  1.00  0.00           O  
ATOM   2518  H   GLY A 169     -27.341  11.874  43.898  1.00  0.00           H  
ATOM   2519  HA2 GLY A 169     -25.863  10.751  42.227  1.00  0.00           H  
ATOM   2520  HA3 GLY A 169     -26.719   9.666  43.315  1.00  0.00           H  
ATOM   2521  N   SER A 170     -24.701   8.863  44.578  1.00  0.00           N  
ATOM   2522  CA  SER A 170     -23.712   7.808  44.774  1.00  0.00           C  
ATOM   2523  C   SER A 170     -23.123   7.357  43.429  1.00  0.00           C  
ATOM   2524  O   SER A 170     -23.744   6.603  42.678  1.00  0.00           O  
ATOM   2525  CB  SER A 170     -24.441   6.647  45.463  1.00  0.00           C  
ATOM   2526  OG  SER A 170     -23.557   5.611  45.832  1.00  0.00           O  
ATOM   2527  H   SER A 170     -25.599   8.743  45.025  1.00  0.00           H  
ATOM   2528  HA  SER A 170     -22.914   8.169  45.423  1.00  0.00           H  
ATOM   2529  HB2 SER A 170     -25.205   6.249  44.796  1.00  0.00           H  
ATOM   2530  HB3 SER A 170     -24.929   7.020  46.364  1.00  0.00           H  
ATOM   2531  HG  SER A 170     -24.081   4.888  46.183  1.00  0.00           H  
ATOM   2532  N   TYR A 171     -21.932   7.858  43.097  1.00  0.00           N  
ATOM   2533  CA  TYR A 171     -21.182   7.397  41.938  1.00  0.00           C  
ATOM   2534  C   TYR A 171     -20.771   5.940  42.189  1.00  0.00           C  
ATOM   2535  O   TYR A 171     -20.225   5.636  43.257  1.00  0.00           O  
ATOM   2536  CB  TYR A 171     -19.957   8.287  41.686  1.00  0.00           C  
ATOM   2537  CG  TYR A 171     -20.282   9.623  41.044  1.00  0.00           C  
ATOM   2538  CD1 TYR A 171     -20.257   9.750  39.641  1.00  0.00           C  
ATOM   2539  CD2 TYR A 171     -20.612  10.735  41.843  1.00  0.00           C  
ATOM   2540  CE1 TYR A 171     -20.560  10.987  39.040  1.00  0.00           C  
ATOM   2541  CE2 TYR A 171     -20.914  11.973  41.245  1.00  0.00           C  
ATOM   2542  CZ  TYR A 171     -20.888  12.100  39.840  1.00  0.00           C  
ATOM   2543  OH  TYR A 171     -21.180  13.287  39.249  1.00  0.00           O  
ATOM   2544  H   TYR A 171     -21.556   8.611  43.657  1.00  0.00           H  
ATOM   2545  HA  TYR A 171     -21.836   7.463  41.069  1.00  0.00           H  
ATOM   2546  HB2 TYR A 171     -19.430   8.455  42.625  1.00  0.00           H  
ATOM   2547  HB3 TYR A 171     -19.275   7.754  41.024  1.00  0.00           H  
ATOM   2548  HD1 TYR A 171     -20.008   8.902  39.021  1.00  0.00           H  
ATOM   2549  HD2 TYR A 171     -20.661  10.643  42.918  1.00  0.00           H  
ATOM   2550  HE1 TYR A 171     -20.549  11.101  37.966  1.00  0.00           H  
ATOM   2551  HE2 TYR A 171     -21.183  12.817  41.864  1.00  0.00           H  
ATOM   2552  HH  TYR A 171     -21.378  13.973  39.890  1.00  0.00           H  
ATOM   2553  N   PRO A 172     -21.001   5.014  41.241  1.00  0.00           N  
ATOM   2554  CA  PRO A 172     -20.625   3.621  41.423  1.00  0.00           C  
ATOM   2555  C   PRO A 172     -19.101   3.509  41.586  1.00  0.00           C  
ATOM   2556  O   PRO A 172     -18.343   3.636  40.629  1.00  0.00           O  
ATOM   2557  CB  PRO A 172     -21.182   2.884  40.197  1.00  0.00           C  
ATOM   2558  CG  PRO A 172     -21.308   3.973  39.130  1.00  0.00           C  
ATOM   2559  CD  PRO A 172     -21.618   5.227  39.942  1.00  0.00           C  
ATOM   2560  HA  PRO A 172     -21.109   3.228  42.318  1.00  0.00           H  
ATOM   2561  HB2 PRO A 172     -22.174   2.498  40.433  1.00  0.00           H  
ATOM   2562  HB3 PRO A 172     -20.531   2.073  39.870  1.00  0.00           H  
ATOM   2563  HG2 PRO A 172     -22.099   3.750  38.414  1.00  0.00           H  
ATOM   2564  HG3 PRO A 172     -20.354   4.098  38.620  1.00  0.00           H  
ATOM   2565  HD2 PRO A 172     -21.207   6.103  39.440  1.00  0.00           H  
ATOM   2566  HD3 PRO A 172     -22.696   5.334  40.067  1.00  0.00           H  
ATOM   2567  N   LYS A 173     -18.641   3.226  42.813  1.00  0.00           N  
ATOM   2568  CA  LYS A 173     -17.226   3.013  43.194  1.00  0.00           C  
ATOM   2569  C   LYS A 173     -16.594   1.745  42.595  1.00  0.00           C  
ATOM   2570  O   LYS A 173     -15.625   1.222  43.137  1.00  0.00           O  
ATOM   2571  CB  LYS A 173     -17.089   3.037  44.733  1.00  0.00           C  
ATOM   2572  CG  LYS A 173     -17.139   4.454  45.316  1.00  0.00           C  
ATOM   2573  CD  LYS A 173     -17.019   4.412  46.848  1.00  0.00           C  
ATOM   2574  CE  LYS A 173     -17.018   5.839  47.412  1.00  0.00           C  
ATOM   2575  NZ  LYS A 173     -17.149   5.862  48.892  1.00  0.00           N1+
ATOM   2576  H   LYS A 173     -19.322   3.293  43.555  1.00  0.00           H  
ATOM   2577  HA  LYS A 173     -16.641   3.837  42.784  1.00  0.00           H  
ATOM   2578  HB2 LYS A 173     -17.874   2.424  45.176  1.00  0.00           H  
ATOM   2579  HB3 LYS A 173     -16.128   2.617  45.032  1.00  0.00           H  
ATOM   2580  HG2 LYS A 173     -18.082   4.928  45.044  1.00  0.00           H  
ATOM   2581  HG3 LYS A 173     -16.317   5.040  44.905  1.00  0.00           H  
ATOM   2582  HD2 LYS A 173     -17.868   3.858  47.250  1.00  0.00           H  
ATOM   2583  HD3 LYS A 173     -16.095   3.907  47.131  1.00  0.00           H  
ATOM   2584  HE2 LYS A 173     -17.848   6.385  46.964  1.00  0.00           H  
ATOM   2585  HE3 LYS A 173     -16.098   6.335  47.105  1.00  0.00           H  
ATOM   2586  HZ1 LYS A 173     -16.386   5.369  49.333  1.00  0.00           H  
ATOM   2587  HZ2 LYS A 173     -18.022   5.447  49.186  1.00  0.00           H  
ATOM   2588  HZ3 LYS A 173     -17.136   6.814  49.229  1.00  0.00           H  
ATOM   2589  N   LYS A 174     -17.130   1.199  41.504  1.00  0.00           N  
ATOM   2590  CA  LYS A 174     -16.637  -0.049  40.913  1.00  0.00           C  
ATOM   2591  C   LYS A 174     -16.527   0.083  39.399  1.00  0.00           C  
ATOM   2592  O   LYS A 174     -17.325  -0.468  38.656  1.00  0.00           O  
ATOM   2593  CB  LYS A 174     -17.473  -1.254  41.395  1.00  0.00           C  
ATOM   2594  CG  LYS A 174     -17.430  -1.405  42.931  1.00  0.00           C  
ATOM   2595  CD  LYS A 174     -17.991  -2.743  43.423  1.00  0.00           C  
ATOM   2596  CE  LYS A 174     -18.003  -2.775  44.960  1.00  0.00           C  
ATOM   2597  NZ  LYS A 174     -18.571  -4.044  45.486  1.00  0.00           N1+
ATOM   2598  H   LYS A 174     -17.836   1.733  41.018  1.00  0.00           H  
ATOM   2599  HA  LYS A 174     -15.617  -0.230  41.252  1.00  0.00           H  
ATOM   2600  HB2 LYS A 174     -18.507  -1.141  41.070  1.00  0.00           H  
ATOM   2601  HB3 LYS A 174     -17.067  -2.157  40.939  1.00  0.00           H  
ATOM   2602  HG2 LYS A 174     -18.002  -0.597  43.386  1.00  0.00           H  
ATOM   2603  HG3 LYS A 174     -16.395  -1.334  43.265  1.00  0.00           H  
ATOM   2604  HD2 LYS A 174     -19.008  -2.860  43.046  1.00  0.00           H  
ATOM   2605  HD3 LYS A 174     -17.373  -3.553  43.038  1.00  0.00           H  
ATOM   2606  HE2 LYS A 174     -18.588  -1.928  45.319  1.00  0.00           H  
ATOM   2607  HE3 LYS A 174     -16.981  -2.645  45.318  1.00  0.00           H  
ATOM   2608  HZ1 LYS A 174     -18.577  -4.041  46.496  1.00  0.00           H  
ATOM   2609  HZ2 LYS A 174     -18.025  -4.836  45.181  1.00  0.00           H  
ATOM   2610  HZ3 LYS A 174     -19.522  -4.172  45.170  1.00  0.00           H  
ATOM   2611  N   TYR A 175     -15.468   0.760  38.954  1.00  0.00           N  
ATOM   2612  CA  TYR A 175     -14.847   0.484  37.655  1.00  0.00           C  
ATOM   2613  C   TYR A 175     -14.047  -0.822  37.755  1.00  0.00           C  
ATOM   2614  O   TYR A 175     -12.827  -0.847  37.636  1.00  0.00           O  
ATOM   2615  CB  TYR A 175     -13.959   1.654  37.204  1.00  0.00           C  
ATOM   2616  CG  TYR A 175     -14.711   2.845  36.660  1.00  0.00           C  
ATOM   2617  CD1 TYR A 175     -15.037   2.895  35.290  1.00  0.00           C  
ATOM   2618  CD2 TYR A 175     -15.045   3.918  37.506  1.00  0.00           C  
ATOM   2619  CE1 TYR A 175     -15.688   4.026  34.765  1.00  0.00           C  
ATOM   2620  CE2 TYR A 175     -15.697   5.050  36.984  1.00  0.00           C  
ATOM   2621  CZ  TYR A 175     -16.014   5.106  35.609  1.00  0.00           C  
ATOM   2622  OH  TYR A 175     -16.628   6.199  35.090  1.00  0.00           O  
ATOM   2623  H   TYR A 175     -14.905   1.251  39.634  1.00  0.00           H  
ATOM   2624  HA  TYR A 175     -15.624   0.338  36.904  1.00  0.00           H  
ATOM   2625  HB2 TYR A 175     -13.321   1.968  38.030  1.00  0.00           H  
ATOM   2626  HB3 TYR A 175     -13.300   1.308  36.407  1.00  0.00           H  
ATOM   2627  HD1 TYR A 175     -14.777   2.074  34.638  1.00  0.00           H  
ATOM   2628  HD2 TYR A 175     -14.789   3.883  38.555  1.00  0.00           H  
ATOM   2629  HE1 TYR A 175     -15.937   4.086  33.715  1.00  0.00           H  
ATOM   2630  HE2 TYR A 175     -15.946   5.877  37.632  1.00  0.00           H  
ATOM   2631  HH  TYR A 175     -16.787   6.876  35.752  1.00  0.00           H  
ATOM   2632  N   THR A 176     -14.720  -1.927  38.047  1.00  0.00           N  
ATOM   2633  CA  THR A 176     -14.151  -3.258  37.848  1.00  0.00           C  
ATOM   2634  C   THR A 176     -14.913  -3.854  36.674  1.00  0.00           C  
ATOM   2635  O   THR A 176     -16.123  -3.676  36.601  1.00  0.00           O  
ATOM   2636  CB  THR A 176     -14.178  -4.114  39.128  1.00  0.00           C  
ATOM   2637  CG2 THR A 176     -13.390  -3.454  40.262  1.00  0.00           C  
ATOM   2638  OG1 THR A 176     -15.481  -4.323  39.618  1.00  0.00           O  
ATOM   2639  H   THR A 176     -15.726  -1.874  38.126  1.00  0.00           H  
ATOM   2640  HA  THR A 176     -13.105  -3.178  37.551  1.00  0.00           H  
ATOM   2641  HB  THR A 176     -13.731  -5.083  38.905  1.00  0.00           H  
ATOM   2642  HG1 THR A 176     -15.408  -4.942  40.347  1.00  0.00           H  
ATOM   2643 HG21 THR A 176     -13.877  -2.529  40.571  1.00  0.00           H  
ATOM   2644 HG22 THR A 176     -12.380  -3.227  39.921  1.00  0.00           H  
ATOM   2645 HG23 THR A 176     -13.325  -4.131  41.114  1.00  0.00           H  
ATOM   2646  N   HIS A 177     -14.226  -4.545  35.764  1.00  0.00           N  
ATOM   2647  CA  HIS A 177     -14.745  -5.116  34.506  1.00  0.00           C  
ATOM   2648  C   HIS A 177     -14.678  -4.202  33.268  1.00  0.00           C  
ATOM   2649  O   HIS A 177     -15.571  -4.224  32.424  1.00  0.00           O  
ATOM   2650  CB  HIS A 177     -16.103  -5.841  34.650  1.00  0.00           C  
ATOM   2651  CG  HIS A 177     -16.223  -6.742  35.852  1.00  0.00           C  
ATOM   2652  CD2 HIS A 177     -16.131  -8.105  35.872  1.00  0.00           C  
ATOM   2653  ND1 HIS A 177     -16.475  -6.341  37.142  1.00  0.00           N  
ATOM   2654  CE1 HIS A 177     -16.496  -7.422  37.928  1.00  0.00           C  
ATOM   2655  NE2 HIS A 177     -16.292  -8.526  37.196  1.00  0.00           N  
ATOM   2656  H   HIS A 177     -13.242  -4.681  35.945  1.00  0.00           H  
ATOM   2657  HA  HIS A 177     -14.041  -5.914  34.267  1.00  0.00           H  
ATOM   2658  HB2 HIS A 177     -16.908  -5.106  34.689  1.00  0.00           H  
ATOM   2659  HB3 HIS A 177     -16.271  -6.442  33.757  1.00  0.00           H  
ATOM   2660  HD1 HIS A 177     -16.656  -5.387  37.419  1.00  0.00           H  
ATOM   2661  HD2 HIS A 177     -15.948  -8.744  35.020  1.00  0.00           H  
ATOM   2662  HE1 HIS A 177     -16.690  -7.420  38.991  1.00  0.00           H  
ATOM   2663  N   TYR A 178     -13.560  -3.494  33.053  1.00  0.00           N  
ATOM   2664  CA  TYR A 178     -13.116  -3.361  31.661  1.00  0.00           C  
ATOM   2665  C   TYR A 178     -12.710  -4.764  31.214  1.00  0.00           C  
ATOM   2666  O   TYR A 178     -11.701  -5.302  31.671  1.00  0.00           O  
ATOM   2667  CB  TYR A 178     -12.010  -2.311  31.477  1.00  0.00           C  
ATOM   2668  CG  TYR A 178     -12.448  -1.196  30.545  1.00  0.00           C  
ATOM   2669  CD1 TYR A 178     -12.103  -1.223  29.178  1.00  0.00           C  
ATOM   2670  CD2 TYR A 178     -13.251  -0.154  31.047  1.00  0.00           C  
ATOM   2671  CE1 TYR A 178     -12.548  -0.197  28.320  1.00  0.00           C  
ATOM   2672  CE2 TYR A 178     -13.698   0.872  30.193  1.00  0.00           C  
ATOM   2673  CZ  TYR A 178     -13.343   0.852  28.827  1.00  0.00           C  
ATOM   2674  OH  TYR A 178     -13.769   1.839  27.997  1.00  0.00           O  
ATOM   2675  H   TYR A 178     -12.849  -3.471  33.769  1.00  0.00           H  
ATOM   2676  HA  TYR A 178     -13.961  -3.043  31.050  1.00  0.00           H  
ATOM   2677  HB2 TYR A 178     -11.113  -2.778  31.071  1.00  0.00           H  
ATOM   2678  HB3 TYR A 178     -11.740  -1.880  32.441  1.00  0.00           H  
ATOM   2679  HD1 TYR A 178     -11.493  -2.026  28.792  1.00  0.00           H  
ATOM   2680  HD2 TYR A 178     -13.527  -0.142  32.091  1.00  0.00           H  
ATOM   2681  HE1 TYR A 178     -12.280  -0.196  27.274  1.00  0.00           H  
ATOM   2682  HE2 TYR A 178     -14.309   1.672  30.584  1.00  0.00           H  
ATOM   2683  HH  TYR A 178     -14.291   2.498  28.462  1.00  0.00           H  
ATOM   2684  N   GLY A 179     -13.595  -5.396  30.440  1.00  0.00           N  
ATOM   2685  CA  GLY A 179     -13.456  -6.770  29.986  1.00  0.00           C  
ATOM   2686  C   GLY A 179     -12.055  -7.010  29.443  1.00  0.00           C  
ATOM   2687  O   GLY A 179     -11.608  -6.329  28.521  1.00  0.00           O  
ATOM   2688  H   GLY A 179     -14.447  -4.905  30.209  1.00  0.00           H  
ATOM   2689  HA2 GLY A 179     -14.172  -6.970  29.189  1.00  0.00           H  
ATOM   2690  HA3 GLY A 179     -13.655  -7.446  30.817  1.00  0.00           H  
ATOM   2691  N   SER A 180     -11.361  -7.977  30.039  1.00  0.00           N  
ATOM   2692  CA  SER A 180     -10.171  -8.568  29.447  1.00  0.00           C  
ATOM   2693  C   SER A 180     -10.588  -9.102  28.082  1.00  0.00           C  
ATOM   2694  O   SER A 180     -11.334 -10.081  27.982  1.00  0.00           O  
ATOM   2695  CB  SER A 180      -9.642  -9.679  30.358  1.00  0.00           C  
ATOM   2696  OG  SER A 180      -8.546 -10.330  29.754  1.00  0.00           O  
ATOM   2697  H   SER A 180     -11.770  -8.431  30.843  1.00  0.00           H  
ATOM   2698  HA  SER A 180      -9.399  -7.809  29.327  1.00  0.00           H  
ATOM   2699  HB2 SER A 180     -10.431 -10.408  30.546  1.00  0.00           H  
ATOM   2700  HB3 SER A 180      -9.327  -9.245  31.306  1.00  0.00           H  
ATOM   2701  HG  SER A 180      -8.151 -10.931  30.391  1.00  0.00           H  
ATOM   2702  N   TYR A 181     -10.190  -8.396  27.024  1.00  0.00           N  
ATOM   2703  CA  TYR A 181     -10.385  -8.857  25.663  1.00  0.00           C  
ATOM   2704  C   TYR A 181      -9.551 -10.119  25.520  1.00  0.00           C  
ATOM   2705  O   TYR A 181      -8.332 -10.078  25.365  1.00  0.00           O  
ATOM   2706  CB  TYR A 181     -10.015  -7.777  24.640  1.00  0.00           C  
ATOM   2707  CG  TYR A 181     -11.024  -6.646  24.580  1.00  0.00           C  
ATOM   2708  CD1 TYR A 181     -12.143  -6.740  23.728  1.00  0.00           C  
ATOM   2709  CD2 TYR A 181     -10.861  -5.515  25.401  1.00  0.00           C  
ATOM   2710  CE1 TYR A 181     -13.094  -5.702  23.698  1.00  0.00           C  
ATOM   2711  CE2 TYR A 181     -11.810  -4.477  25.376  1.00  0.00           C  
ATOM   2712  CZ  TYR A 181     -12.930  -4.569  24.522  1.00  0.00           C  
ATOM   2713  OH  TYR A 181     -13.852  -3.573  24.493  1.00  0.00           O  
ATOM   2714  H   TYR A 181      -9.701  -7.526  27.182  1.00  0.00           H  
ATOM   2715  HA  TYR A 181     -11.436  -9.110  25.519  1.00  0.00           H  
ATOM   2716  HB2 TYR A 181      -9.028  -7.377  24.871  1.00  0.00           H  
ATOM   2717  HB3 TYR A 181      -9.956  -8.237  23.654  1.00  0.00           H  
ATOM   2718  HD1 TYR A 181     -12.275  -7.609  23.100  1.00  0.00           H  
ATOM   2719  HD2 TYR A 181     -10.020  -5.450  26.076  1.00  0.00           H  
ATOM   2720  HE1 TYR A 181     -13.958  -5.761  23.052  1.00  0.00           H  
ATOM   2721  HE2 TYR A 181     -11.689  -3.622  26.024  1.00  0.00           H  
ATOM   2722  HH  TYR A 181     -13.646  -2.876  25.121  1.00  0.00           H  
ATOM   2723  N   ASN A 182     -10.234 -11.255  25.615  1.00  0.00           N  
ATOM   2724  CA  ASN A 182      -9.703 -12.539  25.225  1.00  0.00           C  
ATOM   2725  C   ASN A 182      -9.418 -12.423  23.726  1.00  0.00           C  
ATOM   2726  O   ASN A 182     -10.315 -12.615  22.901  1.00  0.00           O  
ATOM   2727  CB  ASN A 182     -10.731 -13.618  25.622  1.00  0.00           C  
ATOM   2728  CG  ASN A 182     -10.188 -15.034  25.581  1.00  0.00           C  
ATOM   2729  ND2 ASN A 182     -10.899 -15.973  26.165  1.00  0.00           N  
ATOM   2730  OD1 ASN A 182      -9.142 -15.332  25.037  1.00  0.00           O  
ATOM   2731  H   ASN A 182     -11.191 -11.196  25.934  1.00  0.00           H  
ATOM   2732  HA  ASN A 182      -8.767 -12.718  25.755  1.00  0.00           H  
ATOM   2733  HB2 ASN A 182     -11.608 -13.556  24.979  1.00  0.00           H  
ATOM   2734  HB3 ASN A 182     -11.050 -13.426  26.647  1.00  0.00           H  
ATOM   2735 HD21 ASN A 182     -10.422 -16.857  26.270  1.00  0.00           H  
ATOM   2736 HD22 ASN A 182     -11.671 -15.710  26.760  1.00  0.00           H  
ATOM   2737  N   TYR A 183      -8.187 -12.034  23.382  1.00  0.00           N  
ATOM   2738  CA  TYR A 183      -7.618 -12.202  22.054  1.00  0.00           C  
ATOM   2739  C   TYR A 183      -7.537 -13.708  21.815  1.00  0.00           C  
ATOM   2740  O   TYR A 183      -6.471 -14.323  21.873  1.00  0.00           O  
ATOM   2741  CB  TYR A 183      -6.250 -11.503  21.937  1.00  0.00           C  
ATOM   2742  CG  TYR A 183      -6.311 -10.003  21.715  1.00  0.00           C  
ATOM   2743  CD1 TYR A 183      -6.337  -9.487  20.403  1.00  0.00           C  
ATOM   2744  CD2 TYR A 183      -6.308  -9.120  22.813  1.00  0.00           C  
ATOM   2745  CE1 TYR A 183      -6.353  -8.095  20.190  1.00  0.00           C  
ATOM   2746  CE2 TYR A 183      -6.326  -7.728  22.604  1.00  0.00           C  
ATOM   2747  CZ  TYR A 183      -6.346  -7.213  21.289  1.00  0.00           C  
ATOM   2748  OH  TYR A 183      -6.359  -5.872  21.077  1.00  0.00           O  
ATOM   2749  H   TYR A 183      -7.585 -11.691  24.117  1.00  0.00           H  
ATOM   2750  HA  TYR A 183      -8.290 -11.773  21.310  1.00  0.00           H  
ATOM   2751  HB2 TYR A 183      -5.656 -11.716  22.826  1.00  0.00           H  
ATOM   2752  HB3 TYR A 183      -5.716 -11.933  21.090  1.00  0.00           H  
ATOM   2753  HD1 TYR A 183      -6.333 -10.160  19.558  1.00  0.00           H  
ATOM   2754  HD2 TYR A 183      -6.287  -9.508  23.821  1.00  0.00           H  
ATOM   2755  HE1 TYR A 183      -6.363  -7.687  19.190  1.00  0.00           H  
ATOM   2756  HE2 TYR A 183      -6.320  -7.057  23.451  1.00  0.00           H  
ATOM   2757  HH  TYR A 183      -6.344  -5.380  21.902  1.00  0.00           H  
ATOM   2758  N   LYS A 184      -8.703 -14.325  21.591  1.00  0.00           N  
ATOM   2759  CA  LYS A 184      -8.814 -15.654  21.026  1.00  0.00           C  
ATOM   2760  C   LYS A 184      -8.051 -15.553  19.727  1.00  0.00           C  
ATOM   2761  O   LYS A 184      -8.453 -14.832  18.815  1.00  0.00           O  
ATOM   2762  CB  LYS A 184     -10.276 -16.065  20.812  1.00  0.00           C  
ATOM   2763  CG  LYS A 184     -10.948 -16.412  22.147  1.00  0.00           C  
ATOM   2764  CD  LYS A 184     -12.386 -16.895  21.927  1.00  0.00           C  
ATOM   2765  CE  LYS A 184     -13.010 -17.306  23.267  1.00  0.00           C  
ATOM   2766  NZ  LYS A 184     -14.420 -17.747  23.107  1.00  0.00           N1+
ATOM   2767  H   LYS A 184      -9.537 -13.762  21.667  1.00  0.00           H  
ATOM   2768  HA  LYS A 184      -8.326 -16.371  21.686  1.00  0.00           H  
ATOM   2769  HB2 LYS A 184     -10.300 -16.943  20.167  1.00  0.00           H  
ATOM   2770  HB3 LYS A 184     -10.818 -15.258  20.319  1.00  0.00           H  
ATOM   2771  HG2 LYS A 184     -10.378 -17.197  22.643  1.00  0.00           H  
ATOM   2772  HG3 LYS A 184     -10.963 -15.528  22.786  1.00  0.00           H  
ATOM   2773  HD2 LYS A 184     -12.966 -16.089  21.478  1.00  0.00           H  
ATOM   2774  HD3 LYS A 184     -12.378 -17.750  21.251  1.00  0.00           H  
ATOM   2775  HE2 LYS A 184     -12.412 -18.111  23.695  1.00  0.00           H  
ATOM   2776  HE3 LYS A 184     -12.956 -16.457  23.948  1.00  0.00           H  
ATOM   2777  HZ1 LYS A 184     -14.813 -18.021  23.996  1.00  0.00           H  
ATOM   2778  HZ2 LYS A 184     -14.988 -17.002  22.727  1.00  0.00           H  
ATOM   2779  HZ3 LYS A 184     -14.478 -18.540  22.484  1.00  0.00           H  
ATOM   2780  N   LYS A 185      -6.882 -16.192  19.765  1.00  0.00           N  
ATOM   2781  CA  LYS A 185      -5.962 -16.439  18.670  1.00  0.00           C  
ATOM   2782  C   LYS A 185      -6.744 -16.376  17.371  1.00  0.00           C  
ATOM   2783  O   LYS A 185      -7.665 -17.171  17.188  1.00  0.00           O  
ATOM   2784  CB  LYS A 185      -5.366 -17.845  18.859  1.00  0.00           C  
ATOM   2785  CG  LYS A 185      -4.446 -17.957  20.086  1.00  0.00           C  
ATOM   2786  CD  LYS A 185      -3.905 -19.388  20.229  1.00  0.00           C  
ATOM   2787  CE  LYS A 185      -2.929 -19.473  21.411  1.00  0.00           C  
ATOM   2788  NZ  LYS A 185      -2.388 -20.846  21.592  1.00  0.00           N1+
ATOM   2789  H   LYS A 185      -6.616 -16.532  20.678  1.00  0.00           H  
ATOM   2790  HA  LYS A 185      -5.172 -15.689  18.662  1.00  0.00           H  
ATOM   2791  HB2 LYS A 185      -6.176 -18.570  18.952  1.00  0.00           H  
ATOM   2792  HB3 LYS A 185      -4.789 -18.097  17.969  1.00  0.00           H  
ATOM   2793  HG2 LYS A 185      -4.998 -17.698  20.990  1.00  0.00           H  
ATOM   2794  HG3 LYS A 185      -3.612 -17.265  19.971  1.00  0.00           H  
ATOM   2795  HD2 LYS A 185      -4.739 -20.071  20.391  1.00  0.00           H  
ATOM   2796  HD3 LYS A 185      -3.389 -19.669  19.311  1.00  0.00           H  
ATOM   2797  HE2 LYS A 185      -2.113 -18.771  21.236  1.00  0.00           H  
ATOM   2798  HE3 LYS A 185      -3.448 -19.154  22.314  1.00  0.00           H  
ATOM   2799  HZ1 LYS A 185      -3.130 -21.506  21.778  1.00  0.00           H  
ATOM   2800  HZ2 LYS A 185      -1.748 -20.873  22.372  1.00  0.00           H  
ATOM   2801  HZ3 LYS A 185      -1.885 -21.149  20.770  1.00  0.00           H  
ATOM   2802  N   TYR A 186      -6.370 -15.443  16.499  1.00  0.00           N  
ATOM   2803  CA  TYR A 186      -6.645 -15.581  15.081  1.00  0.00           C  
ATOM   2804  C   TYR A 186      -6.123 -16.962  14.711  1.00  0.00           C  
ATOM   2805  O   TYR A 186      -4.916 -17.177  14.601  1.00  0.00           O  
ATOM   2806  CB  TYR A 186      -5.947 -14.467  14.291  1.00  0.00           C  
ATOM   2807  CG  TYR A 186      -6.691 -13.147  14.323  1.00  0.00           C  
ATOM   2808  CD1 TYR A 186      -7.577 -12.828  13.276  1.00  0.00           C  
ATOM   2809  CD2 TYR A 186      -6.515 -12.248  15.394  1.00  0.00           C  
ATOM   2810  CE1 TYR A 186      -8.281 -11.610  13.294  1.00  0.00           C  
ATOM   2811  CE2 TYR A 186      -7.223 -11.031  15.419  1.00  0.00           C  
ATOM   2812  CZ  TYR A 186      -8.107 -10.711  14.365  1.00  0.00           C  
ATOM   2813  OH  TYR A 186      -8.793  -9.539  14.374  1.00  0.00           O  
ATOM   2814  H   TYR A 186      -5.664 -14.777  16.779  1.00  0.00           H  
ATOM   2815  HA  TYR A 186      -7.719 -15.536  14.895  1.00  0.00           H  
ATOM   2816  HB2 TYR A 186      -5.864 -14.784  13.251  1.00  0.00           H  
ATOM   2817  HB3 TYR A 186      -4.932 -14.324  14.663  1.00  0.00           H  
ATOM   2818  HD1 TYR A 186      -7.716 -13.516  12.456  1.00  0.00           H  
ATOM   2819  HD2 TYR A 186      -5.835 -12.487  16.199  1.00  0.00           H  
ATOM   2820  HE1 TYR A 186      -8.960 -11.349  12.496  1.00  0.00           H  
ATOM   2821  HE2 TYR A 186      -7.087 -10.342  16.239  1.00  0.00           H  
ATOM   2822  HH  TYR A 186      -8.597  -9.010  15.151  1.00  0.00           H  
ATOM   2823  N   SER A 187      -7.037 -17.929  14.674  1.00  0.00           N  
ATOM   2824  CA  SER A 187      -6.783 -19.266  14.193  1.00  0.00           C  
ATOM   2825  C   SER A 187      -6.285 -19.056  12.782  1.00  0.00           C  
ATOM   2826  O   SER A 187      -7.063 -18.658  11.917  1.00  0.00           O  
ATOM   2827  CB  SER A 187      -8.066 -20.106  14.228  1.00  0.00           C  
ATOM   2828  OG  SER A 187      -9.125 -19.419  13.591  1.00  0.00           O  
ATOM   2829  H   SER A 187      -7.989 -17.703  14.925  1.00  0.00           H  
ATOM   2830  HA  SER A 187      -6.021 -19.752  14.801  1.00  0.00           H  
ATOM   2831  HB2 SER A 187      -7.891 -21.057  13.725  1.00  0.00           H  
ATOM   2832  HB3 SER A 187      -8.342 -20.300  15.265  1.00  0.00           H  
ATOM   2833  HG  SER A 187      -8.808 -19.142  12.728  1.00  0.00           H  
ATOM   2834  N   SER A 188      -4.967 -19.189  12.633  1.00  0.00           N  
ATOM   2835  CA  SER A 188      -4.243 -19.498  11.412  1.00  0.00           C  
ATOM   2836  C   SER A 188      -5.220 -19.775  10.276  1.00  0.00           C  
ATOM   2837  O   SER A 188      -5.789 -20.866  10.190  1.00  0.00           O  
ATOM   2838  CB  SER A 188      -3.388 -20.729  11.722  1.00  0.00           C  
ATOM   2839  OG  SER A 188      -2.637 -21.117  10.599  1.00  0.00           O  
ATOM   2840  H   SER A 188      -4.428 -19.197  13.488  1.00  0.00           H  
ATOM   2841  HA  SER A 188      -3.588 -18.670  11.138  1.00  0.00           H  
ATOM   2842  HB2 SER A 188      -4.031 -21.555  12.026  1.00  0.00           H  
ATOM   2843  HB3 SER A 188      -2.706 -20.495  12.540  1.00  0.00           H  
ATOM   2844  HG  SER A 188      -2.201 -21.951  10.788  1.00  0.00           H  
ATOM   2845  N   TYR A 189      -5.504 -18.742   9.476  1.00  0.00           N  
ATOM   2846  CA  TYR A 189      -6.279 -18.913   8.259  1.00  0.00           C  
ATOM   2847  C   TYR A 189      -5.553 -19.995   7.461  1.00  0.00           C  
ATOM   2848  O   TYR A 189      -4.369 -19.861   7.148  1.00  0.00           O  
ATOM   2849  CB  TYR A 189      -6.412 -17.586   7.493  1.00  0.00           C  
ATOM   2850  CG  TYR A 189      -7.587 -16.727   7.937  1.00  0.00           C  
ATOM   2851  CD1 TYR A 189      -8.814 -16.819   7.249  1.00  0.00           C  
ATOM   2852  CD2 TYR A 189      -7.466 -15.840   9.027  1.00  0.00           C  
ATOM   2853  CE1 TYR A 189      -9.911 -16.027   7.640  1.00  0.00           C  
ATOM   2854  CE2 TYR A 189      -8.561 -15.044   9.420  1.00  0.00           C  
ATOM   2855  CZ  TYR A 189      -9.787 -15.136   8.724  1.00  0.00           C  
ATOM   2856  OH  TYR A 189     -10.848 -14.371   9.091  1.00  0.00           O  
ATOM   2857  H   TYR A 189      -5.067 -17.849   9.652  1.00  0.00           H  
ATOM   2858  HA  TYR A 189      -7.276 -19.268   8.519  1.00  0.00           H  
ATOM   2859  HB2 TYR A 189      -6.548 -17.815   6.436  1.00  0.00           H  
ATOM   2860  HB3 TYR A 189      -5.486 -17.016   7.572  1.00  0.00           H  
ATOM   2861  HD1 TYR A 189      -8.918 -17.494   6.412  1.00  0.00           H  
ATOM   2862  HD2 TYR A 189      -6.530 -15.771   9.561  1.00  0.00           H  
ATOM   2863  HE1 TYR A 189     -10.853 -16.090   7.116  1.00  0.00           H  
ATOM   2864  HE2 TYR A 189      -8.464 -14.363  10.253  1.00  0.00           H  
ATOM   2865  HH  TYR A 189     -10.649 -13.811   9.845  1.00  0.00           H  
ATOM   2866  N   GLY A 190      -6.253 -21.107   7.228  1.00  0.00           N  
ATOM   2867  CA  GLY A 190      -5.767 -22.341   6.610  1.00  0.00           C  
ATOM   2868  C   GLY A 190      -5.383 -22.206   5.134  1.00  0.00           C  
ATOM   2869  O   GLY A 190      -5.717 -23.063   4.322  1.00  0.00           O  
ATOM   2870  H   GLY A 190      -7.171 -21.146   7.646  1.00  0.00           H  
ATOM   2871  HA2 GLY A 190      -4.888 -22.676   7.160  1.00  0.00           H  
ATOM   2872  HA3 GLY A 190      -6.538 -23.107   6.694  1.00  0.00           H  
ATOM   2873  N   THR A 191      -4.678 -21.145   4.758  1.00  0.00           N  
ATOM   2874  CA  THR A 191      -4.325 -20.804   3.377  1.00  0.00           C  
ATOM   2875  C   THR A 191      -2.950 -21.297   2.929  1.00  0.00           C  
ATOM   2876  O   THR A 191      -2.583 -21.055   1.787  1.00  0.00           O  
ATOM   2877  CB  THR A 191      -4.519 -19.298   3.105  1.00  0.00           C  
ATOM   2878  CG2 THR A 191      -5.949 -19.037   2.638  1.00  0.00           C  
ATOM   2879  OG1 THR A 191      -4.334 -18.524   4.270  1.00  0.00           O  
ATOM   2880  H   THR A 191      -4.465 -20.450   5.460  1.00  0.00           H  
ATOM   2881  HA  THR A 191      -5.016 -21.329   2.718  1.00  0.00           H  
ATOM   2882  HB  THR A 191      -3.838 -18.953   2.327  1.00  0.00           H  
ATOM   2883  HG1 THR A 191      -3.409 -18.272   4.328  1.00  0.00           H  
ATOM   2884 HG21 THR A 191      -6.656 -19.381   3.393  1.00  0.00           H  
ATOM   2885 HG22 THR A 191      -6.086 -17.967   2.481  1.00  0.00           H  
ATOM   2886 HG23 THR A 191      -6.131 -19.556   1.696  1.00  0.00           H  
ATOM   2887  N   TYR A 192      -2.209 -22.054   3.747  1.00  0.00           N  
ATOM   2888  CA  TYR A 192      -0.910 -22.606   3.324  1.00  0.00           C  
ATOM   2889  C   TYR A 192      -0.972 -24.005   2.695  1.00  0.00           C  
ATOM   2890  O   TYR A 192      -0.029 -24.384   2.005  1.00  0.00           O  
ATOM   2891  CB  TYR A 192       0.101 -22.528   4.470  1.00  0.00           C  
ATOM   2892  CG  TYR A 192       0.547 -21.106   4.744  1.00  0.00           C  
ATOM   2893  CD1 TYR A 192       1.498 -20.498   3.898  1.00  0.00           C  
ATOM   2894  CD2 TYR A 192      -0.006 -20.380   5.817  1.00  0.00           C  
ATOM   2895  CE1 TYR A 192       1.903 -19.171   4.132  1.00  0.00           C  
ATOM   2896  CE2 TYR A 192       0.399 -19.053   6.053  1.00  0.00           C  
ATOM   2897  CZ  TYR A 192       1.357 -18.448   5.211  1.00  0.00           C  
ATOM   2898  OH  TYR A 192       1.754 -17.169   5.436  1.00  0.00           O  
ATOM   2899  H   TYR A 192      -2.510 -22.170   4.704  1.00  0.00           H  
ATOM   2900  HA  TYR A 192      -0.504 -21.971   2.537  1.00  0.00           H  
ATOM   2901  HB2 TYR A 192      -0.328 -22.969   5.370  1.00  0.00           H  
ATOM   2902  HB3 TYR A 192       0.984 -23.110   4.207  1.00  0.00           H  
ATOM   2903  HD1 TYR A 192       1.924 -21.049   3.072  1.00  0.00           H  
ATOM   2904  HD2 TYR A 192      -0.736 -20.838   6.469  1.00  0.00           H  
ATOM   2905  HE1 TYR A 192       2.637 -18.697   3.497  1.00  0.00           H  
ATOM   2906  HE2 TYR A 192      -0.018 -18.499   6.882  1.00  0.00           H  
ATOM   2907  HH  TYR A 192       1.350 -16.790   6.219  1.00  0.00           H  
ATOM   2908  N   LYS A 193      -2.066 -24.774   2.842  1.00  0.00           N  
ATOM   2909  CA  LYS A 193      -2.133 -26.100   2.192  1.00  0.00           C  
ATOM   2910  C   LYS A 193      -2.264 -26.015   0.666  1.00  0.00           C  
ATOM   2911  O   LYS A 193      -1.626 -26.796  -0.025  1.00  0.00           O  
ATOM   2912  CB  LYS A 193      -3.193 -27.023   2.820  1.00  0.00           C  
ATOM   2913  CG  LYS A 193      -2.722 -27.636   4.155  1.00  0.00           C  
ATOM   2914  CD  LYS A 193      -3.463 -28.950   4.458  1.00  0.00           C  
ATOM   2915  CE  LYS A 193      -2.945 -29.612   5.744  1.00  0.00           C  
ATOM   2916  NZ  LYS A 193      -3.502 -30.981   5.915  1.00  0.00           N1+
ATOM   2917  H   LYS A 193      -2.834 -24.444   3.408  1.00  0.00           H  
ATOM   2918  HA  LYS A 193      -1.168 -26.589   2.327  1.00  0.00           H  
ATOM   2919  HB2 LYS A 193      -3.373 -27.836   2.117  1.00  0.00           H  
ATOM   2920  HB3 LYS A 193      -4.132 -26.487   2.960  1.00  0.00           H  
ATOM   2921  HG2 LYS A 193      -1.657 -27.859   4.096  1.00  0.00           H  
ATOM   2922  HG3 LYS A 193      -2.885 -26.922   4.962  1.00  0.00           H  
ATOM   2923  HD2 LYS A 193      -3.311 -29.634   3.622  1.00  0.00           H  
ATOM   2924  HD3 LYS A 193      -4.530 -28.750   4.553  1.00  0.00           H  
ATOM   2925  HE2 LYS A 193      -3.207 -28.985   6.597  1.00  0.00           H  
ATOM   2926  HE3 LYS A 193      -1.858 -29.666   5.688  1.00  0.00           H  
ATOM   2927  HZ1 LYS A 193      -3.151 -31.420   6.754  1.00  0.00           H  
ATOM   2928  HZ2 LYS A 193      -3.250 -31.569   5.133  1.00  0.00           H  
ATOM   2929  HZ3 LYS A 193      -4.511 -30.963   5.966  1.00  0.00           H  
ATOM   2930  N   ARG A 194      -2.992 -25.028   0.125  1.00  0.00           N  
ATOM   2931  CA  ARG A 194      -3.130 -24.871  -1.338  1.00  0.00           C  
ATOM   2932  C   ARG A 194      -1.850 -24.395  -2.028  1.00  0.00           C  
ATOM   2933  O   ARG A 194      -1.626 -24.759  -3.172  1.00  0.00           O  
ATOM   2934  CB  ARG A 194      -4.330 -23.978  -1.697  1.00  0.00           C  
ATOM   2935  CG  ARG A 194      -5.632 -24.793  -1.701  1.00  0.00           C  
ATOM   2936  CD  ARG A 194      -6.816 -23.997  -2.263  1.00  0.00           C  
ATOM   2937  NE  ARG A 194      -7.369 -23.039  -1.284  1.00  0.00           N  
ATOM   2938  CZ  ARG A 194      -8.176 -22.029  -1.560  1.00  0.00           C  
ATOM   2939  NH1 ARG A 194      -8.508 -21.715  -2.783  1.00  0.00           N1+
ATOM   2940  NH2 ARG A 194      -8.681 -21.309  -0.595  1.00  0.00           N  
ATOM   2941  H   ARG A 194      -3.466 -24.386   0.745  1.00  0.00           H  
ATOM   2942  HA  ARG A 194      -3.294 -25.854  -1.778  1.00  0.00           H  
ATOM   2943  HB2 ARG A 194      -4.404 -23.139  -1.006  1.00  0.00           H  
ATOM   2944  HB3 ARG A 194      -4.183 -23.586  -2.704  1.00  0.00           H  
ATOM   2945  HG2 ARG A 194      -5.863 -25.140  -0.694  1.00  0.00           H  
ATOM   2946  HG3 ARG A 194      -5.491 -25.663  -2.343  1.00  0.00           H  
ATOM   2947  HD2 ARG A 194      -7.597 -24.707  -2.534  1.00  0.00           H  
ATOM   2948  HD3 ARG A 194      -6.492 -23.483  -3.168  1.00  0.00           H  
ATOM   2949  HE  ARG A 194      -7.176 -23.228  -0.311  1.00  0.00           H  
ATOM   2950 HH11 ARG A 194      -9.162 -20.971  -2.980  1.00  0.00           H  
ATOM   2951 HH12 ARG A 194      -8.155 -22.273  -3.547  1.00  0.00           H  
ATOM   2952 HH21 ARG A 194      -9.293 -20.537  -0.816  1.00  0.00           H  
ATOM   2953 HH22 ARG A 194      -8.526 -21.570   0.369  1.00  0.00           H  
ATOM   2954  N   ALA A 195      -0.994 -23.638  -1.338  1.00  0.00           N  
ATOM   2955  CA  ALA A 195       0.274 -23.194  -1.915  1.00  0.00           C  
ATOM   2956  C   ALA A 195       1.254 -24.361  -2.124  1.00  0.00           C  
ATOM   2957  O   ALA A 195       1.944 -24.400  -3.136  1.00  0.00           O  
ATOM   2958  CB  ALA A 195       0.867 -22.099  -1.021  1.00  0.00           C  
ATOM   2959  H   ALA A 195      -1.218 -23.369  -0.391  1.00  0.00           H  
ATOM   2960  HA  ALA A 195       0.084 -22.760  -2.896  1.00  0.00           H  
ATOM   2961  HB1 ALA A 195       0.170 -21.265  -0.941  1.00  0.00           H  
ATOM   2962  HB2 ALA A 195       1.795 -21.737  -1.463  1.00  0.00           H  
ATOM   2963  HB3 ALA A 195       1.078 -22.495  -0.027  1.00  0.00           H  
ATOM   2964  N   LYS A 196       1.287 -25.336  -1.202  1.00  0.00           N  
ATOM   2965  CA  LYS A 196       2.181 -26.496  -1.326  1.00  0.00           C  
ATOM   2966  C   LYS A 196       1.769 -27.424  -2.475  1.00  0.00           C  
ATOM   2967  O   LYS A 196       2.628 -27.849  -3.234  1.00  0.00           O  
ATOM   2968  CB  LYS A 196       2.279 -27.228   0.022  1.00  0.00           C  
ATOM   2969  CG  LYS A 196       3.476 -28.190   0.021  1.00  0.00           C  
ATOM   2970  CD  LYS A 196       3.641 -28.919   1.360  1.00  0.00           C  
ATOM   2971  CE  LYS A 196       4.893 -29.801   1.267  1.00  0.00           C  
ATOM   2972  NZ  LYS A 196       5.104 -30.629   2.480  1.00  0.00           N1+
ATOM   2973  H   LYS A 196       0.687 -25.263  -0.393  1.00  0.00           H  
ATOM   2974  HA  LYS A 196       3.172 -26.130  -1.594  1.00  0.00           H  
ATOM   2975  HB2 LYS A 196       1.358 -27.779   0.211  1.00  0.00           H  
ATOM   2976  HB3 LYS A 196       2.422 -26.496   0.816  1.00  0.00           H  
ATOM   2977  HG2 LYS A 196       3.344 -28.933  -0.766  1.00  0.00           H  
ATOM   2978  HG3 LYS A 196       4.384 -27.623  -0.188  1.00  0.00           H  
ATOM   2979  HD2 LYS A 196       3.756 -28.190   2.162  1.00  0.00           H  
ATOM   2980  HD3 LYS A 196       2.761 -29.535   1.541  1.00  0.00           H  
ATOM   2981  HE2 LYS A 196       5.758 -29.161   1.090  1.00  0.00           H  
ATOM   2982  HE3 LYS A 196       4.791 -30.444   0.393  1.00  0.00           H  
ATOM   2983  HZ1 LYS A 196       5.235 -30.050   3.298  1.00  0.00           H  
ATOM   2984  HZ2 LYS A 196       5.930 -31.197   2.359  1.00  0.00           H  
ATOM   2985  HZ3 LYS A 196       4.323 -31.255   2.619  1.00  0.00           H  
ATOM   2986  N   GLU A 197       0.469 -27.676  -2.630  1.00  0.00           N  
ATOM   2987  CA  GLU A 197      -0.081 -28.437  -3.766  1.00  0.00           C  
ATOM   2988  C   GLU A 197       0.199 -27.730  -5.101  1.00  0.00           C  
ATOM   2989  O   GLU A 197       0.652 -28.362  -6.048  1.00  0.00           O  
ATOM   2990  CB  GLU A 197      -1.598 -28.596  -3.576  1.00  0.00           C  
ATOM   2991  CG  GLU A 197      -2.003 -29.495  -2.395  1.00  0.00           C  
ATOM   2992  CD  GLU A 197      -2.020 -30.995  -2.720  1.00  0.00           C  
ATOM   2993  OE1 GLU A 197      -1.569 -31.761  -1.837  1.00  0.00           O  
ATOM   2994  OE2 GLU A 197      -2.542 -31.345  -3.796  1.00  0.00           O1-
ATOM   2995  H   GLU A 197      -0.180 -27.334  -1.935  1.00  0.00           H  
ATOM   2996  HA  GLU A 197       0.371 -29.427  -3.819  1.00  0.00           H  
ATOM   2997  HB2 GLU A 197      -2.043 -28.968  -4.499  1.00  0.00           H  
ATOM   2998  HB3 GLU A 197      -2.020 -27.607  -3.400  1.00  0.00           H  
ATOM   2999  HG2 GLU A 197      -1.352 -29.297  -1.542  1.00  0.00           H  
ATOM   3000  HG3 GLU A 197      -3.009 -29.206  -2.091  1.00  0.00           H  
ATOM   3001  N   PHE A 198       0.018 -26.405  -5.161  1.00  0.00           N  
ATOM   3002  CA  PHE A 198       0.306 -25.621  -6.365  1.00  0.00           C  
ATOM   3003  C   PHE A 198       1.784 -25.701  -6.778  1.00  0.00           C  
ATOM   3004  O   PHE A 198       2.075 -25.917  -7.950  1.00  0.00           O  
ATOM   3005  CB  PHE A 198      -0.136 -24.170  -6.131  1.00  0.00           C  
ATOM   3006  CG  PHE A 198       0.121 -23.252  -7.309  1.00  0.00           C  
ATOM   3007  CD1 PHE A 198       1.200 -22.347  -7.283  1.00  0.00           C  
ATOM   3008  CD2 PHE A 198      -0.699 -23.328  -8.449  1.00  0.00           C  
ATOM   3009  CE1 PHE A 198       1.449 -21.515  -8.389  1.00  0.00           C  
ATOM   3010  CE2 PHE A 198      -0.451 -22.496  -9.554  1.00  0.00           C  
ATOM   3011  CZ  PHE A 198       0.621 -21.588  -9.523  1.00  0.00           C  
ATOM   3012  H   PHE A 198      -0.390 -25.931  -4.368  1.00  0.00           H  
ATOM   3013  HA  PHE A 198      -0.273 -26.030  -7.193  1.00  0.00           H  
ATOM   3014  HB2 PHE A 198       0.380 -23.776  -5.256  1.00  0.00           H  
ATOM   3015  HB3 PHE A 198      -1.204 -24.161  -5.917  1.00  0.00           H  
ATOM   3016  HD1 PHE A 198       1.857 -22.310  -6.426  1.00  0.00           H  
ATOM   3017  HD2 PHE A 198      -1.501 -24.050  -8.494  1.00  0.00           H  
ATOM   3018  HE1 PHE A 198       2.294 -20.843  -8.382  1.00  0.00           H  
ATOM   3019  HE2 PHE A 198      -1.061 -22.582 -10.442  1.00  0.00           H  
ATOM   3020  HZ  PHE A 198       0.830 -20.972 -10.386  1.00  0.00           H  
ATOM   3021  N   ILE A 199       2.718 -25.592  -5.827  1.00  0.00           N  
ATOM   3022  CA  ILE A 199       4.158 -25.707  -6.115  1.00  0.00           C  
ATOM   3023  C   ILE A 199       4.516 -27.130  -6.562  1.00  0.00           C  
ATOM   3024  O   ILE A 199       5.248 -27.280  -7.532  1.00  0.00           O  
ATOM   3025  CB  ILE A 199       4.997 -25.244  -4.903  1.00  0.00           C  
ATOM   3026  CG1 ILE A 199       4.789 -23.729  -4.663  1.00  0.00           C  
ATOM   3027  CG2 ILE A 199       6.497 -25.528  -5.113  1.00  0.00           C  
ATOM   3028  CD1 ILE A 199       5.271 -23.255  -3.286  1.00  0.00           C  
ATOM   3029  H   ILE A 199       2.423 -25.424  -4.875  1.00  0.00           H  
ATOM   3030  HA  ILE A 199       4.395 -25.057  -6.957  1.00  0.00           H  
ATOM   3031  HB  ILE A 199       4.662 -25.794  -4.024  1.00  0.00           H  
ATOM   3032 HG12 ILE A 199       3.730 -23.481  -4.738  1.00  0.00           H  
ATOM   3033 HG13 ILE A 199       5.307 -23.164  -5.438  1.00  0.00           H  
ATOM   3034 HG21 ILE A 199       6.844 -25.045  -6.027  1.00  0.00           H  
ATOM   3035 HG22 ILE A 199       7.087 -25.172  -4.269  1.00  0.00           H  
ATOM   3036 HG23 ILE A 199       6.676 -26.600  -5.201  1.00  0.00           H  
ATOM   3037 HD11 ILE A 199       4.993 -22.209  -3.150  1.00  0.00           H  
ATOM   3038 HD12 ILE A 199       4.800 -23.850  -2.503  1.00  0.00           H  
ATOM   3039 HD13 ILE A 199       6.355 -23.338  -3.208  1.00  0.00           H  
ATOM   3040  N   ASN A 200       3.968 -28.162  -5.916  1.00  0.00           N  
ATOM   3041  CA  ASN A 200       4.210 -29.550  -6.320  1.00  0.00           C  
ATOM   3042  C   ASN A 200       3.594 -29.901  -7.683  1.00  0.00           C  
ATOM   3043  O   ASN A 200       4.051 -30.842  -8.306  1.00  0.00           O  
ATOM   3044  CB  ASN A 200       3.669 -30.498  -5.242  1.00  0.00           C  
ATOM   3045  CG  ASN A 200       4.539 -30.617  -4.007  1.00  0.00           C  
ATOM   3046  ND2 ASN A 200       4.054 -31.324  -3.012  1.00  0.00           N  
ATOM   3047  OD1 ASN A 200       5.654 -30.140  -3.887  1.00  0.00           O  
ATOM   3048  H   ASN A 200       3.368 -27.990  -5.122  1.00  0.00           H  
ATOM   3049  HA  ASN A 200       5.283 -29.712  -6.430  1.00  0.00           H  
ATOM   3050  HB2 ASN A 200       3.600 -31.497  -5.672  1.00  0.00           H  
ATOM   3051  HB3 ASN A 200       2.663 -30.190  -4.956  1.00  0.00           H  
ATOM   3052 HD21 ASN A 200       3.185 -31.814  -3.173  1.00  0.00           H  
ATOM   3053 HD22 ASN A 200       4.750 -31.624  -2.345  1.00  0.00           H  
ATOM   3054  N   SER A 201       2.572 -29.177  -8.151  1.00  0.00           N  
ATOM   3055  CA  SER A 201       2.020 -29.372  -9.501  1.00  0.00           C  
ATOM   3056  C   SER A 201       2.841 -28.706 -10.613  1.00  0.00           C  
ATOM   3057  O   SER A 201       2.554 -28.920 -11.787  1.00  0.00           O  
ATOM   3058  CB  SER A 201       0.561 -28.907  -9.554  1.00  0.00           C  
ATOM   3059  OG  SER A 201       0.422 -27.495  -9.483  1.00  0.00           O  
ATOM   3060  H   SER A 201       2.139 -28.498  -7.541  1.00  0.00           H  
ATOM   3061  HA  SER A 201       2.026 -30.440  -9.721  1.00  0.00           H  
ATOM   3062  HB2 SER A 201       0.116 -29.253 -10.486  1.00  0.00           H  
ATOM   3063  HB3 SER A 201       0.015 -29.363  -8.728  1.00  0.00           H  
ATOM   3064  HG  SER A 201       1.185 -27.112  -9.045  1.00  0.00           H  
ATOM   3065  N   LEU A 202       3.818 -27.863 -10.254  1.00  0.00           N  
ATOM   3066  CA  LEU A 202       4.666 -27.131 -11.200  1.00  0.00           C  
ATOM   3067  C   LEU A 202       6.026 -27.797 -11.470  1.00  0.00           C  
ATOM   3068  O   LEU A 202       6.737 -27.327 -12.358  1.00  0.00           O  
ATOM   3069  CB  LEU A 202       4.858 -25.677 -10.707  1.00  0.00           C  
ATOM   3070  CG  LEU A 202       4.037 -24.642 -11.502  1.00  0.00           C  
ATOM   3071  CD1 LEU A 202       2.842 -24.136 -10.693  1.00  0.00           C  
ATOM   3072  CD2 LEU A 202       4.901 -23.435 -11.875  1.00  0.00           C  
ATOM   3073  H   LEU A 202       4.042 -27.779  -9.273  1.00  0.00           H  
ATOM   3074  HA  LEU A 202       4.171 -27.119 -12.171  1.00  0.00           H  
ATOM   3075  HB2 LEU A 202       4.631 -25.604  -9.643  1.00  0.00           H  
ATOM   3076  HB3 LEU A 202       5.914 -25.425 -10.800  1.00  0.00           H  
ATOM   3077  HG  LEU A 202       3.666 -25.076 -12.431  1.00  0.00           H  
ATOM   3078 HD11 LEU A 202       3.179 -23.681  -9.761  1.00  0.00           H  
ATOM   3079 HD12 LEU A 202       2.191 -24.979 -10.462  1.00  0.00           H  
ATOM   3080 HD13 LEU A 202       2.277 -23.411 -11.279  1.00  0.00           H  
ATOM   3081 HD21 LEU A 202       4.309 -22.720 -12.447  1.00  0.00           H  
ATOM   3082 HD22 LEU A 202       5.732 -23.775 -12.494  1.00  0.00           H  
ATOM   3083 HD23 LEU A 202       5.293 -22.963 -10.974  1.00  0.00           H  
ATOM   3084  N   PHE A 203       6.388 -28.837 -10.717  1.00  0.00           N  
ATOM   3085  CA  PHE A 203       7.624 -29.612 -10.873  1.00  0.00           C  
ATOM   3086  C   PHE A 203       7.285 -31.075 -11.141  1.00  0.00           C  
ATOM   3087  O   PHE A 203       8.033 -31.699 -11.923  1.00  0.00           O  
ATOM   3088  CB  PHE A 203       8.492 -29.481  -9.613  1.00  0.00           C  
ATOM   3089  CG  PHE A 203       9.111 -28.115  -9.404  1.00  0.00           C  
ATOM   3090  CD1 PHE A 203      10.244 -27.742 -10.148  1.00  0.00           C  
ATOM   3091  CD2 PHE A 203       8.573 -27.225  -8.459  1.00  0.00           C  
ATOM   3092  CE1 PHE A 203      10.841 -26.484  -9.946  1.00  0.00           C  
ATOM   3093  CE2 PHE A 203       9.164 -25.964  -8.257  1.00  0.00           C  
ATOM   3094  CZ  PHE A 203      10.300 -25.595  -9.000  1.00  0.00           C  
ATOM   3095  OXT PHE A 203       6.299 -31.530 -10.525  1.00  0.00           O1-
ATOM   3096  H   PHE A 203       5.693 -29.275 -10.131  1.00  0.00           H  
ATOM   3097  HA  PHE A 203       8.187 -29.264 -11.739  1.00  0.00           H  
ATOM   3098  HB2 PHE A 203       9.301 -30.208  -9.685  1.00  0.00           H  
ATOM   3099  HB3 PHE A 203       7.895 -29.753  -8.743  1.00  0.00           H  
ATOM   3100  HD1 PHE A 203      10.644 -28.425 -10.882  1.00  0.00           H  
ATOM   3101  HD2 PHE A 203       7.698 -27.518  -7.898  1.00  0.00           H  
ATOM   3102  HE1 PHE A 203      11.705 -26.203 -10.529  1.00  0.00           H  
ATOM   3103  HE2 PHE A 203       8.739 -25.280  -7.538  1.00  0.00           H  
ATOM   3104  HZ  PHE A 203      10.753 -24.626  -8.854  1.00  0.00           H  
TER   
END
