# Supplementary material for: The structural repertoire of Fusarium oxysporum f. sp. lycopersici effectors revealed by experimental and computational studies
Source: eLife. 2024 Feb 27;12:RP89280. doi: 10.7554/eLife.89280 (PMC10942635; doi:10.7554/eLife.89280)
Supplement: Source data 1. [file elife-89280-data1.zip › AlphaFold pdb files/FOXG_04863_AF.pdb]

ATOM      1  N   MET A   1      -4.408  -6.836   7.969  1.00  0.00           N  
ATOM      2  CA  MET A   1      -4.935  -5.469   8.175  1.00  0.00           C  
ATOM      3  C   MET A   1      -4.815  -5.005   9.631  1.00  0.00           C  
ATOM      4  O   MET A   1      -5.065  -3.841   9.862  1.00  0.00           O  
ATOM      5  CB  MET A   1      -6.358  -5.299   7.594  1.00  0.00           C  
ATOM      6  CG  MET A   1      -6.363  -4.299   6.426  1.00  0.00           C  
ATOM      7  SD  MET A   1      -7.882  -4.313   5.436  1.00  0.00           S  
ATOM      8  CE  MET A   1      -7.579  -2.943   4.290  1.00  0.00           C  
ATOM      9  H   MET A   1      -3.460  -6.894   8.314  1.00  0.00           H  
ATOM     10  HA  MET A   1      -4.292  -4.781   7.627  1.00  0.00           H  
ATOM     11  HB2 MET A   1      -7.048  -4.950   8.363  1.00  0.00           H  
ATOM     12  HB3 MET A   1      -6.723  -6.260   7.230  1.00  0.00           H  
ATOM     13  HG2 MET A   1      -5.529  -4.524   5.761  1.00  0.00           H  
ATOM     14  HG3 MET A   1      -6.219  -3.296   6.828  1.00  0.00           H  
ATOM     15  HE1 MET A   1      -6.697  -3.152   3.685  1.00  0.00           H  
ATOM     16  HE2 MET A   1      -7.423  -2.024   4.856  1.00  0.00           H  
ATOM     17  HE3 MET A   1      -8.445  -2.814   3.642  1.00  0.00           H  
ATOM     18  H2  MET A   1      -4.418  -7.067   6.986  1.00  0.00           H  
ATOM     19  H3  MET A   1      -4.980  -7.503   8.467  1.00  0.00           H  
ATOM     20  N   TYR A   2      -4.351  -5.828  10.582  1.00  0.00           N  
ATOM     21  CA  TYR A   2      -3.938  -5.362  11.910  1.00  0.00           C  
ATOM     22  C   TYR A   2      -2.702  -6.113  12.389  1.00  0.00           C  
ATOM     23  O   TYR A   2      -2.601  -7.309  12.113  1.00  0.00           O  
ATOM     24  CB  TYR A   2      -5.080  -5.543  12.912  1.00  0.00           C  
ATOM     25  CG  TYR A   2      -6.165  -4.509  12.757  1.00  0.00           C  
ATOM     26  CD1 TYR A   2      -5.863  -3.181  13.082  1.00  0.00           C  
ATOM     27  CD2 TYR A   2      -7.456  -4.857  12.325  1.00  0.00           C  
ATOM     28  CE1 TYR A   2      -6.847  -2.189  13.020  1.00  0.00           C  
ATOM     29  CE2 TYR A   2      -8.451  -3.866  12.269  1.00  0.00           C  
ATOM     30  CZ  TYR A   2      -8.148  -2.534  12.637  1.00  0.00           C  
ATOM     31  OH  TYR A   2      -9.111  -1.593  12.731  1.00  0.00           O  
ATOM     32  H   TYR A   2      -4.127  -6.799  10.415  1.00  0.00           H  
ATOM     33  HA  TYR A   2      -3.675  -4.305  11.868  1.00  0.00           H  
ATOM     34  HB2 TYR A   2      -4.674  -5.445  13.919  1.00  0.00           H  
ATOM     35  HB3 TYR A   2      -5.496  -6.547  12.825  1.00  0.00           H  
ATOM     36  HD1 TYR A   2      -4.868  -2.939  13.425  1.00  0.00           H  
ATOM     37  HD2 TYR A   2      -7.698  -5.884  12.094  1.00  0.00           H  
ATOM     38  HE1 TYR A   2      -6.630  -1.182  13.345  1.00  0.00           H  
ATOM     39  HE2 TYR A   2      -9.472  -4.136  12.043  1.00  0.00           H  
ATOM     40  HH  TYR A   2      -8.794  -0.802  13.174  1.00  0.00           H  
ATOM     41  N   ASP A   3      -1.816  -5.422  13.105  1.00  0.00           N  
ATOM     42  CA  ASP A   3      -0.721  -6.045  13.859  1.00  0.00           C  
ATOM     43  C   ASP A   3      -1.233  -6.575  15.210  1.00  0.00           C  
ATOM     44  O   ASP A   3      -0.743  -7.585  15.707  1.00  0.00           O  
ATOM     45  CB  ASP A   3       0.430  -5.042  14.044  1.00  0.00           C  
ATOM     46  CG  ASP A   3       0.951  -4.498  12.709  1.00  0.00           C  
ATOM     47  OD1 ASP A   3       1.314  -5.308  11.826  1.00  0.00           O  
ATOM     48  OD2 ASP A   3       0.890  -3.256  12.535  1.00  0.00           O1-
ATOM     49  H   ASP A   3      -1.932  -4.423  13.197  1.00  0.00           H  
ATOM     50  HA  ASP A   3      -0.333  -6.895  13.297  1.00  0.00           H  
ATOM     51  HB2 ASP A   3       0.083  -4.216  14.665  1.00  0.00           H  
ATOM     52  HB3 ASP A   3       1.250  -5.536  14.566  1.00  0.00           H  
ATOM     53  N   SER A   4      -2.276  -5.943  15.768  1.00  0.00           N  
ATOM     54  CA  SER A   4      -3.006  -6.404  16.953  1.00  0.00           C  
ATOM     55  C   SER A   4      -4.508  -6.129  16.818  1.00  0.00           C  
ATOM     56  O   SER A   4      -4.908  -5.023  16.448  1.00  0.00           O  
ATOM     57  CB  SER A   4      -2.448  -5.700  18.189  1.00  0.00           C  
ATOM     58  OG  SER A   4      -3.100  -6.192  19.342  1.00  0.00           O  
ATOM     59  H   SER A   4      -2.590  -5.079  15.350  1.00  0.00           H  
ATOM     60  HA  SER A   4      -2.854  -7.476  17.077  1.00  0.00           H  
ATOM     61  HB2 SER A   4      -2.613  -4.626  18.103  1.00  0.00           H  
ATOM     62  HB3 SER A   4      -1.379  -5.894  18.266  1.00  0.00           H  
ATOM     63  HG  SER A   4      -2.794  -5.702  20.109  1.00  0.00           H  
ATOM     64  N   SER A   5      -5.354  -7.128  17.091  1.00  0.00           N  
ATOM     65  CA  SER A   5      -6.818  -6.978  17.118  1.00  0.00           C  
ATOM     66  C   SER A   5      -7.501  -8.060  17.954  1.00  0.00           C  
ATOM     67  O   SER A   5      -7.060  -9.210  17.913  1.00  0.00           O  
ATOM     68  CB  SER A   5      -7.406  -7.028  15.701  1.00  0.00           C  
ATOM     69  OG  SER A   5      -7.243  -8.317  15.122  1.00  0.00           O  
ATOM     70  H   SER A   5      -4.974  -7.992  17.451  1.00  0.00           H  
ATOM     71  HA  SER A   5      -7.055  -6.013  17.565  1.00  0.00           H  
ATOM     72  HB2 SER A   5      -8.469  -6.796  15.760  1.00  0.00           H  
ATOM     73  HB3 SER A   5      -6.924  -6.276  15.075  1.00  0.00           H  
ATOM     74  HG  SER A   5      -7.094  -8.904  15.867  1.00  0.00           H  
ATOM     75  N   ASP A   6      -8.619  -7.725  18.589  1.00  0.00           N  
ATOM     76  CA  ASP A   6      -9.492  -8.622  19.349  1.00  0.00           C  
ATOM     77  C   ASP A   6     -10.984  -8.429  18.980  1.00  0.00           C  
ATOM     78  O   ASP A   6     -11.326  -7.866  17.933  1.00  0.00           O  
ATOM     79  CB  ASP A   6      -9.191  -8.452  20.855  1.00  0.00           C  
ATOM     80  CG  ASP A   6      -9.548  -7.080  21.444  1.00  0.00           C  
ATOM     81  OD1 ASP A   6     -10.259  -6.309  20.763  1.00  0.00           O  
ATOM     82  OD2 ASP A   6      -9.131  -6.816  22.591  1.00  0.00           O1-
ATOM     83  H   ASP A   6      -8.920  -6.762  18.562  1.00  0.00           H  
ATOM     84  HA  ASP A   6      -9.245  -9.654  19.098  1.00  0.00           H  
ATOM     85  HB2 ASP A   6      -9.731  -9.218  21.410  1.00  0.00           H  
ATOM     86  HB3 ASP A   6      -8.128  -8.633  21.015  1.00  0.00           H  
ATOM     87  N   ASP A   7     -11.897  -8.923  19.821  1.00  0.00           N  
ATOM     88  CA  ASP A   7     -13.345  -8.781  19.647  1.00  0.00           C  
ATOM     89  C   ASP A   7     -13.889  -7.394  20.038  1.00  0.00           C  
ATOM     90  O   ASP A   7     -15.102  -7.181  19.979  1.00  0.00           O  
ATOM     91  CB  ASP A   7     -14.072  -9.913  20.393  1.00  0.00           C  
ATOM     92  CG  ASP A   7     -14.072  -9.774  21.922  1.00  0.00           C  
ATOM     93  OD1 ASP A   7     -13.049  -9.325  22.485  1.00  0.00           O  
ATOM     94  OD2 ASP A   7     -15.092 -10.165  22.534  1.00  0.00           O1-
ATOM     95  H   ASP A   7     -11.595  -9.270  20.720  1.00  0.00           H  
ATOM     96  HA  ASP A   7     -13.561  -8.908  18.586  1.00  0.00           H  
ATOM     97  HB2 ASP A   7     -15.103  -9.951  20.040  1.00  0.00           H  
ATOM     98  HB3 ASP A   7     -13.605 -10.863  20.135  1.00  0.00           H  
ATOM     99  N   LYS A   8     -13.018  -6.446  20.405  1.00  0.00           N  
ATOM    100  CA  LYS A   8     -13.369  -5.086  20.842  1.00  0.00           C  
ATOM    101  C   LYS A   8     -12.674  -3.980  20.044  1.00  0.00           C  
ATOM    102  O   LYS A   8     -13.127  -2.834  20.038  1.00  0.00           O  
ATOM    103  CB  LYS A   8     -13.060  -4.937  22.332  1.00  0.00           C  
ATOM    104  CG  LYS A   8     -13.941  -5.875  23.161  1.00  0.00           C  
ATOM    105  CD  LYS A   8     -13.582  -5.772  24.637  1.00  0.00           C  
ATOM    106  CE  LYS A   8     -14.335  -6.878  25.371  1.00  0.00           C  
ATOM    107  NZ  LYS A   8     -13.944  -6.916  26.796  1.00  0.00           N1+
ATOM    108  H   LYS A   8     -12.043  -6.701  20.467  1.00  0.00           H  
ATOM    109  HA  LYS A   8     -14.442  -4.945  20.708  1.00  0.00           H  
ATOM    110  HB2 LYS A   8     -12.008  -5.162  22.507  1.00  0.00           H  
ATOM    111  HB3 LYS A   8     -13.255  -3.909  22.636  1.00  0.00           H  
ATOM    112  HG2 LYS A   8     -13.784  -6.906  22.841  1.00  0.00           H  
ATOM    113  HG3 LYS A   8     -14.991  -5.618  23.017  1.00  0.00           H  
ATOM    114  HD2 LYS A   8     -13.862  -4.790  25.018  1.00  0.00           H  
ATOM    115  HD3 LYS A   8     -12.509  -5.923  24.750  1.00  0.00           H  
ATOM    116  HE2 LYS A   8     -14.091  -7.823  24.886  1.00  0.00           H  
ATOM    117  HE3 LYS A   8     -15.407  -6.717  25.256  1.00  0.00           H  
ATOM    118  HZ1 LYS A   8     -14.413  -7.683  27.257  1.00  0.00           H  
ATOM    119  HZ2 LYS A   8     -14.168  -6.041  27.248  1.00  0.00           H  
ATOM    120  HZ3 LYS A   8     -12.948  -7.074  26.848  1.00  0.00           H  
ATOM    121  N   GLY A   9     -11.579  -4.291  19.364  1.00  0.00           N  
ATOM    122  CA  GLY A   9     -10.878  -3.327  18.534  1.00  0.00           C  
ATOM    123  C   GLY A   9      -9.590  -3.859  17.928  1.00  0.00           C  
ATOM    124  O   GLY A   9      -9.227  -5.028  18.051  1.00  0.00           O  
ATOM    125  H   GLY A   9     -11.136  -5.178  19.555  1.00  0.00           H  
ATOM    126  HA2 GLY A   9     -10.636  -2.449  19.132  1.00  0.00           H  
ATOM    127  HA3 GLY A   9     -11.533  -3.012  17.722  1.00  0.00           H  
ATOM    128  N   GLY A  10      -8.883  -2.981  17.232  1.00  0.00           N  
ATOM    129  CA  GLY A  10      -7.596  -3.296  16.637  1.00  0.00           C  
ATOM    130  C   GLY A  10      -6.822  -2.048  16.260  1.00  0.00           C  
ATOM    131  O   GLY A  10      -7.402  -1.026  15.890  1.00  0.00           O  
ATOM    132  H   GLY A  10      -9.239  -2.040  17.145  1.00  0.00           H  
ATOM    133  HA2 GLY A  10      -7.006  -3.856  17.362  1.00  0.00           H  
ATOM    134  HA3 GLY A  10      -7.733  -3.907  15.745  1.00  0.00           H  
ATOM    135  N   LEU A  11      -5.499  -2.160  16.332  1.00  0.00           N  
ATOM    136  CA  LEU A  11      -4.564  -1.115  15.943  1.00  0.00           C  
ATOM    137  C   LEU A  11      -3.457  -1.709  15.068  1.00  0.00           C  
ATOM    138  O   LEU A  11      -2.904  -2.775  15.345  1.00  0.00           O  
ATOM    139  CB  LEU A  11      -4.018  -0.406  17.192  1.00  0.00           C  
ATOM    140  CG  LEU A  11      -3.108   0.803  16.888  1.00  0.00           C  
ATOM    141  CD1 LEU A  11      -3.867   1.999  16.309  1.00  0.00           C  
ATOM    142  CD2 LEU A  11      -2.433   1.268  18.177  1.00  0.00           C  
ATOM    143  H   LEU A  11      -5.115  -3.062  16.575  1.00  0.00           H  
ATOM    144  HA  LEU A  11      -5.111  -0.374  15.360  1.00  0.00           H  
ATOM    145  HB2 LEU A  11      -3.453  -1.135  17.773  1.00  0.00           H  
ATOM    146  HB3 LEU A  11      -4.856  -0.068  17.802  1.00  0.00           H  
ATOM    147  HG  LEU A  11      -2.323   0.509  16.190  1.00  0.00           H  
ATOM    148 HD11 LEU A  11      -4.683   2.284  16.974  1.00  0.00           H  
ATOM    149 HD12 LEU A  11      -3.190   2.843  16.184  1.00  0.00           H  
ATOM    150 HD13 LEU A  11      -4.279   1.747  15.332  1.00  0.00           H  
ATOM    151 HD21 LEU A  11      -1.848   0.452  18.601  1.00  0.00           H  
ATOM    152 HD22 LEU A  11      -3.187   1.583  18.898  1.00  0.00           H  
ATOM    153 HD23 LEU A  11      -1.765   2.102  17.963  1.00  0.00           H  
ATOM    154  N   SER A  12      -3.150  -1.017  13.978  1.00  0.00           N  
ATOM    155  CA  SER A  12      -2.002  -1.291  13.118  1.00  0.00           C  
ATOM    156  C   SER A  12      -1.301   0.019  12.844  1.00  0.00           C  
ATOM    157  O   SER A  12      -1.961   1.022  12.567  1.00  0.00           O  
ATOM    158  CB  SER A  12      -2.425  -1.881  11.773  1.00  0.00           C  
ATOM    159  OG  SER A  12      -1.540  -2.880  11.307  1.00  0.00           O  
ATOM    160  H   SER A  12      -3.680  -0.178  13.793  1.00  0.00           H  
ATOM    161  HA  SER A  12      -1.313  -1.971  13.619  1.00  0.00           H  
ATOM    162  HB2 SER A  12      -2.481  -1.090  11.026  1.00  0.00           H  
ATOM    163  HB3 SER A  12      -3.426  -2.305  11.858  1.00  0.00           H  
ATOM    164  HG  SER A  12      -0.674  -2.820  11.719  1.00  0.00           H  
ATOM    165  N   ASP A  13       0.022  -0.006  12.856  1.00  0.00           N  
ATOM    166  CA  ASP A  13       0.837   1.137  12.474  1.00  0.00           C  
ATOM    167  C   ASP A  13       1.971   0.648  11.588  1.00  0.00           C  
ATOM    168  O   ASP A  13       3.000   0.146  12.040  1.00  0.00           O  
ATOM    169  CB  ASP A  13       1.331   1.878  13.711  1.00  0.00           C  
ATOM    170  CG  ASP A  13       2.039   3.185  13.354  1.00  0.00           C  
ATOM    171  OD1 ASP A  13       2.188   3.555  12.163  1.00  0.00           O  
ATOM    172  OD2 ASP A  13       2.383   3.918  14.302  1.00  0.00           O1-
ATOM    173  H   ASP A  13       0.499  -0.876  13.047  1.00  0.00           H  
ATOM    174  HA  ASP A  13       0.237   1.839  11.895  1.00  0.00           H  
ATOM    175  HB2 ASP A  13       2.007   1.241  14.282  1.00  0.00           H  
ATOM    176  HB3 ASP A  13       0.474   2.116  14.341  1.00  0.00           H  
ATOM    177  N   ILE A  14       1.730   0.739  10.286  1.00  0.00           N  
ATOM    178  CA  ILE A  14       2.585   0.136   9.281  1.00  0.00           C  
ATOM    179  C   ILE A  14       3.186   1.239   8.434  1.00  0.00           C  
ATOM    180  O   ILE A  14       2.485   2.004   7.778  1.00  0.00           O  
ATOM    181  CB  ILE A  14       1.807  -0.905   8.457  1.00  0.00           C  
ATOM    182  CG1 ILE A  14       1.265  -2.029   9.370  1.00  0.00           C  
ATOM    183  CG2 ILE A  14       2.740  -1.506   7.400  1.00  0.00           C  
ATOM    184  CD1 ILE A  14       0.481  -3.121   8.632  1.00  0.00           C  
ATOM    185  H   ILE A  14       0.883   1.206   9.995  1.00  0.00           H  
ATOM    186  HA  ILE A  14       3.399  -0.393   9.777  1.00  0.00           H  
ATOM    187  HB  ILE A  14       0.971  -0.415   7.958  1.00  0.00           H  
ATOM    188 HG12 ILE A  14       0.592  -1.594  10.109  1.00  0.00           H  
ATOM    189 HG13 ILE A  14       2.090  -2.495   9.910  1.00  0.00           H  
ATOM    190 HG21 ILE A  14       3.499  -2.085   7.926  1.00  0.00           H  
ATOM    191 HG22 ILE A  14       3.204  -0.722   6.801  1.00  0.00           H  
ATOM    192 HG23 ILE A  14       2.175  -2.146   6.723  1.00  0.00           H  
ATOM    193 HD11 ILE A  14       0.068  -3.817   9.362  1.00  0.00           H  
ATOM    194 HD12 ILE A  14      -0.334  -2.673   8.064  1.00  0.00           H  
ATOM    195 HD13 ILE A  14       1.135  -3.686   7.968  1.00  0.00           H  
ATOM    196  N   THR A  15       4.511   1.261   8.371  1.00  0.00           N  
ATOM    197  CA  THR A  15       5.246   2.136   7.462  1.00  0.00           C  
ATOM    198  C   THR A  15       5.806   1.334   6.286  1.00  0.00           C  
ATOM    199  O   THR A  15       6.321   0.221   6.454  1.00  0.00           O  
ATOM    200  CB  THR A  15       6.296   2.926   8.241  1.00  0.00           C  
ATOM    201  CG2 THR A  15       7.034   3.896   7.341  1.00  0.00           C  
ATOM    202  OG1 THR A  15       5.644   3.720   9.208  1.00  0.00           O  
ATOM    203  H   THR A  15       5.027   0.622   8.959  1.00  0.00           H  
ATOM    204  HA  THR A  15       4.563   2.877   7.047  1.00  0.00           H  
ATOM    205  HB  THR A  15       7.003   2.252   8.724  1.00  0.00           H  
ATOM    206  HG1 THR A  15       5.160   3.147   9.807  1.00  0.00           H  
ATOM    207 HG21 THR A  15       6.303   4.503   6.806  1.00  0.00           H  
ATOM    208 HG22 THR A  15       7.669   4.539   7.950  1.00  0.00           H  
ATOM    209 HG23 THR A  15       7.663   3.353   6.636  1.00  0.00           H  
ATOM    210  N   ARG A  16       5.658   1.868   5.069  1.00  0.00           N  
ATOM    211  CA  ARG A  16       6.126   1.272   3.810  1.00  0.00           C  
ATOM    212  C   ARG A  16       6.726   2.340   2.903  1.00  0.00           C  
ATOM    213  O   ARG A  16       6.233   3.462   2.847  1.00  0.00           O  
ATOM    214  CB  ARG A  16       4.963   0.572   3.078  1.00  0.00           C  
ATOM    215  CG  ARG A  16       4.356  -0.631   3.815  1.00  0.00           C  
ATOM    216  CD  ARG A  16       5.336  -1.806   3.941  1.00  0.00           C  
ATOM    217  NE  ARG A  16       4.716  -2.962   4.620  1.00  0.00           N  
ATOM    218  CZ  ARG A  16       4.902  -3.334   5.876  1.00  0.00           C  
ATOM    219  NH1 ARG A  16       5.660  -2.664   6.702  1.00  0.00           N1+
ATOM    220  NH2 ARG A  16       4.305  -4.400   6.337  1.00  0.00           N  
ATOM    221  H   ARG A  16       5.195   2.764   5.008  1.00  0.00           H  
ATOM    222  HA  ARG A  16       6.918   0.555   4.027  1.00  0.00           H  
ATOM    223  HB2 ARG A  16       4.172   1.303   2.910  1.00  0.00           H  
ATOM    224  HB3 ARG A  16       5.309   0.237   2.100  1.00  0.00           H  
ATOM    225  HG2 ARG A  16       4.020  -0.317   4.804  1.00  0.00           H  
ATOM    226  HG3 ARG A  16       3.481  -0.967   3.258  1.00  0.00           H  
ATOM    227  HD2 ARG A  16       5.644  -2.109   2.940  1.00  0.00           H  
ATOM    228  HD3 ARG A  16       6.228  -1.482   4.477  1.00  0.00           H  
ATOM    229  HE  ARG A  16       4.095  -3.535   4.066  1.00  0.00           H  
ATOM    230 HH11 ARG A  16       5.787  -2.973   7.655  1.00  0.00           H  
ATOM    231 HH12 ARG A  16       6.021  -1.759   6.435  1.00  0.00           H  
ATOM    232 HH21 ARG A  16       4.406  -4.647   7.312  1.00  0.00           H  
ATOM    233 HH22 ARG A  16       3.697  -4.954   5.751  1.00  0.00           H  
ATOM    234  N   ASN A  17       7.748   1.960   2.146  1.00  0.00           N  
ATOM    235  CA  ASN A  17       8.273   2.799   1.071  1.00  0.00           C  
ATOM    236  C   ASN A  17       7.302   2.779  -0.118  1.00  0.00           C  
ATOM    237  O   ASN A  17       6.745   1.729  -0.448  1.00  0.00           O  
ATOM    238  CB  ASN A  17       9.681   2.320   0.685  1.00  0.00           C  
ATOM    239  CG  ASN A  17      10.663   2.436   1.838  1.00  0.00           C  
ATOM    240  ND2 ASN A  17      11.624   1.547   1.929  1.00  0.00           N  
ATOM    241  OD1 ASN A  17      10.567   3.290   2.695  1.00  0.00           O  
ATOM    242  H   ASN A  17       8.097   1.016   2.231  1.00  0.00           H  
ATOM    243  HA  ASN A  17       8.351   3.827   1.426  1.00  0.00           H  
ATOM    244  HB2 ASN A  17       9.632   1.287   0.343  1.00  0.00           H  
ATOM    245  HB3 ASN A  17      10.056   2.937  -0.132  1.00  0.00           H  
ATOM    246 HD21 ASN A  17      12.262   1.691   2.699  1.00  0.00           H  
ATOM    247 HD22 ASN A  17      11.755   0.838   1.222  1.00  0.00           H  
ATOM    248  N   ALA A  18       7.115   3.928  -0.756  1.00  0.00           N  
ATOM    249  CA  ALA A  18       6.246   4.123  -1.907  1.00  0.00           C  
ATOM    250  C   ALA A  18       6.933   4.996  -2.964  1.00  0.00           C  
ATOM    251  O   ALA A  18       7.900   5.698  -2.675  1.00  0.00           O  
ATOM    252  CB  ALA A  18       4.929   4.748  -1.432  1.00  0.00           C  
ATOM    253  H   ALA A  18       7.624   4.741  -0.439  1.00  0.00           H  
ATOM    254  HA  ALA A  18       6.028   3.158  -2.364  1.00  0.00           H  
ATOM    255  HB1 ALA A  18       4.469   4.114  -0.674  1.00  0.00           H  
ATOM    256  HB2 ALA A  18       4.239   4.854  -2.269  1.00  0.00           H  
ATOM    257  HB3 ALA A  18       5.123   5.735  -1.011  1.00  0.00           H  
ATOM    258  N   TRP A  19       6.410   4.961  -4.191  1.00  0.00           N  
ATOM    259  CA  TRP A  19       6.888   5.778  -5.306  1.00  0.00           C  
ATOM    260  C   TRP A  19       6.079   7.069  -5.439  1.00  0.00           C  
ATOM    261  O   TRP A  19       4.870   7.018  -5.652  1.00  0.00           O  
ATOM    262  CB  TRP A  19       6.937   4.944  -6.597  1.00  0.00           C  
ATOM    263  CG  TRP A  19       7.812   3.715  -6.555  1.00  0.00           C  
ATOM    264  CD1 TRP A  19       9.145   3.685  -6.781  1.00  0.00           C  
ATOM    265  CD2 TRP A  19       7.447   2.338  -6.230  1.00  0.00           C  
ATOM    266  CE2 TRP A  19       8.631   1.537  -6.236  1.00  0.00           C  
ATOM    267  CE3 TRP A  19       6.241   1.691  -5.887  1.00  0.00           C  
ATOM    268  NE1 TRP A  19       9.632   2.403  -6.616  1.00  0.00           N  
ATOM    269  CZ2 TRP A  19       8.633   0.187  -5.853  1.00  0.00           C  
ATOM    270  CZ3 TRP A  19       6.228   0.341  -5.488  1.00  0.00           C  
ATOM    271  CH2 TRP A  19       7.424  -0.395  -5.430  1.00  0.00           C  
ATOM    272  H   TRP A  19       5.571   4.419  -4.340  1.00  0.00           H  
ATOM    273  HA  TRP A  19       7.905   6.117  -5.109  1.00  0.00           H  
ATOM    274  HB2 TRP A  19       7.289   5.586  -7.404  1.00  0.00           H  
ATOM    275  HB3 TRP A  19       5.921   4.639  -6.847  1.00  0.00           H  
ATOM    276  HD1 TRP A  19       9.739   4.553  -7.027  1.00  0.00           H  
ATOM    277  HE1 TRP A  19      10.610   2.166  -6.700  1.00  0.00           H  
ATOM    278  HE3 TRP A  19       5.326   2.266  -5.878  1.00  0.00           H  
ATOM    279  HZ2 TRP A  19       9.571  -0.343  -5.784  1.00  0.00           H  
ATOM    280  HZ3 TRP A  19       5.301  -0.100  -5.153  1.00  0.00           H  
ATOM    281  HH2 TRP A  19       7.416  -1.379  -4.985  1.00  0.00           H  
ATOM    282  N   SER A  20       6.763   8.216  -5.334  1.00  0.00           N  
ATOM    283  CA  SER A  20       6.193   9.549  -5.614  1.00  0.00           C  
ATOM    284  C   SER A  20       6.035   9.842  -7.099  1.00  0.00           C  
ATOM    285  O   SER A  20       5.158  10.617  -7.461  1.00  0.00           O  
ATOM    286  CB  SER A  20       7.067  10.695  -5.077  1.00  0.00           C  
ATOM    287  OG  SER A  20       8.452  10.394  -5.129  1.00  0.00           O  
ATOM    288  H   SER A  20       7.735   8.175  -5.061  1.00  0.00           H  
ATOM    289  HA  SER A  20       5.204   9.627  -5.162  1.00  0.00           H  
ATOM    290  HB2 SER A  20       6.765  10.980  -4.069  1.00  0.00           H  
ATOM    291  HB3 SER A  20       6.893  11.585  -5.680  1.00  0.00           H  
ATOM    292  HG  SER A  20       8.673   9.764  -4.440  1.00  0.00           H  
ATOM    293  N   LYS A  21       6.903   9.273  -7.942  1.00  0.00           N  
ATOM    294  CA  LYS A  21       7.044   9.669  -9.348  1.00  0.00           C  
ATOM    295  C   LYS A  21       6.454   8.650 -10.306  1.00  0.00           C  
ATOM    296  O   LYS A  21       6.471   7.446 -10.027  1.00  0.00           O  
ATOM    297  CB  LYS A  21       8.516   9.939  -9.682  1.00  0.00           C  
ATOM    298  CG  LYS A  21       9.084  11.069  -8.817  1.00  0.00           C  
ATOM    299  CD  LYS A  21      10.436  11.521  -9.363  1.00  0.00           C  
ATOM    300  CE  LYS A  21      10.938  12.695  -8.523  1.00  0.00           C  
ATOM    301  NZ  LYS A  21      12.083  13.357  -9.186  1.00  0.00           N1+
ATOM    302  H   LYS A  21       7.599   8.653  -7.554  1.00  0.00           H  
ATOM    303  HA  LYS A  21       6.501  10.600  -9.514  1.00  0.00           H  
ATOM    304  HB2 LYS A  21       9.104   9.033  -9.538  1.00  0.00           H  
ATOM    305  HB3 LYS A  21       8.583  10.229 -10.730  1.00  0.00           H  
ATOM    306  HG2 LYS A  21       9.206  10.724  -7.790  1.00  0.00           H  
ATOM    307  HG3 LYS A  21       8.395  11.914  -8.832  1.00  0.00           H  
ATOM    308  HD2 LYS A  21      10.299  11.846 -10.395  1.00  0.00           H  
ATOM    309  HD3 LYS A  21      11.147  10.696  -9.333  1.00  0.00           H  
ATOM    310  HE2 LYS A  21      10.116  13.405  -8.424  1.00  0.00           H  
ATOM    311  HE3 LYS A  21      11.202  12.340  -7.527  1.00  0.00           H  
ATOM    312  HZ1 LYS A  21      11.773  13.690 -10.087  1.00  0.00           H  
ATOM    313  HZ2 LYS A  21      12.847  12.712  -9.328  1.00  0.00           H  
ATOM    314  HZ3 LYS A  21      12.388  14.159  -8.653  1.00  0.00           H  
ATOM    315  N   PHE A  22       6.025   9.123 -11.474  1.00  0.00           N  
ATOM    316  CA  PHE A  22       5.587   8.256 -12.570  1.00  0.00           C  
ATOM    317  C   PHE A  22       6.733   7.401 -13.128  1.00  0.00           C  
ATOM    318  O   PHE A  22       6.526   6.207 -13.324  1.00  0.00           O  
ATOM    319  CB  PHE A  22       4.934   9.090 -13.679  1.00  0.00           C  
ATOM    320  CG  PHE A  22       3.547   9.596 -13.331  1.00  0.00           C  
ATOM    321  CD1 PHE A  22       2.420   8.800 -13.603  1.00  0.00           C  
ATOM    322  CD2 PHE A  22       3.368  10.866 -12.754  1.00  0.00           C  
ATOM    323  CE1 PHE A  22       1.131   9.265 -13.290  1.00  0.00           C  
ATOM    324  CE2 PHE A  22       2.084  11.323 -12.419  1.00  0.00           C  
ATOM    325  CZ  PHE A  22       0.962  10.522 -12.683  1.00  0.00           C  
ATOM    326  H   PHE A  22       6.014  10.125 -11.600  1.00  0.00           H  
ATOM    327  HA  PHE A  22       4.835   7.566 -12.188  1.00  0.00           H  
ATOM    328  HB2 PHE A  22       5.579   9.933 -13.931  1.00  0.00           H  
ATOM    329  HB3 PHE A  22       4.851   8.472 -14.573  1.00  0.00           H  
ATOM    330  HD1 PHE A  22       2.546   7.837 -14.075  1.00  0.00           H  
ATOM    331  HD2 PHE A  22       4.217  11.507 -12.565  1.00  0.00           H  
ATOM    332  HE1 PHE A  22       0.267   8.665 -13.536  1.00  0.00           H  
ATOM    333  HE2 PHE A  22       1.968  12.296 -11.964  1.00  0.00           H  
ATOM    334  HZ  PHE A  22      -0.026  10.882 -12.436  1.00  0.00           H  
ATOM    335  N   CYS A  23       7.933   7.959 -13.336  1.00  0.00           N  
ATOM    336  CA  CYS A  23       9.125   7.212 -13.759  1.00  0.00           C  
ATOM    337  C   CYS A  23      10.177   7.155 -12.649  1.00  0.00           C  
ATOM    338  O   CYS A  23      10.595   8.177 -12.110  1.00  0.00           O  
ATOM    339  CB  CYS A  23       9.732   7.796 -15.041  1.00  0.00           C  
ATOM    340  SG  CYS A  23       8.767   7.503 -16.538  1.00  0.00           S  
ATOM    341  H   CYS A  23       8.040   8.949 -13.164  1.00  0.00           H  
ATOM    342  HA  CYS A  23       8.842   6.184 -13.988  1.00  0.00           H  
ATOM    343  HB2 CYS A  23      10.709   7.339 -15.195  1.00  0.00           H  
ATOM    344  HB3 CYS A  23       9.887   8.868 -14.915  1.00  0.00           H  
ATOM    345  N   ASN A  24      10.647   5.947 -12.332  1.00  0.00           N  
ATOM    346  CA  ASN A  24      11.611   5.715 -11.258  1.00  0.00           C  
ATOM    347  C   ASN A  24      12.865   5.012 -11.790  1.00  0.00           C  
ATOM    348  O   ASN A  24      12.776   3.937 -12.392  1.00  0.00           O  
ATOM    349  CB  ASN A  24      10.940   4.934 -10.117  1.00  0.00           C  
ATOM    350  CG  ASN A  24       9.777   5.700  -9.514  1.00  0.00           C  
ATOM    351  ND2 ASN A  24       8.596   5.537 -10.062  1.00  0.00           N  
ATOM    352  OD1 ASN A  24       9.931   6.427  -8.546  1.00  0.00           O  
ATOM    353  H   ASN A  24      10.235   5.144 -12.785  1.00  0.00           H  
ATOM    354  HA  ASN A  24      11.927   6.673 -10.844  1.00  0.00           H  
ATOM    355  HB2 ASN A  24      10.583   3.972 -10.484  1.00  0.00           H  
ATOM    356  HB3 ASN A  24      11.671   4.753  -9.329  1.00  0.00           H  
ATOM    357 HD21 ASN A  24       8.500   5.003 -10.914  1.00  0.00           H  
ATOM    358 HD22 ASN A  24       7.855   6.163  -9.781  1.00  0.00           H  
ATOM    359  N   SER A  25      14.030   5.614 -11.538  1.00  0.00           N  
ATOM    360  CA  SER A  25      15.338   5.050 -11.893  1.00  0.00           C  
ATOM    361  C   SER A  25      15.590   3.715 -11.177  1.00  0.00           C  
ATOM    362  O   SER A  25      15.195   3.574 -10.017  1.00  0.00           O  
ATOM    363  CB  SER A  25      16.451   6.050 -11.551  1.00  0.00           C  
ATOM    364  OG  SER A  25      17.733   5.506 -11.795  1.00  0.00           O  
ATOM    365  H   SER A  25      14.016   6.496 -11.046  1.00  0.00           H  
ATOM    366  HA  SER A  25      15.349   4.880 -12.970  1.00  0.00           H  
ATOM    367  HB2 SER A  25      16.383   6.306 -10.494  1.00  0.00           H  
ATOM    368  HB3 SER A  25      16.322   6.959 -12.140  1.00  0.00           H  
ATOM    369  HG  SER A  25      18.004   5.741 -12.686  1.00  0.00           H  
ATOM    370  N   PRO A  26      16.268   2.742 -11.817  1.00  0.00           N  
ATOM    371  CA  PRO A  26      16.715   1.513 -11.158  1.00  0.00           C  
ATOM    372  C   PRO A  26      17.742   1.775 -10.047  1.00  0.00           C  
ATOM    373  O   PRO A  26      17.903   0.929  -9.174  1.00  0.00           O  
ATOM    374  CB  PRO A  26      17.347   0.664 -12.269  1.00  0.00           C  
ATOM    375  CG  PRO A  26      17.847   1.711 -13.258  1.00  0.00           C  
ATOM    376  CD  PRO A  26      16.778   2.781 -13.180  1.00  0.00           C  
ATOM    377  HA  PRO A  26      15.868   0.983 -10.723  1.00  0.00           H  
ATOM    378  HB2 PRO A  26      16.592   0.038 -12.746  1.00  0.00           H  
ATOM    379  HB3 PRO A  26      18.163   0.042 -11.901  1.00  0.00           H  
ATOM    380  HG2 PRO A  26      17.924   1.317 -14.271  1.00  0.00           H  
ATOM    381  HG3 PRO A  26      18.803   2.112 -12.921  1.00  0.00           H  
ATOM    382  HD2 PRO A  26      17.210   3.744 -13.451  1.00  0.00           H  
ATOM    383  HD3 PRO A  26      15.974   2.516 -13.867  1.00  0.00           H  
ATOM    384  N   TYR A  27      18.431   2.922 -10.077  1.00  0.00           N  
ATOM    385  CA  TYR A  27      19.495   3.272  -9.130  1.00  0.00           C  
ATOM    386  C   TYR A  27      19.013   4.161  -7.974  1.00  0.00           C  
ATOM    387  O   TYR A  27      19.763   4.415  -7.034  1.00  0.00           O  
ATOM    388  CB  TYR A  27      20.637   3.953  -9.898  1.00  0.00           C  
ATOM    389  CG  TYR A  27      21.099   3.207 -11.137  1.00  0.00           C  
ATOM    390  CD1 TYR A  27      21.675   1.926 -11.018  1.00  0.00           C  
ATOM    391  CD2 TYR A  27      20.937   3.787 -12.411  1.00  0.00           C  
ATOM    392  CE1 TYR A  27      22.091   1.230 -12.169  1.00  0.00           C  
ATOM    393  CE2 TYR A  27      21.354   3.095 -13.562  1.00  0.00           C  
ATOM    394  CZ  TYR A  27      21.937   1.817 -13.442  1.00  0.00           C  
ATOM    395  OH  TYR A  27      22.351   1.157 -14.554  1.00  0.00           O  
ATOM    396  H   TYR A  27      18.273   3.559 -10.845  1.00  0.00           H  
ATOM    397  HA  TYR A  27      19.888   2.358  -8.684  1.00  0.00           H  
ATOM    398  HB2 TYR A  27      20.312   4.953 -10.187  1.00  0.00           H  
ATOM    399  HB3 TYR A  27      21.489   4.068  -9.229  1.00  0.00           H  
ATOM    400  HD1 TYR A  27      21.802   1.482 -10.042  1.00  0.00           H  
ATOM    401  HD2 TYR A  27      20.499   4.769 -12.515  1.00  0.00           H  
ATOM    402  HE1 TYR A  27      22.547   0.254 -12.088  1.00  0.00           H  
ATOM    403  HE2 TYR A  27      21.226   3.550 -14.533  1.00  0.00           H  
ATOM    404  HH  TYR A  27      22.268   1.724 -15.324  1.00  0.00           H  
ATOM    405  N   GLY A  28      17.777   4.664  -8.040  1.00  0.00           N  
ATOM    406  CA  GLY A  28      17.212   5.540  -7.016  1.00  0.00           C  
ATOM    407  C   GLY A  28      16.637   4.761  -5.834  1.00  0.00           C  
ATOM    408  O   GLY A  28      16.047   3.696  -6.011  1.00  0.00           O  
ATOM    409  H   GLY A  28      17.174   4.337  -8.781  1.00  0.00           H  
ATOM    410  HA2 GLY A  28      16.414   6.139  -7.453  1.00  0.00           H  
ATOM    411  HA3 GLY A  28      17.987   6.216  -6.655  1.00  0.00           H  
ATOM    412  N   ASN A  29      16.747   5.324  -4.626  1.00  0.00           N  
ATOM    413  CA  ASN A  29      16.087   4.805  -3.426  1.00  0.00           C  
ATOM    414  C   ASN A  29      14.573   4.726  -3.651  1.00  0.00           C  
ATOM    415  O   ASN A  29      13.905   5.752  -3.557  1.00  0.00           O  
ATOM    416  CB  ASN A  29      16.393   5.727  -2.224  1.00  0.00           C  
ATOM    417  CG  ASN A  29      17.763   5.508  -1.620  1.00  0.00           C  
ATOM    418  ND2 ASN A  29      18.264   6.460  -0.868  1.00  0.00           N  
ATOM    419  OD1 ASN A  29      18.385   4.478  -1.786  1.00  0.00           O  
ATOM    420  H   ASN A  29      17.301   6.164  -4.540  1.00  0.00           H  
ATOM    421  HA  ASN A  29      16.457   3.802  -3.215  1.00  0.00           H  
ATOM    422  HB2 ASN A  29      15.670   5.534  -1.432  1.00  0.00           H  
ATOM    423  HB3 ASN A  29      16.287   6.770  -2.523  1.00  0.00           H  
ATOM    424 HD21 ASN A  29      17.757   7.316  -0.696  1.00  0.00           H  
ATOM    425 HD22 ASN A  29      19.178   6.277  -0.479  1.00  0.00           H  
ATOM    426  N   ASN A  30      14.070   3.524  -3.966  1.00  0.00           N  
ATOM    427  CA  ASN A  30      12.668   3.086  -4.005  1.00  0.00           C  
ATOM    428  C   ASN A  30      11.626   4.189  -3.732  1.00  0.00           C  
ATOM    429  O   ASN A  30      10.943   4.165  -2.711  1.00  0.00           O  
ATOM    430  CB  ASN A  30      12.504   1.890  -3.041  1.00  0.00           C  
ATOM    431  CG  ASN A  30      13.093   0.602  -3.578  1.00  0.00           C  
ATOM    432  ND2 ASN A  30      13.623  -0.243  -2.726  1.00  0.00           N  
ATOM    433  OD1 ASN A  30      13.048   0.317  -4.761  1.00  0.00           O  
ATOM    434  H   ASN A  30      14.759   2.836  -4.233  1.00  0.00           H  
ATOM    435  HA  ASN A  30      12.464   2.735  -5.017  1.00  0.00           H  
ATOM    436  HB2 ASN A  30      12.950   2.139  -2.078  1.00  0.00           H  
ATOM    437  HB3 ASN A  30      11.444   1.696  -2.880  1.00  0.00           H  
ATOM    438 HD21 ASN A  30      14.068  -1.054  -3.132  1.00  0.00           H  
ATOM    439 HD22 ASN A  30      13.741   0.010  -1.755  1.00  0.00           H  
ATOM    440  N   GLY A  31      11.500   5.145  -4.656  1.00  0.00           N  
ATOM    441  CA  GLY A  31      10.376   6.066  -4.690  1.00  0.00           C  
ATOM    442  C   GLY A  31      10.385   7.287  -3.765  1.00  0.00           C  
ATOM    443  O   GLY A  31       9.451   8.084  -3.861  1.00  0.00           O  
ATOM    444  H   GLY A  31      12.199   5.206  -5.383  1.00  0.00           H  
ATOM    445  HA2 GLY A  31      10.230   6.419  -5.711  1.00  0.00           H  
ATOM    446  HA3 GLY A  31       9.526   5.450  -4.397  1.00  0.00           H  
ATOM    447  N   GLY A  32      11.411   7.478  -2.927  1.00  0.00           N  
ATOM    448  CA  GLY A  32      11.629   8.699  -2.131  1.00  0.00           C  
ATOM    449  C   GLY A  32      10.512   9.095  -1.154  1.00  0.00           C  
ATOM    450  O   GLY A  32      10.586  10.176  -0.579  1.00  0.00           O  
ATOM    451  H   GLY A  32      12.138   6.777  -2.922  1.00  0.00           H  
ATOM    452  HA2 GLY A  32      12.539   8.570  -1.545  1.00  0.00           H  
ATOM    453  HA3 GLY A  32      11.780   9.537  -2.811  1.00  0.00           H  
ATOM    454  N   VAL A  33       9.488   8.254  -0.968  1.00  0.00           N  
ATOM    455  CA  VAL A  33       8.337   8.541  -0.109  1.00  0.00           C  
ATOM    456  C   VAL A  33       8.144   7.423   0.888  1.00  0.00           C  
ATOM    457  O   VAL A  33       8.023   6.251   0.532  1.00  0.00           O  
ATOM    458  CB  VAL A  33       7.045   8.736  -0.914  1.00  0.00           C  
ATOM    459  CG1 VAL A  33       5.824   9.033  -0.034  1.00  0.00           C  
ATOM    460  CG2 VAL A  33       7.206   9.910  -1.861  1.00  0.00           C  
ATOM    461  H   VAL A  33       9.467   7.395  -1.498  1.00  0.00           H  
ATOM    462  HA  VAL A  33       8.522   9.461   0.445  1.00  0.00           H  
ATOM    463  HB  VAL A  33       6.834   7.841  -1.499  1.00  0.00           H  
ATOM    464 HG11 VAL A  33       6.002   9.921   0.572  1.00  0.00           H  
ATOM    465 HG12 VAL A  33       4.955   9.195  -0.672  1.00  0.00           H  
ATOM    466 HG13 VAL A  33       5.604   8.186   0.615  1.00  0.00           H  
ATOM    467 HG21 VAL A  33       7.539  10.790  -1.312  1.00  0.00           H  
ATOM    468 HG22 VAL A  33       6.243  10.096  -2.336  1.00  0.00           H  
ATOM    469 HG23 VAL A  33       7.953   9.667  -2.616  1.00  0.00           H  
ATOM    470  N   THR A  34       8.021   7.813   2.146  1.00  0.00           N  
ATOM    471  CA  THR A  34       7.592   6.926   3.219  1.00  0.00           C  
ATOM    472  C   THR A  34       6.100   7.128   3.433  1.00  0.00           C  
ATOM    473  O   THR A  34       5.662   8.238   3.735  1.00  0.00           O  
ATOM    474  CB  THR A  34       8.400   7.217   4.482  1.00  0.00           C  
ATOM    475  CG2 THR A  34       8.049   6.249   5.594  1.00  0.00           C  
ATOM    476  OG1 THR A  34       9.767   7.035   4.214  1.00  0.00           O  
ATOM    477  H   THR A  34       8.174   8.787   2.361  1.00  0.00           H  
ATOM    478  HA  THR A  34       7.780   5.889   2.942  1.00  0.00           H  
ATOM    479  HB  THR A  34       8.226   8.242   4.811  1.00  0.00           H  
ATOM    480  HG1 THR A  34      10.261   7.554   4.853  1.00  0.00           H  
ATOM    481 HG21 THR A  34       7.023   6.427   5.914  1.00  0.00           H  
ATOM    482 HG22 THR A  34       8.170   5.228   5.230  1.00  0.00           H  
ATOM    483 HG23 THR A  34       8.713   6.413   6.443  1.00  0.00           H  
ATOM    484  N   THR A  35       5.311   6.068   3.258  1.00  0.00           N  
ATOM    485  CA  THR A  35       3.872   6.071   3.540  1.00  0.00           C  
ATOM    486  C   THR A  35       3.602   5.331   4.842  1.00  0.00           C  
ATOM    487  O   THR A  35       4.010   4.179   5.004  1.00  0.00           O  
ATOM    488  CB  THR A  35       3.044   5.476   2.396  1.00  0.00           C  
ATOM    489  CG2 THR A  35       1.549   5.745   2.572  1.00  0.00           C  
ATOM    490  OG1 THR A  35       3.416   6.083   1.184  1.00  0.00           O  
ATOM    491  H   THR A  35       5.741   5.180   3.044  1.00  0.00           H  
ATOM    492  HA  THR A  35       3.544   7.105   3.655  1.00  0.00           H  
ATOM    493  HB  THR A  35       3.223   4.403   2.329  1.00  0.00           H  
ATOM    494  HG1 THR A  35       4.368   5.988   1.100  1.00  0.00           H  
ATOM    495 HG21 THR A  35       1.367   6.819   2.618  1.00  0.00           H  
ATOM    496 HG22 THR A  35       1.006   5.336   1.720  1.00  0.00           H  
ATOM    497 HG23 THR A  35       1.179   5.281   3.486  1.00  0.00           H  
ATOM    498  N   ARG A  36       2.906   5.983   5.769  1.00  0.00           N  
ATOM    499  CA  ARG A  36       2.455   5.418   7.038  1.00  0.00           C  
ATOM    500  C   ARG A  36       0.952   5.176   6.979  1.00  0.00           C  
ATOM    501  O   ARG A  36       0.181   6.056   6.600  1.00  0.00           O  
ATOM    502  CB  ARG A  36       2.869   6.349   8.181  1.00  0.00           C  
ATOM    503  CG  ARG A  36       2.570   5.767   9.572  1.00  0.00           C  
ATOM    504  CD  ARG A  36       3.050   6.766  10.628  1.00  0.00           C  
ATOM    505  NE  ARG A  36       2.806   6.302  12.004  1.00  0.00           N  
ATOM    506  CZ  ARG A  36       2.938   7.027  13.098  1.00  0.00           C  
ATOM    507  NH1 ARG A  36       3.322   8.274  13.053  1.00  0.00           N1+
ATOM    508  NH2 ARG A  36       2.697   6.545  14.273  1.00  0.00           N  
ATOM    509  H   ARG A  36       2.580   6.911   5.538  1.00  0.00           H  
ATOM    510  HA  ARG A  36       2.943   4.457   7.199  1.00  0.00           H  
ATOM    511  HB2 ARG A  36       3.941   6.532   8.106  1.00  0.00           H  
ATOM    512  HB3 ARG A  36       2.348   7.300   8.070  1.00  0.00           H  
ATOM    513  HG2 ARG A  36       3.096   4.820   9.699  1.00  0.00           H  
ATOM    514  HG3 ARG A  36       1.499   5.601   9.689  1.00  0.00           H  
ATOM    515  HD2 ARG A  36       4.120   6.924  10.494  1.00  0.00           H  
ATOM    516  HD3 ARG A  36       2.527   7.709  10.467  1.00  0.00           H  
ATOM    517  HE  ARG A  36       2.568   5.329  12.133  1.00  0.00           H  
ATOM    518 HH11 ARG A  36       3.596   8.651  12.157  1.00  0.00           H  
ATOM    519 HH12 ARG A  36       3.453   8.783  13.916  1.00  0.00           H  
ATOM    520 HH21 ARG A  36       2.858   7.050  15.133  1.00  0.00           H  
ATOM    521 HH22 ARG A  36       2.506   5.555  14.330  1.00  0.00           H  
ATOM    522  N   PHE A  37       0.558   3.977   7.375  1.00  0.00           N  
ATOM    523  CA  PHE A  37      -0.817   3.519   7.465  1.00  0.00           C  
ATOM    524  C   PHE A  37      -1.124   3.242   8.929  1.00  0.00           C  
ATOM    525  O   PHE A  37      -0.598   2.288   9.500  1.00  0.00           O  
ATOM    526  CB  PHE A  37      -1.000   2.255   6.616  1.00  0.00           C  
ATOM    527  CG  PHE A  37      -0.738   2.455   5.139  1.00  0.00           C  
ATOM    528  CD1 PHE A  37      -1.794   2.805   4.280  1.00  0.00           C  
ATOM    529  CD2 PHE A  37       0.562   2.294   4.623  1.00  0.00           C  
ATOM    530  CE1 PHE A  37      -1.553   3.002   2.910  1.00  0.00           C  
ATOM    531  CE2 PHE A  37       0.801   2.479   3.250  1.00  0.00           C  
ATOM    532  CZ  PHE A  37      -0.256   2.835   2.395  1.00  0.00           C  
ATOM    533  H   PHE A  37       1.269   3.322   7.668  1.00  0.00           H  
ATOM    534  HA  PHE A  37      -1.497   4.286   7.094  1.00  0.00           H  
ATOM    535  HB2 PHE A  37      -0.333   1.475   6.984  1.00  0.00           H  
ATOM    536  HB3 PHE A  37      -2.020   1.895   6.747  1.00  0.00           H  
ATOM    537  HD1 PHE A  37      -2.794   2.918   4.674  1.00  0.00           H  
ATOM    538  HD2 PHE A  37       1.377   2.040   5.284  1.00  0.00           H  
ATOM    539  HE1 PHE A  37      -2.363   3.283   2.253  1.00  0.00           H  
ATOM    540  HE2 PHE A  37       1.801   2.368   2.857  1.00  0.00           H  
ATOM    541  HZ  PHE A  37      -0.070   2.993   1.343  1.00  0.00           H  
ATOM    542  N   ILE A  38      -1.981   4.067   9.521  1.00  0.00           N  
ATOM    543  CA  ILE A  38      -2.506   3.840  10.865  1.00  0.00           C  
ATOM    544  C   ILE A  38      -3.938   3.353  10.707  1.00  0.00           C  
ATOM    545  O   ILE A  38      -4.798   4.079  10.206  1.00  0.00           O  
ATOM    546  CB  ILE A  38      -2.399   5.086  11.763  1.00  0.00           C  
ATOM    547  CG1 ILE A  38      -0.951   5.624  11.805  1.00  0.00           C  
ATOM    548  CG2 ILE A  38      -2.915   4.747  13.174  1.00  0.00           C  
ATOM    549  CD1 ILE A  38      -0.818   6.953  12.556  1.00  0.00           C  
ATOM    550  H   ILE A  38      -2.388   4.811   8.972  1.00  0.00           H  
ATOM    551  HA  ILE A  38      -1.922   3.057  11.349  1.00  0.00           H  
ATOM    552  HB  ILE A  38      -3.039   5.865  11.350  1.00  0.00           H  
ATOM    553 HG12 ILE A  38      -0.602   5.803  10.788  1.00  0.00           H  
ATOM    554 HG13 ILE A  38      -0.297   4.883  12.264  1.00  0.00           H  
ATOM    555 HG21 ILE A  38      -3.946   4.393  13.138  1.00  0.00           H  
ATOM    556 HG22 ILE A  38      -2.893   5.625  13.820  1.00  0.00           H  
ATOM    557 HG23 ILE A  38      -2.298   3.966  13.618  1.00  0.00           H  
ATOM    558 HD11 ILE A  38      -1.555   7.666  12.186  1.00  0.00           H  
ATOM    559 HD12 ILE A  38       0.178   7.363  12.391  1.00  0.00           H  
ATOM    560 HD13 ILE A  38      -0.957   6.801  13.626  1.00  0.00           H  
ATOM    561  N   LEU A  39      -4.183   2.117  11.107  1.00  0.00           N  
ATOM    562  CA  LEU A  39      -5.502   1.506  11.102  1.00  0.00           C  
ATOM    563  C   LEU A  39      -5.954   1.424  12.548  1.00  0.00           C  
ATOM    564  O   LEU A  39      -5.276   0.799  13.352  1.00  0.00           O  
ATOM    565  CB  LEU A  39      -5.437   0.129  10.420  1.00  0.00           C  
ATOM    566  CG  LEU A  39      -4.876   0.175   8.986  1.00  0.00           C  
ATOM    567  CD1 LEU A  39      -4.757  -1.227   8.407  1.00  0.00           C  
ATOM    568  CD2 LEU A  39      -5.757   0.999   8.047  1.00  0.00           C  
ATOM    569  H   LEU A  39      -3.438   1.622  11.577  1.00  0.00           H  
ATOM    570  HA  LEU A  39      -6.213   2.131  10.562  1.00  0.00           H  
ATOM    571  HB2 LEU A  39      -6.438  -0.302  10.408  1.00  0.00           H  
ATOM    572  HB3 LEU A  39      -4.806  -0.528  11.020  1.00  0.00           H  
ATOM    573  HG  LEU A  39      -3.876   0.609   8.987  1.00  0.00           H  
ATOM    574 HD11 LEU A  39      -5.716  -1.741   8.477  1.00  0.00           H  
ATOM    575 HD12 LEU A  39      -4.008  -1.770   8.984  1.00  0.00           H  
ATOM    576 HD13 LEU A  39      -4.425  -1.181   7.370  1.00  0.00           H  
ATOM    577 HD21 LEU A  39      -6.791   0.658   8.101  1.00  0.00           H  
ATOM    578 HD22 LEU A  39      -5.391   0.919   7.023  1.00  0.00           H  
ATOM    579 HD23 LEU A  39      -5.697   2.046   8.343  1.00  0.00           H  
ATOM    580  N   ASP A  40      -7.069   2.062  12.866  1.00  0.00           N  
ATOM    581  CA  ASP A  40      -7.632   2.139  14.211  1.00  0.00           C  
ATOM    582  C   ASP A  40      -9.103   1.751  14.121  1.00  0.00           C  
ATOM    583  O   ASP A  40      -9.862   2.337  13.343  1.00  0.00           O  
ATOM    584  CB  ASP A  40      -7.434   3.561  14.751  1.00  0.00           C  
ATOM    585  CG  ASP A  40      -7.983   3.789  16.163  1.00  0.00           C  
ATOM    586  OD1 ASP A  40      -8.505   2.836  16.778  1.00  0.00           O  
ATOM    587  OD2 ASP A  40      -7.881   4.959  16.597  1.00  0.00           O1-
ATOM    588  H   ASP A  40      -7.570   2.557  12.143  1.00  0.00           H  
ATOM    589  HA  ASP A  40      -7.127   1.446  14.884  1.00  0.00           H  
ATOM    590  HB2 ASP A  40      -7.912   4.268  14.072  1.00  0.00           H  
ATOM    591  HB3 ASP A  40      -6.366   3.781  14.760  1.00  0.00           H  
ATOM    592  N   GLY A  41      -9.486   0.711  14.846  1.00  0.00           N  
ATOM    593  CA  GLY A  41     -10.851   0.227  14.858  1.00  0.00           C  
ATOM    594  C   GLY A  41     -11.320  -0.111  16.256  1.00  0.00           C  
ATOM    595  O   GLY A  41     -10.576  -0.636  17.082  1.00  0.00           O  
ATOM    596  H   GLY A  41      -8.843   0.330  15.526  1.00  0.00           H  
ATOM    597  HA2 GLY A  41     -11.511   0.996  14.457  1.00  0.00           H  
ATOM    598  HA3 GLY A  41     -10.942  -0.657  14.228  1.00  0.00           H  
ATOM    599  N   GLN A  42     -12.587   0.189  16.488  1.00  0.00           N  
ATOM    600  CA  GLN A  42     -13.319  -0.095  17.707  1.00  0.00           C  
ATOM    601  C   GLN A  42     -14.627  -0.751  17.289  1.00  0.00           C  
ATOM    602  O   GLN A  42     -15.304  -0.273  16.378  1.00  0.00           O  
ATOM    603  CB  GLN A  42     -13.556   1.205  18.489  1.00  0.00           C  
ATOM    604  CG  GLN A  42     -12.226   1.828  18.944  1.00  0.00           C  
ATOM    605  CD  GLN A  42     -12.384   3.126  19.724  1.00  0.00           C  
ATOM    606  NE2 GLN A  42     -11.309   3.622  20.294  1.00  0.00           N  
ATOM    607  OE1 GLN A  42     -13.436   3.736  19.829  1.00  0.00           O  
ATOM    608  H   GLN A  42     -13.119   0.605  15.737  1.00  0.00           H  
ATOM    609  HA  GLN A  42     -12.760  -0.792  18.332  1.00  0.00           H  
ATOM    610  HB2 GLN A  42     -14.164   0.985  19.366  1.00  0.00           H  
ATOM    611  HB3 GLN A  42     -14.094   1.914  17.860  1.00  0.00           H  
ATOM    612  HG2 GLN A  42     -11.696   1.108  19.568  1.00  0.00           H  
ATOM    613  HG3 GLN A  42     -11.600   2.048  18.079  1.00  0.00           H  
ATOM    614 HE21 GLN A  42     -11.421   4.501  20.780  1.00  0.00           H  
ATOM    615 HE22 GLN A  42     -10.413   3.195  20.110  1.00  0.00           H  
ATOM    616  N   TRP A  43     -14.968  -1.866  17.914  1.00  0.00           N  
ATOM    617  CA  TRP A  43     -16.201  -2.588  17.634  1.00  0.00           C  
ATOM    618  C   TRP A  43     -16.667  -3.336  18.876  1.00  0.00           C  
ATOM    619  O   TRP A  43     -15.939  -3.508  19.844  1.00  0.00           O  
ATOM    620  CB  TRP A  43     -16.018  -3.528  16.430  1.00  0.00           C  
ATOM    621  CG  TRP A  43     -14.787  -4.375  16.437  1.00  0.00           C  
ATOM    622  CD1 TRP A  43     -14.593  -5.485  17.185  1.00  0.00           C  
ATOM    623  CD2 TRP A  43     -13.535  -4.148  15.724  1.00  0.00           C  
ATOM    624  CE2 TRP A  43     -12.608  -5.153  16.125  1.00  0.00           C  
ATOM    625  CE3 TRP A  43     -13.076  -3.186  14.799  1.00  0.00           C  
ATOM    626  NE1 TRP A  43     -13.301  -5.942  17.008  1.00  0.00           N  
ATOM    627  CZ2 TRP A  43     -11.292  -5.194  15.663  1.00  0.00           C  
ATOM    628  CZ3 TRP A  43     -11.761  -3.242  14.298  1.00  0.00           C  
ATOM    629  CH2 TRP A  43     -10.862  -4.221  14.752  1.00  0.00           C  
ATOM    630  H   TRP A  43     -14.391  -2.212  18.668  1.00  0.00           H  
ATOM    631  HA  TRP A  43     -16.977  -1.865  17.383  1.00  0.00           H  
ATOM    632  HB2 TRP A  43     -16.885  -4.185  16.357  1.00  0.00           H  
ATOM    633  HB3 TRP A  43     -16.000  -2.915  15.529  1.00  0.00           H  
ATOM    634  HD1 TRP A  43     -15.315  -5.900  17.871  1.00  0.00           H  
ATOM    635  HE1 TRP A  43     -12.880  -6.697  17.530  1.00  0.00           H  
ATOM    636  HE3 TRP A  43     -13.747  -2.401  14.483  1.00  0.00           H  
ATOM    637  HZ2 TRP A  43     -10.615  -5.939  16.054  1.00  0.00           H  
ATOM    638  HZ3 TRP A  43     -11.429  -2.522  13.566  1.00  0.00           H  
ATOM    639  HH2 TRP A  43      -9.833  -4.214  14.424  1.00  0.00           H  
ATOM    640  N   GLY A  44     -17.901  -3.802  18.862  1.00  0.00           N  
ATOM    641  CA  GLY A  44     -18.447  -4.665  19.888  1.00  0.00           C  
ATOM    642  C   GLY A  44     -19.510  -5.585  19.317  1.00  0.00           C  
ATOM    643  O   GLY A  44     -19.833  -5.560  18.126  1.00  0.00           O  
ATOM    644  H   GLY A  44     -18.531  -3.424  18.169  1.00  0.00           H  
ATOM    645  HA2 GLY A  44     -18.886  -4.053  20.676  1.00  0.00           H  
ATOM    646  HA3 GLY A  44     -17.655  -5.278  20.318  1.00  0.00           H  
ATOM    647  N   ALA A  45     -20.074  -6.415  20.189  1.00  0.00           N  
ATOM    648  CA  ALA A  45     -21.195  -7.262  19.816  1.00  0.00           C  
ATOM    649  C   ALA A  45     -22.434  -6.419  19.458  1.00  0.00           C  
ATOM    650  O   ALA A  45     -22.721  -5.386  20.071  1.00  0.00           O  
ATOM    651  CB  ALA A  45     -21.460  -8.271  20.937  1.00  0.00           C  
ATOM    652  H   ALA A  45     -19.775  -6.393  21.154  1.00  0.00           H  
ATOM    653  HA  ALA A  45     -20.905  -7.820  18.926  1.00  0.00           H  
ATOM    654  HB1 ALA A  45     -21.751  -7.747  21.847  1.00  0.00           H  
ATOM    655  HB2 ALA A  45     -22.265  -8.943  20.641  1.00  0.00           H  
ATOM    656  HB3 ALA A  45     -20.562  -8.858  21.128  1.00  0.00           H  
ATOM    657  N   VAL A  46     -23.189  -6.869  18.454  1.00  0.00           N  
ATOM    658  CA  VAL A  46     -24.382  -6.186  17.932  1.00  0.00           C  
ATOM    659  C   VAL A  46     -25.538  -7.163  17.844  1.00  0.00           C  
ATOM    660  O   VAL A  46     -25.618  -7.950  16.901  1.00  0.00           O  
ATOM    661  CB  VAL A  46     -24.150  -5.605  16.528  1.00  0.00           C  
ATOM    662  CG1 VAL A  46     -25.402  -4.812  16.102  1.00  0.00           C  
ATOM    663  CG2 VAL A  46     -22.818  -4.861  16.422  1.00  0.00           C  
ATOM    664  H   VAL A  46     -22.910  -7.741  18.029  1.00  0.00           H  
ATOM    665  HA  VAL A  46     -24.662  -5.373  18.602  1.00  0.00           H  
ATOM    666  HB  VAL A  46     -24.055  -6.416  15.806  1.00  0.00           H  
ATOM    667 HG11 VAL A  46     -25.204  -4.262  15.182  1.00  0.00           H  
ATOM    668 HG12 VAL A  46     -25.753  -4.151  16.895  1.00  0.00           H  
ATOM    669 HG13 VAL A  46     -26.210  -5.504  15.867  1.00  0.00           H  
ATOM    670 HG21 VAL A  46     -22.583  -4.266  17.305  1.00  0.00           H  
ATOM    671 HG22 VAL A  46     -22.791  -4.283  15.499  1.00  0.00           H  
ATOM    672 HG23 VAL A  46     -22.017  -5.596  16.343  1.00  0.00           H  
ATOM    673  N   GLY A  47     -26.463  -7.116  18.801  1.00  0.00           N  
ATOM    674  CA  GLY A  47     -27.563  -8.079  18.843  1.00  0.00           C  
ATOM    675  C   GLY A  47     -27.025  -9.512  18.894  1.00  0.00           C  
ATOM    676  O   GLY A  47     -26.512  -9.938  19.921  1.00  0.00           O  
ATOM    677  H   GLY A  47     -26.324  -6.500  19.589  1.00  0.00           H  
ATOM    678  HA2 GLY A  47     -28.194  -7.953  17.964  1.00  0.00           H  
ATOM    679  HA3 GLY A  47     -28.165  -7.907  19.736  1.00  0.00           H  
ATOM    680  N   ARG A  48     -27.125 -10.246  17.777  1.00  0.00           N  
ATOM    681  CA  ARG A  48     -26.612 -11.625  17.639  1.00  0.00           C  
ATOM    682  C   ARG A  48     -25.227 -11.720  16.980  1.00  0.00           C  
ATOM    683  O   ARG A  48     -24.694 -12.820  16.886  1.00  0.00           O  
ATOM    684  CB  ARG A  48     -27.637 -12.502  16.896  1.00  0.00           C  
ATOM    685  CG  ARG A  48     -29.016 -12.521  17.576  1.00  0.00           C  
ATOM    686  CD  ARG A  48     -30.007 -13.436  16.844  1.00  0.00           C  
ATOM    687  NE  ARG A  48     -29.801 -14.863  17.161  1.00  0.00           N  
ATOM    688  CZ  ARG A  48     -30.528 -15.871  16.710  1.00  0.00           C  
ATOM    689  NH1 ARG A  48     -31.482 -15.700  15.836  1.00  0.00           N1+
ATOM    690  NH2 ARG A  48     -30.310 -17.084  17.134  1.00  0.00           N  
ATOM    691  H   ARG A  48     -27.454  -9.772  16.949  1.00  0.00           H  
ATOM    692  HA  ARG A  48     -26.468 -12.044  18.634  1.00  0.00           H  
ATOM    693  HB2 ARG A  48     -27.256 -13.522  16.849  1.00  0.00           H  
ATOM    694  HB3 ARG A  48     -27.746 -12.133  15.876  1.00  0.00           H  
ATOM    695  HG2 ARG A  48     -29.430 -11.513  17.569  1.00  0.00           H  
ATOM    696  HG3 ARG A  48     -28.915 -12.841  18.613  1.00  0.00           H  
ATOM    697  HD2 ARG A  48     -29.919 -13.269  15.770  1.00  0.00           H  
ATOM    698  HD3 ARG A  48     -31.013 -13.153  17.155  1.00  0.00           H  
ATOM    699  HE  ARG A  48     -29.058 -15.082  17.810  1.00  0.00           H  
ATOM    700 HH11 ARG A  48     -32.024 -16.485  15.503  1.00  0.00           H  
ATOM    701 HH12 ARG A  48     -31.658 -14.771  15.481  1.00  0.00           H  
ATOM    702 HH21 ARG A  48     -29.582 -17.265  17.810  1.00  0.00           H  
ATOM    703 HH22 ARG A  48     -30.861 -17.854  16.783  1.00  0.00           H  
ATOM    704  N   LEU A  49     -24.659 -10.612  16.498  1.00  0.00           N  
ATOM    705  CA  LEU A  49     -23.325 -10.581  15.895  1.00  0.00           C  
ATOM    706  C   LEU A  49     -22.257 -10.479  16.982  1.00  0.00           C  
ATOM    707  O   LEU A  49     -22.340  -9.618  17.860  1.00  0.00           O  
ATOM    708  CB  LEU A  49     -23.197  -9.407  14.909  1.00  0.00           C  
ATOM    709  CG  LEU A  49     -24.136  -9.473  13.695  1.00  0.00           C  
ATOM    710  CD1 LEU A  49     -24.001  -8.195  12.872  1.00  0.00           C  
ATOM    711  CD2 LEU A  49     -23.813 -10.661  12.785  1.00  0.00           C  
ATOM    712  H   LEU A  49     -25.117  -9.726  16.660  1.00  0.00           H  
ATOM    713  HA  LEU A  49     -23.156 -11.511  15.352  1.00  0.00           H  
ATOM    714  HB2 LEU A  49     -22.168  -9.365  14.550  1.00  0.00           H  
ATOM    715  HB3 LEU A  49     -23.385  -8.482  15.455  1.00  0.00           H  
ATOM    716  HG  LEU A  49     -25.169  -9.555  14.031  1.00  0.00           H  
ATOM    717 HD11 LEU A  49     -24.292  -7.334  13.473  1.00  0.00           H  
ATOM    718 HD12 LEU A  49     -24.656  -8.260  12.003  1.00  0.00           H  
ATOM    719 HD13 LEU A  49     -22.972  -8.069  12.535  1.00  0.00           H  
ATOM    720 HD21 LEU A  49     -22.772 -10.618  12.466  1.00  0.00           H  
ATOM    721 HD22 LEU A  49     -24.454 -10.634  11.903  1.00  0.00           H  
ATOM    722 HD23 LEU A  49     -23.995 -11.600  13.308  1.00  0.00           H  
ATOM    723  N   SER A  50     -21.240 -11.335  16.897  1.00  0.00           N  
ATOM    724  CA  SER A  50     -20.059 -11.239  17.754  1.00  0.00           C  
ATOM    725  C   SER A  50     -19.192 -10.042  17.352  1.00  0.00           C  
ATOM    726  O   SER A  50     -19.267  -9.559  16.218  1.00  0.00           O  
ATOM    727  CB  SER A  50     -19.257 -12.546  17.698  1.00  0.00           C  
ATOM    728  OG  SER A  50     -18.622 -12.683  16.442  1.00  0.00           O  
ATOM    729  H   SER A  50     -21.196 -11.966  16.109  1.00  0.00           H  
ATOM    730  HA  SER A  50     -20.387 -11.089  18.782  1.00  0.00           H  
ATOM    731  HB2 SER A  50     -19.926 -13.389  17.871  1.00  0.00           H  
ATOM    732  HB3 SER A  50     -18.498 -12.537  18.480  1.00  0.00           H  
ATOM    733  HG  SER A  50     -18.730 -13.582  16.122  1.00  0.00           H  
ATOM    734  N   GLY A  51     -18.323  -9.592  18.260  1.00  0.00           N  
ATOM    735  CA  GLY A  51     -17.320  -8.574  17.943  1.00  0.00           C  
ATOM    736  C   GLY A  51     -16.401  -8.980  16.782  1.00  0.00           C  
ATOM    737  O   GLY A  51     -16.067  -8.150  15.944  1.00  0.00           O  
ATOM    738  H   GLY A  51     -18.311  -9.991  19.188  1.00  0.00           H  
ATOM    739  HA2 GLY A  51     -17.810  -7.634  17.690  1.00  0.00           H  
ATOM    740  HA3 GLY A  51     -16.702  -8.422  18.828  1.00  0.00           H  
ATOM    741  N   TRP A  52     -16.091 -10.274  16.641  1.00  0.00           N  
ATOM    742  CA  TRP A  52     -15.346 -10.810  15.494  1.00  0.00           C  
ATOM    743  C   TRP A  52     -16.095 -10.653  14.169  1.00  0.00           C  
ATOM    744  O   TRP A  52     -15.518 -10.212  13.179  1.00  0.00           O  
ATOM    745  CB  TRP A  52     -15.021 -12.287  15.737  1.00  0.00           C  
ATOM    746  CG  TRP A  52     -14.033 -12.518  16.832  1.00  0.00           C  
ATOM    747  CD1 TRP A  52     -14.284 -13.062  18.044  1.00  0.00           C  
ATOM    748  CD2 TRP A  52     -12.616 -12.175  16.829  1.00  0.00           C  
ATOM    749  CE2 TRP A  52     -12.065 -12.526  18.095  1.00  0.00           C  
ATOM    750  CE3 TRP A  52     -11.746 -11.597  15.881  1.00  0.00           C  
ATOM    751  NE1 TRP A  52     -13.121 -13.077  18.790  1.00  0.00           N  
ATOM    752  CZ2 TRP A  52     -10.721 -12.295  18.417  1.00  0.00           C  
ATOM    753  CZ3 TRP A  52     -10.394 -11.357  16.194  1.00  0.00           C  
ATOM    754  CH2 TRP A  52      -9.883 -11.704  17.457  1.00  0.00           C  
ATOM    755  H   TRP A  52     -16.375 -10.920  17.365  1.00  0.00           H  
ATOM    756  HA  TRP A  52     -14.408 -10.262  15.394  1.00  0.00           H  
ATOM    757  HB2 TRP A  52     -14.598 -12.702  14.822  1.00  0.00           H  
ATOM    758  HB3 TRP A  52     -15.938 -12.836  15.952  1.00  0.00           H  
ATOM    759  HD1 TRP A  52     -15.248 -13.415  18.382  1.00  0.00           H  
ATOM    760  HE1 TRP A  52     -13.076 -13.378  19.753  1.00  0.00           H  
ATOM    761  HE3 TRP A  52     -12.133 -11.350  14.903  1.00  0.00           H  
ATOM    762  HZ2 TRP A  52     -10.340 -12.556  19.393  1.00  0.00           H  
ATOM    763  HZ3 TRP A  52      -9.740 -10.902  15.464  1.00  0.00           H  
ATOM    764  HH2 TRP A  52      -8.847 -11.509  17.692  1.00  0.00           H  
ATOM    765  N   SER A  53     -17.397 -10.947  14.144  1.00  0.00           N  
ATOM    766  CA  SER A  53     -18.212 -10.731  12.943  1.00  0.00           C  
ATOM    767  C   SER A  53     -18.294  -9.248  12.577  1.00  0.00           C  
ATOM    768  O   SER A  53     -18.274  -8.898  11.398  1.00  0.00           O  
ATOM    769  CB  SER A  53     -19.624 -11.282  13.152  1.00  0.00           C  
ATOM    770  OG  SER A  53     -19.585 -12.666  13.447  1.00  0.00           O  
ATOM    771  H   SER A  53     -17.842 -11.302  14.978  1.00  0.00           H  
ATOM    772  HA  SER A  53     -17.751 -11.249  12.102  1.00  0.00           H  
ATOM    773  HB2 SER A  53     -20.106 -10.754  13.974  1.00  0.00           H  
ATOM    774  HB3 SER A  53     -20.206 -11.124  12.243  1.00  0.00           H  
ATOM    775  HG  SER A  53     -19.028 -13.089  12.789  1.00  0.00           H  
ATOM    776  N   MET A  54     -18.348  -8.372  13.584  1.00  0.00           N  
ATOM    777  CA  MET A  54     -18.347  -6.923  13.396  1.00  0.00           C  
ATOM    778  C   MET A  54     -17.022  -6.421  12.811  1.00  0.00           C  
ATOM    779  O   MET A  54     -17.016  -5.674  11.830  1.00  0.00           O  
ATOM    780  CB  MET A  54     -18.644  -6.262  14.747  1.00  0.00           C  
ATOM    781  CG  MET A  54     -18.925  -4.774  14.602  1.00  0.00           C  
ATOM    782  SD  MET A  54     -20.398  -4.449  13.620  1.00  0.00           S  
ATOM    783  CE  MET A  54     -20.825  -2.881  14.374  1.00  0.00           C  
ATOM    784  H   MET A  54     -18.375  -8.730  14.528  1.00  0.00           H  
ATOM    785  HA  MET A  54     -19.136  -6.673  12.687  1.00  0.00           H  
ATOM    786  HB2 MET A  54     -19.518  -6.732  15.198  1.00  0.00           H  
ATOM    787  HB3 MET A  54     -17.801  -6.390  15.426  1.00  0.00           H  
ATOM    788  HG2 MET A  54     -18.070  -4.266  14.158  1.00  0.00           H  
ATOM    789  HG3 MET A  54     -19.080  -4.373  15.604  1.00  0.00           H  
ATOM    790  HE1 MET A  54     -20.904  -2.998  15.455  1.00  0.00           H  
ATOM    791  HE2 MET A  54     -21.788  -2.564  13.974  1.00  0.00           H  
ATOM    792  HE3 MET A  54     -20.043  -2.153  14.160  1.00  0.00           H  
ATOM    793  N   ARG A  55     -15.900  -6.883  13.372  1.00  0.00           N  
ATOM    794  CA  ARG A  55     -14.543  -6.638  12.876  1.00  0.00           C  
ATOM    795  C   ARG A  55     -14.413  -7.003  11.407  1.00  0.00           C  
ATOM    796  O   ARG A  55     -13.980  -6.177  10.607  1.00  0.00           O  
ATOM    797  CB  ARG A  55     -13.573  -7.474  13.719  1.00  0.00           C  
ATOM    798  CG  ARG A  55     -12.128  -7.427  13.219  1.00  0.00           C  
ATOM    799  CD  ARG A  55     -11.271  -8.303  14.129  1.00  0.00           C  
ATOM    800  NE  ARG A  55      -9.902  -8.472  13.615  1.00  0.00           N  
ATOM    801  CZ  ARG A  55      -9.464  -9.504  12.921  1.00  0.00           C  
ATOM    802  NH1 ARG A  55     -10.247 -10.406  12.397  1.00  0.00           N1+
ATOM    803  NH2 ARG A  55      -8.180  -9.654  12.768  1.00  0.00           N  
ATOM    804  H   ARG A  55     -15.994  -7.450  14.203  1.00  0.00           H  
ATOM    805  HA  ARG A  55     -14.296  -5.582  12.981  1.00  0.00           H  
ATOM    806  HB2 ARG A  55     -13.622  -7.139  14.755  1.00  0.00           H  
ATOM    807  HB3 ARG A  55     -13.890  -8.517  13.710  1.00  0.00           H  
ATOM    808  HG2 ARG A  55     -12.081  -7.840  12.211  1.00  0.00           H  
ATOM    809  HG3 ARG A  55     -11.760  -6.401  13.214  1.00  0.00           H  
ATOM    810  HD2 ARG A  55     -11.750  -9.277  14.227  1.00  0.00           H  
ATOM    811  HD3 ARG A  55     -11.236  -7.866  15.127  1.00  0.00           H  
ATOM    812  HE  ARG A  55      -9.195  -7.885  14.035  1.00  0.00           H  
ATOM    813 HH11 ARG A  55     -11.236 -10.235  12.289  1.00  0.00           H  
ATOM    814 HH12 ARG A  55      -9.902 -11.198  11.872  1.00  0.00           H  
ATOM    815 HH21 ARG A  55      -7.837 -10.510  12.356  1.00  0.00           H  
ATOM    816 HH22 ARG A  55      -7.591  -9.108  13.381  1.00  0.00           H  
ATOM    817  N   ASP A  56     -14.785  -8.227  11.052  1.00  0.00           N  
ATOM    818  CA  ASP A  56     -14.595  -8.735   9.696  1.00  0.00           C  
ATOM    819  C   ASP A  56     -15.457  -7.960   8.692  1.00  0.00           C  
ATOM    820  O   ASP A  56     -14.973  -7.609   7.615  1.00  0.00           O  
ATOM    821  CB  ASP A  56     -14.872 -10.244   9.665  1.00  0.00           C  
ATOM    822  CG  ASP A  56     -13.830 -11.085  10.426  1.00  0.00           C  
ATOM    823  OD1 ASP A  56     -12.757 -10.551  10.821  1.00  0.00           O  
ATOM    824  OD2 ASP A  56     -14.103 -12.294  10.580  1.00  0.00           O1-
ATOM    825  H   ASP A  56     -15.080  -8.871  11.772  1.00  0.00           H  
ATOM    826  HA  ASP A  56     -13.555  -8.583   9.407  1.00  0.00           H  
ATOM    827  HB2 ASP A  56     -14.873 -10.570   8.625  1.00  0.00           H  
ATOM    828  HB3 ASP A  56     -15.864 -10.434  10.076  1.00  0.00           H  
ATOM    829  N   ALA A  57     -16.687  -7.589   9.068  1.00  0.00           N  
ATOM    830  CA  ALA A  57     -17.545  -6.735   8.249  1.00  0.00           C  
ATOM    831  C   ALA A  57     -16.946  -5.333   8.035  1.00  0.00           C  
ATOM    832  O   ALA A  57     -16.916  -4.843   6.902  1.00  0.00           O  
ATOM    833  CB  ALA A  57     -18.932  -6.663   8.901  1.00  0.00           C  
ATOM    834  H   ALA A  57     -17.035  -7.905   9.961  1.00  0.00           H  
ATOM    835  HA  ALA A  57     -17.652  -7.196   7.267  1.00  0.00           H  
ATOM    836  HB1 ALA A  57     -18.859  -6.222   9.895  1.00  0.00           H  
ATOM    837  HB2 ALA A  57     -19.594  -6.052   8.287  1.00  0.00           H  
ATOM    838  HB3 ALA A  57     -19.351  -7.665   8.987  1.00  0.00           H  
ATOM    839  N   LEU A  58     -16.432  -4.693   9.092  1.00  0.00           N  
ATOM    840  CA  LEU A  58     -15.793  -3.375   9.010  1.00  0.00           C  
ATOM    841  C   LEU A  58     -14.516  -3.408   8.163  1.00  0.00           C  
ATOM    842  O   LEU A  58     -14.352  -2.577   7.269  1.00  0.00           O  
ATOM    843  CB  LEU A  58     -15.483  -2.861  10.429  1.00  0.00           C  
ATOM    844  CG  LEU A  58     -16.708  -2.335  11.197  1.00  0.00           C  
ATOM    845  CD1 LEU A  58     -16.329  -2.080  12.655  1.00  0.00           C  
ATOM    846  CD2 LEU A  58     -17.213  -1.020  10.596  1.00  0.00           C  
ATOM    847  H   LEU A  58     -16.487  -5.145   9.994  1.00  0.00           H  
ATOM    848  HA  LEU A  58     -16.472  -2.684   8.511  1.00  0.00           H  
ATOM    849  HB2 LEU A  58     -15.022  -3.667  11.000  1.00  0.00           H  
ATOM    850  HB3 LEU A  58     -14.752  -2.056  10.358  1.00  0.00           H  
ATOM    851  HG  LEU A  58     -17.512  -3.070  11.168  1.00  0.00           H  
ATOM    852 HD11 LEU A  58     -15.986  -3.011  13.106  1.00  0.00           H  
ATOM    853 HD12 LEU A  58     -15.537  -1.334  12.725  1.00  0.00           H  
ATOM    854 HD13 LEU A  58     -17.199  -1.730  13.211  1.00  0.00           H  
ATOM    855 HD21 LEU A  58     -16.406  -0.289  10.560  1.00  0.00           H  
ATOM    856 HD22 LEU A  58     -18.017  -0.628  11.219  1.00  0.00           H  
ATOM    857 HD23 LEU A  58     -17.605  -1.186   9.592  1.00  0.00           H  
ATOM    858  N   ILE A  59     -13.640  -4.390   8.398  1.00  0.00           N  
ATOM    859  CA  ILE A  59     -12.397  -4.580   7.638  1.00  0.00           C  
ATOM    860  C   ILE A  59     -12.708  -4.820   6.160  1.00  0.00           C  
ATOM    861  O   ILE A  59     -12.102  -4.188   5.295  1.00  0.00           O  
ATOM    862  CB  ILE A  59     -11.576  -5.750   8.231  1.00  0.00           C  
ATOM    863  CG1 ILE A  59     -10.978  -5.345   9.595  1.00  0.00           C  
ATOM    864  CG2 ILE A  59     -10.426  -6.176   7.297  1.00  0.00           C  
ATOM    865  CD1 ILE A  59     -10.296  -6.503  10.333  1.00  0.00           C  
ATOM    866  H   ILE A  59     -13.850  -5.038   9.144  1.00  0.00           H  
ATOM    867  HA  ILE A  59     -11.803  -3.669   7.700  1.00  0.00           H  
ATOM    868  HB  ILE A  59     -12.237  -6.605   8.369  1.00  0.00           H  
ATOM    869 HG12 ILE A  59     -11.761  -4.946  10.239  1.00  0.00           H  
ATOM    870 HG13 ILE A  59     -10.238  -4.561   9.433  1.00  0.00           H  
ATOM    871 HG21 ILE A  59     -10.805  -6.505   6.329  1.00  0.00           H  
ATOM    872 HG22 ILE A  59      -9.882  -7.021   7.721  1.00  0.00           H  
ATOM    873 HG23 ILE A  59      -9.749  -5.334   7.156  1.00  0.00           H  
ATOM    874 HD11 ILE A  59     -10.138  -6.229  11.376  1.00  0.00           H  
ATOM    875 HD12 ILE A  59     -10.926  -7.392  10.291  1.00  0.00           H  
ATOM    876 HD13 ILE A  59      -9.328  -6.725   9.885  1.00  0.00           H  
ATOM    877  N   HIS A  60     -13.655  -5.711   5.862  1.00  0.00           N  
ATOM    878  CA  HIS A  60     -14.035  -6.030   4.489  1.00  0.00           C  
ATOM    879  C   HIS A  60     -14.566  -4.799   3.752  1.00  0.00           C  
ATOM    880  O   HIS A  60     -14.105  -4.478   2.656  1.00  0.00           O  
ATOM    881  CB  HIS A  60     -15.081  -7.147   4.511  1.00  0.00           C  
ATOM    882  CG  HIS A  60     -15.427  -7.631   3.133  1.00  0.00           C  
ATOM    883  CD2 HIS A  60     -16.572  -7.381   2.424  1.00  0.00           C  
ATOM    884  ND1 HIS A  60     -14.630  -8.439   2.357  1.00  0.00           N  
ATOM    885  CE1 HIS A  60     -15.284  -8.690   1.214  1.00  0.00           C  
ATOM    886  NE2 HIS A  60     -16.474  -8.078   1.214  1.00  0.00           N  
ATOM    887  H   HIS A  60     -14.112  -6.214   6.609  1.00  0.00           H  
ATOM    888  HA  HIS A  60     -13.154  -6.384   3.953  1.00  0.00           H  
ATOM    889  HB2 HIS A  60     -15.986  -6.803   5.012  1.00  0.00           H  
ATOM    890  HB3 HIS A  60     -14.685  -7.995   5.070  1.00  0.00           H  
ATOM    891  HD1 HIS A  60     -13.736  -8.825   2.624  1.00  0.00           H  
ATOM    892  HD2 HIS A  60     -17.406  -6.772   2.740  1.00  0.00           H  
ATOM    893  HE1 HIS A  60     -14.923  -9.322   0.416  1.00  0.00           H  
ATOM    894  N   SER A  61     -15.468  -4.058   4.395  1.00  0.00           N  
ATOM    895  CA  SER A  61     -16.067  -2.852   3.823  1.00  0.00           C  
ATOM    896  C   SER A  61     -15.032  -1.740   3.612  1.00  0.00           C  
ATOM    897  O   SER A  61     -15.064  -1.031   2.601  1.00  0.00           O  
ATOM    898  CB  SER A  61     -17.165  -2.342   4.750  1.00  0.00           C  
ATOM    899  OG  SER A  61     -18.122  -3.328   5.047  1.00  0.00           O  
ATOM    900  H   SER A  61     -15.795  -4.377   5.296  1.00  0.00           H  
ATOM    901  HA  SER A  61     -16.513  -3.096   2.859  1.00  0.00           H  
ATOM    902  HB2 SER A  61     -17.678  -1.520   4.250  1.00  0.00           H  
ATOM    903  HB3 SER A  61     -16.713  -2.003   5.682  1.00  0.00           H  
ATOM    904  HG  SER A  61     -17.748  -3.935   5.690  1.00  0.00           H  
ATOM    905  N   MET A  62     -14.069  -1.606   4.530  1.00  0.00           N  
ATOM    906  CA  MET A  62     -12.954  -0.673   4.381  1.00  0.00           C  
ATOM    907  C   MET A  62     -12.059  -1.073   3.208  1.00  0.00           C  
ATOM    908  O   MET A  62     -11.701  -0.222   2.393  1.00  0.00           O  
ATOM    909  CB  MET A  62     -12.147  -0.596   5.687  1.00  0.00           C  
ATOM    910  CG  MET A  62     -10.973   0.383   5.557  1.00  0.00           C  
ATOM    911  SD  MET A  62     -11.426   2.092   5.157  1.00  0.00           S  
ATOM    912  CE  MET A  62     -11.967   2.707   6.766  1.00  0.00           C  
ATOM    913  H   MET A  62     -14.116  -2.166   5.370  1.00  0.00           H  
ATOM    914  HA  MET A  62     -13.361   0.315   4.165  1.00  0.00           H  
ATOM    915  HB2 MET A  62     -12.796  -0.273   6.501  1.00  0.00           H  
ATOM    916  HB3 MET A  62     -11.755  -1.582   5.936  1.00  0.00           H  
ATOM    917  HG2 MET A  62     -10.299   0.022   4.781  1.00  0.00           H  
ATOM    918  HG3 MET A  62     -10.410   0.382   6.490  1.00  0.00           H  
ATOM    919  HE1 MET A  62     -12.650   1.992   7.226  1.00  0.00           H  
ATOM    920  HE2 MET A  62     -11.088   2.871   7.389  1.00  0.00           H  
ATOM    921  HE3 MET A  62     -12.481   3.660   6.643  1.00  0.00           H  
ATOM    922  N   TRP A  63     -11.719  -2.359   3.089  1.00  0.00           N  
ATOM    923  CA  TRP A  63     -10.905  -2.864   1.985  1.00  0.00           C  
ATOM    924  C   TRP A  63     -11.576  -2.627   0.633  1.00  0.00           C  
ATOM    925  O   TRP A  63     -10.935  -2.112  -0.276  1.00  0.00           O  
ATOM    926  CB  TRP A  63     -10.592  -4.350   2.190  1.00  0.00           C  
ATOM    927  CG  TRP A  63      -9.734  -4.926   1.106  1.00  0.00           C  
ATOM    928  CD1 TRP A  63      -8.386  -4.851   1.041  1.00  0.00           C  
ATOM    929  CD2 TRP A  63     -10.155  -5.600  -0.121  1.00  0.00           C  
ATOM    930  CE2 TRP A  63      -8.993  -5.898  -0.893  1.00  0.00           C  
ATOM    931  CE3 TRP A  63     -11.401  -5.975  -0.664  1.00  0.00           C  
ATOM    932  NE1 TRP A  63      -7.944  -5.427  -0.135  1.00  0.00           N  
ATOM    933  CZ2 TRP A  63      -9.061  -6.529  -2.143  1.00  0.00           C  
ATOM    934  CZ3 TRP A  63     -11.485  -6.605  -1.921  1.00  0.00           C  
ATOM    935  CH2 TRP A  63     -10.320  -6.880  -2.660  1.00  0.00           C  
ATOM    936  H   TRP A  63     -12.044  -3.014   3.786  1.00  0.00           H  
ATOM    937  HA  TRP A  63      -9.963  -2.316   1.965  1.00  0.00           H  
ATOM    938  HB2 TRP A  63     -10.088  -4.483   3.147  1.00  0.00           H  
ATOM    939  HB3 TRP A  63     -11.524  -4.914   2.230  1.00  0.00           H  
ATOM    940  HD1 TRP A  63      -7.761  -4.382   1.786  1.00  0.00           H  
ATOM    941  HE1 TRP A  63      -6.977  -5.446  -0.425  1.00  0.00           H  
ATOM    942  HE3 TRP A  63     -12.298  -5.769  -0.100  1.00  0.00           H  
ATOM    943  HZ2 TRP A  63      -8.163  -6.722  -2.710  1.00  0.00           H  
ATOM    944  HZ3 TRP A  63     -12.450  -6.871  -2.326  1.00  0.00           H  
ATOM    945  HH2 TRP A  63     -10.394  -7.349  -3.629  1.00  0.00           H  
ATOM    946  N   GLN A  64     -12.873  -2.909   0.512  1.00  0.00           N  
ATOM    947  CA  GLN A  64     -13.623  -2.647  -0.717  1.00  0.00           C  
ATOM    948  C   GLN A  64     -13.728  -1.155  -1.034  1.00  0.00           C  
ATOM    949  O   GLN A  64     -13.643  -0.768  -2.197  1.00  0.00           O  
ATOM    950  CB  GLN A  64     -15.028  -3.221  -0.582  1.00  0.00           C  
ATOM    951  CG  GLN A  64     -15.030  -4.751  -0.652  1.00  0.00           C  
ATOM    952  CD  GLN A  64     -16.436  -5.277  -0.463  1.00  0.00           C  
ATOM    953  NE2 GLN A  64     -16.841  -6.306  -1.170  1.00  0.00           N  
ATOM    954  OE1 GLN A  64     -17.188  -4.763   0.340  1.00  0.00           O  
ATOM    955  H   GLN A  64     -13.351  -3.343   1.289  1.00  0.00           H  
ATOM    956  HA  GLN A  64     -13.121  -3.126  -1.557  1.00  0.00           H  
ATOM    957  HB2 GLN A  64     -15.461  -2.885   0.360  1.00  0.00           H  
ATOM    958  HB3 GLN A  64     -15.647  -2.845  -1.397  1.00  0.00           H  
ATOM    959  HG2 GLN A  64     -14.640  -5.072  -1.617  1.00  0.00           H  
ATOM    960  HG3 GLN A  64     -14.412  -5.170   0.143  1.00  0.00           H  
ATOM    961 HE21 GLN A  64     -17.704  -6.702  -0.827  1.00  0.00           H  
ATOM    962 HE22 GLN A  64     -16.201  -6.826  -1.754  1.00  0.00           H  
ATOM    963  N   THR A  65     -13.865  -0.301  -0.016  1.00  0.00           N  
ATOM    964  CA  THR A  65     -13.825   1.154  -0.210  1.00  0.00           C  
ATOM    965  C   THR A  65     -12.464   1.587  -0.745  1.00  0.00           C  
ATOM    966  O   THR A  65     -12.396   2.324  -1.728  1.00  0.00           O  
ATOM    967  CB  THR A  65     -14.118   1.905   1.092  1.00  0.00           C  
ATOM    968  CG2 THR A  65     -14.107   3.421   0.872  1.00  0.00           C  
ATOM    969  OG1 THR A  65     -15.393   1.540   1.563  1.00  0.00           O  
ATOM    970  H   THR A  65     -13.982  -0.676   0.915  1.00  0.00           H  
ATOM    971  HA  THR A  65     -14.579   1.434  -0.945  1.00  0.00           H  
ATOM    972  HB  THR A  65     -13.371   1.651   1.844  1.00  0.00           H  
ATOM    973  HG1 THR A  65     -15.341   0.639   1.890  1.00  0.00           H  
ATOM    974 HG21 THR A  65     -14.958   3.720   0.261  1.00  0.00           H  
ATOM    975 HG22 THR A  65     -14.133   3.925   1.838  1.00  0.00           H  
ATOM    976 HG23 THR A  65     -13.184   3.743   0.389  1.00  0.00           H  
ATOM    977  N   ALA A  66     -11.378   1.124  -0.124  1.00  0.00           N  
ATOM    978  CA  ALA A  66     -10.019   1.428  -0.553  1.00  0.00           C  
ATOM    979  C   ALA A  66      -9.733   0.891  -1.968  1.00  0.00           C  
ATOM    980  O   ALA A  66      -9.154   1.607  -2.780  1.00  0.00           O  
ATOM    981  CB  ALA A  66      -9.050   0.869   0.495  1.00  0.00           C  
ATOM    982  H   ALA A  66     -11.497   0.514   0.672  1.00  0.00           H  
ATOM    983  HA  ALA A  66      -9.895   2.510  -0.588  1.00  0.00           H  
ATOM    984  HB1 ALA A  66      -9.236   1.344   1.458  1.00  0.00           H  
ATOM    985  HB2 ALA A  66      -9.186  -0.208   0.594  1.00  0.00           H  
ATOM    986  HB3 ALA A  66      -8.024   1.073   0.190  1.00  0.00           H  
ATOM    987  N   ASP A  67     -10.189  -0.319  -2.300  1.00  0.00           N  
ATOM    988  CA  ASP A  67     -10.083  -0.904  -3.643  1.00  0.00           C  
ATOM    989  C   ASP A  67     -10.899  -0.109  -4.677  1.00  0.00           C  
ATOM    990  O   ASP A  67     -10.405   0.218  -5.757  1.00  0.00           O  
ATOM    991  CB  ASP A  67     -10.528  -2.374  -3.588  1.00  0.00           C  
ATOM    992  CG  ASP A  67     -10.424  -3.052  -4.958  1.00  0.00           C  
ATOM    993  OD1 ASP A  67      -9.304  -3.140  -5.502  1.00  0.00           O  
ATOM    994  OD2 ASP A  67     -11.477  -3.458  -5.509  1.00  0.00           O1-
ATOM    995  H   ASP A  67     -10.613  -0.887  -1.580  1.00  0.00           H  
ATOM    996  HA  ASP A  67      -9.040  -0.881  -3.962  1.00  0.00           H  
ATOM    997  HB2 ASP A  67      -9.897  -2.913  -2.881  1.00  0.00           H  
ATOM    998  HB3 ASP A  67     -11.558  -2.427  -3.235  1.00  0.00           H  
ATOM    999  N   GLY A  68     -12.124   0.294  -4.330  1.00  0.00           N  
ATOM   1000  CA  GLY A  68     -12.971   1.140  -5.172  1.00  0.00           C  
ATOM   1001  C   GLY A  68     -12.357   2.517  -5.440  1.00  0.00           C  
ATOM   1002  O   GLY A  68     -12.376   2.991  -6.579  1.00  0.00           O  
ATOM   1003  H   GLY A  68     -12.497  -0.028  -3.449  1.00  0.00           H  
ATOM   1004  HA2 GLY A  68     -13.140   0.640  -6.126  1.00  0.00           H  
ATOM   1005  HA3 GLY A  68     -13.928   1.281  -4.670  1.00  0.00           H  
ATOM   1006  N   ILE A  69     -11.756   3.137  -4.418  1.00  0.00           N  
ATOM   1007  CA  ILE A  69     -10.945   4.355  -4.558  1.00  0.00           C  
ATOM   1008  C   ILE A  69      -9.756   4.084  -5.483  1.00  0.00           C  
ATOM   1009  O   ILE A  69      -9.512   4.860  -6.406  1.00  0.00           O  
ATOM   1010  CB  ILE A  69     -10.476   4.859  -3.171  1.00  0.00           C  
ATOM   1011  CG1 ILE A  69     -11.669   5.433  -2.382  1.00  0.00           C  
ATOM   1012  CG2 ILE A  69      -9.398   5.955  -3.290  1.00  0.00           C  
ATOM   1013  CD1 ILE A  69     -11.408   5.616  -0.883  1.00  0.00           C  
ATOM   1014  H   ILE A  69     -11.796   2.694  -3.512  1.00  0.00           H  
ATOM   1015  HA  ILE A  69     -11.546   5.134  -5.028  1.00  0.00           H  
ATOM   1016  HB  ILE A  69     -10.054   4.021  -2.616  1.00  0.00           H  
ATOM   1017 HG12 ILE A  69     -12.543   4.793  -2.497  1.00  0.00           H  
ATOM   1018 HG13 ILE A  69     -11.897   6.410  -2.808  1.00  0.00           H  
ATOM   1019 HG21 ILE A  69      -9.066   6.257  -2.296  1.00  0.00           H  
ATOM   1020 HG22 ILE A  69      -9.791   6.818  -3.826  1.00  0.00           H  
ATOM   1021 HG23 ILE A  69      -8.512   5.579  -3.803  1.00  0.00           H  
ATOM   1022 HD11 ILE A  69     -10.661   6.392  -0.714  1.00  0.00           H  
ATOM   1023 HD12 ILE A  69     -11.060   4.677  -0.452  1.00  0.00           H  
ATOM   1024 HD13 ILE A  69     -12.333   5.911  -0.388  1.00  0.00           H  
ATOM   1025  N   GLY A  70      -9.047   2.973  -5.278  1.00  0.00           N  
ATOM   1026  CA  GLY A  70      -7.843   2.648  -6.035  1.00  0.00           C  
ATOM   1027  C   GLY A  70      -8.062   2.346  -7.504  1.00  0.00           C  
ATOM   1028  O   GLY A  70      -7.237   2.711  -8.340  1.00  0.00           O  
ATOM   1029  H   GLY A  70      -9.288   2.380  -4.497  1.00  0.00           H  
ATOM   1030  HA2 GLY A  70      -7.214   3.538  -6.037  1.00  0.00           H  
ATOM   1031  HA3 GLY A  70      -7.326   1.808  -5.571  1.00  0.00           H  
ATOM   1032  N   LYS A  71      -9.215   1.785  -7.855  1.00  0.00           N  
ATOM   1033  CA  LYS A  71      -9.619   1.614  -9.253  1.00  0.00           C  
ATOM   1034  C   LYS A  71      -9.911   2.947  -9.944  1.00  0.00           C  
ATOM   1035  O   LYS A  71      -9.611   3.081 -11.125  1.00  0.00           O  
ATOM   1036  CB  LYS A  71     -10.820   0.664  -9.307  1.00  0.00           C  
ATOM   1037  CG  LYS A  71     -10.370  -0.781  -9.047  1.00  0.00           C  
ATOM   1038  CD  LYS A  71     -11.571  -1.699  -8.817  1.00  0.00           C  
ATOM   1039  CE  LYS A  71     -11.065  -3.134  -8.658  1.00  0.00           C  
ATOM   1040  NZ  LYS A  71     -12.088  -4.007  -8.044  1.00  0.00           N1+
ATOM   1041  H   LYS A  71      -9.804   1.425  -7.118  1.00  0.00           H  
ATOM   1042  HA  LYS A  71      -8.795   1.169  -9.811  1.00  0.00           H  
ATOM   1043  HB2 LYS A  71     -11.278   0.712 -10.295  1.00  0.00           H  
ATOM   1044  HB3 LYS A  71     -11.558   0.968  -8.565  1.00  0.00           H  
ATOM   1045  HG2 LYS A  71      -9.799  -1.133  -9.905  1.00  0.00           H  
ATOM   1046  HG3 LYS A  71      -9.731  -0.824  -8.165  1.00  0.00           H  
ATOM   1047  HD2 LYS A  71     -12.071  -1.386  -7.900  1.00  0.00           H  
ATOM   1048  HD3 LYS A  71     -12.264  -1.637  -9.656  1.00  0.00           H  
ATOM   1049  HE2 LYS A  71     -10.754  -3.518  -9.630  1.00  0.00           H  
ATOM   1050  HE3 LYS A  71     -10.197  -3.117  -8.000  1.00  0.00           H  
ATOM   1051  HZ1 LYS A  71     -13.000  -3.923  -8.468  1.00  0.00           H  
ATOM   1052  HZ2 LYS A  71     -11.769  -4.965  -8.008  1.00  0.00           H  
ATOM   1053  HZ3 LYS A  71     -12.138  -3.744  -7.070  1.00  0.00           H  
ATOM   1054  N   LYS A  72     -10.465   3.937  -9.230  1.00  0.00           N  
ATOM   1055  CA  LYS A  72     -10.791   5.262  -9.797  1.00  0.00           C  
ATOM   1056  C   LYS A  72      -9.603   6.219  -9.839  1.00  0.00           C  
ATOM   1057  O   LYS A  72      -9.484   6.991 -10.782  1.00  0.00           O  
ATOM   1058  CB  LYS A  72     -11.951   5.904  -9.026  1.00  0.00           C  
ATOM   1059  CG  LYS A  72     -13.280   5.203  -9.330  1.00  0.00           C  
ATOM   1060  CD  LYS A  72     -14.456   6.008  -8.769  1.00  0.00           C  
ATOM   1061  CE  LYS A  72     -15.762   5.293  -9.125  1.00  0.00           C  
ATOM   1062  NZ  LYS A  72     -16.954   6.061  -8.692  1.00  0.00           N1+
ATOM   1063  H   LYS A  72     -10.662   3.757  -8.256  1.00  0.00           H  
ATOM   1064  HA  LYS A  72     -11.088   5.140 -10.838  1.00  0.00           H  
ATOM   1065  HB2 LYS A  72     -11.750   5.878  -7.955  1.00  0.00           H  
ATOM   1066  HB3 LYS A  72     -12.031   6.946  -9.334  1.00  0.00           H  
ATOM   1067  HG2 LYS A  72     -13.276   4.204  -8.894  1.00  0.00           H  
ATOM   1068  HG3 LYS A  72     -13.399   5.114 -10.410  1.00  0.00           H  
ATOM   1069  HD2 LYS A  72     -14.357   6.085  -7.687  1.00  0.00           H  
ATOM   1070  HD3 LYS A  72     -14.450   7.006  -9.206  1.00  0.00           H  
ATOM   1071  HE2 LYS A  72     -15.794   5.130 -10.203  1.00  0.00           H  
ATOM   1072  HE3 LYS A  72     -15.757   4.315  -8.643  1.00  0.00           H  
ATOM   1073  HZ1 LYS A  72     -17.777   5.488  -8.814  1.00  0.00           H  
ATOM   1074  HZ2 LYS A  72     -17.057   6.911  -9.226  1.00  0.00           H  
ATOM   1075  HZ3 LYS A  72     -16.884   6.288  -7.710  1.00  0.00           H  
ATOM   1076  N   ASN A  73      -8.735   6.152  -8.835  1.00  0.00           N  
ATOM   1077  CA  ASN A  73      -7.600   7.058  -8.658  1.00  0.00           C  
ATOM   1078  C   ASN A  73      -6.254   6.358  -8.885  1.00  0.00           C  
ATOM   1079  O   ASN A  73      -5.222   6.754  -8.333  1.00  0.00           O  
ATOM   1080  CB  ASN A  73      -7.691   7.691  -7.270  1.00  0.00           C  
ATOM   1081  CG  ASN A  73      -8.939   8.505  -7.025  1.00  0.00           C  
ATOM   1082  ND2 ASN A  73      -9.294   8.672  -5.775  1.00  0.00           N  
ATOM   1083  OD1 ASN A  73      -9.583   9.031  -7.916  1.00  0.00           O  
ATOM   1084  H   ASN A  73      -8.943   5.512  -8.082  1.00  0.00           H  
ATOM   1085  HA  ASN A  73      -7.660   7.856  -9.397  1.00  0.00           H  
ATOM   1086  HB2 ASN A  73      -7.599   6.917  -6.508  1.00  0.00           H  
ATOM   1087  HB3 ASN A  73      -6.857   8.386  -7.173  1.00  0.00           H  
ATOM   1088 HD21 ASN A  73      -8.710   8.281  -5.049  1.00  0.00           H  
ATOM   1089 HD22 ASN A  73     -10.096   9.262  -5.604  1.00  0.00           H  
ATOM   1090  N   GLY A  74      -6.277   5.273  -9.650  1.00  0.00           N  
ATOM   1091  CA  GLY A  74      -5.090   4.518  -9.989  1.00  0.00           C  
ATOM   1092  C   GLY A  74      -4.210   5.271 -10.980  1.00  0.00           C  
ATOM   1093  O   GLY A  74      -4.699   6.007 -11.838  1.00  0.00           O  
ATOM   1094  H   GLY A  74      -7.156   4.984 -10.055  1.00  0.00           H  
ATOM   1095  HA2 GLY A  74      -4.530   4.312  -9.077  1.00  0.00           H  
ATOM   1096  HA3 GLY A  74      -5.395   3.566 -10.423  1.00  0.00           H  
ATOM   1097  N   TYR A  75      -2.901   5.087 -10.865  1.00  0.00           N  
ATOM   1098  CA  TYR A  75      -1.934   5.649 -11.799  1.00  0.00           C  
ATOM   1099  C   TYR A  75      -0.839   4.638 -12.114  1.00  0.00           C  
ATOM   1100  O   TYR A  75      -0.543   3.733 -11.334  1.00  0.00           O  
ATOM   1101  CB  TYR A  75      -1.379   6.982 -11.280  1.00  0.00           C  
ATOM   1102  CG  TYR A  75      -0.558   6.908 -10.007  1.00  0.00           C  
ATOM   1103  CD1 TYR A  75      -1.209   6.906  -8.758  1.00  0.00           C  
ATOM   1104  CD2 TYR A  75       0.850   6.917 -10.064  1.00  0.00           C  
ATOM   1105  CE1 TYR A  75      -0.454   6.895  -7.570  1.00  0.00           C  
ATOM   1106  CE2 TYR A  75       1.603   6.925  -8.872  1.00  0.00           C  
ATOM   1107  CZ  TYR A  75       0.953   6.887  -7.623  1.00  0.00           C  
ATOM   1108  OH  TYR A  75       1.665   6.832  -6.466  1.00  0.00           O  
ATOM   1109  H   TYR A  75      -2.563   4.451 -10.157  1.00  0.00           H  
ATOM   1110  HA  TYR A  75      -2.447   5.858 -12.738  1.00  0.00           H  
ATOM   1111  HB2 TYR A  75      -2.212   7.665 -11.117  1.00  0.00           H  
ATOM   1112  HB3 TYR A  75      -0.761   7.419 -12.065  1.00  0.00           H  
ATOM   1113  HD1 TYR A  75      -2.287   6.940  -8.709  1.00  0.00           H  
ATOM   1114  HD2 TYR A  75       1.359   6.965 -11.016  1.00  0.00           H  
ATOM   1115  HE1 TYR A  75      -0.937   6.939  -6.605  1.00  0.00           H  
ATOM   1116  HE2 TYR A  75       2.680   7.000  -8.907  1.00  0.00           H  
ATOM   1117  HH  TYR A  75       2.604   6.993  -6.586  1.00  0.00           H  
ATOM   1118  N   THR A  76      -0.230   4.782 -13.287  1.00  0.00           N  
ATOM   1119  CA  THR A  76       0.857   3.894 -13.702  1.00  0.00           C  
ATOM   1120  C   THR A  76       2.174   4.372 -13.108  1.00  0.00           C  
ATOM   1121  O   THR A  76       2.557   5.520 -13.304  1.00  0.00           O  
ATOM   1122  CB  THR A  76       0.947   3.818 -15.227  1.00  0.00           C  
ATOM   1123  CG2 THR A  76       1.973   2.790 -15.677  1.00  0.00           C  
ATOM   1124  OG1 THR A  76      -0.289   3.387 -15.744  1.00  0.00           O  
ATOM   1125  H   THR A  76      -0.433   5.599 -13.845  1.00  0.00           H  
ATOM   1126  HA  THR A  76       0.657   2.887 -13.335  1.00  0.00           H  
ATOM   1127  HB  THR A  76       1.194   4.797 -15.638  1.00  0.00           H  
ATOM   1128  HG1 THR A  76      -0.984   3.870 -15.291  1.00  0.00           H  
ATOM   1129 HG21 THR A  76       2.976   3.086 -15.370  1.00  0.00           H  
ATOM   1130 HG22 THR A  76       1.714   1.828 -15.235  1.00  0.00           H  
ATOM   1131 HG23 THR A  76       1.950   2.710 -16.764  1.00  0.00           H  
ATOM   1132  N   VAL A  77       2.886   3.481 -12.422  1.00  0.00           N  
ATOM   1133  CA  VAL A  77       4.238   3.709 -11.908  1.00  0.00           C  
ATOM   1134  C   VAL A  77       5.209   2.875 -12.728  1.00  0.00           C  
ATOM   1135  O   VAL A  77       5.300   1.656 -12.567  1.00  0.00           O  
ATOM   1136  CB  VAL A  77       4.340   3.363 -10.413  1.00  0.00           C  
ATOM   1137  CG1 VAL A  77       5.755   3.618  -9.878  1.00  0.00           C  
ATOM   1138  CG2 VAL A  77       3.381   4.218  -9.588  1.00  0.00           C  
ATOM   1139  H   VAL A  77       2.486   2.566 -12.272  1.00  0.00           H  
ATOM   1140  HA  VAL A  77       4.507   4.760 -12.022  1.00  0.00           H  
ATOM   1141  HB  VAL A  77       4.089   2.314 -10.258  1.00  0.00           H  
ATOM   1142 HG11 VAL A  77       6.492   3.025 -10.419  1.00  0.00           H  
ATOM   1143 HG12 VAL A  77       5.801   3.341  -8.824  1.00  0.00           H  
ATOM   1144 HG13 VAL A  77       5.999   4.676  -9.980  1.00  0.00           H  
ATOM   1145 HG21 VAL A  77       3.478   3.982  -8.528  1.00  0.00           H  
ATOM   1146 HG22 VAL A  77       2.349   4.043  -9.892  1.00  0.00           H  
ATOM   1147 HG23 VAL A  77       3.633   5.266  -9.750  1.00  0.00           H  
ATOM   1148  N   TYR A  78       5.962   3.531 -13.597  1.00  0.00           N  
ATOM   1149  CA  TYR A  78       7.085   2.925 -14.285  1.00  0.00           C  
ATOM   1150  C   TYR A  78       8.297   2.864 -13.353  1.00  0.00           C  
ATOM   1151  O   TYR A  78       8.644   3.823 -12.656  1.00  0.00           O  
ATOM   1152  CB  TYR A  78       7.380   3.681 -15.577  1.00  0.00           C  
ATOM   1153  CG  TYR A  78       6.283   3.580 -16.613  1.00  0.00           C  
ATOM   1154  CD1 TYR A  78       6.242   2.469 -17.478  1.00  0.00           C  
ATOM   1155  CD2 TYR A  78       5.302   4.585 -16.703  1.00  0.00           C  
ATOM   1156  CE1 TYR A  78       5.233   2.376 -18.454  1.00  0.00           C  
ATOM   1157  CE2 TYR A  78       4.276   4.480 -17.662  1.00  0.00           C  
ATOM   1158  CZ  TYR A  78       4.252   3.383 -18.549  1.00  0.00           C  
ATOM   1159  OH  TYR A  78       3.279   3.284 -19.490  1.00  0.00           O  
ATOM   1160  H   TYR A  78       5.888   4.537 -13.635  1.00  0.00           H  
ATOM   1161  HA  TYR A  78       6.816   1.906 -14.563  1.00  0.00           H  
ATOM   1162  HB2 TYR A  78       8.277   3.234 -16.006  1.00  0.00           H  
ATOM   1163  HB3 TYR A  78       7.591   4.728 -15.360  1.00  0.00           H  
ATOM   1164  HD1 TYR A  78       6.992   1.697 -17.400  1.00  0.00           H  
ATOM   1165  HD2 TYR A  78       5.336   5.430 -16.031  1.00  0.00           H  
ATOM   1166  HE1 TYR A  78       5.200   1.542 -19.139  1.00  0.00           H  
ATOM   1167  HE2 TYR A  78       3.509   5.238 -17.718  1.00  0.00           H  
ATOM   1168  HH  TYR A  78       2.676   4.031 -19.471  1.00  0.00           H  
ATOM   1169  N   ASN A  79       8.945   1.706 -13.322  1.00  0.00           N  
ATOM   1170  CA  ASN A  79      10.136   1.461 -12.521  1.00  0.00           C  
ATOM   1171  C   ASN A  79      11.233   0.803 -13.356  1.00  0.00           C  
ATOM   1172  O   ASN A  79      10.988   0.290 -14.453  1.00  0.00           O  
ATOM   1173  CB  ASN A  79       9.766   0.661 -11.260  1.00  0.00           C  
ATOM   1174  CG  ASN A  79       9.249  -0.731 -11.569  1.00  0.00           C  
ATOM   1175  ND2 ASN A  79       8.036  -1.043 -11.189  1.00  0.00           N  
ATOM   1176  OD1 ASN A  79       9.912  -1.570 -12.141  1.00  0.00           O  
ATOM   1177  H   ASN A  79       8.662   0.984 -13.970  1.00  0.00           H  
ATOM   1178  HA  ASN A  79      10.545   2.419 -12.199  1.00  0.00           H  
ATOM   1179  HB2 ASN A  79      10.646   0.558 -10.626  1.00  0.00           H  
ATOM   1180  HB3 ASN A  79       9.015   1.218 -10.699  1.00  0.00           H  
ATOM   1181 HD21 ASN A  79       7.420  -0.292 -10.911  1.00  0.00           H  
ATOM   1182 HD22 ASN A  79       7.689  -1.915 -11.562  1.00  0.00           H  
ATOM   1183  N   GLY A  80      12.459   0.868 -12.835  1.00  0.00           N  
ATOM   1184  CA  GLY A  80      13.636   0.437 -13.576  1.00  0.00           C  
ATOM   1185  C   GLY A  80      13.745   1.186 -14.903  1.00  0.00           C  
ATOM   1186  O   GLY A  80      13.905   0.550 -15.946  1.00  0.00           O  
ATOM   1187  H   GLY A  80      12.596   1.366 -11.967  1.00  0.00           H  
ATOM   1188  HA2 GLY A  80      13.586  -0.635 -13.764  1.00  0.00           H  
ATOM   1189  HA3 GLY A  80      14.523   0.659 -12.983  1.00  0.00           H  
ATOM   1190  N   CYS A  81      13.544   2.506 -14.846  1.00  0.00           N  
ATOM   1191  CA  CYS A  81      13.609   3.419 -15.977  1.00  0.00           C  
ATOM   1192  C   CYS A  81      15.041   3.892 -16.233  1.00  0.00           C  
ATOM   1193  O   CYS A  81      15.681   4.443 -15.344  1.00  0.00           O  
ATOM   1194  CB  CYS A  81      12.675   4.604 -15.731  1.00  0.00           C  
ATOM   1195  SG  CYS A  81      10.913   4.210 -15.652  1.00  0.00           S  
ATOM   1196  H   CYS A  81      13.366   2.920 -13.942  1.00  0.00           H  
ATOM   1197  HA  CYS A  81      13.254   2.909 -16.873  1.00  0.00           H  
ATOM   1198  HB2 CYS A  81      12.959   5.080 -14.793  1.00  0.00           H  
ATOM   1199  HB3 CYS A  81      12.821   5.333 -16.528  1.00  0.00           H  
ATOM   1200  N   TYR A  82      15.509   3.717 -17.459  1.00  0.00           N  
ATOM   1201  CA  TYR A  82      16.804   4.157 -17.963  1.00  0.00           C  
ATOM   1202  C   TYR A  82      16.616   5.279 -18.982  1.00  0.00           C  
ATOM   1203  O   TYR A  82      15.560   5.399 -19.613  1.00  0.00           O  
ATOM   1204  CB  TYR A  82      17.519   2.976 -18.635  1.00  0.00           C  
ATOM   1205  CG  TYR A  82      17.790   1.790 -17.735  1.00  0.00           C  
ATOM   1206  CD1 TYR A  82      19.056   1.639 -17.140  1.00  0.00           C  
ATOM   1207  CD2 TYR A  82      16.788   0.825 -17.513  1.00  0.00           C  
ATOM   1208  CE1 TYR A  82      19.329   0.512 -16.343  1.00  0.00           C  
ATOM   1209  CE2 TYR A  82      17.049  -0.288 -16.692  1.00  0.00           C  
ATOM   1210  CZ  TYR A  82      18.323  -0.450 -16.115  1.00  0.00           C  
ATOM   1211  OH  TYR A  82      18.571  -1.516 -15.311  1.00  0.00           O  
ATOM   1212  H   TYR A  82      14.908   3.249 -18.122  1.00  0.00           H  
ATOM   1213  HA  TYR A  82      17.425   4.523 -17.146  1.00  0.00           H  
ATOM   1214  HB2 TYR A  82      16.919   2.636 -19.479  1.00  0.00           H  
ATOM   1215  HB3 TYR A  82      18.469   3.327 -19.037  1.00  0.00           H  
ATOM   1216  HD1 TYR A  82      19.816   2.389 -17.301  1.00  0.00           H  
ATOM   1217  HD2 TYR A  82      15.811   0.948 -17.958  1.00  0.00           H  
ATOM   1218  HE1 TYR A  82      20.304   0.395 -15.893  1.00  0.00           H  
ATOM   1219  HE2 TYR A  82      16.274  -1.013 -16.489  1.00  0.00           H  
ATOM   1220  HH  TYR A  82      19.456  -1.462 -14.942  1.00  0.00           H  
ATOM   1221  N   GLY A  83      17.672   6.050 -19.213  1.00  0.00           N  
ATOM   1222  CA  GLY A  83      17.678   7.152 -20.163  1.00  0.00           C  
ATOM   1223  C   GLY A  83      17.203   8.457 -19.547  1.00  0.00           C  
ATOM   1224  O   GLY A  83      16.568   9.229 -20.254  1.00  0.00           O  
ATOM   1225  H   GLY A  83      18.451   5.990 -18.573  1.00  0.00           H  
ATOM   1226  HA2 GLY A  83      18.695   7.302 -20.527  1.00  0.00           H  
ATOM   1227  HA3 GLY A  83      17.027   6.923 -21.006  1.00  0.00           H  
ATOM   1228  N   PHE A  84      17.488   8.694 -18.260  1.00  0.00           N  
ATOM   1229  CA  PHE A  84      17.326  10.010 -17.627  1.00  0.00           C  
ATOM   1230  C   PHE A  84      18.398  11.006 -18.088  1.00  0.00           C  
ATOM   1231  O   PHE A  84      18.239  12.213 -17.919  1.00  0.00           O  
ATOM   1232  CB  PHE A  84      17.366   9.865 -16.102  1.00  0.00           C  
ATOM   1233  CG  PHE A  84      16.090   9.312 -15.507  1.00  0.00           C  
ATOM   1234  CD1 PHE A  84      15.004  10.175 -15.257  1.00  0.00           C  
ATOM   1235  CD2 PHE A  84      15.982   7.945 -15.198  1.00  0.00           C  
ATOM   1236  CE1 PHE A  84      13.820   9.677 -14.687  1.00  0.00           C  
ATOM   1237  CE2 PHE A  84      14.798   7.454 -14.620  1.00  0.00           C  
ATOM   1238  CZ  PHE A  84      13.720   8.316 -14.359  1.00  0.00           C  
ATOM   1239  H   PHE A  84      18.030   8.002 -17.762  1.00  0.00           H  
ATOM   1240  HA  PHE A  84      16.361  10.430 -17.909  1.00  0.00           H  
ATOM   1241  HB2 PHE A  84      17.536  10.847 -15.660  1.00  0.00           H  
ATOM   1242  HB3 PHE A  84      18.210   9.237 -15.819  1.00  0.00           H  
ATOM   1243  HD1 PHE A  84      15.078  11.223 -15.505  1.00  0.00           H  
ATOM   1244  HD2 PHE A  84      16.804   7.275 -15.405  1.00  0.00           H  
ATOM   1245  HE1 PHE A  84      12.986  10.339 -14.506  1.00  0.00           H  
ATOM   1246  HE2 PHE A  84      14.714   6.406 -14.375  1.00  0.00           H  
ATOM   1247  HZ  PHE A  84      12.810   7.939 -13.916  1.00  0.00           H  
ATOM   1248  N   THR A  85      19.468  10.511 -18.712  1.00  0.00           N  
ATOM   1249  CA  THR A  85      20.462  11.310 -19.431  1.00  0.00           C  
ATOM   1250  C   THR A  85      20.750  10.672 -20.790  1.00  0.00           C  
ATOM   1251  O   THR A  85      20.532   9.477 -20.995  1.00  0.00           O  
ATOM   1252  CB  THR A  85      21.757  11.482 -18.618  1.00  0.00           C  
ATOM   1253  CG2 THR A  85      21.523  11.925 -17.173  1.00  0.00           C  
ATOM   1254  OG1 THR A  85      22.485  10.279 -18.587  1.00  0.00           O  
ATOM   1255  H   THR A  85      19.558   9.508 -18.776  1.00  0.00           H  
ATOM   1256  HA  THR A  85      20.049  12.303 -19.611  1.00  0.00           H  
ATOM   1257  HB  THR A  85      22.371  12.236 -19.110  1.00  0.00           H  
ATOM   1258  HG1 THR A  85      23.036  10.293 -17.801  1.00  0.00           H  
ATOM   1259 HG21 THR A  85      22.477  12.160 -16.702  1.00  0.00           H  
ATOM   1260 HG22 THR A  85      21.028  11.137 -16.606  1.00  0.00           H  
ATOM   1261 HG23 THR A  85      20.898  12.818 -17.161  1.00  0.00           H  
ATOM   1262  N   TRP A  86      21.264  11.455 -21.741  1.00  0.00           N  
ATOM   1263  CA  TRP A  86      21.638  10.948 -23.068  1.00  0.00           C  
ATOM   1264  C   TRP A  86      22.822   9.963 -23.034  1.00  0.00           C  
ATOM   1265  O   TRP A  86      23.008   9.205 -23.982  1.00  0.00           O  
ATOM   1266  CB  TRP A  86      21.938  12.141 -23.982  1.00  0.00           C  
ATOM   1267  CG  TRP A  86      23.133  12.957 -23.587  1.00  0.00           C  
ATOM   1268  CD1 TRP A  86      23.121  14.065 -22.811  1.00  0.00           C  
ATOM   1269  CD2 TRP A  86      24.531  12.740 -23.952  1.00  0.00           C  
ATOM   1270  CE2 TRP A  86      25.317  13.772 -23.357  1.00  0.00           C  
ATOM   1271  CE3 TRP A  86      25.216  11.772 -24.719  1.00  0.00           C  
ATOM   1272  NE1 TRP A  86      24.410  14.540 -22.661  1.00  0.00           N  
ATOM   1273  CZ2 TRP A  86      26.706  13.853 -23.529  1.00  0.00           C  
ATOM   1274  CZ3 TRP A  86      26.612  11.840 -24.894  1.00  0.00           C  
ATOM   1275  CH2 TRP A  86      27.356  12.879 -24.307  1.00  0.00           C  
ATOM   1276  H   TRP A  86      21.427  12.432 -21.545  1.00  0.00           H  
ATOM   1277  HA  TRP A  86      20.792  10.402 -23.486  1.00  0.00           H  
ATOM   1278  HB2 TRP A  86      21.063  12.790 -24.018  1.00  0.00           H  
ATOM   1279  HB3 TRP A  86      22.104  11.767 -24.993  1.00  0.00           H  
ATOM   1280  HD1 TRP A  86      22.236  14.522 -22.394  1.00  0.00           H  
ATOM   1281  HE1 TRP A  86      24.640  15.375 -22.142  1.00  0.00           H  
ATOM   1282  HE3 TRP A  86      24.658  10.972 -25.182  1.00  0.00           H  
ATOM   1283  HZ2 TRP A  86      27.261  14.665 -23.082  1.00  0.00           H  
ATOM   1284  HZ3 TRP A  86      27.113  11.096 -25.495  1.00  0.00           H  
ATOM   1285  HH2 TRP A  86      28.422  12.935 -24.473  1.00  0.00           H  
ATOM   1286  N   GLN A  87      23.607   9.964 -21.950  1.00  0.00           N  
ATOM   1287  CA  GLN A  87      24.770   9.090 -21.747  1.00  0.00           C  
ATOM   1288  C   GLN A  87      24.396   7.727 -21.148  1.00  0.00           C  
ATOM   1289  O   GLN A  87      25.199   6.795 -21.177  1.00  0.00           O  
ATOM   1290  CB  GLN A  87      25.767   9.793 -20.810  1.00  0.00           C  
ATOM   1291  CG  GLN A  87      26.333  11.078 -21.423  1.00  0.00           C  
ATOM   1292  CD  GLN A  87      27.262  11.845 -20.494  1.00  0.00           C  
ATOM   1293  NE2 GLN A  87      28.170  12.630 -21.028  1.00  0.00           N  
ATOM   1294  OE1 GLN A  87      27.171  11.790 -19.281  1.00  0.00           O  
ATOM   1295  H   GLN A  87      23.370  10.596 -21.200  1.00  0.00           H  
ATOM   1296  HA  GLN A  87      25.257   8.902 -22.704  1.00  0.00           H  
ATOM   1297  HB2 GLN A  87      25.266  10.027 -19.870  1.00  0.00           H  
ATOM   1298  HB3 GLN A  87      26.597   9.119 -20.597  1.00  0.00           H  
ATOM   1299  HG2 GLN A  87      26.872  10.819 -22.335  1.00  0.00           H  
ATOM   1300  HG3 GLN A  87      25.508  11.748 -21.666  1.00  0.00           H  
ATOM   1301 HE21 GLN A  87      28.776  13.116 -20.382  1.00  0.00           H  
ATOM   1302 HE22 GLN A  87      28.221  12.723 -22.033  1.00  0.00           H  
ATOM   1303  N   GLU A  88      23.200   7.603 -20.569  1.00  0.00           N  
ATOM   1304  CA  GLU A  88      22.788   6.393 -19.867  1.00  0.00           C  
ATOM   1305  C   GLU A  88      22.457   5.265 -20.855  1.00  0.00           C  
ATOM   1306  O   GLU A  88      21.596   5.395 -21.730  1.00  0.00           O  
ATOM   1307  CB  GLU A  88      21.624   6.716 -18.922  1.00  0.00           C  
ATOM   1308  CG  GLU A  88      21.330   5.559 -17.955  1.00  0.00           C  
ATOM   1309  CD  GLU A  88      20.181   5.864 -16.983  1.00  0.00           C  
ATOM   1310  OE1 GLU A  88      19.980   5.050 -16.058  1.00  0.00           O  
ATOM   1311  OE2 GLU A  88      19.430   6.843 -17.216  1.00  0.00           O1-
ATOM   1312  H   GLU A  88      22.551   8.376 -20.599  1.00  0.00           H  
ATOM   1313  HA  GLU A  88      23.625   6.070 -19.248  1.00  0.00           H  
ATOM   1314  HB2 GLU A  88      21.881   7.595 -18.332  1.00  0.00           H  
ATOM   1315  HB3 GLU A  88      20.735   6.939 -19.514  1.00  0.00           H  
ATOM   1316  HG2 GLU A  88      21.067   4.673 -18.533  1.00  0.00           H  
ATOM   1317  HG3 GLU A  88      22.235   5.338 -17.388  1.00  0.00           H  
ATOM   1318  N   SER A  89      23.134   4.125 -20.690  1.00  0.00           N  
ATOM   1319  CA  SER A  89      22.845   2.916 -21.462  1.00  0.00           C  
ATOM   1320  C   SER A  89      21.470   2.355 -21.104  1.00  0.00           C  
ATOM   1321  O   SER A  89      21.094   2.280 -19.934  1.00  0.00           O  
ATOM   1322  CB  SER A  89      23.919   1.852 -21.239  1.00  0.00           C  
ATOM   1323  OG  SER A  89      25.128   2.270 -21.836  1.00  0.00           O  
ATOM   1324  H   SER A  89      23.811   4.073 -19.941  1.00  0.00           H  
ATOM   1325  HA  SER A  89      22.843   3.176 -22.521  1.00  0.00           H  
ATOM   1326  HB2 SER A  89      24.064   1.692 -20.170  1.00  0.00           H  
ATOM   1327  HB3 SER A  89      23.607   0.914 -21.698  1.00  0.00           H  
ATOM   1328  HG  SER A  89      25.294   3.189 -21.612  1.00  0.00           H  
ATOM   1329  N   LYS A  90      20.731   1.918 -22.125  1.00  0.00           N  
ATOM   1330  CA  LYS A  90      19.399   1.317 -21.991  1.00  0.00           C  
ATOM   1331  C   LYS A  90      19.492  -0.185 -22.258  1.00  0.00           C  
ATOM   1332  O   LYS A  90      20.248  -0.586 -23.144  1.00  0.00           O  
ATOM   1333  CB  LYS A  90      18.414   1.992 -22.951  1.00  0.00           C  
ATOM   1334  CG  LYS A  90      18.235   3.480 -22.631  1.00  0.00           C  
ATOM   1335  CD  LYS A  90      17.544   4.202 -23.787  1.00  0.00           C  
ATOM   1336  CE  LYS A  90      17.672   5.705 -23.529  1.00  0.00           C  
ATOM   1337  NZ  LYS A  90      17.335   6.501 -24.729  1.00  0.00           N1+
ATOM   1338  H   LYS A  90      21.135   1.959 -23.050  1.00  0.00           H  
ATOM   1339  HA  LYS A  90      19.045   1.476 -20.973  1.00  0.00           H  
ATOM   1340  HB2 LYS A  90      18.784   1.871 -23.969  1.00  0.00           H  
ATOM   1341  HB3 LYS A  90      17.440   1.508 -22.877  1.00  0.00           H  
ATOM   1342  HG2 LYS A  90      17.648   3.593 -21.720  1.00  0.00           H  
ATOM   1343  HG3 LYS A  90      19.209   3.945 -22.476  1.00  0.00           H  
ATOM   1344  HD2 LYS A  90      16.496   3.906 -23.839  1.00  0.00           H  
ATOM   1345  HD3 LYS A  90      18.045   3.951 -24.721  1.00  0.00           H  
ATOM   1346  HE2 LYS A  90      17.004   5.965 -22.708  1.00  0.00           H  
ATOM   1347  HE3 LYS A  90      18.693   5.924 -23.216  1.00  0.00           H  
ATOM   1348  HZ1 LYS A  90      16.396   6.259 -25.010  1.00  0.00           H  
ATOM   1349  HZ2 LYS A  90      17.981   6.313 -25.483  1.00  0.00           H  
ATOM   1350  HZ3 LYS A  90      17.355   7.487 -24.510  1.00  0.00           H  
ATOM   1351  N   PRO A  91      18.747  -1.027 -21.528  1.00  0.00           N  
ATOM   1352  CA  PRO A  91      18.903  -2.474 -21.630  1.00  0.00           C  
ATOM   1353  C   PRO A  91      18.367  -3.074 -22.944  1.00  0.00           C  
ATOM   1354  O   PRO A  91      18.694  -4.216 -23.258  1.00  0.00           O  
ATOM   1355  CB  PRO A  91      18.231  -3.021 -20.370  1.00  0.00           C  
ATOM   1356  CG  PRO A  91      17.186  -1.970 -20.002  1.00  0.00           C  
ATOM   1357  CD  PRO A  91      17.833  -0.665 -20.455  1.00  0.00           C  
ATOM   1358  HA  PRO A  91      19.964  -2.719 -21.586  1.00  0.00           H  
ATOM   1359  HB2 PRO A  91      17.794  -4.007 -20.527  1.00  0.00           H  
ATOM   1360  HB3 PRO A  91      18.972  -3.073 -19.573  1.00  0.00           H  
ATOM   1361  HG2 PRO A  91      16.982  -1.967 -18.932  1.00  0.00           H  
ATOM   1362  HG3 PRO A  91      16.268  -2.158 -20.560  1.00  0.00           H  
ATOM   1363  HD2 PRO A  91      18.403  -0.239 -19.629  1.00  0.00           H  
ATOM   1364  HD3 PRO A  91      17.074   0.041 -20.792  1.00  0.00           H  
ATOM   1365  N   GLY A  92      17.570  -2.343 -23.727  1.00  0.00           N  
ATOM   1366  CA  GLY A  92      17.117  -2.743 -25.059  1.00  0.00           C  
ATOM   1367  C   GLY A  92      16.177  -3.948 -25.063  1.00  0.00           C  
ATOM   1368  O   GLY A  92      16.157  -4.707 -26.035  1.00  0.00           O  
ATOM   1369  H   GLY A  92      17.215  -1.465 -23.376  1.00  0.00           H  
ATOM   1370  HA2 GLY A  92      16.587  -1.901 -25.504  1.00  0.00           H  
ATOM   1371  HA3 GLY A  92      17.985  -2.980 -25.674  1.00  0.00           H  
ATOM   1372  N   LYS A  93      15.410  -4.163 -23.991  1.00  0.00           N  
ATOM   1373  CA  LYS A  93      14.571  -5.353 -23.835  1.00  0.00           C  
ATOM   1374  C   LYS A  93      13.266  -5.216 -24.618  1.00  0.00           C  
ATOM   1375  O   LYS A  93      12.618  -4.171 -24.626  1.00  0.00           O  
ATOM   1376  CB  LYS A  93      14.311  -5.656 -22.355  1.00  0.00           C  
ATOM   1377  CG  LYS A  93      15.583  -5.922 -21.543  1.00  0.00           C  
ATOM   1378  CD  LYS A  93      15.229  -6.242 -20.084  1.00  0.00           C  
ATOM   1379  CE  LYS A  93      16.504  -6.538 -19.284  1.00  0.00           C  
ATOM   1380  NZ  LYS A  93      16.199  -6.869 -17.869  1.00  0.00           N1+
ATOM   1381  H   LYS A  93      15.359  -3.433 -23.294  1.00  0.00           H  
ATOM   1382  HA  LYS A  93      15.119  -6.197 -24.253  1.00  0.00           H  
ATOM   1383  HB2 LYS A  93      13.771  -4.824 -21.903  1.00  0.00           H  
ATOM   1384  HB3 LYS A  93      13.682  -6.545 -22.306  1.00  0.00           H  
ATOM   1385  HG2 LYS A  93      16.122  -6.761 -21.981  1.00  0.00           H  
ATOM   1386  HG3 LYS A  93      16.216  -5.035 -21.576  1.00  0.00           H  
ATOM   1387  HD2 LYS A  93      14.708  -5.389 -19.650  1.00  0.00           H  
ATOM   1388  HD3 LYS A  93      14.569  -7.109 -20.061  1.00  0.00           H  
ATOM   1389  HE2 LYS A  93      17.152  -5.663 -19.333  1.00  0.00           H  
ATOM   1390  HE3 LYS A  93      17.029  -7.365 -19.762  1.00  0.00           H  
ATOM   1391  HZ1 LYS A  93      15.720  -6.097 -17.427  1.00  0.00           H  
ATOM   1392  HZ2 LYS A  93      15.610  -7.687 -17.817  1.00  0.00           H  
ATOM   1393  HZ3 LYS A  93      17.052  -7.047 -17.358  1.00  0.00           H  
ATOM   1394  N   ALA A  94      12.852  -6.311 -25.255  1.00  0.00           N  
ATOM   1395  CA  ALA A  94      11.572  -6.387 -25.961  1.00  0.00           C  
ATOM   1396  C   ALA A  94      10.370  -6.479 -25.001  1.00  0.00           C  
ATOM   1397  O   ALA A  94       9.262  -6.098 -25.358  1.00  0.00           O  
ATOM   1398  CB  ALA A  94      11.621  -7.582 -26.919  1.00  0.00           C  
ATOM   1399  H   ALA A  94      13.448  -7.127 -25.248  1.00  0.00           H  
ATOM   1400  HA  ALA A  94      11.436  -5.484 -26.556  1.00  0.00           H  
ATOM   1401  HB1 ALA A  94      12.448  -7.464 -27.620  1.00  0.00           H  
ATOM   1402  HB2 ALA A  94      11.741  -8.511 -26.363  1.00  0.00           H  
ATOM   1403  HB3 ALA A  94      10.691  -7.626 -27.486  1.00  0.00           H  
ATOM   1404  N   ASN A  95      10.584  -6.953 -23.770  1.00  0.00           N  
ATOM   1405  CA  ASN A  95       9.549  -7.074 -22.741  1.00  0.00           C  
ATOM   1406  C   ASN A  95       9.521  -5.896 -21.750  1.00  0.00           C  
ATOM   1407  O   ASN A  95       8.904  -6.013 -20.693  1.00  0.00           O  
ATOM   1408  CB  ASN A  95       9.677  -8.437 -22.039  1.00  0.00           C  
ATOM   1409  CG  ASN A  95      10.911  -8.563 -21.161  1.00  0.00           C  
ATOM   1410  ND2 ASN A  95      10.887  -9.456 -20.202  1.00  0.00           N  
ATOM   1411  OD1 ASN A  95      11.926  -7.910 -21.345  1.00  0.00           O  
ATOM   1412  H   ASN A  95      11.520  -7.226 -23.506  1.00  0.00           H  
ATOM   1413  HA  ASN A  95       8.576  -7.058 -23.231  1.00  0.00           H  
ATOM   1414  HB2 ASN A  95       8.796  -8.582 -21.414  1.00  0.00           H  
ATOM   1415  HB3 ASN A  95       9.694  -9.235 -22.783  1.00  0.00           H  
ATOM   1416 HD21 ASN A  95      11.711  -9.532 -19.623  1.00  0.00           H  
ATOM   1417 HD22 ASN A  95      10.047  -9.991 -20.031  1.00  0.00           H  
ATOM   1418  N   SER A  96      10.185  -4.780 -22.067  1.00  0.00           N  
ATOM   1419  CA  SER A  96      10.094  -3.558 -21.265  1.00  0.00           C  
ATOM   1420  C   SER A  96       8.651  -3.045 -21.217  1.00  0.00           C  
ATOM   1421  O   SER A  96       7.893  -3.173 -22.181  1.00  0.00           O  
ATOM   1422  CB  SER A  96      11.079  -2.500 -21.782  1.00  0.00           C  
ATOM   1423  OG  SER A  96      12.366  -2.923 -21.376  1.00  0.00           O  
ATOM   1424  H   SER A  96      10.700  -4.737 -22.935  1.00  0.00           H  
ATOM   1425  HA  SER A  96      10.379  -3.804 -20.242  1.00  0.00           H  
ATOM   1426  HB2 SER A  96      10.863  -1.529 -21.337  1.00  0.00           H  
ATOM   1427  HB3 SER A  96      11.023  -2.423 -22.868  1.00  0.00           H  
ATOM   1428  HG  SER A  96      13.059  -2.484 -21.874  1.00  0.00           H  
ATOM   1429  N   ALA A  97       8.257  -2.466 -20.083  1.00  0.00           N  
ATOM   1430  CA  ALA A  97       6.937  -1.869 -19.909  1.00  0.00           C  
ATOM   1431  C   ALA A  97       6.701  -0.723 -20.902  1.00  0.00           C  
ATOM   1432  O   ALA A  97       5.601  -0.585 -21.441  1.00  0.00           O  
ATOM   1433  CB  ALA A  97       6.820  -1.362 -18.473  1.00  0.00           C  
ATOM   1434  H   ALA A  97       8.945  -2.309 -19.360  1.00  0.00           H  
ATOM   1435  HA  ALA A  97       6.174  -2.627 -20.085  1.00  0.00           H  
ATOM   1436  HB1 ALA A  97       5.878  -0.822 -18.382  1.00  0.00           H  
ATOM   1437  HB2 ALA A  97       6.840  -2.203 -17.779  1.00  0.00           H  
ATOM   1438  HB3 ALA A  97       7.634  -0.678 -18.236  1.00  0.00           H  
ATOM   1439  N   CYS A  98       7.746   0.065 -21.152  1.00  0.00           N  
ATOM   1440  CA  CYS A  98       7.799   1.055 -22.214  1.00  0.00           C  
ATOM   1441  C   CYS A  98       9.245   1.260 -22.690  1.00  0.00           C  
ATOM   1442  O   CYS A  98      10.201   0.981 -21.963  1.00  0.00           O  
ATOM   1443  CB  CYS A  98       7.163   2.359 -21.722  1.00  0.00           C  
ATOM   1444  SG  CYS A  98       8.105   3.274 -20.469  1.00  0.00           S  
ATOM   1445  H   CYS A  98       8.606  -0.112 -20.653  1.00  0.00           H  
ATOM   1446  HA  CYS A  98       7.220   0.687 -23.062  1.00  0.00           H  
ATOM   1447  HB2 CYS A  98       6.178   2.131 -21.313  1.00  0.00           H  
ATOM   1448  HB3 CYS A  98       7.007   3.005 -22.586  1.00  0.00           H  
ATOM   1449  N   GLY A  99       9.403   1.770 -23.906  1.00  0.00           N  
ATOM   1450  CA  GLY A  99      10.685   2.114 -24.503  1.00  0.00           C  
ATOM   1451  C   GLY A  99      11.502   0.918 -24.979  1.00  0.00           C  
ATOM   1452  O   GLY A  99      10.994  -0.199 -25.120  1.00  0.00           O  
ATOM   1453  H   GLY A  99       8.576   1.935 -24.463  1.00  0.00           H  
ATOM   1454  HA2 GLY A  99      11.276   2.629 -23.745  1.00  0.00           H  
ATOM   1455  HA3 GLY A  99      10.531   2.794 -25.341  1.00  0.00           H  
ATOM   1456  N   GLY A 100      12.783   1.163 -25.258  1.00  0.00           N  
ATOM   1457  CA  GLY A 100      13.698   0.142 -25.766  1.00  0.00           C  
ATOM   1458  C   GLY A 100      13.173  -0.516 -27.044  1.00  0.00           C  
ATOM   1459  O   GLY A 100      12.824   0.162 -28.008  1.00  0.00           O  
ATOM   1460  H   GLY A 100      13.139   2.096 -25.105  1.00  0.00           H  
ATOM   1461  HA2 GLY A 100      14.670   0.588 -25.974  1.00  0.00           H  
ATOM   1462  HA3 GLY A 100      13.835  -0.623 -25.001  1.00  0.00           H  
ATOM   1463  N   ARG A 101      13.087  -1.852 -27.035  1.00  0.00           N  
ATOM   1464  CA  ARG A 101      12.550  -2.657 -28.148  1.00  0.00           C  
ATOM   1465  C   ARG A 101      11.103  -3.114 -27.929  1.00  0.00           C  
ATOM   1466  O   ARG A 101      10.628  -3.971 -28.664  1.00  0.00           O  
ATOM   1467  CB  ARG A 101      13.492  -3.835 -28.452  1.00  0.00           C  
ATOM   1468  CG  ARG A 101      14.859  -3.378 -28.977  1.00  0.00           C  
ATOM   1469  CD  ARG A 101      15.690  -4.601 -29.377  1.00  0.00           C  
ATOM   1470  NE  ARG A 101      16.996  -4.214 -29.943  1.00  0.00           N  
ATOM   1471  CZ  ARG A 101      17.953  -5.044 -30.321  1.00  0.00           C  
ATOM   1472  NH1 ARG A 101      17.829  -6.337 -30.205  1.00  0.00           N1+
ATOM   1473  NH2 ARG A 101      19.061  -4.586 -30.830  1.00  0.00           N  
ATOM   1474  H   ARG A 101      13.321  -2.328 -26.176  1.00  0.00           H  
ATOM   1475  HA  ARG A 101      12.504  -2.034 -29.041  1.00  0.00           H  
ATOM   1476  HB2 ARG A 101      13.628  -4.433 -27.551  1.00  0.00           H  
ATOM   1477  HB3 ARG A 101      13.036  -4.466 -29.215  1.00  0.00           H  
ATOM   1478  HG2 ARG A 101      15.386  -2.819 -28.204  1.00  0.00           H  
ATOM   1479  HG3 ARG A 101      14.716  -2.739 -29.849  1.00  0.00           H  
ATOM   1480  HD2 ARG A 101      15.843  -5.223 -28.494  1.00  0.00           H  
ATOM   1481  HD3 ARG A 101      15.134  -5.175 -30.117  1.00  0.00           H  
ATOM   1482  HE  ARG A 101      17.171  -3.225 -30.048  1.00  0.00           H  
ATOM   1483 HH11 ARG A 101      16.988  -6.704 -29.783  1.00  0.00           H  
ATOM   1484 HH12 ARG A 101      18.570  -6.958 -30.498  1.00  0.00           H  
ATOM   1485 HH21 ARG A 101      19.199  -3.591 -30.938  1.00  0.00           H  
ATOM   1486 HH22 ARG A 101      19.795  -5.222 -31.108  1.00  0.00           H  
ATOM   1487  N   SER A 102      10.399  -2.571 -26.932  1.00  0.00           N  
ATOM   1488  CA  SER A 102       9.027  -2.996 -26.598  1.00  0.00           C  
ATOM   1489  C   SER A 102       7.956  -2.550 -27.598  1.00  0.00           C  
ATOM   1490  O   SER A 102       6.830  -3.040 -27.550  1.00  0.00           O  
ATOM   1491  CB  SER A 102       8.638  -2.503 -25.201  1.00  0.00           C  
ATOM   1492  OG  SER A 102       8.502  -1.093 -25.196  1.00  0.00           O  
ATOM   1493  H   SER A 102      10.840  -1.871 -26.354  1.00  0.00           H  
ATOM   1494  HA  SER A 102       8.997  -4.086 -26.591  1.00  0.00           H  
ATOM   1495  HB2 SER A 102       7.685  -2.950 -24.920  1.00  0.00           H  
ATOM   1496  HB3 SER A 102       9.393  -2.811 -24.476  1.00  0.00           H  
ATOM   1497  HG  SER A 102       9.382  -0.720 -25.098  1.00  0.00           H  
ATOM   1498  N   GLY A 103       8.268  -1.582 -28.467  1.00  0.00           N  
ATOM   1499  CA  GLY A 103       7.302  -0.954 -29.376  1.00  0.00           C  
ATOM   1500  C   GLY A 103       6.304  -0.007 -28.693  1.00  0.00           C  
ATOM   1501  O   GLY A 103       5.501   0.621 -29.376  1.00  0.00           O  
ATOM   1502  H   GLY A 103       9.214  -1.226 -28.456  1.00  0.00           H  
ATOM   1503  HA2 GLY A 103       7.842  -0.384 -30.132  1.00  0.00           H  
ATOM   1504  HA3 GLY A 103       6.730  -1.733 -29.881  1.00  0.00           H  
ATOM   1505  N   LYS A 104       6.352   0.134 -27.361  1.00  0.00           N  
ATOM   1506  CA  LYS A 104       5.493   1.042 -26.587  1.00  0.00           C  
ATOM   1507  C   LYS A 104       6.268   2.305 -26.231  1.00  0.00           C  
ATOM   1508  O   LYS A 104       7.358   2.208 -25.678  1.00  0.00           O  
ATOM   1509  CB  LYS A 104       4.995   0.332 -25.319  1.00  0.00           C  
ATOM   1510  CG  LYS A 104       4.165  -0.921 -25.632  1.00  0.00           C  
ATOM   1511  CD  LYS A 104       3.751  -1.611 -24.331  1.00  0.00           C  
ATOM   1512  CE  LYS A 104       3.037  -2.925 -24.655  1.00  0.00           C  
ATOM   1513  NZ  LYS A 104       2.728  -3.671 -23.413  1.00  0.00           N1+
ATOM   1514  H   LYS A 104       7.043  -0.399 -26.854  1.00  0.00           H  
ATOM   1515  HA  LYS A 104       4.630   1.330 -27.187  1.00  0.00           H  
ATOM   1516  HB2 LYS A 104       5.855   0.042 -24.716  1.00  0.00           H  
ATOM   1517  HB3 LYS A 104       4.388   1.027 -24.739  1.00  0.00           H  
ATOM   1518  HG2 LYS A 104       3.278  -0.641 -26.200  1.00  0.00           H  
ATOM   1519  HG3 LYS A 104       4.759  -1.620 -26.220  1.00  0.00           H  
ATOM   1520  HD2 LYS A 104       3.094  -0.954 -23.762  1.00  0.00           H  
ATOM   1521  HD3 LYS A 104       4.644  -1.819 -23.742  1.00  0.00           H  
ATOM   1522  HE2 LYS A 104       3.690  -3.518 -25.295  1.00  0.00           H  
ATOM   1523  HE3 LYS A 104       2.127  -2.705 -25.213  1.00  0.00           H  
ATOM   1524  HZ1 LYS A 104       3.587  -3.869 -22.919  1.00  0.00           H  
ATOM   1525  HZ2 LYS A 104       2.139  -3.115 -22.810  1.00  0.00           H  
ATOM   1526  HZ3 LYS A 104       2.265  -4.543 -23.627  1.00  0.00           H  
ATOM   1527  N   ALA A 105       5.725   3.487 -26.502  1.00  0.00           N  
ATOM   1528  CA  ALA A 105       6.348   4.736 -26.062  1.00  0.00           C  
ATOM   1529  C   ALA A 105       6.238   4.893 -24.534  1.00  0.00           C  
ATOM   1530  O   ALA A 105       5.192   4.600 -23.955  1.00  0.00           O  
ATOM   1531  CB  ALA A 105       5.713   5.910 -26.813  1.00  0.00           C  
ATOM   1532  H   ALA A 105       4.820   3.529 -26.947  1.00  0.00           H  
ATOM   1533  HA  ALA A 105       7.407   4.709 -26.322  1.00  0.00           H  
ATOM   1534  HB1 ALA A 105       4.641   5.941 -26.620  1.00  0.00           H  
ATOM   1535  HB2 ALA A 105       5.887   5.807 -27.884  1.00  0.00           H  
ATOM   1536  HB3 ALA A 105       6.155   6.846 -26.471  1.00  0.00           H  
ATOM   1537  N   CYS A 106       7.308   5.354 -23.879  1.00  0.00           N  
ATOM   1538  CA  CYS A 106       7.210   5.806 -22.491  1.00  0.00           C  
ATOM   1539  C   CYS A 106       6.418   7.118 -22.415  1.00  0.00           C  
ATOM   1540  O   CYS A 106       6.444   7.891 -23.377  1.00  0.00           O  
ATOM   1541  CB  CYS A 106       8.604   5.942 -21.860  1.00  0.00           C  
ATOM   1542  SG  CYS A 106       9.453   4.372 -21.538  1.00  0.00           S  
ATOM   1543  H   CYS A 106       8.136   5.606 -24.400  1.00  0.00           H  
ATOM   1544  HA  CYS A 106       6.645   5.065 -21.926  1.00  0.00           H  
ATOM   1545  HB2 CYS A 106       8.506   6.463 -20.908  1.00  0.00           H  
ATOM   1546  HB3 CYS A 106       9.231   6.564 -22.499  1.00  0.00           H  
ATOM   1547  N   PRO A 107       5.710   7.381 -21.300  1.00  0.00           N  
ATOM   1548  CA  PRO A 107       5.071   8.675 -21.096  1.00  0.00           C  
ATOM   1549  C   PRO A 107       6.116   9.794 -21.152  1.00  0.00           C  
ATOM   1550  O   PRO A 107       7.254   9.602 -20.730  1.00  0.00           O  
ATOM   1551  CB  PRO A 107       4.394   8.594 -19.725  1.00  0.00           C  
ATOM   1552  CG  PRO A 107       5.256   7.573 -18.988  1.00  0.00           C  
ATOM   1553  CD  PRO A 107       5.631   6.580 -20.084  1.00  0.00           C  
ATOM   1554  HA  PRO A 107       4.321   8.847 -21.868  1.00  0.00           H  
ATOM   1555  HB2 PRO A 107       4.380   9.556 -19.213  1.00  0.00           H  
ATOM   1556  HB3 PRO A 107       3.383   8.205 -19.839  1.00  0.00           H  
ATOM   1557  HG2 PRO A 107       6.166   8.059 -18.634  1.00  0.00           H  
ATOM   1558  HG3 PRO A 107       4.721   7.114 -18.157  1.00  0.00           H  
ATOM   1559  HD2 PRO A 107       4.847   5.831 -20.195  1.00  0.00           H  
ATOM   1560  HD3 PRO A 107       6.579   6.102 -19.837  1.00  0.00           H  
ATOM   1561  N   TYR A 108       5.709  10.954 -21.662  1.00  0.00           N  
ATOM   1562  CA  TYR A 108       6.527  12.162 -21.696  1.00  0.00           C  
ATOM   1563  C   TYR A 108       5.863  13.224 -20.820  1.00  0.00           C  
ATOM   1564  O   TYR A 108       4.788  13.725 -21.151  1.00  0.00           O  
ATOM   1565  CB  TYR A 108       6.704  12.614 -23.148  1.00  0.00           C  
ATOM   1566  CG  TYR A 108       7.656  13.781 -23.291  1.00  0.00           C  
ATOM   1567  CD1 TYR A 108       7.159  15.089 -23.451  1.00  0.00           C  
ATOM   1568  CD2 TYR A 108       9.044  13.554 -23.238  1.00  0.00           C  
ATOM   1569  CE1 TYR A 108       8.050  16.173 -23.569  1.00  0.00           C  
ATOM   1570  CE2 TYR A 108       9.935  14.633 -23.378  1.00  0.00           C  
ATOM   1571  CZ  TYR A 108       9.443  15.943 -23.535  1.00  0.00           C  
ATOM   1572  OH  TYR A 108      10.312  16.979 -23.660  1.00  0.00           O  
ATOM   1573  H   TYR A 108       4.758  11.040 -21.991  1.00  0.00           H  
ATOM   1574  HA  TYR A 108       7.518  11.954 -21.292  1.00  0.00           H  
ATOM   1575  HB2 TYR A 108       5.734  12.880 -23.569  1.00  0.00           H  
ATOM   1576  HB3 TYR A 108       7.097  11.780 -23.729  1.00  0.00           H  
ATOM   1577  HD1 TYR A 108       6.093  15.264 -23.459  1.00  0.00           H  
ATOM   1578  HD2 TYR A 108       9.425  12.557 -23.073  1.00  0.00           H  
ATOM   1579  HE1 TYR A 108       7.669  17.178 -23.675  1.00  0.00           H  
ATOM   1580  HE2 TYR A 108      11.004  14.479 -23.342  1.00  0.00           H  
ATOM   1581  HH  TYR A 108       9.864  17.828 -23.647  1.00  0.00           H  
ATOM   1582  N   ASN A 109       6.458  13.488 -19.661  1.00  0.00           N  
ATOM   1583  CA  ASN A 109       5.994  14.449 -18.659  1.00  0.00           C  
ATOM   1584  C   ASN A 109       7.180  14.876 -17.774  1.00  0.00           C  
ATOM   1585  O   ASN A 109       8.297  14.402 -17.976  1.00  0.00           O  
ATOM   1586  CB  ASN A 109       4.825  13.829 -17.854  1.00  0.00           C  
ATOM   1587  CG  ASN A 109       5.174  12.587 -17.049  1.00  0.00           C  
ATOM   1588  ND2 ASN A 109       4.206  11.756 -16.743  1.00  0.00           N  
ATOM   1589  OD1 ASN A 109       6.294  12.346 -16.649  1.00  0.00           O  
ATOM   1590  H   ASN A 109       7.370  13.088 -19.493  1.00  0.00           H  
ATOM   1591  HA  ASN A 109       5.635  15.344 -19.166  1.00  0.00           H  
ATOM   1592  HB2 ASN A 109       4.023  13.580 -18.550  1.00  0.00           H  
ATOM   1593  HB3 ASN A 109       4.433  14.575 -17.162  1.00  0.00           H  
ATOM   1594 HD21 ASN A 109       3.251  11.983 -16.978  1.00  0.00           H  
ATOM   1595 HD22 ASN A 109       4.465  11.011 -16.112  1.00  0.00           H  
ATOM   1596  N   ASP A 110       6.940  15.730 -16.779  1.00  0.00           N  
ATOM   1597  CA  ASP A 110       7.998  16.253 -15.899  1.00  0.00           C  
ATOM   1598  C   ASP A 110       8.773  15.158 -15.135  1.00  0.00           C  
ATOM   1599  O   ASP A 110       9.949  15.332 -14.817  1.00  0.00           O  
ATOM   1600  CB  ASP A 110       7.378  17.251 -14.904  1.00  0.00           C  
ATOM   1601  CG  ASP A 110       6.749  18.481 -15.573  1.00  0.00           C  
ATOM   1602  OD1 ASP A 110       7.161  18.816 -16.705  1.00  0.00           O  
ATOM   1603  OD2 ASP A 110       5.820  19.048 -14.959  1.00  0.00           O1-
ATOM   1604  H   ASP A 110       6.042  16.189 -16.723  1.00  0.00           H  
ATOM   1605  HA  ASP A 110       8.724  16.791 -16.508  1.00  0.00           H  
ATOM   1606  HB2 ASP A 110       8.157  17.597 -14.225  1.00  0.00           H  
ATOM   1607  HB3 ASP A 110       6.623  16.735 -14.313  1.00  0.00           H  
ATOM   1608  N   ASP A 111       8.150  14.002 -14.880  1.00  0.00           N  
ATOM   1609  CA  ASP A 111       8.791  12.848 -14.235  1.00  0.00           C  
ATOM   1610  C   ASP A 111       9.538  11.934 -15.222  1.00  0.00           C  
ATOM   1611  O   ASP A 111      10.437  11.190 -14.822  1.00  0.00           O  
ATOM   1612  CB  ASP A 111       7.728  12.021 -13.500  1.00  0.00           C  
ATOM   1613  CG  ASP A 111       7.330  12.549 -12.124  1.00  0.00           C  
ATOM   1614  OD1 ASP A 111       8.137  13.251 -11.474  1.00  0.00           O  
ATOM   1615  OD2 ASP A 111       6.275  12.068 -11.656  1.00  0.00           O1-
ATOM   1616  H   ASP A 111       7.205  13.891 -15.221  1.00  0.00           H  
ATOM   1617  HA  ASP A 111       9.527  13.200 -13.512  1.00  0.00           H  
ATOM   1618  HB2 ASP A 111       6.839  11.933 -14.124  1.00  0.00           H  
ATOM   1619  HB3 ASP A 111       8.114  11.013 -13.347  1.00  0.00           H  
ATOM   1620  N   CYS A 112       9.169  11.973 -16.502  1.00  0.00           N  
ATOM   1621  CA  CYS A 112       9.687  11.143 -17.587  1.00  0.00           C  
ATOM   1622  C   CYS A 112      10.178  12.056 -18.735  1.00  0.00           C  
ATOM   1623  O   CYS A 112       9.536  12.138 -19.788  1.00  0.00           O  
ATOM   1624  CB  CYS A 112       8.574  10.186 -18.034  1.00  0.00           C  
ATOM   1625  SG  CYS A 112       7.719   9.221 -16.751  1.00  0.00           S  
ATOM   1626  H   CYS A 112       8.446  12.637 -16.740  1.00  0.00           H  
ATOM   1627  HA  CYS A 112      10.526  10.547 -17.229  1.00  0.00           H  
ATOM   1628  HB2 CYS A 112       8.972   9.508 -18.789  1.00  0.00           H  
ATOM   1629  HB3 CYS A 112       7.809  10.794 -18.518  1.00  0.00           H  
ATOM   1630  N   PRO A 113      11.288  12.791 -18.535  1.00  0.00           N  
ATOM   1631  CA  PRO A 113      11.571  14.014 -19.290  1.00  0.00           C  
ATOM   1632  C   PRO A 113      12.206  13.794 -20.667  1.00  0.00           C  
ATOM   1633  O   PRO A 113      12.467  14.764 -21.373  1.00  0.00           O  
ATOM   1634  CB  PRO A 113      12.498  14.822 -18.374  1.00  0.00           C  
ATOM   1635  CG  PRO A 113      13.273  13.739 -17.625  1.00  0.00           C  
ATOM   1636  CD  PRO A 113      12.202  12.677 -17.404  1.00  0.00           C  
ATOM   1637  HA  PRO A 113      10.648  14.574 -19.438  1.00  0.00           H  
ATOM   1638  HB2 PRO A 113      13.162  15.488 -18.924  1.00  0.00           H  
ATOM   1639  HB3 PRO A 113      11.898  15.393 -17.666  1.00  0.00           H  
ATOM   1640  HG2 PRO A 113      14.067  13.339 -18.256  1.00  0.00           H  
ATOM   1641  HG3 PRO A 113      13.676  14.108 -16.682  1.00  0.00           H  
ATOM   1642  HD2 PRO A 113      11.675  12.910 -16.479  1.00  0.00           H  
ATOM   1643  HD3 PRO A 113      12.650  11.685 -17.348  1.00  0.00           H  
ATOM   1644  N   LEU A 114      12.525  12.555 -21.057  1.00  0.00           N  
ATOM   1645  CA  LEU A 114      13.314  12.295 -22.262  1.00  0.00           C  
ATOM   1646  C   LEU A 114      12.608  11.369 -23.248  1.00  0.00           C  
ATOM   1647  O   LEU A 114      12.184  10.256 -22.929  1.00  0.00           O  
ATOM   1648  CB  LEU A 114      14.724  11.807 -21.882  1.00  0.00           C  
ATOM   1649  CG  LEU A 114      15.612  12.902 -21.252  1.00  0.00           C  
ATOM   1650  CD1 LEU A 114      16.949  12.305 -20.841  1.00  0.00           C  
ATOM   1651  CD2 LEU A 114      15.922  14.057 -22.206  1.00  0.00           C  
ATOM   1652  H   LEU A 114      12.232  11.776 -20.484  1.00  0.00           H  
ATOM   1653  HA  LEU A 114      13.442  13.231 -22.806  1.00  0.00           H  
ATOM   1654  HB2 LEU A 114      14.631  10.978 -21.181  1.00  0.00           H  
ATOM   1655  HB3 LEU A 114      15.219  11.434 -22.778  1.00  0.00           H  
ATOM   1656  HG  LEU A 114      15.129  13.304 -20.361  1.00  0.00           H  
ATOM   1657 HD11 LEU A 114      17.604  13.085 -20.452  1.00  0.00           H  
ATOM   1658 HD12 LEU A 114      16.752  11.599 -20.035  1.00  0.00           H  
ATOM   1659 HD13 LEU A 114      17.424  11.797 -21.681  1.00  0.00           H  
ATOM   1660 HD21 LEU A 114      16.346  13.679 -23.136  1.00  0.00           H  
ATOM   1661 HD22 LEU A 114      15.015  14.624 -22.416  1.00  0.00           H  
ATOM   1662 HD23 LEU A 114      16.626  14.744 -21.737  1.00  0.00           H  
ATOM   1663  N   ALA A 115      12.565  11.812 -24.505  1.00  0.00           N  
ATOM   1664  CA  ALA A 115      12.175  10.968 -25.620  1.00  0.00           C  
ATOM   1665  C   ALA A 115      13.185   9.813 -25.759  1.00  0.00           C  
ATOM   1666  O   ALA A 115      14.384  10.020 -25.950  1.00  0.00           O  
ATOM   1667  CB  ALA A 115      12.059  11.827 -26.885  1.00  0.00           C  
ATOM   1668  H   ALA A 115      12.922  12.736 -24.706  1.00  0.00           H  
ATOM   1669  HA  ALA A 115      11.191  10.551 -25.405  1.00  0.00           H  
ATOM   1670  HB1 ALA A 115      11.326  12.619 -26.729  1.00  0.00           H  
ATOM   1671  HB2 ALA A 115      13.024  12.272 -27.124  1.00  0.00           H  
ATOM   1672  HB3 ALA A 115      11.737  11.207 -27.722  1.00  0.00           H  
ATOM   1673  N   GLY A 116      12.696   8.578 -25.633  1.00  0.00           N  
ATOM   1674  CA  GLY A 116      13.499   7.363 -25.767  1.00  0.00           C  
ATOM   1675  C   GLY A 116      13.923   6.700 -24.456  1.00  0.00           C  
ATOM   1676  O   GLY A 116      14.764   5.805 -24.515  1.00  0.00           O  
ATOM   1677  H   GLY A 116      11.712   8.485 -25.425  1.00  0.00           H  
ATOM   1678  HA2 GLY A 116      12.912   6.631 -26.321  1.00  0.00           H  
ATOM   1679  HA3 GLY A 116      14.396   7.575 -26.349  1.00  0.00           H  
ATOM   1680  N   MET A 117      13.386   7.097 -23.299  1.00  0.00           N  
ATOM   1681  CA  MET A 117      13.536   6.328 -22.053  1.00  0.00           C  
ATOM   1682  C   MET A 117      13.128   4.858 -22.233  1.00  0.00           C  
ATOM   1683  O   MET A 117      12.344   4.532 -23.122  1.00  0.00           O  
ATOM   1684  CB  MET A 117      12.691   6.955 -20.937  1.00  0.00           C  
ATOM   1685  CG  MET A 117      13.295   8.270 -20.441  1.00  0.00           C  
ATOM   1686  SD  MET A 117      12.336   9.048 -19.119  1.00  0.00           S  
ATOM   1687  CE  MET A 117      12.957   8.090 -17.714  1.00  0.00           C  
ATOM   1688  H   MET A 117      12.769   7.896 -23.288  1.00  0.00           H  
ATOM   1689  HA  MET A 117      14.583   6.348 -21.748  1.00  0.00           H  
ATOM   1690  HB2 MET A 117      11.677   7.131 -21.296  1.00  0.00           H  
ATOM   1691  HB3 MET A 117      12.639   6.264 -20.096  1.00  0.00           H  
ATOM   1692  HG2 MET A 117      14.304   8.080 -20.074  1.00  0.00           H  
ATOM   1693  HG3 MET A 117      13.367   8.968 -21.275  1.00  0.00           H  
ATOM   1694  HE1 MET A 117      12.276   8.205 -16.871  1.00  0.00           H  
ATOM   1695  HE2 MET A 117      13.034   7.035 -17.979  1.00  0.00           H  
ATOM   1696  HE3 MET A 117      13.943   8.460 -17.431  1.00  0.00           H  
ATOM   1697  N   GLU A 118      13.645   3.975 -21.381  1.00  0.00           N  
ATOM   1698  CA  GLU A 118      13.229   2.572 -21.312  1.00  0.00           C  
ATOM   1699  C   GLU A 118      12.920   2.182 -19.871  1.00  0.00           C  
ATOM   1700  O   GLU A 118      13.815   2.200 -19.034  1.00  0.00           O  
ATOM   1701  CB  GLU A 118      14.314   1.664 -21.912  1.00  0.00           C  
ATOM   1702  CG  GLU A 118      13.892   0.188 -21.840  1.00  0.00           C  
ATOM   1703  CD  GLU A 118      14.879  -0.764 -22.513  1.00  0.00           C  
ATOM   1704  OE1 GLU A 118      14.666  -1.992 -22.391  1.00  0.00           O  
ATOM   1705  OE2 GLU A 118      15.825  -0.307 -23.188  1.00  0.00           O1-
ATOM   1706  H   GLU A 118      14.278   4.315 -20.671  1.00  0.00           H  
ATOM   1707  HA  GLU A 118      12.316   2.430 -21.890  1.00  0.00           H  
ATOM   1708  HB2 GLU A 118      14.463   1.949 -22.953  1.00  0.00           H  
ATOM   1709  HB3 GLU A 118      15.251   1.802 -21.372  1.00  0.00           H  
ATOM   1710  HG2 GLU A 118      12.921   0.079 -22.323  1.00  0.00           H  
ATOM   1711  HG3 GLU A 118      13.786  -0.112 -20.798  1.00  0.00           H  
ATOM   1712  N   CYS A 119      11.681   1.785 -19.585  1.00  0.00           N  
ATOM   1713  CA  CYS A 119      11.281   1.308 -18.265  1.00  0.00           C  
ATOM   1714  C   CYS A 119      10.995  -0.186 -18.299  1.00  0.00           C  
ATOM   1715  O   CYS A 119      10.121  -0.660 -19.026  1.00  0.00           O  
ATOM   1716  CB  CYS A 119      10.097   2.110 -17.738  1.00  0.00           C  
ATOM   1717  SG  CYS A 119      10.372   3.900 -17.600  1.00  0.00           S  
ATOM   1718  H   CYS A 119      11.008   1.724 -20.335  1.00  0.00           H  
ATOM   1719  HA  CYS A 119      12.097   1.453 -17.557  1.00  0.00           H  
ATOM   1720  HB2 CYS A 119       9.828   1.724 -16.755  1.00  0.00           H  
ATOM   1721  HB3 CYS A 119       9.249   1.940 -18.401  1.00  0.00           H  
ATOM   1722  N   THR A 120      11.734  -0.933 -17.487  1.00  0.00           N  
ATOM   1723  CA  THR A 120      11.683  -2.401 -17.474  1.00  0.00           C  
ATOM   1724  C   THR A 120      10.506  -2.966 -16.687  1.00  0.00           C  
ATOM   1725  O   THR A 120      10.117  -4.106 -16.930  1.00  0.00           O  
ATOM   1726  CB  THR A 120      12.992  -2.992 -16.946  1.00  0.00           C  
ATOM   1727  CG2 THR A 120      14.155  -2.694 -17.890  1.00  0.00           C  
ATOM   1728  OG1 THR A 120      13.329  -2.462 -15.687  1.00  0.00           O  
ATOM   1729  H   THR A 120      12.424  -0.462 -16.919  1.00  0.00           H  
ATOM   1730  HA  THR A 120      11.562  -2.751 -18.499  1.00  0.00           H  
ATOM   1731  HB  THR A 120      12.885  -4.073 -16.858  1.00  0.00           H  
ATOM   1732  HG1 THR A 120      13.557  -1.538 -15.807  1.00  0.00           H  
ATOM   1733 HG21 THR A 120      14.322  -1.619 -17.964  1.00  0.00           H  
ATOM   1734 HG22 THR A 120      13.927  -3.077 -18.884  1.00  0.00           H  
ATOM   1735 HG23 THR A 120      15.062  -3.172 -17.518  1.00  0.00           H  
ATOM   1736  N   GLY A 121       9.907  -2.186 -15.786  1.00  0.00           N  
ATOM   1737  CA  GLY A 121       8.767  -2.623 -14.995  1.00  0.00           C  
ATOM   1738  C   GLY A 121       7.660  -1.584 -14.894  1.00  0.00           C  
ATOM   1739  O   GLY A 121       7.859  -0.380 -15.063  1.00  0.00           O  
ATOM   1740  H   GLY A 121      10.288  -1.270 -15.595  1.00  0.00           H  
ATOM   1741  HA2 GLY A 121       8.337  -3.522 -15.437  1.00  0.00           H  
ATOM   1742  HA3 GLY A 121       9.104  -2.887 -13.992  1.00  0.00           H  
ATOM   1743  N   LEU A 122       6.468  -2.091 -14.596  1.00  0.00           N  
ATOM   1744  CA  LEU A 122       5.249  -1.321 -14.403  1.00  0.00           C  
ATOM   1745  C   LEU A 122       4.562  -1.812 -13.136  1.00  0.00           C  
ATOM   1746  O   LEU A 122       4.431  -3.015 -12.911  1.00  0.00           O  
ATOM   1747  CB  LEU A 122       4.379  -1.462 -15.661  1.00  0.00           C  
ATOM   1748  CG  LEU A 122       3.077  -0.646 -15.655  1.00  0.00           C  
ATOM   1749  CD1 LEU A 122       2.714  -0.260 -17.091  1.00  0.00           C  
ATOM   1750  CD2 LEU A 122       1.891  -1.426 -15.080  1.00  0.00           C  
ATOM   1751  H   LEU A 122       6.389  -3.091 -14.484  1.00  0.00           H  
ATOM   1752  HA  LEU A 122       5.500  -0.268 -14.278  1.00  0.00           H  
ATOM   1753  HB2 LEU A 122       4.157  -2.513 -15.850  1.00  0.00           H  
ATOM   1754  HB3 LEU A 122       4.992  -1.095 -16.484  1.00  0.00           H  
ATOM   1755  HG  LEU A 122       3.235   0.259 -15.069  1.00  0.00           H  
ATOM   1756 HD11 LEU A 122       3.473   0.411 -17.493  1.00  0.00           H  
ATOM   1757 HD12 LEU A 122       1.755   0.258 -17.111  1.00  0.00           H  
ATOM   1758 HD13 LEU A 122       2.648  -1.150 -17.716  1.00  0.00           H  
ATOM   1759 HD21 LEU A 122       2.065  -1.684 -14.035  1.00  0.00           H  
ATOM   1760 HD22 LEU A 122       0.992  -0.814 -15.132  1.00  0.00           H  
ATOM   1761 HD23 LEU A 122       1.731  -2.341 -15.651  1.00  0.00           H  
ATOM   1762  N   LYS A 123       4.139  -0.872 -12.299  1.00  0.00           N  
ATOM   1763  CA  LYS A 123       3.321  -1.112 -11.114  1.00  0.00           C  
ATOM   1764  C   LYS A 123       2.109  -0.197 -11.139  1.00  0.00           C  
ATOM   1765  O   LYS A 123       2.128   0.863 -11.760  1.00  0.00           O  
ATOM   1766  CB  LYS A 123       4.153  -0.919  -9.838  1.00  0.00           C  
ATOM   1767  CG  LYS A 123       5.113  -2.097  -9.639  1.00  0.00           C  
ATOM   1768  CD  LYS A 123       5.927  -1.945  -8.351  1.00  0.00           C  
ATOM   1769  CE  LYS A 123       6.918  -3.110  -8.260  1.00  0.00           C  
ATOM   1770  NZ  LYS A 123       7.673  -3.085  -6.987  1.00  0.00           N1+
ATOM   1771  H   LYS A 123       4.320   0.091 -12.546  1.00  0.00           H  
ATOM   1772  HA  LYS A 123       2.941  -2.133 -11.140  1.00  0.00           H  
ATOM   1773  HB2 LYS A 123       4.714   0.014  -9.901  1.00  0.00           H  
ATOM   1774  HB3 LYS A 123       3.487  -0.864  -8.978  1.00  0.00           H  
ATOM   1775  HG2 LYS A 123       4.535  -3.019  -9.582  1.00  0.00           H  
ATOM   1776  HG3 LYS A 123       5.787  -2.171 -10.492  1.00  0.00           H  
ATOM   1777  HD2 LYS A 123       5.251  -1.956  -7.496  1.00  0.00           H  
ATOM   1778  HD3 LYS A 123       6.468  -0.999  -8.370  1.00  0.00           H  
ATOM   1779  HE2 LYS A 123       7.605  -3.040  -9.103  1.00  0.00           H  
ATOM   1780  HE3 LYS A 123       6.368  -4.047  -8.354  1.00  0.00           H  
ATOM   1781  HZ1 LYS A 123       8.117  -2.185  -6.872  1.00  0.00           H  
ATOM   1782  HZ2 LYS A 123       7.049  -3.237  -6.207  1.00  0.00           H  
ATOM   1783  HZ3 LYS A 123       8.385  -3.801  -6.982  1.00  0.00           H  
ATOM   1784  N   TRP A 124       1.062  -0.618 -10.444  1.00  0.00           N  
ATOM   1785  CA  TRP A 124      -0.113   0.208 -10.228  1.00  0.00           C  
ATOM   1786  C   TRP A 124       0.043   0.977  -8.918  1.00  0.00           C  
ATOM   1787  O   TRP A 124       0.197   0.376  -7.855  1.00  0.00           O  
ATOM   1788  CB  TRP A 124      -1.367  -0.665 -10.272  1.00  0.00           C  
ATOM   1789  CG  TRP A 124      -2.612   0.109 -10.545  1.00  0.00           C  
ATOM   1790  CD1 TRP A 124      -3.664   0.253  -9.708  1.00  0.00           C  
ATOM   1791  CD2 TRP A 124      -2.938   0.879 -11.742  1.00  0.00           C  
ATOM   1792  CE2 TRP A 124      -4.236   1.444 -11.570  1.00  0.00           C  
ATOM   1793  CE3 TRP A 124      -2.271   1.147 -12.959  1.00  0.00           C  
ATOM   1794  NE1 TRP A 124      -4.626   1.041 -10.308  1.00  0.00           N  
ATOM   1795  CZ2 TRP A 124      -4.846   2.228 -12.560  1.00  0.00           C  
ATOM   1796  CZ3 TRP A 124      -2.873   1.940 -13.954  1.00  0.00           C  
ATOM   1797  CH2 TRP A 124      -4.153   2.485 -13.754  1.00  0.00           C  
ATOM   1798  H   TRP A 124       1.123  -1.489  -9.936  1.00  0.00           H  
ATOM   1799  HA  TRP A 124      -0.197   0.938 -11.034  1.00  0.00           H  
ATOM   1800  HB2 TRP A 124      -1.470  -1.214  -9.336  1.00  0.00           H  
ATOM   1801  HB3 TRP A 124      -1.264  -1.394 -11.076  1.00  0.00           H  
ATOM   1802  HD1 TRP A 124      -3.734  -0.173  -8.718  1.00  0.00           H  
ATOM   1803  HE1 TRP A 124      -5.479   1.321  -9.845  1.00  0.00           H  
ATOM   1804  HE3 TRP A 124      -1.292   0.725 -13.132  1.00  0.00           H  
ATOM   1805  HZ2 TRP A 124      -5.837   2.629 -12.410  1.00  0.00           H  
ATOM   1806  HZ3 TRP A 124      -2.362   2.107 -14.891  1.00  0.00           H  
ATOM   1807  HH2 TRP A 124      -4.614   3.086 -14.524  1.00  0.00           H  
ATOM   1808  N   GLY A 125       0.068   2.301  -9.015  1.00  0.00           N  
ATOM   1809  CA  GLY A 125      -0.051   3.218  -7.892  1.00  0.00           C  
ATOM   1810  C   GLY A 125      -1.512   3.591  -7.663  1.00  0.00           C  
ATOM   1811  O   GLY A 125      -2.375   3.378  -8.514  1.00  0.00           O  
ATOM   1812  H   GLY A 125      -0.085   2.705  -9.929  1.00  0.00           H  
ATOM   1813  HA2 GLY A 125       0.509   4.129  -8.103  1.00  0.00           H  
ATOM   1814  HA3 GLY A 125       0.350   2.763  -6.986  1.00  0.00           H  
ATOM   1815  N   THR A 126      -1.816   4.142  -6.497  1.00  0.00           N  
ATOM   1816  CA  THR A 126      -3.164   4.605  -6.164  1.00  0.00           C  
ATOM   1817  C   THR A 126      -3.076   5.848  -5.303  1.00  0.00           C  
ATOM   1818  O   THR A 126      -2.407   5.834  -4.270  1.00  0.00           O  
ATOM   1819  CB  THR A 126      -3.931   3.506  -5.423  1.00  0.00           C  
ATOM   1820  CG2 THR A 126      -5.187   4.043  -4.749  1.00  0.00           C  
ATOM   1821  OG1 THR A 126      -4.290   2.491  -6.332  1.00  0.00           O  
ATOM   1822  H   THR A 126      -1.079   4.332  -5.834  1.00  0.00           H  
ATOM   1823  HA  THR A 126      -3.715   4.864  -7.069  1.00  0.00           H  
ATOM   1824  HB  THR A 126      -3.288   3.073  -4.657  1.00  0.00           H  
ATOM   1825  HG1 THR A 126      -3.726   2.579  -7.103  1.00  0.00           H  
ATOM   1826 HG21 THR A 126      -5.717   4.717  -5.423  1.00  0.00           H  
ATOM   1827 HG22 THR A 126      -5.811   3.212  -4.421  1.00  0.00           H  
ATOM   1828 HG23 THR A 126      -4.914   4.611  -3.860  1.00  0.00           H  
ATOM   1829  N   TRP A 127      -3.804   6.895  -5.688  1.00  0.00           N  
ATOM   1830  CA  TRP A 127      -4.028   8.023  -4.794  1.00  0.00           C  
ATOM   1831  C   TRP A 127      -5.092   7.653  -3.768  1.00  0.00           C  
ATOM   1832  O   TRP A 127      -6.269   7.478  -4.094  1.00  0.00           O  
ATOM   1833  CB  TRP A 127      -4.391   9.287  -5.568  1.00  0.00           C  
ATOM   1834  CG  TRP A 127      -3.360   9.698  -6.561  1.00  0.00           C  
ATOM   1835  CD1 TRP A 127      -3.411   9.527  -7.901  1.00  0.00           C  
ATOM   1836  CD2 TRP A 127      -2.075  10.319  -6.279  1.00  0.00           C  
ATOM   1837  CE2 TRP A 127      -1.386  10.504  -7.512  1.00  0.00           C  
ATOM   1838  CE3 TRP A 127      -1.427  10.738  -5.097  1.00  0.00           C  
ATOM   1839  NE1 TRP A 127      -2.246  10.006  -8.468  1.00  0.00           N  
ATOM   1840  CZ2 TRP A 127      -0.111  11.079  -7.575  1.00  0.00           C  
ATOM   1841  CZ3 TRP A 127      -0.150  11.324  -5.150  1.00  0.00           C  
ATOM   1842  CH2 TRP A 127       0.507  11.494  -6.383  1.00  0.00           C  
ATOM   1843  H   TRP A 127      -4.308   6.866  -6.562  1.00  0.00           H  
ATOM   1844  HA  TRP A 127      -3.098   8.237  -4.267  1.00  0.00           H  
ATOM   1845  HB2 TRP A 127      -4.512  10.102  -4.854  1.00  0.00           H  
ATOM   1846  HB3 TRP A 127      -5.348   9.161  -6.073  1.00  0.00           H  
ATOM   1847  HD1 TRP A 127      -4.228   9.067  -8.438  1.00  0.00           H  
ATOM   1848  HE1 TRP A 127      -2.034   9.953  -9.454  1.00  0.00           H  
ATOM   1849  HE3 TRP A 127      -1.921  10.618  -4.144  1.00  0.00           H  
ATOM   1850  HZ2 TRP A 127       0.394  11.200  -8.521  1.00  0.00           H  
ATOM   1851  HZ3 TRP A 127       0.333  11.653  -4.242  1.00  0.00           H  
ATOM   1852  HH2 TRP A 127       1.488  11.944  -6.413  1.00  0.00           H  
ATOM   1853  N   MET A 128      -4.653   7.533  -2.520  1.00  0.00           N  
ATOM   1854  CA  MET A 128      -5.527   7.333  -1.375  1.00  0.00           C  
ATOM   1855  C   MET A 128      -5.792   8.667  -0.675  1.00  0.00           C  
ATOM   1856  O   MET A 128      -4.900   9.516  -0.606  1.00  0.00           O  
ATOM   1857  CB  MET A 128      -4.906   6.344  -0.386  1.00  0.00           C  
ATOM   1858  CG  MET A 128      -4.839   4.905  -0.900  1.00  0.00           C  
ATOM   1859  SD  MET A 128      -6.456   4.121  -1.160  1.00  0.00           S  
ATOM   1860  CE  MET A 128      -5.912   2.435  -1.543  1.00  0.00           C  
ATOM   1861  H   MET A 128      -3.672   7.691  -2.340  1.00  0.00           H  
ATOM   1862  HA  MET A 128      -6.473   6.918  -1.725  1.00  0.00           H  
ATOM   1863  HB2 MET A 128      -5.516   6.347   0.517  1.00  0.00           H  
ATOM   1864  HB3 MET A 128      -3.902   6.678  -0.123  1.00  0.00           H  
ATOM   1865  HG2 MET A 128      -4.298   4.314  -0.161  1.00  0.00           H  
ATOM   1866  HG3 MET A 128      -4.263   4.881  -1.825  1.00  0.00           H  
ATOM   1867  HE1 MET A 128      -5.179   2.453  -2.350  1.00  0.00           H  
ATOM   1868  HE2 MET A 128      -6.768   1.836  -1.851  1.00  0.00           H  
ATOM   1869  HE3 MET A 128      -5.460   1.987  -0.658  1.00  0.00           H  
ATOM   1870  N   PRO A 129      -6.986   8.861  -0.105  1.00  0.00           N  
ATOM   1871  CA  PRO A 129      -7.220   9.986   0.781  1.00  0.00           C  
ATOM   1872  C   PRO A 129      -6.452   9.829   2.092  1.00  0.00           C  
ATOM   1873  O   PRO A 129      -6.155   8.719   2.530  1.00  0.00           O  
ATOM   1874  CB  PRO A 129      -8.716   9.974   1.017  1.00  0.00           C  
ATOM   1875  CG  PRO A 129      -9.056   8.484   0.968  1.00  0.00           C  
ATOM   1876  CD  PRO A 129      -8.141   7.975  -0.136  1.00  0.00           C  
ATOM   1877  HA  PRO A 129      -6.929  10.919   0.299  1.00  0.00           H  
ATOM   1878  HB2 PRO A 129      -8.986  10.430   1.969  1.00  0.00           H  
ATOM   1879  HB3 PRO A 129      -9.192  10.489   0.182  1.00  0.00           H  
ATOM   1880  HG2 PRO A 129      -8.768   8.029   1.916  1.00  0.00           H  
ATOM   1881  HG3 PRO A 129     -10.106   8.299   0.742  1.00  0.00           H  
ATOM   1882  HD2 PRO A 129      -8.639   8.077  -1.100  1.00  0.00           H  
ATOM   1883  HD3 PRO A 129      -7.868   6.937   0.053  1.00  0.00           H  
ATOM   1884  N   SER A 130      -6.203  10.950   2.766  1.00  0.00           N  
ATOM   1885  CA  SER A 130      -5.482  10.960   4.041  1.00  0.00           C  
ATOM   1886  C   SER A 130      -6.247  10.249   5.156  1.00  0.00           C  
ATOM   1887  O   SER A 130      -5.649   9.752   6.108  1.00  0.00           O  
ATOM   1888  CB  SER A 130      -5.213  12.398   4.490  1.00  0.00           C  
ATOM   1889  OG  SER A 130      -4.800  13.214   3.409  1.00  0.00           O  
ATOM   1890  H   SER A 130      -6.421  11.842   2.346  1.00  0.00           H  
ATOM   1891  HA  SER A 130      -4.530  10.448   3.897  1.00  0.00           H  
ATOM   1892  HB2 SER A 130      -6.132  12.820   4.896  1.00  0.00           H  
ATOM   1893  HB3 SER A 130      -4.454  12.401   5.272  1.00  0.00           H  
ATOM   1894  HG  SER A 130      -3.864  13.068   3.252  1.00  0.00           H  
ATOM   1895  N   ILE A 131      -7.580  10.233   5.076  1.00  0.00           N  
ATOM   1896  CA  ILE A 131      -8.445   9.586   6.059  1.00  0.00           C  
ATOM   1897  C   ILE A 131      -9.604   8.902   5.337  1.00  0.00           C  
ATOM   1898  O   ILE A 131     -10.333   9.542   4.575  1.00  0.00           O  
ATOM   1899  CB  ILE A 131      -8.948  10.594   7.124  1.00  0.00           C  
ATOM   1900  CG1 ILE A 131      -7.778  11.372   7.781  1.00  0.00           C  
ATOM   1901  CG2 ILE A 131      -9.770   9.846   8.194  1.00  0.00           C  
ATOM   1902  CD1 ILE A 131      -8.193  12.438   8.799  1.00  0.00           C  
ATOM   1903  H   ILE A 131      -8.017  10.692   4.289  1.00  0.00           H  
ATOM   1904  HA  ILE A 131      -7.865   8.820   6.574  1.00  0.00           H  
ATOM   1905  HB  ILE A 131      -9.599  11.317   6.632  1.00  0.00           H  
ATOM   1906 HG12 ILE A 131      -7.225  11.906   7.009  1.00  0.00           H  
ATOM   1907 HG13 ILE A 131      -7.099  10.669   8.263  1.00  0.00           H  
ATOM   1908 HG21 ILE A 131      -9.147   9.099   8.685  1.00  0.00           H  
ATOM   1909 HG22 ILE A 131     -10.160  10.541   8.938  1.00  0.00           H  
ATOM   1910 HG23 ILE A 131     -10.627   9.349   7.739  1.00  0.00           H  
ATOM   1911 HD11 ILE A 131      -8.932  13.106   8.356  1.00  0.00           H  
ATOM   1912 HD12 ILE A 131      -8.605  11.974   9.695  1.00  0.00           H  
ATOM   1913 HD13 ILE A 131      -7.317  13.019   9.086  1.00  0.00           H  
ATOM   1914  N   ILE A 132      -9.810   7.621   5.638  1.00  0.00           N  
ATOM   1915  CA  ILE A 132     -11.047   6.895   5.348  1.00  0.00           C  
ATOM   1916  C   ILE A 132     -11.661   6.520   6.688  1.00  0.00           C  
ATOM   1917  O   ILE A 132     -11.027   5.844   7.499  1.00  0.00           O  
ATOM   1918  CB  ILE A 132     -10.830   5.643   4.468  1.00  0.00           C  
ATOM   1919  CG1 ILE A 132      -9.938   5.933   3.244  1.00  0.00           C  
ATOM   1920  CG2 ILE A 132     -12.212   5.143   4.001  1.00  0.00           C  
ATOM   1921  CD1 ILE A 132      -9.555   4.694   2.426  1.00  0.00           C  
ATOM   1922  H   ILE A 132      -9.140   7.169   6.244  1.00  0.00           H  
ATOM   1923  HA  ILE A 132     -11.733   7.559   4.823  1.00  0.00           H  
ATOM   1924  HB  ILE A 132     -10.349   4.870   5.066  1.00  0.00           H  
ATOM   1925 HG12 ILE A 132     -10.455   6.640   2.595  1.00  0.00           H  
ATOM   1926 HG13 ILE A 132      -9.001   6.381   3.576  1.00  0.00           H  
ATOM   1927 HG21 ILE A 132     -12.864   4.930   4.848  1.00  0.00           H  
ATOM   1928 HG22 ILE A 132     -12.689   5.891   3.368  1.00  0.00           H  
ATOM   1929 HG23 ILE A 132     -12.110   4.222   3.425  1.00  0.00           H  
ATOM   1930 HD11 ILE A 132      -8.842   4.980   1.653  1.00  0.00           H  
ATOM   1931 HD12 ILE A 132     -10.432   4.264   1.942  1.00  0.00           H  
ATOM   1932 HD13 ILE A 132      -9.095   3.949   3.074  1.00  0.00           H  
ATOM   1933  N   ARG A 133     -12.889   6.969   6.937  1.00  0.00           N  
ATOM   1934  CA  ARG A 133     -13.613   6.661   8.168  1.00  0.00           C  
ATOM   1935  C   ARG A 133     -14.933   5.986   7.851  1.00  0.00           C  
ATOM   1936  O   ARG A 133     -15.715   6.484   7.044  1.00  0.00           O  
ATOM   1937  CB  ARG A 133     -13.774   7.932   9.008  1.00  0.00           C  
ATOM   1938  CG  ARG A 133     -14.425   7.626  10.363  1.00  0.00           C  
ATOM   1939  CD  ARG A 133     -14.436   8.878  11.240  1.00  0.00           C  
ATOM   1940  NE  ARG A 133     -15.192   8.633  12.476  1.00  0.00           N  
ATOM   1941  CZ  ARG A 133     -15.301   9.422  13.523  1.00  0.00           C  
ATOM   1942  NH1 ARG A 133     -14.742  10.601  13.563  1.00  0.00           N1+
ATOM   1943  NH2 ARG A 133     -15.996   9.023  14.546  1.00  0.00           N  
ATOM   1944  H   ARG A 133     -13.349   7.533   6.236  1.00  0.00           H  
ATOM   1945  HA  ARG A 133     -13.031   5.952   8.758  1.00  0.00           H  
ATOM   1946  HB2 ARG A 133     -12.788   8.364   9.180  1.00  0.00           H  
ATOM   1947  HB3 ARG A 133     -14.383   8.654   8.465  1.00  0.00           H  
ATOM   1948  HG2 ARG A 133     -13.867   6.839  10.872  1.00  0.00           H  
ATOM   1949  HG3 ARG A 133     -15.450   7.291  10.209  1.00  0.00           H  
ATOM   1950  HD2 ARG A 133     -14.897   9.697  10.687  1.00  0.00           H  
ATOM   1951  HD3 ARG A 133     -13.406   9.143  11.481  1.00  0.00           H  
ATOM   1952  HE  ARG A 133     -15.702   7.764  12.536  1.00  0.00           H  
ATOM   1953 HH11 ARG A 133     -14.799  11.148  14.410  1.00  0.00           H  
ATOM   1954 HH12 ARG A 133     -14.112  10.856  12.816  1.00  0.00           H  
ATOM   1955 HH21 ARG A 133     -16.054   9.555  15.402  1.00  0.00           H  
ATOM   1956 HH22 ARG A 133     -16.433   8.113  14.501  1.00  0.00           H  
ATOM   1957  N   MET A 134     -15.175   4.890   8.547  1.00  0.00           N  
ATOM   1958  CA  MET A 134     -16.428   4.163   8.573  1.00  0.00           C  
ATOM   1959  C   MET A 134     -16.992   4.244   9.980  1.00  0.00           C  
ATOM   1960  O   MET A 134     -16.290   3.977  10.953  1.00  0.00           O  
ATOM   1961  CB  MET A 134     -16.195   2.709   8.171  1.00  0.00           C  
ATOM   1962  CG  MET A 134     -15.635   2.622   6.752  1.00  0.00           C  
ATOM   1963  SD  MET A 134     -15.507   0.927   6.171  1.00  0.00           S  
ATOM   1964  CE  MET A 134     -17.263   0.628   5.866  1.00  0.00           C  
ATOM   1965  H   MET A 134     -14.459   4.557   9.177  1.00  0.00           H  
ATOM   1966  HA  MET A 134     -17.138   4.608   7.876  1.00  0.00           H  
ATOM   1967  HB2 MET A 134     -15.494   2.241   8.862  1.00  0.00           H  
ATOM   1968  HB3 MET A 134     -17.143   2.174   8.229  1.00  0.00           H  
ATOM   1969  HG2 MET A 134     -16.277   3.181   6.071  1.00  0.00           H  
ATOM   1970  HG3 MET A 134     -14.642   3.070   6.728  1.00  0.00           H  
ATOM   1971  HE1 MET A 134     -17.859   1.499   6.140  1.00  0.00           H  
ATOM   1972  HE2 MET A 134     -17.606  -0.223   6.453  1.00  0.00           H  
ATOM   1973  HE3 MET A 134     -17.400   0.447   4.800  1.00  0.00           H  
ATOM   1974  N   ASN A 135     -18.258   4.623  10.077  1.00  0.00           N  
ATOM   1975  CA  ASN A 135     -18.997   4.572  11.325  1.00  0.00           C  
ATOM   1976  C   ASN A 135     -20.190   3.648  11.135  1.00  0.00           C  
ATOM   1977  O   ASN A 135     -20.800   3.646  10.061  1.00  0.00           O  
ATOM   1978  CB  ASN A 135     -19.468   5.967  11.733  1.00  0.00           C  
ATOM   1979  CG  ASN A 135     -18.364   7.001  11.847  1.00  0.00           C  
ATOM   1980  ND2 ASN A 135     -18.473   8.083  11.108  1.00  0.00           N  
ATOM   1981  OD1 ASN A 135     -17.405   6.898  12.597  1.00  0.00           O  
ATOM   1982  H   ASN A 135     -18.797   4.762   9.235  1.00  0.00           H  
ATOM   1983  HA  ASN A 135     -18.379   4.168  12.127  1.00  0.00           H  
ATOM   1984  HB2 ASN A 135     -20.223   6.311  11.027  1.00  0.00           H  
ATOM   1985  HB3 ASN A 135     -19.940   5.859  12.709  1.00  0.00           H  
ATOM   1986 HD21 ASN A 135     -17.759   8.791  11.204  1.00  0.00           H  
ATOM   1987 HD22 ASN A 135     -19.274   8.173  10.500  1.00  0.00           H  
ATOM   1988  N   VAL A 136     -20.534   2.909  12.180  1.00  0.00           N  
ATOM   1989  CA  VAL A 136     -21.777   2.149  12.209  1.00  0.00           C  
ATOM   1990  C   VAL A 136     -22.856   2.990  12.866  1.00  0.00           C  
ATOM   1991  O   VAL A 136     -22.615   3.694  13.847  1.00  0.00           O  
ATOM   1992  CB  VAL A 136     -21.596   0.791  12.890  1.00  0.00           C  
ATOM   1993  CG1 VAL A 136     -22.866  -0.052  12.746  1.00  0.00           C  
ATOM   1994  CG2 VAL A 136     -20.428   0.051  12.223  1.00  0.00           C  
ATOM   1995  H   VAL A 136     -19.977   2.931  13.022  1.00  0.00           H  
ATOM   1996  HA  VAL A 136     -22.092   1.948  11.185  1.00  0.00           H  
ATOM   1997  HB  VAL A 136     -21.393   0.940  13.950  1.00  0.00           H  
ATOM   1998 HG11 VAL A 136     -23.734   0.463  13.159  1.00  0.00           H  
ATOM   1999 HG12 VAL A 136     -23.049  -0.287  11.698  1.00  0.00           H  
ATOM   2000 HG13 VAL A 136     -22.768  -0.983  13.303  1.00  0.00           H  
ATOM   2001 HG21 VAL A 136     -20.464  -1.013  12.454  1.00  0.00           H  
ATOM   2002 HG22 VAL A 136     -19.487   0.460  12.591  1.00  0.00           H  
ATOM   2003 HG23 VAL A 136     -20.480   0.163  11.140  1.00  0.00           H  
ATOM   2004  N   TYR A 137     -24.058   2.910  12.316  1.00  0.00           N  
ATOM   2005  CA  TYR A 137     -25.231   3.569  12.858  1.00  0.00           C  
ATOM   2006  C   TYR A 137     -26.204   2.520  13.374  1.00  0.00           C  
ATOM   2007  O   TYR A 137     -26.360   1.446  12.798  1.00  0.00           O  
ATOM   2008  CB  TYR A 137     -25.851   4.484  11.802  1.00  0.00           C  
ATOM   2009  CG  TYR A 137     -24.967   5.667  11.452  1.00  0.00           C  
ATOM   2010  CD1 TYR A 137     -25.157   6.895  12.106  1.00  0.00           C  
ATOM   2011  CD2 TYR A 137     -23.937   5.538  10.501  1.00  0.00           C  
ATOM   2012  CE1 TYR A 137     -24.362   8.007  11.779  1.00  0.00           C  
ATOM   2013  CE2 TYR A 137     -23.129   6.642  10.171  1.00  0.00           C  
ATOM   2014  CZ  TYR A 137     -23.348   7.882  10.805  1.00  0.00           C  
ATOM   2015  OH  TYR A 137     -22.572   8.957  10.502  1.00  0.00           O  
ATOM   2016  H   TYR A 137     -24.207   2.254  11.563  1.00  0.00           H  
ATOM   2017  HA  TYR A 137     -24.947   4.197  13.703  1.00  0.00           H  
ATOM   2018  HB2 TYR A 137     -26.059   3.905  10.902  1.00  0.00           H  
ATOM   2019  HB3 TYR A 137     -26.803   4.858  12.180  1.00  0.00           H  
ATOM   2020  HD1 TYR A 137     -25.923   6.979  12.863  1.00  0.00           H  
ATOM   2021  HD2 TYR A 137     -23.759   4.583  10.030  1.00  0.00           H  
ATOM   2022  HE1 TYR A 137     -24.539   8.947  12.281  1.00  0.00           H  
ATOM   2023  HE2 TYR A 137     -22.347   6.539   9.434  1.00  0.00           H  
ATOM   2024  HH  TYR A 137     -22.887   9.717  10.997  1.00  0.00           H  
ATOM   2025  N   ASN A 138     -26.873   2.831  14.471  1.00  0.00           N  
ATOM   2026  CA  ASN A 138     -28.045   2.089  14.886  1.00  0.00           C  
ATOM   2027  C   ASN A 138     -29.153   2.257  13.839  1.00  0.00           C  
ATOM   2028  O   ASN A 138     -29.142   3.171  13.013  1.00  0.00           O  
ATOM   2029  CB  ASN A 138     -28.476   2.623  16.251  1.00  0.00           C  
ATOM   2030  CG  ASN A 138     -27.573   2.208  17.388  1.00  0.00           C  
ATOM   2031  ND2 ASN A 138     -27.235   3.120  18.265  1.00  0.00           N  
ATOM   2032  OD1 ASN A 138     -27.180   1.059  17.505  1.00  0.00           O  
ATOM   2033  H   ASN A 138     -26.726   3.745  14.875  1.00  0.00           H  
ATOM   2034  HA  ASN A 138     -27.800   1.030  14.966  1.00  0.00           H  
ATOM   2035  HB2 ASN A 138     -28.459   3.711  16.180  1.00  0.00           H  
ATOM   2036  HB3 ASN A 138     -29.489   2.307  16.497  1.00  0.00           H  
ATOM   2037 HD21 ASN A 138     -27.603   4.054  18.160  1.00  0.00           H  
ATOM   2038 HD22 ASN A 138     -26.718   2.838  19.086  1.00  0.00           H  
ATOM   2039  N   ARG A 139     -30.158   1.384  13.908  1.00  0.00           N  
ATOM   2040  CA  ARG A 139     -31.313   1.428  13.001  1.00  0.00           C  
ATOM   2041  C   ARG A 139     -32.098   2.748  13.082  1.00  0.00           C  
ATOM   2042  O   ARG A 139     -32.756   3.118  12.118  1.00  0.00           O  
ATOM   2043  CB  ARG A 139     -32.197   0.217  13.316  1.00  0.00           C  
ATOM   2044  CG  ARG A 139     -33.330   0.054  12.300  1.00  0.00           C  
ATOM   2045  CD  ARG A 139     -34.148  -1.192  12.628  1.00  0.00           C  
ATOM   2046  NE  ARG A 139     -35.262  -1.344  11.677  1.00  0.00           N  
ATOM   2047  CZ  ARG A 139     -36.155  -2.314  11.673  1.00  0.00           C  
ATOM   2048  NH1 ARG A 139     -36.130  -3.277  12.552  1.00  0.00           N1+
ATOM   2049  NH2 ARG A 139     -37.099  -2.333  10.775  1.00  0.00           N  
ATOM   2050  H   ARG A 139     -30.115   0.667  14.617  1.00  0.00           H  
ATOM   2051  HA  ARG A 139     -30.950   1.356  11.976  1.00  0.00           H  
ATOM   2052  HB2 ARG A 139     -31.580  -0.681  13.292  1.00  0.00           H  
ATOM   2053  HB3 ARG A 139     -32.617   0.327  14.316  1.00  0.00           H  
ATOM   2054  HG2 ARG A 139     -32.910  -0.035  11.298  1.00  0.00           H  
ATOM   2055  HG3 ARG A 139     -33.994   0.918  12.338  1.00  0.00           H  
ATOM   2056  HD2 ARG A 139     -34.542  -1.095  13.640  1.00  0.00           H  
ATOM   2057  HD3 ARG A 139     -33.497  -2.064  12.580  1.00  0.00           H  
ATOM   2058  HE  ARG A 139     -35.355  -0.620  10.979  1.00  0.00           H  
ATOM   2059 HH11 ARG A 139     -35.417  -3.261  13.268  1.00  0.00           H  
ATOM   2060 HH12 ARG A 139     -36.832  -4.004  12.542  1.00  0.00           H  
ATOM   2061 HH21 ARG A 139     -37.790  -3.070  10.773  1.00  0.00           H  
ATOM   2062 HH22 ARG A 139     -37.159  -1.595  10.089  1.00  0.00           H  
ATOM   2063  N   ASP A 140     -32.028   3.442  14.215  1.00  0.00           N  
ATOM   2064  CA  ASP A 140     -32.631   4.762  14.438  1.00  0.00           C  
ATOM   2065  C   ASP A 140     -31.794   5.928  13.867  1.00  0.00           C  
ATOM   2066  O   ASP A 140     -32.192   7.084  13.981  1.00  0.00           O  
ATOM   2067  CB  ASP A 140     -32.902   4.936  15.946  1.00  0.00           C  
ATOM   2068  CG  ASP A 140     -31.634   4.972  16.808  1.00  0.00           C  
ATOM   2069  OD1 ASP A 140     -30.519   4.873  16.247  1.00  0.00           O  
ATOM   2070  OD2 ASP A 140     -31.749   5.039  18.044  1.00  0.00           O1-
ATOM   2071  H   ASP A 140     -31.386   3.132  14.930  1.00  0.00           H  
ATOM   2072  HA  ASP A 140     -33.593   4.796  13.926  1.00  0.00           H  
ATOM   2073  HB2 ASP A 140     -33.533   4.114  16.284  1.00  0.00           H  
ATOM   2074  HB3 ASP A 140     -33.455   5.863  16.100  1.00  0.00           H  
ATOM   2075  N   GLY A 141     -30.641   5.642  13.252  1.00  0.00           N  
ATOM   2076  CA  GLY A 141     -29.715   6.639  12.717  1.00  0.00           C  
ATOM   2077  C   GLY A 141     -28.762   7.243  13.751  1.00  0.00           C  
ATOM   2078  O   GLY A 141     -27.963   8.110  13.396  1.00  0.00           O  
ATOM   2079  H   GLY A 141     -30.351   4.675  13.209  1.00  0.00           H  
ATOM   2080  HA2 GLY A 141     -29.111   6.170  11.940  1.00  0.00           H  
ATOM   2081  HA3 GLY A 141     -30.284   7.454  12.269  1.00  0.00           H  
ATOM   2082  N   SER A 142     -28.791   6.802  15.013  1.00  0.00           N  
ATOM   2083  CA  SER A 142     -27.815   7.234  16.016  1.00  0.00           C  
ATOM   2084  C   SER A 142     -26.447   6.589  15.775  1.00  0.00           C  
ATOM   2085  O   SER A 142     -26.340   5.443  15.336  1.00  0.00           O  
ATOM   2086  CB  SER A 142     -28.325   7.014  17.445  1.00  0.00           C  
ATOM   2087  OG  SER A 142     -28.492   5.650  17.746  1.00  0.00           O  
ATOM   2088  H   SER A 142     -29.464   6.094  15.271  1.00  0.00           H  
ATOM   2089  HA  SER A 142     -27.690   8.311  15.902  1.00  0.00           H  
ATOM   2090  HB2 SER A 142     -27.606   7.438  18.146  1.00  0.00           H  
ATOM   2091  HB3 SER A 142     -29.278   7.527  17.573  1.00  0.00           H  
ATOM   2092  HG  SER A 142     -29.325   5.379  17.353  1.00  0.00           H  
ATOM   2093  N   LEU A 143     -25.375   7.342  16.026  1.00  0.00           N  
ATOM   2094  CA  LEU A 143     -24.003   6.869  15.839  1.00  0.00           C  
ATOM   2095  C   LEU A 143     -23.658   5.821  16.904  1.00  0.00           C  
ATOM   2096  O   LEU A 143     -23.843   6.070  18.096  1.00  0.00           O  
ATOM   2097  CB  LEU A 143     -23.056   8.078  15.923  1.00  0.00           C  
ATOM   2098  CG  LEU A 143     -21.619   7.780  15.461  1.00  0.00           C  
ATOM   2099  CD1 LEU A 143     -21.545   7.708  13.938  1.00  0.00           C  
ATOM   2100  CD2 LEU A 143     -20.677   8.896  15.915  1.00  0.00           C  
ATOM   2101  H   LEU A 143     -25.514   8.258  16.427  1.00  0.00           H  
ATOM   2102  HA  LEU A 143     -23.922   6.410  14.854  1.00  0.00           H  
ATOM   2103  HB2 LEU A 143     -23.032   8.415  16.960  1.00  0.00           H  
ATOM   2104  HB3 LEU A 143     -23.457   8.895  15.323  1.00  0.00           H  
ATOM   2105  HG  LEU A 143     -21.268   6.841  15.890  1.00  0.00           H  
ATOM   2106 HD11 LEU A 143     -22.043   8.570  13.494  1.00  0.00           H  
ATOM   2107 HD12 LEU A 143     -20.497   7.717  13.637  1.00  0.00           H  
ATOM   2108 HD13 LEU A 143     -22.022   6.792  13.590  1.00  0.00           H  
ATOM   2109 HD21 LEU A 143     -19.656   8.655  15.620  1.00  0.00           H  
ATOM   2110 HD22 LEU A 143     -20.709   8.970  17.002  1.00  0.00           H  
ATOM   2111 HD23 LEU A 143     -20.982   9.848  15.479  1.00  0.00           H  
ATOM   2112  N   ARG A 144     -23.113   4.675  16.495  1.00  0.00           N  
ATOM   2113  CA  ARG A 144     -22.554   3.694  17.429  1.00  0.00           C  
ATOM   2114  C   ARG A 144     -21.101   4.004  17.746  1.00  0.00           C  
ATOM   2115  O   ARG A 144     -20.411   4.677  16.986  1.00  0.00           O  
ATOM   2116  CB  ARG A 144     -22.700   2.276  16.883  1.00  0.00           C  
ATOM   2117  CG  ARG A 144     -24.181   1.928  16.739  1.00  0.00           C  
ATOM   2118  CD  ARG A 144     -24.328   0.448  16.447  1.00  0.00           C  
ATOM   2119  NE  ARG A 144     -24.011  -0.353  17.643  1.00  0.00           N  
ATOM   2120  CZ  ARG A 144     -23.834  -1.648  17.623  1.00  0.00           C  
ATOM   2121  NH1 ARG A 144     -24.124  -2.267  16.526  1.00  0.00           N1+
ATOM   2122  NH2 ARG A 144     -23.377  -2.297  18.660  1.00  0.00           N  
ATOM   2123  H   ARG A 144     -22.949   4.533  15.508  1.00  0.00           H  
ATOM   2124  HA  ARG A 144     -23.100   3.761  18.369  1.00  0.00           H  
ATOM   2125  HB2 ARG A 144     -22.229   1.586  17.583  1.00  0.00           H  
ATOM   2126  HB3 ARG A 144     -22.194   2.184  15.922  1.00  0.00           H  
ATOM   2127  HG2 ARG A 144     -24.709   2.170  17.661  1.00  0.00           H  
ATOM   2128  HG3 ARG A 144     -24.610   2.501  15.917  1.00  0.00           H  
ATOM   2129  HD2 ARG A 144     -25.348   0.245  16.121  1.00  0.00           H  
ATOM   2130  HD3 ARG A 144     -23.648   0.194  15.634  1.00  0.00           H  
ATOM   2131  HE  ARG A 144     -23.732   0.136  18.482  1.00  0.00           H  
ATOM   2132 HH11 ARG A 144     -24.369  -1.699  15.727  1.00  0.00           H  
ATOM   2133 HH12 ARG A 144     -23.872  -3.240  16.427  1.00  0.00           H  
ATOM   2134 HH21 ARG A 144     -23.126  -3.272  18.586  1.00  0.00           H  
ATOM   2135 HH22 ARG A 144     -22.843  -1.757  19.325  1.00  0.00           H  
ATOM   2136  N   ALA A 145     -20.636   3.450  18.862  1.00  0.00           N  
ATOM   2137  CA  ALA A 145     -19.218   3.448  19.203  1.00  0.00           C  
ATOM   2138  C   ALA A 145     -18.378   2.611  18.219  1.00  0.00           C  
ATOM   2139  O   ALA A 145     -17.165   2.785  18.164  1.00  0.00           O  
ATOM   2140  CB  ALA A 145     -19.076   2.946  20.644  1.00  0.00           C  
ATOM   2141  H   ALA A 145     -21.267   2.922  19.448  1.00  0.00           H  
ATOM   2142  HA  ALA A 145     -18.839   4.469  19.155  1.00  0.00           H  
ATOM   2143  HB1 ALA A 145     -18.026   2.977  20.934  1.00  0.00           H  
ATOM   2144  HB2 ALA A 145     -19.648   3.580  21.321  1.00  0.00           H  
ATOM   2145  HB3 ALA A 145     -19.426   1.916  20.718  1.00  0.00           H  
ATOM   2146  N   ASP A 146     -19.013   1.734  17.429  1.00  0.00           N  
ATOM   2147  CA  ASP A 146     -18.311   0.926  16.439  1.00  0.00           C  
ATOM   2148  C   ASP A 146     -17.872   1.791  15.249  1.00  0.00           C  
ATOM   2149  O   ASP A 146     -18.690   2.333  14.492  1.00  0.00           O  
ATOM   2150  CB  ASP A 146     -19.150  -0.265  15.966  1.00  0.00           C  
ATOM   2151  CG  ASP A 146     -19.888  -0.978  17.093  1.00  0.00           C  
ATOM   2152  OD1 ASP A 146     -19.236  -1.611  17.940  1.00  0.00           O  
ATOM   2153  OD2 ASP A 146     -21.135  -0.898  17.109  1.00  0.00           O1-
ATOM   2154  H   ASP A 146     -20.011   1.610  17.518  1.00  0.00           H  
ATOM   2155  HA  ASP A 146     -17.430   0.519  16.934  1.00  0.00           H  
ATOM   2156  HB2 ASP A 146     -19.886   0.081  15.241  1.00  0.00           H  
ATOM   2157  HB3 ASP A 146     -18.493  -0.974  15.461  1.00  0.00           H  
ATOM   2158  N   ALA A 147     -16.564   1.910  15.073  1.00  0.00           N  
ATOM   2159  CA  ALA A 147     -15.953   2.711  14.033  1.00  0.00           C  
ATOM   2160  C   ALA A 147     -14.658   2.066  13.546  1.00  0.00           C  
ATOM   2161  O   ALA A 147     -13.932   1.412  14.288  1.00  0.00           O  
ATOM   2162  CB  ALA A 147     -15.718   4.132  14.558  1.00  0.00           C  
ATOM   2163  H   ALA A 147     -15.953   1.391  15.688  1.00  0.00           H  
ATOM   2164  HA  ALA A 147     -16.637   2.764  13.186  1.00  0.00           H  
ATOM   2165  HB1 ALA A 147     -15.288   4.751  13.770  1.00  0.00           H  
ATOM   2166  HB2 ALA A 147     -16.667   4.564  14.876  1.00  0.00           H  
ATOM   2167  HB3 ALA A 147     -15.038   4.100  15.410  1.00  0.00           H  
ATOM   2168  N   TYR A 148     -14.348   2.305  12.280  1.00  0.00           N  
ATOM   2169  CA  TYR A 148     -13.083   1.918  11.683  1.00  0.00           C  
ATOM   2170  C   TYR A 148     -12.509   3.114  10.940  1.00  0.00           C  
ATOM   2171  O   TYR A 148     -13.178   3.728  10.105  1.00  0.00           O  
ATOM   2172  CB  TYR A 148     -13.296   0.707  10.774  1.00  0.00           C  
ATOM   2173  CG  TYR A 148     -12.009   0.064  10.306  1.00  0.00           C  
ATOM   2174  CD1 TYR A 148     -11.179   0.710   9.377  1.00  0.00           C  
ATOM   2175  CD2 TYR A 148     -11.634  -1.187  10.803  1.00  0.00           C  
ATOM   2176  CE1 TYR A 148      -9.962   0.138   8.965  1.00  0.00           C  
ATOM   2177  CE2 TYR A 148     -10.465  -1.796  10.323  1.00  0.00           C  
ATOM   2178  CZ  TYR A 148      -9.599  -1.132   9.442  1.00  0.00           C  
ATOM   2179  OH  TYR A 148      -8.433  -1.712   9.054  1.00  0.00           O  
ATOM   2180  H   TYR A 148     -14.982   2.868  11.732  1.00  0.00           H  
ATOM   2181  HA  TYR A 148     -12.376   1.632  12.461  1.00  0.00           H  
ATOM   2182  HB2 TYR A 148     -13.874  -0.035  11.324  1.00  0.00           H  
ATOM   2183  HB3 TYR A 148     -13.880   0.998   9.901  1.00  0.00           H  
ATOM   2184  HD1 TYR A 148     -11.452   1.698   9.037  1.00  0.00           H  
ATOM   2185  HD2 TYR A 148     -12.259  -1.705  11.516  1.00  0.00           H  
ATOM   2186  HE1 TYR A 148      -9.298   0.682   8.310  1.00  0.00           H  
ATOM   2187  HE2 TYR A 148     -10.201  -2.784  10.670  1.00  0.00           H  
ATOM   2188  HH  TYR A 148      -7.899  -1.116   8.524  1.00  0.00           H  
ATOM   2189  N   GLN A 149     -11.254   3.444  11.208  1.00  0.00           N  
ATOM   2190  CA  GLN A 149     -10.566   4.560  10.589  1.00  0.00           C  
ATOM   2191  C   GLN A 149      -9.200   4.127  10.067  1.00  0.00           C  
ATOM   2192  O   GLN A 149      -8.349   3.643  10.806  1.00  0.00           O  
ATOM   2193  CB  GLN A 149     -10.471   5.697  11.605  1.00  0.00           C  
ATOM   2194  CG  GLN A 149      -9.922   6.992  10.995  1.00  0.00           C  
ATOM   2195  CD  GLN A 149      -9.768   8.029  12.093  1.00  0.00           C  
ATOM   2196  NE2 GLN A 149      -8.790   7.864  12.956  1.00  0.00           N  
ATOM   2197  OE1 GLN A 149     -10.531   8.970  12.237  1.00  0.00           O  
ATOM   2198  H   GLN A 149     -10.756   2.920  11.914  1.00  0.00           H  
ATOM   2199  HA  GLN A 149     -11.153   4.919   9.744  1.00  0.00           H  
ATOM   2200  HB2 GLN A 149      -9.834   5.375  12.429  1.00  0.00           H  
ATOM   2201  HB3 GLN A 149     -11.465   5.899  12.005  1.00  0.00           H  
ATOM   2202  HG2 GLN A 149     -10.609   7.362  10.234  1.00  0.00           H  
ATOM   2203  HG3 GLN A 149      -8.948   6.812  10.539  1.00  0.00           H  
ATOM   2204 HE21 GLN A 149      -8.304   6.979  12.912  1.00  0.00           H  
ATOM   2205 HE22 GLN A 149      -8.992   8.197  13.888  1.00  0.00           H  
ATOM   2206  N   ALA A 150      -8.971   4.385   8.785  1.00  0.00           N  
ATOM   2207  CA  ALA A 150      -7.657   4.326   8.176  1.00  0.00           C  
ATOM   2208  C   ALA A 150      -7.124   5.751   8.018  1.00  0.00           C  
ATOM   2209  O   ALA A 150      -7.763   6.587   7.377  1.00  0.00           O  
ATOM   2210  CB  ALA A 150      -7.764   3.583   6.840  1.00  0.00           C  
ATOM   2211  H   ALA A 150      -9.709   4.813   8.244  1.00  0.00           H  
ATOM   2212  HA  ALA A 150      -6.975   3.772   8.821  1.00  0.00           H  
ATOM   2213  HB1 ALA A 150      -6.775   3.498   6.389  1.00  0.00           H  
ATOM   2214  HB2 ALA A 150      -8.171   2.585   7.001  1.00  0.00           H  
ATOM   2215  HB3 ALA A 150      -8.417   4.129   6.159  1.00  0.00           H  
ATOM   2216  N   ARG A 151      -5.959   6.035   8.598  1.00  0.00           N  
ATOM   2217  CA  ARG A 151      -5.189   7.255   8.351  1.00  0.00           C  
ATOM   2218  C   ARG A 151      -3.982   6.909   7.501  1.00  0.00           C  
ATOM   2219  O   ARG A 151      -3.241   5.980   7.814  1.00  0.00           O  
ATOM   2220  CB  ARG A 151      -4.753   7.930   9.651  1.00  0.00           C  
ATOM   2221  CG  ARG A 151      -5.930   8.348  10.532  1.00  0.00           C  
ATOM   2222  CD  ARG A 151      -5.397   9.051  11.782  1.00  0.00           C  
ATOM   2223  NE  ARG A 151      -6.506   9.571  12.594  1.00  0.00           N  
ATOM   2224  CZ  ARG A 151      -6.443  10.453  13.569  1.00  0.00           C  
ATOM   2225  NH1 ARG A 151      -5.313  10.971  13.962  1.00  0.00           N1+
ATOM   2226  NH2 ARG A 151      -7.537  10.827  14.169  1.00  0.00           N  
ATOM   2227  H   ARG A 151      -5.508   5.300   9.124  1.00  0.00           H  
ATOM   2228  HA  ARG A 151      -5.800   7.962   7.788  1.00  0.00           H  
ATOM   2229  HB2 ARG A 151      -4.111   7.248  10.208  1.00  0.00           H  
ATOM   2230  HB3 ARG A 151      -4.170   8.816   9.398  1.00  0.00           H  
ATOM   2231  HG2 ARG A 151      -6.500   7.469  10.832  1.00  0.00           H  
ATOM   2232  HG3 ARG A 151      -6.577   9.026   9.975  1.00  0.00           H  
ATOM   2233  HD2 ARG A 151      -4.815   8.340  12.368  1.00  0.00           H  
ATOM   2234  HD3 ARG A 151      -4.749   9.871  11.473  1.00  0.00           H  
ATOM   2235  HE  ARG A 151      -7.407   9.141  12.445  1.00  0.00           H  
ATOM   2236 HH11 ARG A 151      -5.282  11.601  14.750  1.00  0.00           H  
ATOM   2237 HH12 ARG A 151      -4.457  10.639  13.541  1.00  0.00           H  
ATOM   2238 HH21 ARG A 151      -8.423  10.459  13.855  1.00  0.00           H  
ATOM   2239 HH22 ARG A 151      -7.498  11.460  14.955  1.00  0.00           H  
ATOM   2240  N   ILE A 152      -3.798   7.670   6.438  1.00  0.00           N  
ATOM   2241  CA  ILE A 152      -2.764   7.468   5.437  1.00  0.00           C  
ATOM   2242  C   ILE A 152      -1.993   8.777   5.344  1.00  0.00           C  
ATOM   2243  O   ILE A 152      -2.569   9.832   5.077  1.00  0.00           O  
ATOM   2244  CB  ILE A 152      -3.385   7.033   4.090  1.00  0.00           C  
ATOM   2245  CG1 ILE A 152      -4.294   5.792   4.290  1.00  0.00           C  
ATOM   2246  CG2 ILE A 152      -2.256   6.746   3.082  1.00  0.00           C  
ATOM   2247  CD1 ILE A 152      -5.071   5.334   3.055  1.00  0.00           C  
ATOM   2248  H   ILE A 152      -4.436   8.438   6.285  1.00  0.00           H  
ATOM   2249  HA  ILE A 152      -2.082   6.683   5.764  1.00  0.00           H  
ATOM   2250  HB  ILE A 152      -3.994   7.851   3.707  1.00  0.00           H  
ATOM   2251 HG12 ILE A 152      -5.052   6.007   5.043  1.00  0.00           H  
ATOM   2252 HG13 ILE A 152      -3.687   4.965   4.658  1.00  0.00           H  
ATOM   2253 HG21 ILE A 152      -2.673   6.483   2.110  1.00  0.00           H  
ATOM   2254 HG22 ILE A 152      -1.639   7.633   2.939  1.00  0.00           H  
ATOM   2255 HG23 ILE A 152      -1.628   5.930   3.439  1.00  0.00           H  
ATOM   2256 HD11 ILE A 152      -4.388   5.032   2.261  1.00  0.00           H  
ATOM   2257 HD12 ILE A 152      -5.721   6.140   2.716  1.00  0.00           H  
ATOM   2258 HD13 ILE A 152      -5.691   4.478   3.320  1.00  0.00           H  
ATOM   2259  N   SER A 153      -0.692   8.726   5.591  1.00  0.00           N  
ATOM   2260  CA  SER A 153       0.187   9.877   5.417  1.00  0.00           C  
ATOM   2261  C   SER A 153       1.404   9.486   4.601  1.00  0.00           C  
ATOM   2262  O   SER A 153       1.957   8.404   4.768  1.00  0.00           O  
ATOM   2263  CB  SER A 153       0.566  10.507   6.761  1.00  0.00           C  
ATOM   2264  OG  SER A 153       1.233   9.602   7.619  1.00  0.00           O  
ATOM   2265  H   SER A 153      -0.273   7.848   5.864  1.00  0.00           H  
ATOM   2266  HA  SER A 153      -0.339  10.643   4.848  1.00  0.00           H  
ATOM   2267  HB2 SER A 153      -0.343  10.857   7.251  1.00  0.00           H  
ATOM   2268  HB3 SER A 153       1.210  11.366   6.577  1.00  0.00           H  
ATOM   2269  HG  SER A 153       1.512  10.082   8.402  1.00  0.00           H  
ATOM   2270  N   SER A 154       1.820  10.371   3.703  1.00  0.00           N  
ATOM   2271  CA  SER A 154       3.001  10.195   2.866  1.00  0.00           C  
ATOM   2272  C   SER A 154       3.941  11.372   3.072  1.00  0.00           C  
ATOM   2273  O   SER A 154       3.536  12.520   2.904  1.00  0.00           O  
ATOM   2274  CB  SER A 154       2.598  10.066   1.395  1.00  0.00           C  
ATOM   2275  OG  SER A 154       1.819  11.173   0.985  1.00  0.00           O  
ATOM   2276  H   SER A 154       1.297  11.225   3.570  1.00  0.00           H  
ATOM   2277  HA  SER A 154       3.526   9.281   3.143  1.00  0.00           H  
ATOM   2278  HB2 SER A 154       3.496  10.016   0.778  1.00  0.00           H  
ATOM   2279  HB3 SER A 154       2.023   9.150   1.255  1.00  0.00           H  
ATOM   2280  HG  SER A 154       2.288  11.980   1.210  1.00  0.00           H  
ATOM   2281  N   GLN A 155       5.198  11.098   3.405  1.00  0.00           N  
ATOM   2282  CA  GLN A 155       6.255  12.106   3.407  1.00  0.00           C  
ATOM   2283  C   GLN A 155       6.764  12.268   1.972  1.00  0.00           C  
ATOM   2284  O   GLN A 155       7.723  11.611   1.578  1.00  0.00           O  
ATOM   2285  CB  GLN A 155       7.373  11.684   4.372  1.00  0.00           C  
ATOM   2286  CG  GLN A 155       6.927  11.695   5.842  1.00  0.00           C  
ATOM   2287  CD  GLN A 155       8.047  11.273   6.789  1.00  0.00           C  
ATOM   2288  NE2 GLN A 155       7.925  11.555   8.067  1.00  0.00           N  
ATOM   2289  OE1 GLN A 155       9.037  10.668   6.419  1.00  0.00           O  
ATOM   2290  H   GLN A 155       5.460  10.133   3.545  1.00  0.00           H  
ATOM   2291  HA  GLN A 155       5.859  13.067   3.735  1.00  0.00           H  
ATOM   2292  HB2 GLN A 155       7.716  10.684   4.107  1.00  0.00           H  
ATOM   2293  HB3 GLN A 155       8.208  12.375   4.261  1.00  0.00           H  
ATOM   2294  HG2 GLN A 155       6.601  12.701   6.104  1.00  0.00           H  
ATOM   2295  HG3 GLN A 155       6.089  11.013   5.981  1.00  0.00           H  
ATOM   2296 HE21 GLN A 155       7.155  12.117   8.402  1.00  0.00           H  
ATOM   2297 HE22 GLN A 155       8.715  11.297   8.641  1.00  0.00           H  
ATOM   2298  N   ALA A 156       6.076  13.066   1.159  1.00  0.00           N  
ATOM   2299  CA  ALA A 156       6.516  13.408  -0.190  1.00  0.00           C  
ATOM   2300  C   ALA A 156       6.608  14.928  -0.324  1.00  0.00           C  
ATOM   2301  O   ALA A 156       5.654  15.637  -0.012  1.00  0.00           O  
ATOM   2302  CB  ALA A 156       5.552  12.809  -1.220  1.00  0.00           C  
ATOM   2303  H   ALA A 156       5.272  13.557   1.521  1.00  0.00           H  
ATOM   2304  HA  ALA A 156       7.506  12.990  -0.374  1.00  0.00           H  
ATOM   2305  HB1 ALA A 156       5.973  12.903  -2.220  1.00  0.00           H  
ATOM   2306  HB2 ALA A 156       5.358  11.761  -0.992  1.00  0.00           H  
ATOM   2307  HB3 ALA A 156       4.602  13.344  -1.187  1.00  0.00           H  
ATOM   2308  N   VAL A 157       7.748  15.419  -0.809  1.00  0.00           N  
ATOM   2309  CA  VAL A 157       7.947  16.825  -1.175  1.00  0.00           C  
ATOM   2310  C   VAL A 157       7.371  16.999  -2.585  1.00  0.00           C  
ATOM   2311  O   VAL A 157       8.041  16.687  -3.565  1.00  0.00           O  
ATOM   2312  CB  VAL A 157       9.444  17.229  -1.095  1.00  0.00           C  
ATOM   2313  CG1 VAL A 157       9.572  18.741  -0.882  1.00  0.00           C  
ATOM   2314  CG2 VAL A 157      10.211  16.532   0.041  1.00  0.00           C  
ATOM   2315  H   VAL A 157       8.488  14.772  -1.042  1.00  0.00           H  
ATOM   2316  HA  VAL A 157       7.384  17.453  -0.484  1.00  0.00           H  
ATOM   2317  HB  VAL A 157       9.956  16.965  -2.020  1.00  0.00           H  
ATOM   2318 HG11 VAL A 157      10.623  19.030  -0.884  1.00  0.00           H  
ATOM   2319 HG12 VAL A 157       9.068  19.270  -1.690  1.00  0.00           H  
ATOM   2320 HG13 VAL A 157       9.123  19.028   0.068  1.00  0.00           H  
ATOM   2321 HG21 VAL A 157       9.701  16.697   0.990  1.00  0.00           H  
ATOM   2322 HG22 VAL A 157      11.221  16.937   0.106  1.00  0.00           H  
ATOM   2323 HG23 VAL A 157      10.292  15.462  -0.152  1.00  0.00           H  
ATOM   2324  N   GLY A 158       6.098  17.376  -2.714  1.00  0.00           N  
ATOM   2325  CA  GLY A 158       5.464  17.504  -4.030  1.00  0.00           C  
ATOM   2326  C   GLY A 158       4.033  18.028  -3.971  1.00  0.00           C  
ATOM   2327  O   GLY A 158       3.144  17.392  -3.411  1.00  0.00           O  
ATOM   2328  H   GLY A 158       5.532  17.495  -1.886  1.00  0.00           H  
ATOM   2329  HA2 GLY A 158       5.440  16.527  -4.511  1.00  0.00           H  
ATOM   2330  HA3 GLY A 158       6.066  18.165  -4.654  1.00  0.00           H  
ATOM   2331  N   SER A 159       3.810  19.196  -4.570  1.00  0.00           N  
ATOM   2332  CA  SER A 159       2.513  19.858  -4.700  1.00  0.00           C  
ATOM   2333  C   SER A 159       1.590  19.077  -5.641  1.00  0.00           C  
ATOM   2334  O   SER A 159       1.703  19.189  -6.860  1.00  0.00           O  
ATOM   2335  CB  SER A 159       2.752  21.274  -5.246  1.00  0.00           C  
ATOM   2336  OG  SER A 159       3.514  21.207  -6.437  1.00  0.00           O  
ATOM   2337  H   SER A 159       4.581  19.649  -5.039  1.00  0.00           H  
ATOM   2338  HA  SER A 159       2.044  19.936  -3.719  1.00  0.00           H  
ATOM   2339  HB2 SER A 159       1.796  21.758  -5.447  1.00  0.00           H  
ATOM   2340  HB3 SER A 159       3.295  21.864  -4.508  1.00  0.00           H  
ATOM   2341  HG  SER A 159       3.063  20.592  -7.021  1.00  0.00           H  
ATOM   2342  N   GLY A 160       0.673  18.281  -5.096  1.00  0.00           N  
ATOM   2343  CA  GLY A 160      -0.279  17.531  -5.918  1.00  0.00           C  
ATOM   2344  C   GLY A 160      -1.298  16.745  -5.104  1.00  0.00           C  
ATOM   2345  O   GLY A 160      -1.365  15.526  -5.207  1.00  0.00           O  
ATOM   2346  H   GLY A 160       0.744  18.080  -4.109  1.00  0.00           H  
ATOM   2347  HA2 GLY A 160      -0.817  18.224  -6.565  1.00  0.00           H  
ATOM   2348  HA3 GLY A 160       0.269  16.832  -6.550  1.00  0.00           H  
ATOM   2349  N   GLY A 161      -2.075  17.426  -4.259  1.00  0.00           N  
ATOM   2350  CA  GLY A 161      -3.191  16.805  -3.537  1.00  0.00           C  
ATOM   2351  C   GLY A 161      -4.330  16.363  -4.467  1.00  0.00           C  
ATOM   2352  O   GLY A 161      -4.473  16.878  -5.573  1.00  0.00           O  
ATOM   2353  H   GLY A 161      -1.948  18.426  -4.198  1.00  0.00           H  
ATOM   2354  HA2 GLY A 161      -2.814  15.931  -3.006  1.00  0.00           H  
ATOM   2355  HA3 GLY A 161      -3.590  17.501  -2.799  1.00  0.00           H  
ATOM   2356  N   CYS A 162      -5.150  15.412  -3.998  1.00  0.00           N  
ATOM   2357  CA  CYS A 162      -6.328  14.846  -4.676  1.00  0.00           C  
ATOM   2358  C   CYS A 162      -7.182  15.909  -5.405  1.00  0.00           C  
ATOM   2359  O   CYS A 162      -8.102  16.479  -4.821  1.00  0.00           O  
ATOM   2360  CB  CYS A 162      -7.192  14.151  -3.606  1.00  0.00           C  
ATOM   2361  SG  CYS A 162      -6.529  12.537  -3.104  1.00  0.00           S  
ATOM   2362  H   CYS A 162      -4.923  15.036  -3.088  1.00  0.00           H  
ATOM   2363  HA  CYS A 162      -6.004  14.109  -5.411  1.00  0.00           H  
ATOM   2364  HB2 CYS A 162      -8.189  13.985  -4.014  1.00  0.00           H  
ATOM   2365  HB3 CYS A 162      -7.289  14.809  -2.743  1.00  0.00           H  
ATOM   2366  HG  CYS A 162      -5.284  12.905  -2.791  1.00  0.00           H  
ATOM   2367  N   SER A 163      -6.923  16.152  -6.694  1.00  0.00           N  
ATOM   2368  CA  SER A 163      -7.548  17.247  -7.452  1.00  0.00           C  
ATOM   2369  C   SER A 163      -8.954  16.941  -7.981  1.00  0.00           C  
ATOM   2370  O   SER A 163      -9.538  17.761  -8.683  1.00  0.00           O  
ATOM   2371  CB  SER A 163      -6.607  17.745  -8.554  1.00  0.00           C  
ATOM   2372  OG  SER A 163      -6.333  16.712  -9.482  1.00  0.00           O  
ATOM   2373  H   SER A 163      -6.096  15.739  -7.100  1.00  0.00           H  
ATOM   2374  HA  SER A 163      -7.672  18.085  -6.765  1.00  0.00           H  
ATOM   2375  HB2 SER A 163      -5.673  18.073  -8.097  1.00  0.00           H  
ATOM   2376  HB3 SER A 163      -7.058  18.593  -9.070  1.00  0.00           H  
ATOM   2377  HG  SER A 163      -5.562  16.971  -9.991  1.00  0.00           H  
ATOM   2378  N   LYS A 164      -9.559  15.804  -7.612  1.00  0.00           N  
ATOM   2379  CA  LYS A 164     -10.975  15.500  -7.886  1.00  0.00           C  
ATOM   2380  C   LYS A 164     -11.628  14.754  -6.721  1.00  0.00           C  
ATOM   2381  O   LYS A 164     -12.061  13.614  -6.851  1.00  0.00           O  
ATOM   2382  CB  LYS A 164     -11.137  14.770  -9.237  1.00  0.00           C  
ATOM   2383  CG  LYS A 164     -10.806  15.675 -10.435  1.00  0.00           C  
ATOM   2384  CD  LYS A 164     -11.166  15.028 -11.773  1.00  0.00           C  
ATOM   2385  CE  LYS A 164     -10.807  16.003 -12.901  1.00  0.00           C  
ATOM   2386  NZ  LYS A 164     -11.166  15.455 -14.233  1.00  0.00           N1+
ATOM   2387  H   LYS A 164      -9.019  15.164  -7.048  1.00  0.00           H  
ATOM   2388  HA  LYS A 164     -11.519  16.441  -7.964  1.00  0.00           H  
ATOM   2389  HB2 LYS A 164     -10.503  13.884  -9.256  1.00  0.00           H  
ATOM   2390  HB3 LYS A 164     -12.175  14.451  -9.334  1.00  0.00           H  
ATOM   2391  HG2 LYS A 164     -11.360  16.609 -10.341  1.00  0.00           H  
ATOM   2392  HG3 LYS A 164      -9.737  15.887 -10.441  1.00  0.00           H  
ATOM   2393  HD2 LYS A 164     -12.234  14.812 -11.793  1.00  0.00           H  
ATOM   2394  HD3 LYS A 164     -10.606  14.100 -11.887  1.00  0.00           H  
ATOM   2395  HE2 LYS A 164     -11.332  16.941 -12.727  1.00  0.00           H  
ATOM   2396  HE3 LYS A 164      -9.738  16.210 -12.852  1.00  0.00           H  
ATOM   2397  HZ1 LYS A 164     -10.667  14.594 -14.404  1.00  0.00           H  
ATOM   2398  HZ2 LYS A 164     -10.924  16.114 -14.959  1.00  0.00           H  
ATOM   2399  HZ3 LYS A 164     -12.158  15.272 -14.283  1.00  0.00           H  
ATOM   2400  N   ALA A 165     -11.717  15.406  -5.563  1.00  0.00           N  
ATOM   2401  CA  ALA A 165     -12.606  14.979  -4.484  1.00  0.00           C  
ATOM   2402  C   ALA A 165     -14.069  15.305  -4.853  1.00  0.00           C  
ATOM   2403  O   ALA A 165     -14.654  16.264  -4.359  1.00  0.00           O  
ATOM   2404  CB  ALA A 165     -12.141  15.610  -3.165  1.00  0.00           C  
ATOM   2405  H   ALA A 165     -11.288  16.317  -5.491  1.00  0.00           H  
ATOM   2406  HA  ALA A 165     -12.531  13.897  -4.371  1.00  0.00           H  
ATOM   2407  HB1 ALA A 165     -11.116  15.308  -2.949  1.00  0.00           H  
ATOM   2408  HB2 ALA A 165     -12.187  16.697  -3.231  1.00  0.00           H  
ATOM   2409  HB3 ALA A 165     -12.787  15.280  -2.351  1.00  0.00           H  
ATOM   2410  N   GLN A 166     -14.655  14.519  -5.759  1.00  0.00           N  
ATOM   2411  CA  GLN A 166     -16.097  14.494  -6.007  1.00  0.00           C  
ATOM   2412  C   GLN A 166     -16.656  13.167  -5.477  1.00  0.00           C  
ATOM   2413  O   GLN A 166     -16.578  12.127  -6.120  1.00  0.00           O  
ATOM   2414  CB  GLN A 166     -16.414  14.767  -7.490  1.00  0.00           C  
ATOM   2415  CG  GLN A 166     -16.332  16.271  -7.819  1.00  0.00           C  
ATOM   2416  CD  GLN A 166     -16.580  16.595  -9.293  1.00  0.00           C  
ATOM   2417  NE2 GLN A 166     -16.864  17.836  -9.624  1.00  0.00           N  
ATOM   2418  OE1 GLN A 166     -16.498  15.760 -10.177  1.00  0.00           O  
ATOM   2419  H   GLN A 166     -14.094  13.800  -6.193  1.00  0.00           H  
ATOM   2420  HA  GLN A 166     -16.583  15.284  -5.435  1.00  0.00           H  
ATOM   2421  HB2 GLN A 166     -15.725  14.204  -8.120  1.00  0.00           H  
ATOM   2422  HB3 GLN A 166     -17.428  14.429  -7.701  1.00  0.00           H  
ATOM   2423  HG2 GLN A 166     -17.072  16.802  -7.219  1.00  0.00           H  
ATOM   2424  HG3 GLN A 166     -15.346  16.649  -7.551  1.00  0.00           H  
ATOM   2425 HE21 GLN A 166     -17.056  18.002 -10.601  1.00  0.00           H  
ATOM   2426 HE22 GLN A 166     -16.940  18.557  -8.921  1.00  0.00           H  
ATOM   2427  N   THR A 167     -17.184  13.236  -4.255  1.00  0.00           N  
ATOM   2428  CA  THR A 167     -18.326  12.444  -3.773  1.00  0.00           C  
ATOM   2429  C   THR A 167     -18.213  10.915  -3.907  1.00  0.00           C  
ATOM   2430  O   THR A 167     -18.831  10.294  -4.766  1.00  0.00           O  
ATOM   2431  CB  THR A 167     -19.616  12.994  -4.415  1.00  0.00           C  
ATOM   2432  CG2 THR A 167     -20.862  12.652  -3.606  1.00  0.00           C  
ATOM   2433  OG1 THR A 167     -19.570  14.405  -4.471  1.00  0.00           O  
ATOM   2434  H   THR A 167     -17.109  14.144  -3.819  1.00  0.00           H  
ATOM   2435  HA  THR A 167     -18.410  12.648  -2.706  1.00  0.00           H  
ATOM   2436  HB  THR A 167     -19.720  12.613  -5.431  1.00  0.00           H  
ATOM   2437  HG1 THR A 167     -20.383  14.701  -4.887  1.00  0.00           H  
ATOM   2438 HG21 THR A 167     -21.018  11.574  -3.631  1.00  0.00           H  
ATOM   2439 HG22 THR A 167     -21.735  13.133  -4.046  1.00  0.00           H  
ATOM   2440 HG23 THR A 167     -20.748  12.984  -2.574  1.00  0.00           H  
ATOM   2441  N   ILE A 168     -17.499  10.271  -2.977  1.00  0.00           N  
ATOM   2442  CA  ILE A 168     -17.645   8.827  -2.709  1.00  0.00           C  
ATOM   2443  C   ILE A 168     -18.540   8.678  -1.476  1.00  0.00           C  
ATOM   2444  O   ILE A 168     -18.080   8.369  -0.384  1.00  0.00           O  
ATOM   2445  CB  ILE A 168     -16.283   8.113  -2.564  1.00  0.00           C  
ATOM   2446  CG1 ILE A 168     -15.395   8.325  -3.814  1.00  0.00           C  
ATOM   2447  CG2 ILE A 168     -16.472   6.593  -2.334  1.00  0.00           C  
ATOM   2448  CD1 ILE A 168     -13.912   8.057  -3.554  1.00  0.00           C  
ATOM   2449  H   ILE A 168     -16.972  10.820  -2.314  1.00  0.00           H  
ATOM   2450  HA  ILE A 168     -18.163   8.351  -3.543  1.00  0.00           H  
ATOM   2451  HB  ILE A 168     -15.788   8.547  -1.695  1.00  0.00           H  
ATOM   2452 HG12 ILE A 168     -15.741   7.664  -4.608  1.00  0.00           H  
ATOM   2453 HG13 ILE A 168     -15.474   9.347  -4.186  1.00  0.00           H  
ATOM   2454 HG21 ILE A 168     -15.511   6.092  -2.212  1.00  0.00           H  
ATOM   2455 HG22 ILE A 168     -16.992   6.142  -3.179  1.00  0.00           H  
ATOM   2456 HG23 ILE A 168     -17.037   6.397  -1.423  1.00  0.00           H  
ATOM   2457 HD11 ILE A 168     -13.415   7.813  -4.493  1.00  0.00           H  
ATOM   2458 HD12 ILE A 168     -13.443   8.950  -3.140  1.00  0.00           H  
ATOM   2459 HD13 ILE A 168     -13.805   7.229  -2.853  1.00  0.00           H  
ATOM   2460  N   SER A 169     -19.828   8.976  -1.627  1.00  0.00           N  
ATOM   2461  CA  SER A 169     -20.828   8.762  -0.570  1.00  0.00           C  
ATOM   2462  C   SER A 169     -21.751   7.570  -0.844  1.00  0.00           C  
ATOM   2463  O   SER A 169     -22.503   7.190   0.041  1.00  0.00           O  
ATOM   2464  CB  SER A 169     -21.620  10.046  -0.303  1.00  0.00           C  
ATOM   2465  OG  SER A 169     -22.133  10.569  -1.511  1.00  0.00           O  
ATOM   2466  H   SER A 169     -20.147   9.376  -2.498  1.00  0.00           H  
ATOM   2467  HA  SER A 169     -20.322   8.524   0.366  1.00  0.00           H  
ATOM   2468  HB2 SER A 169     -20.960  10.785   0.151  1.00  0.00           H  
ATOM   2469  HB3 SER A 169     -22.436   9.834   0.387  1.00  0.00           H  
ATOM   2470  HG  SER A 169     -22.957  11.023  -1.322  1.00  0.00           H  
ATOM   2471  N   ALA A 170     -21.674   6.938  -2.021  1.00  0.00           N  
ATOM   2472  CA  ALA A 170     -22.672   5.954  -2.456  1.00  0.00           C  
ATOM   2473  C   ALA A 170     -22.232   4.477  -2.425  1.00  0.00           C  
ATOM   2474  O   ALA A 170     -23.075   3.611  -2.599  1.00  0.00           O  
ATOM   2475  CB  ALA A 170     -23.152   6.368  -3.852  1.00  0.00           C  
ATOM   2476  H   ALA A 170     -21.056   7.320  -2.723  1.00  0.00           H  
ATOM   2477  HA  ALA A 170     -23.540   6.011  -1.799  1.00  0.00           H  
ATOM   2478  HB1 ALA A 170     -22.336   6.296  -4.571  1.00  0.00           H  
ATOM   2479  HB2 ALA A 170     -23.957   5.705  -4.168  1.00  0.00           H  
ATOM   2480  HB3 ALA A 170     -23.535   7.388  -3.829  1.00  0.00           H  
ATOM   2481  N   TYR A 171     -20.948   4.148  -2.228  1.00  0.00           N  
ATOM   2482  CA  TYR A 171     -20.502   2.777  -2.523  1.00  0.00           C  
ATOM   2483  C   TYR A 171     -20.907   1.742  -1.467  1.00  0.00           C  
ATOM   2484  O   TYR A 171     -21.263   0.636  -1.823  1.00  0.00           O  
ATOM   2485  CB  TYR A 171     -19.006   2.743  -2.889  1.00  0.00           C  
ATOM   2486  CG  TYR A 171     -18.788   3.002  -4.374  1.00  0.00           C  
ATOM   2487  CD1 TYR A 171     -18.617   1.924  -5.266  1.00  0.00           C  
ATOM   2488  CD2 TYR A 171     -18.867   4.312  -4.884  1.00  0.00           C  
ATOM   2489  CE1 TYR A 171     -18.589   2.136  -6.656  1.00  0.00           C  
ATOM   2490  CE2 TYR A 171     -18.807   4.538  -6.272  1.00  0.00           C  
ATOM   2491  CZ  TYR A 171     -18.686   3.447  -7.161  1.00  0.00           C  
ATOM   2492  OH  TYR A 171     -18.642   3.668  -8.503  1.00  0.00           O  
ATOM   2493  H   TYR A 171     -20.269   4.871  -2.039  1.00  0.00           H  
ATOM   2494  HA  TYR A 171     -21.032   2.448  -3.417  1.00  0.00           H  
ATOM   2495  HB2 TYR A 171     -18.605   1.759  -2.649  1.00  0.00           H  
ATOM   2496  HB3 TYR A 171     -18.456   3.473  -2.296  1.00  0.00           H  
ATOM   2497  HD1 TYR A 171     -18.507   0.917  -4.892  1.00  0.00           H  
ATOM   2498  HD2 TYR A 171     -19.031   5.139  -4.208  1.00  0.00           H  
ATOM   2499  HE1 TYR A 171     -18.488   1.293  -7.323  1.00  0.00           H  
ATOM   2500  HE2 TYR A 171     -18.942   5.537  -6.658  1.00  0.00           H  
ATOM   2501  HH  TYR A 171     -18.762   2.838  -8.971  1.00  0.00           H  
ATOM   2502  N   VAL A 172     -20.910   2.051  -0.177  1.00  0.00           N  
ATOM   2503  CA  VAL A 172     -20.902   0.977   0.835  1.00  0.00           C  
ATOM   2504  C   VAL A 172     -22.274   0.376   1.153  1.00  0.00           C  
ATOM   2505  O   VAL A 172     -22.329  -0.724   1.699  1.00  0.00           O  
ATOM   2506  CB  VAL A 172     -20.251   1.497   2.095  1.00  0.00           C  
ATOM   2507  CG1 VAL A 172     -20.029   0.426   3.179  1.00  0.00           C  
ATOM   2508  CG2 VAL A 172     -18.904   2.150   1.812  1.00  0.00           C  
ATOM   2509  H   VAL A 172     -20.700   2.998   0.106  1.00  0.00           H  
ATOM   2510  HA  VAL A 172     -20.289   0.152   0.470  1.00  0.00           H  
ATOM   2511  HB  VAL A 172     -20.927   2.285   2.426  1.00  0.00           H  
ATOM   2512 HG11 VAL A 172     -20.982   0.095   3.591  1.00  0.00           H  
ATOM   2513 HG12 VAL A 172     -19.523  -0.437   2.746  1.00  0.00           H  
ATOM   2514 HG13 VAL A 172     -19.424   0.807   4.001  1.00  0.00           H  
ATOM   2515 HG21 VAL A 172     -19.018   3.091   1.274  1.00  0.00           H  
ATOM   2516 HG22 VAL A 172     -18.264   1.471   1.250  1.00  0.00           H  
ATOM   2517 HG23 VAL A 172     -18.444   2.348   2.781  1.00  0.00           H  
ATOM   2518  N   ALA A 173     -23.373   1.039   0.785  1.00  0.00           N  
ATOM   2519  CA  ALA A 173     -24.710   0.515   1.064  1.00  0.00           C  
ATOM   2520  C   ALA A 173     -24.966  -0.838   0.365  1.00  0.00           C  
ATOM   2521  O   ALA A 173     -25.661  -1.682   0.924  1.00  0.00           O  
ATOM   2522  CB  ALA A 173     -25.743   1.577   0.677  1.00  0.00           C  
ATOM   2523  H   ALA A 173     -23.289   1.900   0.264  1.00  0.00           H  
ATOM   2524  HA  ALA A 173     -24.794   0.335   2.136  1.00  0.00           H  
ATOM   2525  HB1 ALA A 173     -25.692   1.773  -0.394  1.00  0.00           H  
ATOM   2526  HB2 ALA A 173     -25.559   2.499   1.229  1.00  0.00           H  
ATOM   2527  HB3 ALA A 173     -26.742   1.211   0.916  1.00  0.00           H  
ATOM   2528  N   ASP A 174     -24.336  -1.075  -0.792  1.00  0.00           N  
ATOM   2529  CA  ASP A 174     -24.557  -2.278  -1.605  1.00  0.00           C  
ATOM   2530  C   ASP A 174     -23.592  -3.441  -1.297  1.00  0.00           C  
ATOM   2531  O   ASP A 174     -23.830  -4.565  -1.737  1.00  0.00           O  
ATOM   2532  CB  ASP A 174     -24.490  -1.896  -3.096  1.00  0.00           C  
ATOM   2533  CG  ASP A 174     -25.671  -1.044  -3.582  1.00  0.00           C  
ATOM   2534  OD1 ASP A 174     -26.737  -1.063  -2.927  1.00  0.00           O  
ATOM   2535  OD2 ASP A 174     -25.492  -0.378  -4.627  1.00  0.00           O1-
ATOM   2536  H   ASP A 174     -23.800  -0.329  -1.210  1.00  0.00           H  
ATOM   2537  HA  ASP A 174     -25.560  -2.657  -1.410  1.00  0.00           H  
ATOM   2538  HB2 ASP A 174     -24.481  -2.809  -3.691  1.00  0.00           H  
ATOM   2539  HB3 ASP A 174     -23.555  -1.370  -3.285  1.00  0.00           H  
ATOM   2540  N   PHE A 175     -22.500  -3.222  -0.549  1.00  0.00           N  
ATOM   2541  CA  PHE A 175     -21.427  -4.228  -0.421  1.00  0.00           C  
ATOM   2542  C   PHE A 175     -21.426  -5.055   0.867  1.00  0.00           C  
ATOM   2543  O   PHE A 175     -20.564  -5.920   1.026  1.00  0.00           O  
ATOM   2544  CB  PHE A 175     -20.047  -3.616  -0.661  1.00  0.00           C  
ATOM   2545  CG  PHE A 175     -19.817  -3.103  -2.059  1.00  0.00           C  
ATOM   2546  CD1 PHE A 175     -19.715  -3.986  -3.148  1.00  0.00           C  
ATOM   2547  CD2 PHE A 175     -19.727  -1.729  -2.270  1.00  0.00           C  
ATOM   2548  CE1 PHE A 175     -19.576  -3.481  -4.453  1.00  0.00           C  
ATOM   2549  CE2 PHE A 175     -19.667  -1.220  -3.574  1.00  0.00           C  
ATOM   2550  CZ  PHE A 175     -19.579  -2.092  -4.671  1.00  0.00           C  
ATOM   2551  H   PHE A 175     -22.366  -2.299  -0.163  1.00  0.00           H  
ATOM   2552  HA  PHE A 175     -21.562  -4.966  -1.211  1.00  0.00           H  
ATOM   2553  HB2 PHE A 175     -19.320  -4.416  -0.521  1.00  0.00           H  
ATOM   2554  HB3 PHE A 175     -19.853  -2.838   0.077  1.00  0.00           H  
ATOM   2555  HD1 PHE A 175     -19.774  -5.052  -2.982  1.00  0.00           H  
ATOM   2556  HD2 PHE A 175     -19.759  -1.071  -1.414  1.00  0.00           H  
ATOM   2557  HE1 PHE A 175     -19.531  -4.161  -5.291  1.00  0.00           H  
ATOM   2558  HE2 PHE A 175     -19.758  -0.153  -3.718  1.00  0.00           H  
ATOM   2559  HZ  PHE A 175     -19.554  -1.700  -5.677  1.00  0.00           H  
ATOM   2560  N   ILE A 176     -22.383  -4.854   1.775  1.00  0.00           N  
ATOM   2561  CA  ILE A 176     -22.520  -5.685   2.982  1.00  0.00           C  
ATOM   2562  C   ILE A 176     -23.727  -6.621   2.805  1.00  0.00           C  
ATOM   2563  O   ILE A 176     -24.808  -6.328   3.317  1.00  0.00           O  
ATOM   2564  CB  ILE A 176     -22.563  -4.834   4.273  1.00  0.00           C  
ATOM   2565  CG1 ILE A 176     -21.376  -3.842   4.320  1.00  0.00           C  
ATOM   2566  CG2 ILE A 176     -22.526  -5.769   5.504  1.00  0.00           C  
ATOM   2567  CD1 ILE A 176     -21.358  -2.940   5.561  1.00  0.00           C  
ATOM   2568  H   ILE A 176     -23.079  -4.147   1.584  1.00  0.00           H  
ATOM   2569  HA  ILE A 176     -21.632  -6.309   3.086  1.00  0.00           H  
ATOM   2570  HB  ILE A 176     -23.489  -4.260   4.291  1.00  0.00           H  
ATOM   2571 HG12 ILE A 176     -21.424  -3.179   3.456  1.00  0.00           H  
ATOM   2572 HG13 ILE A 176     -20.440  -4.398   4.267  1.00  0.00           H  
ATOM   2573 HG21 ILE A 176     -21.572  -6.294   5.547  1.00  0.00           H  
ATOM   2574 HG22 ILE A 176     -22.655  -5.189   6.418  1.00  0.00           H  
ATOM   2575 HG23 ILE A 176     -23.340  -6.492   5.465  1.00  0.00           H  
ATOM   2576 HD11 ILE A 176     -22.332  -2.466   5.682  1.00  0.00           H  
ATOM   2577 HD12 ILE A 176     -21.113  -3.517   6.453  1.00  0.00           H  
ATOM   2578 HD13 ILE A 176     -20.604  -2.164   5.432  1.00  0.00           H  
ATOM   2579  N   PRO A 177     -23.575  -7.776   2.123  1.00  0.00           N  
ATOM   2580  CA  PRO A 177     -24.686  -8.696   1.860  1.00  0.00           C  
ATOM   2581  C   PRO A 177     -25.255  -9.373   3.120  1.00  0.00           C  
ATOM   2582  O   PRO A 177     -26.243 -10.093   3.030  1.00  0.00           O  
ATOM   2583  CB  PRO A 177     -24.142  -9.710   0.841  1.00  0.00           C  
ATOM   2584  CG  PRO A 177     -22.628  -9.677   1.033  1.00  0.00           C  
ATOM   2585  CD  PRO A 177     -22.371  -8.235   1.444  1.00  0.00           C  
ATOM   2586  HA  PRO A 177     -25.502  -8.142   1.396  1.00  0.00           H  
ATOM   2587  HB2 PRO A 177     -24.381  -9.365  -0.165  1.00  0.00           H  
ATOM   2588  HB3 PRO A 177     -24.543 -10.712   0.995  1.00  0.00           H  
ATOM   2589  HG2 PRO A 177     -22.341 -10.347   1.844  1.00  0.00           H  
ATOM   2590  HG3 PRO A 177     -22.097  -9.934   0.117  1.00  0.00           H  
ATOM   2591  HD2 PRO A 177     -22.229  -7.644   0.540  1.00  0.00           H  
ATOM   2592  HD3 PRO A 177     -21.491  -8.183   2.084  1.00  0.00           H  
ATOM   2593  N   ILE A 178     -24.648  -9.168   4.295  1.00  0.00           N  
ATOM   2594  CA  ILE A 178     -24.932  -9.957   5.505  1.00  0.00           C  
ATOM   2595  C   ILE A 178     -25.699  -9.162   6.579  1.00  0.00           C  
ATOM   2596  O   ILE A 178     -26.204  -9.765   7.523  1.00  0.00           O  
ATOM   2597  CB  ILE A 178     -23.616 -10.641   5.977  1.00  0.00           C  
ATOM   2598  CG1 ILE A 178     -23.141 -11.626   4.875  1.00  0.00           C  
ATOM   2599  CG2 ILE A 178     -23.756 -11.403   7.309  1.00  0.00           C  
ATOM   2600  CD1 ILE A 178     -21.781 -12.290   5.123  1.00  0.00           C  
ATOM   2601  H   ILE A 178     -23.862  -8.535   4.305  1.00  0.00           H  
ATOM   2602  HA  ILE A 178     -25.612 -10.767   5.239  1.00  0.00           H  
ATOM   2603  HB  ILE A 178     -22.856  -9.870   6.110  1.00  0.00           H  
ATOM   2604 HG12 ILE A 178     -23.052 -11.097   3.926  1.00  0.00           H  
ATOM   2605 HG13 ILE A 178     -23.890 -12.408   4.746  1.00  0.00           H  
ATOM   2606 HG21 ILE A 178     -23.993 -10.716   8.121  1.00  0.00           H  
ATOM   2607 HG22 ILE A 178     -22.819 -11.888   7.581  1.00  0.00           H  
ATOM   2608 HG23 ILE A 178     -24.545 -12.151   7.231  1.00  0.00           H  
ATOM   2609 HD11 ILE A 178     -21.844 -13.012   5.937  1.00  0.00           H  
ATOM   2610 HD12 ILE A 178     -21.473 -12.820   4.221  1.00  0.00           H  
ATOM   2611 HD13 ILE A 178     -21.035 -11.531   5.358  1.00  0.00           H  
ATOM   2612  N   VAL A 179     -25.843  -7.830   6.474  1.00  0.00           N  
ATOM   2613  CA  VAL A 179     -26.362  -7.047   7.616  1.00  0.00           C  
ATOM   2614  C   VAL A 179     -27.192  -5.800   7.246  1.00  0.00           C  
ATOM   2615  O   VAL A 179     -26.972  -4.702   7.759  1.00  0.00           O  
ATOM   2616  CB  VAL A 179     -25.247  -6.723   8.644  1.00  0.00           C  
ATOM   2617  CG1 VAL A 179     -25.888  -6.662  10.036  1.00  0.00           C  
ATOM   2618  CG2 VAL A 179     -24.062  -7.695   8.750  1.00  0.00           C  
ATOM   2619  H   VAL A 179     -25.502  -7.355   5.650  1.00  0.00           H  
ATOM   2620  HA  VAL A 179     -27.082  -7.685   8.128  1.00  0.00           H  
ATOM   2621  HB  VAL A 179     -24.807  -5.761   8.384  1.00  0.00           H  
ATOM   2622 HG11 VAL A 179     -25.157  -6.350  10.782  1.00  0.00           H  
ATOM   2623 HG12 VAL A 179     -26.695  -5.930  10.018  1.00  0.00           H  
ATOM   2624 HG13 VAL A 179     -26.292  -7.638  10.307  1.00  0.00           H  
ATOM   2625 HG21 VAL A 179     -24.407  -8.678   9.069  1.00  0.00           H  
ATOM   2626 HG22 VAL A 179     -23.350  -7.324   9.488  1.00  0.00           H  
ATOM   2627 HG23 VAL A 179     -23.540  -7.767   7.796  1.00  0.00           H  
ATOM   2628  N   GLY A 180     -28.231  -5.957   6.424  1.00  0.00           N  
ATOM   2629  CA  GLY A 180     -29.386  -5.046   6.518  1.00  0.00           C  
ATOM   2630  C   GLY A 180     -30.090  -5.299   7.858  1.00  0.00           C  
ATOM   2631  O   GLY A 180     -30.212  -6.470   8.217  1.00  0.00           O  
ATOM   2632  H   GLY A 180     -28.375  -6.865   6.006  1.00  0.00           H  
ATOM   2633  HA2 GLY A 180     -30.086  -5.244   5.707  1.00  0.00           H  
ATOM   2634  HA3 GLY A 180     -29.052  -4.010   6.456  1.00  0.00           H  
ATOM   2635  N   PRO A 181     -30.536  -4.320   8.675  1.00  0.00           N  
ATOM   2636  CA  PRO A 181     -30.581  -2.854   8.583  1.00  0.00           C  
ATOM   2637  C   PRO A 181     -29.580  -2.104   9.509  1.00  0.00           C  
ATOM   2638  O   PRO A 181     -29.856  -0.978   9.918  1.00  0.00           O  
ATOM   2639  CB  PRO A 181     -32.031  -2.563   9.001  1.00  0.00           C  
ATOM   2640  CG  PRO A 181     -32.243  -3.537  10.157  1.00  0.00           C  
ATOM   2641  CD  PRO A 181     -31.430  -4.747   9.739  1.00  0.00           C  
ATOM   2642  HA  PRO A 181     -30.419  -2.523   7.557  1.00  0.00           H  
ATOM   2643  HB2 PRO A 181     -32.701  -2.818   8.181  1.00  0.00           H  
ATOM   2644  HB3 PRO A 181     -32.198  -1.528   9.302  1.00  0.00           H  
ATOM   2645  HG2 PRO A 181     -31.831  -3.119  11.075  1.00  0.00           H  
ATOM   2646  HG3 PRO A 181     -33.297  -3.785  10.283  1.00  0.00           H  
ATOM   2647  HD2 PRO A 181     -32.116  -5.512   9.376  1.00  0.00           H  
ATOM   2648  HD3 PRO A 181     -30.865  -5.135  10.587  1.00  0.00           H  
ATOM   2649  N   TYR A 182     -28.461  -2.720   9.916  1.00  0.00           N  
ATOM   2650  CA  TYR A 182     -27.561  -2.156  10.948  1.00  0.00           C  
ATOM   2651  C   TYR A 182     -26.386  -1.335  10.402  1.00  0.00           C  
ATOM   2652  O   TYR A 182     -25.611  -0.782  11.173  1.00  0.00           O  
ATOM   2653  CB  TYR A 182     -27.054  -3.269  11.873  1.00  0.00           C  
ATOM   2654  CG  TYR A 182     -28.145  -3.927  12.690  1.00  0.00           C  
ATOM   2655  CD1 TYR A 182     -28.648  -3.273  13.831  1.00  0.00           C  
ATOM   2656  CD2 TYR A 182     -28.658  -5.183  12.315  1.00  0.00           C  
ATOM   2657  CE1 TYR A 182     -29.657  -3.879  14.604  1.00  0.00           C  
ATOM   2658  CE2 TYR A 182     -29.665  -5.792  13.083  1.00  0.00           C  
ATOM   2659  CZ  TYR A 182     -30.163  -5.143  14.230  1.00  0.00           C  
ATOM   2660  OH  TYR A 182     -31.132  -5.738  14.972  1.00  0.00           O  
ATOM   2661  H   TYR A 182     -28.235  -3.625   9.529  1.00  0.00           H  
ATOM   2662  HA  TYR A 182     -28.128  -1.462  11.569  1.00  0.00           H  
ATOM   2663  HB2 TYR A 182     -26.329  -2.849  12.570  1.00  0.00           H  
ATOM   2664  HB3 TYR A 182     -26.526  -4.016  11.280  1.00  0.00           H  
ATOM   2665  HD1 TYR A 182     -28.249  -2.311  14.113  1.00  0.00           H  
ATOM   2666  HD2 TYR A 182     -28.287  -5.687  11.435  1.00  0.00           H  
ATOM   2667  HE1 TYR A 182     -30.031  -3.380  15.486  1.00  0.00           H  
ATOM   2668  HE2 TYR A 182     -30.060  -6.757  12.802  1.00  0.00           H  
ATOM   2669  HH  TYR A 182     -31.346  -5.224  15.754  1.00  0.00           H  
ATOM   2670  N   PHE A 183     -26.232  -1.257   9.083  1.00  0.00           N  
ATOM   2671  CA  PHE A 183     -25.152  -0.512   8.447  1.00  0.00           C  
ATOM   2672  C   PHE A 183     -25.738   0.498   7.459  1.00  0.00           C  
ATOM   2673  O   PHE A 183     -25.832   0.238   6.265  1.00  0.00           O  
ATOM   2674  CB  PHE A 183     -24.159  -1.491   7.809  1.00  0.00           C  
ATOM   2675  CG  PHE A 183     -23.309  -2.266   8.802  1.00  0.00           C  
ATOM   2676  CD1 PHE A 183     -22.014  -1.818   9.123  1.00  0.00           C  
ATOM   2677  CD2 PHE A 183     -23.795  -3.453   9.375  1.00  0.00           C  
ATOM   2678  CE1 PHE A 183     -21.189  -2.587   9.963  1.00  0.00           C  
ATOM   2679  CE2 PHE A 183     -22.968  -4.226  10.210  1.00  0.00           C  
ATOM   2680  CZ  PHE A 183     -21.658  -3.804  10.479  1.00  0.00           C  
ATOM   2681  H   PHE A 183     -26.871  -1.764   8.488  1.00  0.00           H  
ATOM   2682  HA  PHE A 183     -24.600   0.063   9.190  1.00  0.00           H  
ATOM   2683  HB2 PHE A 183     -23.489  -0.922   7.163  1.00  0.00           H  
ATOM   2684  HB3 PHE A 183     -24.697  -2.193   7.172  1.00  0.00           H  
ATOM   2685  HD1 PHE A 183     -21.634  -0.903   8.694  1.00  0.00           H  
ATOM   2686  HD2 PHE A 183     -24.804  -3.772   9.156  1.00  0.00           H  
ATOM   2687  HE1 PHE A 183     -20.180  -2.268  10.177  1.00  0.00           H  
ATOM   2688  HE2 PHE A 183     -23.321  -5.156  10.631  1.00  0.00           H  
ATOM   2689  HZ  PHE A 183     -20.999  -4.431  11.061  1.00  0.00           H  
ATOM   2690  N   ALA A 184     -26.138   1.671   7.955  1.00  0.00           N  
ATOM   2691  CA  ALA A 184     -26.355   2.838   7.103  1.00  0.00           C  
ATOM   2692  C   ALA A 184     -24.996   3.490   6.853  1.00  0.00           C  
ATOM   2693  O   ALA A 184     -24.334   3.901   7.805  1.00  0.00           O  
ATOM   2694  CB  ALA A 184     -27.342   3.795   7.780  1.00  0.00           C  
ATOM   2695  H   ALA A 184     -26.098   1.816   8.953  1.00  0.00           H  
ATOM   2696  HA  ALA A 184     -26.781   2.527   6.149  1.00  0.00           H  
ATOM   2697  HB1 ALA A 184     -27.524   4.652   7.131  1.00  0.00           H  
ATOM   2698  HB2 ALA A 184     -28.286   3.282   7.964  1.00  0.00           H  
ATOM   2699  HB3 ALA A 184     -26.936   4.151   8.727  1.00  0.00           H  
ATOM   2700  N   THR A 185     -24.522   3.539   5.607  1.00  0.00           N  
ATOM   2701  CA  THR A 185     -23.155   4.000   5.374  1.00  0.00           C  
ATOM   2702  C   THR A 185     -23.032   5.493   5.142  1.00  0.00           C  
ATOM   2703  O   THR A 185     -23.655   6.056   4.250  1.00  0.00           O  
ATOM   2704  CB  THR A 185     -22.404   3.266   4.268  1.00  0.00           C  
ATOM   2705  CG2 THR A 185     -21.031   2.901   4.866  1.00  0.00           C  
ATOM   2706  OG1 THR A 185     -23.101   2.129   3.799  1.00  0.00           O  
ATOM   2707  H   THR A 185     -25.051   3.160   4.834  1.00  0.00           H  
ATOM   2708  HA  THR A 185     -22.628   3.795   6.306  1.00  0.00           H  
ATOM   2709  HB  THR A 185     -22.254   3.940   3.425  1.00  0.00           H  
ATOM   2710  HG1 THR A 185     -23.216   1.496   4.512  1.00  0.00           H  
ATOM   2711 HG21 THR A 185     -21.041   1.876   5.237  1.00  0.00           H  
ATOM   2712 HG22 THR A 185     -20.221   3.075   4.158  1.00  0.00           H  
ATOM   2713 HG23 THR A 185     -20.749   3.548   5.697  1.00  0.00           H  
ATOM   2714  N   GLY A 186     -22.125   6.116   5.893  1.00  0.00           N  
ATOM   2715  CA  GLY A 186     -21.552   7.414   5.566  1.00  0.00           C  
ATOM   2716  C   GLY A 186     -20.034   7.318   5.601  1.00  0.00           C  
ATOM   2717  O   GLY A 186     -19.442   7.388   6.677  1.00  0.00           O  
ATOM   2718  H   GLY A 186     -21.728   5.610   6.672  1.00  0.00           H  
ATOM   2719  HA2 GLY A 186     -21.878   8.150   6.302  1.00  0.00           H  
ATOM   2720  HA3 GLY A 186     -21.873   7.743   4.578  1.00  0.00           H  
ATOM   2721  N   ILE A 187     -19.394   7.159   4.440  1.00  0.00           N  
ATOM   2722  CA  ILE A 187     -17.944   7.346   4.330  1.00  0.00           C  
ATOM   2723  C   ILE A 187     -17.677   8.827   4.113  1.00  0.00           C  
ATOM   2724  O   ILE A 187     -18.140   9.424   3.142  1.00  0.00           O  
ATOM   2725  CB  ILE A 187     -17.302   6.443   3.257  1.00  0.00           C  
ATOM   2726  CG1 ILE A 187     -17.510   4.983   3.719  1.00  0.00           C  
ATOM   2727  CG2 ILE A 187     -15.812   6.805   3.074  1.00  0.00           C  
ATOM   2728  CD1 ILE A 187     -16.532   3.983   3.118  1.00  0.00           C  
ATOM   2729  H   ILE A 187     -19.934   7.099   3.588  1.00  0.00           H  
ATOM   2730  HA  ILE A 187     -17.484   7.074   5.280  1.00  0.00           H  
ATOM   2731  HB  ILE A 187     -17.807   6.592   2.303  1.00  0.00           H  
ATOM   2732 HG12 ILE A 187     -17.390   4.923   4.801  1.00  0.00           H  
ATOM   2733 HG13 ILE A 187     -18.528   4.677   3.478  1.00  0.00           H  
ATOM   2734 HG21 ILE A 187     -15.378   6.221   2.262  1.00  0.00           H  
ATOM   2735 HG22 ILE A 187     -15.705   7.853   2.793  1.00  0.00           H  
ATOM   2736 HG23 ILE A 187     -15.262   6.620   3.997  1.00  0.00           H  
ATOM   2737 HD11 ILE A 187     -16.643   3.950   2.034  1.00  0.00           H  
ATOM   2738 HD12 ILE A 187     -16.680   2.999   3.564  1.00  0.00           H  
ATOM   2739 HD13 ILE A 187     -15.516   4.254   3.406  1.00  0.00           H  
ATOM   2740  N   ARG A 188     -16.917   9.426   5.031  1.00  0.00           N  
ATOM   2741  CA  ARG A 188     -16.345  10.760   4.838  1.00  0.00           C  
ATOM   2742  C   ARG A 188     -14.894  10.599   4.420  1.00  0.00           C  
ATOM   2743  O   ARG A 188     -14.110   9.975   5.133  1.00  0.00           O  
ATOM   2744  CB  ARG A 188     -16.507  11.634   6.086  1.00  0.00           C  
ATOM   2745  CG  ARG A 188     -17.982  11.974   6.345  1.00  0.00           C  
ATOM   2746  CD  ARG A 188     -18.099  13.005   7.473  1.00  0.00           C  
ATOM   2747  NE  ARG A 188     -19.508  13.348   7.753  1.00  0.00           N  
ATOM   2748  CZ  ARG A 188     -19.936  14.298   8.567  1.00  0.00           C  
ATOM   2749  NH1 ARG A 188     -19.113  15.062   9.231  1.00  0.00           N1+
ATOM   2750  NH2 ARG A 188     -21.212  14.500   8.732  1.00  0.00           N  
ATOM   2751  H   ARG A 188     -16.563   8.853   5.783  1.00  0.00           H  
ATOM   2752  HA  ARG A 188     -16.863  11.257   4.017  1.00  0.00           H  
ATOM   2753  HB2 ARG A 188     -16.086  11.123   6.952  1.00  0.00           H  
ATOM   2754  HB3 ARG A 188     -15.954  12.560   5.929  1.00  0.00           H  
ATOM   2755  HG2 ARG A 188     -18.523  11.069   6.621  1.00  0.00           H  
ATOM   2756  HG3 ARG A 188     -18.423  12.389   5.439  1.00  0.00           H  
ATOM   2757  HD2 ARG A 188     -17.556  13.902   7.176  1.00  0.00           H  
ATOM   2758  HD3 ARG A 188     -17.640  12.595   8.372  1.00  0.00           H  
ATOM   2759  HE  ARG A 188     -20.210  12.807   7.269  1.00  0.00           H  
ATOM   2760 HH11 ARG A 188     -19.465  15.798   9.826  1.00  0.00           H  
ATOM   2761 HH12 ARG A 188     -18.119  14.951   9.087  1.00  0.00           H  
ATOM   2762 HH21 ARG A 188     -21.889  13.942   8.232  1.00  0.00           H  
ATOM   2763 HH22 ARG A 188     -21.540  15.235   9.343  1.00  0.00           H  
ATOM   2764  N   ILE A 189     -14.571  11.157   3.261  1.00  0.00           N  
ATOM   2765  CA  ILE A 189     -13.219  11.197   2.720  1.00  0.00           C  
ATOM   2766  C   ILE A 189     -12.688  12.610   2.919  1.00  0.00           C  
ATOM   2767  O   ILE A 189     -13.155  13.541   2.267  1.00  0.00           O  
ATOM   2768  CB  ILE A 189     -13.215  10.763   1.241  1.00  0.00           C  
ATOM   2769  CG1 ILE A 189     -13.731   9.312   1.132  1.00  0.00           C  
ATOM   2770  CG2 ILE A 189     -11.789  10.885   0.708  1.00  0.00           C  
ATOM   2771  CD1 ILE A 189     -13.557   8.690  -0.250  1.00  0.00           C  
ATOM   2772  H   ILE A 189     -15.286  11.657   2.752  1.00  0.00           H  
ATOM   2773  HA  ILE A 189     -12.579  10.511   3.273  1.00  0.00           H  
ATOM   2774  HB  ILE A 189     -13.865  11.418   0.660  1.00  0.00           H  
ATOM   2775 HG12 ILE A 189     -13.224   8.680   1.861  1.00  0.00           H  
ATOM   2776 HG13 ILE A 189     -14.798   9.313   1.354  1.00  0.00           H  
ATOM   2777 HG21 ILE A 189     -11.178  10.234   1.334  1.00  0.00           H  
ATOM   2778 HG22 ILE A 189     -11.726  10.586  -0.339  1.00  0.00           H  
ATOM   2779 HG23 ILE A 189     -11.426  11.911   0.770  1.00  0.00           H  
ATOM   2780 HD11 ILE A 189     -13.902   9.404  -0.999  1.00  0.00           H  
ATOM   2781 HD12 ILE A 189     -12.510   8.449  -0.430  1.00  0.00           H  
ATOM   2782 HD13 ILE A 189     -14.136   7.768  -0.304  1.00  0.00           H  
ATOM   2783  N   ASN A 190     -11.704  12.758   3.804  1.00  0.00           N  
ATOM   2784  CA  ASN A 190     -11.001  14.021   3.988  1.00  0.00           C  
ATOM   2785  C   ASN A 190      -9.599  13.885   3.385  1.00  0.00           C  
ATOM   2786  O   ASN A 190      -8.757  13.151   3.905  1.00  0.00           O  
ATOM   2787  CB  ASN A 190     -10.985  14.427   5.474  1.00  0.00           C  
ATOM   2788  CG  ASN A 190     -12.318  14.949   5.995  1.00  0.00           C  
ATOM   2789  ND2 ASN A 190     -12.290  15.722   7.056  1.00  0.00           N  
ATOM   2790  OD1 ASN A 190     -13.396  14.680   5.496  1.00  0.00           O  
ATOM   2791  H   ASN A 190     -11.350  11.937   4.274  1.00  0.00           H  
ATOM   2792  HA  ASN A 190     -11.515  14.815   3.446  1.00  0.00           H  
ATOM   2793  HB2 ASN A 190     -10.672  13.581   6.086  1.00  0.00           H  
ATOM   2794  HB3 ASN A 190     -10.247  15.219   5.597  1.00  0.00           H  
ATOM   2795 HD21 ASN A 190     -11.407  16.004   7.459  1.00  0.00           H  
ATOM   2796 HD22 ASN A 190     -13.173  16.128   7.331  1.00  0.00           H  
ATOM   2797  N   CYS A 191      -9.350  14.599   2.291  1.00  0.00           N  
ATOM   2798  CA  CYS A 191      -8.007  14.797   1.756  1.00  0.00           C  
ATOM   2799  C   CYS A 191      -7.408  16.014   2.467  1.00  0.00           C  
ATOM   2800  O   CYS A 191      -7.860  17.134   2.241  1.00  0.00           O  
ATOM   2801  CB  CYS A 191      -8.088  14.980   0.233  1.00  0.00           C  
ATOM   2802  SG  CYS A 191      -8.835  13.502  -0.518  1.00  0.00           S  
ATOM   2803  H   CYS A 191     -10.096  15.144   1.882  1.00  0.00           H  
ATOM   2804  HA  CYS A 191      -7.383  13.928   1.967  1.00  0.00           H  
ATOM   2805  HB2 CYS A 191      -7.083  15.127  -0.164  1.00  0.00           H  
ATOM   2806  HB3 CYS A 191      -8.687  15.859  -0.001  1.00  0.00           H  
ATOM   2807  HG  CYS A 191      -8.687  13.854  -1.798  1.00  0.00           H  
ATOM   2808  N   LEU A 192      -6.442  15.806   3.362  1.00  0.00           N  
ATOM   2809  CA  LEU A 192      -5.739  16.906   4.017  1.00  0.00           C  
ATOM   2810  C   LEU A 192      -4.507  17.258   3.181  1.00  0.00           C  
ATOM   2811  O   LEU A 192      -3.590  16.452   3.047  1.00  0.00           O  
ATOM   2812  CB  LEU A 192      -5.397  16.536   5.474  1.00  0.00           C  
ATOM   2813  CG  LEU A 192      -6.610  16.584   6.425  1.00  0.00           C  
ATOM   2814  CD1 LEU A 192      -6.265  15.903   7.751  1.00  0.00           C  
ATOM   2815  CD2 LEU A 192      -7.049  18.018   6.737  1.00  0.00           C  
ATOM   2816  H   LEU A 192      -6.055  14.878   3.463  1.00  0.00           H  
ATOM   2817  HA  LEU A 192      -6.375  17.791   4.037  1.00  0.00           H  
ATOM   2818  HB2 LEU A 192      -4.638  17.226   5.844  1.00  0.00           H  
ATOM   2819  HB3 LEU A 192      -4.963  15.536   5.482  1.00  0.00           H  
ATOM   2820  HG  LEU A 192      -7.446  16.045   5.979  1.00  0.00           H  
ATOM   2821 HD11 LEU A 192      -5.979  14.867   7.566  1.00  0.00           H  
ATOM   2822 HD12 LEU A 192      -5.435  16.424   8.229  1.00  0.00           H  
ATOM   2823 HD13 LEU A 192      -7.130  15.919   8.413  1.00  0.00           H  
ATOM   2824 HD21 LEU A 192      -7.864  18.011   7.460  1.00  0.00           H  
ATOM   2825 HD22 LEU A 192      -7.401  18.511   5.830  1.00  0.00           H  
ATOM   2826 HD23 LEU A 192      -6.214  18.586   7.147  1.00  0.00           H  
ATOM   2827  N   TYR A 193      -4.511  18.465   2.614  1.00  0.00           N  
ATOM   2828  CA  TYR A 193      -3.318  19.112   2.078  1.00  0.00           C  
ATOM   2829  C   TYR A 193      -2.439  19.484   3.279  1.00  0.00           C  
ATOM   2830  O   TYR A 193      -2.869  20.265   4.127  1.00  0.00           O  
ATOM   2831  CB  TYR A 193      -3.736  20.354   1.256  1.00  0.00           C  
ATOM   2832  CG  TYR A 193      -3.056  20.510  -0.092  1.00  0.00           C  
ATOM   2833  CD1 TYR A 193      -1.839  21.211  -0.204  1.00  0.00           C  
ATOM   2834  CD2 TYR A 193      -3.675  19.995  -1.249  1.00  0.00           C  
ATOM   2835  CE1 TYR A 193      -1.235  21.387  -1.465  1.00  0.00           C  
ATOM   2836  CE2 TYR A 193      -3.078  20.174  -2.511  1.00  0.00           C  
ATOM   2837  CZ  TYR A 193      -1.852  20.861  -2.620  1.00  0.00           C  
ATOM   2838  OH  TYR A 193      -1.272  21.004  -3.840  1.00  0.00           O  
ATOM   2839  H   TYR A 193      -5.320  19.054   2.757  1.00  0.00           H  
ATOM   2840  HA  TYR A 193      -2.780  18.416   1.433  1.00  0.00           H  
ATOM   2841  HB2 TYR A 193      -4.810  20.322   1.075  1.00  0.00           H  
ATOM   2842  HB3 TYR A 193      -3.559  21.259   1.838  1.00  0.00           H  
ATOM   2843  HD1 TYR A 193      -1.357  21.607   0.678  1.00  0.00           H  
ATOM   2844  HD2 TYR A 193      -4.623  19.485  -1.168  1.00  0.00           H  
ATOM   2845  HE1 TYR A 193      -0.293  21.910  -1.534  1.00  0.00           H  
ATOM   2846  HE2 TYR A 193      -3.562  19.816  -3.408  1.00  0.00           H  
ATOM   2847  HH  TYR A 193      -0.501  21.573  -3.787  1.00  0.00           H  
ATOM   2848  N   GLN A 194      -1.240  18.917   3.386  1.00  0.00           N  
ATOM   2849  CA  GLN A 194      -0.171  19.612   4.097  1.00  0.00           C  
ATOM   2850  C   GLN A 194       0.542  20.447   3.039  1.00  0.00           C  
ATOM   2851  O   GLN A 194       1.099  19.901   2.089  1.00  0.00           O  
ATOM   2852  CB  GLN A 194       0.732  18.644   4.879  1.00  0.00           C  
ATOM   2853  CG  GLN A 194       0.025  18.196   6.172  1.00  0.00           C  
ATOM   2854  CD  GLN A 194       0.884  17.335   7.095  1.00  0.00           C  
ATOM   2855  NE2 GLN A 194       0.393  17.010   8.271  1.00  0.00           N  
ATOM   2856  OE1 GLN A 194       1.991  16.919   6.808  1.00  0.00           O  
ATOM   2857  H   GLN A 194      -0.949  18.259   2.677  1.00  0.00           H  
ATOM   2858  HA  GLN A 194      -0.588  20.309   4.824  1.00  0.00           H  
ATOM   2859  HB2 GLN A 194       0.986  17.782   4.263  1.00  0.00           H  
ATOM   2860  HB3 GLN A 194       1.650  19.167   5.148  1.00  0.00           H  
ATOM   2861  HG2 GLN A 194      -0.872  17.633   5.912  1.00  0.00           H  
ATOM   2862  HG3 GLN A 194      -0.281  19.081   6.730  1.00  0.00           H  
ATOM   2863 HE21 GLN A 194      -0.487  17.401   8.577  1.00  0.00           H  
ATOM   2864 HE22 GLN A 194       1.033  16.511   8.872  1.00  0.00           H  
ATOM   2865  N   SER A 195       0.350  21.761   3.153  1.00  0.00           N  
ATOM   2866  CA  SER A 195       1.062  22.811   2.421  1.00  0.00           C  
ATOM   2867  C   SER A 195       2.568  22.698   2.593  1.00  0.00           C  
ATOM   2868  O   SER A 195       2.967  22.443   3.754  1.00  0.00           O  
ATOM   2869  CB  SER A 195       0.624  24.166   2.974  1.00  0.00           C  
ATOM   2870  OG  SER A 195       0.822  24.113   4.373  1.00  0.00           O  
ATOM   2871  OXT SER A 195       3.248  22.978   1.590  1.00  0.00           O1-
ATOM   2872  H   SER A 195      -0.131  22.087   3.979  1.00  0.00           H  
ATOM   2873  HA  SER A 195       0.859  22.752   1.352  1.00  0.00           H  
ATOM   2874  HB2 SER A 195       1.235  24.955   2.535  1.00  0.00           H  
ATOM   2875  HB3 SER A 195      -0.427  24.350   2.750  1.00  0.00           H  
ATOM   2876  HG  SER A 195       1.652  23.639   4.467  1.00  0.00           H  
TER   
END
