# Supplementary material for: The structural repertoire of Fusarium oxysporum f. sp. lycopersici effectors revealed by experimental and computational studies
Source: eLife. 2024 Feb 27;12:RP89280. doi: 10.7554/eLife.89280 (PMC10942635; doi:10.7554/eLife.89280)
Supplement: Source data 1. [file elife-89280-data1.zip › AlphaFold pdb files/SIX7_AF.pdb]

ATOM      1  N   GLN A   1       2.847  12.675  62.916  1.00  0.00           N  
ATOM      5  CA  GLN A   1       1.703  13.105  62.087  1.00  0.00           C  
ATOM      7  C   GLN A   1       2.060  12.784  60.644  1.00  0.00           C  
ATOM     11  O   GLN A   1       3.025  13.348  60.145  1.00  0.00           O  
ATOM      8  CB  GLN A   1       1.393  14.600  62.286  1.00  0.00           C  
ATOM     12  CG  GLN A   1       1.022  14.935  63.745  1.00  0.00           C  
ATOM     15  CD  GLN A   1       0.380  16.315  63.865  1.00  0.00           C  
ATOM     16  NE2 GLN A   1       0.816  17.161  64.769  1.00  0.00           N  
ATOM     19  OE1 GLN A   1      -0.533  16.647  63.140  1.00  0.00           O  
ATOM      2  H   GLN A   1       2.675  12.879  63.890  1.00  0.00           H  
ATOM      6  HA  GLN A   1       0.815  12.533  62.357  1.00  0.00           H  
ATOM      9  HB2 GLN A   1       0.558  14.852  61.633  1.00  0.00           H  
ATOM     10  HB3 GLN A   1       2.252  15.203  61.993  1.00  0.00           H  
ATOM     13  HG2 GLN A   1       1.914  14.895  64.370  1.00  0.00           H  
ATOM     14  HG3 GLN A   1       0.302  14.207  64.117  1.00  0.00           H  
ATOM     17 HE21 GLN A   1       0.326  18.044  64.790  1.00  0.00           H  
ATOM     18 HE22 GLN A   1       1.548  16.936  65.428  1.00  0.00           H  
ATOM      3  H2  GLN A   1       3.673  13.169  62.609  1.00  0.00           H  
ATOM      4  H3  GLN A   1       3.009  11.685  62.802  1.00  0.00           H  
ATOM     20  N   GLY A   2       1.418  11.779  60.043  1.00  0.00           N  
ATOM     22  CA  GLY A   2       1.722  11.349  58.675  1.00  0.00           C  
ATOM     25  C   GLY A   2       1.208  12.387  57.686  1.00  0.00           C  
ATOM     26  O   GLY A   2       0.026  12.714  57.711  1.00  0.00           O  
ATOM     21  H   GLY A   2       0.588  11.383  60.460  1.00  0.00           H  
ATOM     23  HA2 GLY A   2       2.797  11.222  58.549  1.00  0.00           H  
ATOM     24  HA3 GLY A   2       1.232  10.399  58.461  1.00  0.00           H  
ATOM     27  N   GLN A   3       2.097  12.949  56.869  1.00  0.00           N  
ATOM     29  CA  GLN A   3       1.712  13.871  55.807  1.00  0.00           C  
ATOM     31  C   GLN A   3       0.918  13.093  54.753  1.00  0.00           C  
ATOM     35  O   GLN A   3       1.463  12.239  54.055  1.00  0.00           O  
ATOM     32  CB  GLN A   3       2.960  14.540  55.207  1.00  0.00           C  
ATOM     36  CG  GLN A   3       3.571  15.594  56.148  1.00  0.00           C  
ATOM     39  CD  GLN A   3       4.834  16.245  55.585  1.00  0.00           C  
ATOM     40  NE2 GLN A   3       5.377  17.245  56.245  1.00  0.00           N  
ATOM     43  OE1 GLN A   3       5.375  15.868  54.562  1.00  0.00           O  
ATOM     28  H   GLN A   3       3.058  12.642  56.894  1.00  0.00           H  
ATOM     30  HA  GLN A   3       1.065  14.648  56.216  1.00  0.00           H  
ATOM     33  HB2 GLN A   3       3.704  13.778  54.972  1.00  0.00           H  
ATOM     34  HB3 GLN A   3       2.678  15.035  54.278  1.00  0.00           H  
ATOM     37  HG2 GLN A   3       3.826  15.129  57.100  1.00  0.00           H  
ATOM     38  HG3 GLN A   3       2.832  16.374  56.336  1.00  0.00           H  
ATOM     41 HE21 GLN A   3       6.203  17.639  55.819  1.00  0.00           H  
ATOM     42 HE22 GLN A   3       4.951  17.621  57.080  1.00  0.00           H  
ATOM     44  N   CYS A   4      -0.380  13.376  54.654  1.00  0.00           N  
ATOM     46  CA  CYS A   4      -1.180  12.987  53.503  1.00  0.00           C  
ATOM     48  C   CYS A   4      -0.650  13.762  52.295  1.00  0.00           C  
ATOM     52  O   CYS A   4      -0.833  14.976  52.203  1.00  0.00           O  
ATOM     49  CB  CYS A   4      -2.661  13.302  53.763  1.00  0.00           C  
ATOM     53  SG  CYS A   4      -3.320  12.210  55.055  1.00  0.00           S  
ATOM     45  H   CYS A   4      -0.803  13.985  55.339  1.00  0.00           H  
ATOM     47  HA  CYS A   4      -1.070  11.919  53.318  1.00  0.00           H  
ATOM     50  HB2 CYS A   4      -3.223  13.141  52.843  1.00  0.00           H  
ATOM     51  HB3 CYS A   4      -2.773  14.345  54.056  1.00  0.00           H  
ATOM     54  HG  CYS A   4      -4.582  12.645  55.010  1.00  0.00           H  
ATOM     55  N   PHE A   5       0.023  13.075  51.376  1.00  0.00           N  
ATOM     57  CA  PHE A   5       0.328  13.649  50.075  1.00  0.00           C  
ATOM     59  C   PHE A   5      -0.984  13.785  49.302  1.00  0.00           C  
ATOM     63  O   PHE A   5      -1.494  12.812  48.750  1.00  0.00           O  
ATOM     60  CB  PHE A   5       1.363  12.792  49.332  1.00  0.00           C  
ATOM     64  CG  PHE A   5       2.754  12.872  49.932  1.00  0.00           C  
ATOM     65  CD1 PHE A   5       3.620  13.919  49.564  1.00  0.00           C  
ATOM     67  CD2 PHE A   5       3.177  11.916  50.876  1.00  0.00           C  
ATOM     69  CE1 PHE A   5       4.901  14.011  50.137  1.00  0.00           C  
ATOM     71  CE2 PHE A   5       4.458  12.009  51.447  1.00  0.00           C  
ATOM     73  CZ  PHE A   5       5.320  13.056  51.079  1.00  0.00           C  
ATOM     56  H   PHE A   5       0.238  12.103  51.541  1.00  0.00           H  
ATOM     58  HA  PHE A   5       0.752  14.644  50.208  1.00  0.00           H  
ATOM     61  HB2 PHE A   5       1.033  11.754  49.312  1.00  0.00           H  
ATOM     62  HB3 PHE A   5       1.419  13.136  48.299  1.00  0.00           H  
ATOM     66  HD1 PHE A   5       3.301  14.659  48.844  1.00  0.00           H  
ATOM     68  HD2 PHE A   5       2.516  11.116  51.174  1.00  0.00           H  
ATOM     70  HE1 PHE A   5       5.561  14.820  49.859  1.00  0.00           H  
ATOM     72  HE2 PHE A   5       4.776  11.280  52.178  1.00  0.00           H  
ATOM     74  HZ  PHE A   5       6.300  13.134  51.526  1.00  0.00           H  
ATOM     75  N   SER A   6      -1.523  15.002  49.255  1.00  0.00           N  
ATOM     77  CA  SER A   6      -2.459  15.407  48.212  1.00  0.00           C  
ATOM     79  C   SER A   6      -1.698  15.375  46.894  1.00  0.00           C  
ATOM     83  O   SER A   6      -1.124  16.375  46.469  1.00  0.00           O  
ATOM     80  CB  SER A   6      -3.016  16.813  48.472  1.00  0.00           C  
ATOM     84  OG  SER A   6      -3.806  16.817  49.644  1.00  0.00           O  
ATOM     76  H   SER A   6      -1.171  15.711  49.882  1.00  0.00           H  
ATOM     78  HA  SER A   6      -3.291  14.704  48.162  1.00  0.00           H  
ATOM     81  HB2 SER A   6      -2.195  17.521  48.583  1.00  0.00           H  
ATOM     82  HB3 SER A   6      -3.632  17.115  47.625  1.00  0.00           H  
ATOM     85  HG  SER A   6      -4.138  17.705  49.791  1.00  0.00           H  
ATOM     86  N   THR A   7      -1.647  14.215  46.243  1.00  0.00           N  
ATOM     88  CA  THR A   7      -1.429  14.212  44.803  1.00  0.00           C  
ATOM     90  C   THR A   7      -2.673  14.876  44.244  1.00  0.00           C  
ATOM     93  O   THR A   7      -3.747  14.279  44.219  1.00  0.00           O  
ATOM     91  CB  THR A   7      -1.195  12.809  44.205  1.00  0.00           C  
ATOM     94  CG2 THR A   7       0.230  12.681  43.669  1.00  0.00           C  
ATOM     98  OG1 THR A   7      -1.355  11.779  45.157  1.00  0.00           O  
ATOM     87  H   THR A   7      -2.071  13.400  46.663  1.00  0.00           H  
ATOM     89  HA  THR A   7      -0.572  14.841  44.561  1.00  0.00           H  
ATOM     92  HB  THR A   7      -1.888  12.637  43.381  1.00  0.00           H  
ATOM     99  HG1 THR A   7      -0.711  11.915  45.856  1.00  0.00           H  
ATOM     95 HG21 THR A   7       0.951  12.867  44.464  1.00  0.00           H  
ATOM     96 HG22 THR A   7       0.382  13.402  42.865  1.00  0.00           H  
ATOM     97 HG23 THR A   7       0.379  11.678  43.271  1.00  0.00           H  
ATOM    100  N   THR A   8      -2.551  16.154  43.878  1.00  0.00           N  
ATOM    102  CA  THR A   8      -3.384  16.765  42.848  1.00  0.00           C  
ATOM    104  C   THR A   8      -3.494  15.710  41.769  1.00  0.00           C  
ATOM    107  O   THR A   8      -2.495  15.374  41.134  1.00  0.00           O  
ATOM    105  CB  THR A   8      -2.728  18.037  42.263  1.00  0.00           C  
ATOM    108  CG2 THR A   8      -3.535  19.282  42.617  1.00  0.00           C  
ATOM    112  OG1 THR A   8      -1.425  18.245  42.772  1.00  0.00           O  
ATOM    101  H   THR A   8      -1.679  16.628  44.065  1.00  0.00           H  
ATOM    103  HA  THR A   8      -4.372  16.993  43.247  1.00  0.00           H  
ATOM    106  HB  THR A   8      -2.674  17.963  41.177  1.00  0.00           H  
ATOM    113  HG1 THR A   8      -1.010  18.930  42.242  1.00  0.00           H  
ATOM    109 HG21 THR A   8      -3.061  20.164  42.186  1.00  0.00           H  
ATOM    110 HG22 THR A   8      -3.588  19.393  43.700  1.00  0.00           H  
ATOM    111 HG23 THR A   8      -4.543  19.193  42.211  1.00  0.00           H  
ATOM    114  N   GLY A   9      -4.661  15.070  41.702  1.00  0.00           N  
ATOM    116  CA  GLY A   9      -4.905  13.971  40.796  1.00  0.00           C  
ATOM    119  C   GLY A   9      -4.733  14.536  39.408  1.00  0.00           C  
ATOM    120  O   GLY A   9      -5.641  15.175  38.885  1.00  0.00           O  
ATOM    115  H   GLY A   9      -5.378  15.298  42.376  1.00  0.00           H  
ATOM    117  HA2 GLY A   9      -4.193  13.165  40.971  1.00  0.00           H  
ATOM    118  HA3 GLY A   9      -5.923  13.599  40.911  1.00  0.00           H  
ATOM    121  N   SER A  10      -3.542  14.364  38.846  1.00  0.00           N  
ATOM    123  CA  SER A  10      -3.311  14.506  37.428  1.00  0.00           C  
ATOM    125  C   SER A  10      -4.243  13.488  36.810  1.00  0.00           C  
ATOM    129  O   SER A  10      -3.906  12.308  36.743  1.00  0.00           O  
ATOM    126  CB  SER A  10      -1.849  14.200  37.079  1.00  0.00           C  
ATOM    130  OG  SER A  10      -0.991  15.140  37.694  1.00  0.00           O  
ATOM    122  H   SER A  10      -2.770  14.085  39.434  1.00  0.00           H  
ATOM    124  HA  SER A  10      -3.570  15.511  37.093  1.00  0.00           H  
ATOM    127  HB2 SER A  10      -1.589  13.200  37.427  1.00  0.00           H  
ATOM    128  HB3 SER A  10      -1.720  14.243  35.997  1.00  0.00           H  
ATOM    131  HG  SER A  10      -0.080  14.868  37.562  1.00  0.00           H  
ATOM    132  N   THR A  11      -5.453  13.916  36.441  1.00  0.00           N  
ATOM    134  CA  THR A  11      -6.280  13.178  35.500  1.00  0.00           C  
ATOM    136  C   THR A  11      -5.317  12.807  34.384  1.00  0.00           C  
ATOM    139  O   THR A  11      -4.741  13.731  33.795  1.00  0.00           O  
ATOM    137  CB  THR A  11      -7.407  14.055  34.938  1.00  0.00           C  
ATOM    140  CG2 THR A  11      -8.398  13.242  34.107  1.00  0.00           C  
ATOM    144  OG1 THR A  11      -8.133  14.634  35.995  1.00  0.00           O  
ATOM    133  H   THR A  11      -5.768  14.822  36.756  1.00  0.00           H  
ATOM    135  HA  THR A  11      -6.705  12.303  35.992  1.00  0.00           H  
ATOM    138  HB  THR A  11      -6.987  14.854  34.327  1.00  0.00           H  
ATOM    145  HG1 THR A  11      -8.715  15.305  35.631  1.00  0.00           H  
ATOM    141 HG21 THR A  11      -9.195  13.893  33.748  1.00  0.00           H  
ATOM    142 HG22 THR A  11      -7.890  12.803  33.248  1.00  0.00           H  
ATOM    143 HG23 THR A  11      -8.828  12.448  34.717  1.00  0.00           H  
ATOM    146  N   PRO A  12      -5.027  11.509  34.163  1.00  0.00           N  
ATOM    147  CA  PRO A  12      -4.088  11.142  33.129  1.00  0.00           C  
ATOM    149  C   PRO A  12      -4.568  11.840  31.859  1.00  0.00           C  
ATOM    153  O   PRO A  12      -5.778  11.805  31.588  1.00  0.00           O  
ATOM    150  CB  PRO A  12      -4.095   9.617  33.016  1.00  0.00           C  
ATOM    154  CG  PRO A  12      -5.019   9.116  34.129  1.00  0.00           C  
ATOM    157  CD  PRO A  12      -5.587  10.350  34.829  1.00  0.00           C  
ATOM    148  HA  PRO A  12      -3.100  11.489  33.430  1.00  0.00           H  
ATOM    151  HB2 PRO A  12      -3.087   9.228  33.160  1.00  0.00           H  
ATOM    152  HB3 PRO A  12      -4.476   9.300  32.045  1.00  0.00           H  
ATOM    155  HG2 PRO A  12      -5.831   8.524  33.706  1.00  0.00           H  
ATOM    156  HG3 PRO A  12      -4.455   8.511  34.840  1.00  0.00           H  
ATOM    158  HD2 PRO A  12      -5.299  10.342  35.880  1.00  0.00           H  
ATOM    159  HD3 PRO A  12      -6.673  10.355  34.737  1.00  0.00           H  
ATOM    160  N   PRO A  13      -3.687  12.564  31.148  1.00  0.00           N  
ATOM    161  CA  PRO A  13      -4.099  13.285  29.959  1.00  0.00           C  
ATOM    163  C   PRO A  13      -4.872  12.317  29.071  1.00  0.00           C  
ATOM    167  O   PRO A  13      -4.459  11.166  28.896  1.00  0.00           O  
ATOM    164  CB  PRO A  13      -2.819  13.825  29.315  1.00  0.00           C  
ATOM    168  CG  PRO A  13      -1.699  13.005  29.957  1.00  0.00           C  
ATOM    171  CD  PRO A  13      -2.251  12.651  31.333  1.00  0.00           C  
ATOM    162  HA  PRO A  13      -4.744  14.116  30.245  1.00  0.00           H  
ATOM    165  HB2 PRO A  13      -2.698  14.874  29.589  1.00  0.00           H  
ATOM    166  HB3 PRO A  13      -2.825  13.717  28.231  1.00  0.00           H  
ATOM    169  HG2 PRO A  13      -1.547  12.090  29.385  1.00  0.00           H  
ATOM    170  HG3 PRO A  13      -0.770  13.571  30.028  1.00  0.00           H  
ATOM    172  HD2 PRO A  13      -2.023  13.445  32.044  1.00  0.00           H  
ATOM    173  HD3 PRO A  13      -1.824  11.705  31.669  1.00  0.00           H  
ATOM    174  N   ARG A  14      -6.039  12.771  28.592  1.00  0.00           N  
ATOM    176  CA  ARG A  14      -6.901  11.977  27.715  1.00  0.00           C  
ATOM    178  C   ARG A  14      -6.005  11.323  26.657  1.00  0.00           C  
ATOM    182  O   ARG A  14      -5.230  12.056  26.034  1.00  0.00           O  
ATOM    179  CB  ARG A  14      -7.960  12.880  27.065  1.00  0.00           C  
ATOM    183  CG  ARG A  14      -8.867  12.100  26.102  1.00  0.00           C  
ATOM    186  CD  ARG A  14      -9.853  13.021  25.374  1.00  0.00           C  
ATOM    189  NE  ARG A  14     -11.253  12.700  25.710  1.00  0.00           N  
ATOM    197  CZ  ARG A  14     -12.319  13.005  24.991  1.00  0.00           C  
ATOM    191  NH1 ARG A  14     -12.233  13.683  23.880  1.00  0.00           N1+
ATOM    194  NH2 ARG A  14     -13.505  12.632  25.381  1.00  0.00           N  
ATOM    175  H   ARG A  14      -6.313  13.712  28.835  1.00  0.00           H  
ATOM    177  HA  ARG A  14      -7.388  11.214  28.322  1.00  0.00           H  
ATOM    180  HB2 ARG A  14      -7.457  13.674  26.514  1.00  0.00           H  
ATOM    181  HB3 ARG A  14      -8.572  13.332  27.846  1.00  0.00           H  
ATOM    184  HG2 ARG A  14      -8.259  11.611  25.340  1.00  0.00           H  
ATOM    185  HG3 ARG A  14      -9.400  11.325  26.654  1.00  0.00           H  
ATOM    187  HD2 ARG A  14      -9.692  12.893  24.303  1.00  0.00           H  
ATOM    188  HD3 ARG A  14      -9.647  14.061  25.626  1.00  0.00           H  
ATOM    190  HE  ARG A  14     -11.405  12.177  26.560  1.00  0.00           H  
ATOM    192 HH11 ARG A  14     -11.322  13.989  23.570  1.00  0.00           H  
ATOM    193 HH12 ARG A  14     -13.060  13.918  23.351  1.00  0.00           H  
ATOM    195 HH21 ARG A  14     -14.317  12.850  24.820  1.00  0.00           H  
ATOM    196 HH22 ARG A  14     -13.622  12.121  26.245  1.00  0.00           H  
ATOM    198  N   PRO A  15      -6.097   9.997  26.448  1.00  0.00           N  
ATOM    199  CA  PRO A  15      -5.317   9.343  25.414  1.00  0.00           C  
ATOM    201  C   PRO A  15      -5.498  10.092  24.091  1.00  0.00           C  
ATOM    205  O   PRO A  15      -6.631  10.486  23.777  1.00  0.00           O  
ATOM    202  CB  PRO A  15      -5.833   7.905  25.333  1.00  0.00           C  
ATOM    206  CG  PRO A  15      -6.394   7.662  26.732  1.00  0.00           C  
ATOM    209  CD  PRO A  15      -6.919   9.032  27.155  1.00  0.00           C  
ATOM    200  HA  PRO A  15      -4.275   9.343  25.735  1.00  0.00           H  
ATOM    203  HB2 PRO A  15      -6.641   7.833  24.605  1.00  0.00           H  
ATOM    204  HB3 PRO A  15      -5.037   7.203  25.088  1.00  0.00           H  
ATOM    207  HG2 PRO A  15      -7.183   6.910  26.729  1.00  0.00           H  
ATOM    208  HG3 PRO A  15      -5.585   7.364  27.399  1.00  0.00           H  
ATOM    210  HD2 PRO A  15      -6.826   9.142  28.236  1.00  0.00           H  
ATOM    211  HD3 PRO A  15      -7.958   9.142  26.845  1.00  0.00           H  
ATOM    212  N   PRO A  16      -4.418  10.337  23.335  1.00  0.00           N  
ATOM    213  CA  PRO A  16      -4.539  10.981  22.040  1.00  0.00           C  
ATOM    215  C   PRO A  16      -5.527  10.193  21.163  1.00  0.00           C  
ATOM    219  O   PRO A  16      -5.598   8.963  21.273  1.00  0.00           O  
ATOM    216  CB  PRO A  16      -3.122  11.037  21.462  1.00  0.00           C  
ATOM    220  CG  PRO A  16      -2.370   9.943  22.220  1.00  0.00           C  
ATOM    223  CD  PRO A  16      -3.051   9.916  23.584  1.00  0.00           C  
ATOM    214  HA  PRO A  16      -4.907  11.996  22.194  1.00  0.00           H  
ATOM    217  HB2 PRO A  16      -3.108  10.863  20.386  1.00  0.00           H  
ATOM    218  HB3 PRO A  16      -2.678  12.005  21.693  1.00  0.00           H  
ATOM    221  HG2 PRO A  16      -1.306  10.164  22.304  1.00  0.00           H  
ATOM    222  HG3 PRO A  16      -2.524   8.987  21.721  1.00  0.00           H  
ATOM    224  HD2 PRO A  16      -3.005   8.908  23.996  1.00  0.00           H  
ATOM    225  HD3 PRO A  16      -2.570  10.627  24.256  1.00  0.00           H  
ATOM    226  N   PRO A  17      -6.323  10.874  20.319  1.00  0.00           N  
ATOM    227  CA  PRO A  17      -7.211  10.189  19.391  1.00  0.00           C  
ATOM    229  C   PRO A  17      -6.410   9.222  18.511  1.00  0.00           C  
ATOM    233  O   PRO A  17      -5.264   9.500  18.155  1.00  0.00           O  
ATOM    230  CB  PRO A  17      -7.913  11.290  18.589  1.00  0.00           C  
ATOM    234  CG  PRO A  17      -6.976  12.493  18.713  1.00  0.00           C  
ATOM    237  CD  PRO A  17      -6.327  12.308  20.082  1.00  0.00           C  
ATOM    228  HA  PRO A  17      -7.952   9.620  19.954  1.00  0.00           H  
ATOM    231  HB2 PRO A  17      -8.866  11.526  19.063  1.00  0.00           H  
ATOM    232  HB3 PRO A  17      -8.069  11.009  17.548  1.00  0.00           H  
ATOM    235  HG2 PRO A  17      -7.516  13.437  18.647  1.00  0.00           H  
ATOM    236  HG3 PRO A  17      -6.210  12.435  17.940  1.00  0.00           H  
ATOM    238  HD2 PRO A  17      -5.318  12.719  20.070  1.00  0.00           H  
ATOM    239  HD3 PRO A  17      -6.928  12.798  20.848  1.00  0.00           H  
ATOM    240  N   ALA A  18      -7.019   8.084  18.170  1.00  0.00           N  
ATOM    242  CA  ALA A  18      -6.405   7.099  17.287  1.00  0.00           C  
ATOM    244  C   ALA A  18      -5.971   7.750  15.965  1.00  0.00           C  
ATOM    249  O   ALA A  18      -6.708   8.565  15.400  1.00  0.00           O  
ATOM    245  CB  ALA A  18      -7.397   5.955  17.045  1.00  0.00           C  
ATOM    241  H   ALA A  18      -7.955   7.906  18.505  1.00  0.00           H  
ATOM    243  HA  ALA A  18      -5.519   6.697  17.779  1.00  0.00           H  
ATOM    246  HB1 ALA A  18      -7.619   5.443  17.981  1.00  0.00           H  
ATOM    247  HB2 ALA A  18      -8.319   6.347  16.614  1.00  0.00           H  
ATOM    248  HB3 ALA A  18      -6.968   5.244  16.339  1.00  0.00           H  
ATOM    250  N   ALA A  19      -4.787   7.375  15.476  1.00  0.00           N  
ATOM    252  CA  ALA A  19      -4.332   7.787  14.157  1.00  0.00           C  
ATOM    254  C   ALA A  19      -5.329   7.294  13.098  1.00  0.00           C  
ATOM    259  O   ALA A  19      -5.708   6.124  13.099  1.00  0.00           O  
ATOM    255  CB  ALA A  19      -2.918   7.249  13.911  1.00  0.00           C  
ATOM    251  H   ALA A  19      -4.236   6.690  15.974  1.00  0.00           H  
ATOM    253  HA  ALA A  19      -4.296   8.876  14.127  1.00  0.00           H  
ATOM    256  HB1 ALA A  19      -2.923   6.160  13.955  1.00  0.00           H  
ATOM    257  HB2 ALA A  19      -2.231   7.639  14.662  1.00  0.00           H  
ATOM    258  HB3 ALA A  19      -2.573   7.554  12.922  1.00  0.00           H  
ATOM    260  N   ARG A  20      -5.750   8.207  12.219  1.00  0.00           N  
ATOM    262  CA  ARG A  20      -6.651   7.936  11.085  1.00  0.00           C  
ATOM    264  C   ARG A  20      -5.921   7.857   9.752  1.00  0.00           C  
ATOM    268  O   ARG A  20      -6.534   7.695   8.710  1.00  0.00           O  
ATOM    265  CB  ARG A  20      -7.748   9.001  11.010  1.00  0.00           C  
ATOM    269  CG  ARG A  20      -8.663   8.983  12.235  1.00  0.00           C  
ATOM    272  CD  ARG A  20      -9.843   9.910  11.953  1.00  0.00           C  
ATOM    275  NE  ARG A  20     -10.786   9.942  13.082  1.00  0.00           N  
ATOM    283  CZ  ARG A  20     -12.009  10.435  13.028  1.00  0.00           C  
ATOM    277  NH1 ARG A  20     -12.471  11.002  11.949  1.00  0.00           N1+
ATOM    280  NH2 ARG A  20     -12.798  10.359  14.064  1.00  0.00           N  
ATOM    261  H   ARG A  20      -5.420   9.155  12.336  1.00  0.00           H  
ATOM    263  HA  ARG A  20      -7.128   6.963  11.204  1.00  0.00           H  
ATOM    266  HB2 ARG A  20      -8.356   8.806  10.127  1.00  0.00           H  
ATOM    267  HB3 ARG A  20      -7.296   9.987  10.902  1.00  0.00           H  
ATOM    270  HG2 ARG A  20      -8.120   9.324  13.116  1.00  0.00           H  
ATOM    271  HG3 ARG A  20      -9.031   7.969  12.397  1.00  0.00           H  
ATOM    273  HD2 ARG A  20      -9.468  10.915  11.756  1.00  0.00           H  
ATOM    274  HD3 ARG A  20     -10.349   9.542  11.060  1.00  0.00           H  
ATOM    276  HE  ARG A  20     -10.492   9.468  13.924  1.00  0.00           H  
ATOM    278 HH11 ARG A  20     -11.910  10.924  11.113  1.00  0.00           H  
ATOM    279 HH12 ARG A  20     -13.441  11.269  11.862  1.00  0.00           H  
ATOM    281 HH21 ARG A  20     -12.502   9.833  14.873  1.00  0.00           H  
ATOM    282 HH22 ARG A  20     -13.747  10.695  13.983  1.00  0.00           H  
ATOM    284  N   GLU A  21      -4.606   8.029   9.768  1.00  0.00           N  
ATOM    286  CA  GLU A  21      -3.776   7.949   8.577  1.00  0.00           C  
ATOM    288  C   GLU A  21      -2.400   7.399   8.935  1.00  0.00           C  
ATOM    292  O   GLU A  21      -1.830   7.736   9.975  1.00  0.00           O  
ATOM    289  CB  GLU A  21      -3.685   9.328   7.910  1.00  0.00           C  
ATOM    293  CG  GLU A  21      -2.748   9.342   6.692  1.00  0.00           C  
ATOM    296  CD  GLU A  21      -2.766  10.685   5.954  1.00  0.00           C  
ATOM    297  OE1 GLU A  21      -1.716  11.059   5.381  1.00  0.00           O  
ATOM    298  OE2 GLU A  21      -3.845  11.304   5.834  1.00  0.00           O1-
ATOM    285  H   GLU A  21      -4.132   8.103  10.657  1.00  0.00           H  
ATOM    287  HA  GLU A  21      -4.247   7.264   7.873  1.00  0.00           H  
ATOM    290  HB2 GLU A  21      -3.323  10.056   8.635  1.00  0.00           H  
ATOM    291  HB3 GLU A  21      -4.688   9.620   7.599  1.00  0.00           H  
ATOM    294  HG2 GLU A  21      -3.029   8.545   6.003  1.00  0.00           H  
ATOM    295  HG3 GLU A  21      -1.729   9.146   7.024  1.00  0.00           H  
ATOM    299  N   VAL A  22      -1.855   6.578   8.043  1.00  0.00           N  
ATOM    301  CA  VAL A  22      -0.462   6.142   8.070  1.00  0.00           C  
ATOM    303  C   VAL A  22       0.108   6.214   6.658  1.00  0.00           C  
ATOM    306  O   VAL A  22      -0.569   5.882   5.686  1.00  0.00           O  
ATOM    304  CB  VAL A  22      -0.340   4.747   8.712  1.00  0.00           C  
ATOM    307  CG1 VAL A  22      -1.004   3.644   7.884  1.00  0.00           C  
ATOM    311  CG2 VAL A  22       1.123   4.375   8.979  1.00  0.00           C  
ATOM    300  H   VAL A  22      -2.409   6.320   7.239  1.00  0.00           H  
ATOM    302  HA  VAL A  22       0.099   6.837   8.693  1.00  0.00           H  
ATOM    305  HB  VAL A  22      -0.842   4.778   9.679  1.00  0.00           H  
ATOM    308 HG11 VAL A  22      -2.047   3.903   7.702  1.00  0.00           H  
ATOM    309 HG12 VAL A  22      -0.492   3.508   6.931  1.00  0.00           H  
ATOM    310 HG13 VAL A  22      -0.974   2.709   8.445  1.00  0.00           H  
ATOM    312 HG21 VAL A  22       1.572   5.113   9.645  1.00  0.00           H  
ATOM    313 HG22 VAL A  22       1.167   3.398   9.461  1.00  0.00           H  
ATOM    314 HG23 VAL A  22       1.691   4.335   8.050  1.00  0.00           H  
ATOM    315  N   THR A  23       1.358   6.657   6.539  1.00  0.00           N  
ATOM    317  CA  THR A  23       2.117   6.627   5.284  1.00  0.00           C  
ATOM    319  C   THR A  23       3.428   5.892   5.517  1.00  0.00           C  
ATOM    322  O   THR A  23       4.125   6.176   6.489  1.00  0.00           O  
ATOM    320  CB  THR A  23       2.376   8.035   4.729  1.00  0.00           C  
ATOM    323  CG2 THR A  23       3.132   8.008   3.399  1.00  0.00           C  
ATOM    327  OG1 THR A  23       1.161   8.696   4.458  1.00  0.00           O  
ATOM    316  H   THR A  23       1.869   6.887   7.379  1.00  0.00           H  
ATOM    318  HA  THR A  23       1.546   6.078   4.535  1.00  0.00           H  
ATOM    321  HB  THR A  23       2.945   8.617   5.454  1.00  0.00           H  
ATOM    328  HG1 THR A  23       0.697   8.848   5.284  1.00  0.00           H  
ATOM    324 HG21 THR A  23       2.608   7.366   2.690  1.00  0.00           H  
ATOM    325 HG22 THR A  23       4.145   7.634   3.549  1.00  0.00           H  
ATOM    326 HG23 THR A  23       3.187   9.018   2.993  1.00  0.00           H  
ATOM    329  N   PHE A  24       3.776   4.961   4.633  1.00  0.00           N  
ATOM    331  CA  PHE A  24       4.991   4.154   4.742  1.00  0.00           C  
ATOM    333  C   PHE A  24       5.589   3.840   3.368  1.00  0.00           C  
ATOM    337  O   PHE A  24       4.918   3.941   2.343  1.00  0.00           O  
ATOM    334  CB  PHE A  24       4.693   2.882   5.548  1.00  0.00           C  
ATOM    338  CG  PHE A  24       3.532   2.054   5.031  1.00  0.00           C  
ATOM    339  CD1 PHE A  24       2.231   2.286   5.517  1.00  0.00           C  
ATOM    341  CD2 PHE A  24       3.750   1.044   4.076  1.00  0.00           C  
ATOM    343  CE1 PHE A  24       1.156   1.497   5.077  1.00  0.00           C  
ATOM    345  CE2 PHE A  24       2.671   0.262   3.630  1.00  0.00           C  
ATOM    347  CZ  PHE A  24       1.381   0.473   4.145  1.00  0.00           C  
ATOM    330  H   PHE A  24       3.145   4.751   3.874  1.00  0.00           H  
ATOM    332  HA  PHE A  24       5.745   4.720   5.290  1.00  0.00           H  
ATOM    335  HB2 PHE A  24       4.478   3.171   6.577  1.00  0.00           H  
ATOM    336  HB3 PHE A  24       5.587   2.259   5.576  1.00  0.00           H  
ATOM    340  HD1 PHE A  24       2.057   3.066   6.244  1.00  0.00           H  
ATOM    342  HD2 PHE A  24       4.742   0.863   3.690  1.00  0.00           H  
ATOM    344  HE1 PHE A  24       0.164   1.662   5.471  1.00  0.00           H  
ATOM    346  HE2 PHE A  24       2.836  -0.514   2.897  1.00  0.00           H  
ATOM    348  HZ  PHE A  24       0.561  -0.158   3.833  1.00  0.00           H  
ATOM    349  N   ASP A  25       6.874   3.492   3.345  1.00  0.00           N  
ATOM    351  CA  ASP A  25       7.605   3.154   2.123  1.00  0.00           C  
ATOM    353  C   ASP A  25       7.314   1.704   1.693  1.00  0.00           C  
ATOM    357  O   ASP A  25       7.361   0.784   2.509  1.00  0.00           O  
ATOM    354  CB  ASP A  25       9.102   3.417   2.350  1.00  0.00           C  
ATOM    358  CG  ASP A  25       9.886   3.438   1.037  1.00  0.00           C  
ATOM    359  OD1 ASP A  25       9.823   2.441   0.287  1.00  0.00           O  
ATOM    360  OD2 ASP A  25      10.515   4.469   0.735  1.00  0.00           O1-
ATOM    350  H   ASP A  25       7.362   3.361   4.219  1.00  0.00           H  
ATOM    352  HA  ASP A  25       7.277   3.818   1.323  1.00  0.00           H  
ATOM    355  HB2 ASP A  25       9.513   2.653   3.009  1.00  0.00           H  
ATOM    356  HB3 ASP A  25       9.218   4.384   2.841  1.00  0.00           H  
ATOM    361  N   ILE A  26       7.003   1.506   0.409  1.00  0.00           N  
ATOM    363  CA  ILE A  26       6.758   0.195  -0.218  1.00  0.00           C  
ATOM    365  C   ILE A  26       7.719  -0.083  -1.385  1.00  0.00           C  
ATOM    368  O   ILE A  26       7.552  -1.062  -2.119  1.00  0.00           O  
ATOM    366  CB  ILE A  26       5.282   0.046  -0.650  1.00  0.00           C  
ATOM    369  CG1 ILE A  26       4.923   1.015  -1.799  1.00  0.00           C  
ATOM    372  CG2 ILE A  26       4.343   0.215   0.552  1.00  0.00           C  
ATOM    376  CD1 ILE A  26       3.554   0.776  -2.442  1.00  0.00           C  
ATOM    362  H   ILE A  26       7.025   2.316  -0.193  1.00  0.00           H  
ATOM    364  HA  ILE A  26       6.959  -0.580   0.522  1.00  0.00           H  
ATOM    367  HB  ILE A  26       5.154  -0.972  -1.017  1.00  0.00           H  
ATOM    370 HG12 ILE A  26       5.659   0.892  -2.593  1.00  0.00           H  
ATOM    371 HG13 ILE A  26       4.970   2.046  -1.447  1.00  0.00           H  
ATOM    373 HG21 ILE A  26       4.703  -0.394   1.381  1.00  0.00           H  
ATOM    374 HG22 ILE A  26       3.334  -0.107   0.295  1.00  0.00           H  
ATOM    375 HG23 ILE A  26       4.319   1.255   0.877  1.00  0.00           H  
ATOM    377 HD11 ILE A  26       2.831   1.501  -2.069  1.00  0.00           H  
ATOM    378 HD12 ILE A  26       3.201  -0.235  -2.235  1.00  0.00           H  
ATOM    379 HD13 ILE A  26       3.635   0.909  -3.521  1.00  0.00           H  
ATOM    380  N   THR A  27       8.717   0.778  -1.585  1.00  0.00           N  
ATOM    382  CA  THR A  27       9.676   0.748  -2.695  1.00  0.00           C  
ATOM    384  C   THR A  27      10.370  -0.598  -2.776  1.00  0.00           C  
ATOM    387  O   THR A  27      10.470  -1.180  -3.856  1.00  0.00           O  
ATOM    385  CB  THR A  27      10.751   1.835  -2.519  1.00  0.00           C  
ATOM    388  CG2 THR A  27      11.683   1.953  -3.721  1.00  0.00           C  
ATOM    392  OG1 THR A  27      10.146   3.083  -2.326  1.00  0.00           O  
ATOM    381  H   THR A  27       8.843   1.513  -0.903  1.00  0.00           H  
ATOM    383  HA  THR A  27       9.145   0.917  -3.632  1.00  0.00           H  
ATOM    386  HB  THR A  27      11.356   1.612  -1.640  1.00  0.00           H  
ATOM    393  HG1 THR A  27      10.080   3.178  -1.373  1.00  0.00           H  
ATOM    389 HG21 THR A  27      11.108   2.030  -4.644  1.00  0.00           H  
ATOM    390 HG22 THR A  27      12.341   1.086  -3.762  1.00  0.00           H  
ATOM    391 HG23 THR A  27      12.298   2.847  -3.614  1.00  0.00           H  
ATOM    394  N   GLN A  28      10.804  -1.132  -1.631  1.00  0.00           N  
ATOM    396  CA  GLN A  28      11.456  -2.435  -1.577  1.00  0.00           C  
ATOM    398  C   GLN A  28      10.532  -3.550  -2.081  1.00  0.00           C  
ATOM    402  O   GLN A  28      10.975  -4.365  -2.887  1.00  0.00           O  
ATOM    399  CB  GLN A  28      11.959  -2.705  -0.155  1.00  0.00           C  
ATOM    403  CG  GLN A  28      12.767  -4.012  -0.099  1.00  0.00           C  
ATOM    406  CD  GLN A  28      13.350  -4.300   1.279  1.00  0.00           C  
ATOM    407  NE2 GLN A  28      13.844  -5.497   1.504  1.00  0.00           N  
ATOM    410  OE1 GLN A  28      13.387  -3.473   2.170  1.00  0.00           O  
ATOM    395  H   GLN A  28      10.680  -0.606  -0.778  1.00  0.00           H  
ATOM    397  HA  GLN A  28      12.322  -2.405  -2.239  1.00  0.00           H  
ATOM    400  HB2 GLN A  28      12.597  -1.878   0.155  1.00  0.00           H  
ATOM    401  HB3 GLN A  28      11.112  -2.771   0.528  1.00  0.00           H  
ATOM    404  HG2 GLN A  28      13.589  -3.964  -0.813  1.00  0.00           H  
ATOM    405  HG3 GLN A  28      12.126  -4.851  -0.370  1.00  0.00           H  
ATOM    408 HE21 GLN A  28      13.830  -6.209   0.789  1.00  0.00           H  
ATOM    409 HE22 GLN A  28      14.217  -5.642   2.431  1.00  0.00           H  
ATOM    411  N   ASN A  29       9.257  -3.580  -1.683  1.00  0.00           N  
ATOM    413  CA  ASN A  29       8.297  -4.596  -2.134  1.00  0.00           C  
ATOM    415  C   ASN A  29       8.077  -4.516  -3.649  1.00  0.00           C  
ATOM    419  O   ASN A  29       8.219  -5.523  -4.347  1.00  0.00           O  
ATOM    416  CB  ASN A  29       6.964  -4.437  -1.382  1.00  0.00           C  
ATOM    420  CG  ASN A  29       7.085  -4.715   0.104  1.00  0.00           C  
ATOM    421  ND2 ASN A  29       6.381  -5.694   0.622  1.00  0.00           N  
ATOM    424  OD1 ASN A  29       7.815  -4.050   0.813  1.00  0.00           O  
ATOM    412  H   ASN A  29       8.943  -2.901  -1.005  1.00  0.00           H  
ATOM    414  HA  ASN A  29       8.702  -5.584  -1.916  1.00  0.00           H  
ATOM    417  HB2 ASN A  29       6.236  -5.125  -1.811  1.00  0.00           H  
ATOM    418  HB3 ASN A  29       6.584  -3.423  -1.502  1.00  0.00           H  
ATOM    422 HD21 ASN A  29       5.726  -6.232   0.073  1.00  0.00           H  
ATOM    423 HD22 ASN A  29       6.416  -5.778   1.628  1.00  0.00           H  
ATOM    425  N   VAL A  30       7.833  -3.308  -4.169  1.00  0.00           N  
ATOM    427  CA  VAL A  30       7.692  -3.061  -5.615  1.00  0.00           C  
ATOM    429  C   VAL A  30       8.951  -3.503  -6.370  1.00  0.00           C  
ATOM    432  O   VAL A  30       8.859  -4.103  -7.442  1.00  0.00           O  
ATOM    430  CB  VAL A  30       7.384  -1.573  -5.885  1.00  0.00           C  
ATOM    433  CG1 VAL A  30       7.300  -1.279  -7.386  1.00  0.00           C  
ATOM    437  CG2 VAL A  30       6.037  -1.168  -5.274  1.00  0.00           C  
ATOM    426  H   VAL A  30       7.770  -2.524  -3.536  1.00  0.00           H  
ATOM    428  HA  VAL A  30       6.861  -3.657  -5.993  1.00  0.00           H  
ATOM    431  HB  VAL A  30       8.168  -0.953  -5.451  1.00  0.00           H  
ATOM    434 HG11 VAL A  30       6.574  -1.945  -7.852  1.00  0.00           H  
ATOM    435 HG12 VAL A  30       8.275  -1.407  -7.856  1.00  0.00           H  
ATOM    436 HG13 VAL A  30       6.986  -0.246  -7.540  1.00  0.00           H  
ATOM    438 HG21 VAL A  30       5.233  -1.757  -5.717  1.00  0.00           H  
ATOM    439 HG22 VAL A  30       6.042  -1.324  -4.195  1.00  0.00           H  
ATOM    440 HG23 VAL A  30       5.852  -0.110  -5.457  1.00  0.00           H  
ATOM    441  N   ASN A  31      10.131  -3.269  -5.789  1.00  0.00           N  
ATOM    443  CA  ASN A  31      11.416  -3.665  -6.353  1.00  0.00           C  
ATOM    445  C   ASN A  31      11.826  -5.119  -6.067  1.00  0.00           C  
ATOM    449  O   ASN A  31      12.848  -5.565  -6.583  1.00  0.00           O  
ATOM    446  CB  ASN A  31      12.507  -2.677  -5.909  1.00  0.00           C  
ATOM    450  CG  ASN A  31      12.429  -1.351  -6.641  1.00  0.00           C  
ATOM    451  ND2 ASN A  31      12.919  -0.293  -6.044  1.00  0.00           N  
ATOM    454  OD1 ASN A  31      11.993  -1.279  -7.783  1.00  0.00           O  
ATOM    442  H   ASN A  31      10.138  -2.730  -4.935  1.00  0.00           H  
ATOM    444  HA  ASN A  31      11.311  -3.582  -7.435  1.00  0.00           H  
ATOM    447  HB2 ASN A  31      12.442  -2.515  -4.833  1.00  0.00           H  
ATOM    448  HB3 ASN A  31      13.494  -3.091  -6.118  1.00  0.00           H  
ATOM    452 HD21 ASN A  31      13.248  -0.345  -5.090  1.00  0.00           H  
ATOM    453 HD22 ASN A  31      12.839   0.596  -6.517  1.00  0.00           H  
ATOM    455  N   THR A  32      11.053  -5.886  -5.311  1.00  0.00           N  
ATOM    457  CA  THR A  32      11.376  -7.289  -5.019  1.00  0.00           C  
ATOM    459  C   THR A  32      10.494  -8.217  -5.838  1.00  0.00           C  
ATOM    462  O   THR A  32      10.993  -9.141  -6.480  1.00  0.00           O  
ATOM    460  CB  THR A  32      11.266  -7.567  -3.516  1.00  0.00           C  
ATOM    463  CG2 THR A  32      11.624  -9.004  -3.149  1.00  0.00           C  
ATOM    467  OG1 THR A  32      12.176  -6.738  -2.832  1.00  0.00           O  
ATOM    456  H   THR A  32      10.236  -5.475  -4.882  1.00  0.00           H  
ATOM    458  HA  THR A  32      12.408  -7.508  -5.296  1.00  0.00           H  
ATOM    461  HB  THR A  32      10.254  -7.349  -3.172  1.00  0.00           H  
ATOM    468  HG1 THR A  32      11.834  -5.843  -2.896  1.00  0.00           H  
ATOM    464 HG21 THR A  32      12.640  -9.231  -3.474  1.00  0.00           H  
ATOM    465 HG22 THR A  32      11.558  -9.123  -2.068  1.00  0.00           H  
ATOM    466 HG23 THR A  32      10.929  -9.702  -3.616  1.00  0.00           H  
ATOM    469  N   PHE A  33       9.190  -7.948  -5.880  1.00  0.00           N  
ATOM    471  CA  PHE A  33       8.218  -8.882  -6.431  1.00  0.00           C  
ATOM    473  C   PHE A  33       7.706  -8.475  -7.812  1.00  0.00           C  
ATOM    477  O   PHE A  33       7.576  -7.292  -8.130  1.00  0.00           O  
ATOM    474  CB  PHE A  33       7.073  -9.060  -5.441  1.00  0.00           C  
ATOM    478  CG  PHE A  33       7.504  -9.507  -4.059  1.00  0.00           C  
ATOM    479  CD1 PHE A  33       7.846 -10.853  -3.832  1.00  0.00           C  
ATOM    481  CD2 PHE A  33       7.564  -8.582  -3.000  1.00  0.00           C  
ATOM    483  CE1 PHE A  33       8.252 -11.269  -2.553  1.00  0.00           C  
ATOM    485  CE2 PHE A  33       7.966  -9.000  -1.719  1.00  0.00           C  
ATOM    487  CZ  PHE A  33       8.318 -10.342  -1.498  1.00  0.00           C  
ATOM    470  H   PHE A  33       8.839  -7.133  -5.399  1.00  0.00           H  
ATOM    472  HA  PHE A  33       8.691  -9.858  -6.537  1.00  0.00           H  
ATOM    475  HB2 PHE A  33       6.522  -8.123  -5.359  1.00  0.00           H  
ATOM    476  HB3 PHE A  33       6.414  -9.821  -5.858  1.00  0.00           H  
ATOM    480  HD1 PHE A  33       7.786 -11.575  -4.633  1.00  0.00           H  
ATOM    482  HD2 PHE A  33       7.281  -7.554  -3.167  1.00  0.00           H  
ATOM    484  HE1 PHE A  33       8.504 -12.305  -2.381  1.00  0.00           H  
ATOM    486  HE2 PHE A  33       8.009  -8.290  -0.906  1.00  0.00           H  
ATOM    488  HZ  PHE A  33       8.632 -10.664  -0.516  1.00  0.00           H  
ATOM    489  N   THR A  34       7.375  -9.476  -8.632  1.00  0.00           N  
ATOM    491  CA  THR A  34       6.962  -9.281 -10.032  1.00  0.00           C  
ATOM    493  C   THR A  34       5.516  -9.672 -10.335  1.00  0.00           C  
ATOM    496  O   THR A  34       5.021  -9.411 -11.432  1.00  0.00           O  
ATOM    494  CB  THR A  34       7.909 -10.006 -10.993  1.00  0.00           C  
ATOM    497  CG2 THR A  34       9.332  -9.448 -10.934  1.00  0.00           C  
ATOM    501  OG1 THR A  34       7.964 -11.369 -10.643  1.00  0.00           O  
ATOM    490  H   THR A  34       7.552 -10.425  -8.334  1.00  0.00           H  
ATOM    492  HA  THR A  34       7.039  -8.217 -10.255  1.00  0.00           H  
ATOM    495  HB  THR A  34       7.542  -9.907 -12.015  1.00  0.00           H  
ATOM    502  HG1 THR A  34       8.760 -11.750 -11.022  1.00  0.00           H  
ATOM    498 HG21 THR A  34       9.943  -9.922 -11.702  1.00  0.00           H  
ATOM    499 HG22 THR A  34       9.773  -9.635  -9.955  1.00  0.00           H  
ATOM    500 HG23 THR A  34       9.304  -8.373 -11.112  1.00  0.00           H  
ATOM    503  N   SER A  35       4.818 -10.297  -9.385  1.00  0.00           N  
ATOM    505  CA  SER A  35       3.429 -10.729  -9.549  1.00  0.00           C  
ATOM    507  C   SER A  35       2.742 -10.930  -8.203  1.00  0.00           C  
ATOM    511  O   SER A  35       3.394 -11.340  -7.246  1.00  0.00           O  
ATOM    508  CB  SER A  35       3.379 -12.046 -10.337  1.00  0.00           C  
ATOM    512  OG  SER A  35       3.746 -13.165  -9.548  1.00  0.00           O  
ATOM    504  H   SER A  35       5.257 -10.473  -8.492  1.00  0.00           H  
ATOM    506  HA  SER A  35       2.884  -9.967 -10.107  1.00  0.00           H  
ATOM    509  HB2 SER A  35       2.361 -12.201 -10.694  1.00  0.00           H  
ATOM    510  HB3 SER A  35       4.035 -11.982 -11.206  1.00  0.00           H  
ATOM    513  HG  SER A  35       4.601 -13.016  -9.138  1.00  0.00           H  
ATOM    514  N   ALA A  36       1.422 -10.759  -8.156  1.00  0.00           N  
ATOM    516  CA  ALA A  36       0.602 -11.073  -6.988  1.00  0.00           C  
ATOM    518  C   ALA A  36       0.835 -12.489  -6.432  1.00  0.00           C  
ATOM    523  O   ALA A  36       0.915 -12.664  -5.220  1.00  0.00           O  
ATOM    519  CB  ALA A  36      -0.862 -10.927  -7.411  1.00  0.00           C  
ATOM    515  H   ALA A  36       0.953 -10.330  -8.941  1.00  0.00           H  
ATOM    517  HA  ALA A  36       0.814 -10.362  -6.190  1.00  0.00           H  
ATOM    520  HB1 ALA A  36      -1.036 -11.382  -8.386  1.00  0.00           H  
ATOM    521  HB2 ALA A  36      -1.139  -9.873  -7.448  1.00  0.00           H  
ATOM    522  HB3 ALA A  36      -1.511 -11.422  -6.689  1.00  0.00           H  
ATOM    524  N   ALA A  37       0.963 -13.499  -7.299  1.00  0.00           N  
ATOM    526  CA  ALA A  37       1.086 -14.901  -6.887  1.00  0.00           C  
ATOM    528  C   ALA A  37       2.343 -15.172  -6.040  1.00  0.00           C  
ATOM    533  O   ALA A  37       2.322 -16.020  -5.155  1.00  0.00           O  
ATOM    529  CB  ALA A  37       1.078 -15.768  -8.151  1.00  0.00           C  
ATOM    525  H   ALA A  37       0.938 -13.294  -8.287  1.00  0.00           H  
ATOM    527  HA  ALA A  37       0.224 -15.168  -6.276  1.00  0.00           H  
ATOM    530  HB1 ALA A  37       1.934 -15.525  -8.780  1.00  0.00           H  
ATOM    531  HB2 ALA A  37       0.157 -15.603  -8.711  1.00  0.00           H  
ATOM    532  HB3 ALA A  37       1.133 -16.819  -7.870  1.00  0.00           H  
ATOM    534  N   SER A  38       3.420 -14.429  -6.300  1.00  0.00           N  
ATOM    536  CA  SER A  38       4.697 -14.531  -5.586  1.00  0.00           C  
ATOM    538  C   SER A  38       4.849 -13.536  -4.431  1.00  0.00           C  
ATOM    542  O   SER A  38       5.853 -13.586  -3.727  1.00  0.00           O  
ATOM    539  CB  SER A  38       5.843 -14.341  -6.584  1.00  0.00           C  
ATOM    543  OG  SER A  38       5.687 -13.127  -7.312  1.00  0.00           O  
ATOM    535  H   SER A  38       3.358 -13.754  -7.049  1.00  0.00           H  
ATOM    537  HA  SER A  38       4.789 -15.528  -5.155  1.00  0.00           H  
ATOM    540  HB2 SER A  38       6.794 -14.330  -6.052  1.00  0.00           H  
ATOM    541  HB3 SER A  38       5.851 -15.176  -7.284  1.00  0.00           H  
ATOM    544  HG  SER A  38       5.260 -12.484  -6.741  1.00  0.00           H  
ATOM    545  N   THR A  39       3.908 -12.603  -4.260  1.00  0.00           N  
ATOM    547  CA  THR A  39       4.017 -11.533  -3.261  1.00  0.00           C  
ATOM    549  C   THR A  39       3.217 -11.896  -2.012  1.00  0.00           C  
ATOM    552  O   THR A  39       1.983 -11.983  -2.092  1.00  0.00           O  
ATOM    550  CB  THR A  39       3.528 -10.184  -3.791  1.00  0.00           C  
ATOM    553  CG2 THR A  39       3.927  -9.037  -2.869  1.00  0.00           C  
ATOM    557  OG1 THR A  39       4.127  -9.890  -5.017  1.00  0.00           O  
ATOM    546  H   THR A  39       3.079 -12.625  -4.837  1.00  0.00           H  
ATOM    548  HA  THR A  39       5.071 -11.398  -3.018  1.00  0.00           H  
ATOM    551  HB  THR A  39       2.446 -10.202  -3.924  1.00  0.00           H  
ATOM    558  HG1 THR A  39       3.644  -9.157  -5.405  1.00  0.00           H  
ATOM    554 HG21 THR A  39       5.014  -8.973  -2.808  1.00  0.00           H  
ATOM    555 HG22 THR A  39       3.538  -8.096  -3.256  1.00  0.00           H  
ATOM    556 HG23 THR A  39       3.546  -9.209  -1.863  1.00  0.00           H  
ATOM    559  N   PRO A  40       3.871 -12.075  -0.850  1.00  0.00           N  
ATOM    560  CA  PRO A  40       3.167 -12.318   0.398  1.00  0.00           C  
ATOM    562  C   PRO A  40       2.355 -11.087   0.814  1.00  0.00           C  
ATOM    566  O   PRO A  40       2.713  -9.948   0.510  1.00  0.00           O  
ATOM    563  CB  PRO A  40       4.252 -12.670   1.419  1.00  0.00           C  
ATOM    567  CG  PRO A  40       5.472 -11.906   0.909  1.00  0.00           C  
ATOM    570  CD  PRO A  40       5.304 -11.950  -0.608  1.00  0.00           C  
ATOM    561  HA  PRO A  40       2.492 -13.166   0.284  1.00  0.00           H  
ATOM    564  HB2 PRO A  40       4.453 -13.741   1.380  1.00  0.00           H  
ATOM    565  HB3 PRO A  40       3.981 -12.372   2.432  1.00  0.00           H  
ATOM    568  HG2 PRO A  40       6.405 -12.373   1.225  1.00  0.00           H  
ATOM    569  HG3 PRO A  40       5.426 -10.872   1.252  1.00  0.00           H  
ATOM    571  HD2 PRO A  40       5.699 -11.030  -1.039  1.00  0.00           H  
ATOM    572  HD3 PRO A  40       5.822 -12.817  -1.018  1.00  0.00           H  
ATOM    573  N   TRP A  41       1.267 -11.327   1.540  1.00  0.00           N  
ATOM    575  CA  TRP A  41       0.535 -10.264   2.222  1.00  0.00           C  
ATOM    577  C   TRP A  41       1.330  -9.764   3.428  1.00  0.00           C  
ATOM    581  O   TRP A  41       1.872 -10.559   4.195  1.00  0.00           O  
ATOM    578  CB  TRP A  41      -0.851 -10.768   2.636  1.00  0.00           C  
ATOM    582  CG  TRP A  41      -1.813 -10.913   1.499  1.00  0.00           C  
ATOM    583  CD1 TRP A  41      -2.170 -12.062   0.880  1.00  0.00           C  
ATOM    585  CD2 TRP A  41      -2.534  -9.849   0.813  1.00  0.00           C  
ATOM    586  CE2 TRP A  41      -3.336 -10.431  -0.213  1.00  0.00           C  
ATOM    587  CE3 TRP A  41      -2.580  -8.448   0.951  1.00  0.00           C  
ATOM    589  NE1 TRP A  41      -3.070 -11.781  -0.131  1.00  0.00           N  
ATOM    593  CZ2 TRP A  41      -4.156  -9.663  -1.050  1.00  0.00           C  
ATOM    595  CZ3 TRP A  41      -3.414  -7.669   0.131  1.00  0.00           C  
ATOM    591  CH2 TRP A  41      -4.197  -8.271  -0.866  1.00  0.00           C  
ATOM    574  H   TRP A  41       1.054 -12.281   1.795  1.00  0.00           H  
ATOM    576  HA  TRP A  41       0.403  -9.422   1.542  1.00  0.00           H  
ATOM    579  HB2 TRP A  41      -1.282 -10.053   3.337  1.00  0.00           H  
ATOM    580  HB3 TRP A  41      -0.755 -11.719   3.160  1.00  0.00           H  
ATOM    584  HD1 TRP A  41      -1.793 -13.041   1.138  1.00  0.00           H  
ATOM    590  HE1 TRP A  41      -3.456 -12.480  -0.749  1.00  0.00           H  
ATOM    588  HE3 TRP A  41      -1.963  -7.973   1.700  1.00  0.00           H  
ATOM    594  HZ2 TRP A  41      -4.742 -10.124  -1.831  1.00  0.00           H  
ATOM    596  HZ3 TRP A  41      -3.457  -6.598   0.261  1.00  0.00           H  
ATOM    592  HH2 TRP A  41      -4.824  -7.656  -1.494  1.00  0.00           H  
ATOM    597  N   THR A  42       1.361  -8.449   3.612  1.00  0.00           N  
ATOM    599  CA  THR A  42       1.911  -7.783   4.791  1.00  0.00           C  
ATOM    601  C   THR A  42       0.762  -7.248   5.637  1.00  0.00           C  
ATOM    604  O   THR A  42      -0.135  -6.579   5.123  1.00  0.00           O  
ATOM    602  CB  THR A  42       2.881  -6.665   4.377  1.00  0.00           C  
ATOM    605  CG2 THR A  42       3.564  -6.023   5.583  1.00  0.00           C  
ATOM    609  OG1 THR A  42       3.910  -7.202   3.569  1.00  0.00           O  
ATOM    598  H   THR A  42       0.952  -7.849   2.910  1.00  0.00           H  
ATOM    600  HA  THR A  42       2.467  -8.502   5.391  1.00  0.00           H  
ATOM    603  HB  THR A  42       2.347  -5.902   3.811  1.00  0.00           H  
ATOM    610  HG1 THR A  42       4.150  -8.055   3.937  1.00  0.00           H  
ATOM    606 HG21 THR A  42       4.339  -5.338   5.238  1.00  0.00           H  
ATOM    607 HG22 THR A  42       4.017  -6.785   6.217  1.00  0.00           H  
ATOM    608 HG23 THR A  42       2.836  -5.454   6.161  1.00  0.00           H  
ATOM    611  N   GLU A  43       0.769  -7.561   6.934  1.00  0.00           N  
ATOM    613  CA  GLU A  43      -0.183  -6.984   7.887  1.00  0.00           C  
ATOM    615  C   GLU A  43       0.082  -5.484   8.042  1.00  0.00           C  
ATOM    619  O   GLU A  43       1.218  -5.038   8.216  1.00  0.00           O  
ATOM    616  CB  GLU A  43      -0.121  -7.703   9.244  1.00  0.00           C  
ATOM    620  CG  GLU A  43      -0.691  -9.135   9.221  1.00  0.00           C  
ATOM    623  CD  GLU A  43      -2.230  -9.239   9.151  1.00  0.00           C  
ATOM    624  OE1 GLU A  43      -2.751 -10.378   9.084  1.00  0.00           O  
ATOM    625  OE2 GLU A  43      -2.953  -8.224   9.155  1.00  0.00           O1-
ATOM    612  H   GLU A  43       1.538  -8.097   7.310  1.00  0.00           H  
ATOM    614  HA  GLU A  43      -1.197  -7.093   7.502  1.00  0.00           H  
ATOM    617  HB2 GLU A  43       0.921  -7.748   9.561  1.00  0.00           H  
ATOM    618  HB3 GLU A  43      -0.664  -7.120   9.988  1.00  0.00           H  
ATOM    621  HG2 GLU A  43      -0.255  -9.679   8.382  1.00  0.00           H  
ATOM    622  HG3 GLU A  43      -0.361  -9.635  10.131  1.00  0.00           H  
ATOM    626  N   GLY A  44      -0.988  -4.705   7.948  1.00  0.00           N  
ATOM    628  CA  GLY A  44      -0.975  -3.272   8.156  1.00  0.00           C  
ATOM    631  C   GLY A  44      -0.743  -2.913   9.619  1.00  0.00           C  
ATOM    632  O   GLY A  44      -1.251  -3.569  10.527  1.00  0.00           O  
ATOM    627  H   GLY A  44      -1.894  -5.138   7.837  1.00  0.00           H  
ATOM    629  HA2 GLY A  44      -1.954  -2.890   7.867  1.00  0.00           H  
ATOM    630  HA3 GLY A  44      -0.207  -2.813   7.533  1.00  0.00           H  
ATOM    633  N   VAL A  45       0.005  -1.838   9.849  1.00  0.00           N  
ATOM    635  CA  VAL A  45       0.268  -1.284  11.184  1.00  0.00           C  
ATOM    637  C   VAL A  45      -0.001   0.222  11.188  1.00  0.00           C  
ATOM    640  O   VAL A  45      -0.193   0.829  10.134  1.00  0.00           O  
ATOM    638  CB  VAL A  45       1.692  -1.629  11.676  1.00  0.00           C  
ATOM    641  CG1 VAL A  45       1.897  -3.144  11.805  1.00  0.00           C  
ATOM    645  CG2 VAL A  45       2.794  -1.053  10.779  1.00  0.00           C  
ATOM    634  H   VAL A  45       0.352  -1.322   9.054  1.00  0.00           H  
ATOM    636  HA  VAL A  45      -0.432  -1.725  11.893  1.00  0.00           H  
ATOM    639  HB  VAL A  45       1.815  -1.200  12.671  1.00  0.00           H  
ATOM    642 HG11 VAL A  45       1.114  -3.571  12.432  1.00  0.00           H  
ATOM    643 HG12 VAL A  45       1.859  -3.619  10.825  1.00  0.00           H  
ATOM    644 HG13 VAL A  45       2.866  -3.350  12.259  1.00  0.00           H  
ATOM    646 HG21 VAL A  45       2.698   0.030  10.705  1.00  0.00           H  
ATOM    647 HG22 VAL A  45       2.733  -1.487   9.780  1.00  0.00           H  
ATOM    648 HG23 VAL A  45       3.771  -1.287  11.202  1.00  0.00           H  
ATOM    649  N   GLY A  46      -0.044   0.837  12.371  1.00  0.00           N  
ATOM    651  CA  GLY A  46      -0.179   2.292  12.530  1.00  0.00           C  
ATOM    654  C   GLY A  46      -1.614   2.829  12.584  1.00  0.00           C  
ATOM    655  O   GLY A  46      -1.799   3.967  12.999  1.00  0.00           O  
ATOM    650  H   GLY A  46       0.093   0.281  13.203  1.00  0.00           H  
ATOM    652  HA2 GLY A  46       0.324   2.792  11.703  1.00  0.00           H  
ATOM    653  HA3 GLY A  46       0.320   2.593  13.451  1.00  0.00           H  
ATOM    656  N   LEU A  47      -2.621   2.017  12.253  1.00  0.00           N  
ATOM    658  CA  LEU A  47      -4.040   2.355  12.405  1.00  0.00           C  
ATOM    660  C   LEU A  47      -4.678   1.385  13.398  1.00  0.00           C  
ATOM    664  O   LEU A  47      -4.756   0.192  13.129  1.00  0.00           O  
ATOM    661  CB  LEU A  47      -4.744   2.303  11.038  1.00  0.00           C  
ATOM    665  CG  LEU A  47      -4.181   3.281   9.996  1.00  0.00           C  
ATOM    667  CD1 LEU A  47      -4.885   3.086   8.658  1.00  0.00           C  
ATOM    671  CD2 LEU A  47      -4.368   4.733  10.417  1.00  0.00           C  
ATOM    657  H   LEU A  47      -2.402   1.088  11.924  1.00  0.00           H  
ATOM    659  HA  LEU A  47      -4.151   3.363  12.805  1.00  0.00           H  
ATOM    662  HB2 LEU A  47      -5.798   2.532  11.193  1.00  0.00           H  
ATOM    663  HB3 LEU A  47      -4.673   1.289  10.643  1.00  0.00           H  
ATOM    666  HG  LEU A  47      -3.118   3.090   9.848  1.00  0.00           H  
ATOM    668 HD11 LEU A  47      -5.959   3.234   8.772  1.00  0.00           H  
ATOM    669 HD12 LEU A  47      -4.511   3.809   7.933  1.00  0.00           H  
ATOM    670 HD13 LEU A  47      -4.683   2.082   8.283  1.00  0.00           H  
ATOM    672 HD21 LEU A  47      -5.415   4.922  10.656  1.00  0.00           H  
ATOM    673 HD22 LEU A  47      -4.072   5.375   9.587  1.00  0.00           H  
ATOM    674 HD23 LEU A  47      -3.744   4.966  11.279  1.00  0.00           H  
ATOM    675  N   SER A  48      -5.101   1.877  14.563  1.00  0.00           N  
ATOM    677  CA  SER A  48      -5.687   1.027  15.612  1.00  0.00           C  
ATOM    679  C   SER A  48      -7.187   0.786  15.438  1.00  0.00           C  
ATOM    683  O   SER A  48      -7.740  -0.099  16.086  1.00  0.00           O  
ATOM    680  CB  SER A  48      -5.404   1.615  16.995  1.00  0.00           C  
ATOM    684  OG  SER A  48      -5.902   2.936  17.098  1.00  0.00           O  
ATOM    676  H   SER A  48      -5.028   2.869  14.737  1.00  0.00           H  
ATOM    678  HA  SER A  48      -5.213   0.046  15.574  1.00  0.00           H  
ATOM    681  HB2 SER A  48      -5.871   0.988  17.754  1.00  0.00           H  
ATOM    682  HB3 SER A  48      -4.327   1.625  17.164  1.00  0.00           H  
ATOM    685  HG  SER A  48      -5.875   3.193  18.023  1.00  0.00           H  
ATOM    686  N   ASN A  49      -7.851   1.562  14.578  1.00  0.00           N  
ATOM    688  CA  ASN A  49      -9.286   1.463  14.321  1.00  0.00           C  
ATOM    690  C   ASN A  49      -9.644   0.504  13.177  1.00  0.00           C  
ATOM    694  O   ASN A  49     -10.817   0.174  13.025  1.00  0.00           O  
ATOM    691  CB  ASN A  49      -9.853   2.873  14.075  1.00  0.00           C  
ATOM    695  CG  ASN A  49      -9.346   3.530  12.799  1.00  0.00           C  
ATOM    696  ND2 ASN A  49     -10.214   4.187  12.065  1.00  0.00           N  
ATOM    699  OD1 ASN A  49      -8.170   3.465  12.465  1.00  0.00           O  
ATOM    687  H   ASN A  49      -7.339   2.264  14.064  1.00  0.00           H  
ATOM    689  HA  ASN A  49      -9.772   1.061  15.210  1.00  0.00           H  
ATOM    692  HB2 ASN A  49      -9.604   3.521  14.915  1.00  0.00           H  
ATOM    693  HB3 ASN A  49     -10.939   2.796  14.021  1.00  0.00           H  
ATOM    697 HD21 ASN A  49     -11.208   4.152  12.246  1.00  0.00           H  
ATOM    698 HD22 ASN A  49      -9.893   4.662  11.234  1.00  0.00           H  
ATOM    700  N   ILE A  50      -8.663   0.061  12.386  1.00  0.00           N  
ATOM    702  CA  ILE A  50      -8.879  -0.857  11.268  1.00  0.00           C  
ATOM    704  C   ILE A  50      -7.833  -1.966  11.275  1.00  0.00           C  
ATOM    707  O   ILE A  50      -6.704  -1.780  11.722  1.00  0.00           O  
ATOM    705  CB  ILE A  50      -8.930  -0.127   9.903  1.00  0.00           C  
ATOM    708  CG1 ILE A  50      -7.569   0.421   9.421  1.00  0.00           C  
ATOM    711  CG2 ILE A  50      -9.951   1.021   9.944  1.00  0.00           C  
ATOM    715  CD1 ILE A  50      -7.565   0.716   7.917  1.00  0.00           C  
ATOM    701  H   ILE A  50      -7.711   0.327  12.592  1.00  0.00           H  
ATOM    703  HA  ILE A  50      -9.847  -1.340  11.402  1.00  0.00           H  
ATOM    706  HB  ILE A  50      -9.280  -0.857   9.173  1.00  0.00           H  
ATOM    709 HG12 ILE A  50      -6.780  -0.308   9.607  1.00  0.00           H  
ATOM    710 HG13 ILE A  50      -7.321   1.329   9.970  1.00  0.00           H  
ATOM    712 HG21 ILE A  50     -10.862   0.702  10.449  1.00  0.00           H  
ATOM    713 HG22 ILE A  50     -10.203   1.344   8.934  1.00  0.00           H  
ATOM    714 HG23 ILE A  50      -9.542   1.869  10.492  1.00  0.00           H  
ATOM    716 HD11 ILE A  50      -6.569   1.023   7.597  1.00  0.00           H  
ATOM    717 HD12 ILE A  50      -8.274   1.509   7.678  1.00  0.00           H  
ATOM    718 HD13 ILE A  50      -7.839  -0.182   7.363  1.00  0.00           H  
ATOM    719  N   ARG A  51      -8.190  -3.117  10.710  1.00  0.00           N  
ATOM    721  CA  ARG A  51      -7.233  -4.166  10.368  1.00  0.00           C  
ATOM    723  C   ARG A  51      -7.189  -4.275   8.855  1.00  0.00           C  
ATOM    727  O   ARG A  51      -8.224  -4.449   8.223  1.00  0.00           O  
ATOM    724  CB  ARG A  51      -7.625  -5.463  11.079  1.00  0.00           C  
ATOM    728  CG  ARG A  51      -6.697  -6.615  10.679  1.00  0.00           C  
ATOM    731  CD  ARG A  51      -7.114  -7.911  11.365  1.00  0.00           C  
ATOM    734  NE  ARG A  51      -6.204  -8.998  10.973  1.00  0.00           N  
ATOM    742  CZ  ARG A  51      -6.394 -10.285  11.169  1.00  0.00           C  
ATOM    736  NH1 ARG A  51      -7.483 -10.745  11.731  1.00  0.00           N1+
ATOM    739  NH2 ARG A  51      -5.472 -11.127  10.791  1.00  0.00           N  
ATOM    720  H   ARG A  51      -9.126  -3.192  10.339  1.00  0.00           H  
ATOM    722  HA  ARG A  51      -6.237  -3.883  10.710  1.00  0.00           H  
ATOM    725  HB2 ARG A  51      -7.553  -5.306  12.155  1.00  0.00           H  
ATOM    726  HB3 ARG A  51      -8.660  -5.711  10.843  1.00  0.00           H  
ATOM    729  HG2 ARG A  51      -5.673  -6.369  10.959  1.00  0.00           H  
ATOM    730  HG3 ARG A  51      -6.744  -6.770   9.602  1.00  0.00           H  
ATOM    732  HD2 ARG A  51      -7.078  -7.772  12.446  1.00  0.00           H  
ATOM    733  HD3 ARG A  51      -8.135  -8.149  11.067  1.00  0.00           H  
ATOM    735  HE  ARG A  51      -5.342  -8.731  10.520  1.00  0.00           H  
ATOM    737 HH11 ARG A  51      -8.204 -10.085  11.986  1.00  0.00           H  
ATOM    738 HH12 ARG A  51      -7.630 -11.738  11.841  1.00  0.00           H  
ATOM    740 HH21 ARG A  51      -4.634 -10.778  10.347  1.00  0.00           H  
ATOM    741 HH22 ARG A  51      -5.541 -12.111  11.006  1.00  0.00           H  
ATOM    743  N   TYR A  52      -6.004  -4.182   8.276  1.00  0.00           N  
ATOM    745  CA  TYR A  52      -5.821  -4.232   6.832  1.00  0.00           C  
ATOM    747  C   TYR A  52      -4.572  -5.033   6.486  1.00  0.00           C  
ATOM    751  O   TYR A  52      -3.664  -5.173   7.300  1.00  0.00           O  
ATOM    748  CB  TYR A  52      -5.807  -2.816   6.241  1.00  0.00           C  
ATOM    752  CG  TYR A  52      -4.584  -1.988   6.583  1.00  0.00           C  
ATOM    753  CD1 TYR A  52      -4.469  -1.381   7.850  1.00  0.00           C  
ATOM    755  CD2 TYR A  52      -3.561  -1.824   5.631  1.00  0.00           C  
ATOM    757  CE1 TYR A  52      -3.338  -0.605   8.169  1.00  0.00           C  
ATOM    759  CE2 TYR A  52      -2.424  -1.059   5.950  1.00  0.00           C  
ATOM    763  CZ  TYR A  52      -2.313  -0.441   7.214  1.00  0.00           C  
ATOM    761  OH  TYR A  52      -1.176   0.237   7.518  1.00  0.00           O  
ATOM    744  H   TYR A  52      -5.175  -4.074   8.844  1.00  0.00           H  
ATOM    746  HA  TYR A  52      -6.675  -4.741   6.384  1.00  0.00           H  
ATOM    749  HB2 TYR A  52      -5.885  -2.895   5.157  1.00  0.00           H  
ATOM    750  HB3 TYR A  52      -6.693  -2.282   6.583  1.00  0.00           H  
ATOM    754  HD1 TYR A  52      -5.252  -1.509   8.583  1.00  0.00           H  
ATOM    756  HD2 TYR A  52      -3.650  -2.279   4.655  1.00  0.00           H  
ATOM    758  HE1 TYR A  52      -3.250  -0.149   9.144  1.00  0.00           H  
ATOM    760  HE2 TYR A  52      -1.628  -0.935   5.232  1.00  0.00           H  
ATOM    762  HH  TYR A  52      -1.149   0.582   8.413  1.00  0.00           H  
ATOM    764  N   GLN A  53      -4.530  -5.556   5.271  1.00  0.00           N  
ATOM    766  CA  GLN A  53      -3.350  -6.172   4.686  1.00  0.00           C  
ATOM    768  C   GLN A  53      -3.079  -5.533   3.340  1.00  0.00           C  
ATOM    772  O   GLN A  53      -4.004  -5.138   2.629  1.00  0.00           O  
ATOM    769  CB  GLN A  53      -3.554  -7.674   4.506  1.00  0.00           C  
ATOM    773  CG  GLN A  53      -3.280  -8.480   5.778  1.00  0.00           C  
ATOM    776  CD  GLN A  53      -3.611  -9.950   5.570  1.00  0.00           C  
ATOM    777  NE2 GLN A  53      -3.374 -10.832   6.504  1.00  0.00           N  
ATOM    780  OE1 GLN A  53      -4.064 -10.370   4.519  1.00  0.00           O  
ATOM    765  H   GLN A  53      -5.319  -5.397   4.660  1.00  0.00           H  
ATOM    767  HA  GLN A  53      -2.482  -5.999   5.322  1.00  0.00           H  
ATOM    770  HB2 GLN A  53      -4.574  -7.852   4.163  1.00  0.00           H  
ATOM    771  HB3 GLN A  53      -2.869  -8.039   3.741  1.00  0.00           H  
ATOM    774  HG2 GLN A  53      -3.853  -8.078   6.614  1.00  0.00           H  
ATOM    775  HG3 GLN A  53      -2.221  -8.404   6.027  1.00  0.00           H  
ATOM    778 HE21 GLN A  53      -3.558 -11.808   6.320  1.00  0.00           H  
ATOM    779 HE22 GLN A  53      -3.070 -10.538   7.422  1.00  0.00           H  
ATOM    781  N   TRP A  54      -1.808  -5.475   2.977  1.00  0.00           N  
ATOM    783  CA  TRP A  54      -1.375  -4.916   1.712  1.00  0.00           C  
ATOM    785  C   TRP A  54      -0.273  -5.767   1.091  1.00  0.00           C  
ATOM    789  O   TRP A  54       0.413  -6.531   1.772  1.00  0.00           O  
ATOM    786  CB  TRP A  54      -0.950  -3.461   1.924  1.00  0.00           C  
ATOM    790  CG  TRP A  54       0.231  -3.291   2.822  1.00  0.00           C  
ATOM    791  CD1 TRP A  54       0.202  -3.237   4.173  1.00  0.00           C  
ATOM    793  CD2 TRP A  54       1.637  -3.218   2.444  1.00  0.00           C  
ATOM    794  CE2 TRP A  54       2.414  -3.109   3.635  1.00  0.00           C  
ATOM    795  CE3 TRP A  54       2.329  -3.234   1.213  1.00  0.00           C  
ATOM    797  NE1 TRP A  54       1.489  -3.123   4.658  1.00  0.00           N  
ATOM    801  CZ2 TRP A  54       3.812  -3.009   3.605  1.00  0.00           C  
ATOM    803  CZ3 TRP A  54       3.734  -3.146   1.174  1.00  0.00           C  
ATOM    799  CH2 TRP A  54       4.474  -3.031   2.366  1.00  0.00           C  
ATOM    782  H   TRP A  54      -1.097  -5.815   3.609  1.00  0.00           H  
ATOM    784  HA  TRP A  54      -2.219  -4.912   1.022  1.00  0.00           H  
ATOM    787  HB2 TRP A  54      -1.789  -2.903   2.340  1.00  0.00           H  
ATOM    788  HB3 TRP A  54      -0.717  -3.019   0.955  1.00  0.00           H  
ATOM    792  HD1 TRP A  54      -0.690  -3.304   4.779  1.00  0.00           H  
ATOM    798  HE1 TRP A  54       1.713  -3.090   5.642  1.00  0.00           H  
ATOM    796  HE3 TRP A  54       1.764  -3.298   0.295  1.00  0.00           H  
ATOM    802  HZ2 TRP A  54       4.370  -2.908   4.524  1.00  0.00           H  
ATOM    804  HZ3 TRP A  54       4.251  -3.142   0.226  1.00  0.00           H  
ATOM    800  HH2 TRP A  54       5.550  -2.944   2.330  1.00  0.00           H  
ATOM    805  N   ARG A  55      -0.105  -5.645  -0.220  1.00  0.00           N  
ATOM    807  CA  ARG A  55       1.049  -6.169  -0.947  1.00  0.00           C  
ATOM    809  C   ARG A  55       1.328  -5.299  -2.160  1.00  0.00           C  
ATOM    813  O   ARG A  55       0.405  -4.747  -2.747  1.00  0.00           O  
ATOM    810  CB  ARG A  55       0.822  -7.641  -1.315  1.00  0.00           C  
ATOM    814  CG  ARG A  55      -0.346  -7.900  -2.275  1.00  0.00           C  
ATOM    817  CD  ARG A  55      -0.440  -9.402  -2.535  1.00  0.00           C  
ATOM    820  NE  ARG A  55      -1.528  -9.738  -3.463  1.00  0.00           N  
ATOM    828  CZ  ARG A  55      -1.883 -10.947  -3.835  1.00  0.00           C  
ATOM    822  NH1 ARG A  55      -1.215 -12.001  -3.463  1.00  0.00           N1+
ATOM    825  NH2 ARG A  55      -2.921 -11.113  -4.597  1.00  0.00           N  
ATOM    806  H   ARG A  55      -0.782  -5.095  -0.729  1.00  0.00           H  
ATOM    808  HA  ARG A  55       1.916  -6.117  -0.288  1.00  0.00           H  
ATOM    811  HB2 ARG A  55       1.735  -8.017  -1.778  1.00  0.00           H  
ATOM    812  HB3 ARG A  55       0.659  -8.209  -0.400  1.00  0.00           H  
ATOM    815  HG2 ARG A  55      -1.275  -7.552  -1.824  1.00  0.00           H  
ATOM    816  HG3 ARG A  55      -0.176  -7.383  -3.220  1.00  0.00           H  
ATOM    818  HD2 ARG A  55       0.507  -9.750  -2.948  1.00  0.00           H  
ATOM    819  HD3 ARG A  55      -0.608  -9.909  -1.585  1.00  0.00           H  
ATOM    821  HE  ARG A  55      -2.136  -9.006  -3.801  1.00  0.00           H  
ATOM    823 HH11 ARG A  55      -1.370 -12.890  -3.916  1.00  0.00           H  
ATOM    824 HH12 ARG A  55      -0.334 -11.859  -2.989  1.00  0.00           H  
ATOM    826 HH21 ARG A  55      -3.255 -12.016  -4.902  1.00  0.00           H  
ATOM    827 HH22 ARG A  55      -3.366 -10.258  -4.901  1.00  0.00           H  
ATOM    829  N   ALA A  56       2.592  -5.188  -2.546  1.00  0.00           N  
ATOM    831  CA  ALA A  56       3.001  -4.357  -3.672  1.00  0.00           C  
ATOM    833  C   ALA A  56       4.020  -5.081  -4.550  1.00  0.00           C  
ATOM    838  O   ALA A  56       4.872  -5.811  -4.042  1.00  0.00           O  
ATOM    834  CB  ALA A  56       3.524  -3.019  -3.143  1.00  0.00           C  
ATOM    830  H   ALA A  56       3.307  -5.695  -2.046  1.00  0.00           H  
ATOM    832  HA  ALA A  56       2.126  -4.151  -4.289  1.00  0.00           H  
ATOM    835  HB1 ALA A  56       4.448  -3.166  -2.585  1.00  0.00           H  
ATOM    836  HB2 ALA A  56       3.709  -2.346  -3.980  1.00  0.00           H  
ATOM    837  HB3 ALA A  56       2.777  -2.566  -2.491  1.00  0.00           H  
ATOM    839  N   TYR A  57       3.911  -4.905  -5.864  1.00  0.00           N  
ATOM    841  CA  TYR A  57       4.760  -5.573  -6.849  1.00  0.00           C  
ATOM    843  C   TYR A  57       4.780  -4.814  -8.179  1.00  0.00           C  
ATOM    847  O   TYR A  57       3.849  -4.081  -8.508  1.00  0.00           O  
ATOM    844  CB  TYR A  57       4.280  -7.022  -7.042  1.00  0.00           C  
ATOM    848  CG  TYR A  57       2.841  -7.201  -7.494  1.00  0.00           C  
ATOM    849  CD1 TYR A  57       1.796  -7.273  -6.549  1.00  0.00           C  
ATOM    851  CD2 TYR A  57       2.554  -7.305  -8.868  1.00  0.00           C  
ATOM    853  CE1 TYR A  57       0.462  -7.438  -6.977  1.00  0.00           C  
ATOM    855  CE2 TYR A  57       1.224  -7.477  -9.296  1.00  0.00           C  
ATOM    859  CZ  TYR A  57       0.174  -7.536  -8.356  1.00  0.00           C  
ATOM    857  OH  TYR A  57      -1.090  -7.709  -8.817  1.00  0.00           O  
ATOM    840  H   TYR A  57       3.173  -4.307  -6.210  1.00  0.00           H  
ATOM    842  HA  TYR A  57       5.782  -5.608  -6.472  1.00  0.00           H  
ATOM    845  HB2 TYR A  57       4.933  -7.517  -7.762  1.00  0.00           H  
ATOM    846  HB3 TYR A  57       4.405  -7.544  -6.093  1.00  0.00           H  
ATOM    850  HD1 TYR A  57       2.006  -7.169  -5.495  1.00  0.00           H  
ATOM    852  HD2 TYR A  57       3.350  -7.233  -9.594  1.00  0.00           H  
ATOM    854  HE1 TYR A  57      -0.350  -7.469  -6.265  1.00  0.00           H  
ATOM    856  HE2 TYR A  57       0.981  -7.526 -10.347  1.00  0.00           H  
ATOM    858  HH  TYR A  57      -1.763  -7.760  -8.134  1.00  0.00           H  
ATOM    860  N   TYR A  58       5.828  -5.013  -8.977  1.00  0.00           N  
ATOM    862  CA  TYR A  58       5.914  -4.469 -10.333  1.00  0.00           C  
ATOM    864  C   TYR A  58       5.763  -5.574 -11.380  1.00  0.00           C  
ATOM    868  O   TYR A  58       6.633  -6.430 -11.534  1.00  0.00           O  
ATOM    865  CB  TYR A  58       7.225  -3.701 -10.511  1.00  0.00           C  
ATOM    869  CG  TYR A  58       7.437  -3.238 -11.938  1.00  0.00           C  
ATOM    870  CD1 TYR A  58       8.243  -4.001 -12.803  1.00  0.00           C  
ATOM    872  CD2 TYR A  58       6.778  -2.091 -12.417  1.00  0.00           C  
ATOM    874  CE1 TYR A  58       8.405  -3.608 -14.143  1.00  0.00           C  
ATOM    876  CE2 TYR A  58       6.936  -1.697 -13.759  1.00  0.00           C  
ATOM    880  CZ  TYR A  58       7.755  -2.451 -14.619  1.00  0.00           C  
ATOM    878  OH  TYR A  58       7.924  -2.088 -15.917  1.00  0.00           O  
ATOM    861  H   TYR A  58       6.575  -5.613  -8.657  1.00  0.00           H  
ATOM    863  HA  TYR A  58       5.109  -3.754 -10.501  1.00  0.00           H  
ATOM    866  HB2 TYR A  58       8.058  -4.337 -10.210  1.00  0.00           H  
ATOM    867  HB3 TYR A  58       7.222  -2.828  -9.857  1.00  0.00           H  
ATOM    871  HD1 TYR A  58       8.714  -4.899 -12.431  1.00  0.00           H  
ATOM    873  HD2 TYR A  58       6.141  -1.519 -11.758  1.00  0.00           H  
ATOM    875  HE1 TYR A  58       9.024  -4.195 -14.806  1.00  0.00           H  
ATOM    877  HE2 TYR A  58       6.424  -0.826 -14.141  1.00  0.00           H  
ATOM    879  HH  TYR A  58       8.465  -2.731 -16.382  1.00  0.00           H  
ATOM    881  N   SER A  59       4.692  -5.532 -12.170  1.00  0.00           N  
ATOM    883  CA  SER A  59       4.503  -6.477 -13.270  1.00  0.00           C  
ATOM    885  C   SER A  59       5.364  -6.088 -14.468  1.00  0.00           C  
ATOM    889  O   SER A  59       5.081  -5.114 -15.164  1.00  0.00           O  
ATOM    886  CB  SER A  59       3.031  -6.543 -13.657  1.00  0.00           C  
ATOM    890  OG  SER A  59       2.826  -7.480 -14.703  1.00  0.00           O  
ATOM    882  H   SER A  59       4.062  -4.748 -12.084  1.00  0.00           H  
ATOM    884  HA  SER A  59       4.797  -7.473 -12.939  1.00  0.00           H  
ATOM    887  HB2 SER A  59       2.707  -5.554 -13.981  1.00  0.00           H  
ATOM    888  HB3 SER A  59       2.447  -6.839 -12.785  1.00  0.00           H  
ATOM    891  HG  SER A  59       1.978  -7.891 -14.518  1.00  0.00           H  
ATOM    892  N   THR A  60       6.389  -6.886 -14.773  1.00  0.00           N  
ATOM    894  CA  THR A  60       7.226  -6.691 -15.972  1.00  0.00           C  
ATOM    896  C   THR A  60       6.436  -6.890 -17.264  1.00  0.00           C  
ATOM    899  O   THR A  60       6.669  -6.177 -18.239  1.00  0.00           O  
ATOM    897  CB  THR A  60       8.423  -7.652 -15.980  1.00  0.00           C  
ATOM    900  CG2 THR A  60       9.407  -7.363 -14.848  1.00  0.00           C  
ATOM    904  OG1 THR A  60       7.969  -8.975 -15.822  1.00  0.00           O  
ATOM    893  H   THR A  60       6.597  -7.659 -14.158  1.00  0.00           H  
ATOM    895  HA  THR A  60       7.599  -5.667 -15.981  1.00  0.00           H  
ATOM    898  HB  THR A  60       8.949  -7.564 -16.931  1.00  0.00           H  
ATOM    905  HG1 THR A  60       8.731  -9.559 -15.822  1.00  0.00           H  
ATOM    901 HG21 THR A  60      10.225  -8.082 -14.881  1.00  0.00           H  
ATOM    902 HG22 THR A  60       8.908  -7.436 -13.882  1.00  0.00           H  
ATOM    903 HG23 THR A  60       9.821  -6.361 -14.967  1.00  0.00           H  
ATOM    906  N   ARG A  61       5.468  -7.817 -17.253  1.00  0.00           N  
ATOM    908  CA  ARG A  61       4.579  -8.102 -18.386  1.00  0.00           C  
ATOM    910  C   ARG A  61       3.664  -6.921 -18.698  1.00  0.00           C  
ATOM    914  O   ARG A  61       3.500  -6.586 -19.864  1.00  0.00           O  
ATOM    911  CB  ARG A  61       3.777  -9.383 -18.095  1.00  0.00           C  
ATOM    915  CG  ARG A  61       2.895  -9.802 -19.283  1.00  0.00           C  
ATOM    918  CD  ARG A  61       2.115 -11.084 -18.966  1.00  0.00           C  
ATOM    921  NE  ARG A  61       1.248 -11.476 -20.095  1.00  0.00           N  
ATOM    929  CZ  ARG A  61       0.188 -12.267 -20.045  1.00  0.00           C  
ATOM    923  NH1 ARG A  61      -0.219 -12.818 -18.934  1.00  0.00           N1+
ATOM    926  NH2 ARG A  61      -0.495 -12.522 -21.125  1.00  0.00           N  
ATOM    907  H   ARG A  61       5.379  -8.366 -16.410  1.00  0.00           H  
ATOM    909  HA  ARG A  61       5.188  -8.259 -19.276  1.00  0.00           H  
ATOM    912  HB2 ARG A  61       4.475 -10.192 -17.875  1.00  0.00           H  
ATOM    913  HB3 ARG A  61       3.149  -9.225 -17.219  1.00  0.00           H  
ATOM    916  HG2 ARG A  61       3.524  -9.969 -20.157  1.00  0.00           H  
ATOM    917  HG3 ARG A  61       2.180  -9.011 -19.509  1.00  0.00           H  
ATOM    919  HD2 ARG A  61       2.821 -11.887 -18.756  1.00  0.00           H  
ATOM    920  HD3 ARG A  61       1.509 -10.906 -18.078  1.00  0.00           H  
ATOM    922  HE  ARG A  61       1.484 -11.098 -21.002  1.00  0.00           H  
ATOM    924 HH11 ARG A  61       0.320 -12.691 -18.090  1.00  0.00           H  
ATOM    925 HH12 ARG A  61      -1.041 -13.405 -18.925  1.00  0.00           H  
ATOM    927 HH21 ARG A  61      -1.303 -13.127 -21.085  1.00  0.00           H  
ATOM    928 HH22 ARG A  61      -0.228 -12.122 -22.013  1.00  0.00           H  
ATOM    930  N   GLN A  62       3.077  -6.307 -17.670  1.00  0.00           N  
ATOM    932  CA  GLN A  62       2.133  -5.195 -17.840  1.00  0.00           C  
ATOM    934  C   GLN A  62       2.810  -3.817 -17.800  1.00  0.00           C  
ATOM    938  O   GLN A  62       2.202  -2.830 -18.191  1.00  0.00           O  
ATOM    935  CB  GLN A  62       1.005  -5.305 -16.805  1.00  0.00           C  
ATOM    939  CG  GLN A  62       0.231  -6.634 -16.912  1.00  0.00           C  
ATOM    942  CD  GLN A  62      -0.949  -6.689 -15.949  1.00  0.00           C  
ATOM    943  NE2 GLN A  62      -1.348  -7.844 -15.465  1.00  0.00           N  
ATOM    946  OE1 GLN A  62      -1.541  -5.692 -15.610  1.00  0.00           O  
ATOM    931  H   GLN A  62       3.262  -6.641 -16.735  1.00  0.00           H  
ATOM    933  HA  GLN A  62       1.670  -5.268 -18.824  1.00  0.00           H  
ATOM    936  HB2 GLN A  62       1.419  -5.201 -15.802  1.00  0.00           H  
ATOM    937  HB3 GLN A  62       0.313  -4.479 -16.972  1.00  0.00           H  
ATOM    940  HG2 GLN A  62       0.896  -7.470 -16.698  1.00  0.00           H  
ATOM    941  HG3 GLN A  62      -0.153  -6.750 -17.926  1.00  0.00           H  
ATOM    944 HE21 GLN A  62      -2.143  -7.773 -14.847  1.00  0.00           H  
ATOM    945 HE22 GLN A  62      -0.960  -8.728 -15.762  1.00  0.00           H  
ATOM    947  N   ARG A  63       4.079  -3.752 -17.376  1.00  0.00           N  
ATOM    949  CA  ARG A  63       4.860  -2.519 -17.171  1.00  0.00           C  
ATOM    951  C   ARG A  63       4.199  -1.538 -16.196  1.00  0.00           C  
ATOM    955  O   ARG A  63       4.224  -0.321 -16.402  1.00  0.00           O  
ATOM    952  CB  ARG A  63       5.250  -1.872 -18.507  1.00  0.00           C  
ATOM    956  CG  ARG A  63       6.006  -2.825 -19.438  1.00  0.00           C  
ATOM    959  CD  ARG A  63       6.362  -2.071 -20.719  1.00  0.00           C  
ATOM    962  NE  ARG A  63       7.086  -2.932 -21.668  1.00  0.00           N  
ATOM    970  CZ  ARG A  63       7.530  -2.566 -22.857  1.00  0.00           C  
ATOM    964  NH1 ARG A  63       7.379  -1.350 -23.307  1.00  0.00           N1+
ATOM    967  NH2 ARG A  63       8.137  -3.424 -23.628  1.00  0.00           N  
ATOM    948  H   ARG A  63       4.480  -4.605 -17.014  1.00  0.00           H  
ATOM    950  HA  ARG A  63       5.776  -2.823 -16.664  1.00  0.00           H  
ATOM    953  HB2 ARG A  63       5.888  -1.013 -18.300  1.00  0.00           H  
ATOM    954  HB3 ARG A  63       4.350  -1.513 -19.008  1.00  0.00           H  
ATOM    957  HG2 ARG A  63       6.914  -3.173 -18.946  1.00  0.00           H  
ATOM    958  HG3 ARG A  63       5.379  -3.681 -19.690  1.00  0.00           H  
ATOM    960  HD2 ARG A  63       5.440  -1.719 -21.181  1.00  0.00           H  
ATOM    961  HD3 ARG A  63       6.979  -1.210 -20.461  1.00  0.00           H  
ATOM    963  HE  ARG A  63       7.199  -3.900 -21.403  1.00  0.00           H  
ATOM    965 HH11 ARG A  63       6.899  -0.674 -22.730  1.00  0.00           H  
ATOM    966 HH12 ARG A  63       7.702  -1.090 -24.227  1.00  0.00           H  
ATOM    968 HH21 ARG A  63       8.435  -3.150 -24.553  1.00  0.00           H  
ATOM    969 HH22 ARG A  63       8.239  -4.385 -23.334  1.00  0.00           H  
ATOM    971  N   THR A  64       3.641  -2.100 -15.128  1.00  0.00           N  
ATOM    973  CA  THR A  64       2.783  -1.401 -14.169  1.00  0.00           C  
ATOM    975  C   THR A  64       3.105  -1.854 -12.751  1.00  0.00           C  
ATOM    978  O   THR A  64       3.284  -3.049 -12.493  1.00  0.00           O  
ATOM    976  CB  THR A  64       1.304  -1.650 -14.511  1.00  0.00           C  
ATOM    979  CG2 THR A  64       0.311  -0.990 -13.564  1.00  0.00           C  
ATOM    983  OG1 THR A  64       1.042  -1.112 -15.782  1.00  0.00           O  
ATOM    972  H   THR A  64       3.758  -3.096 -15.009  1.00  0.00           H  
ATOM    974  HA  THR A  64       2.963  -0.328 -14.230  1.00  0.00           H  
ATOM    977  HB  THR A  64       1.115  -2.723 -14.540  1.00  0.00           H  
ATOM    984  HG1 THR A  64       0.122  -1.283 -15.996  1.00  0.00           H  
ATOM    980 HG21 THR A  64       0.395  -1.433 -12.572  1.00  0.00           H  
ATOM    981 HG22 THR A  64       0.491   0.084 -13.509  1.00  0.00           H  
ATOM    982 HG23 THR A  64      -0.705  -1.160 -13.921  1.00  0.00           H  
ATOM    985  N   THR A  65       3.176  -0.890 -11.839  1.00  0.00           N  
ATOM    987  CA  THR A  65       3.236  -1.123 -10.396  1.00  0.00           C  
ATOM    989  C   THR A  65       1.827  -1.339  -9.870  1.00  0.00           C  
ATOM    992  O   THR A  65       0.930  -0.558 -10.177  1.00  0.00           O  
ATOM    990  CB  THR A  65       3.898   0.057  -9.674  1.00  0.00           C  
ATOM    993  CG2 THR A  65       3.937  -0.138  -8.159  1.00  0.00           C  
ATOM    997  OG1 THR A  65       5.229   0.180 -10.125  1.00  0.00           O  
ATOM    986  H   THR A  65       3.008   0.061 -12.134  1.00  0.00           H  
ATOM    988  HA  THR A  65       3.827  -2.015 -10.191  1.00  0.00           H  
ATOM    991  HB  THR A  65       3.360   0.978  -9.902  1.00  0.00           H  
ATOM    998  HG1 THR A  65       5.649   0.890  -9.633  1.00  0.00           H  
ATOM    994 HG21 THR A  65       4.326  -1.128  -7.921  1.00  0.00           H  
ATOM    995 HG22 THR A  65       2.934  -0.042  -7.743  1.00  0.00           H  
ATOM    996 HG23 THR A  65       4.568   0.621  -7.697  1.00  0.00           H  
ATOM    999  N   PHE A  66       1.651  -2.374  -9.059  1.00  0.00           N  
ATOM   1001  CA  PHE A  66       0.398  -2.723  -8.409  1.00  0.00           C  
ATOM   1003  C   PHE A  66       0.568  -2.682  -6.899  1.00  0.00           C  
ATOM   1007  O   PHE A  66       1.564  -3.174  -6.361  1.00  0.00           O  
ATOM   1004  CB  PHE A  66      -0.039  -4.117  -8.862  1.00  0.00           C  
ATOM   1008  CG  PHE A  66      -0.449  -4.155 -10.316  1.00  0.00           C  
ATOM   1009  CD1 PHE A  66      -1.745  -3.748 -10.668  1.00  0.00           C  
ATOM   1011  CD2 PHE A  66       0.468  -4.523 -11.316  1.00  0.00           C  
ATOM   1013  CE1 PHE A  66      -2.135  -3.699 -12.013  1.00  0.00           C  
ATOM   1015  CE2 PHE A  66       0.079  -4.472 -12.667  1.00  0.00           C  
ATOM   1017  CZ  PHE A  66      -1.215  -4.045 -13.011  1.00  0.00           C  
ATOM   1000  H   PHE A  66       2.446  -2.953  -8.830  1.00  0.00           H  
ATOM   1002  HA  PHE A  66      -0.382  -2.013  -8.683  1.00  0.00           H  
ATOM   1005  HB2 PHE A  66       0.781  -4.814  -8.691  1.00  0.00           H  
ATOM   1006  HB3 PHE A  66      -0.884  -4.441  -8.255  1.00  0.00           H  
ATOM   1010  HD1 PHE A  66      -2.434  -3.440  -9.897  1.00  0.00           H  
ATOM   1012  HD2 PHE A  66       1.473  -4.811 -11.044  1.00  0.00           H  
ATOM   1014  HE1 PHE A  66      -3.128  -3.367 -12.277  1.00  0.00           H  
ATOM   1016  HE2 PHE A  66       0.778  -4.727 -13.449  1.00  0.00           H  
ATOM   1018  HZ  PHE A  66      -1.509  -3.945 -14.045  1.00  0.00           H  
ATOM   1019  N   VAL A  67      -0.434  -2.128  -6.232  1.00  0.00           N  
ATOM   1021  CA  VAL A  67      -0.641  -2.232  -4.796  1.00  0.00           C  
ATOM   1023  C   VAL A  67      -2.019  -2.820  -4.584  1.00  0.00           C  
ATOM   1026  O   VAL A  67      -3.012  -2.271  -5.046  1.00  0.00           O  
ATOM   1024  CB  VAL A  67      -0.519  -0.875  -4.095  1.00  0.00           C  
ATOM   1027  CG1 VAL A  67      -0.654  -1.067  -2.583  1.00  0.00           C  
ATOM   1031  CG2 VAL A  67       0.837  -0.222  -4.379  1.00  0.00           C  
ATOM   1020  H   VAL A  67      -1.179  -1.690  -6.754  1.00  0.00           H  
ATOM   1022  HA  VAL A  67       0.101  -2.905  -4.366  1.00  0.00           H  
ATOM   1025  HB  VAL A  67      -1.305  -0.202  -4.440  1.00  0.00           H  
ATOM   1028 HG11 VAL A  67      -0.533  -0.102  -2.090  1.00  0.00           H  
ATOM   1029 HG12 VAL A  67      -1.644  -1.450  -2.334  1.00  0.00           H  
ATOM   1030 HG13 VAL A  67       0.104  -1.759  -2.217  1.00  0.00           H  
ATOM   1032 HG21 VAL A  67       0.904   0.057  -5.430  1.00  0.00           H  
ATOM   1033 HG22 VAL A  67       0.936   0.677  -3.771  1.00  0.00           H  
ATOM   1034 HG23 VAL A  67       1.642  -0.916  -4.137  1.00  0.00           H  
ATOM   1035  N   GLU A  68      -2.077  -3.940  -3.889  1.00  0.00           N  
ATOM   1037  CA  GLU A  68      -3.325  -4.588  -3.525  1.00  0.00           C  
ATOM   1039  C   GLU A  68      -3.541  -4.446  -2.028  1.00  0.00           C  
ATOM   1043  O   GLU A  68      -2.611  -4.656  -1.245  1.00  0.00           O  
ATOM   1040  CB  GLU A  68      -3.287  -6.052  -3.938  1.00  0.00           C  
ATOM   1044  CG  GLU A  68      -3.362  -6.225  -5.460  1.00  0.00           C  
ATOM   1047  CD  GLU A  68      -3.296  -7.699  -5.854  1.00  0.00           C  
ATOM   1048  OE1 GLU A  68      -2.919  -8.010  -7.003  1.00  0.00           O  
ATOM   1049  OE2 GLU A  68      -3.481  -8.567  -4.972  1.00  0.00           O1-
ATOM   1036  H   GLU A  68      -1.226  -4.302  -3.482  1.00  0.00           H  
ATOM   1038  HA  GLU A  68      -4.164  -4.118  -4.038  1.00  0.00           H  
ATOM   1041  HB2 GLU A  68      -2.367  -6.505  -3.567  1.00  0.00           H  
ATOM   1042  HB3 GLU A  68      -4.134  -6.560  -3.476  1.00  0.00           H  
ATOM   1045  HG2 GLU A  68      -4.299  -5.796  -5.813  1.00  0.00           H  
ATOM   1046  HG3 GLU A  68      -2.533  -5.693  -5.927  1.00  0.00           H  
ATOM   1050  N   VAL A  69      -4.761  -4.098  -1.636  1.00  0.00           N  
ATOM   1052  CA  VAL A  69      -5.150  -3.891  -0.242  1.00  0.00           C  
ATOM   1054  C   VAL A  69      -6.473  -4.594   0.019  1.00  0.00           C  
ATOM   1057  O   VAL A  69      -7.347  -4.651  -0.842  1.00  0.00           O  
ATOM   1055  CB  VAL A  69      -5.222  -2.392   0.116  1.00  0.00           C  
ATOM   1058  CG1 VAL A  69      -5.526  -2.162   1.605  1.00  0.00           C  
ATOM   1062  CG2 VAL A  69      -3.891  -1.690  -0.189  1.00  0.00           C  
ATOM   1051  H   VAL A  69      -5.466  -3.932  -2.340  1.00  0.00           H  
ATOM   1053  HA  VAL A  69      -4.397  -4.346   0.401  1.00  0.00           H  
ATOM   1056  HB  VAL A  69      -6.005  -1.922  -0.480  1.00  0.00           H  
ATOM   1059 HG11 VAL A  69      -6.522  -2.530   1.854  1.00  0.00           H  
ATOM   1060 HG12 VAL A  69      -5.514  -1.095   1.829  1.00  0.00           H  
ATOM   1061 HG13 VAL A  69      -4.781  -2.660   2.226  1.00  0.00           H  
ATOM   1063 HG21 VAL A  69      -3.064  -2.243   0.258  1.00  0.00           H  
ATOM   1064 HG22 VAL A  69      -3.896  -0.677   0.213  1.00  0.00           H  
ATOM   1065 HG23 VAL A  69      -3.749  -1.631  -1.268  1.00  0.00           H  
ATOM   1066  N   ARG A  70      -6.618  -5.137   1.225  1.00  0.00           N  
ATOM   1068  CA  ARG A  70      -7.889  -5.640   1.746  1.00  0.00           C  
ATOM   1070  C   ARG A  70      -8.050  -5.230   3.199  1.00  0.00           C  
ATOM   1074  O   ARG A  70      -7.085  -5.251   3.963  1.00  0.00           O  
ATOM   1071  CB  ARG A  70      -8.002  -7.157   1.538  1.00  0.00           C  
ATOM   1075  CG  ARG A  70      -6.875  -7.968   2.202  1.00  0.00           C  
ATOM   1078  CD  ARG A  70      -7.103  -9.449   1.910  1.00  0.00           C  
ATOM   1081  NE  ARG A  70      -6.154 -10.327   2.615  1.00  0.00           N  
ATOM   1089  CZ  ARG A  70      -6.118 -11.642   2.521  1.00  0.00           C  
ATOM   1083  NH1 ARG A  70      -6.976 -12.298   1.792  1.00  0.00           N1+
ATOM   1086  NH2 ARG A  70      -5.221 -12.337   3.150  1.00  0.00           N  
ATOM   1067  H   ARG A  70      -5.838  -5.067   1.864  1.00  0.00           H  
ATOM   1069  HA  ARG A  70      -8.701  -5.176   1.186  1.00  0.00           H  
ATOM   1072  HB2 ARG A  70      -8.964  -7.488   1.928  1.00  0.00           H  
ATOM   1073  HB3 ARG A  70      -7.995  -7.353   0.466  1.00  0.00           H  
ATOM   1076  HG2 ARG A  70      -6.878  -7.803   3.279  1.00  0.00           H  
ATOM   1077  HG3 ARG A  70      -5.907  -7.670   1.799  1.00  0.00           H  
ATOM   1079  HD2 ARG A  70      -8.119  -9.710   2.207  1.00  0.00           H  
ATOM   1080  HD3 ARG A  70      -7.006  -9.602   0.835  1.00  0.00           H  
ATOM   1082  HE  ARG A  70      -5.465  -9.906   3.222  1.00  0.00           H  
ATOM   1084 HH11 ARG A  70      -7.696 -11.764   1.327  1.00  0.00           H  
ATOM   1085 HH12 ARG A  70      -6.968 -13.308   1.755  1.00  0.00           H  
ATOM   1087 HH21 ARG A  70      -4.567 -11.801   3.702  1.00  0.00           H  
ATOM   1088 HH22 ARG A  70      -5.168 -13.343   3.078  1.00  0.00           H  
ATOM   1090  N   VAL A  71      -9.272  -4.886   3.578  1.00  0.00           N  
ATOM   1092  CA  VAL A  71      -9.625  -4.470   4.939  1.00  0.00           C  
ATOM   1094  C   VAL A  71     -10.456  -5.570   5.591  1.00  0.00           C  
ATOM   1097  O   VAL A  71     -11.270  -6.218   4.940  1.00  0.00           O  
ATOM   1095  CB  VAL A  71     -10.326  -3.098   4.919  1.00  0.00           C  
ATOM   1098  CG1 VAL A  71     -10.788  -2.662   6.312  1.00  0.00           C  
ATOM   1102  CG2 VAL A  71      -9.369  -2.015   4.401  1.00  0.00           C  
ATOM   1091  H   VAL A  71     -10.009  -4.889   2.887  1.00  0.00           H  
ATOM   1093  HA  VAL A  71      -8.720  -4.349   5.535  1.00  0.00           H  
ATOM   1096  HB  VAL A  71     -11.193  -3.148   4.259  1.00  0.00           H  
ATOM   1099 HG11 VAL A  71      -9.954  -2.665   7.014  1.00  0.00           H  
ATOM   1100 HG12 VAL A  71     -11.201  -1.655   6.255  1.00  0.00           H  
ATOM   1101 HG13 VAL A  71     -11.580  -3.318   6.672  1.00  0.00           H  
ATOM   1103 HG21 VAL A  71      -8.990  -2.267   3.411  1.00  0.00           H  
ATOM   1104 HG22 VAL A  71      -8.531  -1.882   5.087  1.00  0.00           H  
ATOM   1105 HG23 VAL A  71      -9.912  -1.073   4.319  1.00  0.00           H  
ATOM   1106  N   PHE A  72     -10.213  -5.842   6.865  1.00  0.00           N  
ATOM   1108  CA  PHE A  72     -10.982  -6.792   7.660  1.00  0.00           C  
ATOM   1110  C   PHE A  72     -12.061  -6.056   8.452  1.00  0.00           C  
ATOM   1114  O   PHE A  72     -11.825  -4.957   8.956  1.00  0.00           O  
ATOM   1111  CB  PHE A  72     -10.040  -7.568   8.586  1.00  0.00           C  
ATOM   1115  CG  PHE A  72     -10.711  -8.669   9.380  1.00  0.00           C  
ATOM   1116  CD1 PHE A  72     -11.315  -8.388  10.621  1.00  0.00           C  
ATOM   1118  CD2 PHE A  72     -10.754  -9.976   8.860  1.00  0.00           C  
ATOM   1120  CE1 PHE A  72     -11.968  -9.409  11.333  1.00  0.00           C  
ATOM   1122  CE2 PHE A  72     -11.400 -10.998   9.577  1.00  0.00           C  
ATOM   1124  CZ  PHE A  72     -12.004 -10.715  10.814  1.00  0.00           C  
ATOM   1107  H   PHE A  72      -9.568  -5.246   7.362  1.00  0.00           H  
ATOM   1109  HA  PHE A  72     -11.471  -7.507   6.998  1.00  0.00           H  
ATOM   1112  HB2 PHE A  72      -9.244  -8.016   7.991  1.00  0.00           H  
ATOM   1113  HB3 PHE A  72      -9.572  -6.865   9.275  1.00  0.00           H  
ATOM   1117  HD1 PHE A  72     -11.305  -7.382  11.012  1.00  0.00           H  
ATOM   1119  HD2 PHE A  72     -10.310 -10.188   7.899  1.00  0.00           H  
ATOM   1121  HE1 PHE A  72     -12.456  -9.187  12.270  1.00  0.00           H  
ATOM   1123  HE2 PHE A  72     -11.457 -11.996   9.168  1.00  0.00           H  
ATOM   1125  HZ  PHE A  72     -12.513 -11.498  11.356  1.00  0.00           H  
ATOM   1126  N   GLY A  73     -13.213  -6.692   8.644  1.00  0.00           N  
ATOM   1128  CA  GLY A  73     -14.277  -6.124   9.465  1.00  0.00           C  
ATOM   1131  C   GLY A  73     -15.228  -5.237   8.663  1.00  0.00           C  
ATOM   1132  O   GLY A  73     -15.347  -5.357   7.448  1.00  0.00           O  
ATOM   1127  H   GLY A  73     -13.385  -7.562   8.161  1.00  0.00           H  
ATOM   1129  HA2 GLY A  73     -14.832  -6.918   9.964  1.00  0.00           H  
ATOM   1130  HA3 GLY A  73     -13.837  -5.517  10.256  1.00  0.00           H  
ATOM   1133  N   THR A  74     -15.903  -4.323   9.352  1.00  0.00           N  
ATOM   1135  CA  THR A  74     -16.845  -3.349   8.769  1.00  0.00           C  
ATOM   1137  C   THR A  74     -16.198  -1.992   8.483  1.00  0.00           C  
ATOM   1140  O   THR A  74     -16.905  -1.014   8.274  1.00  0.00           O  
ATOM   1138  CB  THR A  74     -18.037  -3.146   9.714  1.00  0.00           C  
ATOM   1141  CG2 THR A  74     -18.822  -4.436   9.957  1.00  0.00           C  
ATOM   1145  OG1 THR A  74     -17.566  -2.695  10.964  1.00  0.00           O  
ATOM   1134  H   THR A  74     -15.787  -4.280  10.354  1.00  0.00           H  
ATOM   1136  HA  THR A  74     -17.221  -3.721   7.816  1.00  0.00           H  
ATOM   1139  HB  THR A  74     -18.722  -2.406   9.298  1.00  0.00           H  
ATOM   1146  HG1 THR A  74     -17.472  -1.743  10.885  1.00  0.00           H  
ATOM   1142 HG21 THR A  74     -19.252  -4.776   9.014  1.00  0.00           H  
ATOM   1143 HG22 THR A  74     -18.181  -5.210  10.378  1.00  0.00           H  
ATOM   1144 HG23 THR A  74     -19.635  -4.230  10.653  1.00  0.00           H  
ATOM   1147  N   ALA A  75     -14.872  -1.904   8.578  1.00  0.00           N  
ATOM   1149  CA  ALA A  75     -14.148  -0.666   8.345  1.00  0.00           C  
ATOM   1151  C   ALA A  75     -13.991  -0.382   6.849  1.00  0.00           C  
ATOM   1156  O   ALA A  75     -13.978  -1.302   6.032  1.00  0.00           O  
ATOM   1152  CB  ALA A  75     -12.793  -0.749   9.044  1.00  0.00           C  
ATOM   1148  H   ALA A  75     -14.332  -2.751   8.686  1.00  0.00           H  
ATOM   1150  HA  ALA A  75     -14.707   0.163   8.779  1.00  0.00           H  
ATOM   1153  HB1 ALA A  75     -12.226  -1.601   8.669  1.00  0.00           H  
ATOM   1154  HB2 ALA A  75     -12.248   0.167   8.816  1.00  0.00           H  
ATOM   1155  HB3 ALA A  75     -12.928  -0.839  10.122  1.00  0.00           H  
ATOM   1157  N   GLU A  76     -13.791   0.886   6.522  1.00  0.00           N  
ATOM   1159  CA  GLU A  76     -13.435   1.364   5.190  1.00  0.00           C  
ATOM   1161  C   GLU A  76     -12.082   2.068   5.270  1.00  0.00           C  
ATOM   1165  O   GLU A  76     -11.682   2.553   6.333  1.00  0.00           O  
ATOM   1162  CB  GLU A  76     -14.541   2.282   4.651  1.00  0.00           C  
ATOM   1166  CG  GLU A  76     -15.784   1.457   4.278  1.00  0.00           C  
ATOM   1169  CD  GLU A  76     -17.056   2.277   4.029  1.00  0.00           C  
ATOM   1170  OE1 GLU A  76     -18.067   1.615   3.690  1.00  0.00           O  
ATOM   1171  OE2 GLU A  76     -17.052   3.500   4.293  1.00  0.00           O1-
ATOM   1158  H   GLU A  76     -13.784   1.591   7.245  1.00  0.00           H  
ATOM   1160  HA  GLU A  76     -13.331   0.523   4.504  1.00  0.00           H  
ATOM   1163  HB2 GLU A  76     -14.784   3.019   5.416  1.00  0.00           H  
ATOM   1164  HB3 GLU A  76     -14.184   2.800   3.760  1.00  0.00           H  
ATOM   1167  HG2 GLU A  76     -15.549   0.883   3.381  1.00  0.00           H  
ATOM   1168  HG3 GLU A  76     -16.001   0.747   5.076  1.00  0.00           H  
ATOM   1172  N   ALA A  77     -11.343   2.073   4.165  1.00  0.00           N  
ATOM   1174  CA  ALA A  77     -10.086   2.793   4.078  1.00  0.00           C  
ATOM   1176  C   ALA A  77      -9.866   3.387   2.687  1.00  0.00           C  
ATOM   1181  O   ALA A  77     -10.090   2.718   1.681  1.00  0.00           O  
ATOM   1177  CB  ALA A  77      -8.932   1.861   4.473  1.00  0.00           C  
ATOM   1173  H   ALA A  77     -11.694   1.613   3.337  1.00  0.00           H  
ATOM   1175  HA  ALA A  77     -10.134   3.617   4.790  1.00  0.00           H  
ATOM   1178  HB1 ALA A  77      -8.004   2.432   4.512  1.00  0.00           H  
ATOM   1179  HB2 ALA A  77      -8.836   1.061   3.739  1.00  0.00           H  
ATOM   1180  HB3 ALA A  77      -9.131   1.434   5.456  1.00  0.00           H  
ATOM   1182  N   GLN A  78      -9.328   4.603   2.631  1.00  0.00           N  
ATOM   1184  CA  GLN A  78      -8.784   5.176   1.406  1.00  0.00           C  
ATOM   1186  C   GLN A  78      -7.322   4.766   1.258  1.00  0.00           C  
ATOM   1190  O   GLN A  78      -6.501   4.984   2.155  1.00  0.00           O  
ATOM   1187  CB  GLN A  78      -8.928   6.706   1.403  1.00  0.00           C  
ATOM   1191  CG  GLN A  78      -8.699   7.322   0.008  1.00  0.00           C  
ATOM   1194  CD  GLN A  78      -9.830   7.007  -0.969  1.00  0.00           C  
ATOM   1195  NE2 GLN A  78      -9.741   7.371  -2.226  1.00  0.00           N  
ATOM   1198  OE1 GLN A  78     -10.841   6.436  -0.621  1.00  0.00           O  
ATOM   1183  H   GLN A  78      -9.152   5.074   3.507  1.00  0.00           H  
ATOM   1185  HA  GLN A  78      -9.348   4.778   0.562  1.00  0.00           H  
ATOM   1188  HB2 GLN A  78      -8.193   7.133   2.085  1.00  0.00           H  
ATOM   1189  HB3 GLN A  78      -9.920   6.985   1.759  1.00  0.00           H  
ATOM   1192  HG2 GLN A  78      -8.637   8.405   0.113  1.00  0.00           H  
ATOM   1193  HG3 GLN A  78      -7.756   6.968  -0.410  1.00  0.00           H  
ATOM   1196 HE21 GLN A  78      -8.957   7.848  -2.647  1.00  0.00           H  
ATOM   1197 HE22 GLN A  78     -10.526   7.083  -2.792  1.00  0.00           H  
ATOM   1199  N   VAL A  79      -6.972   4.225   0.098  1.00  0.00           N  
ATOM   1201  CA  VAL A  79      -5.606   3.833  -0.247  1.00  0.00           C  
ATOM   1203  C   VAL A  79      -5.085   4.784  -1.305  1.00  0.00           C  
ATOM   1206  O   VAL A  79      -5.709   4.951  -2.344  1.00  0.00           O  
ATOM   1204  CB  VAL A  79      -5.572   2.381  -0.738  1.00  0.00           C  
ATOM   1207  CG1 VAL A  79      -4.148   1.944  -1.096  1.00  0.00           C  
ATOM   1211  CG2 VAL A  79      -6.078   1.443   0.360  1.00  0.00           C  
ATOM   1200  H   VAL A  79      -7.696   4.066  -0.589  1.00  0.00           H  
ATOM   1202  HA  VAL A  79      -4.966   3.905   0.633  1.00  0.00           H  
ATOM   1205  HB  VAL A  79      -6.206   2.274  -1.618  1.00  0.00           H  
ATOM   1208 HG11 VAL A  79      -4.173   0.929  -1.492  1.00  0.00           H  
ATOM   1209 HG12 VAL A  79      -3.521   1.981  -0.205  1.00  0.00           H  
ATOM   1210 HG13 VAL A  79      -3.730   2.592  -1.866  1.00  0.00           H  
ATOM   1212 HG21 VAL A  79      -5.460   1.529   1.254  1.00  0.00           H  
ATOM   1213 HG22 VAL A  79      -7.099   1.702   0.641  1.00  0.00           H  
ATOM   1214 HG23 VAL A  79      -6.063   0.417  -0.009  1.00  0.00           H  
ATOM   1215  N   VAL A  80      -3.930   5.403  -1.065  1.00  0.00           N  
ATOM   1217  CA  VAL A  80      -3.304   6.345  -1.998  1.00  0.00           C  
ATOM   1219  C   VAL A  80      -1.861   5.939  -2.256  1.00  0.00           C  
ATOM   1222  O   VAL A  80      -1.041   5.906  -1.337  1.00  0.00           O  
ATOM   1220  CB  VAL A  80      -3.388   7.798  -1.492  1.00  0.00           C  
ATOM   1223  CG1 VAL A  80      -2.934   8.779  -2.580  1.00  0.00           C  
ATOM   1227  CG2 VAL A  80      -4.799   8.182  -1.025  1.00  0.00           C  
ATOM   1216  H   VAL A  80      -3.482   5.231  -0.176  1.00  0.00           H  
ATOM   1218  HA  VAL A  80      -3.834   6.305  -2.950  1.00  0.00           H  
ATOM   1221  HB  VAL A  80      -2.725   7.928  -0.637  1.00  0.00           H  
ATOM   1224 HG11 VAL A  80      -1.892   8.588  -2.839  1.00  0.00           H  
ATOM   1225 HG12 VAL A  80      -3.029   9.806  -2.229  1.00  0.00           H  
ATOM   1226 HG13 VAL A  80      -3.536   8.648  -3.479  1.00  0.00           H  
ATOM   1228 HG21 VAL A  80      -5.535   7.849  -1.757  1.00  0.00           H  
ATOM   1229 HG22 VAL A  80      -5.025   7.694  -0.077  1.00  0.00           H  
ATOM   1230 HG23 VAL A  80      -4.893   9.261  -0.909  1.00  0.00           H  
ATOM   1231  N   LEU A  81      -1.537   5.668  -3.518  1.00  0.00           N  
ATOM   1233  CA  LEU A  81      -0.167   5.451  -3.964  1.00  0.00           C  
ATOM   1235  C   LEU A  81       0.503   6.805  -4.223  1.00  0.00           C  
ATOM   1239  O   LEU A  81      -0.020   7.638  -4.961  1.00  0.00           O  
ATOM   1236  CB  LEU A  81      -0.186   4.536  -5.198  1.00  0.00           C  
ATOM   1240  CG  LEU A  81       1.201   4.194  -5.772  1.00  0.00           C  
ATOM   1242  CD1 LEU A  81       2.125   3.547  -4.738  1.00  0.00           C  
ATOM   1246  CD2 LEU A  81       1.032   3.224  -6.940  1.00  0.00           C  
ATOM   1232  H   LEU A  81      -2.252   5.767  -4.224  1.00  0.00           H  
ATOM   1234  HA  LEU A  81       0.379   4.944  -3.168  1.00  0.00           H  
ATOM   1237  HB2 LEU A  81      -0.774   5.020  -5.977  1.00  0.00           H  
ATOM   1238  HB3 LEU A  81      -0.688   3.608  -4.926  1.00  0.00           H  
ATOM   1241  HG  LEU A  81       1.676   5.100  -6.150  1.00  0.00           H  
ATOM   1243 HD11 LEU A  81       2.992   3.101  -5.227  1.00  0.00           H  
ATOM   1244 HD12 LEU A  81       2.479   4.299  -4.031  1.00  0.00           H  
ATOM   1245 HD13 LEU A  81       1.586   2.774  -4.192  1.00  0.00           H  
ATOM   1247 HD21 LEU A  81       1.990   3.066  -7.434  1.00  0.00           H  
ATOM   1248 HD22 LEU A  81       0.645   2.271  -6.580  1.00  0.00           H  
ATOM   1249 HD23 LEU A  81       0.319   3.639  -7.654  1.00  0.00           H  
ATOM   1250  N   LEU A  82       1.668   7.010  -3.616  1.00  0.00           N  
ATOM   1252  CA  LEU A  82       2.452   8.242  -3.669  1.00  0.00           C  
ATOM   1254  C   LEU A  82       3.826   7.938  -4.292  1.00  0.00           C  
ATOM   1258  O   LEU A  82       4.778   7.637  -3.565  1.00  0.00           O  
ATOM   1255  CB  LEU A  82       2.566   8.814  -2.244  1.00  0.00           C  
ATOM   1259  CG  LEU A  82       1.239   9.121  -1.531  1.00  0.00           C  
ATOM   1261  CD1 LEU A  82       1.532   9.585  -0.103  1.00  0.00           C  
ATOM   1265  CD2 LEU A  82       0.423  10.211  -2.228  1.00  0.00           C  
ATOM   1251  H   LEU A  82       2.009   6.289  -2.996  1.00  0.00           H  
ATOM   1253  HA  LEU A  82       1.954   8.985  -4.292  1.00  0.00           H  
ATOM   1256  HB2 LEU A  82       3.178   9.715  -2.271  1.00  0.00           H  
ATOM   1257  HB3 LEU A  82       3.084   8.071  -1.636  1.00  0.00           H  
ATOM   1260  HG  LEU A  82       0.634   8.216  -1.472  1.00  0.00           H  
ATOM   1262 HD11 LEU A  82       2.087   8.809   0.424  1.00  0.00           H  
ATOM   1263 HD12 LEU A  82       0.597   9.758   0.430  1.00  0.00           H  
ATOM   1264 HD13 LEU A  82       2.120  10.502  -0.119  1.00  0.00           H  
ATOM   1266 HD21 LEU A  82       1.004  11.131  -2.290  1.00  0.00           H  
ATOM   1267 HD22 LEU A  82      -0.498  10.374  -1.669  1.00  0.00           H  
ATOM   1268 HD23 LEU A  82       0.169   9.885  -3.237  1.00  0.00           H  
ATOM   1269  N   PRO A  83       3.927   7.933  -5.632  1.00  0.00           N  
ATOM   1270  CA  PRO A  83       5.187   7.743  -6.333  1.00  0.00           C  
ATOM   1272  C   PRO A  83       5.945   9.068  -6.472  1.00  0.00           C  
ATOM   1276  O   PRO A  83       5.364  10.076  -6.863  1.00  0.00           O  
ATOM   1273  CB  PRO A  83       4.775   7.180  -7.690  1.00  0.00           C  
ATOM   1277  CG  PRO A  83       3.454   7.911  -7.973  1.00  0.00           C  
ATOM   1280  CD  PRO A  83       2.833   8.062  -6.588  1.00  0.00           C  
ATOM   1271  HA  PRO A  83       5.812   7.016  -5.815  1.00  0.00           H  
ATOM   1274  HB2 PRO A  83       5.527   7.363  -8.458  1.00  0.00           H  
ATOM   1275  HB3 PRO A  83       4.594   6.110  -7.582  1.00  0.00           H  
ATOM   1278  HG2 PRO A  83       3.648   8.899  -8.390  1.00  0.00           H  
ATOM   1279  HG3 PRO A  83       2.793   7.356  -8.639  1.00  0.00           H  
ATOM   1281  HD2 PRO A  83       2.104   7.266  -6.432  1.00  0.00           H  
ATOM   1282  HD3 PRO A  83       2.354   9.036  -6.496  1.00  0.00           H  
ATOM   1283  N   ASP A  84       7.252   9.049  -6.240  1.00  0.00           N  
ATOM   1285  CA  ASP A  84       8.144  10.180  -6.502  1.00  0.00           C  
ATOM   1287  C   ASP A  84       9.362   9.699  -7.287  1.00  0.00           C  
ATOM   1291  O   ASP A  84       9.947   8.663  -6.973  1.00  0.00           O  
ATOM   1288  CB  ASP A  84       8.579  10.857  -5.196  1.00  0.00           C  
ATOM   1292  CG  ASP A  84       7.431  11.593  -4.501  1.00  0.00           C  
ATOM   1293  OD1 ASP A  84       6.925  12.592  -5.058  1.00  0.00           O  
ATOM   1294  OD2 ASP A  84       7.050  11.184  -3.377  1.00  0.00           O1-
ATOM   1284  H   ASP A  84       7.670   8.205  -5.876  1.00  0.00           H  
ATOM   1286  HA  ASP A  84       7.624  10.929  -7.100  1.00  0.00           H  
ATOM   1289  HB2 ASP A  84       9.358  11.584  -5.423  1.00  0.00           H  
ATOM   1290  HB3 ASP A  84       9.003  10.111  -4.526  1.00  0.00           H  
ATOM   1295  N   ALA A  85       9.755  10.440  -8.321  1.00  0.00           N  
ATOM   1297  CA  ALA A  85      10.941  10.126  -9.107  1.00  0.00           C  
ATOM   1299  C   ALA A  85      11.519  11.384  -9.756  1.00  0.00           C  
ATOM   1304  O   ALA A  85      10.757  12.187 -10.309  1.00  0.00           O  
ATOM   1300  CB  ALA A  85      10.568   9.105 -10.179  1.00  0.00           C  
ATOM   1296  H   ALA A  85       9.242  11.285  -8.529  1.00  0.00           H  
ATOM   1298  HA  ALA A  85      11.679   9.678  -8.442  1.00  0.00           H  
ATOM   1301  HB1 ALA A  85      11.470   8.630 -10.565  1.00  0.00           H  
ATOM   1302  HB2 ALA A  85       9.926   8.360  -9.708  1.00  0.00           H  
ATOM   1303  HB3 ALA A  85      10.018   9.585 -10.989  1.00  0.00           H  
ATOM   1305  N   PRO A  86      12.851  11.549  -9.781  1.00  0.00           N  
ATOM   1306  CA  PRO A  86      13.458  12.672 -10.474  1.00  0.00           C  
ATOM   1308  C   PRO A  86      13.190  12.602 -11.984  1.00  0.00           C  
ATOM   1312  O   PRO A  86      12.941  11.542 -12.568  1.00  0.00           O  
ATOM   1309  CB  PRO A  86      14.948  12.602 -10.129  1.00  0.00           C  
ATOM   1313  CG  PRO A  86      15.185  11.109  -9.899  1.00  0.00           C  
ATOM   1316  CD  PRO A  86      13.871  10.636  -9.278  1.00  0.00           C  
ATOM   1307  HA  PRO A  86      13.047  13.604 -10.088  1.00  0.00           H  
ATOM   1310  HB2 PRO A  86      15.579  12.994 -10.927  1.00  0.00           H  
ATOM   1311  HB3 PRO A  86      15.130  13.144  -9.200  1.00  0.00           H  
ATOM   1314  HG2 PRO A  86      16.032  10.928  -9.238  1.00  0.00           H  
ATOM   1315  HG3 PRO A  86      15.333  10.610 -10.857  1.00  0.00           H  
ATOM   1317  HD2 PRO A  86      13.672   9.608  -9.579  1.00  0.00           H  
ATOM   1318  HD3 PRO A  86      13.925  10.708  -8.192  1.00  0.00           H  
ATOM   1319  N   GLY A  87      13.250  13.760 -12.639  1.00  0.00           N  
ATOM   1321  CA  GLY A  87      13.347  13.814 -14.093  1.00  0.00           C  
ATOM   1324  C   GLY A  87      14.738  13.369 -14.533  1.00  0.00           C  
ATOM   1325  O   GLY A  87      15.738  13.785 -13.957  1.00  0.00           O  
ATOM   1320  H   GLY A  87      13.477  14.592 -12.114  1.00  0.00           H  
ATOM   1322  HA2 GLY A  87      13.178  14.832 -14.443  1.00  0.00           H  
ATOM   1323  HA3 GLY A  87      12.601  13.156 -14.539  1.00  0.00           H  
ATOM   1326  N   THR A  88      14.808  12.538 -15.564  1.00  0.00           N  
ATOM   1328  CA  THR A  88      16.060  12.146 -16.224  1.00  0.00           C  
ATOM   1330  C   THR A  88      15.975  12.494 -17.709  1.00  0.00           C  
ATOM   1333  O   THR A  88      14.904  12.826 -18.214  1.00  0.00           O  
ATOM   1331  CB  THR A  88      16.369  10.653 -16.021  1.00  0.00           C  
ATOM   1334  CG2 THR A  88      16.433  10.244 -14.550  1.00  0.00           C  
ATOM   1338  OG1 THR A  88      15.379   9.861 -16.634  1.00  0.00           O  
ATOM   1327  H   THR A  88      13.948  12.304 -16.039  1.00  0.00           H  
ATOM   1329  HA  THR A  88      16.889  12.715 -15.804  1.00  0.00           H  
ATOM   1332  HB  THR A  88      17.330  10.430 -16.485  1.00  0.00           H  
ATOM   1339  HG1 THR A  88      14.668   9.828 -15.990  1.00  0.00           H  
ATOM   1335 HG21 THR A  88      17.167  10.859 -14.029  1.00  0.00           H  
ATOM   1336 HG22 THR A  88      15.465  10.370 -14.064  1.00  0.00           H  
ATOM   1337 HG23 THR A  88      16.731   9.198 -14.470  1.00  0.00           H  
ATOM   1340  N   SER A  89      17.078  12.377 -18.452  1.00  0.00           N  
ATOM   1342  CA  SER A  89      17.072  12.591 -19.911  1.00  0.00           C  
ATOM   1344  C   SER A  89      16.086  11.683 -20.660  1.00  0.00           C  
ATOM   1348  O   SER A  89      15.638  12.028 -21.750  1.00  0.00           O  
ATOM   1345  CB  SER A  89      18.480  12.365 -20.469  1.00  0.00           C  
ATOM   1349  OG  SER A  89      18.948  11.072 -20.119  1.00  0.00           O  
ATOM   1341  H   SER A  89      17.945  12.085 -18.025  1.00  0.00           H  
ATOM   1343  HA  SER A  89      16.781  13.621 -20.116  1.00  0.00           H  
ATOM   1346  HB2 SER A  89      18.464  12.472 -21.553  1.00  0.00           H  
ATOM   1347  HB3 SER A  89      19.153  13.115 -20.053  1.00  0.00           H  
ATOM   1350  HG  SER A  89      19.834  10.968 -20.474  1.00  0.00           H  
ATOM   1351  N   ARG A  90      15.735  10.527 -20.079  1.00  0.00           N  
ATOM   1353  CA  ARG A  90      14.851   9.520 -20.679  1.00  0.00           C  
ATOM   1355  C   ARG A  90      13.426   9.541 -20.127  1.00  0.00           C  
ATOM   1359  O   ARG A  90      12.507   9.118 -20.825  1.00  0.00           O  
ATOM   1356  CB  ARG A  90      15.519   8.151 -20.495  1.00  0.00           C  
ATOM   1360  CG  ARG A  90      14.795   7.042 -21.264  1.00  0.00           C  
ATOM   1363  CD  ARG A  90      15.575   5.735 -21.152  1.00  0.00           C  
ATOM   1366  NE  ARG A  90      14.899   4.658 -21.894  1.00  0.00           N  
ATOM   1374  CZ  ARG A  90      15.288   3.400 -21.966  1.00  0.00           C  
ATOM   1368  NH1 ARG A  90      16.344   2.968 -21.333  1.00  0.00           N1+
ATOM   1371  NH2 ARG A  90      14.622   2.547 -22.691  1.00  0.00           N  
ATOM   1352  H   ARG A  90      16.155  10.329 -19.182  1.00  0.00           H  
ATOM   1354  HA  ARG A  90      14.761   9.725 -21.746  1.00  0.00           H  
ATOM   1357  HB2 ARG A  90      15.544   7.901 -19.434  1.00  0.00           H  
ATOM   1358  HB3 ARG A  90      16.544   8.215 -20.860  1.00  0.00           H  
ATOM   1361  HG2 ARG A  90      13.798   6.889 -20.850  1.00  0.00           H  
ATOM   1362  HG3 ARG A  90      14.710   7.325 -22.314  1.00  0.00           H  
ATOM   1364  HD2 ARG A  90      15.654   5.465 -20.099  1.00  0.00           H  
ATOM   1365  HD3 ARG A  90      16.575   5.887 -21.559  1.00  0.00           H  
ATOM   1367  HE  ARG A  90      14.059   4.917 -22.390  1.00  0.00           H  
ATOM   1369 HH11 ARG A  90      16.667   2.018 -21.444  1.00  0.00           H  
ATOM   1370 HH12 ARG A  90      16.884   3.630 -20.795  1.00  0.00           H  
ATOM   1372 HH21 ARG A  90      13.790   2.850 -23.178  1.00  0.00           H  
ATOM   1373 HH22 ARG A  90      14.946   1.595 -22.781  1.00  0.00           H  
ATOM   1375  N   TYR A  91      13.231   9.995 -18.890  1.00  0.00           N  
ATOM   1377  CA  TYR A  91      11.945   9.912 -18.200  1.00  0.00           C  
ATOM   1379  C   TYR A  91      11.565  11.235 -17.548  1.00  0.00           C  
ATOM   1383  O   TYR A  91      12.388  11.889 -16.913  1.00  0.00           O  
ATOM   1380  CB  TYR A  91      11.969   8.800 -17.145  1.00  0.00           C  
ATOM   1384  CG  TYR A  91      12.300   7.420 -17.676  1.00  0.00           C  
ATOM   1385  CD1 TYR A  91      11.383   6.751 -18.510  1.00  0.00           C  
ATOM   1387  CD2 TYR A  91      13.510   6.796 -17.319  1.00  0.00           C  
ATOM   1389  CE1 TYR A  91      11.677   5.463 -18.995  1.00  0.00           C  
ATOM   1391  CE2 TYR A  91      13.804   5.503 -17.792  1.00  0.00           C  
ATOM   1395  CZ  TYR A  91      12.887   4.837 -18.634  1.00  0.00           C  
ATOM   1393  OH  TYR A  91      13.175   3.589 -19.090  1.00  0.00           O  
ATOM   1376  H   TYR A  91      14.012  10.400 -18.395  1.00  0.00           H  
ATOM   1378  HA  TYR A  91      11.165   9.667 -18.921  1.00  0.00           H  
ATOM   1381  HB2 TYR A  91      12.677   9.067 -16.361  1.00  0.00           H  
ATOM   1382  HB3 TYR A  91      10.980   8.751 -16.691  1.00  0.00           H  
ATOM   1386  HD1 TYR A  91      10.452   7.226 -18.783  1.00  0.00           H  
ATOM   1388  HD2 TYR A  91      14.206   7.301 -16.666  1.00  0.00           H  
ATOM   1390  HE1 TYR A  91      10.973   4.941 -19.626  1.00  0.00           H  
ATOM   1392  HE2 TYR A  91      14.725   5.026 -17.494  1.00  0.00           H  
ATOM   1394  HH  TYR A  91      13.931   3.225 -18.624  1.00  0.00           H  
ATOM   1396  N   ARG A  92      10.281  11.593 -17.637  1.00  0.00           N  
ATOM   1398  CA  ARG A  92       9.739  12.730 -16.888  1.00  0.00           C  
ATOM   1400  C   ARG A  92       9.808  12.468 -15.382  1.00  0.00           C  
ATOM   1404  O   ARG A  92       9.753  11.315 -14.939  1.00  0.00           O  
ATOM   1401  CB  ARG A  92       8.304  13.050 -17.334  1.00  0.00           C  
ATOM   1405  CG  ARG A  92       8.259  13.564 -18.780  1.00  0.00           C  
ATOM   1408  CD  ARG A  92       6.841  14.011 -19.150  1.00  0.00           C  
ATOM   1411  NE  ARG A  92       6.789  14.544 -20.528  1.00  0.00           N  
ATOM   1419  CZ  ARG A  92       6.251  15.686 -20.927  1.00  0.00           C  
ATOM   1413  NH1 ARG A  92       5.677  16.519 -20.104  1.00  0.00           N1+
ATOM   1416  NH2 ARG A  92       6.277  16.017 -22.188  1.00  0.00           N  
ATOM   1397  H   ARG A  92       9.642  10.977 -18.119  1.00  0.00           H  
ATOM   1399  HA  ARG A  92      10.371  13.598 -17.079  1.00  0.00           H  
ATOM   1402  HB2 ARG A  92       7.682  12.160 -17.236  1.00  0.00           H  
ATOM   1403  HB3 ARG A  92       7.900  13.821 -16.677  1.00  0.00           H  
ATOM   1406  HG2 ARG A  92       8.579  12.777 -19.463  1.00  0.00           H  
ATOM   1407  HG3 ARG A  92       8.935  14.414 -18.879  1.00  0.00           H  
ATOM   1409  HD2 ARG A  92       6.519  14.761 -18.428  1.00  0.00           H  
ATOM   1410  HD3 ARG A  92       6.169  13.157 -19.071  1.00  0.00           H  
ATOM   1412  HE  ARG A  92       7.209  13.971 -21.246  1.00  0.00           H  
ATOM   1414 HH11 ARG A  92       5.613  16.283 -19.124  1.00  0.00           H  
ATOM   1415 HH12 ARG A  92       5.281  17.387 -20.434  1.00  0.00           H  
ATOM   1417 HH21 ARG A  92       6.690  15.402 -22.875  1.00  0.00           H  
ATOM   1418 HH22 ARG A  92       5.872  16.893 -22.487  1.00  0.00           H  
ATOM   1420  N   ALA A  93       9.908  13.552 -14.619  1.00  0.00           N  
ATOM   1422  CA  ALA A  93       9.740  13.497 -13.175  1.00  0.00           C  
ATOM   1424  C   ALA A  93       8.338  12.973 -12.833  1.00  0.00           C  
ATOM   1429  O   ALA A  93       7.382  13.213 -13.576  1.00  0.00           O  
ATOM   1425  CB  ALA A  93       9.986  14.888 -12.579  1.00  0.00           C  
ATOM   1421  H   ALA A  93       9.921  14.464 -15.052  1.00  0.00           H  
ATOM   1423  HA  ALA A  93      10.474  12.805 -12.762  1.00  0.00           H  
ATOM   1426  HB1 ALA A  93      10.962  15.269 -12.881  1.00  0.00           H  
ATOM   1427  HB2 ALA A  93       9.212  15.580 -12.910  1.00  0.00           H  
ATOM   1428  HB3 ALA A  93       9.955  14.825 -11.491  1.00  0.00           H  
ATOM   1430  N   ILE A  94       8.239  12.255 -11.721  1.00  0.00           N  
ATOM   1432  CA  ILE A  94       6.973  11.853 -11.116  1.00  0.00           C  
ATOM   1434  C   ILE A  94       6.902  12.574  -9.776  1.00  0.00           C  
ATOM   1437  O   ILE A  94       7.843  12.491  -8.991  1.00  0.00           O  
ATOM   1435  CB  ILE A  94       6.862  10.319 -10.970  1.00  0.00           C  
ATOM   1438  CG1 ILE A  94       7.036   9.612 -12.336  1.00  0.00           C  
ATOM   1441  CG2 ILE A  94       5.496   9.964 -10.361  1.00  0.00           C  
ATOM   1445  CD1 ILE A  94       7.069   8.080 -12.253  1.00  0.00           C  
ATOM   1431  H   ILE A  94       9.056  12.185 -11.132  1.00  0.00           H  
ATOM   1433  HA  ILE A  94       6.143  12.195 -11.734  1.00  0.00           H  
ATOM   1436  HB  ILE A  94       7.643   9.973 -10.293  1.00  0.00           H  
ATOM   1439 HG12 ILE A  94       6.232   9.915 -13.007  1.00  0.00           H  
ATOM   1440 HG13 ILE A  94       7.980   9.925 -12.783  1.00  0.00           H  
ATOM   1442 HG21 ILE A  94       5.374  10.449  -9.392  1.00  0.00           H  
ATOM   1443 HG22 ILE A  94       4.687  10.286 -11.018  1.00  0.00           H  
ATOM   1444 HG23 ILE A  94       5.419   8.890 -10.195  1.00  0.00           H  
ATOM   1446 HD11 ILE A  94       7.331   7.670 -13.228  1.00  0.00           H  
ATOM   1447 HD12 ILE A  94       7.816   7.768 -11.523  1.00  0.00           H  
ATOM   1448 HD13 ILE A  94       6.093   7.688 -11.967  1.00  0.00           H  
ATOM   1449  N   ASP A  95       5.809  13.294  -9.554  1.00  0.00           N  
ATOM   1451  CA  ASP A  95       5.555  14.046  -8.328  1.00  0.00           C  
ATOM   1453  C   ASP A  95       4.283  13.504  -7.676  1.00  0.00           C  
ATOM   1457  O   ASP A  95       3.204  13.532  -8.284  1.00  0.00           O  
ATOM   1454  CB  ASP A  95       5.451  15.540  -8.676  1.00  0.00           C  
ATOM   1458  CG  ASP A  95       5.251  16.465  -7.468  1.00  0.00           C  
ATOM   1459  OD1 ASP A  95       4.953  15.978  -6.356  1.00  0.00           O  
ATOM   1460  OD2 ASP A  95       5.343  17.691  -7.666  1.00  0.00           O1-
ATOM   1450  H   ASP A  95       5.070  13.295 -10.242  1.00  0.00           H  
ATOM   1452  HA  ASP A  95       6.378  13.919  -7.625  1.00  0.00           H  
ATOM   1455  HB2 ASP A  95       4.622  15.689  -9.369  1.00  0.00           H  
ATOM   1456  HB3 ASP A  95       6.367  15.838  -9.186  1.00  0.00           H  
ATOM   1461  N   SER A  96       4.408  13.030  -6.440  1.00  0.00           N  
ATOM   1463  CA  SER A  96       3.299  12.516  -5.637  1.00  0.00           C  
ATOM   1465  C   SER A  96       2.269  13.581  -5.247  1.00  0.00           C  
ATOM   1469  O   SER A  96       1.197  13.234  -4.760  1.00  0.00           O  
ATOM   1466  CB  SER A  96       3.831  11.834  -4.375  1.00  0.00           C  
ATOM   1470  OG  SER A  96       4.597  12.724  -3.586  1.00  0.00           O  
ATOM   1462  H   SER A  96       5.328  13.025  -6.022  1.00  0.00           H  
ATOM   1464  HA  SER A  96       2.776  11.763  -6.226  1.00  0.00           H  
ATOM   1467  HB2 SER A  96       4.449  10.980  -4.652  1.00  0.00           H  
ATOM   1468  HB3 SER A  96       2.986  11.473  -3.789  1.00  0.00           H  
ATOM   1471  HG  SER A  96       5.471  12.742  -3.983  1.00  0.00           H  
ATOM   1472  N   ASN A  97       2.530  14.869  -5.473  1.00  0.00           N  
ATOM   1474  CA  ASN A  97       1.523  15.924  -5.344  1.00  0.00           C  
ATOM   1476  C   ASN A  97       0.598  16.002  -6.566  1.00  0.00           C  
ATOM   1480  O   ASN A  97      -0.530  16.479  -6.451  1.00  0.00           O  
ATOM   1477  CB  ASN A  97       2.219  17.266  -5.099  1.00  0.00           C  
ATOM   1481  CG  ASN A  97       3.030  17.242  -3.823  1.00  0.00           C  
ATOM   1482  ND2 ASN A  97       4.330  17.340  -3.930  1.00  0.00           N  
ATOM   1485  OD1 ASN A  97       2.500  17.105  -2.730  1.00  0.00           O  
ATOM   1473  H   ASN A  97       3.459  15.123  -5.777  1.00  0.00           H  
ATOM   1475  HA  ASN A  97       0.894  15.711  -4.480  1.00  0.00           H  
ATOM   1478  HB2 ASN A  97       2.860  17.514  -5.945  1.00  0.00           H  
ATOM   1479  HB3 ASN A  97       1.471  18.053  -5.000  1.00  0.00           H  
ATOM   1483 HD21 ASN A  97       4.728  17.182  -4.845  1.00  0.00           H  
ATOM   1484 HD22 ASN A  97       4.878  17.198  -3.093  1.00  0.00           H  
ATOM   1486  N   VAL A  98       1.056  15.513  -7.721  1.00  0.00           N  
ATOM   1488  CA  VAL A  98       0.320  15.547  -8.994  1.00  0.00           C  
ATOM   1490  C   VAL A  98      -0.285  14.181  -9.313  1.00  0.00           C  
ATOM   1493  O   VAL A  98      -1.447  14.088  -9.701  1.00  0.00           O  
ATOM   1491  CB  VAL A  98       1.244  16.025 -10.133  1.00  0.00           C  
ATOM   1494  CG1 VAL A  98       0.500  16.116 -11.472  1.00  0.00           C  
ATOM   1498  CG2 VAL A  98       1.835  17.411  -9.832  1.00  0.00           C  
ATOM   1487  H   VAL A  98       1.984  15.113  -7.718  1.00  0.00           H  
ATOM   1489  HA  VAL A  98      -0.506  16.253  -8.916  1.00  0.00           H  
ATOM   1492  HB  VAL A  98       2.067  15.320 -10.247  1.00  0.00           H  
ATOM   1495 HG11 VAL A  98       1.179  16.469 -12.248  1.00  0.00           H  
ATOM   1496 HG12 VAL A  98      -0.339  16.807 -11.385  1.00  0.00           H  
ATOM   1497 HG13 VAL A  98       0.128  15.135 -11.768  1.00  0.00           H  
ATOM   1499 HG21 VAL A  98       2.475  17.369  -8.951  1.00  0.00           H  
ATOM   1500 HG22 VAL A  98       2.445  17.749 -10.669  1.00  0.00           H  
ATOM   1501 HG23 VAL A  98       1.035  18.129  -9.655  1.00  0.00           H  
ATOM   1502  N   PHE A  99       0.483  13.106  -9.129  1.00  0.00           N  
ATOM   1504  CA  PHE A  99       0.064  11.742  -9.442  1.00  0.00           C  
ATOM   1506  C   PHE A  99      -0.260  10.976  -8.165  1.00  0.00           C  
ATOM   1510  O   PHE A  99       0.634  10.525  -7.454  1.00  0.00           O  
ATOM   1507  CB  PHE A  99       1.144  11.042 -10.271  1.00  0.00           C  
ATOM   1511  CG  PHE A  99       1.346  11.674 -11.631  1.00  0.00           C  
ATOM   1512  CD1 PHE A  99       0.429  11.423 -12.669  1.00  0.00           C  
ATOM   1514  CD2 PHE A  99       2.429  12.544 -11.847  1.00  0.00           C  
ATOM   1516  CE1 PHE A  99       0.601  12.033 -13.923  1.00  0.00           C  
ATOM   1518  CE2 PHE A  99       2.606  13.150 -13.103  1.00  0.00           C  
ATOM   1520  CZ  PHE A  99       1.691  12.894 -14.141  1.00  0.00           C  
ATOM   1503  H   PHE A  99       1.419  13.240  -8.774  1.00  0.00           H  
ATOM   1505  HA  PHE A  99      -0.839  11.770 -10.052  1.00  0.00           H  
ATOM   1508  HB2 PHE A  99       2.085  11.051  -9.720  1.00  0.00           H  
ATOM   1509  HB3 PHE A  99       0.858  10.000 -10.414  1.00  0.00           H  
ATOM   1513  HD1 PHE A  99      -0.416  10.772 -12.499  1.00  0.00           H  
ATOM   1515  HD2 PHE A  99       3.112  12.761 -11.038  1.00  0.00           H  
ATOM   1517  HE1 PHE A  99      -0.112  11.850 -14.713  1.00  0.00           H  
ATOM   1519  HE2 PHE A  99       3.433  13.826 -13.260  1.00  0.00           H  
ATOM   1521  HZ  PHE A  99       1.816  13.374 -15.100  1.00  0.00           H  
ATOM   1522  N   ARG A 100      -1.557  10.810  -7.890  1.00  0.00           N  
ATOM   1524  CA  ARG A 100      -2.057  10.163  -6.668  1.00  0.00           C  
ATOM   1526  C   ARG A 100      -3.133   9.126  -6.976  1.00  0.00           C  
ATOM   1530  O   ARG A 100      -4.293   9.354  -6.620  1.00  0.00           O  
ATOM   1527  CB  ARG A 100      -2.570  11.236  -5.697  1.00  0.00           C  
ATOM   1531  CG  ARG A 100      -1.472  12.241  -5.365  1.00  0.00           C  
ATOM   1534  CD  ARG A 100      -1.948  13.274  -4.353  1.00  0.00           C  
ATOM   1537  NE  ARG A 100      -1.928  12.710  -2.999  1.00  0.00           N  
ATOM   1545  CZ  ARG A 100      -2.415  13.284  -1.925  1.00  0.00           C  
ATOM   1539  NH1 ARG A 100      -3.171  14.346  -1.980  1.00  0.00           N1+
ATOM   1542  NH2 ARG A 100      -2.101  12.796  -0.765  1.00  0.00           N  
ATOM   1523  H   ARG A 100      -2.226  11.257  -8.502  1.00  0.00           H  
ATOM   1525  HA  ARG A 100      -1.248   9.622  -6.178  1.00  0.00           H  
ATOM   1528  HB2 ARG A 100      -3.411  11.767  -6.144  1.00  0.00           H  
ATOM   1529  HB3 ARG A 100      -2.906  10.754  -4.780  1.00  0.00           H  
ATOM   1532  HG2 ARG A 100      -1.172  12.782  -6.263  1.00  0.00           H  
ATOM   1533  HG3 ARG A 100      -0.619  11.688  -4.974  1.00  0.00           H  
ATOM   1535  HD2 ARG A 100      -2.947  13.613  -4.628  1.00  0.00           H  
ATOM   1536  HD3 ARG A 100      -1.268  14.126  -4.392  1.00  0.00           H  
ATOM   1538  HE  ARG A 100      -1.312  11.919  -2.875  1.00  0.00           H  
ATOM   1540 HH11 ARG A 100      -3.449  14.844  -1.146  1.00  0.00           H  
ATOM   1541 HH12 ARG A 100      -3.367  14.732  -2.892  1.00  0.00           H  
ATOM   1543 HH21 ARG A 100      -1.433  12.040  -0.722  1.00  0.00           H  
ATOM   1544 HH22 ARG A 100      -2.387  13.256   0.088  1.00  0.00           H  
ATOM   1546  N   PRO A 101      -2.792   8.016  -7.659  1.00  0.00           N  
ATOM   1547  CA  PRO A 101      -3.735   6.921  -7.833  1.00  0.00           C  
ATOM   1549  C   PRO A 101      -4.284   6.524  -6.466  1.00  0.00           C  
ATOM   1553  O   PRO A 101      -3.518   6.312  -5.521  1.00  0.00           O  
ATOM   1550  CB  PRO A 101      -2.956   5.780  -8.491  1.00  0.00           C  
ATOM   1554  CG  PRO A 101      -1.766   6.480  -9.139  1.00  0.00           C  
ATOM   1557  CD  PRO A 101      -1.487   7.634  -8.180  1.00  0.00           C  
ATOM   1548  HA  PRO A 101      -4.545   7.240  -8.489  1.00  0.00           H  
ATOM   1551  HB2 PRO A 101      -2.576   5.093  -7.735  1.00  0.00           H  
ATOM   1552  HB3 PRO A 101      -3.560   5.244  -9.224  1.00  0.00           H  
ATOM   1555  HG2 PRO A 101      -0.908   5.814  -9.231  1.00  0.00           H  
ATOM   1556  HG3 PRO A 101      -2.057   6.873 -10.113  1.00  0.00           H  
ATOM   1558  HD2 PRO A 101      -1.000   8.444  -8.722  1.00  0.00           H  
ATOM   1559  HD3 PRO A 101      -0.853   7.291  -7.362  1.00  0.00           H  
ATOM   1560  N   ASN A 102      -5.603   6.500  -6.351  1.00  0.00           N  
ATOM   1562  CA  ASN A 102      -6.267   6.191  -5.105  1.00  0.00           C  
ATOM   1564  C   ASN A 102      -7.535   5.396  -5.357  1.00  0.00           C  
ATOM   1568  O   ASN A 102      -8.142   5.539  -6.412  1.00  0.00           O  
ATOM   1565  CB  ASN A 102      -6.528   7.468  -4.294  1.00  0.00           C  
ATOM   1569  CG  ASN A 102      -7.506   8.427  -4.941  1.00  0.00           C  
ATOM   1570  ND2 ASN A 102      -7.037   9.441  -5.624  1.00  0.00           N  
ATOM   1573  OD1 ASN A 102      -8.702   8.326  -4.781  1.00  0.00           O  
ATOM   1561  H   ASN A 102      -6.198   6.615  -7.159  1.00  0.00           H  
ATOM   1563  HA  ASN A 102      -5.603   5.537  -4.539  1.00  0.00           H  
ATOM   1566  HB2 ASN A 102      -5.583   7.984  -4.124  1.00  0.00           H  
ATOM   1567  HB3 ASN A 102      -6.949   7.174  -3.333  1.00  0.00           H  
ATOM   1571 HD21 ASN A 102      -6.063   9.458  -5.890  1.00  0.00           H  
ATOM   1572 HD22 ASN A 102      -7.743  10.000  -6.082  1.00  0.00           H  
ATOM   1574  N   GLU A 103      -7.882   4.570  -4.383  1.00  0.00           N  
ATOM   1576  CA  GLU A 103      -9.081   3.744  -4.389  1.00  0.00           C  
ATOM   1578  C   GLU A 103      -9.628   3.631  -2.968  1.00  0.00           C  
ATOM   1582  O   GLU A 103      -8.881   3.722  -1.984  1.00  0.00           O  
ATOM   1579  CB  GLU A 103      -8.771   2.337  -4.921  1.00  0.00           C  
ATOM   1583  CG  GLU A 103      -8.423   2.258  -6.417  1.00  0.00           C  
ATOM   1586  CD  GLU A 103      -9.593   2.606  -7.351  1.00  0.00           C  
ATOM   1587  OE1 GLU A 103      -9.316   2.794  -8.559  1.00  0.00           O  
ATOM   1588  OE2 GLU A 103     -10.748   2.634  -6.869  1.00  0.00           O1-
ATOM   1575  H   GLU A 103      -7.334   4.553  -3.535  1.00  0.00           H  
ATOM   1577  HA  GLU A 103      -9.849   4.196  -5.016  1.00  0.00           H  
ATOM   1580  HB2 GLU A 103      -9.643   1.707  -4.745  1.00  0.00           H  
ATOM   1581  HB3 GLU A 103      -7.950   1.916  -4.340  1.00  0.00           H  
ATOM   1584  HG2 GLU A 103      -8.110   1.235  -6.626  1.00  0.00           H  
ATOM   1585  HG3 GLU A 103      -7.572   2.902  -6.636  1.00  0.00           H  
ATOM   1589  N   GLU A 104     -10.928   3.390  -2.881  1.00  0.00           N  
ATOM   1591  CA  GLU A 104     -11.621   3.075  -1.639  1.00  0.00           C  
ATOM   1593  C   GLU A 104     -11.636   1.555  -1.411  1.00  0.00           C  
ATOM   1597  O   GLU A 104     -11.786   0.756  -2.342  1.00  0.00           O  
ATOM   1594  CB  GLU A 104     -13.026   3.679  -1.692  1.00  0.00           C  
ATOM   1598  CG  GLU A 104     -13.727   3.631  -0.329  1.00  0.00           C  
ATOM   1601  CD  GLU A 104     -15.136   4.237  -0.381  1.00  0.00           C  
ATOM   1602  OE1 GLU A 104     -15.932   3.864   0.503  1.00  0.00           O  
ATOM   1603  OE2 GLU A 104     -15.419   5.045  -1.297  1.00  0.00           O1-
ATOM   1590  H   GLU A 104     -11.455   3.277  -3.736  1.00  0.00           H  
ATOM   1592  HA  GLU A 104     -11.095   3.546  -0.808  1.00  0.00           H  
ATOM   1595  HB2 GLU A 104     -13.621   3.142  -2.430  1.00  0.00           H  
ATOM   1596  HB3 GLU A 104     -12.938   4.720  -2.003  1.00  0.00           H  
ATOM   1599  HG2 GLU A 104     -13.123   4.173   0.399  1.00  0.00           H  
ATOM   1600  HG3 GLU A 104     -13.797   2.593  -0.004  1.00  0.00           H  
ATOM   1604  N   VAL A 105     -11.451   1.132  -0.162  1.00  0.00           N  
ATOM   1606  CA  VAL A 105     -11.385  -0.280   0.226  1.00  0.00           C  
ATOM   1608  C   VAL A 105     -12.359  -0.549   1.354  1.00  0.00           C  
ATOM   1611  O   VAL A 105     -12.125  -0.174   2.503  1.00  0.00           O  
ATOM   1609  CB  VAL A 105      -9.963  -0.713   0.625  1.00  0.00           C  
ATOM   1612  CG1 VAL A 105      -9.882  -2.246   0.727  1.00  0.00           C  
ATOM   1616  CG2 VAL A 105      -8.943  -0.241  -0.409  1.00  0.00           C  
ATOM   1605  H   VAL A 105     -11.288   1.827   0.553  1.00  0.00           H  
ATOM   1607  HA  VAL A 105     -11.684  -0.893  -0.623  1.00  0.00           H  
ATOM   1610  HB  VAL A 105      -9.688  -0.283   1.587  1.00  0.00           H  
ATOM   1613 HG11 VAL A 105      -8.868  -2.546   0.989  1.00  0.00           H  
ATOM   1614 HG12 VAL A 105     -10.571  -2.604   1.493  1.00  0.00           H  
ATOM   1615 HG13 VAL A 105     -10.150  -2.700  -0.227  1.00  0.00           H  
ATOM   1617 HG21 VAL A 105      -7.982  -0.730  -0.251  1.00  0.00           H  
ATOM   1618 HG22 VAL A 105      -9.318  -0.449  -1.411  1.00  0.00           H  
ATOM   1619 HG23 VAL A 105      -8.830   0.841  -0.334  1.00  0.00           H  
ATOM   1620  N   THR A 106     -13.429  -1.261   1.028  1.00  0.00           N  
ATOM   1622  CA  THR A 106     -14.443  -1.679   1.994  1.00  0.00           C  
ATOM   1624  C   THR A 106     -14.072  -3.015   2.629  1.00  0.00           C  
ATOM   1627  O   THR A 106     -13.616  -3.951   1.963  1.00  0.00           O  
ATOM   1625  CB  THR A 106     -15.825  -1.759   1.335  1.00  0.00           C  
ATOM   1628  CG2 THR A 106     -16.969  -1.853   2.340  1.00  0.00           C  
ATOM   1632  OG1 THR A 106     -16.055  -0.630   0.526  1.00  0.00           O  
ATOM   1621  H   THR A 106     -13.624  -1.418   0.050  1.00  0.00           H  
ATOM   1623  HA  THR A 106     -14.500  -0.930   2.783  1.00  0.00           H  
ATOM   1626  HB  THR A 106     -15.852  -2.638   0.692  1.00  0.00           H  
ATOM   1633  HG1 THR A 106     -16.289   0.122   1.075  1.00  0.00           H  
ATOM   1629 HG21 THR A 106     -16.948  -1.004   3.024  1.00  0.00           H  
ATOM   1630 HG22 THR A 106     -16.901  -2.780   2.909  1.00  0.00           H  
ATOM   1631 HG23 THR A 106     -17.920  -1.843   1.806  1.00  0.00           H  
ATOM   1634  N   GLY A 107     -14.281  -3.118   3.938  1.00  0.00           N  
ATOM   1636  CA  GLY A 107     -14.111  -4.350   4.691  1.00  0.00           C  
ATOM   1639  C   GLY A 107     -15.145  -5.431   4.351  1.00  0.00           C  
ATOM   1640  O   GLY A 107     -16.154  -5.194   3.691  1.00  0.00           O  
ATOM   1635  H   GLY A 107     -14.562  -2.294   4.450  1.00  0.00           H  
ATOM   1637  HA2 GLY A 107     -13.118  -4.745   4.474  1.00  0.00           H  
ATOM   1638  HA3 GLY A 107     -14.160  -4.118   5.755  1.00  0.00           H  
ATOM   1641  N   GLY A 108     -14.882  -6.660   4.797  1.00  0.00           N  
ATOM   1643  CA  GLY A 108     -15.698  -7.841   4.483  1.00  0.00           C  
ATOM   1646  C   GLY A 108     -16.898  -8.083   5.401  1.00  0.00           C  
ATOM   1647  O   GLY A 108     -17.511  -9.145   5.323  1.00  0.00           O  
ATOM   1642  H   GLY A 108     -14.066  -6.785   5.380  1.00  0.00           H  
ATOM   1644  HA2 GLY A 108     -16.080  -7.750   3.467  1.00  0.00           H  
ATOM   1645  HA3 GLY A 108     -15.069  -8.730   4.529  1.00  0.00           H  
ATOM   1648  N   GLY A 109     -17.217  -7.158   6.306  1.00  0.00           N  
ATOM   1650  CA  GLY A 109     -18.257  -7.330   7.320  1.00  0.00           C  
ATOM   1653  C   GLY A 109     -17.748  -7.987   8.608  1.00  0.00           C  
ATOM   1654  O   GLY A 109     -16.551  -8.018   8.876  1.00  0.00           O  
ATOM   1649  H   GLY A 109     -16.632  -6.336   6.360  1.00  0.00           H  
ATOM   1651  HA2 GLY A 109     -18.669  -6.352   7.568  1.00  0.00           H  
ATOM   1652  HA3 GLY A 109     -19.066  -7.936   6.910  1.00  0.00           H  
ATOM   1655  N   LEU A 110     -18.664  -8.510   9.430  1.00  0.00           N  
ATOM   1657  CA  LEU A 110     -18.447  -8.832  10.856  1.00  0.00           C  
ATOM   1659  C   LEU A 110     -17.204  -9.680  11.192  1.00  0.00           C  
ATOM   1663  O   LEU A 110     -16.655  -9.529  12.280  1.00  0.00           O  
ATOM   1660  CB  LEU A 110     -19.705  -9.544  11.394  1.00  0.00           C  
ATOM   1664  CG  LEU A 110     -20.954  -8.651  11.517  1.00  0.00           C  
ATOM   1666  CD1 LEU A 110     -22.171  -9.510  11.857  1.00  0.00           C  
ATOM   1670  CD2 LEU A 110     -20.795  -7.592  12.611  1.00  0.00           C  
ATOM   1656  H   LEU A 110     -19.622  -8.491   9.109  1.00  0.00           H  
ATOM   1658  HA  LEU A 110     -18.309  -7.896  11.397  1.00  0.00           H  
ATOM   1661  HB2 LEU A 110     -19.931 -10.388  10.741  1.00  0.00           H  
ATOM   1662  HB3 LEU A 110     -19.484  -9.949  12.381  1.00  0.00           H  
ATOM   1665  HG  LEU A 110     -21.142  -8.154  10.565  1.00  0.00           H  
ATOM   1667 HD11 LEU A 110     -22.325 -10.260  11.081  1.00  0.00           H  
ATOM   1668 HD12 LEU A 110     -22.024 -10.008  12.816  1.00  0.00           H  
ATOM   1669 HD13 LEU A 110     -23.060  -8.883  11.913  1.00  0.00           H  
ATOM   1671 HD21 LEU A 110     -21.721  -7.027  12.712  1.00  0.00           H  
ATOM   1672 HD22 LEU A 110     -20.561  -8.066  13.564  1.00  0.00           H  
ATOM   1673 HD23 LEU A 110     -20.001  -6.892  12.351  1.00  0.00           H  
ATOM   1674  N   ALA A 111     -16.757 -10.567  10.302  1.00  0.00           N  
ATOM   1676  CA  ALA A 111     -15.601 -11.431  10.558  1.00  0.00           C  
ATOM   1678  C   ALA A 111     -14.858 -11.833   9.272  1.00  0.00           C  
ATOM   1683  O   ALA A 111     -14.380 -12.961   9.150  1.00  0.00           O  
ATOM   1679  CB  ALA A 111     -16.069 -12.644  11.378  1.00  0.00           C  
ATOM   1675  H   ALA A 111     -17.227 -10.626   9.410  1.00  0.00           H  
ATOM   1677  HA  ALA A 111     -14.886 -10.872  11.161  1.00  0.00           H  
ATOM   1680  HB1 ALA A 111     -16.552 -12.311  12.297  1.00  0.00           H  
ATOM   1681  HB2 ALA A 111     -16.772 -13.239  10.796  1.00  0.00           H  
ATOM   1682  HB3 ALA A 111     -15.212 -13.263  11.644  1.00  0.00           H  
ATOM   1684  N   GLY A 112     -14.790 -10.931   8.290  1.00  0.00           N  
ATOM   1686  CA  GLY A 112     -14.262 -11.243   6.963  1.00  0.00           C  
ATOM   1689  C   GLY A 112     -13.275 -10.212   6.438  1.00  0.00           C  
ATOM   1690  O   GLY A 112     -13.354  -9.025   6.758  1.00  0.00           O  
ATOM   1685  H   GLY A 112     -15.156 -10.004   8.449  1.00  0.00           H  
ATOM   1687  HA2 GLY A 112     -15.091 -11.295   6.257  1.00  0.00           H  
ATOM   1688  HA3 GLY A 112     -13.771 -12.216   6.966  1.00  0.00           H  
ATOM   1691  N   TRP A 113     -12.363 -10.680   5.587  1.00  0.00           N  
ATOM   1693  CA  TRP A 113     -11.632  -9.806   4.676  1.00  0.00           C  
ATOM   1695  C   TRP A 113     -12.568  -9.330   3.568  1.00  0.00           C  
ATOM   1699  O   TRP A 113     -13.324 -10.126   3.012  1.00  0.00           O  
ATOM   1696  CB  TRP A 113     -10.432 -10.544   4.076  1.00  0.00           C  
ATOM   1700  CG  TRP A 113      -9.326 -10.818   5.043  1.00  0.00           C  
ATOM   1701  CD1 TRP A 113      -9.015 -12.015   5.591  1.00  0.00           C  
ATOM   1703  CD2 TRP A 113      -8.401  -9.858   5.631  1.00  0.00           C  
ATOM   1704  CE2 TRP A 113      -7.552 -10.546   6.548  1.00  0.00           C  
ATOM   1705  CE3 TRP A 113      -8.216  -8.469   5.495  1.00  0.00           C  
ATOM   1707  NE1 TRP A 113      -7.959 -11.861   6.470  1.00  0.00           N  
ATOM   1711  CZ2 TRP A 113      -6.576  -9.887   7.306  1.00  0.00           C  
ATOM   1713  CZ3 TRP A 113      -7.234  -7.801   6.247  1.00  0.00           C  
ATOM   1709  CH2 TRP A 113      -6.428  -8.498   7.161  1.00  0.00           C  
ATOM   1692  H   TRP A 113     -12.407 -11.659   5.344  1.00  0.00           H  
ATOM   1694  HA  TRP A 113     -11.270  -8.932   5.217  1.00  0.00           H  
ATOM   1697  HB2 TRP A 113     -10.029  -9.927   3.273  1.00  0.00           H  
ATOM   1698  HB3 TRP A 113     -10.768 -11.480   3.630  1.00  0.00           H  
ATOM   1702  HD1 TRP A 113      -9.536 -12.939   5.386  1.00  0.00           H  
ATOM   1708  HE1 TRP A 113      -7.573 -12.617   7.017  1.00  0.00           H  
ATOM   1706  HE3 TRP A 113      -8.848  -7.911   4.821  1.00  0.00           H  
ATOM   1712  HZ2 TRP A 113      -5.941 -10.433   7.988  1.00  0.00           H  
ATOM   1714  HZ3 TRP A 113      -7.122  -6.733   6.134  1.00  0.00           H  
ATOM   1710  HH2 TRP A 113      -5.694  -7.967   7.749  1.00  0.00           H  
ATOM   1715  N   GLY A 114     -12.493  -8.043   3.252  1.00  0.00           N  
ATOM   1717  CA  GLY A 114     -13.152  -7.449   2.101  1.00  0.00           C  
ATOM   1720  C   GLY A 114     -12.538  -7.915   0.789  1.00  0.00           C  
ATOM   1721  O   GLY A 114     -11.570  -8.687   0.756  1.00  0.00           O  
ATOM   1716  H   GLY A 114     -11.899  -7.437   3.799  1.00  0.00           H  
ATOM   1718  HA2 GLY A 114     -13.065  -6.364   2.157  1.00  0.00           H  
ATOM   1719  HA3 GLY A 114     -14.211  -7.708   2.099  1.00  0.00           H  
ATOM   1722  N   GLN A 115     -13.112  -7.422  -0.305  1.00  0.00           N  
ATOM   1724  CA  GLN A 115     -12.546  -7.637  -1.631  1.00  0.00           C  
ATOM   1726  C   GLN A 115     -11.133  -7.052  -1.706  1.00  0.00           C  
ATOM   1730  O   GLN A 115     -10.779  -6.112  -0.993  1.00  0.00           O  
ATOM   1727  CB  GLN A 115     -13.462  -7.045  -2.714  1.00  0.00           C  
ATOM   1731  CG  GLN A 115     -14.818  -7.765  -2.809  1.00  0.00           C  
ATOM   1734  CD  GLN A 115     -14.679  -9.244  -3.163  1.00  0.00           C  
ATOM   1735  NE2 GLN A 115     -15.284 -10.138  -2.411  1.00  0.00           N  
ATOM   1738  OE1 GLN A 115     -14.001  -9.635  -4.097  1.00  0.00           O  
ATOM   1723  H   GLN A 115     -13.816  -6.706  -0.196  1.00  0.00           H  
ATOM   1725  HA  GLN A 115     -12.458  -8.711  -1.797  1.00  0.00           H  
ATOM   1728  HB2 GLN A 115     -12.963  -7.115  -3.680  1.00  0.00           H  
ATOM   1729  HB3 GLN A 115     -13.632  -5.989  -2.502  1.00  0.00           H  
ATOM   1732  HG2 GLN A 115     -15.417  -7.286  -3.584  1.00  0.00           H  
ATOM   1733  HG3 GLN A 115     -15.353  -7.659  -1.866  1.00  0.00           H  
ATOM   1736 HE21 GLN A 115     -15.175 -11.101  -2.695  1.00  0.00           H  
ATOM   1737 HE22 GLN A 115     -15.856  -9.849  -1.630  1.00  0.00           H  
ATOM   1739  N   VAL A 116     -10.308  -7.643  -2.566  1.00  0.00           N  
ATOM   1741  CA  VAL A 116      -8.981  -7.099  -2.846  1.00  0.00           C  
ATOM   1743  C   VAL A 116      -9.146  -5.920  -3.795  1.00  0.00           C  
ATOM   1746  O   VAL A 116      -9.476  -6.108  -4.965  1.00  0.00           O  
ATOM   1744  CB  VAL A 116      -8.040  -8.168  -3.421  1.00  0.00           C  
ATOM   1747  CG1 VAL A 116      -6.693  -7.547  -3.802  1.00  0.00           C  
ATOM   1751  CG2 VAL A 116      -7.783  -9.276  -2.388  1.00  0.00           C  
ATOM   1740  H   VAL A 116     -10.677  -8.356  -3.180  1.00  0.00           H  
ATOM   1742  HA  VAL A 116      -8.542  -6.727  -1.921  1.00  0.00           H  
ATOM   1745  HB  VAL A 116      -8.485  -8.619  -4.308  1.00  0.00           H  
ATOM   1748 HG11 VAL A 116      -5.963  -8.326  -4.022  1.00  0.00           H  
ATOM   1749 HG12 VAL A 116      -6.804  -6.932  -4.694  1.00  0.00           H  
ATOM   1750 HG13 VAL A 116      -6.335  -6.917  -2.987  1.00  0.00           H  
ATOM   1752 HG21 VAL A 116      -8.725  -9.749  -2.108  1.00  0.00           H  
ATOM   1753 HG22 VAL A 116      -7.128 -10.032  -2.821  1.00  0.00           H  
ATOM   1754 HG23 VAL A 116      -7.315  -8.848  -1.502  1.00  0.00           H  
ATOM   1755  N   THR A 117      -8.883  -4.719  -3.299  1.00  0.00           N  
ATOM   1757  CA  THR A 117      -8.842  -3.509  -4.117  1.00  0.00           C  
ATOM   1759  C   THR A 117      -7.425  -3.288  -4.621  1.00  0.00           C  
ATOM   1762  O   THR A 117      -6.453  -3.453  -3.882  1.00  0.00           O  
ATOM   1760  CB  THR A 117      -9.335  -2.290  -3.344  1.00  0.00           C  
ATOM   1763  CG2 THR A 117      -9.352  -1.033  -4.208  1.00  0.00           C  
ATOM   1767  OG1 THR A 117     -10.659  -2.488  -2.914  1.00  0.00           O  
ATOM   1756  H   THR A 117      -8.654  -4.633  -2.319  1.00  0.00           H  
ATOM   1758  HA  THR A 117      -9.507  -3.634  -4.972  1.00  0.00           H  
ATOM   1761  HB  THR A 117      -8.685  -2.140  -2.482  1.00  0.00           H  
ATOM   1768  HG1 THR A 117     -11.063  -1.622  -2.825  1.00  0.00           H  
ATOM   1764 HG21 THR A 117      -9.819  -0.220  -3.653  1.00  0.00           H  
ATOM   1765 HG22 THR A 117      -8.338  -0.724  -4.460  1.00  0.00           H  
ATOM   1766 HG23 THR A 117      -9.925  -1.202  -5.120  1.00  0.00           H  
ATOM   1769  N   THR A 118      -7.301  -2.914  -5.893  1.00  0.00           N  
ATOM   1771  CA  THR A 118      -6.013  -2.738  -6.564  1.00  0.00           C  
ATOM   1773  C   THR A 118      -5.827  -1.286  -6.979  1.00  0.00           C  
ATOM   1776  O   THR A 118      -6.595  -0.776  -7.783  1.00  0.00           O  
ATOM   1774  CB  THR A 118      -5.916  -3.650  -7.791  1.00  0.00           C  
ATOM   1777  CG2 THR A 118      -4.533  -3.611  -8.428  1.00  0.00           C  
ATOM   1781  OG1 THR A 118      -6.145  -4.991  -7.423  1.00  0.00           O  
ATOM   1770  H   THR A 118      -8.136  -2.681  -6.412  1.00  0.00           H  
ATOM   1772  HA  THR A 118      -5.201  -3.014  -5.891  1.00  0.00           H  
ATOM   1775  HB  THR A 118      -6.663  -3.354  -8.528  1.00  0.00           H  
ATOM   1782  HG1 THR A 118      -7.011  -5.034  -7.011  1.00  0.00           H  
ATOM   1778 HG21 THR A 118      -3.786  -3.952  -7.711  1.00  0.00           H  
ATOM   1779 HG22 THR A 118      -4.297  -2.597  -8.754  1.00  0.00           H  
ATOM   1780 HG23 THR A 118      -4.531  -4.272  -9.294  1.00  0.00           H  
ATOM   1783  N   VAL A 119      -4.760  -0.654  -6.499  1.00  0.00           N  
ATOM   1785  CA  VAL A 119      -4.275   0.645  -6.974  1.00  0.00           C  
ATOM   1787  C   VAL A 119      -3.082   0.400  -7.890  1.00  0.00           C  
ATOM   1790  O   VAL A 119      -2.151  -0.320  -7.522  1.00  0.00           O  
ATOM   1788  CB  VAL A 119      -3.883   1.561  -5.800  1.00  0.00           C  
ATOM   1791  CG1 VAL A 119      -3.463   2.944  -6.306  1.00  0.00           C  
ATOM   1795  CG2 VAL A 119      -5.033   1.765  -4.813  1.00  0.00           C  
ATOM   1784  H   VAL A 119      -4.173  -1.158  -5.850  1.00  0.00           H  
ATOM   1786  HA  VAL A 119      -5.065   1.140  -7.539  1.00  0.00           H  
ATOM   1789  HB  VAL A 119      -3.046   1.121  -5.260  1.00  0.00           H  
ATOM   1792 HG11 VAL A 119      -2.566   2.865  -6.920  1.00  0.00           H  
ATOM   1793 HG12 VAL A 119      -4.273   3.387  -6.885  1.00  0.00           H  
ATOM   1794 HG13 VAL A 119      -3.243   3.591  -5.457  1.00  0.00           H  
ATOM   1796 HG21 VAL A 119      -5.883   2.206  -5.334  1.00  0.00           H  
ATOM   1797 HG22 VAL A 119      -5.337   0.817  -4.368  1.00  0.00           H  
ATOM   1798 HG23 VAL A 119      -4.731   2.443  -4.015  1.00  0.00           H  
ATOM   1799  N   CYS A 120      -3.071   0.997  -9.081  1.00  0.00           N  
ATOM   1801  CA  CYS A 120      -1.984   0.793 -10.035  1.00  0.00           C  
ATOM   1803  C   CYS A 120      -1.378   2.094 -10.565  1.00  0.00           C  
ATOM   1807  O   CYS A 120      -2.055   3.110 -10.708  1.00  0.00           O  
ATOM   1804  CB  CYS A 120      -2.443  -0.156 -11.148  1.00  0.00           C  
ATOM   1808  SG  CYS A 120      -3.705   0.614 -12.200  1.00  0.00           S  
ATOM   1800  H   CYS A 120      -3.859   1.565  -9.356  1.00  0.00           H  
ATOM   1802  HA  CYS A 120      -1.170   0.287  -9.515  1.00  0.00           H  
ATOM   1805  HB2 CYS A 120      -1.583  -0.429 -11.760  1.00  0.00           H  
ATOM   1806  HB3 CYS A 120      -2.852  -1.064 -10.706  1.00  0.00           H  
ATOM   1809  HG  CYS A 120      -3.448   1.886 -11.885  1.00  0.00           H  
ATOM   1810  N   LEU A 121      -0.089   2.037 -10.904  1.00  0.00           N  
ATOM   1812  CA  LEU A 121       0.648   3.111 -11.562  1.00  0.00           C  
ATOM   1814  C   LEU A 121       1.424   2.551 -12.751  1.00  0.00           C  
ATOM   1818  O   LEU A 121       2.336   1.737 -12.590  1.00  0.00           O  
ATOM   1815  CB  LEU A 121       1.595   3.778 -10.555  1.00  0.00           C  
ATOM   1819  CG  LEU A 121       2.453   4.901 -11.169  1.00  0.00           C  
ATOM   1821  CD1 LEU A 121       1.645   6.178 -11.396  1.00  0.00           C  
ATOM   1825  CD2 LEU A 121       3.618   5.191 -10.232  1.00  0.00           C  
ATOM   1811  H   LEU A 121       0.391   1.164 -10.741  1.00  0.00           H  
ATOM   1813  HA  LEU A 121      -0.056   3.859 -11.926  1.00  0.00           H  
ATOM   1816  HB2 LEU A 121       1.007   4.193  -9.736  1.00  0.00           H  
ATOM   1817  HB3 LEU A 121       2.254   3.012 -10.145  1.00  0.00           H  
ATOM   1820  HG  LEU A 121       2.874   4.587 -12.124  1.00  0.00           H  
ATOM   1822 HD11 LEU A 121       2.268   6.920 -11.895  1.00  0.00           H  
ATOM   1823 HD12 LEU A 121       0.781   5.973 -12.029  1.00  0.00           H  
ATOM   1824 HD13 LEU A 121       1.302   6.581 -10.444  1.00  0.00           H  
ATOM   1826 HD21 LEU A 121       4.108   6.123 -10.514  1.00  0.00           H  
ATOM   1827 HD22 LEU A 121       4.343   4.380 -10.306  1.00  0.00           H  
ATOM   1828 HD23 LEU A 121       3.252   5.251  -9.207  1.00  0.00           H  
ATOM   1829  N   GLN A 122       1.098   3.026 -13.947  1.00  0.00           N  
ATOM   1831  CA  GLN A 122       1.835   2.668 -15.149  1.00  0.00           C  
ATOM   1833  C   GLN A 122       3.118   3.497 -15.254  1.00  0.00           C  
ATOM   1837  O   GLN A 122       3.075   4.722 -15.335  1.00  0.00           O  
ATOM   1834  CB  GLN A 122       0.915   2.829 -16.356  1.00  0.00           C  
ATOM   1838  CG  GLN A 122       1.554   2.240 -17.616  1.00  0.00           C  
ATOM   1841  CD  GLN A 122       0.549   2.102 -18.748  1.00  0.00           C  
ATOM   1842  NE2 GLN A 122       0.955   1.562 -19.865  1.00  0.00           N  
ATOM   1845  OE1 GLN A 122      -0.611   2.459 -18.672  1.00  0.00           O  
ATOM   1830  H   GLN A 122       0.347   3.697 -14.024  1.00  0.00           H  
ATOM   1832  HA  GLN A 122       2.106   1.614 -15.088  1.00  0.00           H  
ATOM   1835  HB2 GLN A 122      -0.009   2.288 -16.149  1.00  0.00           H  
ATOM   1836  HB3 GLN A 122       0.678   3.881 -16.517  1.00  0.00           H  
ATOM   1839  HG2 GLN A 122       2.376   2.876 -17.944  1.00  0.00           H  
ATOM   1840  HG3 GLN A 122       1.946   1.248 -17.394  1.00  0.00           H  
ATOM   1843 HE21 GLN A 122       1.928   1.345 -20.024  1.00  0.00           H  
ATOM   1844 HE22 GLN A 122       0.265   1.545 -20.603  1.00  0.00           H  
ATOM   1846  N   THR A 123       4.271   2.828 -15.272  1.00  0.00           N  
ATOM   1848  CA  THR A 123       5.594   3.483 -15.270  1.00  0.00           C  
ATOM   1850  C   THR A 123       6.373   3.277 -16.572  1.00  0.00           C  
ATOM   1853  O   THR A 123       7.470   3.810 -16.722  1.00  0.00           O  
ATOM   1851  CB  THR A 123       6.409   3.056 -14.040  1.00  0.00           C  
ATOM   1854  CG2 THR A 123       5.774   3.560 -12.745  1.00  0.00           C  
ATOM   1858  OG1 THR A 123       6.441   1.654 -13.946  1.00  0.00           O  
ATOM   1847  H   THR A 123       4.251   1.827 -15.139  1.00  0.00           H  
ATOM   1849  HA  THR A 123       5.458   4.561 -15.189  1.00  0.00           H  
ATOM   1852  HB  THR A 123       7.424   3.446 -14.110  1.00  0.00           H  
ATOM   1859  HG1 THR A 123       6.718   1.446 -13.051  1.00  0.00           H  
ATOM   1855 HG21 THR A 123       4.787   3.117 -12.609  1.00  0.00           H  
ATOM   1856 HG22 THR A 123       5.679   4.645 -12.776  1.00  0.00           H  
ATOM   1857 HG23 THR A 123       6.399   3.286 -11.895  1.00  0.00           H  
ATOM   1860  N   TRP A 124       5.795   2.553 -17.544  1.00  0.00           N  
ATOM   1862  CA  TRP A 124       6.356   2.303 -18.885  1.00  0.00           C  
ATOM   1864  C   TRP A 124       7.774   1.710 -18.887  1.00  0.00           C  
ATOM   1868  O   TRP A 124       8.528   1.850 -19.850  1.00  0.00           O  
ATOM   1865  CB  TRP A 124       6.223   3.548 -19.773  1.00  0.00           C  
ATOM   1869  CG  TRP A 124       4.818   3.992 -20.024  1.00  0.00           C  
ATOM   1870  CD1 TRP A 124       4.222   5.072 -19.471  1.00  0.00           C  
ATOM   1872  CD2 TRP A 124       3.817   3.384 -20.897  1.00  0.00           C  
ATOM   1873  CE2 TRP A 124       2.647   4.200 -20.872  1.00  0.00           C  
ATOM   1874  CE3 TRP A 124       3.786   2.233 -21.717  1.00  0.00           C  
ATOM   1876  NE1 TRP A 124       2.935   5.189 -19.958  1.00  0.00           N  
ATOM   1880  CZ2 TRP A 124       1.522   3.921 -21.659  1.00  0.00           C  
ATOM   1882  CZ3 TRP A 124       2.654   1.934 -22.502  1.00  0.00           C  
ATOM   1878  CH2 TRP A 124       1.533   2.787 -22.490  1.00  0.00           C  
ATOM   1861  H   TRP A 124       4.891   2.157 -17.330  1.00  0.00           H  
ATOM   1863  HA  TRP A 124       5.729   1.535 -19.337  1.00  0.00           H  
ATOM   1866  HB2 TRP A 124       6.785   4.368 -19.328  1.00  0.00           H  
ATOM   1867  HB3 TRP A 124       6.668   3.340 -20.747  1.00  0.00           H  
ATOM   1871  HD1 TRP A 124       4.685   5.738 -18.758  1.00  0.00           H  
ATOM   1877  HE1 TRP A 124       2.290   5.910 -19.667  1.00  0.00           H  
ATOM   1875  HE3 TRP A 124       4.656   1.596 -21.760  1.00  0.00           H  
ATOM   1881  HZ2 TRP A 124       0.654   4.563 -21.617  1.00  0.00           H  
ATOM   1883  HZ3 TRP A 124       2.647   1.062 -23.138  1.00  0.00           H  
ATOM   1879  HH2 TRP A 124       0.674   2.564 -23.105  1.00  0.00           H  
ATOM   1884  N   GLY A 125       8.127   0.993 -17.824  1.00  0.00           N  
ATOM   1886  CA  GLY A 125       9.442   0.405 -17.625  1.00  0.00           C  
ATOM   1889  C   GLY A 125       9.785   0.348 -16.143  1.00  0.00           C  
ATOM   1890  O   GLY A 125       9.264   1.116 -15.337  1.00  0.00           O  
ATOM   1885  H   GLY A 125       7.509   1.011 -17.025  1.00  0.00           H  
ATOM   1887  HA2 GLY A 125      10.203   1.002 -18.127  1.00  0.00           H  
ATOM   1888  HA3 GLY A 125       9.450  -0.604 -18.039  1.00  0.00           H  
ATOM   1891  N   ARG A 126      10.681  -0.571 -15.772  1.00  0.00           N  
ATOM   1893  CA  ARG A 126      11.135  -0.661 -14.386  1.00  0.00           C  
ATOM   1895  C   ARG A 126      12.128   0.462 -14.123  1.00  0.00           C  
ATOM   1899  O   ARG A 126      13.283   0.387 -14.535  1.00  0.00           O  
ATOM   1896  CB  ARG A 126      11.707  -2.044 -14.087  1.00  0.00           C  
ATOM   1900  CG  ARG A 126      11.817  -2.237 -12.572  1.00  0.00           C  
ATOM   1903  CD  ARG A 126      12.284  -3.661 -12.305  1.00  0.00           C  
ATOM   1906  NE  ARG A 126      12.240  -3.965 -10.876  1.00  0.00           N  
ATOM   1914  CZ  ARG A 126      12.274  -5.171 -10.356  1.00  0.00           C  
ATOM   1908  NH1 ARG A 126      12.377  -6.268 -11.049  1.00  0.00           N1+
ATOM   1911  NH2 ARG A 126      12.221  -5.297  -9.088  1.00  0.00           N  
ATOM   1892  H   ARG A 126      11.139  -1.130 -16.477  1.00  0.00           H  
ATOM   1894  HA  ARG A 126      10.273  -0.507 -13.737  1.00  0.00           H  
ATOM   1897  HB2 ARG A 126      11.035  -2.801 -14.492  1.00  0.00           H  
ATOM   1898  HB3 ARG A 126      12.685  -2.163 -14.553  1.00  0.00           H  
ATOM   1901  HG2 ARG A 126      12.527  -1.530 -12.145  1.00  0.00           H  
ATOM   1902  HG3 ARG A 126      10.839  -2.090 -12.113  1.00  0.00           H  
ATOM   1904  HD2 ARG A 126      11.630  -4.350 -12.840  1.00  0.00           H  
ATOM   1905  HD3 ARG A 126      13.304  -3.777 -12.671  1.00  0.00           H  
ATOM   1907  HE  ARG A 126      12.139  -3.193 -10.232  1.00  0.00           H  
ATOM   1909 HH11 ARG A 126      12.510  -6.213 -12.049  1.00  0.00           H  
ATOM   1910 HH12 ARG A 126      12.390  -7.151 -10.559  1.00  0.00           H  
ATOM   1912 HH21 ARG A 126      12.264  -4.479  -8.497  1.00  0.00           H  
ATOM   1913 HH22 ARG A 126      12.334  -6.181  -8.613  1.00  0.00           H  
ATOM   1915  N   ARG A 127      11.650   1.506 -13.461  1.00  0.00           N  
ATOM   1917  CA  ARG A 127      12.445   2.649 -13.027  1.00  0.00           C  
ATOM   1919  C   ARG A 127      12.895   2.428 -11.583  1.00  0.00           C  
ATOM   1923  O   ARG A 127      12.084   2.499 -10.665  1.00  0.00           O  
ATOM   1920  CB  ARG A 127      11.583   3.900 -13.186  1.00  0.00           C  
ATOM   1924  CG  ARG A 127      11.496   4.442 -14.616  1.00  0.00           C  
ATOM   1927  CD  ARG A 127      10.810   5.815 -14.639  1.00  0.00           C  
ATOM   1930  NE  ARG A 127      11.592   6.845 -13.920  1.00  0.00           N  
ATOM   1938  CZ  ARG A 127      11.291   8.126 -13.800  1.00  0.00           C  
ATOM   1932  NH1 ARG A 127      10.131   8.605 -14.153  1.00  0.00           N1+
ATOM   1935  NH2 ARG A 127      12.177   8.956 -13.351  1.00  0.00           N  
ATOM   1916  H   ARG A 127      10.663   1.512 -13.249  1.00  0.00           H  
ATOM   1918  HA  ARG A 127      13.338   2.767 -13.639  1.00  0.00           H  
ATOM   1921  HB2 ARG A 127      12.005   4.677 -12.549  1.00  0.00           H  
ATOM   1922  HB3 ARG A 127      10.575   3.677 -12.835  1.00  0.00           H  
ATOM   1925  HG2 ARG A 127      10.927   3.746 -15.233  1.00  0.00           H  
ATOM   1926  HG3 ARG A 127      12.499   4.543 -15.030  1.00  0.00           H  
ATOM   1928  HD2 ARG A 127      10.699   6.118 -15.680  1.00  0.00           H  
ATOM   1929  HD3 ARG A 127       9.813   5.728 -14.207  1.00  0.00           H  
ATOM   1931  HE  ARG A 127      12.456   6.566 -13.477  1.00  0.00           H  
ATOM   1933 HH11 ARG A 127       9.986   9.604 -14.150  1.00  0.00           H  
ATOM   1934 HH12 ARG A 127       9.388   7.969 -14.407  1.00  0.00           H  
ATOM   1936 HH21 ARG A 127      13.026   8.593 -12.941  1.00  0.00           H  
ATOM   1937 HH22 ARG A 127      12.003   9.935 -13.177  1.00  0.00           H  
ATOM   1939  N   GLY A 128      14.176   2.102 -11.403  1.00  0.00           N  
ATOM   1941  CA  GLY A 128      14.779   1.896 -10.078  1.00  0.00           C  
ATOM   1944  C   GLY A 128      14.975   3.188  -9.277  1.00  0.00           C  
ATOM   1945  O   GLY A 128      15.334   3.122  -8.111  1.00  0.00           O  
ATOM   1940  H   GLY A 128      14.778   2.060 -12.213  1.00  0.00           H  
ATOM   1942  HA2 GLY A 128      14.145   1.233  -9.489  1.00  0.00           H  
ATOM   1943  HA3 GLY A 128      15.756   1.428 -10.196  1.00  0.00           H  
ATOM   1946  N   ASP A 129      14.736   4.343  -9.902  1.00  0.00           N  
ATOM   1948  CA  ASP A 129      14.803   5.679  -9.310  1.00  0.00           C  
ATOM   1950  C   ASP A 129      13.457   6.175  -8.752  1.00  0.00           C  
ATOM   1954  O   ASP A 129      13.386   7.303  -8.272  1.00  0.00           O  
ATOM   1951  CB  ASP A 129      15.376   6.650 -10.362  1.00  0.00           C  
ATOM   1955  CG  ASP A 129      14.488   6.836 -11.603  1.00  0.00           C  
ATOM   1956  OD1 ASP A 129      13.970   5.837 -12.157  1.00  0.00           O  
ATOM   1957  OD2 ASP A 129      14.349   7.977 -12.090  1.00  0.00           O1-
ATOM   1947  H   ASP A 129      14.445   4.332 -10.869  1.00  0.00           H  
ATOM   1949  HA  ASP A 129      15.494   5.654  -8.467  1.00  0.00           H  
ATOM   1952  HB2 ASP A 129      16.349   6.280 -10.686  1.00  0.00           H  
ATOM   1953  HB3 ASP A 129      15.539   7.620  -9.891  1.00  0.00           H  
ATOM   1958  N   ILE A 130      12.390   5.366  -8.828  1.00  0.00           N  
ATOM   1960  CA  ILE A 130      11.095   5.703  -8.222  1.00  0.00           C  
ATOM   1962  C   ILE A 130      11.079   5.241  -6.765  1.00  0.00           C  
ATOM   1965  O   ILE A 130      11.248   4.051  -6.486  1.00  0.00           O  
ATOM   1963  CB  ILE A 130       9.883   5.116  -8.986  1.00  0.00           C  
ATOM   1966  CG1 ILE A 130       9.922   5.463 -10.486  1.00  0.00           C  
ATOM   1969  CG2 ILE A 130       8.574   5.629  -8.348  1.00  0.00           C  
ATOM   1973  CD1 ILE A 130       8.791   4.875 -11.337  1.00  0.00           C  
ATOM   1959  H   ILE A 130      12.520   4.431  -9.187  1.00  0.00           H  
ATOM   1961  HA  ILE A 130      10.989   6.787  -8.231  1.00  0.00           H  
ATOM   1964  HB  ILE A 130       9.917   4.030  -8.899  1.00  0.00           H  
ATOM   1967 HG12 ILE A 130       9.908   6.543 -10.631  1.00  0.00           H  
ATOM   1968 HG13 ILE A 130      10.871   5.098 -10.879  1.00  0.00           H  
ATOM   1970 HG21 ILE A 130       8.545   6.719  -8.367  1.00  0.00           H  
ATOM   1971 HG22 ILE A 130       7.693   5.238  -8.857  1.00  0.00           H  
ATOM   1972 HG23 ILE A 130       8.503   5.298  -7.312  1.00  0.00           H  
ATOM   1974 HD11 ILE A 130       8.847   3.786 -11.322  1.00  0.00           H  
ATOM   1975 HD12 ILE A 130       8.896   5.221 -12.365  1.00  0.00           H  
ATOM   1976 HD13 ILE A 130       7.814   5.208 -10.987  1.00  0.00           H  
ATOM   1977  N   THR A 131      10.769   6.169  -5.867  1.00  0.00           N  
ATOM   1979  CA  THR A 131      10.353   5.877  -4.495  1.00  0.00           C  
ATOM   1981  C   THR A 131       8.836   5.749  -4.458  1.00  0.00           C  
ATOM   1984  O   THR A 131       8.114   6.594  -4.987  1.00  0.00           O  
ATOM   1982  CB  THR A 131      10.829   6.964  -3.528  1.00  0.00           C  
ATOM   1985  CG2 THR A 131      10.500   6.643  -2.070  1.00  0.00           C  
ATOM   1989  OG1 THR A 131      12.231   7.078  -3.603  1.00  0.00           O  
ATOM   1978  H   THR A 131      10.654   7.119  -6.190  1.00  0.00           H  
ATOM   1980  HA  THR A 131      10.798   4.934  -4.175  1.00  0.00           H  
ATOM   1983  HB  THR A 131      10.378   7.919  -3.799  1.00  0.00           H  
ATOM   1990  HG1 THR A 131      12.505   7.709  -2.934  1.00  0.00           H  
ATOM   1986 HG21 THR A 131      10.947   5.690  -1.786  1.00  0.00           H  
ATOM   1987 HG22 THR A 131      10.892   7.425  -1.420  1.00  0.00           H  
ATOM   1988 HG23 THR A 131       9.421   6.587  -1.926  1.00  0.00           H  
ATOM   1991  N   TYR A 132       8.337   4.695  -3.825  1.00  0.00           N  
ATOM   1993  CA  TYR A 132       6.914   4.434  -3.669  1.00  0.00           C  
ATOM   1995  C   TYR A 132       6.548   4.505  -2.198  1.00  0.00           C  
ATOM   1999  O   TYR A 132       7.043   3.723  -1.386  1.00  0.00           O  
ATOM   1996  CB  TYR A 132       6.558   3.061  -4.238  1.00  0.00           C  
ATOM   2000  CG  TYR A 132       6.852   2.890  -5.709  1.00  0.00           C  
ATOM   2001  CD1 TYR A 132       5.868   3.192  -6.668  1.00  0.00           C  
ATOM   2003  CD2 TYR A 132       8.114   2.419  -6.113  1.00  0.00           C  
ATOM   2005  CE1 TYR A 132       6.133   2.974  -8.031  1.00  0.00           C  
ATOM   2007  CE2 TYR A 132       8.388   2.209  -7.472  1.00  0.00           C  
ATOM   2011  CZ  TYR A 132       7.389   2.474  -8.430  1.00  0.00           C  
ATOM   2009  OH  TYR A 132       7.636   2.226  -9.738  1.00  0.00           O  
ATOM   1992  H   TYR A 132       8.982   4.077  -3.352  1.00  0.00           H  
ATOM   1994  HA  TYR A 132       6.333   5.183  -4.208  1.00  0.00           H  
ATOM   1997  HB2 TYR A 132       5.495   2.882  -4.074  1.00  0.00           H  
ATOM   1998  HB3 TYR A 132       7.111   2.300  -3.688  1.00  0.00           H  
ATOM   2002  HD1 TYR A 132       4.914   3.589  -6.355  1.00  0.00           H  
ATOM   2004  HD2 TYR A 132       8.887   2.246  -5.378  1.00  0.00           H  
ATOM   2006  HE1 TYR A 132       5.381   3.192  -8.775  1.00  0.00           H  
ATOM   2008  HE2 TYR A 132       9.365   1.859  -7.770  1.00  0.00           H  
ATOM   2010  HH  TYR A 132       8.554   1.965  -9.844  1.00  0.00           H  
ATOM   2012  N   ARG A 133       5.622   5.398  -1.863  1.00  0.00           N  
ATOM   2014  CA  ARG A 133       4.977   5.419  -0.553  1.00  0.00           C  
ATOM   2016  C   ARG A 133       3.520   5.014  -0.696  1.00  0.00           C  
ATOM   2020  O   ARG A 133       2.862   5.367  -1.673  1.00  0.00           O  
ATOM   2017  CB  ARG A 133       5.172   6.786   0.110  1.00  0.00           C  
ATOM   2021  CG  ARG A 133       6.648   7.052   0.446  1.00  0.00           C  
ATOM   2024  CD  ARG A 133       6.841   8.463   1.010  1.00  0.00           C  
ATOM   2027  NE  ARG A 133       6.608   9.508  -0.013  1.00  0.00           N  
ATOM   2035  CZ  ARG A 133       6.196  10.747   0.181  1.00  0.00           C  
ATOM   2029  NH1 ARG A 133       5.921  11.202   1.374  1.00  0.00           N1+
ATOM   2032  NH2 ARG A 133       6.054  11.556  -0.829  1.00  0.00           N  
ATOM   2013  H   ARG A 133       5.298   6.051  -2.562  1.00  0.00           H  
ATOM   2015  HA  ARG A 133       5.441   4.672   0.092  1.00  0.00           H  
ATOM   2018  HB2 ARG A 133       4.821   7.566  -0.566  1.00  0.00           H  
ATOM   2019  HB3 ARG A 133       4.586   6.826   1.029  1.00  0.00           H  
ATOM   2022  HG2 ARG A 133       7.268   6.942  -0.443  1.00  0.00           H  
ATOM   2023  HG3 ARG A 133       6.980   6.325   1.188  1.00  0.00           H  
ATOM   2025  HD2 ARG A 133       6.166   8.591   1.856  1.00  0.00           H  
ATOM   2026  HD3 ARG A 133       7.867   8.549   1.370  1.00  0.00           H  
ATOM   2028  HE  ARG A 133       6.796   9.270  -0.977  1.00  0.00           H  
ATOM   2030 HH11 ARG A 133       5.646  12.168   1.483  1.00  0.00           H  
ATOM   2031 HH12 ARG A 133       6.048  10.591   2.168  1.00  0.00           H  
ATOM   2033 HH21 ARG A 133       6.352  11.292  -1.757  1.00  0.00           H  
ATOM   2034 HH22 ARG A 133       5.673  12.488  -0.750  1.00  0.00           H  
ATOM   2036  N   LEU A 134       3.019   4.274   0.280  1.00  0.00           N  
ATOM   2038  CA  LEU A 134       1.610   3.950   0.404  1.00  0.00           C  
ATOM   2040  C   LEU A 134       1.036   4.724   1.573  1.00  0.00           C  
ATOM   2044  O   LEU A 134       1.591   4.694   2.671  1.00  0.00           O  
ATOM   2041  CB  LEU A 134       1.433   2.441   0.601  1.00  0.00           C  
ATOM   2045  CG  LEU A 134      -0.024   1.966   0.480  1.00  0.00           C  
ATOM   2047  CD1 LEU A 134      -0.613   2.328  -0.886  1.00  0.00           C  
ATOM   2051  CD2 LEU A 134      -0.061   0.448   0.652  1.00  0.00           C  
ATOM   2037  H   LEU A 134       3.622   4.039   1.056  1.00  0.00           H  
ATOM   2039  HA  LEU A 134       1.091   4.256  -0.504  1.00  0.00           H  
ATOM   2042  HB2 LEU A 134       1.818   2.164   1.582  1.00  0.00           H  
ATOM   2043  HB3 LEU A 134       2.029   1.918  -0.146  1.00  0.00           H  
ATOM   2046  HG  LEU A 134      -0.631   2.423   1.262  1.00  0.00           H  
ATOM   2048 HD11 LEU A 134      -1.488   1.711  -1.092  1.00  0.00           H  
ATOM   2049 HD12 LEU A 134       0.123   2.166  -1.674  1.00  0.00           H  
ATOM   2050 HD13 LEU A 134      -0.930   3.370  -0.889  1.00  0.00           H  
ATOM   2052 HD21 LEU A 134       0.598  -0.032  -0.072  1.00  0.00           H  
ATOM   2053 HD22 LEU A 134       0.277   0.186   1.655  1.00  0.00           H  
ATOM   2054 HD23 LEU A 134      -1.078   0.077   0.520  1.00  0.00           H  
ATOM   2055  N   ARG A 135      -0.083   5.393   1.330  1.00  0.00           N  
ATOM   2057  CA  ARG A 135      -0.867   6.043   2.365  1.00  0.00           C  
ATOM   2059  C   ARG A 135      -2.197   5.323   2.534  1.00  0.00           C  
ATOM   2063  O   ARG A 135      -2.894   5.102   1.548  1.00  0.00           O  
ATOM   2060  CB  ARG A 135      -1.001   7.520   2.014  1.00  0.00           C  
ATOM   2064  CG  ARG A 135      -1.911   8.209   3.022  1.00  0.00           C  
ATOM   2067  CD  ARG A 135      -1.992   9.698   2.762  1.00  0.00           C  
ATOM   2070  NE  ARG A 135      -2.755  10.052   1.562  1.00  0.00           N  
ATOM   2078  CZ  ARG A 135      -3.333  11.230   1.463  1.00  0.00           C  
ATOM   2072  NH1 ARG A 135      -2.916  12.257   2.161  1.00  0.00           N1+
ATOM   2075  NH2 ARG A 135      -4.356  11.381   0.674  1.00  0.00           N  
ATOM   2056  H   ARG A 135      -0.454   5.391   0.391  1.00  0.00           H  
ATOM   2058  HA  ARG A 135      -0.339   5.979   3.316  1.00  0.00           H  
ATOM   2061  HB2 ARG A 135      -1.408   7.623   1.008  1.00  0.00           H  
ATOM   2062  HB3 ARG A 135      -0.013   7.980   2.042  1.00  0.00           H  
ATOM   2065  HG2 ARG A 135      -2.918   7.795   2.972  1.00  0.00           H  
ATOM   2066  HG3 ARG A 135      -1.518   8.053   4.027  1.00  0.00           H  
ATOM   2068  HD2 ARG A 135      -2.592  10.082   3.587  1.00  0.00           H  
ATOM   2069  HD3 ARG A 135      -0.999  10.147   2.772  1.00  0.00           H  
ATOM   2071  HE  ARG A 135      -3.126   9.292   1.009  1.00  0.00           H  
ATOM   2073 HH11 ARG A 135      -3.582  12.983   2.385  1.00  0.00           H  
ATOM   2074 HH12 ARG A 135      -2.290  12.029   2.920  1.00  0.00           H  
ATOM   2076 HH21 ARG A 135      -4.911  12.222   0.737  1.00  0.00           H  
ATOM   2077 HH22 ARG A 135      -4.866  10.543   0.432  1.00  0.00           H  
ATOM   2079  N   ILE A 136      -2.543   5.011   3.777  1.00  0.00           N  
ATOM   2081  CA  ILE A 136      -3.812   4.399   4.176  1.00  0.00           C  
ATOM   2083  C   ILE A 136      -4.515   5.363   5.126  1.00  0.00           C  
ATOM   2086  O   ILE A 136      -3.896   5.812   6.091  1.00  0.00           O  
ATOM   2084  CB  ILE A 136      -3.583   3.028   4.850  1.00  0.00           C  
ATOM   2087  CG1 ILE A 136      -2.642   2.097   4.055  1.00  0.00           C  
ATOM   2090  CG2 ILE A 136      -4.928   2.335   5.133  1.00  0.00           C  
ATOM   2094  CD1 ILE A 136      -3.192   1.608   2.715  1.00  0.00           C  
ATOM   2080  H   ILE A 136      -1.909   5.270   4.520  1.00  0.00           H  
ATOM   2082  HA  ILE A 136      -4.442   4.250   3.299  1.00  0.00           H  
ATOM   2085  HB  ILE A 136      -3.099   3.205   5.811  1.00  0.00           H  
ATOM   2088 HG12 ILE A 136      -2.429   1.223   4.670  1.00  0.00           H  
ATOM   2089 HG13 ILE A 136      -1.686   2.591   3.882  1.00  0.00           H  
ATOM   2091 HG21 ILE A 136      -5.523   2.924   5.832  1.00  0.00           H  
ATOM   2092 HG22 ILE A 136      -4.757   1.353   5.573  1.00  0.00           H  
ATOM   2093 HG23 ILE A 136      -5.503   2.222   4.213  1.00  0.00           H  
ATOM   2095 HD11 ILE A 136      -3.469   2.459   2.091  1.00  0.00           H  
ATOM   2096 HD12 ILE A 136      -2.427   1.023   2.206  1.00  0.00           H  
ATOM   2097 HD13 ILE A 136      -4.053   0.961   2.884  1.00  0.00           H  
ATOM   2098  N   GLN A 137      -5.777   5.683   4.853  1.00  0.00           N  
ATOM   2100  CA  GLN A 137      -6.608   6.573   5.670  1.00  0.00           C  
ATOM   2102  C   GLN A 137      -7.891   5.841   6.074  1.00  0.00           C  
ATOM   2106  O   GLN A 137      -8.461   5.163   5.226  1.00  0.00           O  
ATOM   2103  CB  GLN A 137      -6.933   7.870   4.907  1.00  0.00           C  
ATOM   2107  CG  GLN A 137      -5.691   8.604   4.372  1.00  0.00           C  
ATOM   2110  CD  GLN A 137      -6.040   9.823   3.524  1.00  0.00           C  
ATOM   2111  NE2 GLN A 137      -5.744  11.024   3.955  1.00  0.00           N  
ATOM   2114  OE1 GLN A 137      -6.516   9.742   2.403  1.00  0.00           O  
ATOM   2099  H   GLN A 137      -6.212   5.280   4.036  1.00  0.00           H  
ATOM   2101  HA  GLN A 137      -6.066   6.836   6.578  1.00  0.00           H  
ATOM   2104  HB2 GLN A 137      -7.589   7.628   4.071  1.00  0.00           H  
ATOM   2105  HB3 GLN A 137      -7.477   8.540   5.573  1.00  0.00           H  
ATOM   2108  HG2 GLN A 137      -5.100   7.932   3.749  1.00  0.00           H  
ATOM   2109  HG3 GLN A 137      -5.088   8.919   5.224  1.00  0.00           H  
ATOM   2112 HE21 GLN A 137      -5.236  11.131   4.821  1.00  0.00           H  
ATOM   2113 HE22 GLN A 137      -6.267  11.789   3.551  1.00  0.00           H  
ATOM   2115  N   SER A 138      -8.327   5.963   7.328  1.00  0.00           N  
ATOM   2117  CA  SER A 138      -9.516   5.307   7.899  1.00  0.00           C  
ATOM   2119  C   SER A 138     -10.538   6.271   8.493  1.00  0.00           C  
ATOM   2123  O   SER A 138     -10.214   7.465   8.710  1.00  0.00           O  
ATOM   2120  CB  SER A 138      -9.097   4.277   8.944  1.00  0.00           C  
ATOM   2124  OG  SER A 138      -8.392   4.894  10.017  1.00  0.00           O  
ATOM   2126  OXT SER A 138     -11.628   5.759   8.818  1.00  0.00           O1-
ATOM   2116  H   SER A 138      -7.856   6.612   7.942  1.00  0.00           H  
ATOM   2118  HA  SER A 138     -10.059   4.780   7.113  1.00  0.00           H  
ATOM   2121  HB2 SER A 138      -9.998   3.784   9.309  1.00  0.00           H  
ATOM   2122  HB3 SER A 138      -8.459   3.537   8.461  1.00  0.00           H  
ATOM   2125  HG  SER A 138      -8.103   4.232  10.649  1.00  0.00           H  
TER   
END
