# Supplementary material for: The structural repertoire of Fusarium oxysporum f. sp. lycopersici effectors revealed by experimental and computational studies
Source: eLife. 2024 Feb 27;12:RP89280. doi: 10.7554/eLife.89280 (PMC10942635; doi:10.7554/eLife.89280)
Supplement: Source data 1. [file elife-89280-data1.zip › AlphaFold pdb files/SIX11_AF.pdb]

ATOM      1  N   ILE A   1      -7.964   8.266   3.718  1.00  0.00           N  
ATOM      5  CA  ILE A   1      -6.493   8.475   3.738  1.00  0.00           C  
ATOM      7  C   ILE A   1      -5.934   7.596   2.652  1.00  0.00           C  
ATOM     10  O   ILE A   1      -6.020   6.378   2.755  1.00  0.00           O  
ATOM      8  CB  ILE A   1      -5.791   8.148   5.085  1.00  0.00           C  
ATOM     11  CG1 ILE A   1      -6.321   9.062   6.210  1.00  0.00           C  
ATOM     14  CG2 ILE A   1      -4.259   8.310   4.955  1.00  0.00           C  
ATOM     18  CD1 ILE A   1      -5.778   8.707   7.597  1.00  0.00           C  
ATOM      2  H   ILE A   1      -8.333   8.224   2.778  1.00  0.00           H  
ATOM      6  HA  ILE A   1      -6.274   9.511   3.482  1.00  0.00           H  
ATOM      9  HB  ILE A   1      -6.006   7.113   5.352  1.00  0.00           H  
ATOM     12 HG12 ILE A   1      -7.406   8.970   6.258  1.00  0.00           H  
ATOM     13 HG13 ILE A   1      -6.077  10.101   5.989  1.00  0.00           H  
ATOM     15 HG21 ILE A   1      -3.765   8.029   5.885  1.00  0.00           H  
ATOM     16 HG22 ILE A   1      -3.854   7.646   4.191  1.00  0.00           H  
ATOM     17 HG23 ILE A   1      -3.993   9.340   4.716  1.00  0.00           H  
ATOM     19 HD11 ILE A   1      -6.331   9.259   8.357  1.00  0.00           H  
ATOM     20 HD12 ILE A   1      -4.722   8.961   7.682  1.00  0.00           H  
ATOM     21 HD13 ILE A   1      -5.919   7.638   7.757  1.00  0.00           H  
ATOM      3  H2  ILE A   1      -8.463   8.946   4.272  1.00  0.00           H  
ATOM      4  H3  ILE A   1      -8.170   7.350   4.090  1.00  0.00           H  
ATOM     22  N   ASN A   2      -5.400   8.209   1.601  1.00  0.00           N  
ATOM     24  CA  ASN A   2      -4.767   7.432   0.550  1.00  0.00           C  
ATOM     26  C   ASN A   2      -3.463   6.852   1.087  1.00  0.00           C  
ATOM     30  O   ASN A   2      -2.693   7.571   1.715  1.00  0.00           O  
ATOM     27  CB  ASN A   2      -4.562   8.296  -0.697  1.00  0.00           C  
ATOM     31  CG  ASN A   2      -5.886   8.702  -1.309  1.00  0.00           C  
ATOM     32  ND2 ASN A   2      -6.093   9.974  -1.556  1.00  0.00           N  
ATOM     35  OD1 ASN A   2      -6.759   7.894  -1.560  1.00  0.00           O  
ATOM     23  H   ASN A   2      -5.307   9.215   1.578  1.00  0.00           H  
ATOM     25  HA  ASN A   2      -5.427   6.608   0.281  1.00  0.00           H  
ATOM     28  HB2 ASN A   2      -4.010   7.728  -1.445  1.00  0.00           H  
ATOM     29  HB3 ASN A   2      -3.984   9.182  -0.432  1.00  0.00           H  
ATOM     33 HD21 ASN A   2      -5.365  10.660  -1.416  1.00  0.00           H  
ATOM     34 HD22 ASN A   2      -6.988  10.196  -1.967  1.00  0.00           H  
ATOM     36  N   ILE A   3      -3.235   5.575   0.832  1.00  0.00           N  
ATOM     38  CA  ILE A   3      -2.002   4.867   1.141  1.00  0.00           C  
ATOM     40  C   ILE A   3      -1.513   4.238  -0.144  1.00  0.00           C  
ATOM     43  O   ILE A   3      -2.291   3.684  -0.921  1.00  0.00           O  
ATOM     41  CB  ILE A   3      -2.206   3.816   2.250  1.00  0.00           C  
ATOM     44  CG1 ILE A   3      -2.754   4.434   3.549  1.00  0.00           C  
ATOM     47  CG2 ILE A   3      -0.915   3.022   2.524  1.00  0.00           C  
ATOM     51  CD1 ILE A   3      -1.819   5.444   4.219  1.00  0.00           C  
ATOM     37  H   ILE A   3      -3.953   5.052   0.352  1.00  0.00           H  
ATOM     39  HA  ILE A   3      -1.246   5.578   1.475  1.00  0.00           H  
ATOM     42  HB  ILE A   3      -2.956   3.103   1.906  1.00  0.00           H  
ATOM     45 HG12 ILE A   3      -2.951   3.627   4.255  1.00  0.00           H  
ATOM     46 HG13 ILE A   3      -3.710   4.919   3.350  1.00  0.00           H  
ATOM     48 HG21 ILE A   3      -0.657   2.400   1.666  1.00  0.00           H  
ATOM     49 HG22 ILE A   3      -0.087   3.696   2.743  1.00  0.00           H  
ATOM     50 HG23 ILE A   3      -1.067   2.365   3.380  1.00  0.00           H  
ATOM     52 HD11 ILE A   3      -1.556   6.250   3.533  1.00  0.00           H  
ATOM     53 HD12 ILE A   3      -0.904   4.953   4.551  1.00  0.00           H  
ATOM     54 HD13 ILE A   3      -2.322   5.875   5.084  1.00  0.00           H  
ATOM     55  N   CYS A   4      -0.217   4.332  -0.361  1.00  0.00           N  
ATOM     57  CA  CYS A   4       0.438   3.753  -1.503  1.00  0.00           C  
ATOM     59  C   CYS A   4       1.451   2.726  -1.044  1.00  0.00           C  
ATOM     63  O   CYS A   4       2.386   3.069  -0.327  1.00  0.00           O  
ATOM     60  CB  CYS A   4       1.101   4.879  -2.242  1.00  0.00           C  
ATOM     64  SG  CYS A   4       2.091   4.353  -3.626  1.00  0.00           S  
ATOM     56  H   CYS A   4       0.357   4.803   0.324  1.00  0.00           H  
ATOM     58  HA  CYS A   4      -0.283   3.285  -2.173  1.00  0.00           H  
ATOM     61  HB2 CYS A   4       0.325   5.553  -2.606  1.00  0.00           H  
ATOM     62  HB3 CYS A   4       1.741   5.429  -1.553  1.00  0.00           H  
ATOM     65  N   CYS A   5       1.270   1.484  -1.469  1.00  0.00           N  
ATOM     67  CA  CYS A   5       2.178   0.396  -1.151  1.00  0.00           C  
ATOM     69  C   CYS A   5       2.972   0.008  -2.388  1.00  0.00           C  
ATOM     73  O   CYS A   5       2.377  -0.336  -3.407  1.00  0.00           O  
ATOM     70  CB  CYS A   5       1.402  -0.775  -0.571  1.00  0.00           C  
ATOM     74  SG  CYS A   5       0.490  -0.381   0.945  1.00  0.00           S  
ATOM     66  H   CYS A   5       0.503   1.302  -2.100  1.00  0.00           H  
ATOM     68  HA  CYS A   5       2.873   0.716  -0.374  1.00  0.00           H  
ATOM     71  HB2 CYS A   5       2.092  -1.591  -0.357  1.00  0.00           H  
ATOM     72  HB3 CYS A   5       0.705  -1.119  -1.336  1.00  0.00           H  
ATOM     75  N   SER A   6       4.298   0.051  -2.292  1.00  0.00           N  
ATOM     77  CA  SER A   6       5.201  -0.272  -3.398  1.00  0.00           C  
ATOM     79  C   SER A   6       6.122  -1.440  -3.073  1.00  0.00           C  
ATOM     83  O   SER A   6       6.500  -1.659  -1.921  1.00  0.00           O  
ATOM     80  CB  SER A   6       6.015   0.951  -3.828  1.00  0.00           C  
ATOM     84  OG  SER A   6       5.150   2.004  -4.210  1.00  0.00           O  
ATOM     76  H   SER A   6       4.703   0.358  -1.419  1.00  0.00           H  
ATOM     78  HA  SER A   6       4.606  -0.572  -4.261  1.00  0.00           H  
ATOM     81  HB2 SER A   6       6.644   0.684  -4.677  1.00  0.00           H  
ATOM     82  HB3 SER A   6       6.652   1.278  -3.006  1.00  0.00           H  
ATOM     85  HG  SER A   6       4.789   2.399  -3.412  1.00  0.00           H  
ATOM     86  N   SER A   7       6.510  -2.167  -4.114  1.00  0.00           N  
ATOM     88  CA  SER A   7       7.476  -3.258  -4.084  1.00  0.00           C  
ATOM     90  C   SER A   7       8.534  -2.994  -5.175  1.00  0.00           C  
ATOM     94  O   SER A   7       8.159  -2.657  -6.294  1.00  0.00           O  
ATOM     91  CB  SER A   7       6.715  -4.574  -4.305  1.00  0.00           C  
ATOM     95  OG  SER A   7       7.132  -5.622  -3.452  1.00  0.00           O  
ATOM     87  H   SER A   7       6.139  -1.919  -5.021  1.00  0.00           H  
ATOM     89  HA  SER A   7       7.950  -3.269  -3.102  1.00  0.00           H  
ATOM     92  HB2 SER A   7       5.653  -4.408  -4.128  1.00  0.00           H  
ATOM     93  HB3 SER A   7       6.842  -4.883  -5.342  1.00  0.00           H  
ATOM     96  HG  SER A   7       7.106  -5.337  -2.535  1.00  0.00           H  
ATOM     97  N   PHE A   8       9.832  -3.099  -4.862  1.00  0.00           N  
ATOM     99  CA  PHE A   8      10.981  -2.729  -5.707  1.00  0.00           C  
ATOM    101  C   PHE A   8      11.968  -3.879  -5.955  1.00  0.00           C  
ATOM    105  O   PHE A   8      12.638  -4.329  -5.021  1.00  0.00           O  
ATOM    102  CB  PHE A   8      11.784  -1.609  -5.036  1.00  0.00           C  
ATOM    106  CG  PHE A   8      10.984  -0.406  -4.615  1.00  0.00           C  
ATOM    107  CD1 PHE A   8      10.736   0.627  -5.533  1.00  0.00           C  
ATOM    109  CD2 PHE A   8      10.514  -0.307  -3.293  1.00  0.00           C  
ATOM    111  CE1 PHE A   8      10.026   1.767  -5.114  1.00  0.00           C  
ATOM    113  CE2 PHE A   8       9.790   0.825  -2.888  1.00  0.00           C  
ATOM    115  CZ  PHE A   8       9.546   1.862  -3.801  1.00  0.00           C  
ATOM     98  H   PHE A   8      10.067  -3.412  -3.931  1.00  0.00           H  
ATOM    100  HA  PHE A   8      10.612  -2.361  -6.664  1.00  0.00           H  
ATOM    103  HB2 PHE A   8      12.564  -1.286  -5.725  1.00  0.00           H  
ATOM    104  HB3 PHE A   8      12.283  -2.000  -4.149  1.00  0.00           H  
ATOM    108  HD1 PHE A   8      11.092   0.546  -6.550  1.00  0.00           H  
ATOM    110  HD2 PHE A   8      10.711  -1.101  -2.587  1.00  0.00           H  
ATOM    112  HE1 PHE A   8       9.830   2.588  -5.788  1.00  0.00           H  
ATOM    114  HE2 PHE A   8       9.423   0.903  -1.875  1.00  0.00           H  
ATOM    116  HZ  PHE A   8       8.983   2.732  -3.497  1.00  0.00           H  
ATOM    117  N   ALA A   9      12.124  -4.302  -7.207  1.00  0.00           N  
ATOM    119  CA  ALA A   9      12.900  -5.468  -7.607  1.00  0.00           C  
ATOM    121  C   ALA A   9      14.311  -5.484  -6.996  1.00  0.00           C  
ATOM    126  O   ALA A   9      15.190  -4.700  -7.354  1.00  0.00           O  
ATOM    122  CB  ALA A   9      12.934  -5.495  -9.123  1.00  0.00           C  
ATOM    118  H   ALA A   9      11.705  -3.742  -7.935  1.00  0.00           H  
ATOM    120  HA  ALA A   9      12.368  -6.359  -7.273  1.00  0.00           H  
ATOM    123  HB1 ALA A   9      13.475  -4.628  -9.500  1.00  0.00           H  
ATOM    124  HB2 ALA A   9      13.421  -6.408  -9.466  1.00  0.00           H  
ATOM    125  HB3 ALA A   9      11.907  -5.470  -9.487  1.00  0.00           H  
ATOM    127  N   GLY A  10      14.493  -6.389  -6.035  1.00  0.00           N  
ATOM    129  CA  GLY A  10      15.674  -6.485  -5.176  1.00  0.00           C  
ATOM    132  C   GLY A  10      15.332  -6.976  -3.767  1.00  0.00           C  
ATOM    133  O   GLY A  10      16.141  -7.668  -3.160  1.00  0.00           O  
ATOM    128  H   GLY A  10      13.695  -6.958  -5.796  1.00  0.00           H  
ATOM    130  HA2 GLY A  10      16.394  -7.172  -5.621  1.00  0.00           H  
ATOM    131  HA3 GLY A  10      16.137  -5.503  -5.084  1.00  0.00           H  
ATOM    134  N   HIS A  11      14.114  -6.698  -3.281  1.00  0.00           N  
ATOM    136  CA  HIS A  11      13.653  -7.100  -1.938  1.00  0.00           C  
ATOM    138  C   HIS A  11      12.188  -7.586  -1.891  1.00  0.00           C  
ATOM    142  O   HIS A  11      11.556  -7.570  -0.839  1.00  0.00           O  
ATOM    139  CB  HIS A  11      13.900  -5.926  -0.969  1.00  0.00           C  
ATOM    143  CG  HIS A  11      15.361  -5.706  -0.676  1.00  0.00           C  
ATOM    144  CD2 HIS A  11      16.126  -4.625  -1.020  1.00  0.00           C  
ATOM    146  ND1 HIS A  11      16.184  -6.594  -0.024  1.00  0.00           N  
ATOM    148  CE1 HIS A  11      17.417  -6.066   0.016  1.00  0.00           C  
ATOM    150  NE2 HIS A  11      17.431  -4.858  -0.570  1.00  0.00           N  
ATOM    135  H   HIS A  11      13.525  -6.075  -3.814  1.00  0.00           H  
ATOM    137  HA  HIS A  11      14.247  -7.949  -1.600  1.00  0.00           H  
ATOM    140  HB2 HIS A  11      13.463  -5.015  -1.378  1.00  0.00           H  
ATOM    141  HB3 HIS A  11      13.415  -6.129  -0.015  1.00  0.00           H  
ATOM    147  HD1 HIS A  11      15.924  -7.510   0.312  1.00  0.00           H  
ATOM    145  HD2 HIS A  11      15.785  -3.752  -1.556  1.00  0.00           H  
ATOM    149  HE1 HIS A  11      18.283  -6.546   0.447  1.00  0.00           H  
ATOM    151  N   THR A  12      11.593  -7.927  -3.034  1.00  0.00           N  
ATOM    153  CA  THR A  12      10.171  -7.628  -3.278  1.00  0.00           C  
ATOM    155  C   THR A  12       9.479  -8.608  -4.199  1.00  0.00           C  
ATOM    158  O   THR A  12      10.095  -9.099  -5.144  1.00  0.00           O  
ATOM    156  CB  THR A  12      10.089  -6.269  -3.947  1.00  0.00           C  
ATOM    159  CG2 THR A  12      10.394  -5.186  -2.887  1.00  0.00           C  
ATOM    163  OG1 THR A  12      10.948  -6.336  -5.057  1.00  0.00           O  
ATOM    152  H   THR A  12      12.170  -8.007  -3.859  1.00  0.00           H  
ATOM    154  HA  THR A  12       9.618  -7.604  -2.338  1.00  0.00           H  
ATOM    157  HB  THR A  12       9.100  -6.116  -4.379  1.00  0.00           H  
ATOM    164  HG1 THR A  12      10.620  -7.043  -5.617  1.00  0.00           H  
ATOM    160 HG21 THR A  12      10.473  -5.608  -1.885  1.00  0.00           H  
ATOM    161 HG22 THR A  12      11.322  -4.652  -3.090  1.00  0.00           H  
ATOM    162 HG23 THR A  12       9.549  -4.505  -2.785  1.00  0.00           H  
ATOM    165  N   CYS A  13       8.185  -8.814  -3.954  1.00  0.00           N  
ATOM    167  CA  CYS A  13       7.341  -9.776  -4.649  1.00  0.00           C  
ATOM    169  C   CYS A  13       7.629  -9.877  -6.150  1.00  0.00           C  
ATOM    173  O   CYS A  13       7.503  -8.896  -6.889  1.00  0.00           O  
ATOM    170  CB  CYS A  13       5.879  -9.335  -4.569  1.00  0.00           C  
ATOM    174  SG  CYS A  13       5.115  -9.032  -2.984  1.00  0.00           S  
ATOM    166  H   CYS A  13       7.755  -8.290  -3.205  1.00  0.00           H  
ATOM    168  HA  CYS A  13       7.454 -10.755  -4.183  1.00  0.00           H  
ATOM    171  HB2 CYS A  13       5.778  -8.412  -5.139  1.00  0.00           H  
ATOM    172  HB3 CYS A  13       5.279 -10.091  -5.075  1.00  0.00           H  
ATOM    175  N   THR A  14       7.852 -11.095  -6.626  1.00  0.00           N  
ATOM    177  CA  THR A  14       7.612 -11.435  -8.026  1.00  0.00           C  
ATOM    179  C   THR A  14       6.153 -11.157  -8.390  1.00  0.00           C  
ATOM    182  O   THR A  14       5.259 -11.131  -7.537  1.00  0.00           O  
ATOM    180  CB  THR A  14       7.937 -12.904  -8.332  1.00  0.00           C  
ATOM    183  CG2 THR A  14       9.379 -13.281  -8.003  1.00  0.00           C  
ATOM    187  OG1 THR A  14       7.089 -13.750  -7.600  1.00  0.00           O  
ATOM    176  H   THR A  14       7.988 -11.842  -5.960  1.00  0.00           H  
ATOM    178  HA  THR A  14       8.249 -10.804  -8.645  1.00  0.00           H  
ATOM    181  HB  THR A  14       7.769 -13.083  -9.394  1.00  0.00           H  
ATOM    188  HG1 THR A  14       7.462 -13.775  -6.716  1.00  0.00           H  
ATOM    184 HG21 THR A  14       9.588 -13.149  -6.941  1.00  0.00           H  
ATOM    185 HG22 THR A  14      10.062 -12.654  -8.577  1.00  0.00           H  
ATOM    186 HG23 THR A  14       9.551 -14.323  -8.269  1.00  0.00           H  
ATOM    189  N   LYS A  15       5.884 -10.993  -9.687  1.00  0.00           N  
ATOM    191  CA  LYS A  15       4.520 -10.821 -10.199  1.00  0.00           C  
ATOM    193  C   LYS A  15       3.572 -11.943  -9.781  1.00  0.00           C  
ATOM    197  O   LYS A  15       2.404 -11.674  -9.504  1.00  0.00           O  
ATOM    194  CB  LYS A  15       4.599 -10.636 -11.716  1.00  0.00           C  
ATOM    198  CG  LYS A  15       3.224 -10.471 -12.370  1.00  0.00           C  
ATOM    201  CD  LYS A  15       3.412 -10.113 -13.843  1.00  0.00           C  
ATOM    204  CE  LYS A  15       2.057  -9.981 -14.532  1.00  0.00           C  
ATOM    207  NZ  LYS A  15       2.243  -9.831 -15.994  1.00  0.00           N1+
ATOM    190  H   LYS A  15       6.655 -10.989 -10.339  1.00  0.00           H  
ATOM    192  HA  LYS A  15       4.102  -9.924  -9.743  1.00  0.00           H  
ATOM    195  HB2 LYS A  15       5.097 -11.500 -12.156  1.00  0.00           H  
ATOM    196  HB3 LYS A  15       5.199  -9.749 -11.919  1.00  0.00           H  
ATOM    199  HG2 LYS A  15       2.674 -11.409 -12.301  1.00  0.00           H  
ATOM    200  HG3 LYS A  15       2.658  -9.686 -11.869  1.00  0.00           H  
ATOM    202  HD2 LYS A  15       3.993 -10.904 -14.319  1.00  0.00           H  
ATOM    203  HD3 LYS A  15       3.957  -9.172 -13.918  1.00  0.00           H  
ATOM    205  HE2 LYS A  15       1.538  -9.120 -14.112  1.00  0.00           H  
ATOM    206  HE3 LYS A  15       1.477 -10.879 -14.319  1.00  0.00           H  
ATOM    208  HZ1 LYS A  15       1.355  -9.774 -16.473  1.00  0.00           H  
ATOM    209  HZ2 LYS A  15       2.746 -10.632 -16.349  1.00  0.00           H  
ATOM    210  HZ3 LYS A  15       2.793  -9.007 -16.190  1.00  0.00           H  
ATOM    211  N   ASP A  16       4.075 -13.169  -9.696  1.00  0.00           N  
ATOM    213  CA  ASP A  16       3.282 -14.333  -9.307  1.00  0.00           C  
ATOM    215  C   ASP A  16       3.011 -14.352  -7.802  1.00  0.00           C  
ATOM    219  O   ASP A  16       1.857 -14.498  -7.404  1.00  0.00           O  
ATOM    216  CB  ASP A  16       3.974 -15.612  -9.790  1.00  0.00           C  
ATOM    220  CG  ASP A  16       4.074 -15.661 -11.319  1.00  0.00           C  
ATOM    221  OD1 ASP A  16       3.208 -15.046 -11.990  1.00  0.00           O  
ATOM    222  OD2 ASP A  16       5.053 -16.261 -11.807  1.00  0.00           O1-
ATOM    212  H   ASP A  16       5.040 -13.322  -9.952  1.00  0.00           H  
ATOM    214  HA  ASP A  16       2.311 -14.283  -9.799  1.00  0.00           H  
ATOM    217  HB2 ASP A  16       4.970 -15.670  -9.351  1.00  0.00           H  
ATOM    218  HB3 ASP A  16       3.398 -16.473  -9.451  1.00  0.00           H  
ATOM    223  N   GLN A  17       4.026 -14.094  -6.964  1.00  0.00           N  
ATOM    225  CA  GLN A  17       3.840 -13.917  -5.516  1.00  0.00           C  
ATOM    227  C   GLN A  17       2.837 -12.804  -5.230  1.00  0.00           C  
ATOM    231  O   GLN A  17       1.902 -12.992  -4.456  1.00  0.00           O  
ATOM    228  CB  GLN A  17       5.168 -13.551  -4.846  1.00  0.00           C  
ATOM    232  CG  GLN A  17       6.127 -14.740  -4.662  1.00  0.00           C  
ATOM    235  CD  GLN A  17       7.551 -14.264  -4.390  1.00  0.00           C  
ATOM    236  NE2 GLN A  17       8.401 -14.994  -3.723  1.00  0.00           N  
ATOM    239  OE1 GLN A  17       7.960 -13.215  -4.859  1.00  0.00           O  
ATOM    224  H   GLN A  17       4.953 -13.975  -7.347  1.00  0.00           H  
ATOM    226  HA  GLN A  17       3.456 -14.837  -5.073  1.00  0.00           H  
ATOM    229  HB2 GLN A  17       4.968 -13.143  -3.855  1.00  0.00           H  
ATOM    230  HB3 GLN A  17       5.633 -12.763  -5.438  1.00  0.00           H  
ATOM    233  HG2 GLN A  17       5.784 -15.352  -3.829  1.00  0.00           H  
ATOM    234  HG3 GLN A  17       6.142 -15.359  -5.559  1.00  0.00           H  
ATOM    237 HE21 GLN A  17       8.198 -15.846  -3.221  1.00  0.00           H  
ATOM    238 HE22 GLN A  17       9.318 -14.609  -3.545  1.00  0.00           H  
ATOM    240  N   TYR A  18       2.972 -11.667  -5.911  1.00  0.00           N  
ATOM    242  CA  TYR A  18       1.988 -10.606  -5.828  1.00  0.00           C  
ATOM    244  C   TYR A  18       0.604 -11.110  -6.220  1.00  0.00           C  
ATOM    248  O   TYR A  18      -0.297 -11.004  -5.408  1.00  0.00           O  
ATOM    245  CB  TYR A  18       2.395  -9.440  -6.708  1.00  0.00           C  
ATOM    249  CG  TYR A  18       1.268  -8.456  -6.905  1.00  0.00           C  
ATOM    250  CD1 TYR A  18       0.526  -8.478  -8.094  1.00  0.00           C  
ATOM    252  CD2 TYR A  18       0.929  -7.561  -5.885  1.00  0.00           C  
ATOM    254  CE1 TYR A  18      -0.419  -7.476  -8.352  1.00  0.00           C  
ATOM    256  CE2 TYR A  18      -0.034  -6.572  -6.122  1.00  0.00           C  
ATOM    260  CZ  TYR A  18      -0.668  -6.498  -7.382  1.00  0.00           C  
ATOM    258  OH  TYR A  18      -1.586  -5.549  -7.664  1.00  0.00           O  
ATOM    241  H   TYR A  18       3.764 -11.560  -6.530  1.00  0.00           H  
ATOM    243  HA  TYR A  18       1.933 -10.255  -4.797  1.00  0.00           H  
ATOM    246  HB2 TYR A  18       2.703  -9.825  -7.680  1.00  0.00           H  
ATOM    247  HB3 TYR A  18       3.251  -8.932  -6.264  1.00  0.00           H  
ATOM    251  HD1 TYR A  18       0.738  -9.233  -8.837  1.00  0.00           H  
ATOM    253  HD2 TYR A  18       1.424  -7.625  -4.927  1.00  0.00           H  
ATOM    255  HE1 TYR A  18      -0.941  -7.450  -9.297  1.00  0.00           H  
ATOM    257  HE2 TYR A  18      -0.245  -5.858  -5.340  1.00  0.00           H  
ATOM    259  HH  TYR A  18      -1.717  -5.105  -6.823  1.00  0.00           H  
ATOM    261  N   ASN A  19       0.399 -11.686  -7.408  1.00  0.00           N  
ATOM    263  CA  ASN A  19      -0.932 -12.133  -7.835  1.00  0.00           C  
ATOM    265  C   ASN A  19      -1.561 -13.134  -6.852  1.00  0.00           C  
ATOM    269  O   ASN A  19      -2.763 -13.044  -6.596  1.00  0.00           O  
ATOM    266  CB  ASN A  19      -0.839 -12.736  -9.242  1.00  0.00           C  
ATOM    270  CG  ASN A  19      -0.692 -11.699 -10.338  1.00  0.00           C  
ATOM    271  ND2 ASN A  19      -0.010 -12.048 -11.402  1.00  0.00           N  
ATOM    274  OD1 ASN A  19      -1.221 -10.591 -10.293  1.00  0.00           O  
ATOM    262  H   ASN A  19       1.185 -11.813  -8.030  1.00  0.00           H  
ATOM    264  HA  ASN A  19      -1.597 -11.270  -7.861  1.00  0.00           H  
ATOM    267  HB2 ASN A  19      -0.002 -13.434  -9.277  1.00  0.00           H  
ATOM    268  HB3 ASN A  19      -1.746 -13.303  -9.451  1.00  0.00           H  
ATOM    272 HD21 ASN A  19       0.199 -11.316 -12.065  1.00  0.00           H  
ATOM    273 HD22 ASN A  19       0.504 -12.917 -11.380  1.00  0.00           H  
ATOM    275  N   ASN A  20      -0.747 -14.016  -6.267  1.00  0.00           N  
ATOM    277  CA  ASN A  20      -1.168 -14.996  -5.269  1.00  0.00           C  
ATOM    279  C   ASN A  20      -1.555 -14.338  -3.934  1.00  0.00           C  
ATOM    283  O   ASN A  20      -2.587 -14.669  -3.351  1.00  0.00           O  
ATOM    280  CB  ASN A  20      -0.030 -16.020  -5.092  1.00  0.00           C  
ATOM    284  CG  ASN A  20       0.183 -16.905  -6.311  1.00  0.00           C  
ATOM    285  ND2 ASN A  20       1.302 -17.586  -6.386  1.00  0.00           N  
ATOM    288  OD1 ASN A  20      -0.655 -17.023  -7.190  1.00  0.00           O  
ATOM    276  H   ASN A  20       0.216 -14.046  -6.568  1.00  0.00           H  
ATOM    278  HA  ASN A  20      -2.053 -15.518  -5.634  1.00  0.00           H  
ATOM    281  HB2 ASN A  20      -0.267 -16.675  -4.253  1.00  0.00           H  
ATOM    282  HB3 ASN A  20       0.899 -15.500  -4.860  1.00  0.00           H  
ATOM    286 HD21 ASN A  20       1.430 -18.143  -7.218  1.00  0.00           H  
ATOM    287 HD22 ASN A  20       2.016 -17.481  -5.679  1.00  0.00           H  
ATOM    289  N   HIS A  21      -0.768 -13.374  -3.453  1.00  0.00           N  
ATOM    291  CA  HIS A  21      -0.994 -12.707  -2.166  1.00  0.00           C  
ATOM    293  C   HIS A  21      -1.988 -11.524  -2.244  1.00  0.00           C  
ATOM    297  O   HIS A  21      -2.645 -11.191  -1.251  1.00  0.00           O  
ATOM    294  CB  HIS A  21       0.369 -12.276  -1.610  1.00  0.00           C  
ATOM    298  CG  HIS A  21       1.286 -13.406  -1.227  1.00  0.00           C  
ATOM    299  CD2 HIS A  21       2.581 -13.589  -1.633  1.00  0.00           C  
ATOM    301  ND1 HIS A  21       1.009 -14.395  -0.311  1.00  0.00           N  
ATOM    303  CE1 HIS A  21       2.100 -15.170  -0.195  1.00  0.00           C  
ATOM    305  NE2 HIS A  21       3.076 -14.730  -0.999  1.00  0.00           N  
ATOM    290  H   HIS A  21       0.091 -13.171  -3.944  1.00  0.00           H  
ATOM    292  HA  HIS A  21      -1.423 -13.427  -1.469  1.00  0.00           H  
ATOM    295  HB2 HIS A  21       0.202 -11.713  -0.692  1.00  0.00           H  
ATOM    296  HB3 HIS A  21       0.870 -11.635  -2.336  1.00  0.00           H  
ATOM    302  HD1 HIS A  21       0.157 -14.504   0.220  1.00  0.00           H  
ATOM    300  HD2 HIS A  21       3.135 -12.948  -2.302  1.00  0.00           H  
ATOM    304  HE1 HIS A  21       2.191 -16.026   0.457  1.00  0.00           H  
ATOM    306  N   ARG A  22      -2.134 -10.922  -3.433  1.00  0.00           N  
ATOM    308  CA  ARG A  22      -2.922  -9.721  -3.779  1.00  0.00           C  
ATOM    310  C   ARG A  22      -4.403  -9.863  -3.481  1.00  0.00           C  
ATOM    314  O   ARG A  22      -5.047  -8.859  -3.191  1.00  0.00           O  
ATOM    311  CB  ARG A  22      -2.709  -9.445  -5.283  1.00  0.00           C  
ATOM    315  CG  ARG A  22      -3.573  -8.382  -5.962  1.00  0.00           C  
ATOM    318  CD  ARG A  22      -3.442  -8.537  -7.486  1.00  0.00           C  
ATOM    321  NE  ARG A  22      -3.859  -7.313  -8.185  1.00  0.00           N  
ATOM    329  CZ  ARG A  22      -4.543  -7.176  -9.297  1.00  0.00           C  
ATOM    323  NH1 ARG A  22      -4.616  -8.149 -10.152  1.00  0.00           N1+
ATOM    326  NH2 ARG A  22      -5.169  -6.060  -9.544  1.00  0.00           N  
ATOM    307  H   ARG A  22      -1.526 -11.273  -4.159  1.00  0.00           H  
ATOM    309  HA  ARG A  22      -2.563  -8.870  -3.200  1.00  0.00           H  
ATOM    312  HB2 ARG A  22      -2.848 -10.384  -5.819  1.00  0.00           H  
ATOM    313  HB3 ARG A  22      -1.682  -9.105  -5.415  1.00  0.00           H  
ATOM    316  HG2 ARG A  22      -4.622  -8.520  -5.702  1.00  0.00           H  
ATOM    317  HG3 ARG A  22      -3.235  -7.397  -5.640  1.00  0.00           H  
ATOM    319  HD2 ARG A  22      -2.407  -8.776  -7.733  1.00  0.00           H  
ATOM    320  HD3 ARG A  22      -4.050  -9.387  -7.796  1.00  0.00           H  
ATOM    322  HE  ARG A  22      -3.491  -6.456  -7.799  1.00  0.00           H  
ATOM    324 HH11 ARG A  22      -5.215  -8.110 -10.964  1.00  0.00           H  
ATOM    325 HH12 ARG A  22      -4.056  -8.968  -9.967  1.00  0.00           H  
ATOM    327 HH21 ARG A  22      -5.810  -5.975 -10.320  1.00  0.00           H  
ATOM    328 HH22 ARG A  22      -5.113  -5.352  -8.826  1.00  0.00           H  
ATOM    330  N   GLN A  23      -4.967 -11.059  -3.638  1.00  0.00           N  
ATOM    332  CA  GLN A  23      -6.411 -11.225  -3.486  1.00  0.00           C  
ATOM    334  C   GLN A  23      -6.851 -11.332  -2.025  1.00  0.00           C  
ATOM    338  O   GLN A  23      -7.883 -10.764  -1.693  1.00  0.00           O  
ATOM    335  CB  GLN A  23      -6.932 -12.387  -4.342  1.00  0.00           C  
ATOM    339  CG  GLN A  23      -6.877 -12.042  -5.842  1.00  0.00           C  
ATOM    342  CD  GLN A  23      -7.832 -12.887  -6.683  1.00  0.00           C  
ATOM    343  NE2 GLN A  23      -8.223 -12.427  -7.852  1.00  0.00           N  
ATOM    346  OE1 GLN A  23      -8.264 -13.964  -6.323  1.00  0.00           O  
ATOM    331  H   GLN A  23      -4.389 -11.847  -3.892  1.00  0.00           H  
ATOM    333  HA  GLN A  23      -6.904 -10.324  -3.851  1.00  0.00           H  
ATOM    336  HB2 GLN A  23      -6.365 -13.296  -4.142  1.00  0.00           H  
ATOM    337  HB3 GLN A  23      -7.972 -12.562  -4.065  1.00  0.00           H  
ATOM    340  HG2 GLN A  23      -5.861 -12.177  -6.213  1.00  0.00           H  
ATOM    341  HG3 GLN A  23      -7.156 -10.997  -5.979  1.00  0.00           H  
ATOM    344 HE21 GLN A  23      -8.862 -13.038  -8.341  1.00  0.00           H  
ATOM    345 HE22 GLN A  23      -7.914 -11.530  -8.200  1.00  0.00           H  
ATOM    347  N   ASN A  24      -6.082 -11.997  -1.156  1.00  0.00           N  
ATOM    349  CA  ASN A  24      -6.639 -12.469   0.120  1.00  0.00           C  
ATOM    351  C   ASN A  24      -5.896 -12.040   1.389  1.00  0.00           C  
ATOM    355  O   ASN A  24      -6.504 -12.051   2.454  1.00  0.00           O  
ATOM    352  CB  ASN A  24      -6.769 -14.000   0.038  1.00  0.00           C  
ATOM    356  CG  ASN A  24      -7.870 -14.434  -0.915  1.00  0.00           C  
ATOM    357  ND2 ASN A  24      -7.694 -15.529  -1.614  1.00  0.00           N  
ATOM    360  OD1 ASN A  24      -8.897 -13.799  -1.060  1.00  0.00           O  
ATOM    348  H   ASN A  24      -5.213 -12.394  -1.484  1.00  0.00           H  
ATOM    350  HA  ASN A  24      -7.644 -12.069   0.254  1.00  0.00           H  
ATOM    353  HB2 ASN A  24      -5.818 -14.440  -0.264  1.00  0.00           H  
ATOM    354  HB3 ASN A  24      -7.029 -14.392   1.021  1.00  0.00           H  
ATOM    358 HD21 ASN A  24      -8.452 -15.776  -2.235  1.00  0.00           H  
ATOM    359 HD22 ASN A  24      -6.862 -16.092  -1.509  1.00  0.00           H  
ATOM    361  N   VAL A  25      -4.609 -11.690   1.333  1.00  0.00           N  
ATOM    363  CA  VAL A  25      -3.806 -11.608   2.573  1.00  0.00           C  
ATOM    365  C   VAL A  25      -3.189 -10.236   2.776  1.00  0.00           C  
ATOM    368  O   VAL A  25      -3.309  -9.672   3.859  1.00  0.00           O  
ATOM    366  CB  VAL A  25      -2.759 -12.736   2.614  1.00  0.00           C  
ATOM    369  CG1 VAL A  25      -1.947 -12.705   3.911  1.00  0.00           C  
ATOM    373  CG2 VAL A  25      -3.437 -14.112   2.519  1.00  0.00           C  
ATOM    362  H   VAL A  25      -4.143 -11.655   0.438  1.00  0.00           H  
ATOM    364  HA  VAL A  25      -4.441 -11.759   3.445  1.00  0.00           H  
ATOM    367  HB  VAL A  25      -2.076 -12.625   1.773  1.00  0.00           H  
ATOM    370 HG11 VAL A  25      -1.367 -11.784   3.971  1.00  0.00           H  
ATOM    371 HG12 VAL A  25      -2.610 -12.764   4.775  1.00  0.00           H  
ATOM    372 HG13 VAL A  25      -1.248 -13.540   3.939  1.00  0.00           H  
ATOM    374 HG21 VAL A  25      -2.694 -14.900   2.640  1.00  0.00           H  
ATOM    375 HG22 VAL A  25      -3.909 -14.239   1.544  1.00  0.00           H  
ATOM    376 HG23 VAL A  25      -4.189 -14.212   3.301  1.00  0.00           H  
ATOM    377  N   ILE A  26      -2.601  -9.663   1.725  1.00  0.00           N  
ATOM    379  CA  ILE A  26      -1.875  -8.391   1.829  1.00  0.00           C  
ATOM    381  C   ILE A  26      -2.792  -7.273   2.330  1.00  0.00           C  
ATOM    384  O   ILE A  26      -2.444  -6.550   3.254  1.00  0.00           O  
ATOM    382  CB  ILE A  26      -1.242  -8.044   0.462  1.00  0.00           C  
ATOM    385  CG1 ILE A  26      -0.086  -9.010   0.147  1.00  0.00           C  
ATOM    388  CG2 ILE A  26      -0.731  -6.602   0.449  1.00  0.00           C  
ATOM    392  CD1 ILE A  26       0.469  -8.932  -1.279  1.00  0.00           C  
ATOM    378  H   ILE A  26      -2.551 -10.176   0.856  1.00  0.00           H  
ATOM    380  HA  ILE A  26      -1.082  -8.496   2.570  1.00  0.00           H  
ATOM    383  HB  ILE A  26      -2.003  -8.143  -0.312  1.00  0.00           H  
ATOM    386 HG12 ILE A  26      -0.439 -10.026   0.323  1.00  0.00           H  
ATOM    387 HG13 ILE A  26       0.746  -8.807   0.822  1.00  0.00           H  
ATOM    389 HG21 ILE A  26      -0.038  -6.457   1.277  1.00  0.00           H  
ATOM    390 HG22 ILE A  26      -0.249  -6.364  -0.499  1.00  0.00           H  
ATOM    391 HG23 ILE A  26      -1.564  -5.905   0.544  1.00  0.00           H  
ATOM    393 HD11 ILE A  26       0.846  -7.934  -1.504  1.00  0.00           H  
ATOM    394 HD12 ILE A  26      -0.309  -9.187  -1.999  1.00  0.00           H  
ATOM    395 HD13 ILE A  26       1.307  -9.622  -1.379  1.00  0.00           H  
ATOM    396  N   LEU A  27      -3.980  -7.150   1.737  1.00  0.00           N  
ATOM    398  CA  LEU A  27      -4.915  -6.070   2.053  1.00  0.00           C  
ATOM    400  C   LEU A  27      -5.337  -6.105   3.507  1.00  0.00           C  
ATOM    404  O   LEU A  27      -5.241  -5.100   4.200  1.00  0.00           O  
ATOM    401  CB  LEU A  27      -6.162  -6.185   1.164  1.00  0.00           C  
ATOM    405  CG  LEU A  27      -5.843  -6.197  -0.328  1.00  0.00           C  
ATOM    407  CD1 LEU A  27      -7.123  -6.112  -1.149  1.00  0.00           C  
ATOM    411  CD2 LEU A  27      -4.978  -5.015  -0.653  1.00  0.00           C  
ATOM    397  H   LEU A  27      -4.221  -7.809   1.010  1.00  0.00           H  
ATOM    399  HA  LEU A  27      -4.427  -5.107   1.900  1.00  0.00           H  
ATOM    402  HB2 LEU A  27      -6.702  -7.101   1.404  1.00  0.00           H  
ATOM    403  HB3 LEU A  27      -6.820  -5.346   1.388  1.00  0.00           H  
ATOM    406  HG  LEU A  27      -5.319  -7.115  -0.595  1.00  0.00           H  
ATOM    408 HD11 LEU A  27      -7.789  -6.919  -0.842  1.00  0.00           H  
ATOM    409 HD12 LEU A  27      -7.626  -5.161  -0.972  1.00  0.00           H  
ATOM    410 HD13 LEU A  27      -6.886  -6.261  -2.202  1.00  0.00           H  
ATOM    412 HD21 LEU A  27      -4.918  -4.909  -1.736  1.00  0.00           H  
ATOM    413 HD22 LEU A  27      -3.965  -5.173  -0.282  1.00  0.00           H  
ATOM    414 HD23 LEU A  27      -5.414  -4.153  -0.149  1.00  0.00           H  
ATOM    415  N   ASN A  28      -5.753  -7.286   3.948  1.00  0.00           N  
ATOM    417  CA  ASN A  28      -6.265  -7.490   5.288  1.00  0.00           C  
ATOM    419  C   ASN A  28      -5.173  -7.200   6.316  1.00  0.00           C  
ATOM    423  O   ASN A  28      -5.402  -6.426   7.226  1.00  0.00           O  
ATOM    420  CB  ASN A  28      -6.841  -8.909   5.371  1.00  0.00           C  
ATOM    424  CG  ASN A  28      -8.048  -9.088   4.460  1.00  0.00           C  
ATOM    425  ND2 ASN A  28      -8.279 -10.272   3.947  1.00  0.00           N  
ATOM    428  OD1 ASN A  28      -8.776  -8.167   4.130  1.00  0.00           O  
ATOM    416  H   ASN A  28      -5.754  -8.071   3.312  1.00  0.00           H  
ATOM    418  HA  ASN A  28      -7.068  -6.779   5.484  1.00  0.00           H  
ATOM    421  HB2 ASN A  28      -6.072  -9.639   5.117  1.00  0.00           H  
ATOM    422  HB3 ASN A  28      -7.166  -9.095   6.394  1.00  0.00           H  
ATOM    426 HD21 ASN A  28      -9.094 -10.345   3.356  1.00  0.00           H  
ATOM    427 HD22 ASN A  28      -7.629 -11.037   4.065  1.00  0.00           H  
ATOM    429  N   GLN A  29      -3.944  -7.675   6.106  1.00  0.00           N  
ATOM    431  CA  GLN A  29      -2.854  -7.425   7.053  1.00  0.00           C  
ATOM    433  C   GLN A  29      -2.442  -5.950   7.143  1.00  0.00           C  
ATOM    437  O   GLN A  29      -2.140  -5.468   8.232  1.00  0.00           O  
ATOM    434  CB  GLN A  29      -1.649  -8.282   6.662  1.00  0.00           C  
ATOM    438  CG  GLN A  29      -1.920  -9.765   6.940  1.00  0.00           C  
ATOM    441  CD  GLN A  29      -0.738 -10.650   6.573  1.00  0.00           C  
ATOM    442  NE2 GLN A  29      -0.650 -11.833   7.137  1.00  0.00           N  
ATOM    445  OE1 GLN A  29       0.115 -10.325   5.766  1.00  0.00           O  
ATOM    430  H   GLN A  29      -3.768  -8.265   5.305  1.00  0.00           H  
ATOM    432  HA  GLN A  29      -3.185  -7.714   8.051  1.00  0.00           H  
ATOM    435  HB2 GLN A  29      -0.786  -7.974   7.251  1.00  0.00           H  
ATOM    436  HB3 GLN A  29      -1.421  -8.133   5.607  1.00  0.00           H  
ATOM    439  HG2 GLN A  29      -2.132  -9.889   8.002  1.00  0.00           H  
ATOM    440  HG3 GLN A  29      -2.791 -10.108   6.381  1.00  0.00           H  
ATOM    443 HE21 GLN A  29      -1.320 -12.112   7.840  1.00  0.00           H  
ATOM    444 HE22 GLN A  29       0.182 -12.360   6.916  1.00  0.00           H  
ATOM    446  N   ILE A  30      -2.438  -5.226   6.020  1.00  0.00           N  
ATOM    448  CA  ILE A  30      -2.141  -3.785   6.005  1.00  0.00           C  
ATOM    450  C   ILE A  30      -3.237  -3.010   6.748  1.00  0.00           C  
ATOM    453  O   ILE A  30      -2.944  -2.100   7.525  1.00  0.00           O  
ATOM    451  CB  ILE A  30      -1.988  -3.286   4.548  1.00  0.00           C  
ATOM    454  CG1 ILE A  30      -0.783  -3.952   3.845  1.00  0.00           C  
ATOM    457  CG2 ILE A  30      -1.832  -1.752   4.512  1.00  0.00           C  
ATOM    461  CD1 ILE A  30      -0.748  -3.738   2.333  1.00  0.00           C  
ATOM    447  H   ILE A  30      -2.679  -5.682   5.152  1.00  0.00           H  
ATOM    449  HA  ILE A  30      -1.208  -3.608   6.540  1.00  0.00           H  
ATOM    452  HB  ILE A  30      -2.893  -3.549   4.001  1.00  0.00           H  
ATOM    455 HG12 ILE A  30      -0.757  -5.023   4.046  1.00  0.00           H  
ATOM    456 HG13 ILE A  30       0.145  -3.544   4.244  1.00  0.00           H  
ATOM    458 HG21 ILE A  30      -0.986  -1.449   5.129  1.00  0.00           H  
ATOM    459 HG22 ILE A  30      -2.734  -1.271   4.890  1.00  0.00           H  
ATOM    460 HG23 ILE A  30      -1.684  -1.392   3.494  1.00  0.00           H  
ATOM    462 HD11 ILE A  30      -1.671  -4.111   1.889  1.00  0.00           H  
ATOM    463 HD12 ILE A  30      -0.645  -2.680   2.094  1.00  0.00           H  
ATOM    464 HD13 ILE A  30       0.112  -4.263   1.916  1.00  0.00           H  
ATOM    465  N   ILE A  31      -4.498  -3.388   6.520  1.00  0.00           N  
ATOM    467  CA  ILE A  31      -5.655  -2.812   7.208  1.00  0.00           C  
ATOM    469  C   ILE A  31      -5.599  -3.117   8.695  1.00  0.00           C  
ATOM    472  O   ILE A  31      -5.829  -2.222   9.485  1.00  0.00           O  
ATOM    470  CB  ILE A  31      -6.972  -3.356   6.620  1.00  0.00           C  
ATOM    473  CG1 ILE A  31      -7.134  -2.873   5.178  1.00  0.00           C  
ATOM    476  CG2 ILE A  31      -8.192  -2.870   7.431  1.00  0.00           C  
ATOM    480  CD1 ILE A  31      -8.100  -3.712   4.340  1.00  0.00           C  
ATOM    466  H   ILE A  31      -4.662  -4.160   5.890  1.00  0.00           H  
ATOM    468  HA  ILE A  31      -5.634  -1.728   7.096  1.00  0.00           H  
ATOM    471  HB  ILE A  31      -6.950  -4.445   6.636  1.00  0.00           H  
ATOM    474 HG12 ILE A  31      -7.532  -1.862   5.254  1.00  0.00           H  
ATOM    475 HG13 ILE A  31      -6.175  -2.830   4.661  1.00  0.00           H  
ATOM    477 HG21 ILE A  31      -8.138  -1.793   7.587  1.00  0.00           H  
ATOM    478 HG22 ILE A  31      -8.201  -3.365   8.402  1.00  0.00           H  
ATOM    479 HG23 ILE A  31      -9.121  -3.139   6.928  1.00  0.00           H  
ATOM    481 HD11 ILE A  31      -9.129  -3.527   4.647  1.00  0.00           H  
ATOM    482 HD12 ILE A  31      -7.975  -3.460   3.286  1.00  0.00           H  
ATOM    483 HD13 ILE A  31      -7.882  -4.773   4.462  1.00  0.00           H  
ATOM    484  N   ASP A  32      -5.295  -4.349   9.075  1.00  0.00           N  
ATOM    486  CA  ASP A  32      -5.370  -4.783  10.466  1.00  0.00           C  
ATOM    488  C   ASP A  32      -4.232  -4.207  11.315  1.00  0.00           C  
ATOM    492  O   ASP A  32      -4.399  -4.003  12.517  1.00  0.00           O  
ATOM    489  CB  ASP A  32      -5.347  -6.320  10.519  1.00  0.00           C  
ATOM    493  CG  ASP A  32      -6.596  -6.993   9.930  1.00  0.00           C  
ATOM    494  OD1 ASP A  32      -7.660  -6.335   9.856  1.00  0.00           O  
ATOM    495  OD2 ASP A  32      -6.481  -8.194   9.585  1.00  0.00           O1-
ATOM    485  H   ASP A  32      -5.221  -5.069   8.370  1.00  0.00           H  
ATOM    487  HA  ASP A  32      -6.307  -4.436  10.902  1.00  0.00           H  
ATOM    490  HB2 ASP A  32      -4.461  -6.681   9.997  1.00  0.00           H  
ATOM    491  HB3 ASP A  32      -5.266  -6.629  11.561  1.00  0.00           H  
ATOM    496  N   LYS A  33      -3.063  -3.965  10.707  1.00  0.00           N  
ATOM    498  CA  LYS A  33      -1.875  -3.508  11.433  1.00  0.00           C  
ATOM    500  C   LYS A  33      -1.846  -1.996  11.628  1.00  0.00           C  
ATOM    504  O   LYS A  33      -1.606  -1.532  12.738  1.00  0.00           O  
ATOM    501  CB  LYS A  33      -0.624  -4.024  10.716  1.00  0.00           C  
ATOM    505  CG  LYS A  33       0.625  -3.819  11.578  1.00  0.00           C  
ATOM    508  CD  LYS A  33       1.862  -4.315  10.833  1.00  0.00           C  
ATOM    511  CE  LYS A  33       3.093  -4.035  11.692  1.00  0.00           C  
ATOM    514  NZ  LYS A  33       4.313  -4.593  11.063  1.00  0.00           N1+
ATOM    497  H   LYS A  33      -2.986  -4.202   9.729  1.00  0.00           H  
ATOM    499  HA  LYS A  33      -1.903  -3.935  12.436  1.00  0.00           H  
ATOM    502  HB2 LYS A  33      -0.507  -3.506   9.764  1.00  0.00           H  
ATOM    503  HB3 LYS A  33      -0.740  -5.091  10.522  1.00  0.00           H  
ATOM    506  HG2 LYS A  33       0.749  -2.762  11.811  1.00  0.00           H  
ATOM    507  HG3 LYS A  33       0.515  -4.373  12.510  1.00  0.00           H  
ATOM    509  HD2 LYS A  33       1.763  -5.383  10.642  1.00  0.00           H  
ATOM    510  HD3 LYS A  33       1.946  -3.779   9.888  1.00  0.00           H  
ATOM    512  HE2 LYS A  33       2.935  -4.468  12.680  1.00  0.00           H  
ATOM    513  HE3 LYS A  33       3.177  -2.954  11.808  1.00  0.00           H  
ATOM    515  HZ1 LYS A  33       5.127  -4.398  11.628  1.00  0.00           H  
ATOM    516  HZ2 LYS A  33       4.221  -5.590  10.929  1.00  0.00           H  
ATOM    517  HZ3 LYS A  33       4.448  -4.159  10.161  1.00  0.00           H  
ATOM    518  N   ASP A  34      -2.062  -1.254  10.546  1.00  0.00           N  
ATOM    520  CA  ASP A  34      -1.783   0.184  10.496  1.00  0.00           C  
ATOM    522  C   ASP A  34      -2.984   0.982   9.965  1.00  0.00           C  
ATOM    526  O   ASP A  34      -3.177   2.142  10.317  1.00  0.00           O  
ATOM    523  CB  ASP A  34      -0.536   0.400   9.623  1.00  0.00           C  
ATOM    527  CG  ASP A  34       0.705  -0.368  10.111  1.00  0.00           C  
ATOM    528  OD1 ASP A  34       1.098  -0.238  11.290  1.00  0.00           O  
ATOM    529  OD2 ASP A  34       1.380  -1.034   9.288  1.00  0.00           O1-
ATOM    519  H   ASP A  34      -2.271  -1.737   9.685  1.00  0.00           H  
ATOM    521  HA  ASP A  34      -1.558   0.561  11.494  1.00  0.00           H  
ATOM    524  HB2 ASP A  34      -0.766   0.087   8.604  1.00  0.00           H  
ATOM    525  HB3 ASP A  34      -0.301   1.464   9.602  1.00  0.00           H  
ATOM    530  N   GLY A  35      -3.828   0.374   9.131  1.00  0.00           N  
ATOM    532  CA  GLY A  35      -5.039   0.996   8.609  1.00  0.00           C  
ATOM    535  C   GLY A  35      -6.269   0.842   9.508  1.00  0.00           C  
ATOM    536  O   GLY A  35      -6.258   0.198  10.546  1.00  0.00           O  
ATOM    531  H   GLY A  35      -3.669  -0.601   8.921  1.00  0.00           H  
ATOM    533  HA2 GLY A  35      -5.266   0.527   7.652  1.00  0.00           H  
ATOM    534  HA3 GLY A  35      -4.855   2.056   8.434  1.00  0.00           H  
ATOM    537  N   VAL A  36      -7.385   1.430   9.088  1.00  0.00           N  
ATOM    539  CA  VAL A  36      -8.732   0.984   9.473  1.00  0.00           C  
ATOM    541  C   VAL A  36      -9.592   1.056   8.224  1.00  0.00           C  
ATOM    544  O   VAL A  36      -9.577   2.076   7.526  1.00  0.00           O  
ATOM    542  CB  VAL A  36      -9.367   1.820  10.605  1.00  0.00           C  
ATOM    545  CG1 VAL A  36     -10.772   1.317  10.964  1.00  0.00           C  
ATOM    549  CG2 VAL A  36      -8.539   1.806  11.896  1.00  0.00           C  
ATOM    538  H   VAL A  36      -7.300   2.081   8.321  1.00  0.00           H  
ATOM    540  HA  VAL A  36      -8.675  -0.052   9.807  1.00  0.00           H  
ATOM    543  HB  VAL A  36      -9.475   2.848  10.257  1.00  0.00           H  
ATOM    546 HG11 VAL A  36     -11.452   1.458  10.124  1.00  0.00           H  
ATOM    547 HG12 VAL A  36     -10.735   0.262  11.235  1.00  0.00           H  
ATOM    548 HG13 VAL A  36     -11.163   1.886  11.807  1.00  0.00           H  
ATOM    550 HG21 VAL A  36      -7.550   2.226  11.713  1.00  0.00           H  
ATOM    551 HG22 VAL A  36      -9.028   2.404  12.665  1.00  0.00           H  
ATOM    552 HG23 VAL A  36      -8.419   0.783  12.250  1.00  0.00           H  
ATOM    553  N   ASN A  37     -10.345  -0.012   7.948  1.00  0.00           N  
ATOM    555  CA  ASN A  37     -11.276  -0.094   6.821  1.00  0.00           C  
ATOM    557  C   ASN A  37     -10.643   0.325   5.482  1.00  0.00           C  
ATOM    561  O   ASN A  37     -11.249   1.091   4.730  1.00  0.00           O  
ATOM    558  CB  ASN A  37     -12.555   0.704   7.156  1.00  0.00           C  
ATOM    562  CG  ASN A  37     -13.335   0.124   8.314  1.00  0.00           C  
ATOM    563  ND2 ASN A  37     -14.001   0.943   9.091  1.00  0.00           N  
ATOM    566  OD1 ASN A  37     -13.367  -1.073   8.532  1.00  0.00           O  
ATOM    554  H   ASN A  37     -10.307  -0.799   8.581  1.00  0.00           H  
ATOM    556  HA  ASN A  37     -11.559  -1.139   6.700  1.00  0.00           H  
ATOM    559  HB2 ASN A  37     -13.224   0.700   6.296  1.00  0.00           H  
ATOM    560  HB3 ASN A  37     -12.297   1.741   7.374  1.00  0.00           H  
ATOM    564 HD21 ASN A  37     -14.493   0.519   9.864  1.00  0.00           H  
ATOM    565 HD22 ASN A  37     -13.980   1.943   8.945  1.00  0.00           H  
ATOM    567  N   CYS A  38      -9.415  -0.116   5.181  1.00  0.00           N  
ATOM    569  CA  CYS A  38      -8.830   0.230   3.888  1.00  0.00           C  
ATOM    571  C   CYS A  38      -9.510  -0.507   2.747  1.00  0.00           C  
ATOM    575  O   CYS A  38      -9.705  -1.718   2.762  1.00  0.00           O  
ATOM    572  CB  CYS A  38      -7.307   0.127   3.780  1.00  0.00           C  
ATOM    576  SG  CYS A  38      -6.346   0.716   5.186  1.00  0.00           S  
ATOM    568  H   CYS A  38      -8.928  -0.746   5.802  1.00  0.00           H  
ATOM    570  HA  CYS A  38      -9.053   1.285   3.733  1.00  0.00           H  
ATOM    573  HB2 CYS A  38      -7.008   0.720   2.915  1.00  0.00           H  
ATOM    574  HB3 CYS A  38      -7.016  -0.894   3.535  1.00  0.00           H  
ATOM    577  N   VAL A  39      -9.817   0.247   1.706  1.00  0.00           N  
ATOM    579  CA  VAL A  39     -10.361  -0.269   0.466  1.00  0.00           C  
ATOM    581  C   VAL A  39      -9.303  -0.146  -0.602  1.00  0.00           C  
ATOM    584  O   VAL A  39      -8.717   0.910  -0.832  1.00  0.00           O  
ATOM    582  CB  VAL A  39     -11.658   0.449   0.079  1.00  0.00           C  
ATOM    585  CG1 VAL A  39     -12.227  -0.122  -1.228  1.00  0.00           C  
ATOM    589  CG2 VAL A  39     -12.716   0.272   1.174  1.00  0.00           C  
ATOM    578  H   VAL A  39      -9.706   1.246   1.803  1.00  0.00           H  
ATOM    580  HA  VAL A  39     -10.605  -1.324   0.593  1.00  0.00           H  
ATOM    583  HB  VAL A  39     -11.465   1.513  -0.059  1.00  0.00           H  
ATOM    586 HG11 VAL A  39     -12.365  -1.200  -1.138  1.00  0.00           H  
ATOM    587 HG12 VAL A  39     -11.561   0.097  -2.062  1.00  0.00           H  
ATOM    588 HG13 VAL A  39     -13.192   0.340  -1.437  1.00  0.00           H  
ATOM    590 HG21 VAL A  39     -12.888  -0.787   1.369  1.00  0.00           H  
ATOM    591 HG22 VAL A  39     -12.385   0.750   2.096  1.00  0.00           H  
ATOM    592 HG23 VAL A  39     -13.652   0.742   0.872  1.00  0.00           H  
ATOM    593  N   ARG A  40      -9.087  -1.240  -1.312  1.00  0.00           N  
ATOM    595  CA  ARG A  40      -8.243  -1.247  -2.492  1.00  0.00           C  
ATOM    597  C   ARG A  40      -8.818  -0.365  -3.597  1.00  0.00           C  
ATOM    601  O   ARG A  40      -9.946  -0.568  -4.038  1.00  0.00           O  
ATOM    598  CB  ARG A  40      -8.106  -2.695  -2.914  1.00  0.00           C  
ATOM    602  CG  ARG A  40      -7.205  -2.762  -4.124  1.00  0.00           C  
ATOM    605  CD  ARG A  40      -7.066  -4.208  -4.524  1.00  0.00           C  
ATOM    608  NE  ARG A  40      -6.050  -4.215  -5.537  1.00  0.00           N  
ATOM    616  CZ  ARG A  40      -5.625  -5.223  -6.218  1.00  0.00           C  
ATOM    610  NH1 ARG A  40      -6.167  -6.404  -6.202  1.00  0.00           N1+
ATOM    613  NH2 ARG A  40      -4.565  -4.982  -6.906  1.00  0.00           N  
ATOM    594  H   ARG A  40      -9.594  -2.077  -1.060  1.00  0.00           H  
ATOM    596  HA  ARG A  40      -7.259  -0.849  -2.245  1.00  0.00           H  
ATOM    599  HB2 ARG A  40      -9.085  -3.112  -3.152  1.00  0.00           H  
ATOM    600  HB3 ARG A  40      -7.659  -3.259  -2.095  1.00  0.00           H  
ATOM    603  HG2 ARG A  40      -7.638  -2.217  -4.963  1.00  0.00           H  
ATOM    604  HG3 ARG A  40      -6.230  -2.340  -3.879  1.00  0.00           H  
ATOM    606  HD2 ARG A  40      -6.721  -4.788  -3.668  1.00  0.00           H  
ATOM    607  HD3 ARG A  40      -8.015  -4.593  -4.898  1.00  0.00           H  
ATOM    609  HE  ARG A  40      -5.327  -3.531  -5.364  1.00  0.00           H  
ATOM    611 HH11 ARG A  40      -5.666  -7.175  -6.619  1.00  0.00           H  
ATOM    612 HH12 ARG A  40      -6.880  -6.580  -5.508  1.00  0.00           H  
ATOM    614 HH21 ARG A  40      -4.339  -4.000  -6.834  1.00  0.00           H  
ATOM    615 HH22 ARG A  40      -3.772  -5.334  -6.389  1.00  0.00           H  
ATOM    617  N   LYS A  41      -8.001   0.553  -4.113  1.00  0.00           N  
ATOM    619  CA  LYS A  41      -8.331   1.407  -5.266  1.00  0.00           C  
ATOM    621  C   LYS A  41      -7.756   0.871  -6.575  1.00  0.00           C  
ATOM    625  O   LYS A  41      -8.312   1.145  -7.633  1.00  0.00           O  
ATOM    622  CB  LYS A  41      -7.877   2.848  -4.988  1.00  0.00           C  
ATOM    626  CG  LYS A  41      -8.425   3.437  -3.676  1.00  0.00           C  
ATOM    629  CD  LYS A  41      -9.956   3.526  -3.587  1.00  0.00           C  
ATOM    632  CE  LYS A  41     -10.511   4.612  -4.514  1.00  0.00           C  
ATOM    635  NZ  LYS A  41     -11.913   4.939  -4.159  1.00  0.00           N1+
ATOM    618  H   LYS A  41      -7.100   0.673  -3.674  1.00  0.00           H  
ATOM    620  HA  LYS A  41      -9.411   1.408  -5.414  1.00  0.00           H  
ATOM    623  HB2 LYS A  41      -6.789   2.866  -4.936  1.00  0.00           H  
ATOM    624  HB3 LYS A  41      -8.178   3.485  -5.821  1.00  0.00           H  
ATOM    627  HG2 LYS A  41      -8.065   2.838  -2.839  1.00  0.00           H  
ATOM    628  HG3 LYS A  41      -8.009   4.436  -3.546  1.00  0.00           H  
ATOM    630  HD2 LYS A  41     -10.204   3.782  -2.558  1.00  0.00           H  
ATOM    631  HD3 LYS A  41     -10.413   2.560  -3.803  1.00  0.00           H  
ATOM    633  HE2 LYS A  41      -9.891   5.502  -4.402  1.00  0.00           H  
ATOM    634  HE3 LYS A  41     -10.437   4.273  -5.548  1.00  0.00           H  
ATOM    636  HZ1 LYS A  41     -12.278   5.674  -4.748  1.00  0.00           H  
ATOM    637  HZ2 LYS A  41     -12.503   4.122  -4.223  1.00  0.00           H  
ATOM    638  HZ3 LYS A  41     -11.945   5.267  -3.204  1.00  0.00           H  
ATOM    639  N   GLY A  42      -6.699   0.061  -6.508  1.00  0.00           N  
ATOM    641  CA  GLY A  42      -6.119  -0.617  -7.665  1.00  0.00           C  
ATOM    644  C   GLY A  42      -4.622  -0.372  -7.804  1.00  0.00           C  
ATOM    645  O   GLY A  42      -3.962   0.054  -6.863  1.00  0.00           O  
ATOM    640  H   GLY A  42      -6.218  -0.009  -5.622  1.00  0.00           H  
ATOM    642  HA2 GLY A  42      -6.284  -1.690  -7.566  1.00  0.00           H  
ATOM    643  HA3 GLY A  42      -6.604  -0.281  -8.582  1.00  0.00           H  
ATOM    646  N   ALA A  43      -4.083  -0.688  -8.981  1.00  0.00           N  
ATOM    648  CA  ALA A  43      -2.663  -0.497  -9.267  1.00  0.00           C  
ATOM    650  C   ALA A  43      -2.307   0.994  -9.371  1.00  0.00           C  
ATOM    655  O   ALA A  43      -3.075   1.771  -9.939  1.00  0.00           O  
ATOM    651  CB  ALA A  43      -2.308  -1.254 -10.547  1.00  0.00           C  
ATOM    647  H   ALA A  43      -4.696  -0.894  -9.757  1.00  0.00           H  
ATOM    649  HA  ALA A  43      -2.074  -0.919  -8.452  1.00  0.00           H  
ATOM    652  HB1 ALA A  43      -2.885  -0.857 -11.382  1.00  0.00           H  
ATOM    653  HB2 ALA A  43      -1.246  -1.107 -10.746  1.00  0.00           H  
ATOM    654  HB3 ALA A  43      -2.505  -2.318 -10.417  1.00  0.00           H  
ATOM    656  N   GLY A  44      -1.143   1.369  -8.847  1.00  0.00           N  
ATOM    658  CA  GLY A  44      -0.535   2.677  -9.071  1.00  0.00           C  
ATOM    661  C   GLY A  44       0.185   2.781 -10.425  1.00  0.00           C  
ATOM    662  O   GLY A  44       0.142   1.834 -11.224  1.00  0.00           O  
ATOM    657  H   GLY A  44      -0.550   0.665  -8.431  1.00  0.00           H  
ATOM    659  HA2 GLY A  44      -1.311   3.443  -9.059  1.00  0.00           H  
ATOM    660  HA3 GLY A  44       0.169   2.887  -8.266  1.00  0.00           H  
ATOM    663  N   PRO A  45       0.798   3.945 -10.719  1.00  0.00           N  
ATOM    664  CA  PRO A  45       1.373   4.262 -12.034  1.00  0.00           C  
ATOM    666  C   PRO A  45       2.499   3.318 -12.510  1.00  0.00           C  
ATOM    670  O   PRO A  45       2.794   3.257 -13.702  1.00  0.00           O  
ATOM    667  CB  PRO A  45       1.789   5.738 -11.970  1.00  0.00           C  
ATOM    671  CG  PRO A  45       1.787   6.109 -10.488  1.00  0.00           C  
ATOM    674  CD  PRO A  45       0.883   5.084  -9.816  1.00  0.00           C  
ATOM    665  HA  PRO A  45       0.578   4.177 -12.775  1.00  0.00           H  
ATOM    668  HB2 PRO A  45       1.044   6.340 -12.490  1.00  0.00           H  
ATOM    669  HB3 PRO A  45       2.771   5.905 -12.414  1.00  0.00           H  
ATOM    672  HG2 PRO A  45       1.426   7.125 -10.330  1.00  0.00           H  
ATOM    673  HG3 PRO A  45       2.799   6.009 -10.097  1.00  0.00           H  
ATOM    675  HD2 PRO A  45      -0.109   5.512  -9.672  1.00  0.00           H  
ATOM    676  HD3 PRO A  45       1.317   4.793  -8.859  1.00  0.00           H  
ATOM    677  N   GLY A  46       3.025   2.472 -11.633  1.00  0.00           N  
ATOM    679  CA  GLY A  46       4.160   1.587 -11.858  1.00  0.00           C  
ATOM    682  C   GLY A  46       3.755   0.133 -11.937  1.00  0.00           C  
ATOM    683  O   GLY A  46       4.582  -0.718 -11.657  1.00  0.00           O  
ATOM    678  H   GLY A  46       2.895   2.739 -10.667  1.00  0.00           H  
ATOM    680  HA2 GLY A  46       4.869   1.695 -11.037  1.00  0.00           H  
ATOM    681  HA3 GLY A  46       4.667   1.863 -12.783  1.00  0.00           H  
ATOM    684  N   ARG A  47       2.495  -0.151 -12.302  1.00  0.00           N  
ATOM    686  CA  ARG A  47       1.825  -1.463 -12.256  1.00  0.00           C  
ATOM    688  C   ARG A  47       2.726  -2.674 -12.510  1.00  0.00           C  
ATOM    692  O   ARG A  47       2.488  -3.662 -11.839  1.00  0.00           O  
ATOM    689  CB  ARG A  47       0.620  -1.430 -13.210  1.00  0.00           C  
ATOM    693  CG  ARG A  47      -0.265  -2.684 -13.118  1.00  0.00           C  
ATOM    696  CD  ARG A  47      -1.568  -2.466 -13.897  1.00  0.00           C  
ATOM    699  NE  ARG A  47      -2.495  -3.608 -13.758  1.00  0.00           N  
ATOM    707  CZ  ARG A  47      -3.648  -3.751 -14.392  1.00  0.00           C  
ATOM    701  NH1 ARG A  47      -4.101  -2.846 -15.214  1.00  0.00           N1+
ATOM    704  NH2 ARG A  47      -4.373  -4.821 -14.216  1.00  0.00           N  
ATOM    685  H   ARG A  47       1.913   0.665 -12.429  1.00  0.00           H  
ATOM    687  HA  ARG A  47       1.458  -1.590 -11.238  1.00  0.00           H  
ATOM    690  HB2 ARG A  47       0.973  -1.313 -14.235  1.00  0.00           H  
ATOM    691  HB3 ARG A  47       0.017  -0.558 -12.958  1.00  0.00           H  
ATOM    694  HG2 ARG A  47       0.266  -3.539 -13.536  1.00  0.00           H  
ATOM    695  HG3 ARG A  47      -0.493  -2.893 -12.072  1.00  0.00           H  
ATOM    697  HD2 ARG A  47      -2.050  -1.563 -13.523  1.00  0.00           H  
ATOM    698  HD3 ARG A  47      -1.320  -2.316 -14.948  1.00  0.00           H  
ATOM    700  HE  ARG A  47      -2.220  -4.324 -13.101  1.00  0.00           H  
ATOM    702 HH11 ARG A  47      -4.987  -2.951 -15.687  1.00  0.00           H  
ATOM    703 HH12 ARG A  47      -3.562  -2.003 -15.351  1.00  0.00           H  
ATOM    705 HH21 ARG A  47      -4.017  -5.583 -13.657  1.00  0.00           H  
ATOM    706 HH22 ARG A  47      -5.235  -4.922 -14.734  1.00  0.00           H  
ATOM    708  N   TRP A  48       3.691  -2.600 -13.430  1.00  0.00           N  
ATOM    710  CA  TRP A  48       4.883  -3.458 -13.500  1.00  0.00           C  
ATOM    712  C   TRP A  48       5.973  -2.708 -14.274  1.00  0.00           C  
ATOM    716  O   TRP A  48       5.876  -2.594 -15.500  1.00  0.00           O  
ATOM    713  CB  TRP A  48       4.566  -4.785 -14.218  1.00  0.00           C  
ATOM    717  CG  TRP A  48       3.604  -5.664 -13.495  1.00  0.00           C  
ATOM    718  CD1 TRP A  48       2.275  -5.749 -13.741  1.00  0.00           C  
ATOM    720  CD2 TRP A  48       3.843  -6.397 -12.261  1.00  0.00           C  
ATOM    721  CE2 TRP A  48       2.579  -6.803 -11.755  1.00  0.00           C  
ATOM    722  CE3 TRP A  48       4.982  -6.692 -11.481  1.00  0.00           C  
ATOM    724  NE1 TRP A  48       1.662  -6.434 -12.711  1.00  0.00           N  
ATOM    728  CZ2 TRP A  48       2.438  -7.390 -10.505  1.00  0.00           C  
ATOM    730  CZ3 TRP A  48       4.851  -7.321 -10.231  1.00  0.00           C  
ATOM    726  CH2 TRP A  48       3.577  -7.614  -9.719  1.00  0.00           C  
ATOM    709  H   TRP A  48       3.786  -1.697 -13.874  1.00  0.00           H  
ATOM    711  HA  TRP A  48       5.241  -3.672 -12.493  1.00  0.00           H  
ATOM    714  HB2 TRP A  48       4.172  -4.574 -15.212  1.00  0.00           H  
ATOM    715  HB3 TRP A  48       5.498  -5.338 -14.340  1.00  0.00           H  
ATOM    719  HD1 TRP A  48       1.777  -5.205 -14.530  1.00  0.00           H  
ATOM    725  HE1 TRP A  48       0.666  -6.430 -12.540  1.00  0.00           H  
ATOM    723  HE3 TRP A  48       5.958  -6.370 -11.812  1.00  0.00           H  
ATOM    729  HZ2 TRP A  48       1.443  -7.608 -10.145  1.00  0.00           H  
ATOM    731  HZ3 TRP A  48       5.726  -7.498  -9.623  1.00  0.00           H  
ATOM    727  HH2 TRP A  48       3.487  -7.991  -8.712  1.00  0.00           H  
ATOM    732  N   THR A  49       7.004  -2.179 -13.615  1.00  0.00           N  
ATOM    734  CA  THR A  49       8.167  -1.649 -14.346  1.00  0.00           C  
ATOM    736  C   THR A  49       8.915  -2.799 -15.027  1.00  0.00           C  
ATOM    739  O   THR A  49       8.777  -3.963 -14.651  1.00  0.00           O  
ATOM    737  CB  THR A  49       9.125  -0.813 -13.477  1.00  0.00           C  
ATOM    740  CG2 THR A  49       8.418   0.269 -12.668  1.00  0.00           C  
ATOM    744  OG1 THR A  49       9.904  -1.635 -12.639  1.00  0.00           O  
ATOM    733  H   THR A  49       7.033  -2.253 -12.608  1.00  0.00           H  
ATOM    735  HA  THR A  49       7.792  -0.988 -15.127  1.00  0.00           H  
ATOM    738  HB  THR A  49       9.819  -0.309 -14.149  1.00  0.00           H  
ATOM    745  HG1 THR A  49      10.251  -1.113 -11.913  1.00  0.00           H  
ATOM    741 HG21 THR A  49       7.894   0.954 -13.334  1.00  0.00           H  
ATOM    742 HG22 THR A  49       9.159   0.827 -12.095  1.00  0.00           H  
ATOM    743 HG23 THR A  49       7.698  -0.172 -11.979  1.00  0.00           H  
ATOM    746  N   ARG A  50       9.778  -2.501 -16.010  1.00  0.00           N  
ATOM    748  CA  ARG A  50      10.672  -3.521 -16.606  1.00  0.00           C  
ATOM    750  C   ARG A  50      11.587  -4.191 -15.578  1.00  0.00           C  
ATOM    754  O   ARG A  50      12.102  -5.268 -15.851  1.00  0.00           O  
ATOM    751  CB  ARG A  50      11.550  -2.917 -17.709  1.00  0.00           C  
ATOM    755  CG  ARG A  50      10.760  -2.569 -18.972  1.00  0.00           C  
ATOM    758  CD  ARG A  50      11.737  -2.102 -20.054  1.00  0.00           C  
ATOM    761  NE  ARG A  50      11.034  -1.715 -21.289  1.00  0.00           N  
ATOM    769  CZ  ARG A  50      11.598  -1.248 -22.389  1.00  0.00           C  
ATOM    763  NH1 ARG A  50      12.889  -1.092 -22.494  1.00  0.00           N1+
ATOM    766  NH2 ARG A  50      10.865  -0.925 -23.417  1.00  0.00           N  
ATOM    747  H   ARG A  50       9.853  -1.538 -16.304  1.00  0.00           H  
ATOM    749  HA  ARG A  50      10.069  -4.331 -17.016  1.00  0.00           H  
ATOM    752  HB2 ARG A  50      12.312  -3.647 -17.981  1.00  0.00           H  
ATOM    753  HB3 ARG A  50      12.053  -2.028 -17.329  1.00  0.00           H  
ATOM    756  HG2 ARG A  50      10.045  -1.776 -18.753  1.00  0.00           H  
ATOM    757  HG3 ARG A  50      10.225  -3.451 -19.323  1.00  0.00           H  
ATOM    759  HD2 ARG A  50      12.299  -1.248 -19.674  1.00  0.00           H  
ATOM    760  HD3 ARG A  50      12.432  -2.913 -20.271  1.00  0.00           H  
ATOM    762  HE  ARG A  50      10.030  -1.820 -21.294  1.00  0.00           H  
ATOM    764 HH11 ARG A  50      13.301  -0.741 -23.346  1.00  0.00           H  
ATOM    765 HH12 ARG A  50      13.478  -1.357 -21.717  1.00  0.00           H  
ATOM    767 HH21 ARG A  50      11.299  -0.569 -24.257  1.00  0.00           H  
ATOM    768 HH22 ARG A  50       9.861  -1.026 -23.382  1.00  0.00           H  
ATOM    770  N   LYS A  51      11.806  -3.541 -14.432  1.00  0.00           N  
ATOM    772  CA  LYS A  51      12.586  -4.096 -13.329  1.00  0.00           C  
ATOM    774  C   LYS A  51      11.766  -5.073 -12.489  1.00  0.00           C  
ATOM    778  O   LYS A  51      12.362  -5.928 -11.860  1.00  0.00           O  
ATOM    775  CB  LYS A  51      13.175  -2.961 -12.482  1.00  0.00           C  
ATOM    779  CG  LYS A  51      14.158  -2.100 -13.292  1.00  0.00           C  
ATOM    782  CD  LYS A  51      14.772  -1.021 -12.399  1.00  0.00           C  
ATOM    785  CE  LYS A  51      15.807  -0.203 -13.177  1.00  0.00           C  
ATOM    788  NZ  LYS A  51      16.422   0.820 -12.298  1.00  0.00           N1+
ATOM    771  H   LYS A  51      11.281  -2.698 -14.249  1.00  0.00           H  
ATOM    773  HA  LYS A  51      13.410  -4.690 -13.726  1.00  0.00           H  
ATOM    776  HB2 LYS A  51      13.704  -3.398 -11.635  1.00  0.00           H  
ATOM    777  HB3 LYS A  51      12.373  -2.337 -12.087  1.00  0.00           H  
ATOM    780  HG2 LYS A  51      14.950  -2.737 -13.685  1.00  0.00           H  
ATOM    781  HG3 LYS A  51      13.640  -1.620 -14.122  1.00  0.00           H  
ATOM    783  HD2 LYS A  51      15.250  -1.501 -11.544  1.00  0.00           H  
ATOM    784  HD3 LYS A  51      13.978  -0.372 -12.030  1.00  0.00           H  
ATOM    786  HE2 LYS A  51      15.312   0.271 -14.025  1.00  0.00           H  
ATOM    787  HE3 LYS A  51      16.570  -0.882 -13.558  1.00  0.00           H  
ATOM    789  HZ1 LYS A  51      15.710   1.432 -11.926  1.00  0.00           H  
ATOM    790  HZ2 LYS A  51      17.110   1.370 -12.792  1.00  0.00           H  
ATOM    791  HZ3 LYS A  51      16.867   0.372 -11.510  1.00  0.00           H  
ATOM    792  N   GLY A  52      10.434  -5.009 -12.543  1.00  0.00           N  
ATOM    794  CA  GLY A  52       9.535  -5.790 -11.693  1.00  0.00           C  
ATOM    797  C   GLY A  52       8.991  -5.003 -10.501  1.00  0.00           C  
ATOM    798  O   GLY A  52       8.331  -5.594  -9.651  1.00  0.00           O  
ATOM    793  H   GLY A  52      10.006  -4.335 -13.160  1.00  0.00           H  
ATOM    795  HA2 GLY A  52       8.684  -6.116 -12.291  1.00  0.00           H  
ATOM    796  HA3 GLY A  52      10.047  -6.672 -11.308  1.00  0.00           H  
ATOM    799  N   ASP A  53       9.236  -3.690 -10.443  1.00  0.00           N  
ATOM    801  CA  ASP A  53       8.640  -2.834  -9.418  1.00  0.00           C  
ATOM    803  C   ASP A  53       7.142  -2.684  -9.679  1.00  0.00           C  
ATOM    807  O   ASP A  53       6.715  -2.650 -10.836  1.00  0.00           O  
ATOM    804  CB  ASP A  53       9.278  -1.435  -9.347  1.00  0.00           C  
ATOM    808  CG  ASP A  53      10.792  -1.418  -9.513  1.00  0.00           C  
ATOM    809  OD1 ASP A  53      11.478  -2.220  -8.854  1.00  0.00           O  
ATOM    810  OD2 ASP A  53      11.263  -0.641 -10.380  1.00  0.00           O1-
ATOM    800  H   ASP A  53       9.762  -3.248 -11.183  1.00  0.00           H  
ATOM    802  HA  ASP A  53       8.792  -3.328  -8.458  1.00  0.00           H  
ATOM    805  HB2 ASP A  53       9.021  -0.983  -8.389  1.00  0.00           H  
ATOM    806  HB3 ASP A  53       8.838  -0.811 -10.125  1.00  0.00           H  
ATOM    811  N   TRP A  54       6.351  -2.555  -8.620  1.00  0.00           N  
ATOM    813  CA  TRP A  54       4.925  -2.263  -8.724  1.00  0.00           C  
ATOM    815  C   TRP A  54       4.421  -1.483  -7.516  1.00  0.00           C  
ATOM    819  O   TRP A  54       5.028  -1.501  -6.446  1.00  0.00           O  
ATOM    816  CB  TRP A  54       4.123  -3.550  -8.946  1.00  0.00           C  
ATOM    820  CG  TRP A  54       4.168  -4.515  -7.811  1.00  0.00           C  
ATOM    821  CD1 TRP A  54       5.124  -5.449  -7.622  1.00  0.00           C  
ATOM    823  CD2 TRP A  54       3.301  -4.582  -6.641  1.00  0.00           C  
ATOM    824  CE2 TRP A  54       3.786  -5.620  -5.794  1.00  0.00           C  
ATOM    825  CE3 TRP A  54       2.203  -3.826  -6.175  1.00  0.00           C  
ATOM    827  NE1 TRP A  54       4.870  -6.146  -6.462  1.00  0.00           N  
ATOM    831  CZ2 TRP A  54       3.211  -5.898  -4.551  1.00  0.00           C  
ATOM    833  CZ3 TRP A  54       1.652  -4.070  -4.902  1.00  0.00           C  
ATOM    829  CH2 TRP A  54       2.135  -5.115  -4.101  1.00  0.00           C  
ATOM    812  H   TRP A  54       6.767  -2.576  -7.701  1.00  0.00           H  
ATOM    814  HA  TRP A  54       4.773  -1.619  -9.590  1.00  0.00           H  
ATOM    817  HB2 TRP A  54       3.082  -3.287  -9.131  1.00  0.00           H  
ATOM    818  HB3 TRP A  54       4.492  -4.048  -9.843  1.00  0.00           H  
ATOM    822  HD1 TRP A  54       5.965  -5.607  -8.281  1.00  0.00           H  
ATOM    828  HE1 TRP A  54       5.498  -6.853  -6.108  1.00  0.00           H  
ATOM    826  HE3 TRP A  54       1.827  -3.016  -6.782  1.00  0.00           H  
ATOM    832  HZ2 TRP A  54       3.615  -6.695  -3.945  1.00  0.00           H  
ATOM    834  HZ3 TRP A  54       0.872  -3.434  -4.511  1.00  0.00           H  
ATOM    830  HH2 TRP A  54       1.698  -5.295  -3.130  1.00  0.00           H  
ATOM    835  N   SER A  55       3.292  -0.800  -7.698  1.00  0.00           N  
ATOM    837  CA  SER A  55       2.626  -0.023  -6.658  1.00  0.00           C  
ATOM    839  C   SER A  55       1.116  -0.267  -6.659  1.00  0.00           C  
ATOM    843  O   SER A  55       0.510  -0.627  -7.675  1.00  0.00           O  
ATOM    840  CB  SER A  55       2.975   1.465  -6.806  1.00  0.00           C  
ATOM    844  OG  SER A  55       2.453   1.973  -8.021  1.00  0.00           O  
ATOM    836  H   SER A  55       2.861  -0.802  -8.611  1.00  0.00           H  
ATOM    838  HA  SER A  55       3.007  -0.350  -5.691  1.00  0.00           H  
ATOM    841  HB2 SER A  55       4.059   1.581  -6.801  1.00  0.00           H  
ATOM    842  HB3 SER A  55       2.561   2.024  -5.968  1.00  0.00           H  
ATOM    845  HG  SER A  55       3.097   2.553  -8.434  1.00  0.00           H  
ATOM    846  N   GLU A  56       0.492  -0.077  -5.503  1.00  0.00           N  
ATOM    848  CA  GLU A  56      -0.950  -0.151  -5.305  1.00  0.00           C  
ATOM    850  C   GLU A  56      -1.462   0.951  -4.395  1.00  0.00           C  
ATOM    854  O   GLU A  56      -0.790   1.354  -3.450  1.00  0.00           O  
ATOM    851  CB  GLU A  56      -1.349  -1.487  -4.683  1.00  0.00           C  
ATOM    855  CG  GLU A  56      -1.516  -2.575  -5.739  1.00  0.00           C  
ATOM    858  CD  GLU A  56      -2.493  -3.613  -5.224  1.00  0.00           C  
ATOM    859  OE1 GLU A  56      -2.318  -4.821  -5.455  1.00  0.00           O  
ATOM    860  OE2 GLU A  56      -3.646  -3.250  -4.952  1.00  0.00           O1-
ATOM    847  H   GLU A  56       1.056   0.136  -4.694  1.00  0.00           H  
ATOM    849  HA  GLU A  56      -1.458  -0.031  -6.262  1.00  0.00           H  
ATOM    852  HB2 GLU A  56      -2.302  -1.340  -4.174  1.00  0.00           H  
ATOM    853  HB3 GLU A  56      -0.627  -1.795  -3.926  1.00  0.00           H  
ATOM    856  HG2 GLU A  56      -1.953  -2.148  -6.642  1.00  0.00           H  
ATOM    857  HG3 GLU A  56      -0.561  -3.017  -6.023  1.00  0.00           H  
ATOM    861  N   TRP A  57      -2.695   1.370  -4.659  1.00  0.00           N  
ATOM    863  CA  TRP A  57      -3.402   2.368  -3.878  1.00  0.00           C  
ATOM    865  C   TRP A  57      -4.486   1.748  -3.009  1.00  0.00           C  
ATOM    869  O   TRP A  57      -5.294   0.928  -3.463  1.00  0.00           O  
ATOM    866  CB  TRP A  57      -3.986   3.428  -4.807  1.00  0.00           C  
ATOM    870  CG  TRP A  57      -2.958   4.310  -5.427  1.00  0.00           C  
ATOM    871  CD1 TRP A  57      -2.449   4.184  -6.670  1.00  0.00           C  
ATOM    873  CD2 TRP A  57      -2.281   5.449  -4.824  1.00  0.00           C  
ATOM    874  CE2 TRP A  57      -1.376   5.992  -5.782  1.00  0.00           C  
ATOM    875  CE3 TRP A  57      -2.343   6.073  -3.561  1.00  0.00           C  
ATOM    877  NE1 TRP A  57      -1.506   5.173  -6.882  1.00  0.00           N  
ATOM    881  CZ2 TRP A  57      -0.590   7.121  -5.514  1.00  0.00           C  
ATOM    883  CZ3 TRP A  57      -1.551   7.200  -3.278  1.00  0.00           C  
ATOM    879  CH2 TRP A  57      -0.682   7.729  -4.250  1.00  0.00           C  
ATOM    862  H   TRP A  57      -3.197   0.933  -5.419  1.00  0.00           H  
ATOM    864  HA  TRP A  57      -2.691   2.869  -3.221  1.00  0.00           H  
ATOM    867  HB2 TRP A  57      -4.662   4.062  -4.234  1.00  0.00           H  
ATOM    868  HB3 TRP A  57      -4.563   2.942  -5.594  1.00  0.00           H  
ATOM    872  HD1 TRP A  57      -2.741   3.419  -7.374  1.00  0.00           H  
ATOM    878  HE1 TRP A  57      -0.974   5.273  -7.735  1.00  0.00           H  
ATOM    876  HE3 TRP A  57      -2.992   5.662  -2.802  1.00  0.00           H  
ATOM    882  HZ2 TRP A  57       0.090   7.506  -6.260  1.00  0.00           H  
ATOM    884  HZ3 TRP A  57      -1.591   7.634  -2.290  1.00  0.00           H  
ATOM    880  HH2 TRP A  57      -0.063   8.583  -4.015  1.00  0.00           H  
ATOM    885  N   TYR A  58      -4.553   2.254  -1.787  1.00  0.00           N  
ATOM    887  CA  TYR A  58      -5.581   1.985  -0.797  1.00  0.00           C  
ATOM    889  C   TYR A  58      -6.180   3.295  -0.315  1.00  0.00           C  
ATOM    893  O   TYR A  58      -5.488   4.305  -0.235  1.00  0.00           O  
ATOM    890  CB  TYR A  58      -4.983   1.194   0.370  1.00  0.00           C  
ATOM    894  CG  TYR A  58      -4.344  -0.082  -0.104  1.00  0.00           C  
ATOM    895  CD1 TYR A  58      -5.183  -1.095  -0.570  1.00  0.00           C  
ATOM    897  CD2 TYR A  58      -2.950  -0.186  -0.259  1.00  0.00           C  
ATOM    899  CE1 TYR A  58      -4.630  -2.156  -1.291  1.00  0.00           C  
ATOM    901  CE2 TYR A  58      -2.395  -1.343  -0.833  1.00  0.00           C  
ATOM    905  CZ  TYR A  58      -3.235  -2.344  -1.343  1.00  0.00           C  
ATOM    903  OH  TYR A  58      -2.692  -3.462  -1.894  1.00  0.00           O  
ATOM    886  H   TYR A  58      -3.826   2.897  -1.506  1.00  0.00           H  
ATOM    888  HA  TYR A  58      -6.372   1.390  -1.252  1.00  0.00           H  
ATOM    891  HB2 TYR A  58      -4.237   1.804   0.880  1.00  0.00           H  
ATOM    892  HB3 TYR A  58      -5.771   0.955   1.084  1.00  0.00           H  
ATOM    896  HD1 TYR A  58      -6.252  -1.002  -0.444  1.00  0.00           H  
ATOM    898  HD2 TYR A  58      -2.308   0.615   0.077  1.00  0.00           H  
ATOM    900  HE1 TYR A  58      -5.281  -2.838  -1.818  1.00  0.00           H  
ATOM    902  HE2 TYR A  58      -1.323  -1.454  -0.907  1.00  0.00           H  
ATOM    904  HH  TYR A  58      -1.735  -3.457  -1.818  1.00  0.00           H  
ATOM    906  N   ASP A  59      -7.459   3.274   0.024  1.00  0.00           N  
ATOM    908  CA  ASP A  59      -8.113   4.350   0.753  1.00  0.00           C  
ATOM    910  C   ASP A  59      -8.553   3.818   2.110  1.00  0.00           C  
ATOM    914  O   ASP A  59      -9.438   2.971   2.185  1.00  0.00           O  
ATOM    911  CB  ASP A  59      -9.286   4.893  -0.059  1.00  0.00           C  
ATOM    915  CG  ASP A  59      -9.966   6.093   0.609  1.00  0.00           C  
ATOM    916  OD1 ASP A  59      -9.353   6.739   1.505  1.00  0.00           O  
ATOM    917  OD2 ASP A  59     -11.089   6.388   0.140  1.00  0.00           O1-
ATOM    907  H   ASP A  59      -7.980   2.417  -0.096  1.00  0.00           H  
ATOM    909  HA  ASP A  59      -7.418   5.174   0.915  1.00  0.00           H  
ATOM    912  HB2 ASP A  59     -10.018   4.101  -0.212  1.00  0.00           H  
ATOM    913  HB3 ASP A  59      -8.916   5.212  -1.033  1.00  0.00           H  
ATOM    918  N   CYS A  60      -7.895   4.276   3.166  1.00  0.00           N  
ATOM    920  CA  CYS A  60      -8.162   3.896   4.545  1.00  0.00           C  
ATOM    922  C   CYS A  60      -8.994   4.956   5.253  1.00  0.00           C  
ATOM    926  O   CYS A  60      -8.728   6.147   5.114  1.00  0.00           O  
ATOM    923  CB  CYS A  60      -6.833   3.687   5.268  1.00  0.00           C  
ATOM    927  SG  CYS A  60      -5.682   2.511   4.524  1.00  0.00           S  
ATOM    919  H   CYS A  60      -7.158   4.947   3.002  1.00  0.00           H  
ATOM    921  HA  CYS A  60      -8.727   2.965   4.592  1.00  0.00           H  
ATOM    924  HB2 CYS A  60      -6.322   4.648   5.340  1.00  0.00           H  
ATOM    925  HB3 CYS A  60      -7.045   3.345   6.281  1.00  0.00           H  
ATOM    928  N   GLN A  61      -9.933   4.560   6.104  1.00  0.00           N  
ATOM    930  CA  GLN A  61     -10.609   5.516   6.982  1.00  0.00           C  
ATOM    932  C   GLN A  61      -9.619   6.167   7.960  1.00  0.00           C  
ATOM    936  O   GLN A  61      -9.697   7.366   8.221  1.00  0.00           O  
ATOM    933  CB  GLN A  61     -11.724   4.772   7.717  1.00  0.00           C  
ATOM    937  CG  GLN A  61     -12.566   5.706   8.592  1.00  0.00           C  
ATOM    940  CD  GLN A  61     -13.696   4.965   9.294  1.00  0.00           C  
ATOM    941  NE2 GLN A  61     -14.347   5.592  10.247  1.00  0.00           N  
ATOM    944  OE1 GLN A  61     -14.018   3.821   9.010  1.00  0.00           O  
ATOM    929  H   GLN A  61     -10.087   3.573   6.249  1.00  0.00           H  
ATOM    931  HA  GLN A  61     -11.054   6.304   6.375  1.00  0.00           H  
ATOM    934  HB2 GLN A  61     -11.290   3.994   8.346  1.00  0.00           H  
ATOM    935  HB3 GLN A  61     -12.372   4.302   6.977  1.00  0.00           H  
ATOM    938  HG2 GLN A  61     -12.995   6.496   7.976  1.00  0.00           H  
ATOM    939  HG3 GLN A  61     -11.936   6.163   9.354  1.00  0.00           H  
ATOM    942 HE21 GLN A  61     -14.071   6.520  10.535  1.00  0.00           H  
ATOM    943 HE22 GLN A  61     -15.069   5.063  10.716  1.00  0.00           H  
ATOM    945  N   GLN A  62      -8.661   5.381   8.451  1.00  0.00           N  
ATOM    947  CA  GLN A  62      -7.625   5.806   9.385  1.00  0.00           C  
ATOM    949  C   GLN A  62      -6.296   5.132   9.031  1.00  0.00           C  
ATOM    953  O   GLN A  62      -6.285   4.042   8.464  1.00  0.00           O  
ATOM    950  CB  GLN A  62      -8.097   5.459  10.799  1.00  0.00           C  
ATOM    954  CG  GLN A  62      -7.222   5.991  11.938  1.00  0.00           C  
ATOM    957  CD  GLN A  62      -7.861   5.734  13.304  1.00  0.00           C  
ATOM    958  NE2 GLN A  62      -7.217   6.094  14.385  1.00  0.00           N  
ATOM    961  OE1 GLN A  62      -8.950   5.206  13.440  1.00  0.00           O  
ATOM    946  H   GLN A  62      -8.657   4.409   8.179  1.00  0.00           H  
ATOM    948  HA  GLN A  62      -7.498   6.887   9.319  1.00  0.00           H  
ATOM    951  HB2 GLN A  62      -9.104   5.856  10.927  1.00  0.00           H  
ATOM    952  HB3 GLN A  62      -8.134   4.374  10.895  1.00  0.00           H  
ATOM    955  HG2 GLN A  62      -6.247   5.503  11.908  1.00  0.00           H  
ATOM    956  HG3 GLN A  62      -7.080   7.065  11.820  1.00  0.00           H  
ATOM    959 HE21 GLN A  62      -7.668   5.891  15.266  1.00  0.00           H  
ATOM    960 HE22 GLN A  62      -6.230   6.295  14.323  1.00  0.00           H  
ATOM    962  N   TRP A  63      -5.192   5.802   9.345  1.00  0.00           N  
ATOM    964  CA  TRP A  63      -3.836   5.284   9.219  1.00  0.00           C  
ATOM    966  C   TRP A  63      -3.093   5.655  10.494  1.00  0.00           C  
ATOM    970  O   TRP A  63      -2.832   6.828  10.759  1.00  0.00           O  
ATOM    967  CB  TRP A  63      -3.144   5.851   7.979  1.00  0.00           C  
ATOM    971  CG  TRP A  63      -1.785   5.269   7.744  1.00  0.00           C  
ATOM    972  CD1 TRP A  63      -0.598   5.830   8.074  1.00  0.00           C  
ATOM    974  CD2 TRP A  63      -1.462   3.961   7.184  1.00  0.00           C  
ATOM    975  CE2 TRP A  63      -0.043   3.833   7.119  1.00  0.00           C  
ATOM    976  CE3 TRP A  63      -2.234   2.870   6.726  1.00  0.00           C  
ATOM    978  NE1 TRP A  63       0.435   4.983   7.718  1.00  0.00           N  
ATOM    982  CZ2 TRP A  63       0.573   2.703   6.562  1.00  0.00           C  
ATOM    984  CZ3 TRP A  63      -1.620   1.714   6.209  1.00  0.00           C  
ATOM    980  CH2 TRP A  63      -0.220   1.632   6.120  1.00  0.00           C  
ATOM    963  H   TRP A  63      -5.279   6.689   9.819  1.00  0.00           H  
ATOM    965  HA  TRP A  63      -3.856   4.198   9.128  1.00  0.00           H  
ATOM    968  HB2 TRP A  63      -3.761   5.634   7.107  1.00  0.00           H  
ATOM    969  HB3 TRP A  63      -3.057   6.934   8.071  1.00  0.00           H  
ATOM    973  HD1 TRP A  63      -0.475   6.777   8.578  1.00  0.00           H  
ATOM    979  HE1 TRP A  63       1.393   5.131   8.001  1.00  0.00           H  
ATOM    977  HE3 TRP A  63      -3.310   2.917   6.801  1.00  0.00           H  
ATOM    983  HZ2 TRP A  63       1.650   2.641   6.507  1.00  0.00           H  
ATOM    985  HZ3 TRP A  63      -2.227   0.873   5.909  1.00  0.00           H  
ATOM    981  HH2 TRP A  63       0.246   0.730   5.750  1.00  0.00           H  
ATOM    986  N   ASN A  64      -2.850   4.650  11.317  1.00  0.00           N  
ATOM    988  CA  ASN A  64      -2.209   4.732  12.610  1.00  0.00           C  
ATOM    990  C   ASN A  64      -0.752   4.316  12.451  1.00  0.00           C  
ATOM    994  O   ASN A  64      -0.433   3.133  12.507  1.00  0.00           O  
ATOM    991  CB  ASN A  64      -2.960   3.805  13.578  1.00  0.00           C  
ATOM    995  CG  ASN A  64      -4.366   4.277  13.847  1.00  0.00           C  
ATOM    996  ND2 ASN A  64      -5.326   3.380  13.872  1.00  0.00           N  
ATOM    999  OD1 ASN A  64      -4.614   5.458  14.040  1.00  0.00           O  
ATOM    987  H   ASN A  64      -3.044   3.717  10.981  1.00  0.00           H  
ATOM    989  HA  ASN A  64      -2.243   5.754  12.988  1.00  0.00           H  
ATOM    992  HB2 ASN A  64      -2.429   3.763  14.529  1.00  0.00           H  
ATOM    993  HB3 ASN A  64      -2.984   2.797  13.165  1.00  0.00           H  
ATOM    997 HD21 ASN A  64      -6.268   3.687  14.069  1.00  0.00           H  
ATOM    998 HD22 ASN A  64      -5.112   2.420  13.646  1.00  0.00           H  
ATOM   1000  N   GLY A  65       0.141   5.284  12.277  1.00  0.00           N  
ATOM   1002  CA  GLY A  65       1.566   4.994  12.270  1.00  0.00           C  
ATOM   1005  C   GLY A  65       2.413   6.037  11.553  1.00  0.00           C  
ATOM   1006  O   GLY A  65       1.895   7.085  11.155  1.00  0.00           O  
ATOM   1001  H   GLY A  65      -0.161   6.233  12.103  1.00  0.00           H  
ATOM   1003  HA2 GLY A  65       1.720   4.033  11.778  1.00  0.00           H  
ATOM   1004  HA3 GLY A  65       1.918   4.903  13.297  1.00  0.00           H  
ATOM   1007  N   PRO A  66       3.733   5.795  11.454  1.00  0.00           N  
ATOM   1008  CA  PRO A  66       4.643   6.653  10.708  1.00  0.00           C  
ATOM   1010  C   PRO A  66       4.202   6.865   9.252  1.00  0.00           C  
ATOM   1014  O   PRO A  66       3.433   6.104   8.669  1.00  0.00           O  
ATOM   1011  CB  PRO A  66       6.017   5.970  10.803  1.00  0.00           C  
ATOM   1015  CG  PRO A  66       5.687   4.507  11.094  1.00  0.00           C  
ATOM   1018  CD  PRO A  66       4.447   4.633  11.969  1.00  0.00           C  
ATOM   1009  HA  PRO A  66       4.693   7.629  11.192  1.00  0.00           H  
ATOM   1012  HB2 PRO A  66       6.569   6.389  11.645  1.00  0.00           H  
ATOM   1013  HB3 PRO A  66       6.598   6.071   9.887  1.00  0.00           H  
ATOM   1016  HG2 PRO A  66       5.434   3.991  10.168  1.00  0.00           H  
ATOM   1017  HG3 PRO A  66       6.501   3.998  11.611  1.00  0.00           H  
ATOM   1019  HD2 PRO A  66       3.863   3.714  11.931  1.00  0.00           H  
ATOM   1020  HD3 PRO A  66       4.746   4.827  12.999  1.00  0.00           H  
ATOM   1021  N   GLU A  67       4.755   7.896   8.615  1.00  0.00           N  
ATOM   1023  CA  GLU A  67       4.496   8.176   7.196  1.00  0.00           C  
ATOM   1025  C   GLU A  67       4.934   7.031   6.264  1.00  0.00           C  
ATOM   1029  O   GLU A  67       4.491   6.990   5.119  1.00  0.00           O  
ATOM   1026  CB  GLU A  67       5.205   9.473   6.783  1.00  0.00           C  
ATOM   1030  CG  GLU A  67       4.705  10.700   7.559  1.00  0.00           C  
ATOM   1033  CD  GLU A  67       5.271  12.010   6.993  1.00  0.00           C  
ATOM   1034  OE1 GLU A  67       4.530  13.018   7.045  1.00  0.00           O  
ATOM   1035  OE2 GLU A  67       6.418  11.992   6.492  1.00  0.00           O1-
ATOM   1022  H   GLU A  67       5.344   8.538   9.126  1.00  0.00           H  
ATOM   1024  HA  GLU A  67       3.424   8.307   7.050  1.00  0.00           H  
ATOM   1027  HB2 GLU A  67       5.023   9.641   5.722  1.00  0.00           H  
ATOM   1028  HB3 GLU A  67       6.278   9.355   6.937  1.00  0.00           H  
ATOM   1031  HG2 GLU A  67       4.991  10.608   8.606  1.00  0.00           H  
ATOM   1032  HG3 GLU A  67       3.616  10.722   7.504  1.00  0.00           H  
ATOM   1036  N   GLN A  68       5.772   6.101   6.750  1.00  0.00           N  
ATOM   1038  CA  GLN A  68       6.277   4.942   6.018  1.00  0.00           C  
ATOM   1040  C   GLN A  68       6.264   3.665   6.865  1.00  0.00           C  
ATOM   1044  O   GLN A  68       6.847   3.616   7.946  1.00  0.00           O  
ATOM   1041  CB  GLN A  68       7.699   5.247   5.510  1.00  0.00           C  
ATOM   1045  CG  GLN A  68       8.271   4.113   4.643  1.00  0.00           C  
ATOM   1048  CD  GLN A  68       9.686   4.400   4.154  1.00  0.00           C  
ATOM   1049  NE2 GLN A  68      10.598   3.465   4.309  1.00  0.00           N  
ATOM   1052  OE1 GLN A  68      10.015   5.443   3.613  1.00  0.00           O  
ATOM   1037  H   GLN A  68       6.023   6.173   7.725  1.00  0.00           H  
ATOM   1039  HA  GLN A  68       5.622   4.766   5.164  1.00  0.00           H  
ATOM   1042  HB2 GLN A  68       8.358   5.406   6.364  1.00  0.00           H  
ATOM   1043  HB3 GLN A  68       7.678   6.165   4.923  1.00  0.00           H  
ATOM   1046  HG2 GLN A  68       8.290   3.191   5.224  1.00  0.00           H  
ATOM   1047  HG3 GLN A  68       7.633   3.945   3.775  1.00  0.00           H  
ATOM   1050 HE21 GLN A  68      10.372   2.606   4.790  1.00  0.00           H  
ATOM   1051 HE22 GLN A  68      11.536   3.708   4.023  1.00  0.00           H  
ATOM   1053  N   HIS A  69       5.684   2.605   6.307  1.00  0.00           N  
ATOM   1055  CA  HIS A  69       5.605   1.273   6.894  1.00  0.00           C  
ATOM   1057  C   HIS A  69       6.229   0.235   5.971  1.00  0.00           C  
ATOM   1061  O   HIS A  69       5.954   0.221   4.773  1.00  0.00           O  
ATOM   1058  CB  HIS A  69       4.145   0.915   7.167  1.00  0.00           C  
ATOM   1062  CG  HIS A  69       3.589   1.684   8.326  1.00  0.00           C  
ATOM   1063  CD2 HIS A  69       3.347   3.028   8.385  1.00  0.00           C  
ATOM   1065  ND1 HIS A  69       3.178   1.140   9.515  1.00  0.00           N  
ATOM   1067  CE1 HIS A  69       2.666   2.128  10.258  1.00  0.00           C  
ATOM   1069  NE2 HIS A  69       2.752   3.298   9.611  1.00  0.00           N  
ATOM   1054  H   HIS A  69       5.186   2.746   5.439  1.00  0.00           H  
ATOM   1056  HA  HIS A  69       6.139   1.255   7.844  1.00  0.00           H  
ATOM   1059  HB2 HIS A  69       4.072  -0.147   7.400  1.00  0.00           H  
ATOM   1060  HB3 HIS A  69       3.541   1.109   6.280  1.00  0.00           H  
ATOM   1066  HD1 HIS A  69       2.870   0.187   9.644  1.00  0.00           H  
ATOM   1064  HD2 HIS A  69       3.530   3.748   7.601  1.00  0.00           H  
ATOM   1068  HE1 HIS A  69       2.127   1.977  11.181  1.00  0.00           H  
ATOM   1070  N   GLN A  70       7.033  -0.658   6.543  1.00  0.00           N  
ATOM   1072  CA  GLN A  70       7.450  -1.891   5.887  1.00  0.00           C  
ATOM   1074  C   GLN A  70       6.532  -3.025   6.343  1.00  0.00           C  
ATOM   1078  O   GLN A  70       6.365  -3.259   7.542  1.00  0.00           O  
ATOM   1075  CB  GLN A  70       8.926  -2.177   6.184  1.00  0.00           C  
ATOM   1079  CG  GLN A  70       9.403  -3.429   5.435  1.00  0.00           C  
ATOM   1082  CD  GLN A  70      10.892  -3.699   5.626  1.00  0.00           C  
ATOM   1083  NE2 GLN A  70      11.316  -4.935   5.798  1.00  0.00           N  
ATOM   1086  OE1 GLN A  70      11.708  -2.789   5.609  1.00  0.00           O  
ATOM   1071  H   GLN A  70       7.179  -0.598   7.540  1.00  0.00           H  
ATOM   1073  HA  GLN A  70       7.354  -1.774   4.808  1.00  0.00           H  
ATOM   1076  HB2 GLN A  70       9.067  -2.319   7.255  1.00  0.00           H  
ATOM   1077  HB3 GLN A  70       9.517  -1.320   5.861  1.00  0.00           H  
ATOM   1080  HG2 GLN A  70       8.844  -4.301   5.773  1.00  0.00           H  
ATOM   1081  HG3 GLN A  70       9.219  -3.280   4.371  1.00  0.00           H  
ATOM   1084 HE21 GLN A  70      12.302  -5.061   5.978  1.00  0.00           H  
ATOM   1085 HE22 GLN A  70      10.708  -5.727   5.950  1.00  0.00           H  
ATOM   1087  N   ILE A  71       5.933  -3.720   5.384  1.00  0.00           N  
ATOM   1089  CA  ILE A  71       4.982  -4.800   5.622  1.00  0.00           C  
ATOM   1091  C   ILE A  71       5.483  -6.037   4.892  1.00  0.00           C  
ATOM   1094  O   ILE A  71       5.679  -6.017   3.679  1.00  0.00           O  
ATOM   1092  CB  ILE A  71       3.551  -4.368   5.233  1.00  0.00           C  
ATOM   1095  CG1 ILE A  71       3.177  -3.133   6.093  1.00  0.00           C  
ATOM   1098  CG2 ILE A  71       2.569  -5.535   5.448  1.00  0.00           C  
ATOM   1102  CD1 ILE A  71       1.802  -2.523   5.865  1.00  0.00           C  
ATOM   1088  H   ILE A  71       6.098  -3.450   4.424  1.00  0.00           H  
ATOM   1090  HA  ILE A  71       4.967  -5.037   6.686  1.00  0.00           H  
ATOM   1093  HB  ILE A  71       3.533  -4.083   4.181  1.00  0.00           H  
ATOM   1096 HG12 ILE A  71       3.885  -2.327   5.898  1.00  0.00           H  
ATOM   1097 HG13 ILE A  71       3.256  -3.396   7.148  1.00  0.00           H  
ATOM   1099 HG21 ILE A  71       1.563  -5.245   5.144  1.00  0.00           H  
ATOM   1100 HG22 ILE A  71       2.857  -6.398   4.847  1.00  0.00           H  
ATOM   1101 HG23 ILE A  71       2.548  -5.824   6.499  1.00  0.00           H  
ATOM   1103 HD11 ILE A  71       1.699  -2.250   4.814  1.00  0.00           H  
ATOM   1104 HD12 ILE A  71       1.029  -3.219   6.189  1.00  0.00           H  
ATOM   1105 HD13 ILE A  71       1.710  -1.618   6.465  1.00  0.00           H  
ATOM   1106  N   GLU A  72       5.707  -7.100   5.654  1.00  0.00           N  
ATOM   1108  CA  GLU A  72       6.191  -8.383   5.156  1.00  0.00           C  
ATOM   1110  C   GLU A  72       5.016  -9.355   5.026  1.00  0.00           C  
ATOM   1114  O   GLU A  72       4.276  -9.574   5.986  1.00  0.00           O  
ATOM   1111  CB  GLU A  72       7.290  -8.931   6.076  1.00  0.00           C  
ATOM   1115  CG  GLU A  72       8.539  -8.037   6.021  1.00  0.00           C  
ATOM   1118  CD  GLU A  72       9.670  -8.478   6.956  1.00  0.00           C  
ATOM   1119  OE1 GLU A  72      10.707  -7.772   6.911  1.00  0.00           O  
ATOM   1120  OE2 GLU A  72       9.482  -9.440   7.735  1.00  0.00           O1-
ATOM   1107  H   GLU A  72       5.505  -7.051   6.642  1.00  0.00           H  
ATOM   1109  HA  GLU A  72       6.641  -8.243   4.173  1.00  0.00           H  
ATOM   1112  HB2 GLU A  72       7.556  -9.936   5.748  1.00  0.00           H  
ATOM   1113  HB3 GLU A  72       6.912  -8.978   7.097  1.00  0.00           H  
ATOM   1116  HG2 GLU A  72       8.263  -7.016   6.286  1.00  0.00           H  
ATOM   1117  HG3 GLU A  72       8.908  -8.020   4.995  1.00  0.00           H  
ATOM   1121  N   VAL A  73       4.829  -9.929   3.838  1.00  0.00           N  
ATOM   1123  CA  VAL A  73       3.768 -10.897   3.535  1.00  0.00           C  
ATOM   1125  C   VAL A  73       4.386 -12.140   2.910  1.00  0.00           C  
ATOM   1128  O   VAL A  73       4.557 -12.238   1.698  1.00  0.00           O  
ATOM   1126  CB  VAL A  73       2.649 -10.291   2.665  1.00  0.00           C  
ATOM   1129  CG1 VAL A  73       1.506 -11.311   2.541  1.00  0.00           C  
ATOM   1133  CG2 VAL A  73       2.125  -8.994   3.300  1.00  0.00           C  
ATOM   1122  H   VAL A  73       5.489  -9.702   3.108  1.00  0.00           H  
ATOM   1124  HA  VAL A  73       3.306 -11.203   4.474  1.00  0.00           H  
ATOM   1127  HB  VAL A  73       3.021 -10.055   1.667  1.00  0.00           H  
ATOM   1130 HG11 VAL A  73       0.620 -10.844   2.109  1.00  0.00           H  
ATOM   1131 HG12 VAL A  73       1.238 -11.684   3.529  1.00  0.00           H  
ATOM   1132 HG13 VAL A  73       1.813 -12.142   1.906  1.00  0.00           H  
ATOM   1134 HG21 VAL A  73       1.161  -8.696   2.888  1.00  0.00           H  
ATOM   1135 HG22 VAL A  73       2.844  -8.191   3.139  1.00  0.00           H  
ATOM   1136 HG23 VAL A  73       1.994  -9.136   4.373  1.00  0.00           H  
ATOM   1137  N   GLY A  74       4.760 -13.104   3.747  1.00  0.00           N  
ATOM   1139  CA  GLY A  74       5.571 -14.231   3.290  1.00  0.00           C  
ATOM   1142  C   GLY A  74       6.932 -13.734   2.799  1.00  0.00           C  
ATOM   1143  O   GLY A  74       7.655 -13.089   3.547  1.00  0.00           O  
ATOM   1138  H   GLY A  74       4.703 -12.923   4.739  1.00  0.00           H  
ATOM   1140  HA2 GLY A  74       5.737 -14.927   4.111  1.00  0.00           H  
ATOM   1141  HA3 GLY A  74       5.058 -14.752   2.482  1.00  0.00           H  
ATOM   1144  N   GLU A  75       7.263 -13.998   1.536  1.00  0.00           N  
ATOM   1146  CA  GLU A  75       8.524 -13.562   0.908  1.00  0.00           C  
ATOM   1148  C   GLU A  75       8.452 -12.134   0.332  1.00  0.00           C  
ATOM   1152  O   GLU A  75       9.404 -11.638  -0.269  1.00  0.00           O  
ATOM   1149  CB  GLU A  75       8.911 -14.572  -0.183  1.00  0.00           C  
ATOM   1153  CG  GLU A  75       9.134 -15.987   0.379  1.00  0.00           C  
ATOM   1156  CD  GLU A  75       9.501 -17.013  -0.704  1.00  0.00           C  
ATOM   1157  OE1 GLU A  75      10.136 -18.027  -0.347  1.00  0.00           O  
ATOM   1158  OE2 GLU A  75       9.103 -16.810  -1.876  1.00  0.00           O1-
ATOM   1145  H   GLU A  75       6.613 -14.520   0.965  1.00  0.00           H  
ATOM   1147  HA  GLU A  75       9.315 -13.554   1.658  1.00  0.00           H  
ATOM   1150  HB2 GLU A  75       8.111 -14.595  -0.923  1.00  0.00           H  
ATOM   1151  HB3 GLU A  75       9.829 -14.245  -0.670  1.00  0.00           H  
ATOM   1154  HG2 GLU A  75       8.226 -16.331   0.875  1.00  0.00           H  
ATOM   1155  HG3 GLU A  75       9.929 -15.941   1.123  1.00  0.00           H  
ATOM   1159  N   CYS A  76       7.303 -11.473   0.474  1.00  0.00           N  
ATOM   1161  CA  CYS A  76       7.055 -10.148  -0.067  1.00  0.00           C  
ATOM   1163  C   CYS A  76       7.320  -9.041   0.943  1.00  0.00           C  
ATOM   1167  O   CYS A  76       6.692  -9.028   1.994  1.00  0.00           O  
ATOM   1164  CB  CYS A  76       5.586 -10.067  -0.455  1.00  0.00           C  
ATOM   1168  SG  CYS A  76       5.162 -10.795  -2.033  1.00  0.00           S  
ATOM   1160  H   CYS A  76       6.561 -11.916   0.996  1.00  0.00           H  
ATOM   1162  HA  CYS A  76       7.669  -9.979  -0.951  1.00  0.00           H  
ATOM   1165  HB2 CYS A  76       5.292  -9.017  -0.470  1.00  0.00           H  
ATOM   1166  HB3 CYS A  76       4.970 -10.515   0.324  1.00  0.00           H  
ATOM   1169  N   THR A  77       8.079  -8.022   0.551  1.00  0.00           N  
ATOM   1171  CA  THR A  77       8.153  -6.758   1.293  1.00  0.00           C  
ATOM   1173  C   THR A  77       7.431  -5.641   0.545  1.00  0.00           C  
ATOM   1176  O   THR A  77       7.658  -5.410  -0.649  1.00  0.00           O  
ATOM   1174  CB  THR A  77       9.604  -6.390   1.606  1.00  0.00           C  
ATOM   1177  CG2 THR A  77       9.699  -5.178   2.522  1.00  0.00           C  
ATOM   1181  OG1 THR A  77      10.190  -7.461   2.300  1.00  0.00           O  
ATOM   1170  H   THR A  77       8.691  -8.146  -0.243  1.00  0.00           H  
ATOM   1172  HA  THR A  77       7.663  -6.883   2.258  1.00  0.00           H  
ATOM   1175  HB  THR A  77      10.149  -6.194   0.683  1.00  0.00           H  
ATOM   1182  HG1 THR A  77      11.137  -7.314   2.366  1.00  0.00           H  
ATOM   1178 HG21 THR A  77       9.125  -5.378   3.427  1.00  0.00           H  
ATOM   1179 HG22 THR A  77       9.310  -4.290   2.023  1.00  0.00           H  
ATOM   1180 HG23 THR A  77      10.742  -5.000   2.788  1.00  0.00           H  
ATOM   1183  N   LEU A  78       6.561  -4.932   1.259  1.00  0.00           N  
ATOM   1185  CA  LEU A  78       5.818  -3.769   0.788  1.00  0.00           C  
ATOM   1187  C   LEU A  78       6.181  -2.544   1.610  1.00  0.00           C  
ATOM   1191  O   LEU A  78       6.212  -2.599   2.835  1.00  0.00           O  
ATOM   1188  CB  LEU A  78       4.307  -4.026   0.886  1.00  0.00           C  
ATOM   1192  CG  LEU A  78       3.835  -5.232   0.072  1.00  0.00           C  
ATOM   1194  CD1 LEU A  78       2.346  -5.446   0.287  1.00  0.00           C  
ATOM   1198  CD2 LEU A  78       4.071  -5.040  -1.420  1.00  0.00           C  
ATOM   1184  H   LEU A  78       6.393  -5.223   2.212  1.00  0.00           H  
ATOM   1186  HA  LEU A  78       6.080  -3.559  -0.249  1.00  0.00           H  
ATOM   1189  HB2 LEU A  78       3.774  -3.137   0.551  1.00  0.00           H  
ATOM   1190  HB3 LEU A  78       4.053  -4.196   1.933  1.00  0.00           H  
ATOM   1193  HG  LEU A  78       4.356  -6.131   0.400  1.00  0.00           H  
ATOM   1195 HD11 LEU A  78       2.160  -5.590   1.351  1.00  0.00           H  
ATOM   1196 HD12 LEU A  78       1.778  -4.587  -0.071  1.00  0.00           H  
ATOM   1197 HD13 LEU A  78       2.045  -6.349  -0.245  1.00  0.00           H  
ATOM   1199 HD21 LEU A  78       3.541  -4.160  -1.787  1.00  0.00           H  
ATOM   1200 HD22 LEU A  78       5.137  -4.936  -1.625  1.00  0.00           H  
ATOM   1201 HD23 LEU A  78       3.724  -5.941  -1.924  1.00  0.00           H  
ATOM   1202  N   PHE A  79       6.391  -1.424   0.930  1.00  0.00           N  
ATOM   1204  CA  PHE A  79       6.551  -0.121   1.561  1.00  0.00           C  
ATOM   1206  C   PHE A  79       5.274   0.682   1.378  1.00  0.00           C  
ATOM   1210  O   PHE A  79       4.999   1.131   0.268  1.00  0.00           O  
ATOM   1207  CB  PHE A  79       7.766   0.596   0.978  1.00  0.00           C  
ATOM   1211  CG  PHE A  79       9.059  -0.116   1.300  1.00  0.00           C  
ATOM   1212  CD1 PHE A  79       9.652   0.052   2.565  1.00  0.00           C  
ATOM   1214  CD2 PHE A  79       9.634  -0.992   0.362  1.00  0.00           C  
ATOM   1216  CE1 PHE A  79      10.833  -0.642   2.882  1.00  0.00           C  
ATOM   1218  CE2 PHE A  79      10.820  -1.676   0.676  1.00  0.00           C  
ATOM   1220  CZ  PHE A  79      11.420  -1.499   1.935  1.00  0.00           C  
ATOM   1203  H   PHE A  79       6.383  -1.465  -0.079  1.00  0.00           H  
ATOM   1205  HA  PHE A  79       6.736  -0.250   2.627  1.00  0.00           H  
ATOM   1208  HB2 PHE A  79       7.655   0.683  -0.103  1.00  0.00           H  
ATOM   1209  HB3 PHE A  79       7.811   1.604   1.390  1.00  0.00           H  
ATOM   1213  HD1 PHE A  79       9.186   0.690   3.301  1.00  0.00           H  
ATOM   1215  HD2 PHE A  79       9.149  -1.159  -0.589  1.00  0.00           H  
ATOM   1217  HE1 PHE A  79      11.277  -0.547   3.862  1.00  0.00           H  
ATOM   1219  HE2 PHE A  79      11.256  -2.362  -0.036  1.00  0.00           H  
ATOM   1221  HZ  PHE A  79      12.313  -2.049   2.193  1.00  0.00           H  
ATOM   1222  N   CYS A  80       4.501   0.837   2.447  1.00  0.00           N  
ATOM   1224  CA  CYS A  80       3.247   1.576   2.464  1.00  0.00           C  
ATOM   1226  C   CYS A  80       3.461   2.973   3.042  1.00  0.00           C  
ATOM   1230  O   CYS A  80       3.944   3.111   4.164  1.00  0.00           O  
ATOM   1227  CB  CYS A  80       2.197   0.777   3.229  1.00  0.00           C  
ATOM   1231  SG  CYS A  80       1.771  -0.815   2.471  1.00  0.00           S  
ATOM   1223  H   CYS A  80       4.833   0.465   3.326  1.00  0.00           H  
ATOM   1225  HA  CYS A  80       2.876   1.681   1.445  1.00  0.00           H  
ATOM   1228  HB2 CYS A  80       1.289   1.371   3.325  1.00  0.00           H  
ATOM   1229  HB3 CYS A  80       2.573   0.587   4.235  1.00  0.00           H  
ATOM   1232  N   VAL A  81       3.113   4.002   2.273  1.00  0.00           N  
ATOM   1234  CA  VAL A  81       3.285   5.408   2.654  1.00  0.00           C  
ATOM   1236  C   VAL A  81       2.011   6.209   2.434  1.00  0.00           C  
ATOM   1239  O   VAL A  81       1.233   5.928   1.517  1.00  0.00           O  
ATOM   1237  CB  VAL A  81       4.464   6.082   1.916  1.00  0.00           C  
ATOM   1240  CG1 VAL A  81       5.811   5.452   2.270  1.00  0.00           C  
ATOM   1244  CG2 VAL A  81       4.325   6.043   0.389  1.00  0.00           C  
ATOM   1233  H   VAL A  81       2.767   3.809   1.344  1.00  0.00           H  
ATOM   1235  HA  VAL A  81       3.493   5.444   3.723  1.00  0.00           H  
ATOM   1238  HB  VAL A  81       4.505   7.129   2.216  1.00  0.00           H  
ATOM   1241 HG11 VAL A  81       5.806   4.380   2.072  1.00  0.00           H  
ATOM   1242 HG12 VAL A  81       6.006   5.647   3.325  1.00  0.00           H  
ATOM   1243 HG13 VAL A  81       6.607   5.926   1.696  1.00  0.00           H  
ATOM   1245 HG21 VAL A  81       5.173   6.554  -0.068  1.00  0.00           H  
ATOM   1246 HG22 VAL A  81       4.300   5.013   0.033  1.00  0.00           H  
ATOM   1247 HG23 VAL A  81       3.414   6.557   0.082  1.00  0.00           H  
ATOM   1248  N   THR A  82       1.817   7.253   3.235  1.00  0.00           N  
ATOM   1250  CA  THR A  82       0.856   8.312   2.908  1.00  0.00           C  
ATOM   1252  C   THR A  82       1.421   9.202   1.787  1.00  0.00           C  
ATOM   1255  O   THR A  82       2.637   9.365   1.685  1.00  0.00           O  
ATOM   1253  CB  THR A  82       0.526   9.182   4.129  1.00  0.00           C  
ATOM   1256  CG2 THR A  82      -0.145   8.408   5.262  1.00  0.00           C  
ATOM   1260  OG1 THR A  82       1.703   9.758   4.633  1.00  0.00           O  
ATOM   1249  H   THR A  82       2.509   7.453   3.943  1.00  0.00           H  
ATOM   1251  HA  THR A  82      -0.070   7.845   2.570  1.00  0.00           H  
ATOM   1254  HB  THR A  82      -0.145   9.984   3.819  1.00  0.00           H  
ATOM   1261  HG1 THR A  82       1.476  10.378   5.330  1.00  0.00           H  
ATOM   1257 HG21 THR A  82       0.459   7.546   5.550  1.00  0.00           H  
ATOM   1258 HG22 THR A  82      -1.130   8.071   4.940  1.00  0.00           H  
ATOM   1259 HG23 THR A  82      -0.268   9.055   6.131  1.00  0.00           H  
ATOM   1262  N   PRO A  83       0.577   9.844   0.955  1.00  0.00           N  
ATOM   1263  CA  PRO A  83       1.017  10.782  -0.071  1.00  0.00           C  
ATOM   1265  C   PRO A  83       1.913  11.914   0.422  1.00  0.00           C  
ATOM   1269  O   PRO A  83       2.792  12.352  -0.314  1.00  0.00           O  
ATOM   1266  CB  PRO A  83      -0.250  11.346  -0.703  1.00  0.00           C  
ATOM   1270  CG  PRO A  83      -1.234  10.199  -0.559  1.00  0.00           C  
ATOM   1273  CD  PRO A  83      -0.807   9.499   0.729  1.00  0.00           C  
ATOM   1264  HA  PRO A  83       1.557  10.210  -0.826  1.00  0.00           H  
ATOM   1267  HB2 PRO A  83      -0.608  12.203  -0.132  1.00  0.00           H  
ATOM   1268  HB3 PRO A  83      -0.093  11.618  -1.747  1.00  0.00           H  
ATOM   1271  HG2 PRO A  83      -1.110   9.523  -1.405  1.00  0.00           H  
ATOM   1272  HG3 PRO A  83      -2.257  10.570  -0.501  1.00  0.00           H  
ATOM   1274  HD2 PRO A  83      -1.418   9.830   1.568  1.00  0.00           H  
ATOM   1275  HD3 PRO A  83      -0.875   8.423   0.574  1.00  0.00           H  
ATOM   1276  N   SER A  84       1.710  12.379   1.658  1.00  0.00           N  
ATOM   1278  CA  SER A  84       2.545  13.416   2.269  1.00  0.00           C  
ATOM   1280  C   SER A  84       3.986  12.951   2.498  1.00  0.00           C  
ATOM   1284  O   SER A  84       4.901  13.758   2.367  1.00  0.00           O  
ATOM   1281  CB  SER A  84       1.912  13.891   3.582  1.00  0.00           C  
ATOM   1285  OG  SER A  84       1.663  12.808   4.460  1.00  0.00           O  
ATOM   1277  H   SER A  84       1.030  11.930   2.255  1.00  0.00           H  
ATOM   1279  HA  SER A  84       2.594  14.270   1.593  1.00  0.00           H  
ATOM   1282  HB2 SER A  84       0.967  14.385   3.357  1.00  0.00           H  
ATOM   1283  HB3 SER A  84       2.573  14.610   4.066  1.00  0.00           H  
ATOM   1286  HG  SER A  84       2.376  12.796   5.104  1.00  0.00           H  
ATOM   1287  N   GLY A  85       4.199  11.652   2.738  1.00  0.00           N  
ATOM   1289  CA  GLY A  85       5.526  11.039   2.846  1.00  0.00           C  
ATOM   1292  C   GLY A  85       6.245  10.850   1.500  1.00  0.00           C  
ATOM   1293  O   GLY A  85       7.439  10.556   1.472  1.00  0.00           O  
ATOM   1288  H   GLY A  85       3.404  11.035   2.826  1.00  0.00           H  
ATOM   1290  HA2 GLY A  85       6.154  11.650   3.495  1.00  0.00           H  
ATOM   1291  HA3 GLY A  85       5.418  10.058   3.308  1.00  0.00           H  
ATOM   1294  N   ILE A  86       5.566  11.060   0.362  1.00  0.00           N  
ATOM   1296  CA  ILE A  86       6.123  10.885  -0.998  1.00  0.00           C  
ATOM   1298  C   ILE A  86       6.959  12.105  -1.432  1.00  0.00           C  
ATOM   1301  O   ILE A  86       7.148  12.348  -2.621  1.00  0.00           O  
ATOM   1299  CB  ILE A  86       5.034  10.521  -2.045  1.00  0.00           C  
ATOM   1302  CG1 ILE A  86       4.104   9.386  -1.570  1.00  0.00           C  
ATOM   1305  CG2 ILE A  86       5.609  10.097  -3.423  1.00  0.00           C  
ATOM   1309  CD1 ILE A  86       2.936   9.144  -2.538  1.00  0.00           C  
ATOM   1295  H   ILE A  86       4.601  11.349   0.439  1.00  0.00           H  
ATOM   1297  HA  ILE A  86       6.809  10.039  -0.955  1.00  0.00           H  
ATOM   1300  HB  ILE A  86       4.425  11.413  -2.197  1.00  0.00           H  
ATOM   1303 HG12 ILE A  86       4.677   8.465  -1.460  1.00  0.00           H  
ATOM   1304 HG13 ILE A  86       3.685   9.636  -0.596  1.00  0.00           H  
ATOM   1306 HG21 ILE A  86       5.442   9.038  -3.620  1.00  0.00           H  
ATOM   1307 HG22 ILE A  86       5.145  10.691  -4.210  1.00  0.00           H  
ATOM   1308 HG23 ILE A  86       6.691  10.225  -3.476  1.00  0.00           H  
ATOM   1310 HD11 ILE A  86       3.292   8.745  -3.488  1.00  0.00           H  
ATOM   1311 HD12 ILE A  86       2.417  10.080  -2.745  1.00  0.00           H  
ATOM   1312 HD13 ILE A  86       2.242   8.428  -2.096  1.00  0.00           H  
ATOM   1313  N   LEU A  87       7.530  12.880  -0.504  1.00  0.00           N  
ATOM   1315  CA  LEU A  87       8.361  14.029  -0.877  1.00  0.00           C  
ATOM   1317  C   LEU A  87       9.555  13.661  -1.773  1.00  0.00           C  
ATOM   1321  O   LEU A  87      10.114  14.575  -2.357  1.00  0.00           O  
ATOM   1318  CB  LEU A  87       8.781  14.831   0.373  1.00  0.00           C  
ATOM   1322  CG  LEU A  87       8.025  16.169   0.495  1.00  0.00           C  
ATOM   1324  CD1 LEU A  87       8.213  16.750   1.895  1.00  0.00           C  
ATOM   1328  CD2 LEU A  87       8.519  17.211  -0.516  1.00  0.00           C  
ATOM   1314  H   LEU A  87       7.372  12.669   0.471  1.00  0.00           H  
ATOM   1316  HA  LEU A  87       7.737  14.670  -1.499  1.00  0.00           H  
ATOM   1319  HB2 LEU A  87       8.590  14.233   1.264  1.00  0.00           H  
ATOM   1320  HB3 LEU A  87       9.852  15.036   0.344  1.00  0.00           H  
ATOM   1323  HG  LEU A  87       6.960  15.997   0.337  1.00  0.00           H  
ATOM   1325 HD11 LEU A  87       9.270  16.924   2.095  1.00  0.00           H  
ATOM   1326 HD12 LEU A  87       7.817  16.052   2.633  1.00  0.00           H  
ATOM   1327 HD13 LEU A  87       7.665  17.688   1.983  1.00  0.00           H  
ATOM   1329 HD21 LEU A  87       8.382  16.841  -1.533  1.00  0.00           H  
ATOM   1330 HD22 LEU A  87       9.578  17.414  -0.357  1.00  0.00           H  
ATOM   1331 HD23 LEU A  87       7.950  18.133  -0.400  1.00  0.00           H  
ATOM   1332  N   ASN A  88       9.936  12.380  -1.933  1.00  0.00           N  
ATOM   1334  CA  ASN A  88      10.969  11.981  -2.904  1.00  0.00           C  
ATOM   1336  C   ASN A  88      11.005  10.501  -3.351  1.00  0.00           C  
ATOM   1340  O   ASN A  88      11.994  10.094  -3.963  1.00  0.00           O  
ATOM   1337  CB  ASN A  88      12.341  12.428  -2.345  1.00  0.00           C  
ATOM   1341  CG  ASN A  88      12.727  13.820  -2.818  1.00  0.00           C  
ATOM   1342  ND2 ASN A  88      13.312  14.623  -1.961  1.00  0.00           N  
ATOM   1345  OD1 ASN A  88      12.545  14.196  -3.962  1.00  0.00           O  
ATOM   1333  H   ASN A  88       9.424  11.679  -1.417  1.00  0.00           H  
ATOM   1335  HA  ASN A  88      10.774  12.532  -3.825  1.00  0.00           H  
ATOM   1338  HB2 ASN A  88      13.144  11.773  -2.684  1.00  0.00           H  
ATOM   1339  HB3 ASN A  88      12.330  12.395  -1.256  1.00  0.00           H  
ATOM   1343 HD21 ASN A  88      13.370  14.374  -0.984  1.00  0.00           H  
ATOM   1344 HD22 ASN A  88      13.443  15.566  -2.298  1.00  0.00           H  
ATOM   1346  N   ARG A  89      10.008   9.649  -3.067  1.00  0.00           N  
ATOM   1348  CA  ARG A  89      10.048   8.242  -3.527  1.00  0.00           C  
ATOM   1350  C   ARG A  89       8.698   7.801  -4.052  1.00  0.00           C  
ATOM   1354  O   ARG A  89       7.731   7.855  -3.301  1.00  0.00           O  
ATOM   1351  CB  ARG A  89      10.564   7.294  -2.441  1.00  0.00           C  
ATOM   1355  CG  ARG A  89      12.040   7.591  -2.165  1.00  0.00           C  
ATOM   1358  CD  ARG A  89      12.660   6.543  -1.254  1.00  0.00           C  
ATOM   1361  NE  ARG A  89      14.057   6.904  -0.959  1.00  0.00           N  
ATOM   1369  CZ  ARG A  89      14.894   6.207  -0.217  1.00  0.00           C  
ATOM   1363  NH1 ARG A  89      14.556   5.062   0.306  1.00  0.00           N1+
ATOM   1366  NH2 ARG A  89      16.095   6.657   0.017  1.00  0.00           N  
ATOM   1347  H   ARG A  89       9.172   9.989  -2.614  1.00  0.00           H  
ATOM   1349  HA  ARG A  89      10.752   8.183  -4.358  1.00  0.00           H  
ATOM   1352  HB2 ARG A  89       9.978   7.413  -1.530  1.00  0.00           H  
ATOM   1353  HB3 ARG A  89      10.466   6.268  -2.794  1.00  0.00           H  
ATOM   1356  HG2 ARG A  89      12.130   8.565  -1.684  1.00  0.00           H  
ATOM   1357  HG3 ARG A  89      12.593   7.601  -3.104  1.00  0.00           H  
ATOM   1359  HD2 ARG A  89      12.087   6.500  -0.328  1.00  0.00           H  
ATOM   1360  HD3 ARG A  89      12.617   5.573  -1.748  1.00  0.00           H  
ATOM   1362  HE  ARG A  89      14.381   7.786  -1.329  1.00  0.00           H  
ATOM   1364 HH11 ARG A  89      15.195   4.539   0.887  1.00  0.00           H  
ATOM   1365 HH12 ARG A  89      13.614   4.727   0.162  1.00  0.00           H  
ATOM   1367 HH21 ARG A  89      16.381   7.552  -0.353  1.00  0.00           H  
ATOM   1368 HH22 ARG A  89      16.723   6.130   0.607  1.00  0.00           H  
ATOM   1370  N   PRO A  90       8.603   7.434  -5.336  1.00  0.00           N  
ATOM   1371  CA  PRO A  90       7.327   7.441  -5.997  1.00  0.00           C  
ATOM   1373  C   PRO A  90       6.543   6.222  -5.515  1.00  0.00           C  
ATOM   1377  O   PRO A  90       7.079   5.117  -5.417  1.00  0.00           O  
ATOM   1374  CB  PRO A  90       7.646   7.467  -7.501  1.00  0.00           C  
ATOM   1378  CG  PRO A  90       9.159   7.274  -7.627  1.00  0.00           C  
ATOM   1381  CD  PRO A  90       9.614   6.884  -6.229  1.00  0.00           C  
ATOM   1372  HA  PRO A  90       6.779   8.346  -5.737  1.00  0.00           H  
ATOM   1375  HB2 PRO A  90       7.127   6.667  -8.029  1.00  0.00           H  
ATOM   1376  HB3 PRO A  90       7.357   8.426  -7.930  1.00  0.00           H  
ATOM   1379  HG2 PRO A  90       9.618   8.224  -7.901  1.00  0.00           H  
ATOM   1380  HG3 PRO A  90       9.415   6.513  -8.364  1.00  0.00           H  
ATOM   1382  HD2 PRO A  90       9.617   5.798  -6.136  1.00  0.00           H  
ATOM   1383  HD3 PRO A  90      10.619   7.271  -6.063  1.00  0.00           H  
ATOM   1384  N   CYS A  91       5.241   6.403  -5.329  1.00  0.00           N  
ATOM   1386  CA  CYS A  91       4.337   5.462  -5.971  1.00  0.00           C  
ATOM   1388  C   CYS A  91       4.766   5.433  -7.428  1.00  0.00           C  
ATOM   1392  O   CYS A  91       4.391   6.338  -8.174  1.00  0.00           O  
ATOM   1389  CB  CYS A  91       2.914   6.002  -5.877  1.00  0.00           C  
ATOM   1393  SG  CYS A  91       2.435   6.232  -4.187  1.00  0.00           S  
ATOM   1385  H   CYS A  91       4.905   7.353  -5.265  1.00  0.00           H  
ATOM   1387  HA  CYS A  91       4.414   4.471  -5.525  1.00  0.00           H  
ATOM   1390  HB2 CYS A  91       2.850   6.965  -6.383  1.00  0.00           H  
ATOM   1391  HB3 CYS A  91       2.227   5.307  -6.361  1.00  0.00           H  
ATOM   1394  N   ILE A  92       5.694   4.536  -7.774  1.00  0.00           N  
ATOM   1396  CA  ILE A  92       6.145   4.411  -9.161  1.00  0.00           C  
ATOM   1398  C   ILE A  92       4.899   4.170  -9.983  1.00  0.00           C  
ATOM   1401  O   ILE A  92       3.974   3.514  -9.431  1.00  0.00           O  
ATOM   1399  CB  ILE A  92       7.229   3.333  -9.353  1.00  0.00           C  
ATOM   1402  CG1 ILE A  92       8.377   3.432  -8.324  1.00  0.00           C  
ATOM   1405  CG2 ILE A  92       7.800   3.526 -10.773  1.00  0.00           C  
ATOM   1409  CD1 ILE A  92       9.335   2.234  -8.374  1.00  0.00           C  
ATOM   1413  OXT ILE A  92       4.872   4.682 -11.116  1.00  0.00           O1-
ATOM   1395  H   ILE A  92       6.050   3.904  -7.072  1.00  0.00           H  
ATOM   1397  HA  ILE A  92       6.526   5.369  -9.517  1.00  0.00           H  
ATOM   1400  HB  ILE A  92       6.764   2.350  -9.270  1.00  0.00           H  
ATOM   1403 HG12 ILE A  92       7.980   3.480  -7.311  1.00  0.00           H  
ATOM   1404 HG13 ILE A  92       8.944   4.343  -8.513  1.00  0.00           H  
ATOM   1406 HG21 ILE A  92       8.234   4.521 -10.872  1.00  0.00           H  
ATOM   1407 HG22 ILE A  92       8.555   2.776 -11.010  1.00  0.00           H  
ATOM   1408 HG23 ILE A  92       7.005   3.422 -11.512  1.00  0.00           H  
ATOM   1410 HD11 ILE A  92       9.607   1.959  -9.393  1.00  0.00           H  
ATOM   1411 HD12 ILE A  92      10.264   2.490  -7.864  1.00  0.00           H  
ATOM   1412 HD13 ILE A  92       8.868   1.374  -7.893  1.00  0.00           H  
TER   
END
