# Supplementary material for: The structural repertoire of Fusarium oxysporum f. sp. lycopersici effectors revealed by experimental and computational studies
Source: eLife. 2024 Feb 27;12:RP89280. doi: 10.7554/eLife.89280 (PMC10942635; doi:10.7554/eLife.89280)
Supplement: Source data 1. [file elife-89280-data1.zip › AlphaFold pdb files/SIX9_AF.pdb]

ATOM      1  N   GLN A   1      15.260   1.440 -17.197  1.00  0.00           N  
ATOM      5  CA  GLN A   1      15.499   1.136 -15.769  1.00  0.00           C  
ATOM      7  C   GLN A   1      14.182   1.305 -15.032  1.00  0.00           C  
ATOM     11  O   GLN A   1      13.538   2.324 -15.233  1.00  0.00           O  
ATOM      8  CB  GLN A   1      16.549   2.076 -15.154  1.00  0.00           C  
ATOM     12  CG  GLN A   1      17.993   1.740 -15.565  1.00  0.00           C  
ATOM     15  CD  GLN A   1      19.006   2.703 -14.945  1.00  0.00           C  
ATOM     16  NE2 GLN A   1      20.283   2.421 -15.031  1.00  0.00           N  
ATOM     19  OE1 GLN A   1      18.665   3.728 -14.386  1.00  0.00           O  
ATOM      2  H   GLN A   1      14.865   2.367 -17.266  1.00  0.00           H  
ATOM      6  HA  GLN A   1      15.830   0.104 -15.652  1.00  0.00           H  
ATOM      9  HB2 GLN A   1      16.486   2.002 -14.069  1.00  0.00           H  
ATOM     10  HB3 GLN A   1      16.316   3.103 -15.438  1.00  0.00           H  
ATOM     13  HG2 GLN A   1      18.094   1.794 -16.649  1.00  0.00           H  
ATOM     14  HG3 GLN A   1      18.231   0.727 -15.244  1.00  0.00           H  
ATOM     17 HE21 GLN A   1      20.909   3.116 -14.650  1.00  0.00           H  
ATOM     18 HE22 GLN A   1      20.624   1.594 -15.500  1.00  0.00           H  
ATOM      3  H2  GLN A   1      16.123   1.403 -17.722  1.00  0.00           H  
ATOM      4  H3  GLN A   1      14.595   0.789 -17.588  1.00  0.00           H  
ATOM     20  N   THR A   2      13.759   0.328 -14.235  1.00  0.00           N  
ATOM     22  CA  THR A   2      12.601   0.479 -13.341  1.00  0.00           C  
ATOM     24  C   THR A   2      13.058   1.017 -11.990  1.00  0.00           C  
ATOM     27  O   THR A   2      14.153   0.691 -11.534  1.00  0.00           O  
ATOM     25  CB  THR A   2      11.858  -0.849 -13.154  1.00  0.00           C  
ATOM     28  CG2 THR A   2      11.162  -1.285 -14.442  1.00  0.00           C  
ATOM     32  OG1 THR A   2      12.763  -1.873 -12.801  1.00  0.00           O  
ATOM     21  H   THR A   2      14.305  -0.510 -14.095  1.00  0.00           H  
ATOM     23  HA  THR A   2      11.895   1.195 -13.762  1.00  0.00           H  
ATOM     26  HB  THR A   2      11.110  -0.730 -12.370  1.00  0.00           H  
ATOM     33  HG1 THR A   2      13.009  -1.768 -11.879  1.00  0.00           H  
ATOM     29 HG21 THR A   2      10.622  -2.215 -14.263  1.00  0.00           H  
ATOM     30 HG22 THR A   2      11.891  -1.448 -15.236  1.00  0.00           H  
ATOM     31 HG23 THR A   2      10.448  -0.521 -14.752  1.00  0.00           H  
ATOM     34  N   THR A   3      12.229   1.830 -11.339  1.00  0.00           N  
ATOM     36  CA  THR A   3      12.482   2.295  -9.969  1.00  0.00           C  
ATOM     38  C   THR A   3      11.706   1.418  -9.000  1.00  0.00           C  
ATOM     41  O   THR A   3      10.496   1.260  -9.156  1.00  0.00           O  
ATOM     39  CB  THR A   3      12.102   3.772  -9.803  1.00  0.00           C  
ATOM     42  CG2 THR A   3      12.399   4.314  -8.405  1.00  0.00           C  
ATOM     46  OG1 THR A   3      12.876   4.545 -10.691  1.00  0.00           O  
ATOM     35  H   THR A   3      11.317   2.009 -11.735  1.00  0.00           H  
ATOM     37  HA  THR A   3      13.544   2.207  -9.739  1.00  0.00           H  
ATOM     40  HB  THR A   3      11.045   3.912 -10.030  1.00  0.00           H  
ATOM     47  HG1 THR A   3      12.666   4.256 -11.582  1.00  0.00           H  
ATOM     43 HG21 THR A   3      11.756   3.828  -7.671  1.00  0.00           H  
ATOM     44 HG22 THR A   3      13.445   4.144  -8.151  1.00  0.00           H  
ATOM     45 HG23 THR A   3      12.188   5.383  -8.385  1.00  0.00           H  
ATOM     48  N   GLN A   4      12.381   0.865  -7.992  1.00  0.00           N  
ATOM     50  CA  GLN A   4      11.690   0.188  -6.901  1.00  0.00           C  
ATOM     52  C   GLN A   4      11.002   1.235  -6.019  1.00  0.00           C  
ATOM     56  O   GLN A   4      11.619   2.199  -5.560  1.00  0.00           O  
ATOM     53  CB  GLN A   4      12.658  -0.704  -6.117  1.00  0.00           C  
ATOM     57  CG  GLN A   4      11.913  -1.680  -5.188  1.00  0.00           C  
ATOM     60  CD  GLN A   4      12.863  -2.556  -4.376  1.00  0.00           C  
ATOM     61  NE2 GLN A   4      12.358  -3.563  -3.698  1.00  0.00           N  
ATOM     64  OE1 GLN A   4      14.066  -2.349  -4.323  1.00  0.00           O  
ATOM     49  H   GLN A   4      13.381   0.989  -7.925  1.00  0.00           H  
ATOM     51  HA  GLN A   4      10.928  -0.461  -7.335  1.00  0.00           H  
ATOM     54  HB2 GLN A   4      13.338  -0.080  -5.537  1.00  0.00           H  
ATOM     55  HB3 GLN A   4      13.246  -1.292  -6.822  1.00  0.00           H  
ATOM     58  HG2 GLN A   4      11.277  -2.327  -5.791  1.00  0.00           H  
ATOM     59  HG3 GLN A   4      11.276  -1.131  -4.494  1.00  0.00           H  
ATOM     62 HE21 GLN A   4      11.369  -3.770  -3.709  1.00  0.00           H  
ATOM     63 HE22 GLN A   4      13.014  -4.111  -3.160  1.00  0.00           H  
ATOM     65  N   VAL A   5       9.717   1.032  -5.786  1.00  0.00           N  
ATOM     67  CA  VAL A   5       8.828   1.874  -4.998  1.00  0.00           C  
ATOM     69  C   VAL A   5       8.377   1.069  -3.792  1.00  0.00           C  
ATOM     72  O   VAL A   5       8.008  -0.094  -3.927  1.00  0.00           O  
ATOM     70  CB  VAL A   5       7.634   2.315  -5.862  1.00  0.00           C  
ATOM     73  CG1 VAL A   5       6.564   3.030  -5.038  1.00  0.00           C  
ATOM     77  CG2 VAL A   5       8.096   3.257  -6.982  1.00  0.00           C  
ATOM     66  H   VAL A   5       9.287   0.236  -6.235  1.00  0.00           H  
ATOM     68  HA  VAL A   5       9.354   2.764  -4.653  1.00  0.00           H  
ATOM     71  HB  VAL A   5       7.175   1.435  -6.315  1.00  0.00           H  
ATOM     74 HG11 VAL A   5       6.166   2.371  -4.266  1.00  0.00           H  
ATOM     75 HG12 VAL A   5       6.981   3.928  -4.580  1.00  0.00           H  
ATOM     76 HG13 VAL A   5       5.736   3.284  -5.699  1.00  0.00           H  
ATOM     78 HG21 VAL A   5       8.559   4.148  -6.559  1.00  0.00           H  
ATOM     79 HG22 VAL A   5       8.809   2.750  -7.633  1.00  0.00           H  
ATOM     80 HG23 VAL A   5       7.238   3.554  -7.585  1.00  0.00           H  
ATOM     81  N   GLY A   6       8.412   1.679  -2.612  1.00  0.00           N  
ATOM     83  CA  GLY A   6       7.784   1.155  -1.406  1.00  0.00           C  
ATOM     86  C   GLY A   6       6.533   1.961  -1.082  1.00  0.00           C  
ATOM     87  O   GLY A   6       6.590   3.183  -1.010  1.00  0.00           O  
ATOM     82  H   GLY A   6       8.665   2.657  -2.605  1.00  0.00           H  
ATOM     84  HA2 GLY A   6       8.478   1.241  -0.570  1.00  0.00           H  
ATOM     85  HA3 GLY A   6       7.519   0.105  -1.529  1.00  0.00           H  
ATOM     88  N   CYS A   7       5.418   1.285  -0.854  1.00  0.00           N  
ATOM     90  CA  CYS A   7       4.163   1.878  -0.424  1.00  0.00           C  
ATOM     92  C   CYS A   7       3.788   1.418   0.972  1.00  0.00           C  
ATOM     96  O   CYS A   7       4.096   0.294   1.374  1.00  0.00           O  
ATOM     93  CB  CYS A   7       3.057   1.492  -1.391  1.00  0.00           C  
ATOM     97  SG  CYS A   7       3.252   2.102  -3.065  1.00  0.00           S  
ATOM     89  H   CYS A   7       5.437   0.279  -0.936  1.00  0.00           H  
ATOM     91  HA  CYS A   7       4.246   2.964  -0.407  1.00  0.00           H  
ATOM     94  HB2 CYS A   7       2.095   1.834  -1.010  1.00  0.00           H  
ATOM     95  HB3 CYS A   7       3.038   0.403  -1.433  1.00  0.00           H  
ATOM     98  N   ARG A   8       3.061   2.280   1.677  1.00  0.00           N  
ATOM    100  CA  ARG A   8       2.363   1.959   2.915  1.00  0.00           C  
ATOM    102  C   ARG A   8       0.925   2.452   2.851  1.00  0.00           C  
ATOM    106  O   ARG A   8       0.675   3.538   2.334  1.00  0.00           O  
ATOM    103  CB  ARG A   8       3.126   2.521   4.126  1.00  0.00           C  
ATOM    107  CG  ARG A   8       3.258   4.050   4.176  1.00  0.00           C  
ATOM    110  CD  ARG A   8       3.783   4.489   5.548  1.00  0.00           C  
ATOM    113  NE  ARG A   8       4.162   5.916   5.552  1.00  0.00           N  
ATOM    121  CZ  ARG A   8       5.202   6.441   6.177  1.00  0.00           C  
ATOM    115  NH1 ARG A   8       5.895   5.781   7.057  1.00  0.00           N1+
ATOM    118  NH2 ARG A   8       5.610   7.645   5.911  1.00  0.00           N  
ATOM     99  H   ARG A   8       2.913   3.201   1.288  1.00  0.00           H  
ATOM    101  HA  ARG A   8       2.325   0.875   3.022  1.00  0.00           H  
ATOM    104  HB2 ARG A   8       4.130   2.097   4.141  1.00  0.00           H  
ATOM    105  HB3 ARG A   8       2.605   2.199   5.027  1.00  0.00           H  
ATOM    108  HG2 ARG A   8       2.287   4.522   4.024  1.00  0.00           H  
ATOM    109  HG3 ARG A   8       3.946   4.376   3.395  1.00  0.00           H  
ATOM    111  HD2 ARG A   8       3.004   4.326   6.293  1.00  0.00           H  
ATOM    112  HD3 ARG A   8       4.634   3.865   5.819  1.00  0.00           H  
ATOM    114  HE  ARG A   8       3.635   6.531   4.948  1.00  0.00           H  
ATOM    116 HH11 ARG A   8       6.741   6.198   7.419  1.00  0.00           H  
ATOM    117 HH12 ARG A   8       5.596   4.850   7.310  1.00  0.00           H  
ATOM    119 HH21 ARG A   8       6.596   7.810   6.053  1.00  0.00           H  
ATOM    120 HH22 ARG A   8       5.145   8.213   5.218  1.00  0.00           H  
ATOM    122  N   ALA A   9       0.010   1.682   3.416  1.00  0.00           N  
ATOM    124  CA  ALA A   9      -1.343   2.120   3.729  1.00  0.00           C  
ATOM    126  C   ALA A   9      -1.655   1.807   5.189  1.00  0.00           C  
ATOM    131  O   ALA A   9      -1.192   0.802   5.737  1.00  0.00           O  
ATOM    127  CB  ALA A   9      -2.349   1.478   2.774  1.00  0.00           C  
ATOM    123  H   ALA A   9       0.286   0.773   3.758  1.00  0.00           H  
ATOM    125  HA  ALA A   9      -1.422   3.200   3.606  1.00  0.00           H  
ATOM    128  HB1 ALA A   9      -2.371   2.057   1.851  1.00  0.00           H  
ATOM    129  HB2 ALA A   9      -2.078   0.442   2.567  1.00  0.00           H  
ATOM    130  HB3 ALA A   9      -3.349   1.513   3.206  1.00  0.00           H  
ATOM    132  N   LEU A  10      -2.412   2.700   5.817  1.00  0.00           N  
ATOM    134  CA  LEU A  10      -2.986   2.455   7.130  1.00  0.00           C  
ATOM    136  C   LEU A  10      -4.293   1.685   6.933  1.00  0.00           C  
ATOM    140  O   LEU A  10      -5.139   2.088   6.138  1.00  0.00           O  
ATOM    137  CB  LEU A  10      -3.188   3.796   7.853  1.00  0.00           C  
ATOM    141  CG  LEU A  10      -3.569   3.657   9.338  1.00  0.00           C  
ATOM    143  CD1 LEU A  10      -2.423   3.081  10.174  1.00  0.00           C  
ATOM    147  CD2 LEU A  10      -3.916   5.034   9.900  1.00  0.00           C  
ATOM    133  H   LEU A  10      -2.805   3.460   5.281  1.00  0.00           H  
ATOM    135  HA  LEU A  10      -2.297   1.839   7.709  1.00  0.00           H  
ATOM    138  HB2 LEU A  10      -2.269   4.379   7.788  1.00  0.00           H  
ATOM    139  HB3 LEU A  10      -3.972   4.350   7.338  1.00  0.00           H  
ATOM    142  HG  LEU A  10      -4.440   3.009   9.435  1.00  0.00           H  
ATOM    144 HD11 LEU A  10      -2.705   3.082  11.227  1.00  0.00           H  
ATOM    145 HD12 LEU A  10      -1.524   3.684  10.054  1.00  0.00           H  
ATOM    146 HD13 LEU A  10      -2.216   2.051   9.885  1.00  0.00           H  
ATOM    148 HD21 LEU A  10      -4.231   4.940  10.940  1.00  0.00           H  
ATOM    149 HD22 LEU A  10      -4.726   5.483   9.326  1.00  0.00           H  
ATOM    150 HD23 LEU A  10      -3.044   5.688   9.859  1.00  0.00           H  
ATOM    151  N   ASP A  11      -4.454   0.587   7.656  1.00  0.00           N  
ATOM    153  CA  ASP A  11      -5.702  -0.170   7.681  1.00  0.00           C  
ATOM    155  C   ASP A  11      -6.407   0.108   9.003  1.00  0.00           C  
ATOM    159  O   ASP A  11      -6.225  -0.588  10.002  1.00  0.00           O  
ATOM    156  CB  ASP A  11      -5.390  -1.641   7.505  1.00  0.00           C  
ATOM    160  CG  ASP A  11      -6.627  -2.540   7.434  1.00  0.00           C  
ATOM    161  OD1 ASP A  11      -7.753  -1.987   7.409  1.00  0.00           O  
ATOM    162  OD2 ASP A  11      -6.438  -3.775   7.363  1.00  0.00           O1-
ATOM    152  H   ASP A  11      -3.729   0.307   8.302  1.00  0.00           H  
ATOM    154  HA  ASP A  11      -6.358   0.131   6.865  1.00  0.00           H  
ATOM    157  HB2 ASP A  11      -4.748  -1.890   8.350  1.00  0.00           H  
ATOM    158  HB3 ASP A  11      -4.799  -1.783   6.600  1.00  0.00           H  
ATOM    163  N   THR A  12      -7.158   1.202   9.020  1.00  0.00           N  
ATOM    165  CA  THR A  12      -7.861   1.660  10.221  1.00  0.00           C  
ATOM    167  C   THR A  12      -9.027   0.757  10.597  1.00  0.00           C  
ATOM    170  O   THR A  12      -9.409   0.724  11.763  1.00  0.00           O  
ATOM    168  CB  THR A  12      -8.389   3.084  10.025  1.00  0.00           C  
ATOM    171  CG2 THR A  12      -7.251   4.094   9.915  1.00  0.00           C  
ATOM    175  OG1 THR A  12      -9.129   3.178   8.827  1.00  0.00           O  
ATOM    164  H   THR A  12      -7.262   1.744   8.174  1.00  0.00           H  
ATOM    166  HA  THR A  12      -7.172   1.655  11.066  1.00  0.00           H  
ATOM    169  HB  THR A  12      -9.022   3.358  10.870  1.00  0.00           H  
ATOM    176  HG1 THR A  12      -9.366   4.101   8.713  1.00  0.00           H  
ATOM    172 HG21 THR A  12      -6.605   4.009  10.789  1.00  0.00           H  
ATOM    173 HG22 THR A  12      -6.670   3.910   9.012  1.00  0.00           H  
ATOM    174 HG23 THR A  12      -7.658   5.105   9.881  1.00  0.00           H  
ATOM    177  N   LYS A  13      -9.601   0.032   9.629  1.00  0.00           N  
ATOM    179  CA  LYS A  13     -10.772  -0.818   9.859  1.00  0.00           C  
ATOM    181  C   LYS A  13     -10.400  -2.253  10.206  1.00  0.00           C  
ATOM    185  O   LYS A  13     -11.160  -2.894  10.924  1.00  0.00           O  
ATOM    182  CB  LYS A  13     -11.725  -0.763   8.665  1.00  0.00           C  
ATOM    186  CG  LYS A  13     -12.188   0.672   8.360  1.00  0.00           C  
ATOM    189  CD  LYS A  13     -13.536   0.623   7.643  1.00  0.00           C  
ATOM    192  CE  LYS A  13     -13.826   1.911   6.871  1.00  0.00           C  
ATOM    195  NZ  LYS A  13     -14.977   1.694   5.966  1.00  0.00           N1+
ATOM    178  H   LYS A  13      -9.188   0.058   8.708  1.00  0.00           H  
ATOM    180  HA  LYS A  13     -11.312  -0.450  10.731  1.00  0.00           H  
ATOM    183  HB2 LYS A  13     -12.590  -1.381   8.906  1.00  0.00           H  
ATOM    184  HB3 LYS A  13     -11.241  -1.187   7.786  1.00  0.00           H  
ATOM    187  HG2 LYS A  13     -11.441   1.156   7.730  1.00  0.00           H  
ATOM    188  HG3 LYS A  13     -12.301   1.241   9.282  1.00  0.00           H  
ATOM    190  HD2 LYS A  13     -13.536  -0.234   6.970  1.00  0.00           H  
ATOM    191  HD3 LYS A  13     -14.320   0.451   8.380  1.00  0.00           H  
ATOM    193  HE2 LYS A  13     -12.940   2.159   6.286  1.00  0.00           H  
ATOM    194  HE3 LYS A  13     -14.017   2.720   7.576  1.00  0.00           H  
ATOM    196  HZ1 LYS A  13     -14.767   0.894   5.388  1.00  0.00           H  
ATOM    197  HZ2 LYS A  13     -15.154   2.495   5.376  1.00  0.00           H  
ATOM    198  HZ3 LYS A  13     -15.804   1.455   6.494  1.00  0.00           H  
ATOM    199  N   ASN A  14      -9.245  -2.739   9.738  1.00  0.00           N  
ATOM    201  CA  ASN A  14      -8.756  -4.098   9.984  1.00  0.00           C  
ATOM    203  C   ASN A  14      -9.817  -5.171   9.654  1.00  0.00           C  
ATOM    207  O   ASN A  14      -9.939  -6.188  10.332  1.00  0.00           O  
ATOM    204  CB  ASN A  14      -8.162  -4.158  11.401  1.00  0.00           C  
ATOM    208  CG  ASN A  14      -7.377  -5.429  11.666  1.00  0.00           C  
ATOM    209  ND2 ASN A  14      -7.651  -6.095  12.763  1.00  0.00           N  
ATOM    212  OD1 ASN A  14      -6.479  -5.829  10.940  1.00  0.00           O  
ATOM    200  H   ASN A  14      -8.719  -2.181   9.081  1.00  0.00           H  
ATOM    202  HA  ASN A  14      -7.940  -4.272   9.282  1.00  0.00           H  
ATOM    205  HB2 ASN A  14      -8.972  -4.068  12.125  1.00  0.00           H  
ATOM    206  HB3 ASN A  14      -7.483  -3.317  11.541  1.00  0.00           H  
ATOM    210 HD21 ASN A  14      -8.488  -5.837  13.266  1.00  0.00           H  
ATOM    211 HD22 ASN A  14      -7.251  -7.020  12.824  1.00  0.00           H  
ATOM    213  N   ASP A  15     -10.599  -4.914   8.603  1.00  0.00           N  
ATOM    215  CA  ASP A  15     -11.693  -5.753   8.095  1.00  0.00           C  
ATOM    217  C   ASP A  15     -11.212  -6.779   7.051  1.00  0.00           C  
ATOM    221  O   ASP A  15     -12.001  -7.546   6.503  1.00  0.00           O  
ATOM    218  CB  ASP A  15     -12.798  -4.836   7.533  1.00  0.00           C  
ATOM    222  CG  ASP A  15     -12.303  -3.845   6.467  1.00  0.00           C  
ATOM    223  OD1 ASP A  15     -11.203  -4.050   5.905  1.00  0.00           O  
ATOM    224  OD2 ASP A  15     -12.985  -2.822   6.246  1.00  0.00           O1-
ATOM    214  H   ASP A  15     -10.394  -4.085   8.065  1.00  0.00           H  
ATOM    216  HA  ASP A  15     -12.115  -6.320   8.924  1.00  0.00           H  
ATOM    219  HB2 ASP A  15     -13.596  -5.446   7.109  1.00  0.00           H  
ATOM    220  HB3 ASP A  15     -13.222  -4.268   8.361  1.00  0.00           H  
ATOM    225  N   GLY A  16      -9.907  -6.788   6.763  1.00  0.00           N  
ATOM    227  CA  GLY A  16      -9.287  -7.637   5.751  1.00  0.00           C  
ATOM    230  C   GLY A  16      -9.376  -7.084   4.327  1.00  0.00           C  
ATOM    231  O   GLY A  16      -8.688  -7.611   3.453  1.00  0.00           O  
ATOM    226  H   GLY A  16      -9.339  -6.096   7.230  1.00  0.00           H  
ATOM    228  HA2 GLY A  16      -8.235  -7.775   6.002  1.00  0.00           H  
ATOM    229  HA3 GLY A  16      -9.775  -8.612   5.760  1.00  0.00           H  
ATOM    232  N   LEU A  17     -10.115  -5.995   4.077  1.00  0.00           N  
ATOM    234  CA  LEU A  17     -10.290  -5.443   2.729  1.00  0.00           C  
ATOM    236  C   LEU A  17      -8.994  -4.878   2.154  1.00  0.00           C  
ATOM    240  O   LEU A  17      -8.769  -4.994   0.952  1.00  0.00           O  
ATOM    237  CB  LEU A  17     -11.362  -4.342   2.722  1.00  0.00           C  
ATOM    241  CG  LEU A  17     -12.798  -4.804   3.008  1.00  0.00           C  
ATOM    243  CD1 LEU A  17     -13.728  -3.592   2.929  1.00  0.00           C  
ATOM    247  CD2 LEU A  17     -13.281  -5.822   1.975  1.00  0.00           C  
ATOM    233  H   LEU A  17     -10.600  -5.544   4.839  1.00  0.00           H  
ATOM    235  HA  LEU A  17     -10.601  -6.246   2.061  1.00  0.00           H  
ATOM    238  HB2 LEU A  17     -11.092  -3.577   3.450  1.00  0.00           H  
ATOM    239  HB3 LEU A  17     -11.353  -3.871   1.739  1.00  0.00           H  
ATOM    242  HG  LEU A  17     -12.865  -5.246   4.002  1.00  0.00           H  
ATOM    244 HD11 LEU A  17     -13.415  -2.857   3.670  1.00  0.00           H  
ATOM    245 HD12 LEU A  17     -13.698  -3.144   1.936  1.00  0.00           H  
ATOM    246 HD13 LEU A  17     -14.748  -3.894   3.170  1.00  0.00           H  
ATOM    248 HD21 LEU A  17     -12.739  -6.760   2.096  1.00  0.00           H  
ATOM    249 HD22 LEU A  17     -14.341  -6.024   2.132  1.00  0.00           H  
ATOM    250 HD23 LEU A  17     -13.109  -5.442   0.968  1.00  0.00           H  
ATOM    251  N   LEU A  18      -8.110  -4.305   2.981  1.00  0.00           N  
ATOM    253  CA  LEU A  18      -6.802  -3.859   2.492  1.00  0.00           C  
ATOM    255  C   LEU A  18      -5.951  -5.046   2.033  1.00  0.00           C  
ATOM    259  O   LEU A  18      -5.276  -4.979   1.006  1.00  0.00           O  
ATOM    256  CB  LEU A  18      -6.055  -3.066   3.576  1.00  0.00           C  
ATOM    260  CG  LEU A  18      -4.716  -2.496   3.064  1.00  0.00           C  
ATOM    262  CD1 LEU A  18      -4.872  -1.591   1.843  1.00  0.00           C  
ATOM    266  CD2 LEU A  18      -4.039  -1.676   4.148  1.00  0.00           C  
ATOM    252  H   LEU A  18      -8.358  -4.185   3.953  1.00  0.00           H  
ATOM    254  HA  LEU A  18      -6.977  -3.215   1.631  1.00  0.00           H  
ATOM    257  HB2 LEU A  18      -5.860  -3.713   4.431  1.00  0.00           H  
ATOM    258  HB3 LEU A  18      -6.683  -2.245   3.920  1.00  0.00           H  
ATOM    261  HG  LEU A  18      -4.042  -3.313   2.806  1.00  0.00           H  
ATOM    263 HD11 LEU A  18      -3.921  -1.109   1.617  1.00  0.00           H  
ATOM    264 HD12 LEU A  18      -5.620  -0.825   2.048  1.00  0.00           H  
ATOM    265 HD13 LEU A  18      -5.175  -2.176   0.974  1.00  0.00           H  
ATOM    267 HD21 LEU A  18      -4.723  -0.917   4.529  1.00  0.00           H  
ATOM    268 HD22 LEU A  18      -3.150  -1.182   3.756  1.00  0.00           H  
ATOM    269 HD23 LEU A  18      -3.731  -2.359   4.940  1.00  0.00           H  
ATOM    270  N   THR A  19      -6.001  -6.141   2.791  1.00  0.00           N  
ATOM    272  CA  THR A  19      -5.293  -7.376   2.444  1.00  0.00           C  
ATOM    274  C   THR A  19      -5.876  -7.977   1.166  1.00  0.00           C  
ATOM    277  O   THR A  19      -5.117  -8.333   0.270  1.00  0.00           O  
ATOM    275  CB  THR A  19      -5.335  -8.374   3.609  1.00  0.00           C  
ATOM    278  CG2 THR A  19      -4.615  -9.680   3.289  1.00  0.00           C  
ATOM    282  OG1 THR A  19      -4.679  -7.823   4.733  1.00  0.00           O  
ATOM    271  H   THR A  19      -6.668  -6.154   3.548  1.00  0.00           H  
ATOM    273  HA  THR A  19      -4.249  -7.138   2.241  1.00  0.00           H  
ATOM    276  HB  THR A  19      -6.368  -8.597   3.875  1.00  0.00           H  
ATOM    283  HG1 THR A  19      -5.176  -7.051   5.013  1.00  0.00           H  
ATOM    279 HG21 THR A  19      -3.619  -9.472   2.898  1.00  0.00           H  
ATOM    280 HG22 THR A  19      -5.190 -10.237   2.550  1.00  0.00           H  
ATOM    281 HG23 THR A  19      -4.538 -10.285   4.191  1.00  0.00           H  
ATOM    284  N   GLU A  20      -7.204  -8.021   1.030  1.00  0.00           N  
ATOM    286  CA  GLU A  20      -7.889  -8.459  -0.192  1.00  0.00           C  
ATOM    288  C   GLU A  20      -7.495  -7.594  -1.397  1.00  0.00           C  
ATOM    292  O   GLU A  20      -7.082  -8.131  -2.426  1.00  0.00           O  
ATOM    289  CB  GLU A  20      -9.411  -8.428   0.037  1.00  0.00           C  
ATOM    293  CG  GLU A  20     -10.196  -9.060  -1.125  1.00  0.00           C  
ATOM    296  CD  GLU A  20     -11.722  -8.895  -0.994  1.00  0.00           C  
ATOM    297  OE1 GLU A  20     -12.382  -8.830  -2.056  1.00  0.00           O  
ATOM    298  OE2 GLU A  20     -12.245  -8.816   0.141  1.00  0.00           O1-
ATOM    285  H   GLU A  20      -7.782  -7.741   1.809  1.00  0.00           H  
ATOM    287  HA  GLU A  20      -7.595  -9.486  -0.412  1.00  0.00           H  
ATOM    290  HB2 GLU A  20      -9.734  -7.395   0.164  1.00  0.00           H  
ATOM    291  HB3 GLU A  20      -9.640  -8.977   0.951  1.00  0.00           H  
ATOM    294  HG2 GLU A  20      -9.949 -10.120  -1.179  1.00  0.00           H  
ATOM    295  HG3 GLU A  20      -9.877  -8.599  -2.060  1.00  0.00           H  
ATOM    299  N   LEU A  21      -7.545  -6.264  -1.252  1.00  0.00           N  
ATOM    301  CA  LEU A  21      -7.157  -5.311  -2.291  1.00  0.00           C  
ATOM    303  C   LEU A  21      -5.737  -5.587  -2.760  1.00  0.00           C  
ATOM    307  O   LEU A  21      -5.509  -5.659  -3.961  1.00  0.00           O  
ATOM    304  CB  LEU A  21      -7.332  -3.869  -1.771  1.00  0.00           C  
ATOM    308  CG  LEU A  21      -7.072  -2.737  -2.792  1.00  0.00           C  
ATOM    310  CD1 LEU A  21      -7.711  -1.435  -2.305  1.00  0.00           C  
ATOM    314  CD2 LEU A  21      -5.588  -2.407  -2.983  1.00  0.00           C  
ATOM    300  H   LEU A  21      -7.908  -5.896  -0.384  1.00  0.00           H  
ATOM    302  HA  LEU A  21      -7.811  -5.456  -3.151  1.00  0.00           H  
ATOM    305  HB2 LEU A  21      -6.704  -3.715  -0.894  1.00  0.00           H  
ATOM    306  HB3 LEU A  21      -8.368  -3.786  -1.443  1.00  0.00           H  
ATOM    309  HG  LEU A  21      -7.515  -3.000  -3.753  1.00  0.00           H  
ATOM    311 HD11 LEU A  21      -7.270  -1.140  -1.353  1.00  0.00           H  
ATOM    312 HD12 LEU A  21      -7.558  -0.643  -3.039  1.00  0.00           H  
ATOM    313 HD13 LEU A  21      -8.784  -1.569  -2.169  1.00  0.00           H  
ATOM    315 HD21 LEU A  21      -5.103  -2.298  -2.013  1.00  0.00           H  
ATOM    316 HD22 LEU A  21      -5.477  -1.485  -3.554  1.00  0.00           H  
ATOM    317 HD23 LEU A  21      -5.094  -3.199  -3.547  1.00  0.00           H  
ATOM    318  N   LEU A  22      -4.787  -5.756  -1.838  1.00  0.00           N  
ATOM    320  CA  LEU A  22      -3.374  -5.890  -2.181  1.00  0.00           C  
ATOM    322  C   LEU A  22      -2.985  -7.291  -2.651  1.00  0.00           C  
ATOM    326  O   LEU A  22      -2.128  -7.397  -3.528  1.00  0.00           O  
ATOM    323  CB  LEU A  22      -2.518  -5.419  -0.999  1.00  0.00           C  
ATOM    327  CG  LEU A  22      -2.631  -3.904  -0.749  1.00  0.00           C  
ATOM    329  CD1 LEU A  22      -1.848  -3.559   0.505  1.00  0.00           C  
ATOM    333  CD2 LEU A  22      -2.058  -3.074  -1.901  1.00  0.00           C  
ATOM    319  H   LEU A  22      -5.054  -5.699  -0.866  1.00  0.00           H  
ATOM    321  HA  LEU A  22      -3.171  -5.240  -3.032  1.00  0.00           H  
ATOM    324  HB2 LEU A  22      -1.475  -5.665  -1.199  1.00  0.00           H  
ATOM    325  HB3 LEU A  22      -2.826  -5.961  -0.105  1.00  0.00           H  
ATOM    328  HG  LEU A  22      -3.672  -3.618  -0.595  1.00  0.00           H  
ATOM    330 HD11 LEU A  22      -2.299  -4.096   1.339  1.00  0.00           H  
ATOM    331 HD12 LEU A  22      -1.914  -2.491   0.715  1.00  0.00           H  
ATOM    332 HD13 LEU A  22      -0.804  -3.847   0.375  1.00  0.00           H  
ATOM    334 HD21 LEU A  22      -2.670  -3.191  -2.795  1.00  0.00           H  
ATOM    335 HD22 LEU A  22      -1.034  -3.380  -2.116  1.00  0.00           H  
ATOM    336 HD23 LEU A  22      -2.067  -2.016  -1.639  1.00  0.00           H  
ATOM    337  N   LEU A  23      -3.614  -8.354  -2.148  1.00  0.00           N  
ATOM    339  CA  LEU A  23      -3.325  -9.724  -2.577  1.00  0.00           C  
ATOM    341  C   LEU A  23      -4.047 -10.110  -3.875  1.00  0.00           C  
ATOM    345  O   LEU A  23      -3.540 -10.961  -4.600  1.00  0.00           O  
ATOM    342  CB  LEU A  23      -3.624 -10.717  -1.441  1.00  0.00           C  
ATOM    346  CG  LEU A  23      -2.732 -10.572  -0.191  1.00  0.00           C  
ATOM    348  CD1 LEU A  23      -3.097 -11.669   0.809  1.00  0.00           C  
ATOM    352  CD2 LEU A  23      -1.236 -10.699  -0.496  1.00  0.00           C  
ATOM    338  H   LEU A  23      -4.302  -8.213  -1.422  1.00  0.00           H  
ATOM    340  HA  LEU A  23      -2.263  -9.800  -2.810  1.00  0.00           H  
ATOM    343  HB2 LEU A  23      -4.668 -10.611  -1.148  1.00  0.00           H  
ATOM    344  HB3 LEU A  23      -3.493 -11.726  -1.834  1.00  0.00           H  
ATOM    347  HG  LEU A  23      -2.901  -9.602   0.277  1.00  0.00           H  
ATOM    349 HD11 LEU A  23      -2.543 -11.523   1.737  1.00  0.00           H  
ATOM    350 HD12 LEU A  23      -2.855 -12.648   0.397  1.00  0.00           H  
ATOM    351 HD13 LEU A  23      -4.165 -11.632   1.020  1.00  0.00           H  
ATOM    353 HD21 LEU A  23      -0.904  -9.851  -1.096  1.00  0.00           H  
ATOM    354 HD22 LEU A  23      -0.670 -10.689   0.435  1.00  0.00           H  
ATOM    355 HD23 LEU A  23      -1.037 -11.628  -1.031  1.00  0.00           H  
ATOM    356  N   ASN A  24      -5.161  -9.465  -4.237  1.00  0.00           N  
ATOM    358  CA  ASN A  24      -5.889  -9.757  -5.475  1.00  0.00           C  
ATOM    360  C   ASN A  24      -5.422  -8.861  -6.648  1.00  0.00           C  
ATOM    364  O   ASN A  24      -5.669  -7.652  -6.632  1.00  0.00           O  
ATOM    361  CB  ASN A  24      -7.394  -9.655  -5.186  1.00  0.00           C  
ATOM    365  CG  ASN A  24      -8.275 -10.002  -6.372  1.00  0.00           C  
ATOM    366  ND2 ASN A  24      -9.514 -10.341  -6.116  1.00  0.00           N  
ATOM    369  OD1 ASN A  24      -7.882  -9.954  -7.529  1.00  0.00           O  
ATOM    357  H   ASN A  24      -5.571  -8.798  -3.599  1.00  0.00           H  
ATOM    359  HA  ASN A  24      -5.716 -10.800  -5.738  1.00  0.00           H  
ATOM    362  HB2 ASN A  24      -7.641  -8.646  -4.857  1.00  0.00           H  
ATOM    363  HB3 ASN A  24      -7.638 -10.333  -4.369  1.00  0.00           H  
ATOM    367 HD21 ASN A  24     -10.108 -10.596  -6.892  1.00  0.00           H  
ATOM    368 HD22 ASN A  24      -9.852 -10.344  -5.164  1.00  0.00           H  
ATOM    370  N   PRO A  25      -4.774  -9.415  -7.699  1.00  0.00           N  
ATOM    371  CA  PRO A  25      -4.310  -8.637  -8.855  1.00  0.00           C  
ATOM    373  C   PRO A  25      -5.392  -7.849  -9.581  1.00  0.00           C  
ATOM    377  O   PRO A  25      -5.164  -6.695  -9.954  1.00  0.00           O  
ATOM    374  CB  PRO A  25      -3.618  -9.641  -9.783  1.00  0.00           C  
ATOM    378  CG  PRO A  25      -3.205 -10.777  -8.849  1.00  0.00           C  
ATOM    381  CD  PRO A  25      -4.354 -10.803  -7.848  1.00  0.00           C  
ATOM    372  HA  PRO A  25      -3.591  -7.886  -8.529  1.00  0.00           H  
ATOM    375  HB2 PRO A  25      -4.329 -10.027 -10.513  1.00  0.00           H  
ATOM    376  HB3 PRO A  25      -2.761  -9.197 -10.289  1.00  0.00           H  
ATOM    379  HG2 PRO A  25      -3.111 -11.725  -9.378  1.00  0.00           H  
ATOM    380  HG3 PRO A  25      -2.274 -10.525  -8.342  1.00  0.00           H  
ATOM    382  HD2 PRO A  25      -4.008 -11.254  -6.918  1.00  0.00           H  
ATOM    383  HD3 PRO A  25      -5.182 -11.382  -8.255  1.00  0.00           H  
ATOM    384  N   SER A  26      -6.575  -8.440  -9.734  1.00  0.00           N  
ATOM    386  CA  SER A  26      -7.711  -7.780 -10.372  1.00  0.00           C  
ATOM    388  C   SER A  26      -8.207  -6.612  -9.523  1.00  0.00           C  
ATOM    392  O   SER A  26      -8.472  -5.535 -10.056  1.00  0.00           O  
ATOM    389  CB  SER A  26      -8.842  -8.785 -10.603  1.00  0.00           C  
ATOM    393  OG  SER A  26      -8.358  -9.886 -11.349  1.00  0.00           O  
ATOM    385  H   SER A  26      -6.718  -9.371  -9.370  1.00  0.00           H  
ATOM    387  HA  SER A  26      -7.399  -7.387 -11.340  1.00  0.00           H  
ATOM    390  HB2 SER A  26      -9.225  -9.137  -9.645  1.00  0.00           H  
ATOM    391  HB3 SER A  26      -9.651  -8.300 -11.148  1.00  0.00           H  
ATOM    394  HG  SER A  26      -9.042 -10.560 -11.390  1.00  0.00           H  
ATOM    395  N   ALA A  27      -8.262  -6.792  -8.198  1.00  0.00           N  
ATOM    397  CA  ALA A  27      -8.673  -5.735  -7.279  1.00  0.00           C  
ATOM    399  C   ALA A  27      -7.683  -4.565  -7.276  1.00  0.00           C  
ATOM    404  O   ALA A  27      -8.116  -3.421  -7.373  1.00  0.00           O  
ATOM    400  CB  ALA A  27      -8.863  -6.298  -5.870  1.00  0.00           C  
ATOM    396  H   ALA A  27      -7.978  -7.684  -7.818  1.00  0.00           H  
ATOM    398  HA  ALA A  27      -9.634  -5.346  -7.617  1.00  0.00           H  
ATOM    401  HB1 ALA A  27      -9.511  -7.175  -5.891  1.00  0.00           H  
ATOM    402  HB2 ALA A  27      -9.326  -5.535  -5.245  1.00  0.00           H  
ATOM    403  HB3 ALA A  27      -7.895  -6.554  -5.438  1.00  0.00           H  
ATOM    405  N   ARG A  28      -6.365  -4.823  -7.250  1.00  0.00           N  
ATOM    407  CA  ARG A  28      -5.344  -3.762  -7.335  1.00  0.00           C  
ATOM    409  C   ARG A  28      -5.506  -2.917  -8.581  1.00  0.00           C  
ATOM    413  O   ARG A  28      -5.547  -1.699  -8.476  1.00  0.00           O  
ATOM    410  CB  ARG A  28      -3.924  -4.334  -7.344  1.00  0.00           C  
ATOM    414  CG  ARG A  28      -3.496  -4.817  -5.964  1.00  0.00           C  
ATOM    417  CD  ARG A  28      -1.981  -5.010  -5.856  1.00  0.00           C  
ATOM    420  NE  ARG A  28      -1.446  -5.898  -6.897  1.00  0.00           N  
ATOM    428  CZ  ARG A  28      -1.737  -7.168  -7.060  1.00  0.00           C  
ATOM    422  NH1 ARG A  28      -2.544  -7.796  -6.256  1.00  0.00           N1+
ATOM    425  NH2 ARG A  28      -1.192  -7.829  -8.041  1.00  0.00           N  
ATOM    406  H   ARG A  28      -6.075  -5.780  -7.106  1.00  0.00           H  
ATOM    408  HA  ARG A  28      -5.461  -3.083  -6.490  1.00  0.00           H  
ATOM    411  HB2 ARG A  28      -3.237  -3.550  -7.660  1.00  0.00           H  
ATOM    412  HB3 ARG A  28      -3.856  -5.153  -8.061  1.00  0.00           H  
ATOM    415  HG2 ARG A  28      -3.792  -4.084  -5.213  1.00  0.00           H  
ATOM    416  HG3 ARG A  28      -3.999  -5.764  -5.767  1.00  0.00           H  
ATOM    418  HD2 ARG A  28      -1.733  -5.401  -4.869  1.00  0.00           H  
ATOM    419  HD3 ARG A  28      -1.499  -4.037  -5.948  1.00  0.00           H  
ATOM    421  HE  ARG A  28      -0.764  -5.491  -7.522  1.00  0.00           H  
ATOM    423 HH11 ARG A  28      -2.786  -7.344  -5.386  1.00  0.00           H  
ATOM    424 HH12 ARG A  28      -2.706  -8.787  -6.356  1.00  0.00           H  
ATOM    426 HH21 ARG A  28      -0.464  -7.366  -8.565  1.00  0.00           H  
ATOM    427 HH22 ARG A  28      -1.190  -8.838  -7.991  1.00  0.00           H  
ATOM    429  N   GLY A  29      -5.592  -3.558  -9.745  1.00  0.00           N  
ATOM    431  CA  GLY A  29      -5.672  -2.835 -11.009  1.00  0.00           C  
ATOM    434  C   GLY A  29      -6.957  -2.041 -11.190  1.00  0.00           C  
ATOM    435  O   GLY A  29      -6.912  -0.973 -11.798  1.00  0.00           O  
ATOM    430  H   GLY A  29      -5.573  -4.568  -9.746  1.00  0.00           H  
ATOM    432  HA2 GLY A  29      -4.859  -2.110 -11.034  1.00  0.00           H  
ATOM    433  HA3 GLY A  29      -5.586  -3.542 -11.835  1.00  0.00           H  
ATOM    436  N   ALA A  30      -8.069  -2.538 -10.644  1.00  0.00           N  
ATOM    438  CA  ALA A  30      -9.331  -1.810 -10.603  1.00  0.00           C  
ATOM    440  C   ALA A  30      -9.298  -0.650  -9.596  1.00  0.00           C  
ATOM    445  O   ALA A  30      -9.838   0.417  -9.872  1.00  0.00           O  
ATOM    441  CB  ALA A  30     -10.444  -2.809 -10.267  1.00  0.00           C  
ATOM    437  H   ALA A  30      -8.041  -3.449 -10.209  1.00  0.00           H  
ATOM    439  HA  ALA A  30      -9.532  -1.384 -11.586  1.00  0.00           H  
ATOM    442  HB1 ALA A  30     -11.405  -2.295 -10.264  1.00  0.00           H  
ATOM    443  HB2 ALA A  30     -10.470  -3.602 -11.014  1.00  0.00           H  
ATOM    444  HB3 ALA A  30     -10.271  -3.247  -9.284  1.00  0.00           H  
ATOM    446  N   ALA A  31      -8.654  -0.853  -8.444  1.00  0.00           N  
ATOM    448  CA  ALA A  31      -8.538   0.148  -7.394  1.00  0.00           C  
ATOM    450  C   ALA A  31      -7.621   1.306  -7.806  1.00  0.00           C  
ATOM    455  O   ALA A  31      -7.962   2.459  -7.559  1.00  0.00           O  
ATOM    451  CB  ALA A  31      -8.036  -0.549  -6.122  1.00  0.00           C  
ATOM    447  H   ALA A  31      -8.282  -1.772  -8.252  1.00  0.00           H  
ATOM    449  HA  ALA A  31      -9.527   0.562  -7.197  1.00  0.00           H  
ATOM    452  HB1 ALA A  31      -8.752  -1.310  -5.813  1.00  0.00           H  
ATOM    453  HB2 ALA A  31      -7.068  -1.017  -6.305  1.00  0.00           H  
ATOM    454  HB3 ALA A  31      -7.927   0.177  -5.317  1.00  0.00           H  
ATOM    456  N   ASP A  32      -6.471   1.002  -8.414  1.00  0.00           N  
ATOM    458  CA  ASP A  32      -5.507   1.979  -8.907  1.00  0.00           C  
ATOM    460  C   ASP A  32      -4.598   1.359 -10.002  1.00  0.00           C  
ATOM    464  O   ASP A  32      -3.894   0.372  -9.757  1.00  0.00           O  
ATOM    461  CB  ASP A  32      -4.693   2.495  -7.715  1.00  0.00           C  
ATOM    465  CG  ASP A  32      -3.673   3.563  -8.093  1.00  0.00           C  
ATOM    466  OD1 ASP A  32      -2.865   3.343  -9.020  1.00  0.00           O  
ATOM    467  OD2 ASP A  32      -3.639   4.635  -7.459  1.00  0.00           O1-
ATOM    457  H   ASP A  32      -6.243   0.026  -8.540  1.00  0.00           H  
ATOM    459  HA  ASP A  32      -6.061   2.830  -9.303  1.00  0.00           H  
ATOM    462  HB2 ASP A  32      -4.184   1.645  -7.261  1.00  0.00           H  
ATOM    463  HB3 ASP A  32      -5.368   2.908  -6.967  1.00  0.00           H  
ATOM    468  N   PRO A  33      -4.534   1.956 -11.208  1.00  0.00           N  
ATOM    469  CA  PRO A  33      -3.674   1.518 -12.304  1.00  0.00           C  
ATOM    471  C   PRO A  33      -2.209   1.219 -11.971  1.00  0.00           C  
ATOM    475  O   PRO A  33      -1.659   0.296 -12.571  1.00  0.00           O  
ATOM    472  CB  PRO A  33      -3.728   2.690 -13.287  1.00  0.00           C  
ATOM    476  CG  PRO A  33      -5.185   3.121 -13.182  1.00  0.00           C  
ATOM    479  CD  PRO A  33      -5.408   3.025 -11.675  1.00  0.00           C  
ATOM    470  HA  PRO A  33      -4.131   0.631 -12.743  1.00  0.00           H  
ATOM    473  HB2 PRO A  33      -3.095   3.501 -12.928  1.00  0.00           H  
ATOM    474  HB3 PRO A  33      -3.422   2.432 -14.301  1.00  0.00           H  
ATOM    477  HG2 PRO A  33      -5.829   2.411 -13.702  1.00  0.00           H  
ATOM    478  HG3 PRO A  33      -5.339   4.135 -13.550  1.00  0.00           H  
ATOM    480  HD2 PRO A  33      -6.455   2.800 -11.470  1.00  0.00           H  
ATOM    481  HD3 PRO A  33      -5.122   3.961 -11.195  1.00  0.00           H  
ATOM    482  N   ASP A  34      -1.583   1.974 -11.066  1.00  0.00           N  
ATOM    484  CA  ASP A  34      -0.164   1.837 -10.714  1.00  0.00           C  
ATOM    486  C   ASP A  34       0.050   0.635  -9.777  1.00  0.00           C  
ATOM    490  O   ASP A  34       1.118   0.022  -9.792  1.00  0.00           O  
ATOM    487  CB  ASP A  34       0.404   3.116 -10.050  1.00  0.00           C  
ATOM    491  CG  ASP A  34       0.533   4.372 -10.933  1.00  0.00           C  
ATOM    492  OD1 ASP A  34      -0.067   4.421 -12.030  1.00  0.00           O  
ATOM    493  OD2 ASP A  34       1.082   5.395 -10.446  1.00  0.00           O1-
ATOM    483  H   ASP A  34      -2.136   2.618 -10.518  1.00  0.00           H  
ATOM    485  HA  ASP A  34       0.407   1.652 -11.624  1.00  0.00           H  
ATOM    488  HB2 ASP A  34      -0.199   3.360  -9.175  1.00  0.00           H  
ATOM    489  HB3 ASP A  34       1.405   2.880  -9.690  1.00  0.00           H  
ATOM    494  N   LEU A  35      -0.975   0.232  -9.012  1.00  0.00           N  
ATOM    496  CA  LEU A  35      -0.914  -0.955  -8.149  1.00  0.00           C  
ATOM    498  C   LEU A  35      -0.868  -2.268  -8.945  1.00  0.00           C  
ATOM    502  O   LEU A  35      -0.520  -3.312  -8.385  1.00  0.00           O  
ATOM    499  CB  LEU A  35      -2.084  -0.960  -7.149  1.00  0.00           C  
ATOM    503  CG  LEU A  35      -2.121   0.219  -6.166  1.00  0.00           C  
ATOM    505  CD1 LEU A  35      -3.297   0.037  -5.201  1.00  0.00           C  
ATOM    509  CD2 LEU A  35      -0.849   0.323  -5.337  1.00  0.00           C  
ATOM    495  H   LEU A  35      -1.851   0.727  -9.087  1.00  0.00           H  
ATOM    497  HA  LEU A  35       0.022  -0.920  -7.590  1.00  0.00           H  
ATOM    500  HB2 LEU A  35      -3.022  -0.982  -7.704  1.00  0.00           H  
ATOM    501  HB3 LEU A  35      -2.024  -1.875  -6.561  1.00  0.00           H  
ATOM    504  HG  LEU A  35      -2.225   1.155  -6.716  1.00  0.00           H  
ATOM    506 HD11 LEU A  35      -3.390   0.919  -4.567  1.00  0.00           H  
ATOM    507 HD12 LEU A  35      -3.141  -0.841  -4.573  1.00  0.00           H  
ATOM    508 HD13 LEU A  35      -4.223  -0.088  -5.762  1.00  0.00           H  
ATOM    510 HD21 LEU A  35      -0.975   1.121  -4.605  1.00  0.00           H  
ATOM    511 HD22 LEU A  35      -0.003   0.576  -5.976  1.00  0.00           H  
ATOM    512 HD23 LEU A  35      -0.673  -0.628  -4.835  1.00  0.00           H  
ATOM    513  N   ARG A  36      -1.139  -2.229 -10.260  1.00  0.00           N  
ATOM    515  CA  ARG A  36      -0.946  -3.375 -11.169  1.00  0.00           C  
ATOM    517  C   ARG A  36       0.492  -3.878 -11.185  1.00  0.00           C  
ATOM    521  O   ARG A  36       0.711  -5.072 -11.355  1.00  0.00           O  
ATOM    518  CB  ARG A  36      -1.344  -3.005 -12.607  1.00  0.00           C  
ATOM    522  CG  ARG A  36      -2.852  -2.793 -12.715  1.00  0.00           C  
ATOM    525  CD  ARG A  36      -3.336  -2.610 -14.156  1.00  0.00           C  
ATOM    528  NE  ARG A  36      -3.448  -1.190 -14.531  1.00  0.00           N  
ATOM    536  CZ  ARG A  36      -4.096  -0.733 -15.591  1.00  0.00           C  
ATOM    530  NH1 ARG A  36      -4.503  -1.521 -16.545  1.00  0.00           N1+
ATOM    533  NH2 ARG A  36      -4.361   0.531 -15.729  1.00  0.00           N  
ATOM    514  H   ARG A  36      -1.424  -1.340 -10.644  1.00  0.00           H  
ATOM    516  HA  ARG A  36      -1.551  -4.214 -10.828  1.00  0.00           H  
ATOM    519  HB2 ARG A  36      -1.064  -3.827 -13.266  1.00  0.00           H  
ATOM    520  HB3 ARG A  36      -0.808  -2.113 -12.931  1.00  0.00           H  
ATOM    523  HG2 ARG A  36      -3.337  -3.682 -12.311  1.00  0.00           H  
ATOM    524  HG3 ARG A  36      -3.133  -1.924 -12.121  1.00  0.00           H  
ATOM    526  HD2 ARG A  36      -2.665  -3.133 -14.837  1.00  0.00           H  
ATOM    527  HD3 ARG A  36      -4.324  -3.065 -14.227  1.00  0.00           H  
ATOM    529  HE  ARG A  36      -3.009  -0.528 -13.908  1.00  0.00           H  
ATOM    531 HH11 ARG A  36      -5.039  -1.163 -17.323  1.00  0.00           H  
ATOM    532 HH12 ARG A  36      -4.295  -2.508 -16.482  1.00  0.00           H  
ATOM    534 HH21 ARG A  36      -4.854   0.866 -16.544  1.00  0.00           H  
ATOM    535 HH22 ARG A  36      -4.139   1.159 -14.970  1.00  0.00           H  
ATOM    537  N   TYR A  37       1.459  -2.984 -10.989  1.00  0.00           N  
ATOM    539  CA  TYR A  37       2.880  -3.314 -11.081  1.00  0.00           C  
ATOM    541  C   TYR A  37       3.465  -3.905  -9.790  1.00  0.00           C  
ATOM    545  O   TYR A  37       4.634  -4.295  -9.778  1.00  0.00           O  
ATOM    542  CB  TYR A  37       3.648  -2.066 -11.531  1.00  0.00           C  
ATOM    546  CG  TYR A  37       3.190  -1.510 -12.865  1.00  0.00           C  
ATOM    547  CD1 TYR A  37       3.407  -2.252 -14.043  1.00  0.00           C  
ATOM    549  CD2 TYR A  37       2.535  -0.265 -12.930  1.00  0.00           C  
ATOM    551  CE1 TYR A  37       2.967  -1.752 -15.283  1.00  0.00           C  
ATOM    553  CE2 TYR A  37       2.093   0.240 -14.167  1.00  0.00           C  
ATOM    557  CZ  TYR A  37       2.310  -0.506 -15.347  1.00  0.00           C  
ATOM    555  OH  TYR A  37       1.892  -0.027 -16.547  1.00  0.00           O  
ATOM    538  H   TYR A  37       1.201  -2.019 -10.838  1.00  0.00           H  
ATOM    540  HA  TYR A  37       3.009  -4.078 -11.848  1.00  0.00           H  
ATOM    543  HB2 TYR A  37       4.703  -2.324 -11.620  1.00  0.00           H  
ATOM    544  HB3 TYR A  37       3.556  -1.297 -10.764  1.00  0.00           H  
ATOM    548  HD1 TYR A  37       3.910  -3.206 -13.995  1.00  0.00           H  
ATOM    550  HD2 TYR A  37       2.365   0.301 -12.026  1.00  0.00           H  
ATOM    552  HE1 TYR A  37       3.126  -2.312 -16.192  1.00  0.00           H  
ATOM    554  HE2 TYR A  37       1.583   1.192 -14.207  1.00  0.00           H  
ATOM    556  HH  TYR A  37       1.471   0.832 -16.462  1.00  0.00           H  
ATOM    558  N   GLY A  38       2.697  -3.954  -8.695  1.00  0.00           N  
ATOM    560  CA  GLY A  38       3.193  -4.370  -7.382  1.00  0.00           C  
ATOM    563  C   GLY A  38       2.832  -5.761  -6.964  1.00  0.00           C  
ATOM    564  O   GLY A  38       1.706  -6.174  -7.231  1.00  0.00           O  
ATOM    559  H   GLY A  38       1.726  -3.687  -8.771  1.00  0.00           H  
ATOM    561  HA2 GLY A  38       4.282  -4.411  -7.408  1.00  0.00           H  
ATOM    562  HA3 GLY A  38       2.843  -3.677  -6.616  1.00  0.00           H  
ATOM    565  N   PHE A  39       3.789  -6.465  -6.326  1.00  0.00           N  
ATOM    567  CA  PHE A  39       3.501  -7.803  -5.807  1.00  0.00           C  
ATOM    569  C   PHE A  39       4.456  -8.532  -4.843  1.00  0.00           C  
ATOM    573  O   PHE A  39       4.192  -9.696  -4.576  1.00  0.00           O  
ATOM    570  CB  PHE A  39       3.133  -8.735  -6.989  1.00  0.00           C  
ATOM    574  CG  PHE A  39       1.826  -9.468  -6.764  1.00  0.00           C  
ATOM    575  CD1 PHE A  39       1.736 -10.836  -7.047  1.00  0.00           C  
ATOM    577  CD2 PHE A  39       0.730  -8.846  -6.146  1.00  0.00           C  
ATOM    579  CE1 PHE A  39       0.557 -11.550  -6.779  1.00  0.00           C  
ATOM    581  CE2 PHE A  39      -0.388  -9.599  -5.773  1.00  0.00           C  
ATOM    583  CZ  PHE A  39      -0.524 -10.928  -6.155  1.00  0.00           C  
ATOM    566  H   PHE A  39       4.679  -6.029  -6.132  1.00  0.00           H  
ATOM    568  HA  PHE A  39       2.631  -7.658  -5.166  1.00  0.00           H  
ATOM    571  HB2 PHE A  39       3.935  -9.458  -7.142  1.00  0.00           H  
ATOM    572  HB3 PHE A  39       3.050  -8.192  -7.930  1.00  0.00           H  
ATOM    576  HD1 PHE A  39       2.583 -11.352  -7.475  1.00  0.00           H  
ATOM    578  HD2 PHE A  39       0.755  -7.815  -5.823  1.00  0.00           H  
ATOM    580  HE1 PHE A  39       0.512 -12.606  -7.002  1.00  0.00           H  
ATOM    582  HE2 PHE A  39      -1.094  -9.199  -5.061  1.00  0.00           H  
ATOM    584  HZ  PHE A  39      -1.383 -11.508  -5.851  1.00  0.00           H  
ATOM    585  N   TRP A  40       5.529  -7.958  -4.288  1.00  0.00           N  
ATOM    587  CA  TRP A  40       6.554  -8.852  -3.701  1.00  0.00           C  
ATOM    589  C   TRP A  40       6.500  -9.067  -2.184  1.00  0.00           C  
ATOM    593  O   TRP A  40       6.828 -10.154  -1.722  1.00  0.00           O  
ATOM    590  CB  TRP A  40       7.928  -8.473  -4.246  1.00  0.00           C  
ATOM    594  CG  TRP A  40       8.140  -8.971  -5.649  1.00  0.00           C  
ATOM    595  CD1 TRP A  40       7.358  -8.703  -6.723  1.00  0.00           C  
ATOM    597  CD2 TRP A  40       9.167  -9.888  -6.137  1.00  0.00           C  
ATOM    598  CE2 TRP A  40       8.946 -10.119  -7.528  1.00  0.00           C  
ATOM    599  CE3 TRP A  40      10.266 -10.548  -5.545  1.00  0.00           C  
ATOM    601  NE1 TRP A  40       7.819  -9.388  -7.827  1.00  0.00           N  
ATOM    605  CZ2 TRP A  40       9.777 -10.942  -8.299  1.00  0.00           C  
ATOM    607  CZ3 TRP A  40      11.112 -11.373  -6.310  1.00  0.00           C  
ATOM    603  CH2 TRP A  40      10.873 -11.568  -7.682  1.00  0.00           C  
ATOM    586  H   TRP A  40       5.753  -6.988  -4.455  1.00  0.00           H  
ATOM    588  HA  TRP A  40       6.409  -9.864  -4.079  1.00  0.00           H  
ATOM    591  HB2 TRP A  40       8.061  -7.392  -4.212  1.00  0.00           H  
ATOM    592  HB3 TRP A  40       8.690  -8.923  -3.610  1.00  0.00           H  
ATOM    596  HD1 TRP A  40       6.484  -8.069  -6.716  1.00  0.00           H  
ATOM    602  HE1 TRP A  40       7.360  -9.380  -8.726  1.00  0.00           H  
ATOM    600  HE3 TRP A  40      10.454 -10.416  -4.489  1.00  0.00           H  
ATOM    606  HZ2 TRP A  40       9.573 -11.103  -9.347  1.00  0.00           H  
ATOM    608  HZ3 TRP A  40      11.947 -11.871  -5.838  1.00  0.00           H  
ATOM    604  HH2 TRP A  40      11.523 -12.212  -8.256  1.00  0.00           H  
ATOM    609  N   ASP A  41       6.091  -8.082  -1.388  1.00  0.00           N  
ATOM    611  CA  ASP A  41       6.268  -8.160   0.071  1.00  0.00           C  
ATOM    613  C   ASP A  41       5.119  -7.559   0.881  1.00  0.00           C  
ATOM    617  O   ASP A  41       5.344  -7.144   2.015  1.00  0.00           O  
ATOM    614  CB  ASP A  41       7.627  -7.551   0.456  1.00  0.00           C  
ATOM    618  CG  ASP A  41       7.669  -6.029   0.317  1.00  0.00           C  
ATOM    619  OD1 ASP A  41       7.025  -5.499  -0.620  1.00  0.00           O  
ATOM    620  OD2 ASP A  41       8.396  -5.396   1.118  1.00  0.00           O1-
ATOM    610  H   ASP A  41       5.936  -7.166  -1.786  1.00  0.00           H  
ATOM    612  HA  ASP A  41       6.291  -9.210   0.363  1.00  0.00           H  
ATOM    615  HB2 ASP A  41       8.407  -7.985  -0.170  1.00  0.00           H  
ATOM    616  HB3 ASP A  41       7.852  -7.823   1.488  1.00  0.00           H  
ATOM    621  N   ALA A  42       3.914  -7.533   0.302  1.00  0.00           N  
ATOM    623  CA  ALA A  42       2.661  -7.162   0.957  1.00  0.00           C  
ATOM    625  C   ALA A  42       2.559  -7.780   2.364  1.00  0.00           C  
ATOM    630  O   ALA A  42       2.255  -8.960   2.526  1.00  0.00           O  
ATOM    626  CB  ALA A  42       1.528  -7.618   0.026  1.00  0.00           C  
ATOM    622  H   ALA A  42       3.845  -7.949  -0.616  1.00  0.00           H  
ATOM    624  HA  ALA A  42       2.602  -6.078   1.056  1.00  0.00           H  
ATOM    627  HB1 ALA A  42       1.720  -8.635  -0.316  1.00  0.00           H  
ATOM    628  HB2 ALA A  42       1.462  -6.957  -0.839  1.00  0.00           H  
ATOM    629  HB3 ALA A  42       0.570  -7.647   0.546  1.00  0.00           H  
ATOM    631  N   LYS A  43       2.879  -6.987   3.389  1.00  0.00           N  
ATOM    633  CA  LYS A  43       2.929  -7.436   4.779  1.00  0.00           C  
ATOM    635  C   LYS A  43       2.702  -6.292   5.739  1.00  0.00           C  
ATOM    639  O   LYS A  43       3.043  -5.137   5.481  1.00  0.00           O  
ATOM    636  CB  LYS A  43       4.261  -8.152   5.078  1.00  0.00           C  
ATOM    640  CG  LYS A  43       5.479  -7.215   5.183  1.00  0.00           C  
ATOM    643  CD  LYS A  43       6.771  -8.027   5.056  1.00  0.00           C  
ATOM    646  CE  LYS A  43       7.976  -7.100   4.903  1.00  0.00           C  
ATOM    649  NZ  LYS A  43       9.186  -7.881   4.555  1.00  0.00           N1+
ATOM    632  H   LYS A  43       3.196  -6.054   3.166  1.00  0.00           H  
ATOM    634  HA  LYS A  43       2.120  -8.154   4.916  1.00  0.00           H  
ATOM    637  HB2 LYS A  43       4.166  -8.698   6.017  1.00  0.00           H  
ATOM    638  HB3 LYS A  43       4.429  -8.886   4.290  1.00  0.00           H  
ATOM    641  HG2 LYS A  43       5.467  -6.698   6.143  1.00  0.00           H  
ATOM    642  HG3 LYS A  43       5.443  -6.464   4.394  1.00  0.00           H  
ATOM    644  HD2 LYS A  43       6.888  -8.667   5.931  1.00  0.00           H  
ATOM    645  HD3 LYS A  43       6.698  -8.650   4.165  1.00  0.00           H  
ATOM    647  HE2 LYS A  43       7.753  -6.397   4.101  1.00  0.00           H  
ATOM    648  HE3 LYS A  43       8.115  -6.541   5.828  1.00  0.00           H  
ATOM    650  HZ1 LYS A  43       9.975  -7.273   4.387  1.00  0.00           H  
ATOM    651  HZ2 LYS A  43       9.404  -8.563   5.268  1.00  0.00           H  
ATOM    652  HZ3 LYS A  43       9.008  -8.374   3.691  1.00  0.00           H  
ATOM    653  N   TRP A  44       2.214  -6.655   6.910  1.00  0.00           N  
ATOM    655  CA  TRP A  44       2.179  -5.752   8.039  1.00  0.00           C  
ATOM    657  C   TRP A  44       3.585  -5.414   8.515  1.00  0.00           C  
ATOM    661  O   TRP A  44       4.402  -6.296   8.784  1.00  0.00           O  
ATOM    658  CB  TRP A  44       1.374  -6.402   9.146  1.00  0.00           C  
ATOM    662  CG  TRP A  44      -0.074  -6.512   8.811  1.00  0.00           C  
ATOM    663  CD1 TRP A  44      -0.745  -7.648   8.511  1.00  0.00           C  
ATOM    665  CD2 TRP A  44      -1.054  -5.434   8.755  1.00  0.00           C  
ATOM    666  CE2 TRP A  44      -2.334  -6.026   8.559  1.00  0.00           C  
ATOM    667  CE3 TRP A  44      -0.997  -4.034   8.928  1.00  0.00           C  
ATOM    669  NE1 TRP A  44      -2.079  -7.353   8.319  1.00  0.00           N  
ATOM    673  CZ2 TRP A  44      -3.511  -5.298   8.683  1.00  0.00           C  
ATOM    675  CZ3 TRP A  44      -2.180  -3.294   9.098  1.00  0.00           C  
ATOM    671  CH2 TRP A  44      -3.421  -3.956   9.050  1.00  0.00           C  
ATOM    654  H   TRP A  44       1.954  -7.621   7.047  1.00  0.00           H  
ATOM    656  HA  TRP A  44       1.679  -4.831   7.739  1.00  0.00           H  
ATOM    659  HB2 TRP A  44       1.483  -5.789  10.041  1.00  0.00           H  
ATOM    660  HB3 TRP A  44       1.777  -7.390   9.365  1.00  0.00           H  
ATOM    664  HD1 TRP A  44      -0.311  -8.635   8.445  1.00  0.00           H  
ATOM    670  HE1 TRP A  44      -2.786  -8.031   8.070  1.00  0.00           H  
ATOM    668  HE3 TRP A  44      -0.040  -3.537   8.986  1.00  0.00           H  
ATOM    674  HZ2 TRP A  44      -4.480  -5.766   8.600  1.00  0.00           H  
ATOM    676  HZ3 TRP A  44      -2.146  -2.238   9.323  1.00  0.00           H  
ATOM    672  HH2 TRP A  44      -4.340  -3.475   9.351  1.00  0.00           H  
ATOM    677  N   ARG A  45       3.850  -4.122   8.675  1.00  0.00           N  
ATOM    679  CA  ARG A  45       5.098  -3.606   9.213  1.00  0.00           C  
ATOM    681  C   ARG A  45       4.806  -2.476  10.185  1.00  0.00           C  
ATOM    685  O   ARG A  45       4.030  -1.569   9.901  1.00  0.00           O  
ATOM    682  CB  ARG A  45       5.991  -3.178   8.043  1.00  0.00           C  
ATOM    686  CG  ARG A  45       7.437  -2.960   8.491  1.00  0.00           C  
ATOM    689  CD  ARG A  45       8.336  -2.786   7.266  1.00  0.00           C  
ATOM    692  NE  ARG A  45       9.741  -2.584   7.667  1.00  0.00           N  
ATOM    700  CZ  ARG A  45      10.772  -2.463   6.851  1.00  0.00           C  
ATOM    694  NH1 ARG A  45      10.626  -2.471   5.553  1.00  0.00           N1+
ATOM    697  NH2 ARG A  45      11.978  -2.338   7.330  1.00  0.00           N  
ATOM    678  H   ARG A  45       3.153  -3.452   8.381  1.00  0.00           H  
ATOM    680  HA  ARG A  45       5.595  -4.410   9.756  1.00  0.00           H  
ATOM    683  HB2 ARG A  45       5.976  -3.964   7.287  1.00  0.00           H  
ATOM    684  HB3 ARG A  45       5.600  -2.263   7.597  1.00  0.00           H  
ATOM    687  HG2 ARG A  45       7.777  -3.826   9.058  1.00  0.00           H  
ATOM    688  HG3 ARG A  45       7.496  -2.072   9.121  1.00  0.00           H  
ATOM    690  HD2 ARG A  45       8.255  -3.678   6.645  1.00  0.00           H  
ATOM    691  HD3 ARG A  45       7.983  -1.933   6.686  1.00  0.00           H  
ATOM    693  HE  ARG A  45       9.920  -2.513   8.658  1.00  0.00           H  
ATOM    695 HH11 ARG A  45      11.420  -2.399   4.933  1.00  0.00           H  
ATOM    696 HH12 ARG A  45       9.694  -2.546   5.171  1.00  0.00           H  
ATOM    698 HH21 ARG A  45      12.769  -2.270   6.705  1.00  0.00           H  
ATOM    699 HH22 ARG A  45      12.128  -2.332   8.328  1.00  0.00           H  
ATOM    701  N   LYS A  46       5.457  -2.523  11.343  1.00  0.00           N  
ATOM    703  CA  LYS A  46       5.487  -1.389  12.264  1.00  0.00           C  
ATOM    705  C   LYS A  46       6.412  -0.329  11.666  1.00  0.00           C  
ATOM    709  O   LYS A  46       7.601  -0.597  11.490  1.00  0.00           O  
ATOM    706  CB  LYS A  46       5.911  -1.887  13.654  1.00  0.00           C  
ATOM    710  CG  LYS A  46       5.765  -0.803  14.730  1.00  0.00           C  
ATOM    713  CD  LYS A  46       6.027  -1.385  16.129  1.00  0.00           C  
ATOM    716  CE  LYS A  46       5.857  -0.292  17.191  1.00  0.00           C  
ATOM    719  NZ  LYS A  46       6.006  -0.802  18.577  1.00  0.00           N1+
ATOM    702  H   LYS A  46       6.077  -3.301  11.516  1.00  0.00           H  
ATOM    704  HA  LYS A  46       4.487  -0.962  12.340  1.00  0.00           H  
ATOM    707  HB2 LYS A  46       5.275  -2.728  13.927  1.00  0.00           H  
ATOM    708  HB3 LYS A  46       6.945  -2.231  13.623  1.00  0.00           H  
ATOM    711  HG2 LYS A  46       4.755  -0.396  14.697  1.00  0.00           H  
ATOM    712  HG3 LYS A  46       6.476   0.000  14.532  1.00  0.00           H  
ATOM    714  HD2 LYS A  46       7.041  -1.783  16.171  1.00  0.00           H  
ATOM    715  HD3 LYS A  46       5.316  -2.189  16.319  1.00  0.00           H  
ATOM    717  HE2 LYS A  46       6.597   0.486  17.004  1.00  0.00           H  
ATOM    718  HE3 LYS A  46       4.871   0.158  17.070  1.00  0.00           H  
ATOM    720  HZ1 LYS A  46       6.922  -1.202  18.724  1.00  0.00           H  
ATOM    721  HZ2 LYS A  46       5.884  -0.046  19.236  1.00  0.00           H  
ATOM    722  HZ3 LYS A  46       5.302  -1.496  18.782  1.00  0.00           H  
ATOM    723  N   CYS A  47       5.871   0.834  11.323  1.00  0.00           N  
ATOM    725  CA  CYS A  47       6.654   1.983  10.877  1.00  0.00           C  
ATOM    727  C   CYS A  47       6.570   3.070  11.942  1.00  0.00           C  
ATOM    731  O   CYS A  47       5.487   3.326  12.459  1.00  0.00           O  
ATOM    728  CB  CYS A  47       6.157   2.527   9.536  1.00  0.00           C  
ATOM    732  SG  CYS A  47       6.016   1.380   8.132  1.00  0.00           S  
ATOM    724  H   CYS A  47       4.897   0.993  11.538  1.00  0.00           H  
ATOM    726  HA  CYS A  47       7.700   1.699  10.756  1.00  0.00           H  
ATOM    729  HB2 CYS A  47       5.183   2.986   9.704  1.00  0.00           H  
ATOM    730  HB3 CYS A  47       6.823   3.339   9.241  1.00  0.00           H  
ATOM    733  N   CYS A  48       7.696   3.711  12.242  1.00  0.00           N  
ATOM    735  CA  CYS A  48       7.755   4.806  13.200  1.00  0.00           C  
ATOM    737  C   CYS A  48       8.136   6.098  12.486  1.00  0.00           C  
ATOM    741  O   CYS A  48       9.028   6.087  11.637  1.00  0.00           O  
ATOM    738  CB  CYS A  48       8.717   4.470  14.341  1.00  0.00           C  
ATOM    742  SG  CYS A  48       8.483   2.841  15.113  1.00  0.00           S  
ATOM    734  H   CYS A  48       8.538   3.520  11.718  1.00  0.00           H  
ATOM    736  HA  CYS A  48       6.763   4.949  13.630  1.00  0.00           H  
ATOM    739  HB2 CYS A  48       9.732   4.513  13.947  1.00  0.00           H  
ATOM    740  HB3 CYS A  48       8.627   5.238  15.109  1.00  0.00           H  
ATOM    743  N   ASN A  49       7.476   7.198  12.829  1.00  0.00           N  
ATOM    745  CA  ASN A  49       7.836   8.514  12.320  1.00  0.00           C  
ATOM    747  C   ASN A  49       9.078   9.073  13.054  1.00  0.00           C  
ATOM    751  O   ASN A  49       9.615   8.462  13.983  1.00  0.00           O  
ATOM    748  CB  ASN A  49       6.578   9.411  12.361  1.00  0.00           C  
ATOM    752  CG  ASN A  49       6.141   9.848  13.751  1.00  0.00           C  
ATOM    753  ND2 ASN A  49       4.981  10.448  13.844  1.00  0.00           N  
ATOM    756  OD1 ASN A  49       6.879   9.731  14.716  1.00  0.00           O  
ATOM    744  H   ASN A  49       6.772   7.134  13.550  1.00  0.00           H  
ATOM    746  HA  ASN A  49       8.118   8.404  11.273  1.00  0.00           H  
ATOM    749  HB2 ASN A  49       5.749   8.877  11.897  1.00  0.00           H  
ATOM    750  HB3 ASN A  49       6.756  10.311  11.773  1.00  0.00           H  
ATOM    754 HD21 ASN A  49       4.632  10.704  14.757  1.00  0.00           H  
ATOM    755 HD22 ASN A  49       4.310  10.445  13.090  1.00  0.00           H  
ATOM    757  N   LYS A  50       9.536  10.269  12.659  1.00  0.00           N  
ATOM    759  CA  LYS A  50      10.686  10.954  13.287  1.00  0.00           C  
ATOM    761  C   LYS A  50      10.509  11.234  14.791  1.00  0.00           C  
ATOM    765  O   LYS A  50      11.501  11.423  15.486  1.00  0.00           O  
ATOM    762  CB  LYS A  50      11.017  12.240  12.509  1.00  0.00           C  
ATOM    766  CG  LYS A  50       9.959  13.342  12.683  1.00  0.00           C  
ATOM    769  CD  LYS A  50      10.279  14.579  11.833  1.00  0.00           C  
ATOM    772  CE  LYS A  50       9.254  15.646  12.209  1.00  0.00           C  
ATOM    775  NZ  LYS A  50       9.402  16.934  11.495  1.00  0.00           N1+
ATOM    758  H   LYS A  50       9.075  10.713  11.878  1.00  0.00           H  
ATOM    760  HA  LYS A  50      11.547  10.289  13.219  1.00  0.00           H  
ATOM    763  HB2 LYS A  50      11.117  11.997  11.451  1.00  0.00           H  
ATOM    764  HB3 LYS A  50      11.976  12.619  12.860  1.00  0.00           H  
ATOM    767  HG2 LYS A  50       8.980  12.959  12.396  1.00  0.00           H  
ATOM    768  HG3 LYS A  50       9.925  13.638  13.731  1.00  0.00           H  
ATOM    770  HD2 LYS A  50      11.285  14.932  12.059  1.00  0.00           H  
ATOM    771  HD3 LYS A  50      10.203  14.331  10.774  1.00  0.00           H  
ATOM    773  HE2 LYS A  50       8.252  15.246  12.054  1.00  0.00           H  
ATOM    774  HE3 LYS A  50       9.377  15.822  13.278  1.00  0.00           H  
ATOM    776  HZ1 LYS A  50       9.237  16.820  10.505  1.00  0.00           H  
ATOM    777  HZ2 LYS A  50       8.721  17.583  11.861  1.00  0.00           H  
ATOM    778  HZ3 LYS A  50      10.321  17.326  11.645  1.00  0.00           H  
ATOM    779  N   TYR A  51       9.270  11.241  15.284  1.00  0.00           N  
ATOM    781  CA  TYR A  51       8.916  11.440  16.690  1.00  0.00           C  
ATOM    783  C   TYR A  51       8.815  10.121  17.475  1.00  0.00           C  
ATOM    787  O   TYR A  51       8.424  10.132  18.637  1.00  0.00           O  
ATOM    784  CB  TYR A  51       7.624  12.266  16.779  1.00  0.00           C  
ATOM    788  CG  TYR A  51       7.687  13.596  16.050  1.00  0.00           C  
ATOM    789  CD1 TYR A  51       8.484  14.634  16.568  1.00  0.00           C  
ATOM    791  CD2 TYR A  51       6.916  13.810  14.891  1.00  0.00           C  
ATOM    793  CE1 TYR A  51       8.493  15.898  15.949  1.00  0.00           C  
ATOM    795  CE2 TYR A  51       6.930  15.070  14.261  1.00  0.00           C  
ATOM    799  CZ  TYR A  51       7.700  16.121  14.805  1.00  0.00           C  
ATOM    797  OH  TYR A  51       7.738  17.335  14.188  1.00  0.00           O  
ATOM    780  H   TYR A  51       8.504  10.996  14.673  1.00  0.00           H  
ATOM    782  HA  TYR A  51       9.706  12.019  17.169  1.00  0.00           H  
ATOM    785  HB2 TYR A  51       6.789  11.681  16.395  1.00  0.00           H  
ATOM    786  HB3 TYR A  51       7.408  12.469  17.828  1.00  0.00           H  
ATOM    790  HD1 TYR A  51       9.051  14.470  17.472  1.00  0.00           H  
ATOM    792  HD2 TYR A  51       6.258  13.030  14.538  1.00  0.00           H  
ATOM    794  HE1 TYR A  51       9.084  16.696  16.374  1.00  0.00           H  
ATOM    796  HE2 TYR A  51       6.288  15.256  13.413  1.00  0.00           H  
ATOM    798  HH  TYR A  51       8.020  18.010  14.810  1.00  0.00           H  
ATOM    800  N   LYS A  52       9.208   8.987  16.870  1.00  0.00           N  
ATOM    802  CA  LYS A  52       9.094   7.626  17.428  1.00  0.00           C  
ATOM    804  C   LYS A  52       7.652   7.169  17.677  1.00  0.00           C  
ATOM    808  O   LYS A  52       7.450   6.152  18.337  1.00  0.00           O  
ATOM    805  CB  LYS A  52       9.960   7.441  18.690  1.00  0.00           C  
ATOM    809  CG  LYS A  52      11.436   7.824  18.526  1.00  0.00           C  
ATOM    812  CD  LYS A  52      12.156   7.608  19.864  1.00  0.00           C  
ATOM    815  CE  LYS A  52      13.638   7.969  19.749  1.00  0.00           C  
ATOM    818  NZ  LYS A  52      14.329   7.817  21.054  1.00  0.00           N1+
ATOM    801  H   LYS A  52       9.456   9.057  15.893  1.00  0.00           H  
ATOM    803  HA  LYS A  52       9.470   6.942  16.667  1.00  0.00           H  
ATOM    806  HB2 LYS A  52       9.529   8.021  19.506  1.00  0.00           H  
ATOM    807  HB3 LYS A  52       9.917   6.392  18.982  1.00  0.00           H  
ATOM    810  HG2 LYS A  52      11.521   8.873  18.242  1.00  0.00           H  
ATOM    811  HG3 LYS A  52      11.890   7.202  17.755  1.00  0.00           H  
ATOM    813  HD2 LYS A  52      11.686   8.238  20.619  1.00  0.00           H  
ATOM    814  HD3 LYS A  52      12.054   6.564  20.161  1.00  0.00           H  
ATOM    816  HE2 LYS A  52      13.714   8.999  19.402  1.00  0.00           H  
ATOM    817  HE3 LYS A  52      14.098   7.327  18.996  1.00  0.00           H  
ATOM    819  HZ1 LYS A  52      15.304   8.069  20.977  1.00  0.00           H  
ATOM    820  HZ2 LYS A  52      14.264   6.865  21.387  1.00  0.00           H  
ATOM    821  HZ3 LYS A  52      13.903   8.420  21.744  1.00  0.00           H  
ATOM    822  N   GLU A  53       6.661   7.858  17.119  1.00  0.00           N  
ATOM    824  CA  GLU A  53       5.287   7.361  17.097  1.00  0.00           C  
ATOM    826  C   GLU A  53       5.213   6.263  16.046  1.00  0.00           C  
ATOM    830  O   GLU A  53       5.619   6.465  14.897  1.00  0.00           O  
ATOM    827  CB  GLU A  53       4.283   8.467  16.782  1.00  0.00           C  
ATOM    831  CG  GLU A  53       4.372   9.637  17.768  1.00  0.00           C  
ATOM    834  CD  GLU A  53       3.490  10.802  17.316  1.00  0.00           C  
ATOM    835  OE1 GLU A  53       2.721  11.308  18.157  1.00  0.00           O  
ATOM    836  OE2 GLU A  53       3.644  11.201  16.135  1.00  0.00           O1-
ATOM    823  H   GLU A  53       6.869   8.676  16.566  1.00  0.00           H  
ATOM    825  HA  GLU A  53       5.033   6.950  18.074  1.00  0.00           H  
ATOM    828  HB2 GLU A  53       3.277   8.050  16.818  1.00  0.00           H  
ATOM    829  HB3 GLU A  53       4.468   8.816  15.766  1.00  0.00           H  
ATOM    832  HG2 GLU A  53       5.399   9.997  17.829  1.00  0.00           H  
ATOM    833  HG3 GLU A  53       4.075   9.288  18.757  1.00  0.00           H  
ATOM    837  N   CYS A  54       4.770   5.080  16.457  1.00  0.00           N  
ATOM    839  CA  CYS A  54       4.800   3.895  15.623  1.00  0.00           C  
ATOM    841  C   CYS A  54       3.396   3.379  15.357  1.00  0.00           C  
ATOM    845  O   CYS A  54       2.727   2.940  16.289  1.00  0.00           O  
ATOM    842  CB  CYS A  54       5.628   2.799  16.289  1.00  0.00           C  
ATOM    846  SG  CYS A  54       7.338   3.167  16.764  1.00  0.00           S  
ATOM    838  H   CYS A  54       4.369   5.006  17.381  1.00  0.00           H  
ATOM    840  HA  CYS A  54       5.259   4.132  14.662  1.00  0.00           H  
ATOM    843  HB2 CYS A  54       5.097   2.517  17.198  1.00  0.00           H  
ATOM    844  HB3 CYS A  54       5.635   1.946  15.611  1.00  0.00           H  
ATOM    847  N   ASP A  55       3.040   3.280  14.083  1.00  0.00           N  
ATOM    849  CA  ASP A  55       1.797   2.659  13.648  1.00  0.00           C  
ATOM    851  C   ASP A  55       2.067   1.389  12.851  1.00  0.00           C  
ATOM    855  O   ASP A  55       3.158   1.140  12.314  1.00  0.00           O  
ATOM    852  CB  ASP A  55       0.932   3.637  12.855  1.00  0.00           C  
ATOM    856  CG  ASP A  55       0.430   4.778  13.719  1.00  0.00           C  
ATOM    857  OD1 ASP A  55      -0.306   4.460  14.675  1.00  0.00           O  
ATOM    858  OD2 ASP A  55       0.808   5.922  13.384  1.00  0.00           O1-
ATOM    848  H   ASP A  55       3.674   3.621  13.375  1.00  0.00           H  
ATOM    850  HA  ASP A  55       1.210   2.373  14.521  1.00  0.00           H  
ATOM    853  HB2 ASP A  55       0.074   3.114  12.433  1.00  0.00           H  
ATOM    854  HB3 ASP A  55       1.520   4.053  12.037  1.00  0.00           H  
ATOM    859  N   LYS A  56       1.039   0.548  12.791  1.00  0.00           N  
ATOM    861  CA  LYS A  56       1.047  -0.661  11.985  1.00  0.00           C  
ATOM    863  C   LYS A  56       0.532  -0.311  10.594  1.00  0.00           C  
ATOM    867  O   LYS A  56      -0.654  -0.071  10.406  1.00  0.00           O  
ATOM    864  CB  LYS A  56       0.215  -1.731  12.696  1.00  0.00           C  
ATOM    868  CG  LYS A  56       0.501  -3.123  12.127  1.00  0.00           C  
ATOM    871  CD  LYS A  56      -0.500  -4.130  12.702  1.00  0.00           C  
ATOM    874  CE  LYS A  56      -0.258  -5.525  12.129  1.00  0.00           C  
ATOM    877  NZ  LYS A  56      -1.355  -6.456  12.483  1.00  0.00           N1+
ATOM    860  H   LYS A  56       0.167   0.852  13.198  1.00  0.00           H  
ATOM    862  HA  LYS A  56       2.072  -1.022  11.890  1.00  0.00           H  
ATOM    865  HB2 LYS A  56       0.464  -1.738  13.757  1.00  0.00           H  
ATOM    866  HB3 LYS A  56      -0.844  -1.493  12.596  1.00  0.00           H  
ATOM    869  HG2 LYS A  56       1.517  -3.421  12.385  1.00  0.00           H  
ATOM    870  HG3 LYS A  56       0.409  -3.095  11.041  1.00  0.00           H  
ATOM    872  HD2 LYS A  56      -0.413  -4.155  13.789  1.00  0.00           H  
ATOM    873  HD3 LYS A  56      -1.506  -3.805  12.436  1.00  0.00           H  
ATOM    875  HE2 LYS A  56      -0.218  -5.428  11.044  1.00  0.00           H  
ATOM    876  HE3 LYS A  56       0.702  -5.902  12.482  1.00  0.00           H  
ATOM    878  HZ1 LYS A  56      -1.457  -6.551  13.484  1.00  0.00           H  
ATOM    879  HZ2 LYS A  56      -2.229  -6.104  12.118  1.00  0.00           H  
ATOM    880  HZ3 LYS A  56      -1.213  -7.367  12.070  1.00  0.00           H  
ATOM    881  N   TYR A  57       1.429  -0.316   9.621  1.00  0.00           N  
ATOM    883  CA  TYR A  57       1.077  -0.107   8.226  1.00  0.00           C  
ATOM    885  C   TYR A  57       1.118  -1.422   7.476  1.00  0.00           C  
ATOM    889  O   TYR A  57       1.933  -2.302   7.762  1.00  0.00           O  
ATOM    886  CB  TYR A  57       2.013   0.906   7.578  1.00  0.00           C  
ATOM    890  CG  TYR A  57       1.879   2.300   8.146  1.00  0.00           C  
ATOM    891  CD1 TYR A  57       0.957   3.207   7.592  1.00  0.00           C  
ATOM    893  CD2 TYR A  57       2.651   2.674   9.258  1.00  0.00           C  
ATOM    895  CE1 TYR A  57       0.805   4.488   8.157  1.00  0.00           C  
ATOM    897  CE2 TYR A  57       2.529   3.965   9.801  1.00  0.00           C  
ATOM    901  CZ  TYR A  57       1.569   4.861   9.281  1.00  0.00           C  
ATOM    899  OH  TYR A  57       1.348   6.068   9.864  1.00  0.00           O  
ATOM    882  H   TYR A  57       2.387  -0.553   9.837  1.00  0.00           H  
ATOM    884  HA  TYR A  57       0.065   0.290   8.151  1.00  0.00           H  
ATOM    887  HB2 TYR A  57       3.044   0.566   7.677  1.00  0.00           H  
ATOM    888  HB3 TYR A  57       1.771   0.936   6.516  1.00  0.00           H  
ATOM    892  HD1 TYR A  57       0.335   2.910   6.760  1.00  0.00           H  
ATOM    894  HD2 TYR A  57       3.308   1.953   9.720  1.00  0.00           H  
ATOM    896  HE1 TYR A  57       0.067   5.178   7.775  1.00  0.00           H  
ATOM    898  HE2 TYR A  57       3.125   4.256  10.653  1.00  0.00           H  
ATOM    900  HH  TYR A  57       1.583   6.100  10.794  1.00  0.00           H  
ATOM    902  N   TYR A  58       0.274  -1.538   6.467  1.00  0.00           N  
ATOM    904  CA  TYR A  58       0.436  -2.561   5.461  1.00  0.00           C  
ATOM    906  C   TYR A  58       1.368  -2.019   4.379  1.00  0.00           C  
ATOM    910  O   TYR A  58       1.067  -1.015   3.730  1.00  0.00           O  
ATOM    907  CB  TYR A  58      -0.934  -2.961   4.945  1.00  0.00           C  
ATOM    911  CG  TYR A  58      -0.923  -4.345   4.361  1.00  0.00           C  
ATOM    912  CD1 TYR A  58      -0.391  -4.547   3.083  1.00  0.00           C  
ATOM    914  CD2 TYR A  58      -1.439  -5.427   5.094  1.00  0.00           C  
ATOM    916  CE1 TYR A  58      -0.455  -5.819   2.498  1.00  0.00           C  
ATOM    918  CE2 TYR A  58      -1.461  -6.715   4.531  1.00  0.00           C  
ATOM    922  CZ  TYR A  58      -0.990  -6.908   3.216  1.00  0.00           C  
ATOM    920  OH  TYR A  58      -1.064  -8.129   2.630  1.00  0.00           O  
ATOM    903  H   TYR A  58      -0.377  -0.789   6.278  1.00  0.00           H  
ATOM    905  HA  TYR A  58       0.887  -3.448   5.906  1.00  0.00           H  
ATOM    908  HB2 TYR A  58      -1.260  -2.247   4.189  1.00  0.00           H  
ATOM    909  HB3 TYR A  58      -1.647  -2.941   5.769  1.00  0.00           H  
ATOM    913  HD1 TYR A  58       0.015  -3.713   2.529  1.00  0.00           H  
ATOM    915  HD2 TYR A  58      -1.871  -5.255   6.069  1.00  0.00           H  
ATOM    917  HE1 TYR A  58      -0.129  -5.950   1.477  1.00  0.00           H  
ATOM    919  HE2 TYR A  58      -1.905  -7.536   5.074  1.00  0.00           H  
ATOM    921  HH  TYR A  58      -1.490  -8.780   3.193  1.00  0.00           H  
ATOM    923  N   THR A  59       2.530  -2.643   4.221  1.00  0.00           N  
ATOM    925  CA  THR A  59       3.571  -2.202   3.290  1.00  0.00           C  
ATOM    927  C   THR A  59       3.709  -3.170   2.132  1.00  0.00           C  
ATOM    930  O   THR A  59       3.625  -4.375   2.343  1.00  0.00           O  
ATOM    928  CB  THR A  59       4.933  -2.004   3.969  1.00  0.00           C  
ATOM    931  CG2 THR A  59       4.869  -0.967   5.088  1.00  0.00           C  
ATOM    935  OG1 THR A  59       5.424  -3.202   4.535  1.00  0.00           O  
ATOM    924  H   THR A  59       2.703  -3.480   4.760  1.00  0.00           H  
ATOM    926  HA  THR A  59       3.273  -1.238   2.877  1.00  0.00           H  
ATOM    929  HB  THR A  59       5.644  -1.658   3.218  1.00  0.00           H  
ATOM    936  HG1 THR A  59       4.905  -3.920   4.165  1.00  0.00           H  
ATOM    932 HG21 THR A  59       4.481  -0.030   4.689  1.00  0.00           H  
ATOM    933 HG22 THR A  59       4.214  -1.312   5.888  1.00  0.00           H  
ATOM    934 HG23 THR A  59       5.869  -0.796   5.487  1.00  0.00           H  
ATOM    937  N   PHE A  60       3.963  -2.657   0.935  1.00  0.00           N  
ATOM    939  CA  PHE A  60       4.298  -3.459  -0.241  1.00  0.00           C  
ATOM    941  C   PHE A  60       5.262  -2.691  -1.137  1.00  0.00           C  
ATOM    945  O   PHE A  60       5.336  -1.464  -1.087  1.00  0.00           O  
ATOM    942  CB  PHE A  60       3.032  -3.841  -1.025  1.00  0.00           C  
ATOM    946  CG  PHE A  60       2.262  -2.663  -1.583  1.00  0.00           C  
ATOM    947  CD1 PHE A  60       1.359  -1.986  -0.748  1.00  0.00           C  
ATOM    949  CD2 PHE A  60       2.444  -2.236  -2.914  1.00  0.00           C  
ATOM    951  CE1 PHE A  60       0.645  -0.888  -1.235  1.00  0.00           C  
ATOM    953  CE2 PHE A  60       1.725  -1.130  -3.401  1.00  0.00           C  
ATOM    955  CZ  PHE A  60       0.826  -0.453  -2.556  1.00  0.00           C  
ATOM    938  H   PHE A  60       4.027  -1.654   0.839  1.00  0.00           H  
ATOM    940  HA  PHE A  60       4.797  -4.374   0.078  1.00  0.00           H  
ATOM    943  HB2 PHE A  60       3.312  -4.503  -1.844  1.00  0.00           H  
ATOM    944  HB3 PHE A  60       2.368  -4.406  -0.371  1.00  0.00           H  
ATOM    948  HD1 PHE A  60       1.207  -2.313   0.269  1.00  0.00           H  
ATOM    950  HD2 PHE A  60       3.137  -2.756  -3.559  1.00  0.00           H  
ATOM    952  HE1 PHE A  60      -0.057  -0.393  -0.580  1.00  0.00           H  
ATOM    954  HE2 PHE A  60       1.858  -0.798  -4.420  1.00  0.00           H  
ATOM    956  HZ  PHE A  60       0.281   0.411  -2.906  1.00  0.00           H  
ATOM    957  N   SER A  61       5.983  -3.408  -1.982  1.00  0.00           N  
ATOM    959  CA  SER A  61       6.921  -2.843  -2.938  1.00  0.00           C  
ATOM    961  C   SER A  61       6.636  -3.291  -4.362  1.00  0.00           C  
ATOM    965  O   SER A  61       6.057  -4.356  -4.619  1.00  0.00           O  
ATOM    962  CB  SER A  61       8.364  -3.134  -2.527  1.00  0.00           C  
ATOM    966  OG  SER A  61       8.617  -4.521  -2.514  1.00  0.00           O  
ATOM    958  H   SER A  61       6.023  -4.406  -1.831  1.00  0.00           H  
ATOM    960  HA  SER A  61       6.790  -1.761  -2.922  1.00  0.00           H  
ATOM    963  HB2 SER A  61       8.539  -2.729  -1.530  1.00  0.00           H  
ATOM    964  HB3 SER A  61       9.044  -2.648  -3.226  1.00  0.00           H  
ATOM    967  HG  SER A  61       8.091  -4.899  -1.805  1.00  0.00           H  
ATOM    968  N   TYR A  62       7.017  -2.429  -5.301  1.00  0.00           N  
ATOM    970  CA  TYR A  62       6.812  -2.660  -6.717  1.00  0.00           C  
ATOM    972  C   TYR A  62       7.791  -1.918  -7.610  1.00  0.00           C  
ATOM    976  O   TYR A  62       8.384  -0.925  -7.206  1.00  0.00           O  
ATOM    973  CB  TYR A  62       5.383  -2.290  -7.062  1.00  0.00           C  
ATOM    977  CG  TYR A  62       4.962  -0.861  -7.159  1.00  0.00           C  
ATOM    978  CD1 TYR A  62       4.308  -0.250  -6.076  1.00  0.00           C  
ATOM    980  CD2 TYR A  62       5.030  -0.226  -8.406  1.00  0.00           C  
ATOM    982  CE1 TYR A  62       3.723   1.013  -6.255  1.00  0.00           C  
ATOM    984  CE2 TYR A  62       4.489   1.053  -8.553  1.00  0.00           C  
ATOM    988  CZ  TYR A  62       3.846   1.687  -7.479  1.00  0.00           C  
ATOM    986  OH  TYR A  62       3.321   2.928  -7.627  1.00  0.00           O  
ATOM    969  H   TYR A  62       7.446  -1.558  -5.020  1.00  0.00           H  
ATOM    971  HA  TYR A  62       6.938  -3.725  -6.912  1.00  0.00           H  
ATOM    974  HB2 TYR A  62       4.746  -2.739  -6.300  1.00  0.00           H  
ATOM    975  HB3 TYR A  62       5.191  -2.714  -8.047  1.00  0.00           H  
ATOM    979  HD1 TYR A  62       4.207  -0.767  -5.134  1.00  0.00           H  
ATOM    981  HD2 TYR A  62       5.463  -0.728  -9.258  1.00  0.00           H  
ATOM    983  HE1 TYR A  62       3.125   1.465  -5.477  1.00  0.00           H  
ATOM    985  HE2 TYR A  62       4.519   1.535  -9.519  1.00  0.00           H  
ATOM    987  HH  TYR A  62       2.794   3.188  -6.868  1.00  0.00           H  
ATOM    989  N   ASN A  63       7.947  -2.396  -8.841  1.00  0.00           N  
ATOM    991  CA  ASN A  63       8.785  -1.746  -9.840  1.00  0.00           C  
ATOM    993  C   ASN A  63       7.925  -0.821 -10.698  1.00  0.00           C  
ATOM    997  O   ASN A  63       7.064  -1.285 -11.439  1.00  0.00           O  
ATOM    994  CB  ASN A  63       9.503  -2.830 -10.656  1.00  0.00           C  
ATOM    998  CG  ASN A  63      10.634  -3.472  -9.875  1.00  0.00           C  
ATOM    999  ND2 ASN A  63      10.878  -4.744 -10.078  1.00  0.00           N  
ATOM   1002  OD1 ASN A  63      11.324  -2.837  -9.094  1.00  0.00           O  
ATOM    990  H   ASN A  63       7.368  -3.167  -9.140  1.00  0.00           H  
ATOM    992  HA  ASN A  63       9.540  -1.130  -9.351  1.00  0.00           H  
ATOM    995  HB2 ASN A  63       8.785  -3.589 -10.966  1.00  0.00           H  
ATOM    996  HB3 ASN A  63       9.931  -2.393 -11.558  1.00  0.00           H  
ATOM   1000 HD21 ASN A  63      11.632  -5.152  -9.543  1.00  0.00           H  
ATOM   1001 HD22 ASN A  63      10.324  -5.283 -10.728  1.00  0.00           H  
ATOM   1003  N   HIS A  64       8.157   0.486 -10.606  1.00  0.00           N  
ATOM   1005  CA  HIS A  64       7.473   1.473 -11.434  1.00  0.00           C  
ATOM   1007  C   HIS A  64       8.344   1.855 -12.648  1.00  0.00           C  
ATOM   1011  O   HIS A  64       9.567   1.990 -12.501  1.00  0.00           O  
ATOM   1008  CB  HIS A  64       7.088   2.677 -10.570  1.00  0.00           C  
ATOM   1012  CG  HIS A  64       6.114   3.611 -11.244  1.00  0.00           C  
ATOM   1013  CD2 HIS A  64       4.749   3.496 -11.348  1.00  0.00           C  
ATOM   1015  ND1 HIS A  64       6.463   4.779 -11.873  1.00  0.00           N  
ATOM   1017  CE1 HIS A  64       5.335   5.367 -12.304  1.00  0.00           C  
ATOM   1019  NE2 HIS A  64       4.275   4.618 -12.018  1.00  0.00           N  
ATOM   1004  H   HIS A  64       8.879   0.808  -9.978  1.00  0.00           H  
ATOM   1006  HA  HIS A  64       6.543   1.029 -11.789  1.00  0.00           H  
ATOM   1009  HB2 HIS A  64       6.643   2.326  -9.639  1.00  0.00           H  
ATOM   1010  HB3 HIS A  64       7.990   3.230 -10.309  1.00  0.00           H  
ATOM   1016  HD1 HIS A  64       7.375   5.210 -11.821  1.00  0.00           H  
ATOM   1014  HD2 HIS A  64       4.115   2.687 -11.016  1.00  0.00           H  
ATOM   1018  HE1 HIS A  64       5.260   6.361 -12.718  1.00  0.00           H  
ATOM   1020  N   PRO A  65       7.759   2.053 -13.848  1.00  0.00           N  
ATOM   1021  CA  PRO A  65       8.518   2.423 -15.046  1.00  0.00           C  
ATOM   1023  C   PRO A  65       9.115   3.836 -14.981  1.00  0.00           C  
ATOM   1027  O   PRO A  65      10.146   4.087 -15.597  1.00  0.00           O  
ATOM   1024  CB  PRO A  65       7.534   2.276 -16.214  1.00  0.00           C  
ATOM   1028  CG  PRO A  65       6.159   2.432 -15.568  1.00  0.00           C  
ATOM   1031  CD  PRO A  65       6.359   1.821 -14.186  1.00  0.00           C  
ATOM   1022  HA  PRO A  65       9.341   1.723 -15.191  1.00  0.00           H  
ATOM   1025  HB2 PRO A  65       7.621   1.274 -16.634  1.00  0.00           H  
ATOM   1026  HB3 PRO A  65       7.698   3.022 -16.991  1.00  0.00           H  
ATOM   1029  HG2 PRO A  65       5.383   1.914 -16.131  1.00  0.00           H  
ATOM   1030  HG3 PRO A  65       5.916   3.489 -15.464  1.00  0.00           H  
ATOM   1032  HD2 PRO A  65       5.674   2.290 -13.480  1.00  0.00           H  
ATOM   1033  HD3 PRO A  65       6.169   0.748 -14.229  1.00  0.00           H  
ATOM   1034  N   TYR A  66       8.505   4.745 -14.216  1.00  0.00           N  
ATOM   1036  CA  TYR A  66       8.962   6.133 -14.090  1.00  0.00           C  
ATOM   1038  C   TYR A  66       9.636   6.404 -12.735  1.00  0.00           C  
ATOM   1042  O   TYR A  66       9.105   5.954 -11.713  1.00  0.00           O  
ATOM   1039  CB  TYR A  66       7.803   7.106 -14.328  1.00  0.00           C  
ATOM   1043  CG  TYR A  66       7.070   6.872 -15.634  1.00  0.00           C  
ATOM   1044  CD1 TYR A  66       7.661   7.300 -16.837  1.00  0.00           C  
ATOM   1046  CD2 TYR A  66       5.824   6.213 -15.665  1.00  0.00           C  
ATOM   1048  CE1 TYR A  66       7.010   7.074 -18.064  1.00  0.00           C  
ATOM   1050  CE2 TYR A  66       5.173   5.982 -16.888  1.00  0.00           C  
ATOM   1054  CZ  TYR A  66       5.763   6.414 -18.090  1.00  0.00           C  
ATOM   1052  OH  TYR A  66       5.122   6.186 -19.262  1.00  0.00           O  
ATOM   1035  H   TYR A  66       7.649   4.472 -13.755  1.00  0.00           H  
ATOM   1037  HA  TYR A  66       9.684   6.317 -14.886  1.00  0.00           H  
ATOM   1040  HB2 TYR A  66       7.102   7.054 -13.495  1.00  0.00           H  
ATOM   1041  HB3 TYR A  66       8.202   8.121 -14.338  1.00  0.00           H  
ATOM   1045  HD1 TYR A  66       8.617   7.803 -16.824  1.00  0.00           H  
ATOM   1047  HD2 TYR A  66       5.346   5.864 -14.761  1.00  0.00           H  
ATOM   1049  HE1 TYR A  66       7.463   7.406 -18.987  1.00  0.00           H  
ATOM   1051  HE2 TYR A  66       4.218   5.479 -16.922  1.00  0.00           H  
ATOM   1053  HH  TYR A  66       5.595   6.539 -20.019  1.00  0.00           H  
ATOM   1055  N   PRO A  67      10.747   7.164 -12.699  1.00  0.00           N  
ATOM   1056  CA  PRO A  67      11.377   7.597 -11.459  1.00  0.00           C  
ATOM   1058  C   PRO A  67      10.574   8.736 -10.821  1.00  0.00           C  
ATOM   1062  O   PRO A  67      10.374   9.786 -11.425  1.00  0.00           O  
ATOM   1059  CB  PRO A  67      12.787   8.040 -11.862  1.00  0.00           C  
ATOM   1063  CG  PRO A  67      12.606   8.556 -13.291  1.00  0.00           C  
ATOM   1066  CD  PRO A  67      11.483   7.682 -13.848  1.00  0.00           C  
ATOM   1057  HA  PRO A  67      11.445   6.767 -10.756  1.00  0.00           H  
ATOM   1060  HB2 PRO A  67      13.449   7.174 -11.874  1.00  0.00           H  
ATOM   1061  HB3 PRO A  67      13.184   8.810 -11.201  1.00  0.00           H  
ATOM   1064  HG2 PRO A  67      13.521   8.454 -13.874  1.00  0.00           H  
ATOM   1065  HG3 PRO A  67      12.286   9.598 -13.271  1.00  0.00           H  
ATOM   1067  HD2 PRO A  67      10.839   8.276 -14.495  1.00  0.00           H  
ATOM   1068  HD3 PRO A  67      11.912   6.850 -14.407  1.00  0.00           H  
ATOM   1069  N   TRP A  68      10.134   8.552  -9.582  1.00  0.00           N  
ATOM   1071  CA  TRP A  68       9.547   9.619  -8.773  1.00  0.00           C  
ATOM   1073  C   TRP A  68       9.901   9.425  -7.292  1.00  0.00           C  
ATOM   1077  O   TRP A  68      10.269   8.328  -6.865  1.00  0.00           O  
ATOM   1074  CB  TRP A  68       8.039   9.724  -9.051  1.00  0.00           C  
ATOM   1078  CG  TRP A  68       7.261   8.450  -8.965  1.00  0.00           C  
ATOM   1079  CD1 TRP A  68       6.877   7.672 -10.001  1.00  0.00           C  
ATOM   1081  CD2 TRP A  68       6.778   7.785  -7.772  1.00  0.00           C  
ATOM   1082  CE2 TRP A  68       6.087   6.605  -8.162  1.00  0.00           C  
ATOM   1083  CE3 TRP A  68       6.876   8.067  -6.400  1.00  0.00           C  
ATOM   1085  NE1 TRP A  68       6.165   6.587  -9.527  1.00  0.00           N  
ATOM   1089  CZ2 TRP A  68       5.499   5.747  -7.240  1.00  0.00           C  
ATOM   1091  CZ3 TRP A  68       6.326   7.195  -5.458  1.00  0.00           C  
ATOM   1087  CH2 TRP A  68       5.632   6.056  -5.885  1.00  0.00           C  
ATOM   1070  H   TRP A  68      10.257   7.652  -9.139  1.00  0.00           H  
ATOM   1072  HA  TRP A  68       9.994  10.566  -9.076  1.00  0.00           H  
ATOM   1075  HB2 TRP A  68       7.908  10.128 -10.056  1.00  0.00           H  
ATOM   1076  HB3 TRP A  68       7.600  10.445  -8.362  1.00  0.00           H  
ATOM   1080  HD1 TRP A  68       7.095   7.884 -11.037  1.00  0.00           H  
ATOM   1086  HE1 TRP A  68       5.755   5.873 -10.111  1.00  0.00           H  
ATOM   1084  HE3 TRP A  68       7.409   8.949  -6.078  1.00  0.00           H  
ATOM   1090  HZ2 TRP A  68       4.979   4.860  -7.569  1.00  0.00           H  
ATOM   1092  HZ3 TRP A  68       6.462   7.399  -4.407  1.00  0.00           H  
ATOM   1088  HH2 TRP A  68       5.214   5.371  -5.162  1.00  0.00           H  
ATOM   1093  N   ALA A  69       9.863  10.514  -6.518  1.00  0.00           N  
ATOM   1095  CA  ALA A  69      10.310  10.529  -5.122  1.00  0.00           C  
ATOM   1097  C   ALA A  69       9.193  10.155  -4.133  1.00  0.00           C  
ATOM   1102  O   ALA A  69       9.407   9.326  -3.250  1.00  0.00           O  
ATOM   1098  CB  ALA A  69      10.906  11.910  -4.818  1.00  0.00           C  
ATOM   1094  H   ALA A  69       9.588  11.391  -6.937  1.00  0.00           H  
ATOM   1096  HA  ALA A  69      11.104   9.793  -4.995  1.00  0.00           H  
ATOM   1099  HB1 ALA A  69      11.736  12.115  -5.494  1.00  0.00           H  
ATOM   1100  HB2 ALA A  69      11.276  11.928  -3.793  1.00  0.00           H  
ATOM   1101  HB3 ALA A  69      10.149  12.685  -4.932  1.00  0.00           H  
ATOM   1103  N   TYR A  70       8.004  10.738  -4.313  1.00  0.00           N  
ATOM   1105  CA  TYR A  70       6.824  10.519  -3.478  1.00  0.00           C  
ATOM   1107  C   TYR A  70       5.541  10.632  -4.301  1.00  0.00           C  
ATOM   1111  O   TYR A  70       5.431  11.513  -5.156  1.00  0.00           O  
ATOM   1108  CB  TYR A  70       6.803  11.567  -2.360  1.00  0.00           C  
ATOM   1112  CG  TYR A  70       5.582  11.494  -1.465  1.00  0.00           C  
ATOM   1113  CD1 TYR A  70       4.600  12.503  -1.488  1.00  0.00           C  
ATOM   1115  CD2 TYR A  70       5.434  10.404  -0.596  1.00  0.00           C  
ATOM   1117  CE1 TYR A  70       3.512  12.441  -0.593  1.00  0.00           C  
ATOM   1119  CE2 TYR A  70       4.365  10.339   0.308  1.00  0.00           C  
ATOM   1123  CZ  TYR A  70       3.411  11.371   0.323  1.00  0.00           C  
ATOM   1121  OH  TYR A  70       2.407  11.323   1.235  1.00  0.00           O  
ATOM   1104  H   TYR A  70       7.896  11.400  -5.067  1.00  0.00           H  
ATOM   1106  HA  TYR A  70       6.871   9.526  -3.032  1.00  0.00           H  
ATOM   1109  HB2 TYR A  70       6.855  12.560  -2.805  1.00  0.00           H  
ATOM   1110  HB3 TYR A  70       7.690  11.437  -1.741  1.00  0.00           H  
ATOM   1114  HD1 TYR A  70       4.696  13.340  -2.163  1.00  0.00           H  
ATOM   1116  HD2 TYR A  70       6.153   9.598  -0.632  1.00  0.00           H  
ATOM   1118  HE1 TYR A  70       2.775  13.231  -0.572  1.00  0.00           H  
ATOM   1120  HE2 TYR A  70       4.286   9.505   0.989  1.00  0.00           H  
ATOM   1122  HH  TYR A  70       2.501  10.566   1.819  1.00  0.00           H  
ATOM   1124  N   ARG A  71       4.560   9.771  -4.021  1.00  0.00           N  
ATOM   1126  CA  ARG A  71       3.221   9.853  -4.602  1.00  0.00           C  
ATOM   1128  C   ARG A  71       2.190   9.333  -3.609  1.00  0.00           C  
ATOM   1132  O   ARG A  71       2.336   8.234  -3.077  1.00  0.00           O  
ATOM   1129  CB  ARG A  71       3.197   9.085  -5.938  1.00  0.00           C  
ATOM   1133  CG  ARG A  71       2.064   9.560  -6.859  1.00  0.00           C  
ATOM   1136  CD  ARG A  71       2.216   8.955  -8.262  1.00  0.00           C  
ATOM   1139  NE  ARG A  71       1.288   9.581  -9.224  1.00  0.00           N  
ATOM   1147  CZ  ARG A  71       1.137   9.230 -10.492  1.00  0.00           C  
ATOM   1141  NH1 ARG A  71       1.623   8.129 -10.997  1.00  0.00           N1+
ATOM   1144  NH2 ARG A  71       0.442   9.992 -11.291  1.00  0.00           N  
ATOM   1125  H   ARG A  71       4.731   9.064  -3.320  1.00  0.00           H  
ATOM   1127  HA  ARG A  71       3.007  10.904  -4.797  1.00  0.00           H  
ATOM   1130  HB2 ARG A  71       3.109   8.014  -5.756  1.00  0.00           H  
ATOM   1131  HB3 ARG A  71       4.139   9.261  -6.456  1.00  0.00           H  
ATOM   1134  HG2 ARG A  71       2.113  10.646  -6.941  1.00  0.00           H  
ATOM   1135  HG3 ARG A  71       1.100   9.280  -6.435  1.00  0.00           H  
ATOM   1137  HD2 ARG A  71       2.051   7.878  -8.215  1.00  0.00           H  
ATOM   1138  HD3 ARG A  71       3.237   9.120  -8.608  1.00  0.00           H  
ATOM   1140  HE  ARG A  71       0.860  10.449  -8.934  1.00  0.00           H  
ATOM   1142 HH11 ARG A  71       1.804   7.335 -10.399  1.00  0.00           H  
ATOM   1143 HH12 ARG A  71       1.433   7.847 -11.948  1.00  0.00           H  
ATOM   1145 HH21 ARG A  71       0.382   9.749 -12.270  1.00  0.00           H  
ATOM   1146 HH22 ARG A  71       0.087  10.883 -10.976  1.00  0.00           H  
ATOM   1148  N   GLN A  72       1.138  10.114  -3.393  1.00  0.00           N  
ATOM   1150  CA  GLN A  72      -0.076   9.629  -2.744  1.00  0.00           C  
ATOM   1152  C   GLN A  72      -0.974   8.993  -3.799  1.00  0.00           C  
ATOM   1156  O   GLN A  72      -1.146   9.538  -4.893  1.00  0.00           O  
ATOM   1153  CB  GLN A  72      -0.796  10.755  -1.997  1.00  0.00           C  
ATOM   1157  CG  GLN A  72       0.025  11.219  -0.789  1.00  0.00           C  
ATOM   1160  CD  GLN A  72      -0.652  12.327   0.010  1.00  0.00           C  
ATOM   1161  NE2 GLN A  72      -0.112  12.703   1.145  1.00  0.00           N  
ATOM   1164  OE1 GLN A  72      -1.656  12.894  -0.375  1.00  0.00           O  
ATOM   1149  H   GLN A  72       1.087  11.008  -3.860  1.00  0.00           H  
ATOM   1151  HA  GLN A  72       0.186   8.864  -2.012  1.00  0.00           H  
ATOM   1154  HB2 GLN A  72      -1.758  10.385  -1.643  1.00  0.00           H  
ATOM   1155  HB3 GLN A  72      -0.970  11.592  -2.674  1.00  0.00           H  
ATOM   1158  HG2 GLN A  72       0.987  11.594  -1.139  1.00  0.00           H  
ATOM   1159  HG3 GLN A  72       0.195  10.369  -0.128  1.00  0.00           H  
ATOM   1162 HE21 GLN A  72       0.768  12.308   1.445  1.00  0.00           H  
ATOM   1163 HE22 GLN A  72      -0.608  13.423   1.651  1.00  0.00           H  
ATOM   1165  N   ARG A  73      -1.506   7.819  -3.486  1.00  0.00           N  
ATOM   1167  CA  ARG A  73      -2.416   7.059  -4.342  1.00  0.00           C  
ATOM   1169  C   ARG A  73      -3.633   6.664  -3.532  1.00  0.00           C  
ATOM   1173  O   ARG A  73      -3.543   6.551  -2.314  1.00  0.00           O  
ATOM   1170  CB  ARG A  73      -1.695   5.831  -4.924  1.00  0.00           C  
ATOM   1174  CG  ARG A  73      -0.488   6.156  -5.814  1.00  0.00           C  
ATOM   1177  CD  ARG A  73      -0.838   6.963  -7.069  1.00  0.00           C  
ATOM   1180  NE  ARG A  73      -1.494   6.144  -8.097  1.00  0.00           N  
ATOM   1188  CZ  ARG A  73      -1.573   6.410  -9.383  1.00  0.00           C  
ATOM   1182  NH1 ARG A  73      -1.289   7.582  -9.850  1.00  0.00           N1+
ATOM   1185  NH2 ARG A  73      -2.007   5.557 -10.249  1.00  0.00           N  
ATOM   1166  H   ARG A  73      -1.309   7.439  -2.572  1.00  0.00           H  
ATOM   1168  HA  ARG A  73      -2.783   7.687  -5.154  1.00  0.00           H  
ATOM   1171  HB2 ARG A  73      -2.406   5.223  -5.482  1.00  0.00           H  
ATOM   1172  HB3 ARG A  73      -1.324   5.213  -4.106  1.00  0.00           H  
ATOM   1175  HG2 ARG A  73       0.242   6.717  -5.231  1.00  0.00           H  
ATOM   1176  HG3 ARG A  73      -0.014   5.223  -6.118  1.00  0.00           H  
ATOM   1178  HD2 ARG A  73       0.098   7.340  -7.481  1.00  0.00           H  
ATOM   1179  HD3 ARG A  73      -1.466   7.816  -6.810  1.00  0.00           H  
ATOM   1181  HE  ARG A  73      -2.035   5.345  -7.800  1.00  0.00           H  
ATOM   1183 HH11 ARG A  73      -1.158   8.319  -9.172  1.00  0.00           H  
ATOM   1184 HH12 ARG A  73      -1.519   7.732 -10.822  1.00  0.00           H  
ATOM   1186 HH21 ARG A  73      -2.358   4.703  -9.842  1.00  0.00           H  
ATOM   1187 HH22 ARG A  73      -1.486   5.447 -11.108  1.00  0.00           H  
ATOM   1189  N   ARG A  74      -4.757   6.440  -4.200  1.00  0.00           N  
ATOM   1191  CA  ARG A  74      -5.991   6.020  -3.545  1.00  0.00           C  
ATOM   1193  C   ARG A  74      -6.531   4.804  -4.263  1.00  0.00           C  
ATOM   1197  O   ARG A  74      -6.833   4.885  -5.446  1.00  0.00           O  
ATOM   1194  CB  ARG A  74      -6.984   7.183  -3.504  1.00  0.00           C  
ATOM   1198  CG  ARG A  74      -8.236   6.790  -2.706  1.00  0.00           C  
ATOM   1201  CD  ARG A  74      -9.186   7.975  -2.571  1.00  0.00           C  
ATOM   1204  NE  ARG A  74      -8.620   9.013  -1.699  1.00  0.00           N  
ATOM   1212  CZ  ARG A  74      -9.113  10.214  -1.496  1.00  0.00           C  
ATOM   1206  NH1 ARG A  74     -10.246  10.600  -2.022  1.00  0.00           N1+
ATOM   1209  NH2 ARG A  74      -8.457  11.031  -0.729  1.00  0.00           N  
ATOM   1190  H   ARG A  74      -4.737   6.448  -5.210  1.00  0.00           H  
ATOM   1192  HA  ARG A  74      -5.781   5.738  -2.513  1.00  0.00           H  
ATOM   1195  HB2 ARG A  74      -7.267   7.469  -4.517  1.00  0.00           H  
ATOM   1196  HB3 ARG A  74      -6.500   8.031  -3.021  1.00  0.00           H  
ATOM   1199  HG2 ARG A  74      -7.950   6.445  -1.712  1.00  0.00           H  
ATOM   1200  HG3 ARG A  74      -8.761   5.984  -3.218  1.00  0.00           H  
ATOM   1202  HD2 ARG A  74      -9.398   8.382  -3.560  1.00  0.00           H  
ATOM   1203  HD3 ARG A  74     -10.115   7.611  -2.133  1.00  0.00           H  
ATOM   1205  HE  ARG A  74      -7.808   8.768  -1.150  1.00  0.00           H  
ATOM   1207 HH11 ARG A  74     -10.839   9.866  -2.381  1.00  0.00           H  
ATOM   1208 HH12 ARG A  74     -10.635  11.498  -1.774  1.00  0.00           H  
ATOM   1210 HH21 ARG A  74      -7.671  10.636  -0.233  1.00  0.00           H  
ATOM   1211 HH22 ARG A  74      -8.829  11.932  -0.466  1.00  0.00           H  
ATOM   1213  N   GLY A  75      -6.657   3.703  -3.537  1.00  0.00           N  
ATOM   1215  CA  GLY A  75      -7.344   2.514  -4.020  1.00  0.00           C  
ATOM   1218  C   GLY A  75      -8.733   2.428  -3.415  1.00  0.00           C  
ATOM   1219  O   GLY A  75      -8.919   2.757  -2.246  1.00  0.00           O  
ATOM   1214  H   GLY A  75      -6.439   3.761  -2.552  1.00  0.00           H  
ATOM   1216  HA2 GLY A  75      -7.426   2.545  -5.107  1.00  0.00           H  
ATOM   1217  HA3 GLY A  75      -6.791   1.612  -3.757  1.00  0.00           H  
ATOM   1220  N   THR A  76      -9.706   1.977  -4.201  1.00  0.00           N  
ATOM   1222  CA  THR A  76     -11.061   1.707  -3.709  1.00  0.00           C  
ATOM   1224  C   THR A  76     -11.405   0.236  -3.898  1.00  0.00           C  
ATOM   1227  O   THR A  76     -11.255  -0.294  -4.994  1.00  0.00           O  
ATOM   1225  CB  THR A  76     -12.102   2.612  -4.378  1.00  0.00           C  
ATOM   1228  CG2 THR A  76     -13.488   2.479  -3.743  1.00  0.00           C  
ATOM   1232  OG1 THR A  76     -11.718   3.962  -4.241  1.00  0.00           O  
ATOM   1221  H   THR A  76      -9.489   1.724  -5.155  1.00  0.00           H  
ATOM   1223  HA  THR A  76     -11.095   1.927  -2.642  1.00  0.00           H  
ATOM   1226  HB  THR A  76     -12.168   2.371  -5.439  1.00  0.00           H  
ATOM   1233  HG1 THR A  76     -10.890   4.061  -4.716  1.00  0.00           H  
ATOM   1229 HG21 THR A  76     -13.887   1.480  -3.920  1.00  0.00           H  
ATOM   1230 HG22 THR A  76     -14.162   3.206  -4.194  1.00  0.00           H  
ATOM   1231 HG23 THR A  76     -13.427   2.665  -2.671  1.00  0.00           H  
ATOM   1234  N   ILE A  77     -11.903  -0.417  -2.848  1.00  0.00           N  
ATOM   1236  CA  ILE A  77     -12.439  -1.784  -2.899  1.00  0.00           C  
ATOM   1238  C   ILE A  77     -13.755  -1.833  -2.129  1.00  0.00           C  
ATOM   1241  O   ILE A  77     -13.833  -1.343  -1.007  1.00  0.00           O  
ATOM   1239  CB  ILE A  77     -11.416  -2.815  -2.375  1.00  0.00           C  
ATOM   1242  CG1 ILE A  77     -11.936  -4.251  -2.582  1.00  0.00           C  
ATOM   1245  CG2 ILE A  77     -11.068  -2.569  -0.897  1.00  0.00           C  
ATOM   1249  CD1 ILE A  77     -10.865  -5.327  -2.380  1.00  0.00           C  
ATOM   1235  H   ILE A  77     -11.978   0.077  -1.971  1.00  0.00           H  
ATOM   1237  HA  ILE A  77     -12.650  -2.033  -3.939  1.00  0.00           H  
ATOM   1240  HB  ILE A  77     -10.512  -2.705  -2.974  1.00  0.00           H  
ATOM   1243 HG12 ILE A  77     -12.315  -4.348  -3.599  1.00  0.00           H  
ATOM   1244 HG13 ILE A  77     -12.751  -4.448  -1.885  1.00  0.00           H  
ATOM   1246 HG21 ILE A  77     -10.252  -3.217  -0.575  1.00  0.00           H  
ATOM   1247 HG22 ILE A  77     -10.767  -1.531  -0.755  1.00  0.00           H  
ATOM   1248 HG23 ILE A  77     -11.925  -2.781  -0.258  1.00  0.00           H  
ATOM   1250 HD11 ILE A  77     -11.279  -6.301  -2.644  1.00  0.00           H  
ATOM   1251 HD12 ILE A  77     -10.543  -5.359  -1.339  1.00  0.00           H  
ATOM   1252 HD13 ILE A  77     -10.011  -5.119  -3.025  1.00  0.00           H  
ATOM   1253  N   ARG A  78     -14.811  -2.392  -2.734  1.00  0.00           N  
ATOM   1255  CA  ARG A  78     -16.136  -2.551  -2.094  1.00  0.00           C  
ATOM   1257  C   ARG A  78     -16.650  -1.265  -1.405  1.00  0.00           C  
ATOM   1261  O   ARG A  78     -17.261  -1.324  -0.345  1.00  0.00           O  
ATOM   1258  CB  ARG A  78     -16.106  -3.775  -1.151  1.00  0.00           C  
ATOM   1262  CG  ARG A  78     -15.814  -5.092  -1.894  1.00  0.00           C  
ATOM   1265  CD  ARG A  78     -15.685  -6.284  -0.941  1.00  0.00           C  
ATOM   1268  NE  ARG A  78     -16.968  -6.619  -0.296  1.00  0.00           N  
ATOM   1276  CZ  ARG A  78     -17.136  -7.550   0.626  1.00  0.00           C  
ATOM   1270  NH1 ARG A  78     -16.142  -8.266   1.075  1.00  0.00           N1+
ATOM   1273  NH2 ARG A  78     -18.326  -7.777   1.112  1.00  0.00           N  
ATOM   1254  H   ARG A  78     -14.669  -2.784  -3.653  1.00  0.00           H  
ATOM   1256  HA  ARG A  78     -16.869  -2.758  -2.873  1.00  0.00           H  
ATOM   1259  HB2 ARG A  78     -17.073  -3.866  -0.658  1.00  0.00           H  
ATOM   1260  HB3 ARG A  78     -15.350  -3.618  -0.381  1.00  0.00           H  
ATOM   1263  HG2 ARG A  78     -14.878  -5.009  -2.447  1.00  0.00           H  
ATOM   1264  HG3 ARG A  78     -16.611  -5.289  -2.611  1.00  0.00           H  
ATOM   1266  HD2 ARG A  78     -15.330  -7.144  -1.509  1.00  0.00           H  
ATOM   1267  HD3 ARG A  78     -14.934  -6.051  -0.186  1.00  0.00           H  
ATOM   1269  HE  ARG A  78     -17.783  -6.096  -0.581  1.00  0.00           H  
ATOM   1271 HH11 ARG A  78     -15.218  -8.142   0.686  1.00  0.00           H  
ATOM   1272 HH12 ARG A  78     -16.263  -8.968   1.791  1.00  0.00           H  
ATOM   1274 HH21 ARG A  78     -18.440  -8.486   1.822  1.00  0.00           H  
ATOM   1275 HH22 ARG A  78     -19.121  -7.238   0.799  1.00  0.00           H  
ATOM   1277  N   GLY A  79     -16.378  -0.099  -2.001  1.00  0.00           N  
ATOM   1279  CA  GLY A  79     -16.759   1.222  -1.477  1.00  0.00           C  
ATOM   1282  C   GLY A  79     -15.819   1.815  -0.416  1.00  0.00           C  
ATOM   1283  O   GLY A  79     -15.969   2.979  -0.055  1.00  0.00           O  
ATOM   1278  H   GLY A  79     -15.848  -0.132  -2.861  1.00  0.00           H  
ATOM   1280  HA2 GLY A  79     -17.752   1.154  -1.031  1.00  0.00           H  
ATOM   1281  HA3 GLY A  79     -16.811   1.929  -2.305  1.00  0.00           H  
ATOM   1284  N   GLN A  80     -14.824   1.064   0.057  1.00  0.00           N  
ATOM   1286  CA  GLN A  80     -13.813   1.536   0.998  1.00  0.00           C  
ATOM   1288  C   GLN A  80     -12.609   2.116   0.275  1.00  0.00           C  
ATOM   1292  O   GLN A  80     -12.038   1.471  -0.604  1.00  0.00           O  
ATOM   1289  CB  GLN A  80     -13.388   0.380   1.898  1.00  0.00           C  
ATOM   1293  CG  GLN A  80     -12.437   0.822   3.031  1.00  0.00           C  
ATOM   1296  CD  GLN A  80     -12.632  -0.066   4.245  1.00  0.00           C  
ATOM   1297  NE2 GLN A  80     -11.631  -0.440   4.998  1.00  0.00           N  
ATOM   1300  OE1 GLN A  80     -13.763  -0.360   4.583  1.00  0.00           O  
ATOM   1285  H   GLN A  80     -14.725   0.116  -0.276  1.00  0.00           H  
ATOM   1287  HA  GLN A  80     -14.255   2.310   1.626  1.00  0.00           H  
ATOM   1290  HB2 GLN A  80     -12.895  -0.394   1.311  1.00  0.00           H  
ATOM   1291  HB3 GLN A  80     -14.306  -0.049   2.299  1.00  0.00           H  
ATOM   1294  HG2 GLN A  80     -11.404   0.779   2.685  1.00  0.00           H  
ATOM   1295  HG3 GLN A  80     -12.656   1.846   3.333  1.00  0.00           H  
ATOM   1298 HE21 GLN A  80     -11.867  -1.225   5.589  1.00  0.00           H  
ATOM   1299 HE22 GLN A  80     -10.674  -0.283   4.716  1.00  0.00           H  
ATOM   1301  N   GLN A  81     -12.208   3.317   0.682  1.00  0.00           N  
ATOM   1303  CA  GLN A  81     -11.018   3.982   0.172  1.00  0.00           C  
ATOM   1305  C   GLN A  81      -9.828   3.727   1.095  1.00  0.00           C  
ATOM   1309  O   GLN A  81      -9.945   3.822   2.316  1.00  0.00           O  
ATOM   1306  CB  GLN A  81     -11.286   5.481  -0.020  1.00  0.00           C  
ATOM   1310  CG  GLN A  81     -12.353   5.699  -1.103  1.00  0.00           C  
ATOM   1313  CD  GLN A  81     -12.589   7.161  -1.467  1.00  0.00           C  
ATOM   1314  NE2 GLN A  81     -13.230   7.414  -2.585  1.00  0.00           N  
ATOM   1317  OE1 GLN A  81     -12.187   8.102  -0.803  1.00  0.00           O  
ATOM   1302  H   GLN A  81     -12.705   3.771   1.435  1.00  0.00           H  
ATOM   1304  HA  GLN A  81     -10.772   3.568  -0.806  1.00  0.00           H  
ATOM   1307  HB2 GLN A  81     -10.361   5.966  -0.330  1.00  0.00           H  
ATOM   1308  HB3 GLN A  81     -11.616   5.924   0.920  1.00  0.00           H  
ATOM   1311  HG2 GLN A  81     -12.040   5.174  -2.005  1.00  0.00           H  
ATOM   1312  HG3 GLN A  81     -13.304   5.276  -0.781  1.00  0.00           H  
ATOM   1315 HE21 GLN A  81     -13.494   8.375  -2.753  1.00  0.00           H  
ATOM   1316 HE22 GLN A  81     -13.569   6.649  -3.151  1.00  0.00           H  
ATOM   1318  N   PHE A  82      -8.686   3.432   0.487  1.00  0.00           N  
ATOM   1320  CA  PHE A  82      -7.397   3.298   1.144  1.00  0.00           C  
ATOM   1322  C   PHE A  82      -6.414   4.267   0.503  1.00  0.00           C  
ATOM   1326  O   PHE A  82      -6.196   4.222  -0.711  1.00  0.00           O  
ATOM   1323  CB  PHE A  82      -6.900   1.855   1.025  1.00  0.00           C  
ATOM   1327  CG  PHE A  82      -7.741   0.858   1.790  1.00  0.00           C  
ATOM   1328  CD1 PHE A  82      -7.581   0.735   3.183  1.00  0.00           C  
ATOM   1330  CD2 PHE A  82      -8.665   0.036   1.115  1.00  0.00           C  
ATOM   1332  CE1 PHE A  82      -8.312  -0.230   3.896  1.00  0.00           C  
ATOM   1334  CE2 PHE A  82      -9.379  -0.941   1.830  1.00  0.00           C  
ATOM   1336  CZ  PHE A  82      -9.188  -1.086   3.212  1.00  0.00           C  
ATOM   1319  H   PHE A  82      -8.697   3.325  -0.518  1.00  0.00           H  
ATOM   1321  HA  PHE A  82      -7.489   3.545   2.202  1.00  0.00           H  
ATOM   1324  HB2 PHE A  82      -5.880   1.806   1.406  1.00  0.00           H  
ATOM   1325  HB3 PHE A  82      -6.868   1.571  -0.027  1.00  0.00           H  
ATOM   1329  HD1 PHE A  82      -6.881   1.368   3.709  1.00  0.00           H  
ATOM   1331  HD2 PHE A  82      -8.815   0.146   0.051  1.00  0.00           H  
ATOM   1333  HE1 PHE A  82      -8.164  -0.348   4.959  1.00  0.00           H  
ATOM   1335  HE2 PHE A  82     -10.071  -1.602   1.329  1.00  0.00           H  
ATOM   1337  HZ  PHE A  82      -9.705  -1.863   3.755  1.00  0.00           H  
ATOM   1338  N   ASP A  83      -5.814   5.127   1.319  1.00  0.00           N  
ATOM   1340  CA  ASP A  83      -4.748   6.013   0.873  1.00  0.00           C  
ATOM   1342  C   ASP A  83      -3.391   5.318   1.046  1.00  0.00           C  
ATOM   1346  O   ASP A  83      -3.021   4.832   2.119  1.00  0.00           O  
ATOM   1343  CB  ASP A  83      -4.819   7.373   1.577  1.00  0.00           C  
ATOM   1347  CG  ASP A  83      -6.097   8.162   1.237  1.00  0.00           C  
ATOM   1348  OD1 ASP A  83      -6.361   8.446   0.038  1.00  0.00           O  
ATOM   1349  OD2 ASP A  83      -6.818   8.520   2.187  1.00  0.00           O1-
ATOM   1339  H   ASP A  83      -6.059   5.141   2.299  1.00  0.00           H  
ATOM   1341  HA  ASP A  83      -4.888   6.218  -0.188  1.00  0.00           H  
ATOM   1344  HB2 ASP A  83      -4.752   7.222   2.654  1.00  0.00           H  
ATOM   1345  HB3 ASP A  83      -3.960   7.968   1.268  1.00  0.00           H  
ATOM   1350  N   PHE A  84      -2.636   5.284  -0.043  1.00  0.00           N  
ATOM   1352  CA  PHE A  84      -1.300   4.727  -0.125  1.00  0.00           C  
ATOM   1354  C   PHE A  84      -0.293   5.864  -0.216  1.00  0.00           C  
ATOM   1358  O   PHE A  84      -0.281   6.633  -1.178  1.00  0.00           O  
ATOM   1355  CB  PHE A  84      -1.194   3.799  -1.336  1.00  0.00           C  
ATOM   1359  CG  PHE A  84      -2.159   2.640  -1.311  1.00  0.00           C  
ATOM   1360  CD1 PHE A  84      -1.823   1.494  -0.580  1.00  0.00           C  
ATOM   1362  CD2 PHE A  84      -3.405   2.719  -1.956  1.00  0.00           C  
ATOM   1364  CE1 PHE A  84      -2.722   0.421  -0.494  1.00  0.00           C  
ATOM   1366  CE2 PHE A  84      -4.311   1.649  -1.854  1.00  0.00           C  
ATOM   1368  CZ  PHE A  84      -3.972   0.499  -1.126  1.00  0.00           C  
ATOM   1351  H   PHE A  84      -3.013   5.715  -0.875  1.00  0.00           H  
ATOM   1353  HA  PHE A  84      -1.101   4.138   0.770  1.00  0.00           H  
ATOM   1356  HB2 PHE A  84      -1.385   4.384  -2.236  1.00  0.00           H  
ATOM   1357  HB3 PHE A  84      -0.177   3.411  -1.398  1.00  0.00           H  
ATOM   1361  HD1 PHE A  84      -0.890   1.470  -0.037  1.00  0.00           H  
ATOM   1363  HD2 PHE A  84      -3.689   3.615  -2.489  1.00  0.00           H  
ATOM   1365  HE1 PHE A  84      -2.467  -0.449   0.092  1.00  0.00           H  
ATOM   1367  HE2 PHE A  84      -5.291   1.722  -2.301  1.00  0.00           H  
ATOM   1369  HZ  PHE A  84      -4.686  -0.305  -1.021  1.00  0.00           H  
ATOM   1370  N   ALA A  85       0.598   5.944   0.765  1.00  0.00           N  
ATOM   1372  CA  ALA A  85       1.798   6.754   0.662  1.00  0.00           C  
ATOM   1374  C   ALA A  85       2.890   5.898   0.033  1.00  0.00           C  
ATOM   1379  O   ALA A  85       3.379   4.950   0.650  1.00  0.00           O  
ATOM   1375  CB  ALA A  85       2.182   7.280   2.047  1.00  0.00           C  
ATOM   1371  H   ALA A  85       0.537   5.266   1.512  1.00  0.00           H  
ATOM   1373  HA  ALA A  85       1.617   7.613   0.016  1.00  0.00           H  
ATOM   1376  HB1 ALA A  85       2.157   6.467   2.772  1.00  0.00           H  
ATOM   1377  HB2 ALA A  85       1.473   8.050   2.352  1.00  0.00           H  
ATOM   1378  HB3 ALA A  85       3.188   7.699   2.017  1.00  0.00           H  
ATOM   1380  N   CYS A  86       3.275   6.236  -1.189  1.00  0.00           N  
ATOM   1382  CA  CYS A  86       4.330   5.544  -1.893  1.00  0.00           C  
ATOM   1384  C   CYS A  86       5.552   6.444  -2.048  1.00  0.00           C  
ATOM   1388  O   CYS A  86       5.438   7.642  -2.307  1.00  0.00           O  
ATOM   1385  CB  CYS A  86       3.783   5.012  -3.206  1.00  0.00           C  
ATOM   1389  SG  CYS A  86       2.352   3.923  -3.135  1.00  0.00           S  
ATOM   1381  H   CYS A  86       2.816   6.998  -1.668  1.00  0.00           H  
ATOM   1383  HA  CYS A  86       4.654   4.680  -1.314  1.00  0.00           H  
ATOM   1386  HB2 CYS A  86       3.542   5.858  -3.850  1.00  0.00           H  
ATOM   1387  HB3 CYS A  86       4.580   4.404  -3.634  1.00  0.00           H  
ATOM   1390  N   VAL A  87       6.730   5.860  -1.873  1.00  0.00           N  
ATOM   1392  CA  VAL A  87       8.033   6.524  -1.901  1.00  0.00           C  
ATOM   1394  C   VAL A  87       9.027   5.675  -2.682  1.00  0.00           C  
ATOM   1397  O   VAL A  87       8.867   4.459  -2.799  1.00  0.00           O  
ATOM   1395  CB  VAL A  87       8.579   6.770  -0.479  1.00  0.00           C  
ATOM   1398  CG1 VAL A  87       7.817   7.849   0.282  1.00  0.00           C  
ATOM   1402  CG2 VAL A  87       8.637   5.513   0.393  1.00  0.00           C  
ATOM   1391  H   VAL A  87       6.736   4.874  -1.655  1.00  0.00           H  
ATOM   1393  HA  VAL A  87       7.947   7.486  -2.406  1.00  0.00           H  
ATOM   1396  HB  VAL A  87       9.597   7.145  -0.585  1.00  0.00           H  
ATOM   1399 HG11 VAL A  87       8.012   8.803  -0.206  1.00  0.00           H  
ATOM   1400 HG12 VAL A  87       6.752   7.621   0.312  1.00  0.00           H  
ATOM   1401 HG13 VAL A  87       8.193   7.920   1.303  1.00  0.00           H  
ATOM   1403 HG21 VAL A  87       7.631   5.146   0.595  1.00  0.00           H  
ATOM   1404 HG22 VAL A  87       9.219   4.733  -0.097  1.00  0.00           H  
ATOM   1405 HG23 VAL A  87       9.112   5.767   1.341  1.00  0.00           H  
ATOM   1406  N   ASN A  88      10.105   6.282  -3.170  1.00  0.00           N  
ATOM   1408  CA  ASN A  88      11.232   5.510  -3.693  1.00  0.00           C  
ATOM   1410  C   ASN A  88      11.748   4.522  -2.619  1.00  0.00           C  
ATOM   1414  O   ASN A  88      11.807   4.840  -1.429  1.00  0.00           O  
ATOM   1411  CB  ASN A  88      12.300   6.499  -4.185  1.00  0.00           C  
ATOM   1415  CG  ASN A  88      13.447   5.837  -4.930  1.00  0.00           C  
ATOM   1416  ND2 ASN A  88      13.840   6.383  -6.054  1.00  0.00           N  
ATOM   1419  OD1 ASN A  88      14.033   4.853  -4.506  1.00  0.00           O  
ATOM   1407  H   ASN A  88      10.187   7.283  -3.068  1.00  0.00           H  
ATOM   1409  HA  ASN A  88      10.881   4.927  -4.544  1.00  0.00           H  
ATOM   1412  HB2 ASN A  88      12.708   7.050  -3.338  1.00  0.00           H  
ATOM   1413  HB3 ASN A  88      11.819   7.215  -4.852  1.00  0.00           H  
ATOM   1417 HD21 ASN A  88      14.541   5.889  -6.587  1.00  0.00           H  
ATOM   1418 HD22 ASN A  88      13.319   7.158  -6.439  1.00  0.00           H  
ATOM   1420  N   TRP A  89      12.150   3.312  -3.005  1.00  0.00           N  
ATOM   1422  CA  TRP A  89      12.692   2.325  -2.070  1.00  0.00           C  
ATOM   1424  C   TRP A  89      13.930   2.818  -1.308  1.00  0.00           C  
ATOM   1428  O   TRP A  89      14.104   2.464  -0.144  1.00  0.00           O  
ATOM   1425  CB  TRP A  89      13.027   1.044  -2.825  1.00  0.00           C  
ATOM   1429  CG  TRP A  89      13.522  -0.046  -1.935  1.00  0.00           C  
ATOM   1430  CD1 TRP A  89      14.812  -0.421  -1.780  1.00  0.00           C  
ATOM   1432  CD2 TRP A  89      12.744  -0.905  -1.051  1.00  0.00           C  
ATOM   1433  CE2 TRP A  89      13.641  -1.793  -0.385  1.00  0.00           C  
ATOM   1434  CE3 TRP A  89      11.367  -1.040  -0.768  1.00  0.00           C  
ATOM   1436  NE1 TRP A  89      14.888  -1.451  -0.864  1.00  0.00           N  
ATOM   1440  CZ2 TRP A  89      13.196  -2.777   0.509  1.00  0.00           C  
ATOM   1442  CZ3 TRP A  89      10.909  -2.030   0.125  1.00  0.00           C  
ATOM   1438  CH2 TRP A  89      11.818  -2.900   0.754  1.00  0.00           C  
ATOM   1421  H   TRP A  89      12.089   3.064  -3.982  1.00  0.00           H  
ATOM   1423  HA  TRP A  89      11.930   2.089  -1.327  1.00  0.00           H  
ATOM   1426  HB2 TRP A  89      12.123   0.691  -3.321  1.00  0.00           H  
ATOM   1427  HB3 TRP A  89      13.778   1.257  -3.586  1.00  0.00           H  
ATOM   1431  HD1 TRP A  89      15.648   0.001  -2.318  1.00  0.00           H  
ATOM   1437  HE1 TRP A  89      15.745  -1.943  -0.655  1.00  0.00           H  
ATOM   1435  HE3 TRP A  89      10.658  -0.408  -1.281  1.00  0.00           H  
ATOM   1441  HZ2 TRP A  89      13.902  -3.458   0.962  1.00  0.00           H  
ATOM   1443  HZ3 TRP A  89       9.851  -2.161   0.295  1.00  0.00           H  
ATOM   1439  HH2 TRP A  89      11.443  -3.689   1.389  1.00  0.00           H  
ATOM   1444  N   ARG A  90      14.751   3.697  -1.906  1.00  0.00           N  
ATOM   1446  CA  ARG A  90      15.889   4.331  -1.207  1.00  0.00           C  
ATOM   1448  C   ARG A  90      15.449   5.108   0.039  1.00  0.00           C  
ATOM   1452  O   ARG A  90      16.173   5.144   1.032  1.00  0.00           O  
ATOM   1449  CB  ARG A  90      16.659   5.262  -2.155  1.00  0.00           C  
ATOM   1453  CG  ARG A  90      17.435   4.505  -3.241  1.00  0.00           C  
ATOM   1456  CD  ARG A  90      18.309   5.488  -4.031  1.00  0.00           C  
ATOM   1459  NE  ARG A  90      19.123   4.806  -5.055  1.00  0.00           N  
ATOM   1467  CZ  ARG A  90      20.121   5.337  -5.743  1.00  0.00           C  
ATOM   1461  NH1 ARG A  90      20.500   6.575  -5.577  1.00  0.00           N1+
ATOM   1464  NH2 ARG A  90      20.767   4.627  -6.625  1.00  0.00           N  
ATOM   1445  H   ARG A  90      14.537   3.966  -2.855  1.00  0.00           H  
ATOM   1447  HA  ARG A  90      16.558   3.552  -0.841  1.00  0.00           H  
ATOM   1450  HB2 ARG A  90      17.374   5.832  -1.562  1.00  0.00           H  
ATOM   1451  HB3 ARG A  90      15.968   5.965  -2.619  1.00  0.00           H  
ATOM   1454  HG2 ARG A  90      16.738   4.009  -3.917  1.00  0.00           H  
ATOM   1455  HG3 ARG A  90      18.074   3.756  -2.773  1.00  0.00           H  
ATOM   1457  HD2 ARG A  90      17.663   6.223  -4.512  1.00  0.00           H  
ATOM   1458  HD3 ARG A  90      18.966   6.004  -3.331  1.00  0.00           H  
ATOM   1460  HE  ARG A  90      18.897   3.841  -5.250  1.00  0.00           H  
ATOM   1462 HH11 ARG A  90      21.270   6.956  -6.109  1.00  0.00           H  
ATOM   1463 HH12 ARG A  90      20.024   7.151  -4.897  1.00  0.00           H  
ATOM   1465 HH21 ARG A  90      20.527   3.659  -6.784  1.00  0.00           H  
ATOM   1466 HH22 ARG A  90      21.534   5.035  -7.141  1.00  0.00           H  
ATOM   1468  N   THR A  91      14.260   5.708  -0.004  1.00  0.00           N  
ATOM   1470  CA  THR A  91      13.611   6.309   1.167  1.00  0.00           C  
ATOM   1472  C   THR A  91      12.918   5.244   2.021  1.00  0.00           C  
ATOM   1475  O   THR A  91      13.070   5.266   3.232  1.00  0.00           O  
ATOM   1473  CB  THR A  91      12.674   7.463   0.766  1.00  0.00           C  
ATOM   1476  CG2 THR A  91      13.484   8.724   0.472  1.00  0.00           C  
ATOM   1480  OG1 THR A  91      12.005   7.237  -0.446  1.00  0.00           O  
ATOM   1469  H   THR A  91      13.721   5.645  -0.856  1.00  0.00           H  
ATOM   1471  HA  THR A  91      14.380   6.740   1.808  1.00  0.00           H  
ATOM   1474  HB  THR A  91      11.959   7.663   1.563  1.00  0.00           H  
ATOM   1481  HG1 THR A  91      11.686   6.333  -0.495  1.00  0.00           H  
ATOM   1477 HG21 THR A  91      12.810   9.525   0.167  1.00  0.00           H  
ATOM   1478 HG22 THR A  91      14.204   8.539  -0.326  1.00  0.00           H  
ATOM   1479 HG23 THR A  91      14.010   9.042   1.372  1.00  0.00           H  
ATOM   1482  N   GLY A  92      12.302   4.228   1.414  1.00  0.00           N  
ATOM   1484  CA  GLY A  92      11.739   3.063   2.101  1.00  0.00           C  
ATOM   1487  C   GLY A  92      10.332   3.318   2.643  1.00  0.00           C  
ATOM   1488  O   GLY A  92      10.056   4.378   3.191  1.00  0.00           O  
ATOM   1483  H   GLY A  92      12.254   4.244   0.405  1.00  0.00           H  
ATOM   1485  HA2 GLY A  92      11.708   2.230   1.399  1.00  0.00           H  
ATOM   1486  HA3 GLY A  92      12.384   2.778   2.932  1.00  0.00           H  
ATOM   1489  N   ALA A  93       9.441   2.326   2.533  1.00  0.00           N  
ATOM   1491  CA  ALA A  93       8.007   2.475   2.828  1.00  0.00           C  
ATOM   1493  C   ALA A  93       7.674   2.963   4.256  1.00  0.00           C  
ATOM   1498  O   ALA A  93       6.574   3.450   4.489  1.00  0.00           O  
ATOM   1494  CB  ALA A  93       7.331   1.122   2.567  1.00  0.00           C  
ATOM   1490  H   ALA A  93       9.727   1.480   2.060  1.00  0.00           H  
ATOM   1492  HA  ALA A  93       7.586   3.208   2.139  1.00  0.00           H  
ATOM   1495  HB1 ALA A  93       6.257   1.220   2.726  1.00  0.00           H  
ATOM   1496  HB2 ALA A  93       7.717   0.365   3.250  1.00  0.00           H  
ATOM   1497  HB3 ALA A  93       7.499   0.802   1.539  1.00  0.00           H  
ATOM   1499  N   CYS A  94       8.599   2.817   5.211  1.00  0.00           N  
ATOM   1501  CA  CYS A  94       8.403   3.231   6.601  1.00  0.00           C  
ATOM   1503  C   CYS A  94       9.030   4.579   6.979  1.00  0.00           C  
ATOM   1507  O   CYS A  94       8.781   5.008   8.105  1.00  0.00           O  
ATOM   1504  CB  CYS A  94       8.925   2.142   7.549  1.00  0.00           C  
ATOM   1508  SG  CYS A  94       7.895   0.671   7.772  1.00  0.00           S  
ATOM   1500  H   CYS A  94       9.508   2.479   4.932  1.00  0.00           H  
ATOM   1502  HA  CYS A  94       7.335   3.352   6.784  1.00  0.00           H  
ATOM   1505  HB2 CYS A  94       9.922   1.837   7.230  1.00  0.00           H  
ATOM   1506  HB3 CYS A  94       9.033   2.585   8.539  1.00  0.00           H  
ATOM   1509  N   LYS A  95       9.840   5.213   6.121  1.00  0.00           N  
ATOM   1511  CA  LYS A  95      10.449   6.508   6.465  1.00  0.00           C  
ATOM   1513  C   LYS A  95       9.482   7.680   6.303  1.00  0.00           C  
ATOM   1517  O   LYS A  95       8.404   7.515   5.681  1.00  0.00           O  
ATOM   1514  CB  LYS A  95      11.780   6.743   5.737  1.00  0.00           C  
ATOM   1518  CG  LYS A  95      12.895   5.790   6.206  1.00  0.00           C  
ATOM   1521  CD  LYS A  95      14.277   6.336   5.809  1.00  0.00           C  
ATOM   1524  CE  LYS A  95      15.354   5.256   5.950  1.00  0.00           C  
ATOM   1527  NZ  LYS A  95      16.643   5.700   5.362  1.00  0.00           N1+
ATOM   1531  OXT LYS A  95       9.825   8.717   6.895  1.00  0.00           O1-
ATOM   1510  H   LYS A  95       9.874   4.921   5.154  1.00  0.00           H  
ATOM   1512  HA  LYS A  95      10.661   6.523   7.534  1.00  0.00           H  
ATOM   1515  HB2 LYS A  95      12.096   7.764   5.948  1.00  0.00           H  
ATOM   1516  HB3 LYS A  95      11.618   6.662   4.662  1.00  0.00           H  
ATOM   1519  HG2 LYS A  95      12.732   4.806   5.766  1.00  0.00           H  
ATOM   1520  HG3 LYS A  95      12.862   5.692   7.291  1.00  0.00           H  
ATOM   1522  HD2 LYS A  95      14.251   6.700   4.782  1.00  0.00           H  
ATOM   1523  HD3 LYS A  95      14.516   7.182   6.453  1.00  0.00           H  
ATOM   1525  HE2 LYS A  95      15.471   5.015   7.006  1.00  0.00           H  
ATOM   1526  HE3 LYS A  95      15.003   4.365   5.431  1.00  0.00           H  
ATOM   1528  HZ1 LYS A  95      16.523   5.870   4.374  1.00  0.00           H  
ATOM   1529  HZ2 LYS A  95      17.354   4.991   5.477  1.00  0.00           H  
ATOM   1530  HZ3 LYS A  95      16.956   6.554   5.800  1.00  0.00           H  
TER   
END
