# Supplementary material for: The structural repertoire of Fusarium oxysporum f. sp. lycopersici effectors revealed by experimental and computational studies
Source: eLife. 2024 Feb 27;12:RP89280. doi: 10.7554/eLife.89280 (PMC10942635; doi:10.7554/eLife.89280)
Supplement: Source data 1. [file elife-89280-data1.zip › AlphaFold pdb files/SIX5_AF.pdb]

ATOM      1  N   ARG A   1       6.327 -11.456   3.428  1.00  0.00           N  
ATOM      5  CA  ARG A   1       7.546 -10.701   3.872  1.00  0.00           C  
ATOM      7  C   ARG A   1       7.103  -9.328   4.346  1.00  0.00           C  
ATOM     11  O   ARG A   1       6.184  -8.779   3.757  1.00  0.00           O  
ATOM      8  CB  ARG A   1       8.653 -10.553   2.779  1.00  0.00           C  
ATOM     12  CG  ARG A   1       9.856  -9.651   3.183  1.00  0.00           C  
ATOM     15  CD  ARG A   1      10.952  -9.489   2.113  1.00  0.00           C  
ATOM     18  NE  ARG A   1      11.995  -8.531   2.550  1.00  0.00           N  
ATOM     26  CZ  ARG A   1      13.056  -8.135   1.866  1.00  0.00           C  
ATOM     20  NH1 ARG A   1      13.311  -8.579   0.669  1.00  0.00           N1+
ATOM     23  NH2 ARG A   1      13.883  -7.264   2.370  1.00  0.00           N  
ATOM      2  H   ARG A   1       6.530 -12.399   3.130  1.00  0.00           H  
ATOM      6  HA  ARG A   1       7.966 -11.215   4.736  1.00  0.00           H  
ATOM      9  HB2 ARG A   1       9.029 -11.546   2.530  1.00  0.00           H  
ATOM     10  HB3 ARG A   1       8.199 -10.132   1.882  1.00  0.00           H  
ATOM     13  HG2 ARG A   1      10.307 -10.048   4.093  1.00  0.00           H  
ATOM     14  HG3 ARG A   1       9.486  -8.646   3.386  1.00  0.00           H  
ATOM     16  HD2 ARG A   1      10.486  -9.123   1.198  1.00  0.00           H  
ATOM     17  HD3 ARG A   1      11.402 -10.462   1.916  1.00  0.00           H  
ATOM     19  HE  ARG A   1      11.812  -8.051   3.420  1.00  0.00           H  
ATOM     21 HH11 ARG A   1      12.653  -9.220   0.247  1.00  0.00           H  
ATOM     22 HH12 ARG A   1      14.100  -8.231   0.144  1.00  0.00           H  
ATOM     24 HH21 ARG A   1      13.625  -6.784   3.221  1.00  0.00           H  
ATOM     25 HH22 ARG A   1      14.639  -6.901   1.807  1.00  0.00           H  
ATOM      3  H2  ARG A   1       5.867 -10.968   2.673  1.00  0.00           H  
ATOM      4  H3  ARG A   1       5.649 -11.511   4.176  1.00  0.00           H  
ATOM     27  N   ASP A   2       7.784  -8.769   5.345  1.00  0.00           N  
ATOM     29  CA  ASP A   2       7.490  -7.428   5.852  1.00  0.00           C  
ATOM     31  C   ASP A   2       8.042  -6.305   4.961  1.00  0.00           C  
ATOM     35  O   ASP A   2       9.242  -6.270   4.662  1.00  0.00           O  
ATOM     32  CB  ASP A   2       8.050  -7.278   7.268  1.00  0.00           C  
ATOM     36  CG  ASP A   2       7.345  -8.144   8.308  1.00  0.00           C  
ATOM     37  OD1 ASP A   2       6.262  -8.676   7.997  1.00  0.00           O  
ATOM     38  OD2 ASP A   2       7.946  -8.269   9.395  1.00  0.00           O1-
ATOM     28  H   ASP A   2       8.421  -9.327   5.895  1.00  0.00           H  
ATOM     30  HA  ASP A   2       6.407  -7.322   5.922  1.00  0.00           H  
ATOM     33  HB2 ASP A   2       9.114  -7.518   7.258  1.00  0.00           H  
ATOM     34  HB3 ASP A   2       7.951  -6.236   7.573  1.00  0.00           H  
ATOM     39  N   HIS A   3       7.178  -5.349   4.622  1.00  0.00           N  
ATOM     41  CA  HIS A   3       7.455  -4.188   3.775  1.00  0.00           C  
ATOM     43  C   HIS A   3       7.000  -2.880   4.431  1.00  0.00           C  
ATOM     47  O   HIS A   3       6.086  -2.864   5.254  1.00  0.00           O  
ATOM     44  CB  HIS A   3       6.740  -4.374   2.436  1.00  0.00           C  
ATOM     48  CG  HIS A   3       7.230  -5.572   1.668  1.00  0.00           C  
ATOM     49  CD2 HIS A   3       6.594  -6.776   1.518  1.00  0.00           C  
ATOM     51  ND1 HIS A   3       8.428  -5.653   1.001  1.00  0.00           N  
ATOM     53  CE1 HIS A   3       8.506  -6.873   0.446  1.00  0.00           C  
ATOM     55  NE2 HIS A   3       7.428  -7.607   0.754  1.00  0.00           N  
ATOM     40  H   HIS A   3       6.214  -5.488   4.890  1.00  0.00           H  
ATOM     42  HA  HIS A   3       8.527  -4.116   3.586  1.00  0.00           H  
ATOM     45  HB2 HIS A   3       6.901  -3.483   1.829  1.00  0.00           H  
ATOM     46  HB3 HIS A   3       5.669  -4.476   2.613  1.00  0.00           H  
ATOM     52  HD1 HIS A   3       9.142  -4.939   0.987  1.00  0.00           H  
ATOM     50  HD2 HIS A   3       5.630  -7.036   1.927  1.00  0.00           H  
ATOM     54  HE1 HIS A   3       9.331  -7.224  -0.156  1.00  0.00           H  
ATOM     56  N   GLN A   4       7.628  -1.758   4.081  1.00  0.00           N  
ATOM     58  CA  GLN A   4       7.209  -0.445   4.585  1.00  0.00           C  
ATOM     60  C   GLN A   4       5.943   0.078   3.903  1.00  0.00           C  
ATOM     64  O   GLN A   4       5.073   0.622   4.587  1.00  0.00           O  
ATOM     61  CB  GLN A   4       8.342   0.567   4.414  1.00  0.00           C  
ATOM     65  CG  GLN A   4       9.486   0.309   5.399  1.00  0.00           C  
ATOM     68  CD  GLN A   4      10.634   1.271   5.147  1.00  0.00           C  
ATOM     69  NE2 GLN A   4      10.982   2.131   6.075  1.00  0.00           N  
ATOM     72  OE1 GLN A   4      11.246   1.277   4.100  1.00  0.00           O  
ATOM     57  H   GLN A   4       8.442  -1.820   3.486  1.00  0.00           H  
ATOM     59  HA  GLN A   4       6.977  -0.524   5.647  1.00  0.00           H  
ATOM     62  HB2 GLN A   4       7.953   1.568   4.603  1.00  0.00           H  
ATOM     63  HB3 GLN A   4       8.709   0.530   3.388  1.00  0.00           H  
ATOM     66  HG2 GLN A   4       9.115   0.433   6.417  1.00  0.00           H  
ATOM     67  HG3 GLN A   4       9.860  -0.709   5.292  1.00  0.00           H  
ATOM     70 HE21 GLN A   4      10.439   2.237   6.921  1.00  0.00           H  
ATOM     71 HE22 GLN A   4      11.665   2.811   5.772  1.00  0.00           H  
ATOM     73  N   TYR A   5       5.850  -0.080   2.582  1.00  0.00           N  
ATOM     75  CA  TYR A   5       4.778   0.497   1.780  1.00  0.00           C  
ATOM     77  C   TYR A   5       4.198  -0.531   0.825  1.00  0.00           C  
ATOM     81  O   TYR A   5       4.959  -1.216   0.144  1.00  0.00           O  
ATOM     78  CB  TYR A   5       5.306   1.702   0.998  1.00  0.00           C  
ATOM     82  CG  TYR A   5       5.977   2.739   1.868  1.00  0.00           C  
ATOM     83  CD1 TYR A   5       5.208   3.490   2.772  1.00  0.00           C  
ATOM     85  CD2 TYR A   5       7.374   2.895   1.827  1.00  0.00           C  
ATOM     87  CE1 TYR A   5       5.828   4.430   3.616  1.00  0.00           C  
ATOM     89  CE2 TYR A   5       8.000   3.809   2.693  1.00  0.00           C  
ATOM     93  CZ  TYR A   5       7.226   4.594   3.572  1.00  0.00           C  
ATOM     91  OH  TYR A   5       7.832   5.488   4.397  1.00  0.00           O  
ATOM     74  H   TYR A   5       6.610  -0.520   2.082  1.00  0.00           H  
ATOM     76  HA  TYR A   5       3.989   0.840   2.449  1.00  0.00           H  
ATOM     79  HB2 TYR A   5       6.024   1.344   0.261  1.00  0.00           H  
ATOM     80  HB3 TYR A   5       4.481   2.172   0.463  1.00  0.00           H  
ATOM     84  HD1 TYR A   5       4.142   3.322   2.814  1.00  0.00           H  
ATOM     86  HD2 TYR A   5       7.960   2.288   1.153  1.00  0.00           H  
ATOM     88  HE1 TYR A   5       5.244   5.028   4.300  1.00  0.00           H  
ATOM     90  HE2 TYR A   5       9.077   3.890   2.711  1.00  0.00           H  
ATOM     92  HH  TYR A   5       8.773   5.542   4.215  1.00  0.00           H  
ATOM     94  N   CYS A   6       2.871  -0.602   0.741  1.00  0.00           N  
ATOM     96  CA  CYS A   6       2.166  -1.491  -0.179  1.00  0.00           C  
ATOM     98  C   CYS A   6       0.942  -0.810  -0.804  1.00  0.00           C  
ATOM    102  O   CYS A   6       0.377   0.120  -0.227  1.00  0.00           O  
ATOM     99  CB  CYS A   6       1.764  -2.785   0.534  1.00  0.00           C  
ATOM    103  SG  CYS A   6       3.103  -3.799   1.217  1.00  0.00           S  
ATOM     95  H   CYS A   6       2.316   0.006   1.326  1.00  0.00           H  
ATOM     97  HA  CYS A   6       2.845  -1.750  -0.991  1.00  0.00           H  
ATOM    100  HB2 CYS A   6       1.083  -2.531   1.346  1.00  0.00           H  
ATOM    101  HB3 CYS A   6       1.213  -3.410  -0.169  1.00  0.00           H  
ATOM    104  N   ALA A   7       0.547  -1.268  -1.987  1.00  0.00           N  
ATOM    106  CA  ALA A   7      -0.644  -0.824  -2.706  1.00  0.00           C  
ATOM    108  C   ALA A   7      -1.250  -1.987  -3.499  1.00  0.00           C  
ATOM    113  O   ALA A   7      -0.544  -2.947  -3.824  1.00  0.00           O  
ATOM    109  CB  ALA A   7      -0.262   0.325  -3.638  1.00  0.00           C  
ATOM    105  H   ALA A   7       1.081  -2.010  -2.417  1.00  0.00           H  
ATOM    107  HA  ALA A   7      -1.394  -0.469  -1.999  1.00  0.00           H  
ATOM    110  HB1 ALA A   7       0.500  -0.007  -4.342  1.00  0.00           H  
ATOM    111  HB2 ALA A   7       0.132   1.157  -3.053  1.00  0.00           H  
ATOM    112  HB3 ALA A   7      -1.141   0.670  -4.182  1.00  0.00           H  
ATOM    114  N   CYS A   8      -2.541  -1.899  -3.808  1.00  0.00           N  
ATOM    116  CA  CYS A   8      -3.211  -2.877  -4.656  1.00  0.00           C  
ATOM    118  C   CYS A   8      -2.939  -2.578  -6.130  1.00  0.00           C  
ATOM    122  O   CYS A   8      -2.759  -1.423  -6.515  1.00  0.00           O  
ATOM    119  CB  CYS A   8      -4.707  -2.910  -4.331  1.00  0.00           C  
ATOM    123  SG  CYS A   8      -5.076  -3.202  -2.579  1.00  0.00           S  
ATOM    115  H   CYS A   8      -3.057  -1.060  -3.582  1.00  0.00           H  
ATOM    117  HA  CYS A   8      -2.806  -3.867  -4.443  1.00  0.00           H  
ATOM    120  HB2 CYS A   8      -5.171  -3.702  -4.919  1.00  0.00           H  
ATOM    121  HB3 CYS A   8      -5.161  -1.966  -4.631  1.00  0.00           H  
ATOM    124  N   GLN A   9      -2.903  -3.615  -6.959  1.00  0.00           N  
ATOM    126  CA  GLN A   9      -2.756  -3.496  -8.407  1.00  0.00           C  
ATOM    128  C   GLN A   9      -4.016  -3.981  -9.116  1.00  0.00           C  
ATOM    132  O   GLN A   9      -4.664  -4.925  -8.657  1.00  0.00           O  
ATOM    129  CB  GLN A   9      -1.552  -4.294  -8.918  1.00  0.00           C  
ATOM    133  CG  GLN A   9      -0.247  -4.035  -8.165  1.00  0.00           C  
ATOM    136  CD  GLN A   9       0.921  -4.687  -8.887  1.00  0.00           C  
ATOM    137  NE2 GLN A   9       1.621  -3.963  -9.716  1.00  0.00           N  
ATOM    140  OE1 GLN A   9       1.245  -5.853  -8.763  1.00  0.00           O  
ATOM    125  H   GLN A   9      -3.083  -4.536  -6.585  1.00  0.00           H  
ATOM    127  HA  GLN A   9      -2.602  -2.451  -8.676  1.00  0.00           H  
ATOM    130  HB2 GLN A   9      -1.786  -5.357  -8.862  1.00  0.00           H  
ATOM    131  HB3 GLN A   9      -1.404  -4.035  -9.967  1.00  0.00           H  
ATOM    134  HG2 GLN A   9      -0.077  -2.961  -8.098  1.00  0.00           H  
ATOM    135  HG3 GLN A   9      -0.310  -4.445  -7.157  1.00  0.00           H  
ATOM    138 HE21 GLN A   9       2.296  -4.474 -10.267  1.00  0.00           H  
ATOM    139 HE22 GLN A   9       1.216  -3.123 -10.104  1.00  0.00           H  
ATOM    141  N   SER A  10      -4.294  -3.400 -10.282  1.00  0.00           N  
ATOM    143  CA  SER A  10      -5.399  -3.827 -11.156  1.00  0.00           C  
ATOM    145  C   SER A  10      -5.122  -5.176 -11.836  1.00  0.00           C  
ATOM    149  O   SER A  10      -6.017  -5.797 -12.403  1.00  0.00           O  
ATOM    146  CB  SER A  10      -5.659  -2.766 -12.228  1.00  0.00           C  
ATOM    150  OG  SER A  10      -5.721  -1.475 -11.650  1.00  0.00           O  
ATOM    142  H   SER A  10      -3.780  -2.575 -10.557  1.00  0.00           H  
ATOM    144  HA  SER A  10      -6.304  -3.931 -10.557  1.00  0.00           H  
ATOM    147  HB2 SER A  10      -4.854  -2.786 -12.963  1.00  0.00           H  
ATOM    148  HB3 SER A  10      -6.601  -2.990 -12.728  1.00  0.00           H  
ATOM    151  HG  SER A  10      -6.183  -0.884 -12.249  1.00  0.00           H  
ATOM    152  N   GLY A  11      -3.871  -5.638 -11.775  1.00  0.00           N  
ATOM    154  CA  GLY A  11      -3.378  -6.897 -12.319  1.00  0.00           C  
ATOM    157  C   GLY A  11      -1.929  -7.134 -11.899  1.00  0.00           C  
ATOM    158  O   GLY A  11      -1.227  -6.203 -11.493  1.00  0.00           O  
ATOM    153  H   GLY A  11      -3.193  -5.061 -11.298  1.00  0.00           H  
ATOM    155  HA2 GLY A  11      -3.992  -7.727 -11.970  1.00  0.00           H  
ATOM    156  HA3 GLY A  11      -3.427  -6.865 -13.408  1.00  0.00           H  
ATOM    159  N   SER A  12      -1.454  -8.372 -12.021  1.00  0.00           N  
ATOM    161  CA  SER A  12      -0.064  -8.704 -11.703  1.00  0.00           C  
ATOM    163  C   SER A  12       0.911  -7.939 -12.593  1.00  0.00           C  
ATOM    167  O   SER A  12       0.986  -8.152 -13.803  1.00  0.00           O  
ATOM    164  CB  SER A  12       0.189 -10.204 -11.837  1.00  0.00           C  
ATOM    168  OG  SER A  12      -0.590 -10.908 -10.901  1.00  0.00           O  
ATOM    160  H   SER A  12      -2.077  -9.126 -12.270  1.00  0.00           H  
ATOM    162  HA  SER A  12       0.126  -8.420 -10.668  1.00  0.00           H  
ATOM    165  HB2 SER A  12       1.242 -10.410 -11.646  1.00  0.00           H  
ATOM    166  HB3 SER A  12      -0.061 -10.533 -12.846  1.00  0.00           H  
ATOM    169  HG  SER A  12      -0.340 -10.590 -10.030  1.00  0.00           H  
ATOM    170  N   GLY A  13       1.697  -7.054 -11.979  1.00  0.00           N  
ATOM    172  CA  GLY A  13       2.639  -6.203 -12.706  1.00  0.00           C  
ATOM    175  C   GLY A  13       1.992  -5.052 -13.488  1.00  0.00           C  
ATOM    176  O   GLY A  13       2.665  -4.473 -14.345  1.00  0.00           O  
ATOM    171  H   GLY A  13       1.527  -6.888 -10.997  1.00  0.00           H  
ATOM    173  HA2 GLY A  13       3.200  -6.814 -13.413  1.00  0.00           H  
ATOM    174  HA3 GLY A  13       3.328  -5.777 -11.977  1.00  0.00           H  
ATOM    177  N   ASP A  14       0.737  -4.727 -13.185  1.00  0.00           N  
ATOM    179  CA  ASP A  14      -0.008  -3.600 -13.746  1.00  0.00           C  
ATOM    181  C   ASP A  14       0.059  -2.361 -12.822  1.00  0.00           C  
ATOM    185  O   ASP A  14       0.731  -2.339 -11.787  1.00  0.00           O  
ATOM    182  CB  ASP A  14      -1.454  -4.060 -14.040  1.00  0.00           C  
ATOM    186  CG  ASP A  14      -2.115  -3.342 -15.229  1.00  0.00           C  
ATOM    187  OD1 ASP A  14      -1.790  -2.155 -15.475  1.00  0.00           O  
ATOM    188  OD2 ASP A  14      -2.943  -3.988 -15.900  1.00  0.00           O1-
ATOM    178  H   ASP A  14       0.248  -5.273 -12.489  1.00  0.00           H  
ATOM    180  HA  ASP A  14       0.443  -3.322 -14.699  1.00  0.00           H  
ATOM    183  HB2 ASP A  14      -1.445  -5.127 -14.265  1.00  0.00           H  
ATOM    184  HB3 ASP A  14      -2.064  -3.917 -13.148  1.00  0.00           H  
ATOM    189  N   SER A  15      -0.622  -1.296 -13.221  1.00  0.00           N  
ATOM    191  CA  SER A  15      -0.823  -0.058 -12.479  1.00  0.00           C  
ATOM    193  C   SER A  15      -1.496  -0.258 -11.115  1.00  0.00           C  
ATOM    197  O   SER A  15      -2.091  -1.297 -10.820  1.00  0.00           O  
ATOM    194  CB  SER A  15      -1.617   0.923 -13.353  1.00  0.00           C  
ATOM    198  OG  SER A  15      -2.859   0.392 -13.768  1.00  0.00           O  
ATOM    190  H   SER A  15      -1.133  -1.405 -14.086  1.00  0.00           H  
ATOM    192  HA  SER A  15       0.157   0.381 -12.291  1.00  0.00           H  
ATOM    195  HB2 SER A  15      -1.793   1.844 -12.798  1.00  0.00           H  
ATOM    196  HB3 SER A  15      -1.029   1.163 -14.238  1.00  0.00           H  
ATOM    199  HG  SER A  15      -2.723  -0.409 -14.280  1.00  0.00           H  
ATOM    200  N   ILE A  16      -1.357   0.762 -10.262  1.00  0.00           N  
ATOM    202  CA  ILE A  16      -2.001   0.797  -8.950  1.00  0.00           C  
ATOM    204  C   ILE A  16      -3.512   0.943  -9.119  1.00  0.00           C  
ATOM    207  O   ILE A  16      -3.976   1.879  -9.771  1.00  0.00           O  
ATOM    205  CB  ILE A  16      -1.408   1.925  -8.074  1.00  0.00           C  
ATOM    208  CG1 ILE A  16       0.098   1.711  -7.796  1.00  0.00           C  
ATOM    211  CG2 ILE A  16      -2.171   2.083  -6.744  1.00  0.00           C  
ATOM    215  CD1 ILE A  16       0.449   0.308  -7.286  1.00  0.00           C  
ATOM    201  H   ILE A  16      -0.912   1.609 -10.585  1.00  0.00           H  
ATOM    203  HA  ILE A  16      -1.827  -0.158  -8.455  1.00  0.00           H  
ATOM    206  HB  ILE A  16      -1.509   2.868  -8.612  1.00  0.00           H  
ATOM    209 HG12 ILE A  16       0.433   2.444  -7.062  1.00  0.00           H  
ATOM    210 HG13 ILE A  16       0.660   1.893  -8.712  1.00  0.00           H  
ATOM    212 HG21 ILE A  16      -2.258   1.122  -6.236  1.00  0.00           H  
ATOM    213 HG22 ILE A  16      -3.176   2.461  -6.929  1.00  0.00           H  
ATOM    214 HG23 ILE A  16      -1.657   2.783  -6.085  1.00  0.00           H  
ATOM    216 HD11 ILE A  16      -0.246  -0.006  -6.507  1.00  0.00           H  
ATOM    217 HD12 ILE A  16       0.411  -0.409  -8.106  1.00  0.00           H  
ATOM    218 HD13 ILE A  16       1.460   0.314  -6.879  1.00  0.00           H  
ATOM    219  N   ASP A  17      -4.253   0.054  -8.466  1.00  0.00           N  
ATOM    221  CA  ASP A  17      -5.700   0.147  -8.332  1.00  0.00           C  
ATOM    223  C   ASP A  17      -6.029   1.114  -7.189  1.00  0.00           C  
ATOM    227  O   ASP A  17      -5.871   0.804  -6.000  1.00  0.00           O  
ATOM    224  CB  ASP A  17      -6.307  -1.241  -8.112  1.00  0.00           C  
ATOM    228  CG  ASP A  17      -7.830  -1.216  -8.243  1.00  0.00           C  
ATOM    229  OD1 ASP A  17      -8.435  -0.185  -7.858  1.00  0.00           O  
ATOM    230  OD2 ASP A  17      -8.369  -2.238  -8.708  1.00  0.00           O1-
ATOM    220  H   ASP A  17      -3.782  -0.634  -7.895  1.00  0.00           H  
ATOM    222  HA  ASP A  17      -6.120   0.536  -9.259  1.00  0.00           H  
ATOM    225  HB2 ASP A  17      -6.021  -1.626  -7.133  1.00  0.00           H  
ATOM    226  HB3 ASP A  17      -5.911  -1.919  -8.868  1.00  0.00           H  
ATOM    231  N   ILE A  18      -6.427   2.328  -7.564  1.00  0.00           N  
ATOM    233  CA  ILE A  18      -6.737   3.408  -6.624  1.00  0.00           C  
ATOM    235  C   ILE A  18      -7.979   3.069  -5.799  1.00  0.00           C  
ATOM    238  O   ILE A  18      -7.986   3.332  -4.593  1.00  0.00           O  
ATOM    236  CB  ILE A  18      -6.895   4.741  -7.393  1.00  0.00           C  
ATOM    239  CG1 ILE A  18      -5.515   5.178  -7.941  1.00  0.00           C  
ATOM    242  CG2 ILE A  18      -7.526   5.843  -6.517  1.00  0.00           C  
ATOM    246  CD1 ILE A  18      -5.562   6.388  -8.882  1.00  0.00           C  
ATOM    232  H   ILE A  18      -6.546   2.491  -8.553  1.00  0.00           H  
ATOM    234  HA  ILE A  18      -5.911   3.507  -5.921  1.00  0.00           H  
ATOM    237  HB  ILE A  18      -7.564   4.572  -8.237  1.00  0.00           H  
ATOM    240 HG12 ILE A  18      -5.074   4.354  -8.503  1.00  0.00           H  
ATOM    241 HG13 ILE A  18      -4.850   5.406  -7.107  1.00  0.00           H  
ATOM    243 HG21 ILE A  18      -7.583   6.787  -7.059  1.00  0.00           H  
ATOM    244 HG22 ILE A  18      -8.551   5.570  -6.266  1.00  0.00           H  
ATOM    245 HG23 ILE A  18      -6.963   5.978  -5.594  1.00  0.00           H  
ATOM    247 HD11 ILE A  18      -6.289   6.212  -9.675  1.00  0.00           H  
ATOM    248 HD12 ILE A  18      -5.826   7.293  -8.334  1.00  0.00           H  
ATOM    249 HD13 ILE A  18      -4.579   6.531  -9.330  1.00  0.00           H  
ATOM    250  N   ASP A  19      -8.998   2.475  -6.418  1.00  0.00           N  
ATOM    252  CA  ASP A  19     -10.271   2.191  -5.761  1.00  0.00           C  
ATOM    254  C   ASP A  19     -10.093   1.063  -4.744  1.00  0.00           C  
ATOM    258  O   ASP A  19     -10.433   1.243  -3.572  1.00  0.00           O  
ATOM    255  CB  ASP A  19     -11.351   1.869  -6.808  1.00  0.00           C  
ATOM    259  CG  ASP A  19     -11.768   3.089  -7.644  1.00  0.00           C  
ATOM    260  OD1 ASP A  19     -11.684   4.226  -7.119  1.00  0.00           O  
ATOM    261  OD2 ASP A  19     -12.193   2.889  -8.803  1.00  0.00           O1-
ATOM    251  H   ASP A  19      -8.874   2.115  -7.353  1.00  0.00           H  
ATOM    253  HA  ASP A  19     -10.593   3.073  -5.208  1.00  0.00           H  
ATOM    256  HB2 ASP A  19     -12.236   1.498  -6.290  1.00  0.00           H  
ATOM    257  HB3 ASP A  19     -10.990   1.079  -7.466  1.00  0.00           H  
ATOM    262  N   ALA A  20      -9.445  -0.041  -5.130  1.00  0.00           N  
ATOM    264  CA  ALA A  20      -9.173  -1.152  -4.219  1.00  0.00           C  
ATOM    266  C   ALA A  20      -8.245  -0.740  -3.064  1.00  0.00           C  
ATOM    271  O   ALA A  20      -8.483  -1.098  -1.908  1.00  0.00           O  
ATOM    267  CB  ALA A  20      -8.584  -2.316  -5.017  1.00  0.00           C  
ATOM    263  H   ALA A  20      -9.186  -0.132  -6.102  1.00  0.00           H  
ATOM    265  HA  ALA A  20     -10.118  -1.482  -3.787  1.00  0.00           H  
ATOM    268  HB1 ALA A  20      -8.479  -3.186  -4.368  1.00  0.00           H  
ATOM    269  HB2 ALA A  20      -9.252  -2.572  -5.840  1.00  0.00           H  
ATOM    270  HB3 ALA A  20      -7.609  -2.043  -5.421  1.00  0.00           H  
ATOM    272  N   THR A  21      -7.209   0.066  -3.340  1.00  0.00           N  
ATOM    274  CA  THR A  21      -6.307   0.578  -2.290  1.00  0.00           C  
ATOM    276  C   THR A  21      -7.052   1.498  -1.317  1.00  0.00           C  
ATOM    279  O   THR A  21      -6.837   1.427  -0.105  1.00  0.00           O  
ATOM    277  CB  THR A  21      -5.102   1.322  -2.892  1.00  0.00           C  
ATOM    280  CG2 THR A  21      -4.087   1.746  -1.829  1.00  0.00           C  
ATOM    284  OG1 THR A  21      -4.391   0.489  -3.778  1.00  0.00           O  
ATOM    273  H   THR A  21      -7.061   0.332  -4.303  1.00  0.00           H  
ATOM    275  HA  THR A  21      -5.932  -0.269  -1.716  1.00  0.00           H  
ATOM    278  HB  THR A  21      -5.446   2.205  -3.431  1.00  0.00           H  
ATOM    285  HG1 THR A  21      -4.862   0.519  -4.614  1.00  0.00           H  
ATOM    281 HG21 THR A  21      -3.221   2.199  -2.313  1.00  0.00           H  
ATOM    282 HG22 THR A  21      -3.765   0.874  -1.260  1.00  0.00           H  
ATOM    283 HG23 THR A  21      -4.532   2.473  -1.149  1.00  0.00           H  
ATOM    286  N   THR A  22      -7.949   2.346  -1.827  1.00  0.00           N  
ATOM    288  CA  THR A  22      -8.773   3.247  -1.008  1.00  0.00           C  
ATOM    290  C   THR A  22      -9.777   2.474  -0.167  1.00  0.00           C  
ATOM    293  O   THR A  22      -9.905   2.745   1.026  1.00  0.00           O  
ATOM    291  CB  THR A  22      -9.489   4.281  -1.888  1.00  0.00           C  
ATOM    294  CG2 THR A  22     -10.336   5.267  -1.085  1.00  0.00           C  
ATOM    298  OG1 THR A  22      -8.532   5.044  -2.584  1.00  0.00           O  
ATOM    287  H   THR A  22      -8.109   2.336  -2.824  1.00  0.00           H  
ATOM    289  HA  THR A  22      -8.134   3.780  -0.304  1.00  0.00           H  
ATOM    292  HB  THR A  22     -10.128   3.772  -2.610  1.00  0.00           H  
ATOM    299  HG1 THR A  22      -8.341   4.546  -3.383  1.00  0.00           H  
ATOM    295 HG21 THR A  22      -9.743   5.707  -0.284  1.00  0.00           H  
ATOM    296 HG22 THR A  22     -11.198   4.750  -0.663  1.00  0.00           H  
ATOM    297 HG23 THR A  22     -10.695   6.055  -1.747  1.00  0.00           H  
ATOM    300  N   GLN A  23     -10.443   1.478  -0.749  1.00  0.00           N  
ATOM    302  CA  GLN A  23     -11.400   0.642  -0.038  1.00  0.00           C  
ATOM    304  C   GLN A  23     -10.721  -0.155   1.083  1.00  0.00           C  
ATOM    308  O   GLN A  23     -11.178  -0.108   2.225  1.00  0.00           O  
ATOM    305  CB  GLN A  23     -12.123  -0.254  -1.054  1.00  0.00           C  
ATOM    309  CG  GLN A  23     -13.276  -1.037  -0.415  1.00  0.00           C  
ATOM    312  CD  GLN A  23     -14.320  -0.152   0.256  1.00  0.00           C  
ATOM    313  NE2 GLN A  23     -14.826  -0.562   1.395  1.00  0.00           N  
ATOM    316  OE1 GLN A  23     -14.662   0.932  -0.201  1.00  0.00           O  
ATOM    301  H   GLN A  23     -10.316   1.309  -1.737  1.00  0.00           H  
ATOM    303  HA  GLN A  23     -12.134   1.299   0.429  1.00  0.00           H  
ATOM    306  HB2 GLN A  23     -12.527   0.367  -1.854  1.00  0.00           H  
ATOM    307  HB3 GLN A  23     -11.415  -0.956  -1.494  1.00  0.00           H  
ATOM    310  HG2 GLN A  23     -13.766  -1.647  -1.174  1.00  0.00           H  
ATOM    311  HG3 GLN A  23     -12.870  -1.708   0.342  1.00  0.00           H  
ATOM    314 HE21 GLN A  23     -14.453  -1.379   1.856  1.00  0.00           H  
ATOM    315 HE22 GLN A  23     -15.417   0.059   1.929  1.00  0.00           H  
ATOM    317  N   LEU A  24      -9.559  -0.762   0.808  1.00  0.00           N  
ATOM    319  CA  LEU A  24      -8.751  -1.441   1.825  1.00  0.00           C  
ATOM    321  C   LEU A  24      -8.409  -0.492   2.980  1.00  0.00           C  
ATOM    325  O   LEU A  24      -8.568  -0.863   4.147  1.00  0.00           O  
ATOM    322  CB  LEU A  24      -7.495  -2.019   1.146  1.00  0.00           C  
ATOM    326  CG  LEU A  24      -6.603  -2.922   2.025  1.00  0.00           C  
ATOM    328  CD1 LEU A  24      -5.609  -3.646   1.117  1.00  0.00           C  
ATOM    332  CD2 LEU A  24      -5.768  -2.181   3.077  1.00  0.00           C  
ATOM    318  H   LEU A  24      -9.245  -0.784  -0.151  1.00  0.00           H  
ATOM    320  HA  LEU A  24      -9.342  -2.262   2.230  1.00  0.00           H  
ATOM    323  HB2 LEU A  24      -6.893  -1.206   0.739  1.00  0.00           H  
ATOM    324  HB3 LEU A  24      -7.840  -2.618   0.303  1.00  0.00           H  
ATOM    327  HG  LEU A  24      -7.223  -3.666   2.525  1.00  0.00           H  
ATOM    329 HD11 LEU A  24      -4.967  -4.311   1.694  1.00  0.00           H  
ATOM    330 HD12 LEU A  24      -6.150  -4.238   0.378  1.00  0.00           H  
ATOM    331 HD13 LEU A  24      -4.984  -2.923   0.593  1.00  0.00           H  
ATOM    333 HD21 LEU A  24      -6.378  -1.945   3.949  1.00  0.00           H  
ATOM    334 HD22 LEU A  24      -5.368  -1.265   2.643  1.00  0.00           H  
ATOM    335 HD23 LEU A  24      -4.947  -2.810   3.421  1.00  0.00           H  
ATOM    336  N   GLN A  25      -7.975   0.735   2.670  1.00  0.00           N  
ATOM    338  CA  GLN A  25      -7.667   1.741   3.685  1.00  0.00           C  
ATOM    340  C   GLN A  25      -8.901   2.130   4.501  1.00  0.00           C  
ATOM    344  O   GLN A  25      -8.793   2.229   5.719  1.00  0.00           O  
ATOM    341  CB  GLN A  25      -7.027   2.976   3.034  1.00  0.00           C  
ATOM    345  CG  GLN A  25      -6.277   3.853   4.053  1.00  0.00           C  
ATOM    348  CD  GLN A  25      -7.154   4.775   4.893  1.00  0.00           C  
ATOM    349  NE2 GLN A  25      -6.857   4.925   6.165  1.00  0.00           N  
ATOM    352  OE1 GLN A  25      -8.059   5.441   4.424  1.00  0.00           O  
ATOM    337  H   GLN A  25      -7.879   0.980   1.695  1.00  0.00           H  
ATOM    339  HA  GLN A  25      -6.946   1.300   4.373  1.00  0.00           H  
ATOM    342  HB2 GLN A  25      -6.305   2.633   2.294  1.00  0.00           H  
ATOM    343  HB3 GLN A  25      -7.778   3.566   2.509  1.00  0.00           H  
ATOM    346  HG2 GLN A  25      -5.585   4.497   3.510  1.00  0.00           H  
ATOM    347  HG3 GLN A  25      -5.681   3.213   4.704  1.00  0.00           H  
ATOM    350 HE21 GLN A  25      -7.512   5.483   6.694  1.00  0.00           H  
ATOM    351 HE22 GLN A  25      -6.182   4.308   6.595  1.00  0.00           H  
ATOM    353  N   ASN A  26     -10.062   2.311   3.873  1.00  0.00           N  
ATOM    355  CA  ASN A  26     -11.303   2.650   4.568  1.00  0.00           C  
ATOM    357  C   ASN A  26     -11.715   1.542   5.549  1.00  0.00           C  
ATOM    361  O   ASN A  26     -11.946   1.818   6.731  1.00  0.00           O  
ATOM    358  CB  ASN A  26     -12.403   2.921   3.529  1.00  0.00           C  
ATOM    362  CG  ASN A  26     -12.212   4.222   2.773  1.00  0.00           C  
ATOM    363  ND2 ASN A  26     -12.792   4.329   1.601  1.00  0.00           N  
ATOM    366  OD1 ASN A  26     -11.605   5.176   3.237  1.00  0.00           O  
ATOM    354  H   ASN A  26     -10.084   2.229   2.866  1.00  0.00           H  
ATOM    356  HA  ASN A  26     -11.143   3.554   5.155  1.00  0.00           H  
ATOM    359  HB2 ASN A  26     -13.367   2.976   4.034  1.00  0.00           H  
ATOM    360  HB3 ASN A  26     -12.451   2.094   2.821  1.00  0.00           H  
ATOM    364 HD21 ASN A  26     -13.257   3.529   1.196  1.00  0.00           H  
ATOM    365 HD22 ASN A  26     -12.611   5.176   1.082  1.00  0.00           H  
ATOM    367  N   ASP A  27     -11.712   0.290   5.087  1.00  0.00           N  
ATOM    369  CA  ASP A  27     -12.122  -0.875   5.878  1.00  0.00           C  
ATOM    371  C   ASP A  27     -11.134  -1.198   7.007  1.00  0.00           C  
ATOM    375  O   ASP A  27     -11.500  -1.774   8.032  1.00  0.00           O  
ATOM    372  CB  ASP A  27     -12.314  -2.077   4.936  1.00  0.00           C  
ATOM    376  CG  ASP A  27     -13.538  -1.917   4.023  1.00  0.00           C  
ATOM    377  OD1 ASP A  27     -14.399  -1.056   4.316  1.00  0.00           O  
ATOM    378  OD2 ASP A  27     -13.642  -2.669   3.035  1.00  0.00           O1-
ATOM    368  H   ASP A  27     -11.554   0.146   4.100  1.00  0.00           H  
ATOM    370  HA  ASP A  27     -13.079  -0.659   6.354  1.00  0.00           H  
ATOM    373  HB2 ASP A  27     -11.417  -2.211   4.331  1.00  0.00           H  
ATOM    374  HB3 ASP A  27     -12.454  -2.975   5.537  1.00  0.00           H  
ATOM    379  N   ASN A  28      -9.876  -0.772   6.860  1.00  0.00           N  
ATOM    381  CA  ASN A  28      -8.792  -1.062   7.795  1.00  0.00           C  
ATOM    383  C   ASN A  28      -8.072   0.207   8.276  1.00  0.00           C  
ATOM    387  O   ASN A  28      -6.871   0.186   8.551  1.00  0.00           O  
ATOM    384  CB  ASN A  28      -7.845  -2.084   7.162  1.00  0.00           C  
ATOM    388  CG  ASN A  28      -8.518  -3.385   6.799  1.00  0.00           C  
ATOM    389  ND2 ASN A  28      -8.993  -3.504   5.582  1.00  0.00           N  
ATOM    392  OD1 ASN A  28      -8.596  -4.295   7.607  1.00  0.00           O  
ATOM    380  H   ASN A  28      -9.649  -0.330   5.981  1.00  0.00           H  
ATOM    382  HA  ASN A  28      -9.215  -1.525   8.686  1.00  0.00           H  
ATOM    385  HB2 ASN A  28      -7.415  -1.651   6.259  1.00  0.00           H  
ATOM    386  HB3 ASN A  28      -7.054  -2.325   7.872  1.00  0.00           H  
ATOM    390 HD21 ASN A  28      -8.984  -2.701   4.969  1.00  0.00           H  
ATOM    391 HD22 ASN A  28      -9.542  -4.327   5.378  1.00  0.00           H  
ATOM    393  N   SER A  29      -8.801   1.315   8.422  1.00  0.00           N  
ATOM    395  CA  SER A  29      -8.239   2.660   8.652  1.00  0.00           C  
ATOM    397  C   SER A  29      -7.397   2.819   9.921  1.00  0.00           C  
ATOM    401  O   SER A  29      -6.566   3.722  10.012  1.00  0.00           O  
ATOM    398  CB  SER A  29      -9.376   3.686   8.660  1.00  0.00           C  
ATOM    402  OG  SER A  29     -10.377   3.320   9.597  1.00  0.00           O  
ATOM    394  H   SER A  29      -9.748   1.270   8.074  1.00  0.00           H  
ATOM    396  HA  SER A  29      -7.580   2.895   7.816  1.00  0.00           H  
ATOM    399  HB2 SER A  29      -9.820   3.738   7.666  1.00  0.00           H  
ATOM    400  HB3 SER A  29      -8.977   4.668   8.912  1.00  0.00           H  
ATOM    403  HG  SER A  29     -11.096   2.948   9.082  1.00  0.00           H  
ATOM    404  N   LYS A  30      -7.576   1.934  10.906  1.00  0.00           N  
ATOM    406  CA  LYS A  30      -6.748   1.884  12.124  1.00  0.00           C  
ATOM    408  C   LYS A  30      -5.430   1.134  11.925  1.00  0.00           C  
ATOM    412  O   LYS A  30      -4.475   1.389  12.653  1.00  0.00           O  
ATOM    409  CB  LYS A  30      -7.540   1.238  13.265  1.00  0.00           C  
ATOM    413  CG  LYS A  30      -8.761   2.074  13.665  1.00  0.00           C  
ATOM    416  CD  LYS A  30      -9.490   1.405  14.833  1.00  0.00           C  
ATOM    419  CE  LYS A  30     -10.725   2.226  15.203  1.00  0.00           C  
ATOM    422  NZ  LYS A  30     -11.512   1.562  16.270  1.00  0.00           N1+
ATOM    405  H   LYS A  30      -8.291   1.237  10.756  1.00  0.00           H  
ATOM    407  HA  LYS A  30      -6.472   2.899  12.410  1.00  0.00           H  
ATOM    410  HB2 LYS A  30      -6.886   1.139  14.130  1.00  0.00           H  
ATOM    411  HB3 LYS A  30      -7.860   0.241  12.961  1.00  0.00           H  
ATOM    414  HG2 LYS A  30      -9.445   2.161  12.821  1.00  0.00           H  
ATOM    415  HG3 LYS A  30      -8.436   3.071  13.963  1.00  0.00           H  
ATOM    417  HD2 LYS A  30      -9.791   0.402  14.531  1.00  0.00           H  
ATOM    418  HD3 LYS A  30      -8.817   1.337  15.688  1.00  0.00           H  
ATOM    420  HE2 LYS A  30     -11.336   2.348  14.308  1.00  0.00           H  
ATOM    421  HE3 LYS A  30     -10.404   3.217  15.523  1.00  0.00           H  
ATOM    423  HZ1 LYS A  30     -11.819   0.653  15.954  1.00  0.00           H  
ATOM    424  HZ2 LYS A  30     -12.331   2.109  16.495  1.00  0.00           H  
ATOM    425  HZ3 LYS A  30     -10.954   1.443  17.103  1.00  0.00           H  
ATOM    426  N   SER A  31      -5.396   0.205  10.976  1.00  0.00           N  
ATOM    428  CA  SER A  31      -4.256  -0.673  10.706  1.00  0.00           C  
ATOM    430  C   SER A  31      -3.381  -0.134   9.580  1.00  0.00           C  
ATOM    434  O   SER A  31      -2.162  -0.285   9.641  1.00  0.00           O  
ATOM    431  CB  SER A  31      -4.749  -2.076  10.340  1.00  0.00           C  
ATOM    435  OG  SER A  31      -5.561  -2.596  11.378  1.00  0.00           O  
ATOM    427  H   SER A  31      -6.209   0.099  10.386  1.00  0.00           H  
ATOM    429  HA  SER A  31      -3.636  -0.758  11.598  1.00  0.00           H  
ATOM    432  HB2 SER A  31      -3.891  -2.730  10.184  1.00  0.00           H  
ATOM    433  HB3 SER A  31      -5.326  -2.028   9.417  1.00  0.00           H  
ATOM    436  HG  SER A  31      -5.905  -3.444  11.087  1.00  0.00           H  
ATOM    437  N   TYR A  32      -3.984   0.530   8.588  1.00  0.00           N  
ATOM    439  CA  TYR A  32      -3.287   1.084   7.432  1.00  0.00           C  
ATOM    441  C   TYR A  32      -3.555   2.577   7.275  1.00  0.00           C  
ATOM    445  O   TYR A  32      -4.695   3.047   7.247  1.00  0.00           O  
ATOM    442  CB  TYR A  32      -3.645   0.320   6.158  1.00  0.00           C  
ATOM    446  CG  TYR A  32      -3.323  -1.157   6.235  1.00  0.00           C  
ATOM    447  CD1 TYR A  32      -2.008  -1.625   6.063  1.00  0.00           C  
ATOM    449  CD2 TYR A  32      -4.353  -2.063   6.520  1.00  0.00           C  
ATOM    451  CE1 TYR A  32      -1.740  -3.005   6.167  1.00  0.00           C  
ATOM    453  CE2 TYR A  32      -4.096  -3.440   6.624  1.00  0.00           C  
ATOM    457  CZ  TYR A  32      -2.784  -3.916   6.440  1.00  0.00           C  
ATOM    455  OH  TYR A  32      -2.530  -5.247   6.534  1.00  0.00           O  
ATOM    438  H   TYR A  32      -4.991   0.606   8.599  1.00  0.00           H  
ATOM    440  HA  TYR A  32      -2.215   0.955   7.580  1.00  0.00           H  
ATOM    443  HB2 TYR A  32      -3.086   0.752   5.328  1.00  0.00           H  
ATOM    444  HB3 TYR A  32      -4.706   0.452   5.945  1.00  0.00           H  
ATOM    448  HD1 TYR A  32      -1.209  -0.929   5.851  1.00  0.00           H  
ATOM    450  HD2 TYR A  32      -5.353  -1.676   6.652  1.00  0.00           H  
ATOM    452  HE1 TYR A  32      -0.735  -3.376   6.029  1.00  0.00           H  
ATOM    454  HE2 TYR A  32      -4.893  -4.139   6.828  1.00  0.00           H  
ATOM    456  HH  TYR A  32      -1.617  -5.476   6.344  1.00  0.00           H  
ATOM    458  N   LEU A  33      -2.463   3.319   7.139  1.00  0.00           N  
ATOM    460  CA  LEU A  33      -2.453   4.760   6.952  1.00  0.00           C  
ATOM    462  C   LEU A  33      -1.922   5.081   5.560  1.00  0.00           C  
ATOM    466  O   LEU A  33      -1.059   4.374   5.040  1.00  0.00           O  
ATOM    463  CB  LEU A  33      -1.576   5.416   8.032  1.00  0.00           C  
ATOM    467  CG  LEU A  33      -1.967   5.084   9.483  1.00  0.00           C  
ATOM    469  CD1 LEU A  33      -0.994   5.788  10.432  1.00  0.00           C  
ATOM    473  CD2 LEU A  33      -3.388   5.531   9.826  1.00  0.00           C  
ATOM    459  H   LEU A  33      -1.577   2.837   7.086  1.00  0.00           H  
ATOM    461  HA  LEU A  33      -3.466   5.154   7.027  1.00  0.00           H  
ATOM    464  HB2 LEU A  33      -1.611   6.497   7.895  1.00  0.00           H  
ATOM    465  HB3 LEU A  33      -0.547   5.092   7.876  1.00  0.00           H  
ATOM    468  HG  LEU A  33      -1.883   4.010   9.650  1.00  0.00           H  
ATOM    470 HD11 LEU A  33      -1.242   5.526  11.460  1.00  0.00           H  
ATOM    471 HD12 LEU A  33      -1.067   6.869  10.310  1.00  0.00           H  
ATOM    472 HD13 LEU A  33       0.023   5.456  10.226  1.00  0.00           H  
ATOM    474 HD21 LEU A  33      -4.110   4.969   9.233  1.00  0.00           H  
ATOM    475 HD22 LEU A  33      -3.512   6.597   9.634  1.00  0.00           H  
ATOM    476 HD23 LEU A  33      -3.598   5.323  10.875  1.00  0.00           H  
ATOM    477  N   TRP A  34      -2.370   6.194   4.990  1.00  0.00           N  
ATOM    479  CA  TRP A  34      -1.790   6.708   3.757  1.00  0.00           C  
ATOM    481  C   TRP A  34      -0.299   7.022   3.942  1.00  0.00           C  
ATOM    485  O   TRP A  34       0.109   7.682   4.902  1.00  0.00           O  
ATOM    482  CB  TRP A  34      -2.601   7.913   3.274  1.00  0.00           C  
ATOM    486  CG  TRP A  34      -4.005   7.566   2.881  1.00  0.00           C  
ATOM    487  CD1 TRP A  34      -5.146   7.908   3.524  1.00  0.00           C  
ATOM    489  CD2 TRP A  34      -4.421   6.743   1.753  1.00  0.00           C  
ATOM    490  CE2 TRP A  34      -5.841   6.654   1.747  1.00  0.00           C  
ATOM    491  CE3 TRP A  34      -3.725   6.031   0.756  1.00  0.00           C  
ATOM    493  NE1 TRP A  34      -6.231   7.352   2.868  1.00  0.00           N  
ATOM    497  CZ2 TRP A  34      -6.539   5.929   0.775  1.00  0.00           C  
ATOM    499  CZ3 TRP A  34      -4.410   5.300  -0.227  1.00  0.00           C  
ATOM    495  CH2 TRP A  34      -5.815   5.263  -0.229  1.00  0.00           C  
ATOM    478  H   TRP A  34      -3.113   6.718   5.429  1.00  0.00           H  
ATOM    480  HA  TRP A  34      -1.866   5.931   2.997  1.00  0.00           H  
ATOM    483  HB2 TRP A  34      -2.110   8.318   2.389  1.00  0.00           H  
ATOM    484  HB3 TRP A  34      -2.610   8.686   4.042  1.00  0.00           H  
ATOM    488  HD1 TRP A  34      -5.203   8.496   4.428  1.00  0.00           H  
ATOM    494  HE1 TRP A  34      -7.171   7.327   3.238  1.00  0.00           H  
ATOM    492  HE3 TRP A  34      -2.645   6.005   0.786  1.00  0.00           H  
ATOM    498  HZ2 TRP A  34      -7.617   5.873   0.803  1.00  0.00           H  
ATOM    500  HZ3 TRP A  34      -3.863   4.749  -0.977  1.00  0.00           H  
ATOM    496  HH2 TRP A  34      -6.330   4.713  -1.002  1.00  0.00           H  
ATOM    501  N   ALA A  35       0.524   6.540   3.010  1.00  0.00           N  
ATOM    503  CA  ALA A  35       1.959   6.818   2.973  1.00  0.00           C  
ATOM    505  C   ALA A  35       2.279   8.209   2.397  1.00  0.00           C  
ATOM    510  O   ALA A  35       3.436   8.622   2.373  1.00  0.00           O  
ATOM    506  CB  ALA A  35       2.639   5.700   2.182  1.00  0.00           C  
ATOM    502  H   ALA A  35       0.145   5.973   2.265  1.00  0.00           H  
ATOM    504  HA  ALA A  35       2.347   6.795   3.991  1.00  0.00           H  
ATOM    507  HB1 ALA A  35       3.719   5.848   2.190  1.00  0.00           H  
ATOM    508  HB2 ALA A  35       2.294   5.708   1.148  1.00  0.00           H  
ATOM    509  HB3 ALA A  35       2.396   4.736   2.627  1.00  0.00           H  
ATOM    511  N   GLN A  36       1.253   8.928   1.948  1.00  0.00           N  
ATOM    513  CA  GLN A  36       1.319  10.248   1.341  1.00  0.00           C  
ATOM    515  C   GLN A  36       0.129  11.094   1.794  1.00  0.00           C  
ATOM    519  O   GLN A  36      -0.926  10.562   2.139  1.00  0.00           O  
ATOM    516  CB  GLN A  36       1.379  10.122  -0.193  1.00  0.00           C  
ATOM    520  CG  GLN A  36       0.166   9.489  -0.892  1.00  0.00           C  
ATOM    523  CD  GLN A  36       0.044   7.993  -0.675  1.00  0.00           C  
ATOM    524  NE2 GLN A  36      -1.145   7.453  -0.628  1.00  0.00           N  
ATOM    527  OE1 GLN A  36       1.011   7.260  -0.561  1.00  0.00           O  
ATOM    512  H   GLN A  36       0.332   8.523   2.037  1.00  0.00           H  
ATOM    514  HA  GLN A  36       2.230  10.745   1.672  1.00  0.00           H  
ATOM    517  HB2 GLN A  36       2.258   9.533  -0.454  1.00  0.00           H  
ATOM    518  HB3 GLN A  36       1.509  11.121  -0.609  1.00  0.00           H  
ATOM    521  HG2 GLN A  36       0.300   9.611  -1.967  1.00  0.00           H  
ATOM    522  HG3 GLN A  36      -0.753   9.996  -0.599  1.00  0.00           H  
ATOM    525 HE21 GLN A  36      -1.179   6.473  -0.389  1.00  0.00           H  
ATOM    526 HE22 GLN A  36      -1.980   8.012  -0.732  1.00  0.00           H  
ATOM    528  N   THR A  37       0.278  12.416   1.772  1.00  0.00           N  
ATOM    530  CA  THR A  37      -0.833  13.352   1.976  1.00  0.00           C  
ATOM    532  C   THR A  37      -1.452  13.717   0.635  1.00  0.00           C  
ATOM    535  O   THR A  37      -0.737  14.001  -0.320  1.00  0.00           O  
ATOM    533  CB  THR A  37      -0.372  14.615   2.715  1.00  0.00           C  
ATOM    536  CG2 THR A  37      -0.027  14.306   4.171  1.00  0.00           C  
ATOM    540  OG1 THR A  37       0.791  15.152   2.126  1.00  0.00           O  
ATOM    529  H   THR A  37       1.151  12.818   1.463  1.00  0.00           H  
ATOM    531  HA  THR A  37      -1.603  12.876   2.583  1.00  0.00           H  
ATOM    534  HB  THR A  37      -1.168  15.359   2.690  1.00  0.00           H  
ATOM    541  HG1 THR A  37       0.996  15.979   2.567  1.00  0.00           H  
ATOM    537 HG21 THR A  37       0.254  15.225   4.684  1.00  0.00           H  
ATOM    538 HG22 THR A  37       0.802  13.600   4.220  1.00  0.00           H  
ATOM    539 HG23 THR A  37      -0.895  13.876   4.670  1.00  0.00           H  
ATOM    542  N   SER A  38      -2.783  13.723   0.538  1.00  0.00           N  
ATOM    544  CA  SER A  38      -3.461  14.125  -0.700  1.00  0.00           C  
ATOM    546  C   SER A  38      -3.098  15.573  -1.081  1.00  0.00           C  
ATOM    550  O   SER A  38      -3.053  16.430  -0.192  1.00  0.00           O  
ATOM    547  CB  SER A  38      -4.977  13.974  -0.554  1.00  0.00           C  
ATOM    551  OG  SER A  38      -5.624  14.298  -1.766  1.00  0.00           O  
ATOM    543  H   SER A  38      -3.341  13.476   1.343  1.00  0.00           H  
ATOM    545  HA  SER A  38      -3.129  13.443  -1.483  1.00  0.00           H  
ATOM    548  HB2 SER A  38      -5.209  12.942  -0.291  1.00  0.00           H  
ATOM    549  HB3 SER A  38      -5.336  14.633   0.236  1.00  0.00           H  
ATOM    552  HG  SER A  38      -6.543  14.025  -1.714  1.00  0.00           H  
ATOM    553  N   PRO A  39      -2.838  15.871  -2.369  1.00  0.00           N  
ATOM    554  CA  PRO A  39      -3.008  15.001  -3.541  1.00  0.00           C  
ATOM    556  C   PRO A  39      -1.702  14.326  -4.003  1.00  0.00           C  
ATOM    560  O   PRO A  39      -1.531  14.063  -5.193  1.00  0.00           O  
ATOM    557  CB  PRO A  39      -3.598  15.945  -4.590  1.00  0.00           C  
ATOM    561  CG  PRO A  39      -2.795  17.217  -4.338  1.00  0.00           C  
ATOM    564  CD  PRO A  39      -2.620  17.239  -2.819  1.00  0.00           C  
ATOM    555  HA  PRO A  39      -3.733  14.209  -3.357  1.00  0.00           H  
ATOM    558  HB2 PRO A  39      -3.488  15.582  -5.612  1.00  0.00           H  
ATOM    559  HB3 PRO A  39      -4.650  16.124  -4.369  1.00  0.00           H  
ATOM    562  HG2 PRO A  39      -1.819  17.113  -4.813  1.00  0.00           H  
ATOM    563  HG3 PRO A  39      -3.313  18.105  -4.702  1.00  0.00           H  
ATOM    565  HD2 PRO A  39      -1.620  17.582  -2.553  1.00  0.00           H  
ATOM    566  HD3 PRO A  39      -3.370  17.894  -2.375  1.00  0.00           H  
ATOM    567  N   ALA A  40      -0.736  14.116  -3.106  1.00  0.00           N  
ATOM    569  CA  ALA A  40       0.562  13.581  -3.482  1.00  0.00           C  
ATOM    571  C   ALA A  40       0.496  12.109  -3.912  1.00  0.00           C  
ATOM    576  O   ALA A  40      -0.361  11.351  -3.459  1.00  0.00           O  
ATOM    572  CB  ALA A  40       1.597  13.832  -2.377  1.00  0.00           C  
ATOM    568  H   ALA A  40      -0.899  14.298  -2.126  1.00  0.00           H  
ATOM    570  HA  ALA A  40       0.868  14.156  -4.357  1.00  0.00           H  
ATOM    573  HB1 ALA A  40       1.371  13.216  -1.506  1.00  0.00           H  
ATOM    574  HB2 ALA A  40       1.584  14.882  -2.086  1.00  0.00           H  
ATOM    575  HB3 ALA A  40       2.592  13.576  -2.741  1.00  0.00           H  
ATOM    577  N   TYR A  41       1.438  11.709  -4.762  1.00  0.00           N  
ATOM    579  CA  TYR A  41       1.637  10.326  -5.187  1.00  0.00           C  
ATOM    581  C   TYR A  41       3.125   9.975  -5.195  1.00  0.00           C  
ATOM    585  O   TYR A  41       3.990  10.845  -5.320  1.00  0.00           O  
ATOM    582  CB  TYR A  41       0.993  10.098  -6.563  1.00  0.00           C  
ATOM    586  CG  TYR A  41       1.646  10.856  -7.705  1.00  0.00           C  
ATOM    587  CD1 TYR A  41       1.253  12.177  -7.991  1.00  0.00           C  
ATOM    589  CD2 TYR A  41       2.643  10.237  -8.484  1.00  0.00           C  
ATOM    591  CE1 TYR A  41       1.855  12.876  -9.054  1.00  0.00           C  
ATOM    593  CE2 TYR A  41       3.256  10.934  -9.541  1.00  0.00           C  
ATOM    597  CZ  TYR A  41       2.856  12.257  -9.830  1.00  0.00           C  
ATOM    595  OH  TYR A  41       3.440  12.936 -10.852  1.00  0.00           O  
ATOM    578  H   TYR A  41       2.070  12.401  -5.137  1.00  0.00           H  
ATOM    580  HA  TYR A  41       1.146   9.659  -4.478  1.00  0.00           H  
ATOM    583  HB2 TYR A  41       1.027   9.032  -6.790  1.00  0.00           H  
ATOM    584  HB3 TYR A  41      -0.059  10.376  -6.508  1.00  0.00           H  
ATOM    588  HD1 TYR A  41       0.492  12.653  -7.391  1.00  0.00           H  
ATOM    590  HD2 TYR A  41       2.932   9.218  -8.270  1.00  0.00           H  
ATOM    592  HE1 TYR A  41       1.556  13.889  -9.279  1.00  0.00           H  
ATOM    594  HE2 TYR A  41       4.019  10.450 -10.132  1.00  0.00           H  
ATOM    596  HH  TYR A  41       4.073  12.385 -11.318  1.00  0.00           H  
ATOM    598  N   TRP A  42       3.429   8.688  -5.073  1.00  0.00           N  
ATOM    600  CA  TRP A  42       4.789   8.187  -5.185  1.00  0.00           C  
ATOM    602  C   TRP A  42       5.195   8.043  -6.645  1.00  0.00           C  
ATOM    606  O   TRP A  42       4.463   7.473  -7.457  1.00  0.00           O  
ATOM    603  CB  TRP A  42       4.932   6.862  -4.454  1.00  0.00           C  
ATOM    607  CG  TRP A  42       4.849   6.952  -2.972  1.00  0.00           C  
ATOM    608  CD1 TRP A  42       3.721   7.012  -2.231  1.00  0.00           C  
ATOM    610  CD2 TRP A  42       5.958   7.017  -2.031  1.00  0.00           C  
ATOM    611  CE2 TRP A  42       5.422   7.105  -0.713  1.00  0.00           C  
ATOM    612  CE3 TRP A  42       7.365   7.006  -2.168  1.00  0.00           C  
ATOM    614  NE1 TRP A  42       4.054   7.110  -0.896  1.00  0.00           N  
ATOM    618  CZ2 TRP A  42       6.246   7.173   0.419  1.00  0.00           C  
ATOM    620  CZ3 TRP A  42       8.200   7.067  -1.036  1.00  0.00           C  
ATOM    616  CH2 TRP A  42       7.642   7.150   0.254  1.00  0.00           C  
ATOM    599  H   TRP A  42       2.682   8.011  -5.015  1.00  0.00           H  
ATOM    601  HA  TRP A  42       5.471   8.895  -4.714  1.00  0.00           H  
ATOM    604  HB2 TRP A  42       4.205   6.141  -4.828  1.00  0.00           H  
ATOM    605  HB3 TRP A  42       5.937   6.501  -4.677  1.00  0.00           H  
ATOM    609  HD1 TRP A  42       2.716   6.996  -2.625  1.00  0.00           H  
ATOM    615  HE1 TRP A  42       3.358   7.190  -0.169  1.00  0.00           H  
ATOM    613  HE3 TRP A  42       7.798   6.953  -3.156  1.00  0.00           H  
ATOM    619  HZ2 TRP A  42       5.808   7.249   1.404  1.00  0.00           H  
ATOM    621  HZ3 TRP A  42       9.273   7.065  -1.156  1.00  0.00           H  
ATOM    617  HH2 TRP A  42       8.286   7.210   1.119  1.00  0.00           H  
ATOM    622  N   PHE A  43       6.379   8.543  -6.972  1.00  0.00           N  
ATOM    624  CA  PHE A  43       6.977   8.397  -8.287  1.00  0.00           C  
ATOM    626  C   PHE A  43       7.646   7.034  -8.433  1.00  0.00           C  
ATOM    630  O   PHE A  43       8.348   6.586  -7.528  1.00  0.00           O  
ATOM    627  CB  PHE A  43       7.986   9.521  -8.502  1.00  0.00           C  
ATOM    631  CG  PHE A  43       8.543   9.589  -9.905  1.00  0.00           C  
ATOM    632  CD1 PHE A  43       9.897   9.293 -10.146  1.00  0.00           C  
ATOM    634  CD2 PHE A  43       7.706   9.965 -10.972  1.00  0.00           C  
ATOM    636  CE1 PHE A  43      10.418   9.418 -11.446  1.00  0.00           C  
ATOM    638  CE2 PHE A  43       8.218  10.034 -12.279  1.00  0.00           C  
ATOM    640  CZ  PHE A  43       9.576   9.762 -12.515  1.00  0.00           C  
ATOM    623  H   PHE A  43       6.932   8.985  -6.252  1.00  0.00           H  
ATOM    625  HA  PHE A  43       6.192   8.483  -9.039  1.00  0.00           H  
ATOM    628  HB2 PHE A  43       8.800   9.417  -7.784  1.00  0.00           H  
ATOM    629  HB3 PHE A  43       7.488  10.469  -8.297  1.00  0.00           H  
ATOM    633  HD1 PHE A  43      10.539   8.987  -9.334  1.00  0.00           H  
ATOM    635  HD2 PHE A  43       6.666  10.190 -10.790  1.00  0.00           H  
ATOM    637  HE1 PHE A  43      11.466   9.242 -11.636  1.00  0.00           H  
ATOM    639  HE2 PHE A  43       7.571  10.294 -13.104  1.00  0.00           H  
ATOM    641  HZ  PHE A  43       9.974   9.814 -13.517  1.00  0.00           H  
ATOM    642  N   ALA A  44       7.469   6.413  -9.597  1.00  0.00           N  
ATOM    644  CA  ALA A  44       8.172   5.196  -9.967  1.00  0.00           C  
ATOM    646  C   ALA A  44       9.200   5.490 -11.057  1.00  0.00           C  
ATOM    651  O   ALA A  44       8.872   6.038 -12.109  1.00  0.00           O  
ATOM    647  CB  ALA A  44       7.165   4.139 -10.406  1.00  0.00           C  
ATOM    643  H   ALA A  44       6.940   6.875 -10.323  1.00  0.00           H  
ATOM    645  HA  ALA A  44       8.703   4.796  -9.103  1.00  0.00           H  
ATOM    648  HB1 ALA A  44       7.700   3.256 -10.754  1.00  0.00           H  
ATOM    649  HB2 ALA A  44       6.537   4.522 -11.210  1.00  0.00           H  
ATOM    650  HB3 ALA A  44       6.565   3.865  -9.538  1.00  0.00           H  
ATOM    652  N   ASP A  45      10.434   5.070 -10.812  1.00  0.00           N  
ATOM    654  CA  ASP A  45      11.539   5.135 -11.759  1.00  0.00           C  
ATOM    656  C   ASP A  45      12.282   3.805 -11.696  1.00  0.00           C  
ATOM    660  O   ASP A  45      12.738   3.390 -10.635  1.00  0.00           O  
ATOM    657  CB  ASP A  45      12.436   6.321 -11.397  1.00  0.00           C  
ATOM    661  CG  ASP A  45      13.600   6.580 -12.360  1.00  0.00           C  
ATOM    662  OD1 ASP A  45      14.059   5.615 -13.017  1.00  0.00           O  
ATOM    663  OD2 ASP A  45      14.047   7.752 -12.403  1.00  0.00           O1-
ATOM    653  H   ASP A  45      10.623   4.611  -9.932  1.00  0.00           H  
ATOM    655  HA  ASP A  45      11.160   5.287 -12.770  1.00  0.00           H  
ATOM    658  HB2 ASP A  45      12.823   6.176 -10.388  1.00  0.00           H  
ATOM    659  HB3 ASP A  45      11.803   7.208 -11.369  1.00  0.00           H  
ATOM    664  N   ARG A  46      12.406   3.122 -12.837  1.00  0.00           N  
ATOM    666  CA  ARG A  46      13.045   1.798 -12.906  1.00  0.00           C  
ATOM    668  C   ARG A  46      14.530   1.826 -12.533  1.00  0.00           C  
ATOM    672  O   ARG A  46      15.095   0.770 -12.270  1.00  0.00           O  
ATOM    669  CB  ARG A  46      12.873   1.201 -14.308  1.00  0.00           C  
ATOM    673  CG  ARG A  46      11.410   0.884 -14.638  1.00  0.00           C  
ATOM    676  CD  ARG A  46      11.343   0.190 -16.002  1.00  0.00           C  
ATOM    679  NE  ARG A  46       9.960  -0.170 -16.363  1.00  0.00           N  
ATOM    687  CZ  ARG A  46       9.589  -0.845 -17.438  1.00  0.00           C  
ATOM    681  NH1 ARG A  46      10.456  -1.277 -18.313  1.00  0.00           N1+
ATOM    684  NH2 ARG A  46       8.329  -1.097 -17.658  1.00  0.00           N  
ATOM    665  H   ARG A  46      12.124   3.587 -13.688  1.00  0.00           H  
ATOM    667  HA  ARG A  46      12.581   1.146 -12.166  1.00  0.00           H  
ATOM    670  HB2 ARG A  46      13.447   0.276 -14.362  1.00  0.00           H  
ATOM    671  HB3 ARG A  46      13.276   1.893 -15.048  1.00  0.00           H  
ATOM    674  HG2 ARG A  46      10.828   1.805 -14.669  1.00  0.00           H  
ATOM    675  HG3 ARG A  46      11.000   0.224 -13.874  1.00  0.00           H  
ATOM    677  HD2 ARG A  46      11.956  -0.710 -15.965  1.00  0.00           H  
ATOM    678  HD3 ARG A  46      11.750   0.865 -16.755  1.00  0.00           H  
ATOM    680  HE  ARG A  46       9.231   0.157 -15.745  1.00  0.00           H  
ATOM    682 HH11 ARG A  46      10.152  -1.771 -19.140  1.00  0.00           H  
ATOM    683 HH12 ARG A  46      11.434  -1.072 -18.167  1.00  0.00           H  
ATOM    685 HH21 ARG A  46       7.623  -0.751 -17.024  1.00  0.00           H  
ATOM    686 HH22 ARG A  46       8.042  -1.579 -18.498  1.00  0.00           H  
ATOM    688  N   HIS A  47      15.159   3.000 -12.546  1.00  0.00           N  
ATOM    690  CA  HIS A  47      16.576   3.184 -12.245  1.00  0.00           C  
ATOM    692  C   HIS A  47      16.827   3.749 -10.845  1.00  0.00           C  
ATOM    696  O   HIS A  47      17.984   3.936 -10.467  1.00  0.00           O  
ATOM    693  CB  HIS A  47      17.193   4.079 -13.325  1.00  0.00           C  
ATOM    697  CG  HIS A  47      17.022   3.508 -14.706  1.00  0.00           C  
ATOM    698  CD2 HIS A  47      16.192   3.977 -15.687  1.00  0.00           C  
ATOM    700  ND1 HIS A  47      17.623   2.368 -15.185  1.00  0.00           N  
ATOM    702  CE1 HIS A  47      17.179   2.162 -16.435  1.00  0.00           C  
ATOM    704  NE2 HIS A  47      16.297   3.111 -16.784  1.00  0.00           N  
ATOM    689  H   HIS A  47      14.627   3.828 -12.773  1.00  0.00           H  
ATOM    691  HA  HIS A  47      17.080   2.219 -12.281  1.00  0.00           H  
ATOM    694  HB2 HIS A  47      18.259   4.196 -13.129  1.00  0.00           H  
ATOM    695  HB3 HIS A  47      16.731   5.065 -13.283  1.00  0.00           H  
ATOM    701  HD1 HIS A  47      18.276   1.787 -14.679  1.00  0.00           H  
ATOM    699  HD2 HIS A  47      15.552   4.843 -15.609  1.00  0.00           H  
ATOM    703  HE1 HIS A  47      17.479   1.343 -17.072  1.00  0.00           H  
ATOM    705  N   LYS A  48      15.771   4.029 -10.075  1.00  0.00           N  
ATOM    707  CA  LYS A  48      15.869   4.559  -8.714  1.00  0.00           C  
ATOM    709  C   LYS A  48      15.164   3.624  -7.734  1.00  0.00           C  
ATOM    713  O   LYS A  48      14.298   2.848  -8.134  1.00  0.00           O  
ATOM    710  CB  LYS A  48      15.301   5.983  -8.649  1.00  0.00           C  
ATOM    714  CG  LYS A  48      16.062   6.935  -9.579  1.00  0.00           C  
ATOM    717  CD  LYS A  48      15.560   8.366  -9.399  1.00  0.00           C  
ATOM    720  CE  LYS A  48      16.276   9.264 -10.403  1.00  0.00           C  
ATOM    723  NZ  LYS A  48      15.825  10.665 -10.259  1.00  0.00           N1+
ATOM    706  H   LYS A  48      14.849   3.777 -10.403  1.00  0.00           H  
ATOM    708  HA  LYS A  48      16.919   4.596  -8.423  1.00  0.00           H  
ATOM    711  HB2 LYS A  48      14.242   5.957  -8.906  1.00  0.00           H  
ATOM    712  HB3 LYS A  48      15.364   6.364  -7.630  1.00  0.00           H  
ATOM    715  HG2 LYS A  48      17.126   6.895  -9.346  1.00  0.00           H  
ATOM    716  HG3 LYS A  48      15.916   6.633 -10.616  1.00  0.00           H  
ATOM    718  HD2 LYS A  48      14.486   8.391  -9.585  1.00  0.00           H  
ATOM    719  HD3 LYS A  48      15.761   8.696  -8.379  1.00  0.00           H  
ATOM    721  HE2 LYS A  48      16.039   8.895 -11.401  1.00  0.00           H  
ATOM    722  HE3 LYS A  48      17.352   9.181 -10.252  1.00  0.00           H  
ATOM    724  HZ1 LYS A  48      14.831  10.700 -10.436  1.00  0.00           H  
ATOM    725  HZ2 LYS A  48      16.002  10.998  -9.322  1.00  0.00           H  
ATOM    726  HZ3 LYS A  48      16.294  11.255 -10.932  1.00  0.00           H  
ATOM    727  N   PRO A  49      15.536   3.661  -6.446  1.00  0.00           N  
ATOM    728  CA  PRO A  49      14.748   2.988  -5.425  1.00  0.00           C  
ATOM    730  C   PRO A  49      13.333   3.568  -5.367  1.00  0.00           C  
ATOM    734  O   PRO A  49      13.072   4.676  -5.839  1.00  0.00           O  
ATOM    731  CB  PRO A  49      15.500   3.207  -4.115  1.00  0.00           C  
ATOM    735  CG  PRO A  49      16.208   4.530  -4.363  1.00  0.00           C  
ATOM    738  CD  PRO A  49      16.581   4.467  -5.836  1.00  0.00           C  
ATOM    729  HA  PRO A  49      14.684   1.921  -5.641  1.00  0.00           H  
ATOM    732  HB2 PRO A  49      16.240   2.417  -3.983  1.00  0.00           H  
ATOM    733  HB3 PRO A  49      14.840   3.257  -3.250  1.00  0.00           H  
ATOM    736  HG2 PRO A  49      15.526   5.361  -4.180  1.00  0.00           H  
ATOM    737  HG3 PRO A  49      17.100   4.599  -3.740  1.00  0.00           H  
ATOM    739  HD2 PRO A  49      17.539   3.961  -5.952  1.00  0.00           H  
ATOM    740  HD3 PRO A  49      16.642   5.478  -6.239  1.00  0.00           H  
ATOM    741  N   GLY A  50      12.432   2.818  -4.741  1.00  0.00           N  
ATOM    743  CA  GLY A  50      11.044   3.213  -4.567  1.00  0.00           C  
ATOM    746  C   GLY A  50      10.073   2.220  -5.192  1.00  0.00           C  
ATOM    747  O   GLY A  50      10.416   1.050  -5.396  1.00  0.00           O  
ATOM    742  H   GLY A  50      12.693   1.891  -4.436  1.00  0.00           H  
ATOM    744  HA2 GLY A  50      10.822   3.298  -3.503  1.00  0.00           H  
ATOM    745  HA3 GLY A  50      10.884   4.192  -5.021  1.00  0.00           H  
ATOM    748  N   PRO A  51       8.838   2.661  -5.460  1.00  0.00           N  
ATOM    749  CA  PRO A  51       7.831   1.784  -6.013  1.00  0.00           C  
ATOM    751  C   PRO A  51       8.120   1.441  -7.471  1.00  0.00           C  
ATOM    755  O   PRO A  51       8.586   2.264  -8.259  1.00  0.00           O  
ATOM    752  CB  PRO A  51       6.528   2.549  -5.900  1.00  0.00           C  
ATOM    756  CG  PRO A  51       6.952   4.003  -5.987  1.00  0.00           C  
ATOM    759  CD  PRO A  51       8.314   4.014  -5.297  1.00  0.00           C  
ATOM    750  HA  PRO A  51       7.767   0.867  -5.426  1.00  0.00           H  
ATOM    753  HB2 PRO A  51       5.863   2.294  -6.725  1.00  0.00           H  
ATOM    754  HB3 PRO A  51       6.060   2.355  -4.935  1.00  0.00           H  
ATOM    757  HG2 PRO A  51       7.059   4.293  -7.032  1.00  0.00           H  
ATOM    758  HG3 PRO A  51       6.218   4.630  -5.482  1.00  0.00           H  
ATOM    760  HD2 PRO A  51       8.958   4.754  -5.771  1.00  0.00           H  
ATOM    761  HD3 PRO A  51       8.190   4.241  -4.238  1.00  0.00           H  
ATOM    762  N   ARG A  52       7.720   0.232  -7.862  1.00  0.00           N  
ATOM    764  CA  ARG A  52       7.727  -0.192  -9.266  1.00  0.00           C  
ATOM    766  C   ARG A  52       6.677   0.544 -10.109  1.00  0.00           C  
ATOM    770  O   ARG A  52       6.877   0.708 -11.311  1.00  0.00           O  
ATOM    767  CB  ARG A  52       7.541  -1.713  -9.293  1.00  0.00           C  
ATOM    771  CG  ARG A  52       7.642  -2.285 -10.710  1.00  0.00           C  
ATOM    774  CD  ARG A  52       7.569  -3.811 -10.660  1.00  0.00           C  
ATOM    777  NE  ARG A  52       7.464  -4.380 -12.014  1.00  0.00           N  
ATOM    785  CZ  ARG A  52       7.197  -5.641 -12.305  1.00  0.00           C  
ATOM    779  NH1 ARG A  52       7.020  -6.542 -11.379  1.00  0.00           N1+
ATOM    782  NH2 ARG A  52       7.081  -6.022 -13.545  1.00  0.00           N  
ATOM    763  H   ARG A  52       7.371  -0.403  -7.158  1.00  0.00           H  
ATOM    765  HA  ARG A  52       8.695   0.062  -9.696  1.00  0.00           H  
ATOM    768  HB2 ARG A  52       8.316  -2.169  -8.676  1.00  0.00           H  
ATOM    769  HB3 ARG A  52       6.570  -1.968  -8.868  1.00  0.00           H  
ATOM    772  HG2 ARG A  52       8.585  -1.980 -11.164  1.00  0.00           H  
ATOM    773  HG3 ARG A  52       6.816  -1.910 -11.315  1.00  0.00           H  
ATOM    775  HD2 ARG A  52       6.698  -4.100 -10.072  1.00  0.00           H  
ATOM    776  HD3 ARG A  52       8.462  -4.192 -10.165  1.00  0.00           H  
ATOM    778  HE  ARG A  52       7.513  -3.727 -12.783  1.00  0.00           H  
ATOM    780 HH11 ARG A  52       6.740  -7.484 -11.609  1.00  0.00           H  
ATOM    781 HH12 ARG A  52       7.041  -6.259 -10.409  1.00  0.00           H  
ATOM    783 HH21 ARG A  52       6.808  -6.974 -13.744  1.00  0.00           H  
ATOM    784 HH22 ARG A  52       7.072  -5.339 -14.289  1.00  0.00           H  
ATOM    786  N   PHE A  53       5.585   0.985  -9.484  1.00  0.00           N  
ATOM    788  CA  PHE A  53       4.453   1.643 -10.138  1.00  0.00           C  
ATOM    790  C   PHE A  53       4.110   2.946  -9.428  1.00  0.00           C  
ATOM    794  O   PHE A  53       4.047   2.990  -8.199  1.00  0.00           O  
ATOM    791  CB  PHE A  53       3.244   0.703 -10.159  1.00  0.00           C  
ATOM    795  CG  PHE A  53       3.563  -0.633 -10.787  1.00  0.00           C  
ATOM    796  CD1 PHE A  53       3.612  -0.762 -12.186  1.00  0.00           C  
ATOM    798  CD2 PHE A  53       3.872  -1.734  -9.969  1.00  0.00           C  
ATOM    800  CE1 PHE A  53       3.960  -1.994 -12.763  1.00  0.00           C  
ATOM    802  CE2 PHE A  53       4.232  -2.961 -10.546  1.00  0.00           C  
ATOM    804  CZ  PHE A  53       4.272  -3.090 -11.944  1.00  0.00           C  
ATOM    787  H   PHE A  53       5.515   0.833  -8.488  1.00  0.00           H  
ATOM    789  HA  PHE A  53       4.716   1.876 -11.170  1.00  0.00           H  
ATOM    792  HB2 PHE A  53       2.895   0.542  -9.139  1.00  0.00           H  
ATOM    793  HB3 PHE A  53       2.432   1.172 -10.715  1.00  0.00           H  
ATOM    797  HD1 PHE A  53       3.348   0.073 -12.817  1.00  0.00           H  
ATOM    799  HD2 PHE A  53       3.828  -1.642  -8.894  1.00  0.00           H  
ATOM    801  HE1 PHE A  53       3.932  -2.112 -13.836  1.00  0.00           H  
ATOM    803  HE2 PHE A  53       4.430  -3.808  -9.906  1.00  0.00           H  
ATOM    805  HZ  PHE A  53       4.517  -4.038 -12.401  1.00  0.00           H  
ATOM    806  N   ALA A  54       3.906   4.015 -10.193  1.00  0.00           N  
ATOM    808  CA  ALA A  54       3.527   5.294  -9.615  1.00  0.00           C  
ATOM    810  C   ALA A  54       2.098   5.212  -9.066  1.00  0.00           C  
ATOM    815  O   ALA A  54       1.248   4.547  -9.660  1.00  0.00           O  
ATOM    811  CB  ALA A  54       3.688   6.402 -10.661  1.00  0.00           C  
ATOM    807  H   ALA A  54       3.900   3.919 -11.198  1.00  0.00           H  
ATOM    809  HA  ALA A  54       4.202   5.499  -8.784  1.00  0.00           H  
ATOM    812  HB1 ALA A  54       3.449   7.364 -10.209  1.00  0.00           H  
ATOM    813  HB2 ALA A  54       3.011   6.224 -11.497  1.00  0.00           H  
ATOM    814  HB3 ALA A  54       4.716   6.425 -11.023  1.00  0.00           H  
ATOM    816  N   GLY A  55       1.829   5.891  -7.953  1.00  0.00           N  
ATOM    818  CA  GLY A  55       0.489   5.896  -7.373  1.00  0.00           C  
ATOM    821  C   GLY A  55       0.456   6.175  -5.879  1.00  0.00           C  
ATOM    822  O   GLY A  55       1.376   6.763  -5.307  1.00  0.00           O  
ATOM    817  H   GLY A  55       2.566   6.409  -7.497  1.00  0.00           H  
ATOM    819  HA2 GLY A  55       0.022   4.925  -7.540  1.00  0.00           H  
ATOM    820  HA3 GLY A  55      -0.121   6.645  -7.877  1.00  0.00           H  
ATOM    823  N   ILE A  56      -0.643   5.761  -5.260  1.00  0.00           N  
ATOM    825  CA  ILE A  56      -0.896   5.908  -3.829  1.00  0.00           C  
ATOM    827  C   ILE A  56      -0.532   4.621  -3.100  1.00  0.00           C  
ATOM    830  O   ILE A  56      -0.814   3.531  -3.581  1.00  0.00           O  
ATOM    828  CB  ILE A  56      -2.355   6.333  -3.570  1.00  0.00           C  
ATOM    831  CG1 ILE A  56      -3.386   5.322  -4.121  1.00  0.00           C  
ATOM    834  CG2 ILE A  56      -2.560   7.758  -4.119  1.00  0.00           C  
ATOM    838  CD1 ILE A  56      -4.831   5.726  -3.830  1.00  0.00           C  
ATOM    824  H   ILE A  56      -1.318   5.227  -5.787  1.00  0.00           H  
ATOM    826  HA  ILE A  56      -0.252   6.694  -3.435  1.00  0.00           H  
ATOM    829  HB  ILE A  56      -2.506   6.373  -2.491  1.00  0.00           H  
ATOM    832 HG12 ILE A  56      -3.268   5.205  -5.198  1.00  0.00           H  
ATOM    833 HG13 ILE A  56      -3.224   4.351  -3.653  1.00  0.00           H  
ATOM    835 HG21 ILE A  56      -1.767   8.419  -3.768  1.00  0.00           H  
ATOM    836 HG22 ILE A  56      -2.562   7.748  -5.209  1.00  0.00           H  
ATOM    837 HG23 ILE A  56      -3.512   8.160  -3.772  1.00  0.00           H  
ATOM    839 HD11 ILE A  56      -5.110   6.574  -4.455  1.00  0.00           H  
ATOM    840 HD12 ILE A  56      -5.494   4.887  -4.045  1.00  0.00           H  
ATOM    841 HD13 ILE A  56      -4.946   6.008  -2.783  1.00  0.00           H  
ATOM    842  N   TYR A  57       0.095   4.758  -1.936  1.00  0.00           N  
ATOM    844  CA  TYR A  57       0.528   3.629  -1.125  1.00  0.00           C  
ATOM    846  C   TYR A  57       0.036   3.766   0.311  1.00  0.00           C  
ATOM    850  O   TYR A  57      -0.277   4.859   0.797  1.00  0.00           O  
ATOM    847  CB  TYR A  57       2.054   3.483  -1.216  1.00  0.00           C  
ATOM    851  CG  TYR A  57       2.526   2.913  -2.542  1.00  0.00           C  
ATOM    852  CD1 TYR A  57       2.835   1.543  -2.635  1.00  0.00           C  
ATOM    854  CD2 TYR A  57       2.643   3.733  -3.682  1.00  0.00           C  
ATOM    856  CE1 TYR A  57       3.240   0.989  -3.861  1.00  0.00           C  
ATOM    858  CE2 TYR A  57       3.033   3.181  -4.917  1.00  0.00           C  
ATOM    862  CZ  TYR A  57       3.320   1.802  -5.009  1.00  0.00           C  
ATOM    860  OH  TYR A  57       3.702   1.257  -6.192  1.00  0.00           O  
ATOM    843  H   TYR A  57       0.327   5.682  -1.600  1.00  0.00           H  
ATOM    845  HA  TYR A  57       0.087   2.709  -1.508  1.00  0.00           H  
ATOM    848  HB2 TYR A  57       2.526   4.451  -1.049  1.00  0.00           H  
ATOM    849  HB3 TYR A  57       2.388   2.818  -0.420  1.00  0.00           H  
ATOM    853  HD1 TYR A  57       2.760   0.912  -1.761  1.00  0.00           H  
ATOM    855  HD2 TYR A  57       2.408   4.785  -3.617  1.00  0.00           H  
ATOM    857  HE1 TYR A  57       3.468  -0.064  -3.927  1.00  0.00           H  
ATOM    859  HE2 TYR A  57       3.099   3.805  -5.796  1.00  0.00           H  
ATOM    861  HH  TYR A  57       3.692   1.922  -6.884  1.00  0.00           H  
ATOM    863  N   LEU A  58      -0.019   2.629   0.991  1.00  0.00           N  
ATOM    865  CA  LEU A  58      -0.325   2.504   2.403  1.00  0.00           C  
ATOM    867  C   LEU A  58       0.918   2.082   3.171  1.00  0.00           C  
ATOM    871  O   LEU A  58       1.787   1.395   2.642  1.00  0.00           O  
ATOM    868  CB  LEU A  58      -1.468   1.496   2.602  1.00  0.00           C  
ATOM    872  CG  LEU A  58      -2.775   1.888   1.894  1.00  0.00           C  
ATOM    874  CD1 LEU A  58      -3.850   0.839   2.144  1.00  0.00           C  
ATOM    878  CD2 LEU A  58      -3.302   3.224   2.403  1.00  0.00           C  
ATOM    864  H   LEU A  58       0.212   1.775   0.504  1.00  0.00           H  
ATOM    866  HA  LEU A  58      -0.632   3.473   2.798  1.00  0.00           H  
ATOM    869  HB2 LEU A  58      -1.146   0.525   2.225  1.00  0.00           H  
ATOM    870  HB3 LEU A  58      -1.661   1.396   3.670  1.00  0.00           H  
ATOM    873  HG  LEU A  58      -2.605   1.958   0.819  1.00  0.00           H  
ATOM    875 HD11 LEU A  58      -4.120   0.803   3.200  1.00  0.00           H  
ATOM    876 HD12 LEU A  58      -3.492  -0.139   1.824  1.00  0.00           H  
ATOM    877 HD13 LEU A  58      -4.735   1.079   1.556  1.00  0.00           H  
ATOM    879 HD21 LEU A  58      -3.456   3.185   3.482  1.00  0.00           H  
ATOM    880 HD22 LEU A  58      -4.241   3.447   1.897  1.00  0.00           H  
ATOM    881 HD23 LEU A  58      -2.598   4.018   2.155  1.00  0.00           H  
ATOM    882  N   LYS A  59       0.968   2.470   4.440  1.00  0.00           N  
ATOM    884  CA  LYS A  59       1.900   1.958   5.444  1.00  0.00           C  
ATOM    886  C   LYS A  59       1.114   1.390   6.619  1.00  0.00           C  
ATOM    890  O   LYS A  59      -0.016   1.813   6.873  1.00  0.00           O  
ATOM    887  CB  LYS A  59       2.890   3.045   5.873  1.00  0.00           C  
ATOM    891  CG  LYS A  59       2.220   4.236   6.572  1.00  0.00           C  
ATOM    894  CD  LYS A  59       3.276   5.253   6.998  1.00  0.00           C  
ATOM    897  CE  LYS A  59       2.592   6.400   7.740  1.00  0.00           C  
ATOM    900  NZ  LYS A  59       3.586   7.396   8.202  1.00  0.00           N1+
ATOM    883  H   LYS A  59       0.196   3.030   4.771  1.00  0.00           H  
ATOM    885  HA  LYS A  59       2.487   1.148   5.011  1.00  0.00           H  
ATOM    888  HB2 LYS A  59       3.622   2.599   6.547  1.00  0.00           H  
ATOM    889  HB3 LYS A  59       3.421   3.401   4.990  1.00  0.00           H  
ATOM    892  HG2 LYS A  59       1.516   4.716   5.893  1.00  0.00           H  
ATOM    893  HG3 LYS A  59       1.686   3.891   7.458  1.00  0.00           H  
ATOM    895  HD2 LYS A  59       3.998   4.765   7.654  1.00  0.00           H  
ATOM    896  HD3 LYS A  59       3.786   5.634   6.114  1.00  0.00           H  
ATOM    898  HE2 LYS A  59       2.045   5.987   8.587  1.00  0.00           H  
ATOM    899  HE3 LYS A  59       1.869   6.864   7.068  1.00  0.00           H  
ATOM    901  HZ1 LYS A  59       3.122   8.150   8.689  1.00  0.00           H  
ATOM    902  HZ2 LYS A  59       4.251   6.959   8.823  1.00  0.00           H  
ATOM    903  HZ3 LYS A  59       4.080   7.780   7.409  1.00  0.00           H  
ATOM    904  N   ALA A  60       1.719   0.474   7.365  1.00  0.00           N  
ATOM    906  CA  ALA A  60       1.143   0.028   8.626  1.00  0.00           C  
ATOM    908  C   ALA A  60       1.120   1.189   9.636  1.00  0.00           C  
ATOM    913  O   ALA A  60       2.057   1.989   9.701  1.00  0.00           O  
ATOM    909  CB  ALA A  60       1.927  -1.181   9.147  1.00  0.00           C  
ATOM    905  H   ALA A  60       2.656   0.183   7.125  1.00  0.00           H  
ATOM    907  HA  ALA A  60       0.116  -0.291   8.446  1.00  0.00           H  
ATOM    910  HB1 ALA A  60       2.960  -0.901   9.354  1.00  0.00           H  
ATOM    911  HB2 ALA A  60       1.467  -1.546  10.066  1.00  0.00           H  
ATOM    912  HB3 ALA A  60       1.909  -1.988   8.415  1.00  0.00           H  
ATOM    914  N   ALA A  61       0.063   1.273  10.443  1.00  0.00           N  
ATOM    916  CA  ALA A  61      -0.003   2.213  11.560  1.00  0.00           C  
ATOM    918  C   ALA A  61       1.104   1.935  12.588  1.00  0.00           C  
ATOM    923  O   ALA A  61       1.675   2.866  13.149  1.00  0.00           O  
ATOM    919  CB  ALA A  61      -1.394   2.118  12.194  1.00  0.00           C  
ATOM    915  H   ALA A  61      -0.713   0.644  10.291  1.00  0.00           H  
ATOM    917  HA  ALA A  61       0.144   3.225  11.182  1.00  0.00           H  
ATOM    920  HB1 ALA A  61      -1.572   1.111  12.573  1.00  0.00           H  
ATOM    921  HB2 ALA A  61      -1.471   2.827  13.019  1.00  0.00           H  
ATOM    922  HB3 ALA A  61      -2.158   2.357  11.454  1.00  0.00           H  
ATOM    924  N   ASN A  62       1.438   0.653  12.776  1.00  0.00           N  
ATOM    926  CA  ASN A  62       2.523   0.187  13.628  1.00  0.00           C  
ATOM    928  C   ASN A  62       3.372  -0.849  12.882  1.00  0.00           C  
ATOM    932  O   ASN A  62       2.838  -1.813  12.341  1.00  0.00           O  
ATOM    929  CB  ASN A  62       1.929  -0.418  14.910  1.00  0.00           C  
ATOM    933  CG  ASN A  62       1.230   0.612  15.777  1.00  0.00           C  
ATOM    934  ND2 ASN A  62       0.056   0.308  16.278  1.00  0.00           N  
ATOM    937  OD1 ASN A  62       1.736   1.684  16.045  1.00  0.00           O  
ATOM    925  H   ASN A  62       0.954  -0.043  12.228  1.00  0.00           H  
ATOM    927  HA  ASN A  62       3.162   1.027  13.901  1.00  0.00           H  
ATOM    930  HB2 ASN A  62       2.727  -0.858  15.508  1.00  0.00           H  
ATOM    931  HB3 ASN A  62       1.231  -1.212  14.643  1.00  0.00           H  
ATOM    935 HD21 ASN A  62      -0.389  -0.570  16.053  1.00  0.00           H  
ATOM    936 HD22 ASN A  62      -0.381   1.028  16.834  1.00  0.00           H  
ATOM    938  N   GLY A  63       4.696  -0.683  12.907  1.00  0.00           N  
ATOM    940  CA  GLY A  63       5.629  -1.654  12.336  1.00  0.00           C  
ATOM    943  C   GLY A  63       5.640  -1.665  10.807  1.00  0.00           C  
ATOM    944  O   GLY A  63       5.743  -0.616  10.170  1.00  0.00           O  
ATOM    939  H   GLY A  63       5.070   0.158  13.323  1.00  0.00           H  
ATOM    941  HA2 GLY A  63       5.361  -2.648  12.694  1.00  0.00           H  
ATOM    942  HA3 GLY A  63       6.640  -1.434  12.680  1.00  0.00           H  
ATOM    945  N   LYS A  64       5.601  -2.866  10.229  1.00  0.00           N  
ATOM    947  CA  LYS A  64       5.643  -3.110   8.784  1.00  0.00           C  
ATOM    949  C   LYS A  64       4.409  -3.884   8.333  1.00  0.00           C  
ATOM    953  O   LYS A  64       3.715  -4.493   9.140  1.00  0.00           O  
ATOM    950  CB  LYS A  64       6.928  -3.860   8.413  1.00  0.00           C  
ATOM    954  CG  LYS A  64       8.181  -2.979   8.503  1.00  0.00           C  
ATOM    957  CD  LYS A  64       9.362  -3.706   7.852  1.00  0.00           C  
ATOM    960  CE  LYS A  64      10.604  -2.816   7.805  1.00  0.00           C  
ATOM    963  NZ  LYS A  64      11.573  -3.347   6.815  1.00  0.00           N1+
ATOM    946  H   LYS A  64       5.385  -3.664  10.809  1.00  0.00           H  
ATOM    948  HA  LYS A  64       5.622  -2.163   8.245  1.00  0.00           H  
ATOM    951  HB2 LYS A  64       6.829  -4.216   7.387  1.00  0.00           H  
ATOM    952  HB3 LYS A  64       7.039  -4.728   9.063  1.00  0.00           H  
ATOM    955  HG2 LYS A  64       8.002  -2.047   7.967  1.00  0.00           H  
ATOM    956  HG3 LYS A  64       8.408  -2.756   9.546  1.00  0.00           H  
ATOM    958  HD2 LYS A  64       9.077  -3.974   6.835  1.00  0.00           H  
ATOM    959  HD3 LYS A  64       9.580  -4.619   8.406  1.00  0.00           H  
ATOM    961  HE2 LYS A  64      11.042  -2.763   8.801  1.00  0.00           H  
ATOM    962  HE3 LYS A  64      10.297  -1.813   7.509  1.00  0.00           H  
ATOM    964  HZ1 LYS A  64      12.410  -2.784   6.777  1.00  0.00           H  
ATOM    965  HZ2 LYS A  64      11.159  -3.335   5.894  1.00  0.00           H  
ATOM    966  HZ3 LYS A  64      11.806  -4.307   7.028  1.00  0.00           H  
ATOM    967  N   ILE A  65       4.145  -3.829   7.036  1.00  0.00           N  
ATOM    969  CA  ILE A  65       3.072  -4.563   6.379  1.00  0.00           C  
ATOM    971  C   ILE A  65       3.574  -5.962   6.042  1.00  0.00           C  
ATOM    974  O   ILE A  65       4.543  -6.087   5.294  1.00  0.00           O  
ATOM    972  CB  ILE A  65       2.626  -3.811   5.105  1.00  0.00           C  
ATOM    975  CG1 ILE A  65       2.096  -2.404   5.462  1.00  0.00           C  
ATOM    978  CG2 ILE A  65       1.571  -4.646   4.365  1.00  0.00           C  
ATOM    982  CD1 ILE A  65       1.621  -1.577   4.262  1.00  0.00           C  
ATOM    968  H   ILE A  65       4.805  -3.356   6.437  1.00  0.00           H  
ATOM    970  HA  ILE A  65       2.219  -4.651   7.053  1.00  0.00           H  
ATOM    973  HB  ILE A  65       3.485  -3.693   4.445  1.00  0.00           H  
ATOM    976 HG12 ILE A  65       1.273  -2.496   6.171  1.00  0.00           H  
ATOM    977 HG13 ILE A  65       2.890  -1.835   5.945  1.00  0.00           H  
ATOM    979 HG21 ILE A  65       0.718  -4.854   5.011  1.00  0.00           H  
ATOM    980 HG22 ILE A  65       2.000  -5.590   4.028  1.00  0.00           H  
ATOM    981 HG23 ILE A  65       1.235  -4.139   3.460  1.00  0.00           H  
ATOM    983 HD11 ILE A  65       2.445  -1.426   3.564  1.00  0.00           H  
ATOM    984 HD12 ILE A  65       0.786  -2.059   3.753  1.00  0.00           H  
ATOM    985 HD13 ILE A  65       1.259  -0.610   4.611  1.00  0.00           H  
ATOM    986  N   ASP A  66       2.888  -6.997   6.518  1.00  0.00           N  
ATOM    988  CA  ASP A  66       3.060  -8.335   5.959  1.00  0.00           C  
ATOM    990  C   ASP A  66       2.447  -8.392   4.551  1.00  0.00           C  
ATOM    994  O   ASP A  66       1.242  -8.190   4.372  1.00  0.00           O  
ATOM    991  CB  ASP A  66       2.452  -9.402   6.871  1.00  0.00           C  
ATOM    995  CG  ASP A  66       2.533 -10.751   6.154  1.00  0.00           C  
ATOM    996  OD1 ASP A  66       1.449 -11.276   5.817  1.00  0.00           O  
ATOM    997  OD2 ASP A  66       3.666 -11.168   5.810  1.00  0.00           O1-
ATOM    987  H   ASP A  66       2.128  -6.850   7.167  1.00  0.00           H  
ATOM    989  HA  ASP A  66       4.126  -8.551   5.885  1.00  0.00           H  
ATOM    992  HB2 ASP A  66       1.414  -9.154   7.088  1.00  0.00           H  
ATOM    993  HB3 ASP A  66       3.008  -9.447   7.807  1.00  0.00           H  
ATOM    998  N   GLY A  67       3.290  -8.639   3.549  1.00  0.00           N  
ATOM   1000  CA  GLY A  67       2.894  -8.624   2.141  1.00  0.00           C  
ATOM   1003  C   GLY A  67       1.841  -9.672   1.776  1.00  0.00           C  
ATOM   1004  O   GLY A  67       0.967  -9.373   0.970  1.00  0.00           O  
ATOM    999  H   GLY A  67       4.272  -8.715   3.771  1.00  0.00           H  
ATOM   1001  HA2 GLY A  67       2.495  -7.641   1.892  1.00  0.00           H  
ATOM   1002  HA3 GLY A  67       3.773  -8.807   1.523  1.00  0.00           H  
ATOM   1005  N   ASP A  68       1.863 -10.856   2.393  1.00  0.00           N  
ATOM   1007  CA  ASP A  68       0.920 -11.934   2.056  1.00  0.00           C  
ATOM   1009  C   ASP A  68      -0.481 -11.620   2.606  1.00  0.00           C  
ATOM   1013  O   ASP A  68      -1.499 -11.785   1.928  1.00  0.00           O  
ATOM   1010  CB  ASP A  68       1.444 -13.280   2.589  1.00  0.00           C  
ATOM   1014  CG  ASP A  68       2.811 -13.678   2.010  1.00  0.00           C  
ATOM   1015  OD1 ASP A  68       3.086 -13.351   0.835  1.00  0.00           O  
ATOM   1016  OD2 ASP A  68       3.632 -14.261   2.756  1.00  0.00           O1-
ATOM   1006  H   ASP A  68       2.517 -11.022   3.145  1.00  0.00           H  
ATOM   1008  HA  ASP A  68       0.839 -12.010   0.972  1.00  0.00           H  
ATOM   1011  HB2 ASP A  68       1.515 -13.228   3.676  1.00  0.00           H  
ATOM   1012  HB3 ASP A  68       0.724 -14.059   2.338  1.00  0.00           H  
ATOM   1017  N   THR A  69      -0.545 -11.081   3.824  1.00  0.00           N  
ATOM   1019  CA  THR A  69      -1.780 -10.549   4.409  1.00  0.00           C  
ATOM   1021  C   THR A  69      -2.322  -9.391   3.574  1.00  0.00           C  
ATOM   1024  O   THR A  69      -3.513  -9.357   3.267  1.00  0.00           O  
ATOM   1022  CB  THR A  69      -1.541 -10.085   5.852  1.00  0.00           C  
ATOM   1025  CG2 THR A  69      -2.820  -9.576   6.521  1.00  0.00           C  
ATOM   1029  OG1 THR A  69      -1.071 -11.161   6.629  1.00  0.00           O  
ATOM   1018  H   THR A  69       0.304 -11.041   4.370  1.00  0.00           H  
ATOM   1020  HA  THR A  69      -2.535 -11.334   4.424  1.00  0.00           H  
ATOM   1023  HB  THR A  69      -0.795  -9.290   5.865  1.00  0.00           H  
ATOM   1030  HG1 THR A  69      -0.163 -11.317   6.360  1.00  0.00           H  
ATOM   1026 HG21 THR A  69      -3.600 -10.334   6.454  1.00  0.00           H  
ATOM   1027 HG22 THR A  69      -2.617  -9.362   7.570  1.00  0.00           H  
ATOM   1028 HG23 THR A  69      -3.161  -8.660   6.039  1.00  0.00           H  
ATOM   1031  N   PHE A  70      -1.458  -8.455   3.169  1.00  0.00           N  
ATOM   1033  CA  PHE A  70      -1.866  -7.301   2.369  1.00  0.00           C  
ATOM   1035  C   PHE A  70      -2.365  -7.698   0.977  1.00  0.00           C  
ATOM   1039  O   PHE A  70      -3.377  -7.167   0.525  1.00  0.00           O  
ATOM   1036  CB  PHE A  70      -0.704  -6.313   2.288  1.00  0.00           C  
ATOM   1040  CG  PHE A  70      -1.117  -4.942   1.797  1.00  0.00           C  
ATOM   1041  CD1 PHE A  70      -1.152  -4.665   0.421  1.00  0.00           C  
ATOM   1043  CD2 PHE A  70      -1.505  -3.951   2.717  1.00  0.00           C  
ATOM   1045  CE1 PHE A  70      -1.553  -3.397  -0.030  1.00  0.00           C  
ATOM   1047  CE2 PHE A  70      -1.890  -2.676   2.268  1.00  0.00           C  
ATOM   1049  CZ  PHE A  70      -1.907  -2.397   0.890  1.00  0.00           C  
ATOM   1032  H   PHE A  70      -0.486  -8.547   3.425  1.00  0.00           H  
ATOM   1034  HA  PHE A  70      -2.695  -6.807   2.876  1.00  0.00           H  
ATOM   1037  HB2 PHE A  70       0.078  -6.713   1.643  1.00  0.00           H  
ATOM   1038  HB3 PHE A  70      -0.287  -6.208   3.290  1.00  0.00           H  
ATOM   1042  HD1 PHE A  70      -0.894  -5.437  -0.289  1.00  0.00           H  
ATOM   1044  HD2 PHE A  70      -1.521  -4.180   3.772  1.00  0.00           H  
ATOM   1046  HE1 PHE A  70      -1.610  -3.205  -1.092  1.00  0.00           H  
ATOM   1048  HE2 PHE A  70      -2.199  -1.924   2.979  1.00  0.00           H  
ATOM   1050  HZ  PHE A  70      -2.216  -1.429   0.526  1.00  0.00           H  
ATOM   1051  N   TYR A  71      -1.720  -8.674   0.333  1.00  0.00           N  
ATOM   1053  CA  TYR A  71      -2.186  -9.268  -0.919  1.00  0.00           C  
ATOM   1055  C   TYR A  71      -3.623  -9.779  -0.791  1.00  0.00           C  
ATOM   1059  O   TYR A  71      -4.494  -9.365  -1.553  1.00  0.00           O  
ATOM   1056  CB  TYR A  71      -1.235 -10.401  -1.330  1.00  0.00           C  
ATOM   1060  CG  TYR A  71      -1.775 -11.253  -2.460  1.00  0.00           C  
ATOM   1061  CD1 TYR A  71      -2.417 -12.476  -2.177  1.00  0.00           C  
ATOM   1063  CD2 TYR A  71      -1.681 -10.800  -3.789  1.00  0.00           C  
ATOM   1065  CE1 TYR A  71      -2.970 -13.240  -3.221  1.00  0.00           C  
ATOM   1067  CE2 TYR A  71      -2.225 -11.566  -4.835  1.00  0.00           C  
ATOM   1071  CZ  TYR A  71      -2.876 -12.784  -4.552  1.00  0.00           C  
ATOM   1069  OH  TYR A  71      -3.413 -13.511  -5.566  1.00  0.00           O  
ATOM   1052  H   TYR A  71      -0.859  -9.030   0.722  1.00  0.00           H  
ATOM   1054  HA  TYR A  71      -2.181  -8.510  -1.702  1.00  0.00           H  
ATOM   1057  HB2 TYR A  71      -1.050 -11.048  -0.472  1.00  0.00           H  
ATOM   1058  HB3 TYR A  71      -0.275  -9.979  -1.625  1.00  0.00           H  
ATOM   1062  HD1 TYR A  71      -2.502 -12.823  -1.158  1.00  0.00           H  
ATOM   1064  HD2 TYR A  71      -1.179  -9.873  -4.021  1.00  0.00           H  
ATOM   1066  HE1 TYR A  71      -3.483 -14.167  -3.011  1.00  0.00           H  
ATOM   1068  HE2 TYR A  71      -2.126 -11.227  -5.856  1.00  0.00           H  
ATOM   1070  HH  TYR A  71      -3.332 -13.035  -6.395  1.00  0.00           H  
ATOM   1072  N   ASN A  72      -3.905 -10.604   0.222  1.00  0.00           N  
ATOM   1074  CA  ASN A  72      -5.250 -11.144   0.434  1.00  0.00           C  
ATOM   1076  C   ASN A  72      -6.285 -10.041   0.692  1.00  0.00           C  
ATOM   1080  O   ASN A  72      -7.415 -10.123   0.211  1.00  0.00           O  
ATOM   1077  CB  ASN A  72      -5.213 -12.133   1.606  1.00  0.00           C  
ATOM   1081  CG  ASN A  72      -4.499 -13.422   1.251  1.00  0.00           C  
ATOM   1082  ND2 ASN A  72      -3.616 -13.893   2.095  1.00  0.00           N  
ATOM   1085  OD1 ASN A  72      -4.731 -14.033   0.225  1.00  0.00           O  
ATOM   1073  H   ASN A  72      -3.148 -10.903   0.820  1.00  0.00           H  
ATOM   1075  HA  ASN A  72      -5.567 -11.670  -0.467  1.00  0.00           H  
ATOM   1078  HB2 ASN A  72      -6.234 -12.399   1.880  1.00  0.00           H  
ATOM   1079  HB3 ASN A  72      -4.737 -11.666   2.468  1.00  0.00           H  
ATOM   1083 HD21 ASN A  72      -3.228 -13.267   2.786  1.00  0.00           H  
ATOM   1084 HD22 ASN A  72      -3.094 -14.692   1.764  1.00  0.00           H  
ATOM   1086  N   LEU A  73      -5.904  -8.988   1.423  1.00  0.00           N  
ATOM   1088  CA  LEU A  73      -6.761  -7.818   1.602  1.00  0.00           C  
ATOM   1090  C   LEU A  73      -7.037  -7.113   0.269  1.00  0.00           C  
ATOM   1094  O   LEU A  73      -8.186  -6.760   0.026  1.00  0.00           O  
ATOM   1091  CB  LEU A  73      -6.144  -6.852   2.623  1.00  0.00           C  
ATOM   1095  CG  LEU A  73      -6.155  -7.345   4.079  1.00  0.00           C  
ATOM   1097  CD1 LEU A  73      -5.360  -6.367   4.943  1.00  0.00           C  
ATOM   1101  CD2 LEU A  73      -7.574  -7.426   4.648  1.00  0.00           C  
ATOM   1087  H   LEU A  73      -4.970  -8.978   1.806  1.00  0.00           H  
ATOM   1089  HA  LEU A  73      -7.731  -8.152   1.971  1.00  0.00           H  
ATOM   1092  HB2 LEU A  73      -6.701  -5.916   2.583  1.00  0.00           H  
ATOM   1093  HB3 LEU A  73      -5.116  -6.641   2.328  1.00  0.00           H  
ATOM   1096  HG  LEU A  73      -5.694  -8.330   4.149  1.00  0.00           H  
ATOM   1098 HD11 LEU A  73      -5.347  -6.716   5.976  1.00  0.00           H  
ATOM   1099 HD12 LEU A  73      -5.814  -5.377   4.898  1.00  0.00           H  
ATOM   1100 HD13 LEU A  73      -4.333  -6.312   4.583  1.00  0.00           H  
ATOM   1102 HD21 LEU A  73      -7.529  -7.694   5.704  1.00  0.00           H  
ATOM   1103 HD22 LEU A  73      -8.146  -8.192   4.125  1.00  0.00           H  
ATOM   1104 HD23 LEU A  73      -8.074  -6.463   4.547  1.00  0.00           H  
ATOM   1105  N   CYS A  74      -6.045  -6.947  -0.609  1.00  0.00           N  
ATOM   1107  CA  CYS A  74      -6.268  -6.376  -1.939  1.00  0.00           C  
ATOM   1109  C   CYS A  74      -7.264  -7.198  -2.762  1.00  0.00           C  
ATOM   1113  O   CYS A  74      -8.212  -6.620  -3.289  1.00  0.00           O  
ATOM   1110  CB  CYS A  74      -4.940  -6.216  -2.685  1.00  0.00           C  
ATOM   1114  SG  CYS A  74      -3.946  -4.831  -2.091  1.00  0.00           S  
ATOM   1106  H   CYS A  74      -5.108  -7.223  -0.353  1.00  0.00           H  
ATOM   1108  HA  CYS A  74      -6.713  -5.388  -1.819  1.00  0.00           H  
ATOM   1111  HB2 CYS A  74      -4.359  -7.135  -2.614  1.00  0.00           H  
ATOM   1112  HB3 CYS A  74      -5.150  -6.041  -3.740  1.00  0.00           H  
ATOM   1115  N   ILE A  75      -7.112  -8.527  -2.800  1.00  0.00           N  
ATOM   1117  CA  ILE A  75      -8.047  -9.416  -3.510  1.00  0.00           C  
ATOM   1119  C   ILE A  75      -9.476  -9.268  -2.974  1.00  0.00           C  
ATOM   1122  O   ILE A  75     -10.424  -9.112  -3.742  1.00  0.00           O  
ATOM   1120  CB  ILE A  75      -7.563 -10.883  -3.450  1.00  0.00           C  
ATOM   1123  CG1 ILE A  75      -6.153 -11.092  -4.050  1.00  0.00           C  
ATOM   1126  CG2 ILE A  75      -8.559 -11.820  -4.157  1.00  0.00           C  
ATOM   1130  CD1 ILE A  75      -5.938 -10.537  -5.462  1.00  0.00           C  
ATOM   1116  H   ILE A  75      -6.299  -8.931  -2.356  1.00  0.00           H  
ATOM   1118  HA  ILE A  75      -8.087  -9.117  -4.557  1.00  0.00           H  
ATOM   1121  HB  ILE A  75      -7.518 -11.187  -2.404  1.00  0.00           H  
ATOM   1124 HG12 ILE A  75      -5.411 -10.630  -3.399  1.00  0.00           H  
ATOM   1125 HG13 ILE A  75      -5.930 -12.159  -4.062  1.00  0.00           H  
ATOM   1127 HG21 ILE A  75      -8.748 -11.471  -5.172  1.00  0.00           H  
ATOM   1128 HG22 ILE A  75      -8.159 -12.833  -4.192  1.00  0.00           H  
ATOM   1129 HG23 ILE A  75      -9.503 -11.849  -3.613  1.00  0.00           H  
ATOM   1131 HD11 ILE A  75      -4.945 -10.830  -5.804  1.00  0.00           H  
ATOM   1132 HD12 ILE A  75      -5.988  -9.448  -5.450  1.00  0.00           H  
ATOM   1133 HD13 ILE A  75      -6.680 -10.935  -6.153  1.00  0.00           H  
ATOM   1134  N   ASN A  76      -9.641  -9.241  -1.649  1.00  0.00           N  
ATOM   1136  CA  ASN A  76     -10.954  -9.090  -1.017  1.00  0.00           C  
ATOM   1138  C   ASN A  76     -11.610  -7.722  -1.270  1.00  0.00           C  
ATOM   1142  O   ASN A  76     -12.821  -7.595  -1.113  1.00  0.00           O  
ATOM   1139  CB  ASN A  76     -10.804  -9.350   0.489  1.00  0.00           C  
ATOM   1143  CG  ASN A  76     -10.513 -10.801   0.822  1.00  0.00           C  
ATOM   1144  ND2 ASN A  76      -9.968 -11.056   1.988  1.00  0.00           N  
ATOM   1147  OD1 ASN A  76     -10.796 -11.729   0.084  1.00  0.00           O  
ATOM   1135  H   ASN A  76      -8.831  -9.391  -1.065  1.00  0.00           H  
ATOM   1137  HA  ASN A  76     -11.632  -9.833  -1.438  1.00  0.00           H  
ATOM   1140  HB2 ASN A  76     -11.735  -9.084   0.990  1.00  0.00           H  
ATOM   1141  HB3 ASN A  76     -10.010  -8.718   0.886  1.00  0.00           H  
ATOM   1145 HD21 ASN A  76      -9.662 -10.293   2.574  1.00  0.00           H  
ATOM   1146 HD22 ASN A  76      -9.724 -12.024   2.145  1.00  0.00           H  
ATOM   1148  N   ASN A  77     -10.827  -6.714  -1.661  1.00  0.00           N  
ATOM   1150  CA  ASN A  77     -11.291  -5.358  -1.961  1.00  0.00           C  
ATOM   1152  C   ASN A  77     -11.377  -5.066  -3.469  1.00  0.00           C  
ATOM   1156  O   ASN A  77     -11.503  -3.909  -3.863  1.00  0.00           O  
ATOM   1153  CB  ASN A  77     -10.430  -4.354  -1.183  1.00  0.00           C  
ATOM   1157  CG  ASN A  77     -10.791  -4.377   0.284  1.00  0.00           C  
ATOM   1158  ND2 ASN A  77     -10.060  -5.062   1.123  1.00  0.00           N  
ATOM   1161  OD1 ASN A  77     -11.765  -3.804   0.709  1.00  0.00           O  
ATOM   1149  H   ASN A  77      -9.842  -6.903  -1.786  1.00  0.00           H  
ATOM   1151  HA  ASN A  77     -12.314  -5.247  -1.601  1.00  0.00           H  
ATOM   1154  HB2 ASN A  77     -10.624  -3.344  -1.544  1.00  0.00           H  
ATOM   1155  HB3 ASN A  77      -9.370  -4.567  -1.324  1.00  0.00           H  
ATOM   1159 HD21 ASN A  77     -10.425  -5.096   2.064  1.00  0.00           H  
ATOM   1160 HD22 ASN A  77      -9.328  -5.655   0.758  1.00  0.00           H  
ATOM   1162  N   GLY A  78     -11.325  -6.101  -4.314  1.00  0.00           N  
ATOM   1164  CA  GLY A  78     -11.498  -5.983  -5.764  1.00  0.00           C  
ATOM   1167  C   GLY A  78     -10.210  -5.750  -6.554  1.00  0.00           C  
ATOM   1168  O   GLY A  78     -10.258  -5.753  -7.781  1.00  0.00           O  
ATOM   1163  H   GLY A  78     -11.163  -7.024  -3.936  1.00  0.00           H  
ATOM   1165  HA2 GLY A  78     -11.951  -6.903  -6.135  1.00  0.00           H  
ATOM   1166  HA3 GLY A  78     -12.175  -5.158  -5.983  1.00  0.00           H  
ATOM   1169  N   GLY A  79      -9.067  -5.610  -5.878  1.00  0.00           N  
ATOM   1171  CA  GLY A  79      -7.763  -5.626  -6.532  1.00  0.00           C  
ATOM   1174  C   GLY A  79      -7.432  -7.022  -7.066  1.00  0.00           C  
ATOM   1175  O   GLY A  79      -7.986  -8.025  -6.621  1.00  0.00           O  
ATOM   1170  H   GLY A  79      -9.091  -5.720  -4.874  1.00  0.00           H  
ATOM   1172  HA2 GLY A  79      -6.990  -5.330  -5.823  1.00  0.00           H  
ATOM   1173  HA3 GLY A  79      -7.767  -4.917  -7.360  1.00  0.00           H  
ATOM   1176  N   ALA A  80      -6.499  -7.102  -8.009  1.00  0.00           N  
ATOM   1178  CA  ALA A  80      -6.068  -8.375  -8.592  1.00  0.00           C  
ATOM   1180  C   ALA A  80      -4.678  -8.821  -8.114  1.00  0.00           C  
ATOM   1185  O   ALA A  80      -4.326  -9.991  -8.252  1.00  0.00           O  
ATOM   1181  CB  ALA A  80      -6.128  -8.232 -10.109  1.00  0.00           C  
ATOM   1177  H   ALA A  80      -6.092  -6.247  -8.361  1.00  0.00           H  
ATOM   1179  HA  ALA A  80      -6.762  -9.167  -8.312  1.00  0.00           H  
ATOM   1182  HB1 ALA A  80      -7.141  -7.979 -10.421  1.00  0.00           H  
ATOM   1183  HB2 ALA A  80      -5.450  -7.431 -10.404  1.00  0.00           H  
ATOM   1184  HB3 ALA A  80      -5.824  -9.165 -10.583  1.00  0.00           H  
ATOM   1186  N   ASP A  81      -3.887  -7.903  -7.558  1.00  0.00           N  
ATOM   1188  CA  ASP A  81      -2.587  -8.196  -6.954  1.00  0.00           C  
ATOM   1190  C   ASP A  81      -2.206  -7.111  -5.930  1.00  0.00           C  
ATOM   1194  O   ASP A  81      -2.953  -6.154  -5.700  1.00  0.00           O  
ATOM   1191  CB  ASP A  81      -1.524  -8.333  -8.070  1.00  0.00           C  
ATOM   1195  CG  ASP A  81      -0.382  -9.295  -7.721  1.00  0.00           C  
ATOM   1196  OD1 ASP A  81      -0.142  -9.525  -6.515  1.00  0.00           O  
ATOM   1197  OD2 ASP A  81       0.245  -9.809  -8.677  1.00  0.00           O1-
ATOM   1187  H   ASP A  81      -4.232  -6.956  -7.483  1.00  0.00           H  
ATOM   1189  HA  ASP A  81      -2.662  -9.145  -6.424  1.00  0.00           H  
ATOM   1192  HB2 ASP A  81      -1.997  -8.701  -8.981  1.00  0.00           H  
ATOM   1193  HB3 ASP A  81      -1.100  -7.354  -8.296  1.00  0.00           H  
ATOM   1198  N   SER A  82      -1.024  -7.229  -5.329  1.00  0.00           N  
ATOM   1200  CA  SER A  82      -0.409  -6.189  -4.513  1.00  0.00           C  
ATOM   1202  C   SER A  82       1.055  -5.978  -4.883  1.00  0.00           C  
ATOM   1206  O   SER A  82       1.759  -6.887  -5.314  1.00  0.00           O  
ATOM   1203  CB  SER A  82      -0.561  -6.500  -3.026  1.00  0.00           C  
ATOM   1207  OG  SER A  82       0.277  -7.571  -2.644  1.00  0.00           O  
ATOM   1199  H   SER A  82      -0.450  -8.014  -5.604  1.00  0.00           H  
ATOM   1201  HA  SER A  82      -0.929  -5.250  -4.703  1.00  0.00           H  
ATOM   1204  HB2 SER A  82      -1.602  -6.743  -2.814  1.00  0.00           H  
ATOM   1205  HB3 SER A  82      -0.287  -5.615  -2.451  1.00  0.00           H  
ATOM   1208  HG  SER A  82       0.340  -8.185  -3.380  1.00  0.00           H  
ATOM   1209  N   THR A  83       1.541  -4.762  -4.672  1.00  0.00           N  
ATOM   1211  CA  THR A  83       2.955  -4.426  -4.829  1.00  0.00           C  
ATOM   1213  C   THR A  83       3.446  -3.720  -3.584  1.00  0.00           C  
ATOM   1216  O   THR A  83       2.761  -2.855  -3.039  1.00  0.00           O  
ATOM   1214  CB  THR A  83       3.201  -3.606  -6.102  1.00  0.00           C  
ATOM   1217  CG2 THR A  83       2.461  -2.268  -6.121  1.00  0.00           C  
ATOM   1221  OG1 THR A  83       4.577  -3.313  -6.250  1.00  0.00           O  
ATOM   1210  H   THR A  83       0.914  -4.057  -4.311  1.00  0.00           H  
ATOM   1212  HA  THR A  83       3.528  -5.347  -4.934  1.00  0.00           H  
ATOM   1215  HB  THR A  83       2.878  -4.198  -6.959  1.00  0.00           H  
ATOM   1222  HG1 THR A  83       4.774  -2.615  -5.621  1.00  0.00           H  
ATOM   1218 HG21 THR A  83       2.869  -1.585  -5.377  1.00  0.00           H  
ATOM   1219 HG22 THR A  83       1.401  -2.420  -5.921  1.00  0.00           H  
ATOM   1220 HG23 THR A  83       2.553  -1.820  -7.111  1.00  0.00           H  
ATOM   1223  N   CYS A  84       4.662  -4.051  -3.165  1.00  0.00           N  
ATOM   1225  CA  CYS A  84       5.284  -3.468  -1.989  1.00  0.00           C  
ATOM   1227  C   CYS A  84       6.709  -3.002  -2.278  1.00  0.00           C  
ATOM   1231  O   CYS A  84       7.395  -3.546  -3.147  1.00  0.00           O  
ATOM   1228  CB  CYS A  84       5.262  -4.475  -0.841  1.00  0.00           C  
ATOM   1232  SG  CYS A  84       3.642  -5.068  -0.288  1.00  0.00           S  
ATOM   1224  H   CYS A  84       5.180  -4.755  -3.671  1.00  0.00           H  
ATOM   1226  HA  CYS A  84       4.708  -2.592  -1.691  1.00  0.00           H  
ATOM   1229  HB2 CYS A  84       5.853  -5.343  -1.132  1.00  0.00           H  
ATOM   1230  HB3 CYS A  84       5.749  -4.009   0.016  1.00  0.00           H  
ATOM   1233  N   PHE A  85       7.169  -2.006  -1.528  1.00  0.00           N  
ATOM   1235  CA  PHE A  85       8.549  -1.541  -1.566  1.00  0.00           C  
ATOM   1237  C   PHE A  85       8.997  -1.019  -0.199  1.00  0.00           C  
ATOM   1241  O   PHE A  85       8.191  -0.709   0.682  1.00  0.00           O  
ATOM   1238  CB  PHE A  85       8.736  -0.494  -2.678  1.00  0.00           C  
ATOM   1242  CG  PHE A  85       8.144   0.870  -2.386  1.00  0.00           C  
ATOM   1243  CD1 PHE A  85       6.762   1.089  -2.529  1.00  0.00           C  
ATOM   1245  CD2 PHE A  85       8.980   1.928  -1.977  1.00  0.00           C  
ATOM   1247  CE1 PHE A  85       6.224   2.359  -2.260  1.00  0.00           C  
ATOM   1249  CE2 PHE A  85       8.435   3.199  -1.721  1.00  0.00           C  
ATOM   1251  CZ  PHE A  85       7.055   3.409  -1.850  1.00  0.00           C  
ATOM   1234  H   PHE A  85       6.557  -1.605  -0.832  1.00  0.00           H  
ATOM   1236  HA  PHE A  85       9.187  -2.392  -1.807  1.00  0.00           H  
ATOM   1239  HB2 PHE A  85       9.805  -0.375  -2.857  1.00  0.00           H  
ATOM   1240  HB3 PHE A  85       8.307  -0.873  -3.605  1.00  0.00           H  
ATOM   1244  HD1 PHE A  85       6.110   0.287  -2.842  1.00  0.00           H  
ATOM   1246  HD2 PHE A  85      10.041   1.766  -1.865  1.00  0.00           H  
ATOM   1248  HE1 PHE A  85       5.165   2.539  -2.368  1.00  0.00           H  
ATOM   1250  HE2 PHE A  85       9.064   4.026  -1.427  1.00  0.00           H  
ATOM   1252  HZ  PHE A  85       6.629   4.378  -1.634  1.00  0.00           H  
ATOM   1253  N   ASP A  86      10.312  -0.924  -0.039  1.00  0.00           N  
ATOM   1255  CA  ASP A  86      10.955  -0.288   1.103  1.00  0.00           C  
ATOM   1257  C   ASP A  86      11.660   0.986   0.629  1.00  0.00           C  
ATOM   1261  O   ASP A  86      12.210   1.041  -0.473  1.00  0.00           O  
ATOM   1258  CB  ASP A  86      11.923  -1.262   1.789  1.00  0.00           C  
ATOM   1262  CG  ASP A  86      11.225  -2.451   2.466  1.00  0.00           C  
ATOM   1263  OD1 ASP A  86      10.350  -2.227   3.336  1.00  0.00           O  
ATOM   1264  OD2 ASP A  86      11.630  -3.606   2.195  1.00  0.00           O1-
ATOM   1254  H   ASP A  86      10.908  -1.134  -0.827  1.00  0.00           H  
ATOM   1256  HA  ASP A  86      10.205   0.002   1.838  1.00  0.00           H  
ATOM   1259  HB2 ASP A  86      12.640  -1.628   1.054  1.00  0.00           H  
ATOM   1260  HB3 ASP A  86      12.481  -0.721   2.553  1.00  0.00           H  
ATOM   1265  N   CYS A  87      11.639   2.013   1.470  1.00  0.00           N  
ATOM   1267  CA  CYS A  87      12.279   3.288   1.220  1.00  0.00           C  
ATOM   1269  C   CYS A  87      12.955   3.805   2.491  1.00  0.00           C  
ATOM   1273  O   CYS A  87      12.294   4.114   3.485  1.00  0.00           O  
ATOM   1270  CB  CYS A  87      11.234   4.269   0.702  1.00  0.00           C  
ATOM   1274  SG  CYS A  87      12.002   5.751   0.075  1.00  0.00           S  
ATOM   1266  H   CYS A  87      11.255   1.861   2.392  1.00  0.00           H  
ATOM   1268  HA  CYS A  87      13.042   3.157   0.453  1.00  0.00           H  
ATOM   1271  HB2 CYS A  87      10.668   3.793  -0.098  1.00  0.00           H  
ATOM   1272  HB3 CYS A  87      10.560   4.555   1.510  1.00  0.00           H  
ATOM   1275  N   SER A  88      14.286   3.898   2.455  1.00  0.00           N  
ATOM   1277  CA  SER A  88      15.096   4.356   3.588  1.00  0.00           C  
ATOM   1279  C   SER A  88      14.878   5.840   3.882  1.00  0.00           C  
ATOM   1283  O   SER A  88      14.789   6.235   5.045  1.00  0.00           O  
ATOM   1280  CB  SER A  88      16.581   4.108   3.296  1.00  0.00           C  
ATOM   1284  OG  SER A  88      16.919   4.708   2.060  1.00  0.00           O  
ATOM   1276  H   SER A  88      14.768   3.706   1.589  1.00  0.00           H  
ATOM   1278  HA  SER A  88      14.816   3.797   4.481  1.00  0.00           H  
ATOM   1281  HB2 SER A  88      17.189   4.534   4.094  1.00  0.00           H  
ATOM   1282  HB3 SER A  88      16.767   3.035   3.239  1.00  0.00           H  
ATOM   1285  HG  SER A  88      17.864   4.678   1.895  1.00  0.00           H  
ATOM   1286  N   LYS A  89      14.792   6.656   2.829  1.00  0.00           N  
ATOM   1288  CA  LYS A  89      14.561   8.099   2.884  1.00  0.00           C  
ATOM   1290  C   LYS A  89      13.696   8.513   1.709  1.00  0.00           C  
ATOM   1294  O   LYS A  89      13.874   8.012   0.606  1.00  0.00           O  
ATOM   1291  CB  LYS A  89      15.894   8.852   2.814  1.00  0.00           C  
ATOM   1295  CG  LYS A  89      16.750   8.663   4.071  1.00  0.00           C  
ATOM   1298  CD  LYS A  89      18.052   9.448   3.919  1.00  0.00           C  
ATOM   1301  CE  LYS A  89      18.967   9.185   5.115  1.00  0.00           C  
ATOM   1304  NZ  LYS A  89      20.332   9.694   4.840  1.00  0.00           N1+
ATOM   1287  H   LYS A  89      14.929   6.250   1.915  1.00  0.00           H  
ATOM   1289  HA  LYS A  89      14.039   8.354   3.806  1.00  0.00           H  
ATOM   1292  HB2 LYS A  89      15.691   9.915   2.684  1.00  0.00           H  
ATOM   1293  HB3 LYS A  89      16.453   8.503   1.945  1.00  0.00           H  
ATOM   1296  HG2 LYS A  89      16.204   9.016   4.946  1.00  0.00           H  
ATOM   1297  HG3 LYS A  89      16.994   7.608   4.195  1.00  0.00           H  
ATOM   1299  HD2 LYS A  89      18.547   9.119   3.005  1.00  0.00           H  
ATOM   1300  HD3 LYS A  89      17.834  10.513   3.839  1.00  0.00           H  
ATOM   1302  HE2 LYS A  89      18.540   9.654   6.001  1.00  0.00           H  
ATOM   1303  HE3 LYS A  89      19.006   8.108   5.284  1.00  0.00           H  
ATOM   1305  HZ1 LYS A  89      20.315  10.683   4.634  1.00  0.00           H  
ATOM   1306  HZ2 LYS A  89      20.954   9.514   5.615  1.00  0.00           H  
ATOM   1307  HZ3 LYS A  89      20.711   9.220   4.033  1.00  0.00           H  
ATOM   1308  N   SER A  90      12.786   9.443   1.948  1.00  0.00           N  
ATOM   1310  CA  SER A  90      11.946  10.015   0.904  1.00  0.00           C  
ATOM   1312  C   SER A  90      11.912  11.526   1.022  1.00  0.00           C  
ATOM   1316  O   SER A  90      11.863  12.057   2.135  1.00  0.00           O  
ATOM   1313  CB  SER A  90      10.523   9.449   0.980  1.00  0.00           C  
ATOM   1317  OG  SER A  90       9.946   9.730   2.245  1.00  0.00           O  
ATOM   1309  H   SER A  90      12.709   9.837   2.875  1.00  0.00           H  
ATOM   1311  HA  SER A  90      12.370   9.769  -0.069  1.00  0.00           H  
ATOM   1314  HB2 SER A  90       9.914   9.896   0.194  1.00  0.00           H  
ATOM   1315  HB3 SER A  90      10.553   8.370   0.825  1.00  0.00           H  
ATOM   1318  HG  SER A  90      10.121  10.652   2.450  1.00  0.00           H  
ATOM   1319  N   HIS A  91      11.825  12.204  -0.114  1.00  0.00           N  
ATOM   1321  CA  HIS A  91      11.541  13.631  -0.174  1.00  0.00           C  
ATOM   1323  C   HIS A  91      10.347  13.899  -1.090  1.00  0.00           C  
ATOM   1327  O   HIS A  91      10.048  13.136  -2.008  1.00  0.00           O  
ATOM   1324  CB  HIS A  91      12.792  14.412  -0.588  1.00  0.00           C  
ATOM   1328  CG  HIS A  91      13.195  14.187  -2.019  1.00  0.00           C  
ATOM   1329  CD2 HIS A  91      12.876  14.963  -3.098  1.00  0.00           C  
ATOM   1331  ND1 HIS A  91      13.976  13.166  -2.485  1.00  0.00           N  
ATOM   1333  CE1 HIS A  91      14.139  13.323  -3.804  1.00  0.00           C  
ATOM   1335  NE2 HIS A  91      13.474  14.409  -4.235  1.00  0.00           N  
ATOM   1320  H   HIS A  91      11.871  11.695  -0.985  1.00  0.00           H  
ATOM   1322  HA  HIS A  91      11.263  13.978   0.821  1.00  0.00           H  
ATOM   1325  HB2 HIS A  91      12.609  15.477  -0.442  1.00  0.00           H  
ATOM   1326  HB3 HIS A  91      13.622  14.127   0.059  1.00  0.00           H  
ATOM   1332  HD1 HIS A  91      14.448  12.458  -1.941  1.00  0.00           H  
ATOM   1330  HD2 HIS A  91      12.281  15.864  -3.065  1.00  0.00           H  
ATOM   1334  HE1 HIS A  91      14.738  12.670  -4.421  1.00  0.00           H  
ATOM   1336  N   GLN A  92       9.653  15.005  -0.834  1.00  0.00           N  
ATOM   1338  CA  GLN A  92       8.498  15.427  -1.615  1.00  0.00           C  
ATOM   1340  C   GLN A  92       8.818  16.715  -2.373  1.00  0.00           C  
ATOM   1344  O   GLN A  92       9.280  17.694  -1.787  1.00  0.00           O  
ATOM   1341  CB  GLN A  92       7.283  15.552  -0.686  1.00  0.00           C  
ATOM   1345  CG  GLN A  92       5.999  15.924  -1.444  1.00  0.00           C  
ATOM   1348  CD  GLN A  92       4.760  15.899  -0.552  1.00  0.00           C  
ATOM   1349  NE2 GLN A  92       3.745  16.670  -0.863  1.00  0.00           N  
ATOM   1352  OE1 GLN A  92       4.670  15.183   0.429  1.00  0.00           O  
ATOM   1337  H   GLN A  92       9.963  15.615  -0.091  1.00  0.00           H  
ATOM   1339  HA  GLN A  92       8.260  14.659  -2.350  1.00  0.00           H  
ATOM   1342  HB2 GLN A  92       7.479  16.308   0.074  1.00  0.00           H  
ATOM   1343  HB3 GLN A  92       7.137  14.593  -0.189  1.00  0.00           H  
ATOM   1346  HG2 GLN A  92       5.837  15.223  -2.263  1.00  0.00           H  
ATOM   1347  HG3 GLN A  92       6.111  16.925  -1.862  1.00  0.00           H  
ATOM   1350 HE21 GLN A  92       3.784  17.260  -1.682  1.00  0.00           H  
ATOM   1351 HE22 GLN A  92       2.922  16.579  -0.284  1.00  0.00           H  
ATOM   1353  N   VAL A  93       8.524  16.732  -3.672  1.00  0.00           N  
ATOM   1355  CA  VAL A  93       8.566  17.927  -4.520  1.00  0.00           C  
ATOM   1357  C   VAL A  93       7.159  18.176  -5.047  1.00  0.00           C  
ATOM   1360  O   VAL A  93       6.640  17.414  -5.862  1.00  0.00           O  
ATOM   1358  CB  VAL A  93       9.581  17.793  -5.672  1.00  0.00           C  
ATOM   1361  CG1 VAL A  93       9.700  19.116  -6.442  1.00  0.00           C  
ATOM   1365  CG2 VAL A  93      10.975  17.410  -5.166  1.00  0.00           C  
ATOM   1354  H   VAL A  93       8.150  15.885  -4.076  1.00  0.00           H  
ATOM   1356  HA  VAL A  93       8.870  18.782  -3.916  1.00  0.00           H  
ATOM   1359  HB  VAL A  93       9.243  17.026  -6.368  1.00  0.00           H  
ATOM   1362 HG11 VAL A  93      10.019  19.913  -5.770  1.00  0.00           H  
ATOM   1363 HG12 VAL A  93       8.743  19.372  -6.898  1.00  0.00           H  
ATOM   1364 HG13 VAL A  93      10.436  19.004  -7.238  1.00  0.00           H  
ATOM   1366 HG21 VAL A  93      10.946  16.397  -4.764  1.00  0.00           H  
ATOM   1367 HG22 VAL A  93      11.306  18.101  -4.391  1.00  0.00           H  
ATOM   1368 HG23 VAL A  93      11.690  17.414  -5.988  1.00  0.00           H  
ATOM   1369  N   ARG A  94       6.523  19.260  -4.587  1.00  0.00           N  
ATOM   1371  CA  ARG A  94       5.104  19.554  -4.864  1.00  0.00           C  
ATOM   1373  C   ARG A  94       4.212  18.378  -4.437  1.00  0.00           C  
ATOM   1377  O   ARG A  94       4.163  18.072  -3.253  1.00  0.00           O  
ATOM   1374  CB  ARG A  94       4.902  19.993  -6.331  1.00  0.00           C  
ATOM   1378  CG  ARG A  94       5.730  21.217  -6.737  1.00  0.00           C  
ATOM   1381  CD  ARG A  94       5.494  21.496  -8.224  1.00  0.00           C  
ATOM   1384  NE  ARG A  94       6.190  22.717  -8.664  1.00  0.00           N  
ATOM   1392  CZ  ARG A  94       6.208  23.197  -9.895  1.00  0.00           C  
ATOM   1386  NH1 ARG A  94       5.609  22.591 -10.883  1.00  0.00           N1+
ATOM   1389  NH2 ARG A  94       6.834  24.309 -10.158  1.00  0.00           N  
ATOM   1370  H   ARG A  94       6.988  19.789  -3.863  1.00  0.00           H  
ATOM   1372  HA  ARG A  94       4.792  20.378  -4.222  1.00  0.00           H  
ATOM   1375  HB2 ARG A  94       3.849  20.231  -6.477  1.00  0.00           H  
ATOM   1376  HB3 ARG A  94       5.159  19.171  -6.998  1.00  0.00           H  
ATOM   1379  HG2 ARG A  94       5.420  22.077  -6.143  1.00  0.00           H  
ATOM   1380  HG3 ARG A  94       6.791  21.028  -6.575  1.00  0.00           H  
ATOM   1382  HD2 ARG A  94       4.424  21.612  -8.395  1.00  0.00           H  
ATOM   1383  HD3 ARG A  94       5.852  20.642  -8.799  1.00  0.00           H  
ATOM   1385  HE  ARG A  94       6.688  23.239  -7.957  1.00  0.00           H  
ATOM   1387 HH11 ARG A  94       5.129  21.721 -10.703  1.00  0.00           H  
ATOM   1388 HH12 ARG A  94       5.633  22.971 -11.819  1.00  0.00           H  
ATOM   1390 HH21 ARG A  94       6.848  24.672 -11.100  1.00  0.00           H  
ATOM   1391 HH22 ARG A  94       7.310  24.813  -9.423  1.00  0.00           H  
ATOM   1393  N   ASN A  95       3.550  17.714  -5.383  1.00  0.00           N  
ATOM   1395  CA  ASN A  95       2.645  16.585  -5.146  1.00  0.00           C  
ATOM   1397  C   ASN A  95       3.286  15.243  -5.538  1.00  0.00           C  
ATOM   1401  O   ASN A  95       2.581  14.283  -5.826  1.00  0.00           O  
ATOM   1398  CB  ASN A  95       1.316  16.849  -5.877  1.00  0.00           C  
ATOM   1402  CG  ASN A  95       0.617  18.110  -5.408  1.00  0.00           C  
ATOM   1403  ND2 ASN A  95      -0.212  18.694  -6.241  1.00  0.00           N  
ATOM   1406  OD1 ASN A  95       0.807  18.605  -4.313  1.00  0.00           O  
ATOM   1394  H   ASN A  95       3.721  17.978  -6.343  1.00  0.00           H  
ATOM   1396  HA  ASN A  95       2.428  16.516  -4.080  1.00  0.00           H  
ATOM   1399  HB2 ASN A  95       1.501  16.912  -6.949  1.00  0.00           H  
ATOM   1400  HB3 ASN A  95       0.633  16.018  -5.706  1.00  0.00           H  
ATOM   1404 HD21 ASN A  95      -0.718  19.485  -5.871  1.00  0.00           H  
ATOM   1405 HD22 ASN A  95      -0.467  18.235  -7.104  1.00  0.00           H  
ATOM   1407  N   VAL A  96       4.615  15.176  -5.607  1.00  0.00           N  
ATOM   1409  CA  VAL A  96       5.333  13.967  -6.015  1.00  0.00           C  
ATOM   1411  C   VAL A  96       6.328  13.584  -4.935  1.00  0.00           C  
ATOM   1414  O   VAL A  96       7.139  14.411  -4.520  1.00  0.00           O  
ATOM   1412  CB  VAL A  96       6.030  14.156  -7.372  1.00  0.00           C  
ATOM   1415  CG1 VAL A  96       6.520  12.802  -7.879  1.00  0.00           C  
ATOM   1419  CG2 VAL A  96       5.091  14.754  -8.426  1.00  0.00           C  
ATOM   1408  H   VAL A  96       5.173  15.991  -5.396  1.00  0.00           H  
ATOM   1410  HA  VAL A  96       4.627  13.144  -6.128  1.00  0.00           H  
ATOM   1413  HB  VAL A  96       6.884  14.824  -7.261  1.00  0.00           H  
ATOM   1416 HG11 VAL A  96       7.270  12.407  -7.194  1.00  0.00           H  
ATOM   1417 HG12 VAL A  96       6.979  12.915  -8.861  1.00  0.00           H  
ATOM   1418 HG13 VAL A  96       5.686  12.104  -7.948  1.00  0.00           H  
ATOM   1420 HG21 VAL A  96       4.887  15.799  -8.190  1.00  0.00           H  
ATOM   1421 HG22 VAL A  96       5.553  14.709  -9.413  1.00  0.00           H  
ATOM   1422 HG23 VAL A  96       4.154  14.199  -8.435  1.00  0.00           H  
ATOM   1423  N   ILE A  97       6.259  12.338  -4.477  1.00  0.00           N  
ATOM   1425  CA  ILE A  97       7.175  11.772  -3.488  1.00  0.00           C  
ATOM   1427  C   ILE A  97       8.175  10.877  -4.206  1.00  0.00           C  
ATOM   1430  O   ILE A  97       7.800  10.002  -4.987  1.00  0.00           O  
ATOM   1428  CB  ILE A  97       6.425  11.020  -2.370  1.00  0.00           C  
ATOM   1431  CG1 ILE A  97       5.382  11.949  -1.711  1.00  0.00           C  
ATOM   1434  CG2 ILE A  97       7.431  10.505  -1.323  1.00  0.00           C  
ATOM   1438  CD1 ILE A  97       4.531  11.241  -0.661  1.00  0.00           C  
ATOM   1424  H   ILE A  97       5.552  11.727  -4.860  1.00  0.00           H  
ATOM   1426  HA  ILE A  97       7.731  12.580  -3.013  1.00  0.00           H  
ATOM   1429  HB  ILE A  97       5.906  10.167  -2.806  1.00  0.00           H  
ATOM   1432 HG12 ILE A  97       5.884  12.799  -1.248  1.00  0.00           H  
ATOM   1433 HG13 ILE A  97       4.696  12.327  -2.469  1.00  0.00           H  
ATOM   1435 HG21 ILE A  97       7.954  11.339  -0.856  1.00  0.00           H  
ATOM   1436 HG22 ILE A  97       6.918   9.926  -0.555  1.00  0.00           H  
ATOM   1437 HG23 ILE A  97       8.161   9.838  -1.782  1.00  0.00           H  
ATOM   1439 HD11 ILE A  97       5.120  11.025   0.231  1.00  0.00           H  
ATOM   1440 HD12 ILE A  97       3.703  11.890  -0.377  1.00  0.00           H  
ATOM   1441 HD13 ILE A  97       4.156  10.309  -1.085  1.00  0.00           H  
ATOM   1442  N   TYR A  98       9.448  11.092  -3.915  1.00  0.00           N  
ATOM   1444  CA  TYR A  98      10.557  10.315  -4.436  1.00  0.00           C  
ATOM   1446  C   TYR A  98      11.159   9.497  -3.308  1.00  0.00           C  
ATOM   1450  O   TYR A  98      11.303   9.985  -2.185  1.00  0.00           O  
ATOM   1447  CB  TYR A  98      11.593  11.252  -5.055  1.00  0.00           C  
ATOM   1451  CG  TYR A  98      11.051  12.048  -6.222  1.00  0.00           C  
ATOM   1452  CD1 TYR A  98      11.151  11.540  -7.531  1.00  0.00           C  
ATOM   1454  CD2 TYR A  98      10.399  13.274  -5.988  1.00  0.00           C  
ATOM   1456  CE1 TYR A  98      10.609  12.264  -8.611  1.00  0.00           C  
ATOM   1458  CE2 TYR A  98       9.842  13.989  -7.062  1.00  0.00           C  
ATOM   1462  CZ  TYR A  98       9.952  13.490  -8.374  1.00  0.00           C  
ATOM   1460  OH  TYR A  98       9.416  14.184  -9.412  1.00  0.00           O  
ATOM   1443  H   TYR A  98       9.673  11.802  -3.233  1.00  0.00           H  
ATOM   1445  HA  TYR A  98      10.205   9.635  -5.212  1.00  0.00           H  
ATOM   1448  HB2 TYR A  98      11.933  11.941  -4.282  1.00  0.00           H  
ATOM   1449  HB3 TYR A  98      12.453  10.669  -5.384  1.00  0.00           H  
ATOM   1453  HD1 TYR A  98      11.631  10.587  -7.699  1.00  0.00           H  
ATOM   1455  HD2 TYR A  98      10.321  13.654  -4.980  1.00  0.00           H  
ATOM   1457  HE1 TYR A  98      10.677  11.873  -9.615  1.00  0.00           H  
ATOM   1459  HE2 TYR A  98       9.315  14.915  -6.887  1.00  0.00           H  
ATOM   1461  HH  TYR A  98       9.516  13.702 -10.237  1.00  0.00           H  
ATOM   1463  N   CYS A  99      11.523   8.259  -3.621  1.00  0.00           N  
ATOM   1465  CA  CYS A  99      12.385   7.488  -2.753  1.00  0.00           C  
ATOM   1467  C   CYS A  99      13.846   7.759  -3.113  1.00  0.00           C  
ATOM   1471  O   CYS A  99      14.229   7.704  -4.283  1.00  0.00           O  
ATOM   1468  CB  CYS A  99      12.030   6.011  -2.856  1.00  0.00           C  
ATOM   1472  SG  CYS A  99      12.894   5.053  -1.604  1.00  0.00           S  
ATOM   1464  H   CYS A  99      11.418   7.940  -4.574  1.00  0.00           H  
ATOM   1466  HA  CYS A  99      12.227   7.802  -1.721  1.00  0.00           H  
ATOM   1469  HB2 CYS A  99      10.956   5.880  -2.725  1.00  0.00           H  
ATOM   1470  HB3 CYS A  99      12.317   5.658  -3.846  1.00  0.00           H  
ATOM   1473  N   ASP A 100      14.651   8.052  -2.102  1.00  0.00           N  
ATOM   1475  CA  ASP A 100      16.071   8.320  -2.248  1.00  0.00           C  
ATOM   1477  C   ASP A 100      16.883   7.044  -2.050  1.00  0.00           C  
ATOM   1481  O   ASP A 100      16.542   6.170  -1.248  1.00  0.00           O  
ATOM   1478  CB  ASP A 100      16.504   9.421  -1.276  1.00  0.00           C  
ATOM   1482  CG  ASP A 100      15.823  10.740  -1.614  1.00  0.00           C  
ATOM   1483  OD1 ASP A 100      15.922  11.157  -2.788  1.00  0.00           O  
ATOM   1484  OD2 ASP A 100      15.192  11.347  -0.717  1.00  0.00           O1-
ATOM   1474  H   ASP A 100      14.286   8.025  -1.161  1.00  0.00           H  
ATOM   1476  HA  ASP A 100      16.261   8.683  -3.258  1.00  0.00           H  
ATOM   1479  HB2 ASP A 100      16.263   9.125  -0.255  1.00  0.00           H  
ATOM   1480  HB3 ASP A 100      17.583   9.558  -1.347  1.00  0.00           H  
ATOM   1485  N   ALA A 101      17.994   6.949  -2.778  1.00  0.00           N  
ATOM   1487  CA  ALA A 101      19.010   5.955  -2.467  1.00  0.00           C  
ATOM   1489  C   ALA A 101      19.599   6.258  -1.086  1.00  0.00           C  
ATOM   1494  O   ALA A 101      19.830   7.421  -0.746  1.00  0.00           O  
ATOM   1490  CB  ALA A 101      20.043   5.905  -3.597  1.00  0.00           C  
ATOM   1486  H   ALA A 101      18.255   7.732  -3.361  1.00  0.00           H  
ATOM   1488  HA  ALA A 101      18.547   4.972  -2.389  1.00  0.00           H  
ATOM   1491  HB1 ALA A 101      20.794   5.149  -3.367  1.00  0.00           H  
ATOM   1492  HB2 ALA A 101      20.537   6.872  -3.686  1.00  0.00           H  
ATOM   1493  HB3 ALA A 101      19.555   5.653  -4.538  1.00  0.00           H  
ATOM   1495  N   ALA A 102      19.766   5.202  -0.286  1.00  0.00           N  
ATOM   1497  CA  ALA A 102      20.394   5.285   1.028  1.00  0.00           C  
ATOM   1499  C   ALA A 102      21.832   5.811   0.928  1.00  0.00           C  
ATOM   1504  O   ALA A 102      22.528   5.422  -0.038  1.00  0.00           O  
ATOM   1500  CB  ALA A 102      20.342   3.909   1.705  1.00  0.00           C  
ATOM   1505  OXT ALA A 102      22.183   6.555   1.872  1.00  0.00           O1-
ATOM   1496  H   ALA A 102      19.610   4.283  -0.675  1.00  0.00           H  
ATOM   1498  HA  ALA A 102      19.846   6.010   1.630  1.00  0.00           H  
ATOM   1501  HB1 ALA A 102      19.324   3.521   1.730  1.00  0.00           H  
ATOM   1502  HB2 ALA A 102      20.975   3.216   1.152  1.00  0.00           H  
ATOM   1503  HB3 ALA A 102      20.731   3.995   2.720  1.00  0.00           H  
TER   
END
