# Supplementary material for: The structural repertoire of Fusarium oxysporum f. sp. lycopersici effectors revealed by experimental and computational studies
Source: eLife. 2024 Feb 27;12:RP89280. doi: 10.7554/eLife.89280 (PMC10942635; doi:10.7554/eLife.89280)
Supplement: Source data 1. [file elife-89280-data1.zip › AlphaFold pdb files/SIX13_AF.pdb]

ATOM      1  N   GLN A   1      25.102  13.631 -25.458  1.00  0.00           N  
ATOM      5  CA  GLN A   1      24.283  13.596 -24.231  1.00  0.00           C  
ATOM      7  C   GLN A   1      24.830  12.412 -23.433  1.00  0.00           C  
ATOM     11  O   GLN A   1      25.745  11.769 -23.933  1.00  0.00           O  
ATOM      8  CB  GLN A   1      22.791  13.541 -24.623  1.00  0.00           C  
ATOM     12  CG  GLN A   1      22.235  14.963 -24.875  1.00  0.00           C  
ATOM     15  CD  GLN A   1      21.031  15.016 -25.818  1.00  0.00           C  
ATOM     16  NE2 GLN A   1      20.084  15.901 -25.603  1.00  0.00           N  
ATOM     19  OE1 GLN A   1      20.948  14.321 -26.809  1.00  0.00           O  
ATOM      2  H   GLN A   1      24.850  14.397 -26.067  1.00  0.00           H  
ATOM      6  HA  GLN A   1      24.463  14.489 -23.632  1.00  0.00           H  
ATOM      9  HB2 GLN A   1      22.682  12.925 -25.516  1.00  0.00           H  
ATOM     10  HB3 GLN A   1      22.214  13.081 -23.821  1.00  0.00           H  
ATOM     13  HG2 GLN A   1      21.964  15.403 -23.916  1.00  0.00           H  
ATOM     14  HG3 GLN A   1      23.009  15.588 -25.319  1.00  0.00           H  
ATOM     17 HE21 GLN A   1      19.325  15.874 -26.268  1.00  0.00           H  
ATOM     18 HE22 GLN A   1      20.091  16.496 -24.787  1.00  0.00           H  
ATOM      3  H2  GLN A   1      24.961  12.749 -25.929  1.00  0.00           H  
ATOM      4  H3  GLN A   1      26.080  13.650 -25.206  1.00  0.00           H  
ATOM     20  N   ASP A   2      24.454  12.172 -22.180  1.00  0.00           N  
ATOM     22  CA  ASP A   2      25.023  11.023 -21.450  1.00  0.00           C  
ATOM     24  C   ASP A   2      24.341   9.741 -21.949  1.00  0.00           C  
ATOM     28  O   ASP A   2      23.374   9.255 -21.367  1.00  0.00           O  
ATOM     25  CB  ASP A   2      24.942  11.241 -19.932  1.00  0.00           C  
ATOM     29  CG  ASP A   2      25.888  12.350 -19.449  1.00  0.00           C  
ATOM     30  OD1 ASP A   2      26.980  12.501 -20.042  1.00  0.00           O  
ATOM     31  OD2 ASP A   2      25.496  13.064 -18.501  1.00  0.00           O1-
ATOM     21  H   ASP A   2      23.749  12.722 -21.711  1.00  0.00           H  
ATOM     23  HA  ASP A   2      26.081  10.925 -21.689  1.00  0.00           H  
ATOM     26  HB2 ASP A   2      23.915  11.480 -19.656  1.00  0.00           H  
ATOM     27  HB3 ASP A   2      25.223  10.315 -19.431  1.00  0.00           H  
ATOM     32  N   ASP A   3      24.785   9.275 -23.120  1.00  0.00           N  
ATOM     34  CA  ASP A   3      23.985   8.448 -24.029  1.00  0.00           C  
ATOM     36  C   ASP A   3      23.657   7.062 -23.445  1.00  0.00           C  
ATOM     40  O   ASP A   3      22.602   6.503 -23.742  1.00  0.00           O  
ATOM     37  CB  ASP A   3      24.708   8.348 -25.390  1.00  0.00           C  
ATOM     41  CG  ASP A   3      24.925   9.699 -26.112  1.00  0.00           C  
ATOM     42  OD1 ASP A   3      24.150  10.668 -25.894  1.00  0.00           O  
ATOM     43  OD2 ASP A   3      25.882   9.789 -26.910  1.00  0.00           O1-
ATOM     33  H   ASP A   3      25.525   9.808 -23.553  1.00  0.00           H  
ATOM     35  HA  ASP A   3      23.032   8.949 -24.198  1.00  0.00           H  
ATOM     38  HB2 ASP A   3      25.674   7.867 -25.237  1.00  0.00           H  
ATOM     39  HB3 ASP A   3      24.119   7.705 -26.045  1.00  0.00           H  
ATOM     44  N   GLU A   4      24.513   6.541 -22.561  1.00  0.00           N  
ATOM     46  CA  GLU A   4      24.342   5.208 -21.977  1.00  0.00           C  
ATOM     48  C   GLU A   4      23.545   5.184 -20.665  1.00  0.00           C  
ATOM     52  O   GLU A   4      22.914   4.179 -20.340  1.00  0.00           O  
ATOM     49  CB  GLU A   4      25.711   4.568 -21.730  1.00  0.00           C  
ATOM     53  CG  GLU A   4      26.529   4.306 -23.003  1.00  0.00           C  
ATOM     56  CD  GLU A   4      27.805   3.504 -22.697  1.00  0.00           C  
ATOM     57  OE1 GLU A   4      28.312   2.827 -23.619  1.00  0.00           O  
ATOM     58  OE2 GLU A   4      28.255   3.519 -21.524  1.00  0.00           O1-
ATOM     45  H   GLU A   4      25.368   7.050 -22.387  1.00  0.00           H  
ATOM     47  HA  GLU A   4      23.796   4.592 -22.691  1.00  0.00           H  
ATOM     50  HB2 GLU A   4      26.282   5.218 -21.067  1.00  0.00           H  
ATOM     51  HB3 GLU A   4      25.548   3.618 -21.222  1.00  0.00           H  
ATOM     54  HG2 GLU A   4      25.913   3.750 -23.710  1.00  0.00           H  
ATOM     55  HG3 GLU A   4      26.803   5.258 -23.458  1.00  0.00           H  
ATOM     59  N   HIS A   5      23.571   6.275 -19.895  1.00  0.00           N  
ATOM     61  CA  HIS A   5      23.024   6.337 -18.534  1.00  0.00           C  
ATOM     63  C   HIS A   5      22.084   7.540 -18.394  1.00  0.00           C  
ATOM     67  O   HIS A   5      22.400   8.507 -17.696  1.00  0.00           O  
ATOM     64  CB  HIS A   5      24.155   6.374 -17.501  1.00  0.00           C  
ATOM     68  CG  HIS A   5      25.045   5.165 -17.525  1.00  0.00           C  
ATOM     69  CD2 HIS A   5      24.864   3.994 -16.841  1.00  0.00           C  
ATOM     71  ND1 HIS A   5      26.207   5.039 -18.247  1.00  0.00           N  
ATOM     73  CE1 HIS A   5      26.716   3.822 -18.010  1.00  0.00           C  
ATOM     75  NE2 HIS A   5      25.948   3.155 -17.129  1.00  0.00           N  
ATOM     60  H   HIS A   5      23.973   7.113 -20.289  1.00  0.00           H  
ATOM     62  HA  HIS A   5      22.445   5.437 -18.328  1.00  0.00           H  
ATOM     65  HB2 HIS A   5      24.766   7.262 -17.666  1.00  0.00           H  
ATOM     66  HB3 HIS A   5      23.714   6.448 -16.507  1.00  0.00           H  
ATOM     72  HD1 HIS A   5      26.558   5.684 -18.941  1.00  0.00           H  
ATOM     70  HD2 HIS A   5      24.033   3.764 -16.191  1.00  0.00           H  
ATOM     74  HE1 HIS A   5      27.592   3.421 -18.497  1.00  0.00           H  
ATOM     76  N   PRO A   6      20.902   7.498 -19.027  1.00  0.00           N  
ATOM     77  CA  PRO A   6      20.039   8.670 -19.162  1.00  0.00           C  
ATOM     79  C   PRO A   6      19.466   9.178 -17.826  1.00  0.00           C  
ATOM     83  O   PRO A   6      19.005  10.312 -17.749  1.00  0.00           O  
ATOM     80  CB  PRO A   6      18.949   8.220 -20.138  1.00  0.00           C  
ATOM     84  CG  PRO A   6      18.870   6.707 -19.929  1.00  0.00           C  
ATOM     87  CD  PRO A   6      20.330   6.343 -19.703  1.00  0.00           C  
ATOM     78  HA  PRO A   6      20.606   9.485 -19.611  1.00  0.00           H  
ATOM     81  HB2 PRO A   6      17.996   8.713 -19.949  1.00  0.00           H  
ATOM     82  HB3 PRO A   6      19.277   8.423 -21.157  1.00  0.00           H  
ATOM     85  HG2 PRO A   6      18.290   6.485 -19.033  1.00  0.00           H  
ATOM     86  HG3 PRO A   6      18.468   6.186 -20.798  1.00  0.00           H  
ATOM     88  HD2 PRO A   6      20.404   5.437 -19.102  1.00  0.00           H  
ATOM     89  HD3 PRO A   6      20.826   6.203 -20.663  1.00  0.00           H  
ATOM     90  N   ASN A   7      19.503   8.359 -16.769  1.00  0.00           N  
ATOM     92  CA  ASN A   7      19.075   8.721 -15.410  1.00  0.00           C  
ATOM     94  C   ASN A   7      20.250   8.760 -14.414  1.00  0.00           C  
ATOM     98  O   ASN A   7      20.051   8.666 -13.205  1.00  0.00           O  
ATOM     95  CB  ASN A   7      17.921   7.800 -14.979  1.00  0.00           C  
ATOM     99  CG  ASN A   7      16.751   7.925 -15.934  1.00  0.00           C  
ATOM    100  ND2 ASN A   7      16.523   6.940 -16.770  1.00  0.00           N  
ATOM    103  OD1 ASN A   7      16.077   8.937 -15.997  1.00  0.00           O  
ATOM     91  H   ASN A   7      19.920   7.449 -16.903  1.00  0.00           H  
ATOM     93  HA  ASN A   7      18.684   9.738 -15.427  1.00  0.00           H  
ATOM     96  HB2 ASN A   7      17.576   8.086 -13.986  1.00  0.00           H  
ATOM     97  HB3 ASN A   7      18.265   6.766 -14.939  1.00  0.00           H  
ATOM    101 HD21 ASN A   7      17.123   6.127 -16.739  1.00  0.00           H  
ATOM    102 HD22 ASN A   7      15.919   7.149 -17.551  1.00  0.00           H  
ATOM    104  N   GLY A   8      21.478   8.879 -14.924  1.00  0.00           N  
ATOM    106  CA  GLY A   8      22.710   8.804 -14.149  1.00  0.00           C  
ATOM    109  C   GLY A   8      23.198   7.366 -13.921  1.00  0.00           C  
ATOM    110  O   GLY A   8      22.465   6.403 -14.172  1.00  0.00           O  
ATOM    105  H   GLY A   8      21.575   8.955 -15.926  1.00  0.00           H  
ATOM    107  HA2 GLY A   8      22.573   9.285 -13.180  1.00  0.00           H  
ATOM    108  HA3 GLY A   8      23.471   9.352 -14.703  1.00  0.00           H  
ATOM    111  N   PRO A   9      24.448   7.198 -13.453  1.00  0.00           N  
ATOM    112  CA  PRO A   9      25.055   5.884 -13.277  1.00  0.00           C  
ATOM    114  C   PRO A   9      24.280   5.037 -12.267  1.00  0.00           C  
ATOM    118  O   PRO A   9      24.111   5.423 -11.109  1.00  0.00           O  
ATOM    115  CB  PRO A   9      26.496   6.138 -12.815  1.00  0.00           C  
ATOM    119  CG  PRO A   9      26.778   7.567 -13.273  1.00  0.00           C  
ATOM    122  CD  PRO A   9      25.416   8.243 -13.160  1.00  0.00           C  
ATOM    113  HA  PRO A   9      25.075   5.380 -14.243  1.00  0.00           H  
ATOM    116  HB2 PRO A   9      26.565   6.097 -11.728  1.00  0.00           H  
ATOM    117  HB3 PRO A   9      27.190   5.429 -13.264  1.00  0.00           H  
ATOM    120  HG2 PRO A   9      27.095   7.559 -14.316  1.00  0.00           H  
ATOM    121  HG3 PRO A   9      27.526   8.056 -12.649  1.00  0.00           H  
ATOM    123  HD2 PRO A   9      25.366   9.071 -13.867  1.00  0.00           H  
ATOM    124  HD3 PRO A   9      25.264   8.603 -12.143  1.00  0.00           H  
ATOM    125  N   CYS A  10      23.850   3.850 -12.684  1.00  0.00           N  
ATOM    127  CA  CYS A  10      23.311   2.851 -11.774  1.00  0.00           C  
ATOM    129  C   CYS A  10      24.453   1.932 -11.271  1.00  0.00           C  
ATOM    133  O   CYS A  10      25.124   1.274 -12.067  1.00  0.00           O  
ATOM    130  CB  CYS A  10      22.176   2.088 -12.453  1.00  0.00           C  
ATOM    134  SG  CYS A  10      22.579   1.511 -14.112  1.00  0.00           S  
ATOM    126  H   CYS A  10      23.980   3.591 -13.652  1.00  0.00           H  
ATOM    128  HA  CYS A  10      22.850   3.379 -10.939  1.00  0.00           H  
ATOM    131  HB2 CYS A  10      21.307   2.742 -12.525  1.00  0.00           H  
ATOM    132  HB3 CYS A  10      21.918   1.226 -11.838  1.00  0.00           H  
ATOM    135  N   PRO A  11      24.713   1.856  -9.957  1.00  0.00           N  
ATOM    136  CA  PRO A  11      25.676   0.948  -9.359  1.00  0.00           C  
ATOM    138  C   PRO A  11      25.251  -0.511  -9.553  1.00  0.00           C  
ATOM    142  O   PRO A  11      24.071  -0.859  -9.502  1.00  0.00           O  
ATOM    139  CB  PRO A  11      25.746   1.331  -7.877  1.00  0.00           C  
ATOM    143  CG  PRO A  11      24.357   1.885  -7.603  1.00  0.00           C  
ATOM    146  CD  PRO A  11      23.983   2.539  -8.935  1.00  0.00           C  
ATOM    137  HA  PRO A  11      26.653   1.099  -9.819  1.00  0.00           H  
ATOM    140  HB2 PRO A  11      26.483   2.123  -7.742  1.00  0.00           H  
ATOM    141  HB3 PRO A  11      25.979   0.481  -7.235  1.00  0.00           H  
ATOM    144  HG2 PRO A  11      23.672   1.064  -7.391  1.00  0.00           H  
ATOM    145  HG3 PRO A  11      24.363   2.604  -6.784  1.00  0.00           H  
ATOM    147  HD2 PRO A  11      24.233   3.599  -8.928  1.00  0.00           H  
ATOM    148  HD3 PRO A  11      22.930   2.372  -9.164  1.00  0.00           H  
ATOM    149  N   ARG A  12      26.245  -1.391  -9.698  1.00  0.00           N  
ATOM    151  CA  ARG A  12      26.064  -2.847  -9.850  1.00  0.00           C  
ATOM    153  C   ARG A  12      25.820  -3.589  -8.521  1.00  0.00           C  
ATOM    157  O   ARG A  12      26.008  -4.797  -8.461  1.00  0.00           O  
ATOM    154  CB  ARG A  12      27.237  -3.438 -10.659  1.00  0.00           C  
ATOM    158  CG  ARG A  12      27.246  -2.971 -12.123  1.00  0.00           C  
ATOM    161  CD  ARG A  12      28.346  -3.701 -12.906  1.00  0.00           C  
ATOM    164  NE  ARG A  12      28.322  -3.351 -14.340  1.00  0.00           N  
ATOM    172  CZ  ARG A  12      29.128  -3.818 -15.279  1.00  0.00           C  
ATOM    166  NH1 ARG A  12      30.085  -4.664 -15.009  1.00  0.00           N1+
ATOM    169  NH2 ARG A  12      28.988  -3.438 -16.517  1.00  0.00           N  
ATOM    150  H   ARG A  12      27.187  -1.026  -9.710  1.00  0.00           H  
ATOM    152  HA  ARG A  12      25.149  -3.017 -10.417  1.00  0.00           H  
ATOM    155  HB2 ARG A  12      27.150  -4.525 -10.665  1.00  0.00           H  
ATOM    156  HB3 ARG A  12      28.180  -3.177 -10.180  1.00  0.00           H  
ATOM    159  HG2 ARG A  12      27.420  -1.896 -12.170  1.00  0.00           H  
ATOM    160  HG3 ARG A  12      26.279  -3.193 -12.575  1.00  0.00           H  
ATOM    162  HD2 ARG A  12      28.196  -4.775 -12.797  1.00  0.00           H  
ATOM    163  HD3 ARG A  12      29.313  -3.435 -12.480  1.00  0.00           H  
ATOM    165  HE  ARG A  12      27.620  -2.686 -14.633  1.00  0.00           H  
ATOM    167 HH11 ARG A  12      30.687  -5.005 -15.745  1.00  0.00           H  
ATOM    168 HH12 ARG A  12      30.204  -4.977 -14.055  1.00  0.00           H  
ATOM    170 HH21 ARG A  12      28.281  -2.762 -16.768  1.00  0.00           H  
ATOM    171 HH22 ARG A  12      29.610  -3.772 -17.239  1.00  0.00           H  
ATOM    173  N   GLY A  13      25.422  -2.885  -7.462  1.00  0.00           N  
ATOM    175  CA  GLY A  13      25.337  -3.424  -6.098  1.00  0.00           C  
ATOM    178  C   GLY A  13      26.411  -2.863  -5.165  1.00  0.00           C  
ATOM    179  O   GLY A  13      27.421  -2.309  -5.601  1.00  0.00           O  
ATOM    174  H   GLY A  13      25.206  -1.909  -7.610  1.00  0.00           H  
ATOM    176  HA2 GLY A  13      24.355  -3.205  -5.679  1.00  0.00           H  
ATOM    177  HA3 GLY A  13      25.437  -4.509  -6.109  1.00  0.00           H  
ATOM    180  N   GLY A  14      26.177  -2.969  -3.857  1.00  0.00           N  
ATOM    182  CA  GLY A  14      27.103  -2.506  -2.825  1.00  0.00           C  
ATOM    185  C   GLY A  14      26.513  -2.634  -1.423  1.00  0.00           C  
ATOM    186  O   GLY A  14      25.397  -3.107  -1.248  1.00  0.00           O  
ATOM    181  H   GLY A  14      25.304  -3.374  -3.552  1.00  0.00           H  
ATOM    183  HA2 GLY A  14      28.019  -3.095  -2.878  1.00  0.00           H  
ATOM    184  HA3 GLY A  14      27.354  -1.461  -3.010  1.00  0.00           H  
ATOM    187  N   ARG A  15      27.235  -2.174  -0.394  1.00  0.00           N  
ATOM    189  CA  ARG A  15      26.793  -2.314   1.011  1.00  0.00           C  
ATOM    191  C   ARG A  15      25.413  -1.699   1.291  1.00  0.00           C  
ATOM    195  O   ARG A  15      24.718  -2.163   2.186  1.00  0.00           O  
ATOM    192  CB  ARG A  15      27.867  -1.720   1.938  1.00  0.00           C  
ATOM    196  CG  ARG A  15      27.546  -1.939   3.425  1.00  0.00           C  
ATOM    199  CD  ARG A  15      28.660  -1.390   4.317  1.00  0.00           C  
ATOM    202  NE  ARG A  15      28.302  -1.519   5.741  1.00  0.00           N  
ATOM    210  CZ  ARG A  15      28.992  -1.053   6.767  1.00  0.00           C  
ATOM    204  NH1 ARG A  15      30.114  -0.407   6.609  1.00  0.00           N1+
ATOM    207  NH2 ARG A  15      28.561  -1.232   7.984  1.00  0.00           N  
ATOM    188  H   ARG A  15      28.156  -1.808  -0.587  1.00  0.00           H  
ATOM    190  HA  ARG A  15      26.682  -3.377   1.227  1.00  0.00           H  
ATOM    193  HB2 ARG A  15      27.957  -0.651   1.745  1.00  0.00           H  
ATOM    194  HB3 ARG A  15      28.822  -2.194   1.715  1.00  0.00           H  
ATOM    197  HG2 ARG A  15      27.419  -3.004   3.617  1.00  0.00           H  
ATOM    198  HG3 ARG A  15      26.625  -1.417   3.684  1.00  0.00           H  
ATOM    200  HD2 ARG A  15      28.816  -0.340   4.073  1.00  0.00           H  
ATOM    201  HD3 ARG A  15      29.578  -1.943   4.115  1.00  0.00           H  
ATOM    203  HE  ARG A  15      27.445  -2.012   5.946  1.00  0.00           H  
ATOM    205 HH11 ARG A  15      30.631  -0.062   7.405  1.00  0.00           H  
ATOM    206 HH12 ARG A  15      30.470  -0.270   5.674  1.00  0.00           H  
ATOM    208 HH21 ARG A  15      29.092  -0.880   8.769  1.00  0.00           H  
ATOM    209 HH22 ARG A  15      27.702  -1.736   8.150  1.00  0.00           H  
ATOM    211  N   LEU A  16      25.050  -0.639   0.568  1.00  0.00           N  
ATOM    213  CA  LEU A  16      23.790   0.085   0.762  1.00  0.00           C  
ATOM    215  C   LEU A  16      22.671  -0.376  -0.179  1.00  0.00           C  
ATOM    219  O   LEU A  16      21.512  -0.107   0.115  1.00  0.00           O  
ATOM    216  CB  LEU A  16      24.045   1.596   0.609  1.00  0.00           C  
ATOM    220  CG  LEU A  16      25.005   2.202   1.650  1.00  0.00           C  
ATOM    222  CD1 LEU A  16      25.232   3.680   1.340  1.00  0.00           C  
ATOM    226  CD2 LEU A  16      24.466   2.089   3.079  1.00  0.00           C  
ATOM    212  H   LEU A  16      25.669  -0.336  -0.170  1.00  0.00           H  
ATOM    214  HA  LEU A  16      23.413  -0.102   1.768  1.00  0.00           H  
ATOM    217  HB2 LEU A  16      23.090   2.117   0.680  1.00  0.00           H  
ATOM    218  HB3 LEU A  16      24.442   1.782  -0.389  1.00  0.00           H  
ATOM    221  HG  LEU A  16      25.969   1.694   1.599  1.00  0.00           H  
ATOM    223 HD11 LEU A  16      24.288   4.222   1.388  1.00  0.00           H  
ATOM    224 HD12 LEU A  16      25.645   3.789   0.337  1.00  0.00           H  
ATOM    225 HD13 LEU A  16      25.933   4.112   2.054  1.00  0.00           H  
ATOM    227 HD21 LEU A  16      25.138   2.602   3.767  1.00  0.00           H  
ATOM    228 HD22 LEU A  16      24.399   1.042   3.373  1.00  0.00           H  
ATOM    229 HD23 LEU A  16      23.478   2.545   3.133  1.00  0.00           H  
ATOM    230  N   TYR A  17      22.994  -1.055  -1.283  1.00  0.00           N  
ATOM    232  CA  TYR A  17      22.029  -1.400  -2.324  1.00  0.00           C  
ATOM    234  C   TYR A  17      22.114  -2.879  -2.703  1.00  0.00           C  
ATOM    238  O   TYR A  17      23.178  -3.384  -3.069  1.00  0.00           O  
ATOM    235  CB  TYR A  17      22.213  -0.498  -3.554  1.00  0.00           C  
ATOM    239  CG  TYR A  17      21.324  -0.929  -4.703  1.00  0.00           C  
ATOM    240  CD1 TYR A  17      21.883  -1.552  -5.832  1.00  0.00           C  
ATOM    242  CD2 TYR A  17      19.927  -0.823  -4.581  1.00  0.00           C  
ATOM    244  CE1 TYR A  17      21.045  -2.110  -6.811  1.00  0.00           C  
ATOM    246  CE2 TYR A  17      19.084  -1.379  -5.559  1.00  0.00           C  
ATOM    250  CZ  TYR A  17      19.642  -2.047  -6.664  1.00  0.00           C  
ATOM    248  OH  TYR A  17      18.825  -2.597  -7.599  1.00  0.00           O  
ATOM    231  H   TYR A  17      23.928  -1.425  -1.384  1.00  0.00           H  
ATOM    233  HA  TYR A  17      21.021  -1.223  -1.950  1.00  0.00           H  
ATOM    236  HB2 TYR A  17      23.255  -0.531  -3.871  1.00  0.00           H  
ATOM    237  HB3 TYR A  17      21.971   0.530  -3.285  1.00  0.00           H  
ATOM    241  HD1 TYR A  17      22.955  -1.626  -5.939  1.00  0.00           H  
ATOM    243  HD2 TYR A  17      19.499  -0.349  -3.709  1.00  0.00           H  
ATOM    245  HE1 TYR A  17      21.471  -2.623  -7.661  1.00  0.00           H  
ATOM    247  HE2 TYR A  17      18.011  -1.343  -5.441  1.00  0.00           H  
ATOM    249  HH  TYR A  17      17.909  -2.623  -7.314  1.00  0.00           H  
ATOM    251  N   VAL A  18      20.955  -3.532  -2.655  1.00  0.00           N  
ATOM    253  CA  VAL A  18      20.729  -4.906  -3.098  1.00  0.00           C  
ATOM    255  C   VAL A  18      19.582  -4.879  -4.099  1.00  0.00           C  
ATOM    258  O   VAL A  18      18.588  -4.185  -3.873  1.00  0.00           O  
ATOM    256  CB  VAL A  18      20.408  -5.831  -1.907  1.00  0.00           C  
ATOM    259  CG1 VAL A  18      20.185  -7.282  -2.351  1.00  0.00           C  
ATOM    263  CG2 VAL A  18      21.553  -5.833  -0.882  1.00  0.00           C  
ATOM    252  H   VAL A  18      20.120  -3.004  -2.446  1.00  0.00           H  
ATOM    254  HA  VAL A  18      21.619  -5.281  -3.603  1.00  0.00           H  
ATOM    257  HB  VAL A  18      19.505  -5.478  -1.409  1.00  0.00           H  
ATOM    260 HG11 VAL A  18      19.307  -7.349  -2.992  1.00  0.00           H  
ATOM    261 HG12 VAL A  18      21.055  -7.651  -2.894  1.00  0.00           H  
ATOM    262 HG13 VAL A  18      20.007  -7.914  -1.481  1.00  0.00           H  
ATOM    264 HG21 VAL A  18      21.325  -6.528  -0.074  1.00  0.00           H  
ATOM    265 HG22 VAL A  18      21.676  -4.838  -0.452  1.00  0.00           H  
ATOM    266 HG23 VAL A  18      22.484  -6.131  -1.365  1.00  0.00           H  
ATOM    267  N   ASP A  19      19.729  -5.632  -5.188  1.00  0.00           N  
ATOM    269  CA  ASP A  19      18.683  -5.777  -6.195  1.00  0.00           C  
ATOM    271  C   ASP A  19      17.396  -6.299  -5.552  1.00  0.00           C  
ATOM    275  O   ASP A  19      17.383  -7.326  -4.871  1.00  0.00           O  
ATOM    272  CB  ASP A  19      19.152  -6.667  -7.363  1.00  0.00           C  
ATOM    276  CG  ASP A  19      19.963  -5.897  -8.417  1.00  0.00           C  
ATOM    277  OD1 ASP A  19      20.558  -4.847  -8.106  1.00  0.00           O  
ATOM    278  OD2 ASP A  19      19.944  -6.257  -9.611  1.00  0.00           O1-
ATOM    268  H   ASP A  19      20.588  -6.143  -5.332  1.00  0.00           H  
ATOM    270  HA  ASP A  19      18.458  -4.790  -6.599  1.00  0.00           H  
ATOM    273  HB2 ASP A  19      19.742  -7.501  -6.982  1.00  0.00           H  
ATOM    274  HB3 ASP A  19      18.271  -7.076  -7.858  1.00  0.00           H  
ATOM    279  N   SER A  20      16.315  -5.552  -5.759  1.00  0.00           N  
ATOM    281  CA  SER A  20      14.988  -5.907  -5.273  1.00  0.00           C  
ATOM    283  C   SER A  20      14.210  -6.715  -6.314  1.00  0.00           C  
ATOM    287  O   SER A  20      14.538  -6.754  -7.506  1.00  0.00           O  
ATOM    284  CB  SER A  20      14.234  -4.652  -4.821  1.00  0.00           C  
ATOM    288  OG  SER A  20      14.015  -3.765  -5.899  1.00  0.00           O  
ATOM    280  H   SER A  20      16.412  -4.716  -6.318  1.00  0.00           H  
ATOM    282  HA  SER A  20      15.097  -6.543  -4.395  1.00  0.00           H  
ATOM    285  HB2 SER A  20      13.271  -4.940  -4.399  1.00  0.00           H  
ATOM    286  HB3 SER A  20      14.813  -4.145  -4.049  1.00  0.00           H  
ATOM    289  HG  SER A  20      14.867  -3.485  -6.243  1.00  0.00           H  
ATOM    290  N   ASP A  21      13.127  -7.338  -5.870  1.00  0.00           N  
ATOM    292  CA  ASP A  21      12.143  -7.941  -6.764  1.00  0.00           C  
ATOM    294  C   ASP A  21      11.510  -6.902  -7.707  1.00  0.00           C  
ATOM    298  O   ASP A  21      11.249  -7.202  -8.867  1.00  0.00           O  
ATOM    295  CB  ASP A  21      11.092  -8.663  -5.913  1.00  0.00           C  
ATOM    299  CG  ASP A  21      10.265  -7.744  -5.008  1.00  0.00           C  
ATOM    300  OD1 ASP A  21      10.727  -6.655  -4.594  1.00  0.00           O  
ATOM    301  OD2 ASP A  21       9.118  -8.122  -4.713  1.00  0.00           O1-
ATOM    291  H   ASP A  21      12.834  -7.200  -4.913  1.00  0.00           H  
ATOM    293  HA  ASP A  21      12.642  -8.685  -7.385  1.00  0.00           H  
ATOM    296  HB2 ASP A  21      10.419  -9.195  -6.585  1.00  0.00           H  
ATOM    297  HB3 ASP A  21      11.592  -9.407  -5.293  1.00  0.00           H  
ATOM    302  N   GLU A  22      11.356  -5.654  -7.259  1.00  0.00           N  
ATOM    304  CA  GLU A  22      10.888  -4.541  -8.089  1.00  0.00           C  
ATOM    306  C   GLU A  22      11.865  -4.191  -9.214  1.00  0.00           C  
ATOM    310  O   GLU A  22      11.441  -3.920 -10.337  1.00  0.00           O  
ATOM    307  CB  GLU A  22      10.706  -3.279  -7.244  1.00  0.00           C  
ATOM    311  CG  GLU A  22       9.772  -3.432  -6.047  1.00  0.00           C  
ATOM    314  CD  GLU A  22       9.783  -2.186  -5.164  1.00  0.00           C  
ATOM    315  OE1 GLU A  22       9.035  -2.181  -4.162  1.00  0.00           O  
ATOM    316  OE2 GLU A  22      10.543  -1.221  -5.427  1.00  0.00           O1-
ATOM    303  H   GLU A  22      11.478  -5.510  -6.267  1.00  0.00           H  
ATOM    305  HA  GLU A  22       9.937  -4.820  -8.544  1.00  0.00           H  
ATOM    308  HB2 GLU A  22      11.686  -2.965  -6.886  1.00  0.00           H  
ATOM    309  HB3 GLU A  22      10.304  -2.493  -7.883  1.00  0.00           H  
ATOM    312  HG2 GLU A  22       8.760  -3.629  -6.399  1.00  0.00           H  
ATOM    313  HG3 GLU A  22      10.101  -4.271  -5.433  1.00  0.00           H  
ATOM    317  N   ASP A  23      13.171  -4.207  -8.927  1.00  0.00           N  
ATOM    319  CA  ASP A  23      14.205  -4.002  -9.944  1.00  0.00           C  
ATOM    321  C   ASP A  23      14.149  -5.120 -10.989  1.00  0.00           C  
ATOM    325  O   ASP A  23      14.175  -4.857 -12.192  1.00  0.00           O  
ATOM    322  CB  ASP A  23      15.599  -3.949  -9.299  1.00  0.00           C  
ATOM    326  CG  ASP A  23      15.778  -2.752  -8.366  1.00  0.00           C  
ATOM    327  OD1 ASP A  23      15.513  -1.614  -8.803  1.00  0.00           O  
ATOM    328  OD2 ASP A  23      16.216  -2.946  -7.205  1.00  0.00           O1-
ATOM    318  H   ASP A  23      13.446  -4.465  -7.990  1.00  0.00           H  
ATOM    320  HA  ASP A  23      14.018  -3.060 -10.459  1.00  0.00           H  
ATOM    323  HB2 ASP A  23      15.790  -4.871  -8.750  1.00  0.00           H  
ATOM    324  HB3 ASP A  23      16.342  -3.879 -10.093  1.00  0.00           H  
ATOM    329  N   SER A  24      13.993  -6.360 -10.522  1.00  0.00           N  
ATOM    331  CA  SER A  24      13.842  -7.535 -11.383  1.00  0.00           C  
ATOM    333  C   SER A  24      12.583  -7.442 -12.252  1.00  0.00           C  
ATOM    337  O   SER A  24      12.651  -7.718 -13.446  1.00  0.00           O  
ATOM    334  CB  SER A  24      13.805  -8.810 -10.536  1.00  0.00           C  
ATOM    338  OG  SER A  24      14.982  -8.929  -9.758  1.00  0.00           O  
ATOM    330  H   SER A  24      13.955  -6.482  -9.520  1.00  0.00           H  
ATOM    332  HA  SER A  24      14.702  -7.595 -12.048  1.00  0.00           H  
ATOM    335  HB2 SER A  24      12.936  -8.800  -9.877  1.00  0.00           H  
ATOM    336  HB3 SER A  24      13.727  -9.672 -11.198  1.00  0.00           H  
ATOM    339  HG  SER A  24      14.970  -8.272  -9.059  1.00  0.00           H  
ATOM    340  N   SER A  25      11.459  -6.993 -11.686  1.00  0.00           N  
ATOM    342  CA  SER A  25      10.191  -6.783 -12.398  1.00  0.00           C  
ATOM    344  C   SER A  25      10.333  -5.718 -13.488  1.00  0.00           C  
ATOM    348  O   SER A  25      10.051  -5.974 -14.659  1.00  0.00           O  
ATOM    345  CB  SER A  25       9.106  -6.378 -11.393  1.00  0.00           C  
ATOM    349  OG  SER A  25       7.810  -6.663 -11.868  1.00  0.00           O  
ATOM    341  H   SER A  25      11.470  -6.826 -10.690  1.00  0.00           H  
ATOM    343  HA  SER A  25       9.891  -7.719 -12.870  1.00  0.00           H  
ATOM    346  HB2 SER A  25       9.190  -5.320 -11.145  1.00  0.00           H  
ATOM    347  HB3 SER A  25       9.242  -6.958 -10.480  1.00  0.00           H  
ATOM    350  HG  SER A  25       7.608  -6.157 -12.659  1.00  0.00           H  
ATOM    351  N   CYS A  26      10.885  -4.550 -13.137  1.00  0.00           N  
ATOM    353  CA  CYS A  26      11.153  -3.481 -14.094  1.00  0.00           C  
ATOM    355  C   CYS A  26      12.052  -3.952 -15.241  1.00  0.00           C  
ATOM    359  O   CYS A  26      11.754  -3.676 -16.404  1.00  0.00           O  
ATOM    356  CB  CYS A  26      11.812  -2.299 -13.374  1.00  0.00           C  
ATOM    360  SG  CYS A  26      10.692  -1.279 -12.387  1.00  0.00           S  
ATOM    352  H   CYS A  26      11.120  -4.397 -12.166  1.00  0.00           H  
ATOM    354  HA  CYS A  26      10.208  -3.157 -14.528  1.00  0.00           H  
ATOM    357  HB2 CYS A  26      12.274  -1.649 -14.117  1.00  0.00           H  
ATOM    358  HB3 CYS A  26      12.603  -2.676 -12.725  1.00  0.00           H  
ATOM    361  N   ASN A  27      13.131  -4.675 -14.931  1.00  0.00           N  
ATOM    363  CA  ASN A  27      14.048  -5.179 -15.944  1.00  0.00           C  
ATOM    365  C   ASN A  27      13.423  -6.283 -16.807  1.00  0.00           C  
ATOM    369  O   ASN A  27      13.677  -6.326 -18.003  1.00  0.00           O  
ATOM    366  CB  ASN A  27      15.337  -5.654 -15.264  1.00  0.00           C  
ATOM    370  CG  ASN A  27      16.451  -5.762 -16.281  1.00  0.00           C  
ATOM    371  ND2 ASN A  27      16.959  -6.943 -16.545  1.00  0.00           N  
ATOM    374  OD1 ASN A  27      16.867  -4.777 -16.866  1.00  0.00           O  
ATOM    362  H   ASN A  27      13.343  -4.853 -13.960  1.00  0.00           H  
ATOM    364  HA  ASN A  27      14.298  -4.359 -16.617  1.00  0.00           H  
ATOM    367  HB2 ASN A  27      15.650  -4.934 -14.508  1.00  0.00           H  
ATOM    368  HB3 ASN A  27      15.169  -6.611 -14.771  1.00  0.00           H  
ATOM    372 HD21 ASN A  27      17.648  -6.985 -17.283  1.00  0.00           H  
ATOM    373 HD22 ASN A  27      16.590  -7.769 -16.096  1.00  0.00           H  
ATOM    375  N   ALA A  28      12.584  -7.148 -16.238  1.00  0.00           N  
ATOM    377  CA  ALA A  28      11.883  -8.180 -16.996  1.00  0.00           C  
ATOM    379  C   ALA A  28      10.860  -7.586 -17.976  1.00  0.00           C  
ATOM    384  O   ALA A  28      10.699  -8.097 -19.081  1.00  0.00           O  
ATOM    380  CB  ALA A  28      11.212  -9.138 -16.005  1.00  0.00           C  
ATOM    376  H   ALA A  28      12.428  -7.105 -15.241  1.00  0.00           H  
ATOM    378  HA  ALA A  28      12.609  -8.741 -17.584  1.00  0.00           H  
ATOM    381  HB1 ALA A  28      11.963  -9.580 -15.350  1.00  0.00           H  
ATOM    382  HB2 ALA A  28      10.478  -8.603 -15.402  1.00  0.00           H  
ATOM    383  HB3 ALA A  28      10.709  -9.934 -16.555  1.00  0.00           H  
ATOM    385  N   LYS A  29      10.178  -6.503 -17.585  1.00  0.00           N  
ATOM    387  CA  LYS A  29       9.148  -5.868 -18.413  1.00  0.00           C  
ATOM    389  C   LYS A  29       9.698  -4.917 -19.468  1.00  0.00           C  
ATOM    393  O   LYS A  29       9.190  -4.888 -20.585  1.00  0.00           O  
ATOM    390  CB  LYS A  29       8.173  -5.148 -17.489  1.00  0.00           C  
ATOM    394  CG  LYS A  29       7.027  -4.512 -18.289  1.00  0.00           C  
ATOM    397  CD  LYS A  29       5.983  -4.095 -17.276  1.00  0.00           C  
ATOM    400  CE  LYS A  29       4.702  -3.535 -17.870  1.00  0.00           C  
ATOM    403  NZ  LYS A  29       3.809  -3.216 -16.739  1.00  0.00           N1+
ATOM    386  H   LYS A  29      10.296  -6.194 -16.631  1.00  0.00           H  
ATOM    388  HA  LYS A  29       8.609  -6.644 -18.956  1.00  0.00           H  
ATOM    391  HB2 LYS A  29       8.697  -4.378 -16.922  1.00  0.00           H  
ATOM    392  HB3 LYS A  29       7.776  -5.880 -16.785  1.00  0.00           H  
ATOM    395  HG2 LYS A  29       6.597  -5.243 -18.973  1.00  0.00           H  
ATOM    396  HG3 LYS A  29       7.375  -3.641 -18.844  1.00  0.00           H  
ATOM    398  HD2 LYS A  29       5.718  -5.000 -16.731  1.00  0.00           H  
ATOM    399  HD3 LYS A  29       6.424  -3.363 -16.599  1.00  0.00           H  
ATOM    401  HE2 LYS A  29       4.925  -2.648 -18.463  1.00  0.00           H  
ATOM    402  HE3 LYS A  29       4.260  -4.299 -18.510  1.00  0.00           H  
ATOM    404  HZ1 LYS A  29       4.085  -2.325 -16.350  1.00  0.00           H  
ATOM    405  HZ2 LYS A  29       2.836  -3.200 -17.007  1.00  0.00           H  
ATOM    406  HZ3 LYS A  29       3.962  -3.900 -16.011  1.00  0.00           H  
ATOM    407  N   TRP A  30      10.673  -4.095 -19.091  1.00  0.00           N  
ATOM    409  CA  TRP A  30      11.172  -2.999 -19.927  1.00  0.00           C  
ATOM    411  C   TRP A  30      12.578  -3.246 -20.466  1.00  0.00           C  
ATOM    415  O   TRP A  30      12.997  -2.576 -21.409  1.00  0.00           O  
ATOM    412  CB  TRP A  30      11.116  -1.699 -19.118  1.00  0.00           C  
ATOM    416  CG  TRP A  30       9.752  -1.312 -18.638  1.00  0.00           C  
ATOM    417  CD1 TRP A  30       9.299  -1.405 -17.368  1.00  0.00           C  
ATOM    419  CD2 TRP A  30       8.637  -0.805 -19.426  1.00  0.00           C  
ATOM    420  CE2 TRP A  30       7.528  -0.592 -18.553  1.00  0.00           C  
ATOM    421  CE3 TRP A  30       8.452  -0.511 -20.793  1.00  0.00           C  
ATOM    423  NE1 TRP A  30       7.987  -0.975 -17.309  1.00  0.00           N  
ATOM    427  CZ2 TRP A  30       6.300  -0.095 -19.013  1.00  0.00           C  
ATOM    429  CZ3 TRP A  30       7.223  -0.014 -21.265  1.00  0.00           C  
ATOM    425  CH2 TRP A  30       6.152   0.199 -20.379  1.00  0.00           C  
ATOM    408  H   TRP A  30      10.997  -4.154 -18.136  1.00  0.00           H  
ATOM    410  HA  TRP A  30      10.529  -2.880 -20.799  1.00  0.00           H  
ATOM    413  HB2 TRP A  30      11.779  -1.789 -18.257  1.00  0.00           H  
ATOM    414  HB3 TRP A  30      11.494  -0.887 -19.739  1.00  0.00           H  
ATOM    418  HD1 TRP A  30       9.880  -1.783 -16.540  1.00  0.00           H  
ATOM    424  HE1 TRP A  30       7.441  -0.983 -16.459  1.00  0.00           H  
ATOM    422  HE3 TRP A  30       9.265  -0.687 -21.483  1.00  0.00           H  
ATOM    428  HZ2 TRP A  30       5.479   0.056 -18.328  1.00  0.00           H  
ATOM    430  HZ3 TRP A  30       7.101   0.202 -22.316  1.00  0.00           H  
ATOM    426  HH2 TRP A  30       5.216   0.584 -20.756  1.00  0.00           H  
ATOM    431  N   GLY A  31      13.318  -4.179 -19.867  1.00  0.00           N  
ATOM    433  CA  GLY A  31      14.660  -4.523 -20.304  1.00  0.00           C  
ATOM    436  C   GLY A  31      14.664  -5.257 -21.638  1.00  0.00           C  
ATOM    437  O   GLY A  31      13.686  -5.855 -22.081  1.00  0.00           O  
ATOM    432  H   GLY A  31      12.901  -4.767 -19.160  1.00  0.00           H  
ATOM    434  HA2 GLY A  31      15.233  -3.603 -20.419  1.00  0.00           H  
ATOM    435  HA3 GLY A  31      15.161  -5.143 -19.562  1.00  0.00           H  
ATOM    438  N   THR A  32      15.798  -5.189 -22.316  1.00  0.00           N  
ATOM    440  CA  THR A  32      16.044  -5.881 -23.578  1.00  0.00           C  
ATOM    442  C   THR A  32      17.500  -6.298 -23.596  1.00  0.00           C  
ATOM    445  O   THR A  32      18.375  -5.504 -23.265  1.00  0.00           O  
ATOM    443  CB  THR A  32      15.712  -4.978 -24.775  1.00  0.00           C  
ATOM    446  CG2 THR A  32      15.964  -5.657 -26.121  1.00  0.00           C  
ATOM    450  OG1 THR A  32      14.344  -4.643 -24.743  1.00  0.00           O  
ATOM    439  H   THR A  32      16.569  -4.689 -21.896  1.00  0.00           H  
ATOM    441  HA  THR A  32      15.421  -6.774 -23.636  1.00  0.00           H  
ATOM    444  HB  THR A  32      16.304  -4.065 -24.717  1.00  0.00           H  
ATOM    451  HG1 THR A  32      13.994  -4.897 -23.885  1.00  0.00           H  
ATOM    447 HG21 THR A  32      15.619  -5.002 -26.921  1.00  0.00           H  
ATOM    448 HG22 THR A  32      17.032  -5.824 -26.260  1.00  0.00           H  
ATOM    449 HG23 THR A  32      15.425  -6.603 -26.173  1.00  0.00           H  
ATOM    452  N   GLN A  33      17.769  -7.544 -23.970  1.00  0.00           N  
ATOM    454  CA  GLN A  33      19.131  -8.023 -24.151  1.00  0.00           C  
ATOM    456  C   GLN A  33      19.201  -8.835 -25.438  1.00  0.00           C  
ATOM    460  O   GLN A  33      18.748  -9.974 -25.512  1.00  0.00           O  
ATOM    457  CB  GLN A  33      19.582  -8.799 -22.906  1.00  0.00           C  
ATOM    461  CG  GLN A  33      21.086  -9.102 -22.968  1.00  0.00           C  
ATOM    464  CD  GLN A  33      21.621  -9.736 -21.690  1.00  0.00           C  
ATOM    465  NE2 GLN A  33      22.924  -9.798 -21.529  1.00  0.00           N  
ATOM    468  OE1 GLN A  33      20.905 -10.186 -20.813  1.00  0.00           O  
ATOM    453  H   GLN A  33      17.012  -8.173 -24.196  1.00  0.00           H  
ATOM    455  HA  GLN A  33      19.798  -7.168 -24.267  1.00  0.00           H  
ATOM    458  HB2 GLN A  33      19.389  -8.188 -22.024  1.00  0.00           H  
ATOM    459  HB3 GLN A  33      19.017  -9.727 -22.817  1.00  0.00           H  
ATOM    462  HG2 GLN A  33      21.292  -9.773 -23.801  1.00  0.00           H  
ATOM    463  HG3 GLN A  33      21.627  -8.170 -23.136  1.00  0.00           H  
ATOM    466 HE21 GLN A  33      23.237 -10.224 -20.668  1.00  0.00           H  
ATOM    467 HE22 GLN A  33      23.547  -9.429 -22.233  1.00  0.00           H  
ATOM    469  N   THR A  34      19.765  -8.218 -26.467  1.00  0.00           N  
ATOM    471  CA  THR A  34      20.101  -8.848 -27.744  1.00  0.00           C  
ATOM    473  C   THR A  34      21.580  -8.609 -28.038  1.00  0.00           C  
ATOM    476  O   THR A  34      22.260  -7.906 -27.295  1.00  0.00           O  
ATOM    474  CB  THR A  34      19.219  -8.320 -28.885  1.00  0.00           C  
ATOM    477  CG2 THR A  34      17.721  -8.423 -28.605  1.00  0.00           C  
ATOM    481  OG1 THR A  34      19.540  -6.982 -29.171  1.00  0.00           O  
ATOM    470  H   THR A  34      20.110  -7.279 -26.326  1.00  0.00           H  
ATOM    472  HA  THR A  34      19.947  -9.925 -27.672  1.00  0.00           H  
ATOM    475  HB  THR A  34      19.431  -8.911 -29.776  1.00  0.00           H  
ATOM    482  HG1 THR A  34      19.353  -6.454 -28.391  1.00  0.00           H  
ATOM    478 HG21 THR A  34      17.463  -9.451 -28.350  1.00  0.00           H  
ATOM    479 HG22 THR A  34      17.440  -7.767 -27.780  1.00  0.00           H  
ATOM    480 HG23 THR A  34      17.166  -8.126 -29.494  1.00  0.00           H  
ATOM    483  N   HIS A  35      22.102  -9.180 -29.125  1.00  0.00           N  
ATOM    485  CA  HIS A  35      23.502  -8.969 -29.502  1.00  0.00           C  
ATOM    487  C   HIS A  35      23.840  -7.494 -29.808  1.00  0.00           C  
ATOM    491  O   HIS A  35      24.970  -7.080 -29.581  1.00  0.00           O  
ATOM    488  CB  HIS A  35      23.826  -9.878 -30.696  1.00  0.00           C  
ATOM    492  CG  HIS A  35      25.296  -9.927 -31.023  1.00  0.00           C  
ATOM    493  CD2 HIS A  35      25.897  -9.494 -32.175  1.00  0.00           C  
ATOM    495  ND1 HIS A  35      26.293 -10.401 -30.201  1.00  0.00           N  
ATOM    497  CE1 HIS A  35      27.463 -10.261 -30.845  1.00  0.00           C  
ATOM    499  NE2 HIS A  35      27.270  -9.736 -32.062  1.00  0.00           N  
ATOM    484  H   HIS A  35      21.521  -9.758 -29.716  1.00  0.00           H  
ATOM    486  HA  HIS A  35      24.131  -9.265 -28.663  1.00  0.00           H  
ATOM    489  HB2 HIS A  35      23.502 -10.894 -30.471  1.00  0.00           H  
ATOM    490  HB3 HIS A  35      23.278  -9.531 -31.571  1.00  0.00           H  
ATOM    496  HD1 HIS A  35      26.184 -10.708 -29.245  1.00  0.00           H  
ATOM    494  HD2 HIS A  35      25.402  -9.040 -33.021  1.00  0.00           H  
ATOM    498  HE1 HIS A  35      28.431 -10.518 -30.441  1.00  0.00           H  
ATOM    500  N   ASN A  36      22.864  -6.703 -30.280  1.00  0.00           N  
ATOM    502  CA  ASN A  36      23.078  -5.336 -30.782  1.00  0.00           C  
ATOM    504  C   ASN A  36      22.346  -4.246 -29.976  1.00  0.00           C  
ATOM    508  O   ASN A  36      22.477  -3.059 -30.280  1.00  0.00           O  
ATOM    505  CB  ASN A  36      22.636  -5.288 -32.256  1.00  0.00           C  
ATOM    509  CG  ASN A  36      23.440  -6.181 -33.181  1.00  0.00           C  
ATOM    510  ND2 ASN A  36      22.892  -6.526 -34.322  1.00  0.00           N  
ATOM    513  OD1 ASN A  36      24.554  -6.587 -32.922  1.00  0.00           O  
ATOM    501  H   ASN A  36      21.933  -7.087 -30.352  1.00  0.00           H  
ATOM    503  HA  ASN A  36      24.139  -5.091 -30.734  1.00  0.00           H  
ATOM    506  HB2 ASN A  36      21.582  -5.560 -32.319  1.00  0.00           H  
ATOM    507  HB3 ASN A  36      22.742  -4.267 -32.624  1.00  0.00           H  
ATOM    511 HD21 ASN A  36      21.988  -6.161 -34.586  1.00  0.00           H  
ATOM    512 HD22 ASN A  36      23.477  -7.074 -34.936  1.00  0.00           H  
ATOM    514  N   ASP A  37      21.532  -4.631 -28.996  1.00  0.00           N  
ATOM    516  CA  ASP A  37      20.779  -3.706 -28.150  1.00  0.00           C  
ATOM    518  C   ASP A  37      20.684  -4.283 -26.741  1.00  0.00           C  
ATOM    522  O   ASP A  37      20.246  -5.424 -26.546  1.00  0.00           O  
ATOM    519  CB  ASP A  37      19.382  -3.415 -28.744  1.00  0.00           C  
ATOM    523  CG  ASP A  37      18.645  -2.255 -28.044  1.00  0.00           C  
ATOM    524  OD1 ASP A  37      19.261  -1.590 -27.184  1.00  0.00           O  
ATOM    525  OD2 ASP A  37      17.458  -2.003 -28.358  1.00  0.00           O1-
ATOM    515  H   ASP A  37      21.489  -5.612 -28.759  1.00  0.00           H  
ATOM    517  HA  ASP A  37      21.322  -2.762 -28.095  1.00  0.00           H  
ATOM    520  HB2 ASP A  37      19.497  -3.152 -29.795  1.00  0.00           H  
ATOM    521  HB3 ASP A  37      18.769  -4.315 -28.686  1.00  0.00           H  
ATOM    526  N   VAL A  38      21.102  -3.480 -25.770  1.00  0.00           N  
ATOM    528  CA  VAL A  38      20.992  -3.774 -24.348  1.00  0.00           C  
ATOM    530  C   VAL A  38      20.323  -2.584 -23.697  1.00  0.00           C  
ATOM    533  O   VAL A  38      20.805  -1.464 -23.836  1.00  0.00           O  
ATOM    531  CB  VAL A  38      22.356  -4.064 -23.697  1.00  0.00           C  
ATOM    534  CG1 VAL A  38      22.201  -4.347 -22.194  1.00  0.00           C  
ATOM    538  CG2 VAL A  38      23.025  -5.286 -24.336  1.00  0.00           C  
ATOM    527  H   VAL A  38      21.325  -2.528 -26.024  1.00  0.00           H  
ATOM    529  HA  VAL A  38      20.365  -4.655 -24.213  1.00  0.00           H  
ATOM    532  HB  VAL A  38      23.012  -3.203 -23.819  1.00  0.00           H  
ATOM    535 HG11 VAL A  38      21.512  -5.177 -22.038  1.00  0.00           H  
ATOM    536 HG12 VAL A  38      23.172  -4.596 -21.766  1.00  0.00           H  
ATOM    537 HG13 VAL A  38      21.823  -3.462 -21.682  1.00  0.00           H  
ATOM    539 HG21 VAL A  38      22.373  -6.156 -24.262  1.00  0.00           H  
ATOM    540 HG22 VAL A  38      23.976  -5.491 -23.844  1.00  0.00           H  
ATOM    541 HG23 VAL A  38      23.226  -5.092 -25.390  1.00  0.00           H  
ATOM    542  N   LYS A  39      19.246  -2.848 -22.959  1.00  0.00           N  
ATOM    544  CA  LYS A  39      18.550  -1.897 -22.095  1.00  0.00           C  
ATOM    546  C   LYS A  39      18.261  -2.563 -20.769  1.00  0.00           C  
ATOM    550  O   LYS A  39      17.679  -3.647 -20.738  1.00  0.00           O  
ATOM    547  CB  LYS A  39      17.250  -1.400 -22.737  1.00  0.00           C  
ATOM    551  CG  LYS A  39      17.556  -0.604 -24.003  1.00  0.00           C  
ATOM    554  CD  LYS A  39      16.291  -0.134 -24.713  1.00  0.00           C  
ATOM    557  CE  LYS A  39      16.769   0.523 -26.008  1.00  0.00           C  
ATOM    560  NZ  LYS A  39      15.682   0.645 -26.999  1.00  0.00           N1+
ATOM    543  H   LYS A  39      18.924  -3.806 -22.948  1.00  0.00           H  
ATOM    545  HA  LYS A  39      19.196  -1.036 -21.925  1.00  0.00           H  
ATOM    548  HB2 LYS A  39      16.741  -0.745 -22.031  1.00  0.00           H  
ATOM    549  HB3 LYS A  39      16.605  -2.246 -22.974  1.00  0.00           H  
ATOM    552  HG2 LYS A  39      18.167   0.259 -23.740  1.00  0.00           H  
ATOM    553  HG3 LYS A  39      18.113  -1.234 -24.697  1.00  0.00           H  
ATOM    555  HD2 LYS A  39      15.667  -1.000 -24.937  1.00  0.00           H  
ATOM    556  HD3 LYS A  39      15.746   0.579 -24.095  1.00  0.00           H  
ATOM    558  HE2 LYS A  39      17.554  -0.103 -26.434  1.00  0.00           H  
ATOM    559  HE3 LYS A  39      17.219   1.489 -25.779  1.00  0.00           H  
ATOM    561  HZ1 LYS A  39      14.900   1.170 -26.635  1.00  0.00           H  
ATOM    562  HZ2 LYS A  39      16.052   1.080 -27.833  1.00  0.00           H  
ATOM    563  HZ3 LYS A  39      15.409  -0.288 -27.272  1.00  0.00           H  
ATOM    564  N   THR A  40      18.639  -1.911 -19.682  1.00  0.00           N  
ATOM    566  CA  THR A  40      18.337  -2.380 -18.334  1.00  0.00           C  
ATOM    568  C   THR A  40      17.520  -1.350 -17.583  1.00  0.00           C  
ATOM    571  O   THR A  40      17.691  -0.141 -17.750  1.00  0.00           O  
ATOM    569  CB  THR A  40      19.583  -2.781 -17.539  1.00  0.00           C  
ATOM    572  CG2 THR A  40      20.461  -3.789 -18.281  1.00  0.00           C  
ATOM    576  OG1 THR A  40      20.363  -1.648 -17.259  1.00  0.00           O  
ATOM    565  H   THR A  40      19.107  -1.023 -19.788  1.00  0.00           H  
ATOM    567  HA  THR A  40      17.719  -3.274 -18.418  1.00  0.00           H  
ATOM    570  HB  THR A  40      19.266  -3.226 -16.596  1.00  0.00           H  
ATOM    577  HG1 THR A  40      21.226  -1.949 -16.964  1.00  0.00           H  
ATOM    573 HG21 THR A  40      21.258  -4.136 -17.624  1.00  0.00           H  
ATOM    574 HG22 THR A  40      19.854  -4.643 -18.583  1.00  0.00           H  
ATOM    575 HG23 THR A  40      20.898  -3.330 -19.168  1.00  0.00           H  
ATOM    578  N   PHE A  41      16.617  -1.833 -16.740  1.00  0.00           N  
ATOM    580  CA  PHE A  41      15.723  -0.995 -15.952  1.00  0.00           C  
ATOM    582  C   PHE A  41      15.811  -1.356 -14.474  1.00  0.00           C  
ATOM    586  O   PHE A  41      16.126  -2.483 -14.103  1.00  0.00           O  
ATOM    583  CB  PHE A  41      14.293  -1.075 -16.505  1.00  0.00           C  
ATOM    587  CG  PHE A  41      14.110  -0.298 -17.795  1.00  0.00           C  
ATOM    588  CD1 PHE A  41      13.534   0.984 -17.769  1.00  0.00           C  
ATOM    590  CD2 PHE A  41      14.543  -0.836 -19.020  1.00  0.00           C  
ATOM    592  CE1 PHE A  41      13.450   1.745 -18.947  1.00  0.00           C  
ATOM    594  CE2 PHE A  41      14.409  -0.094 -20.205  1.00  0.00           C  
ATOM    596  CZ  PHE A  41      13.874   1.202 -20.170  1.00  0.00           C  
ATOM    579  H   PHE A  41      16.562  -2.834 -16.616  1.00  0.00           H  
ATOM    581  HA  PHE A  41      16.041   0.044 -16.032  1.00  0.00           H  
ATOM    584  HB2 PHE A  41      14.020  -2.117 -16.669  1.00  0.00           H  
ATOM    585  HB3 PHE A  41      13.607  -0.668 -15.762  1.00  0.00           H  
ATOM    589  HD1 PHE A  41      13.188   1.398 -16.833  1.00  0.00           H  
ATOM    591  HD2 PHE A  41      14.972  -1.826 -19.054  1.00  0.00           H  
ATOM    593  HE1 PHE A  41      13.087   2.762 -18.912  1.00  0.00           H  
ATOM    595  HE2 PHE A  41      14.711  -0.529 -21.147  1.00  0.00           H  
ATOM    597  HZ  PHE A  41      13.802   1.779 -21.080  1.00  0.00           H  
ATOM    598  N   GLY A  42      15.538  -0.370 -13.628  1.00  0.00           N  
ATOM    600  CA  GLY A  42      15.414  -0.539 -12.185  1.00  0.00           C  
ATOM    603  C   GLY A  42      14.193   0.198 -11.661  1.00  0.00           C  
ATOM    604  O   GLY A  42      13.636   1.061 -12.346  1.00  0.00           O  
ATOM    599  H   GLY A  42      15.296   0.532 -14.011  1.00  0.00           H  
ATOM    601  HA2 GLY A  42      16.295  -0.137 -11.684  1.00  0.00           H  
ATOM    602  HA3 GLY A  42      15.318  -1.594 -11.930  1.00  0.00           H  
ATOM    605  N   SER A  43      13.788  -0.137 -10.443  1.00  0.00           N  
ATOM    607  CA  SER A  43      12.698   0.539  -9.753  1.00  0.00           C  
ATOM    609  C   SER A  43      13.209   1.812  -9.080  1.00  0.00           C  
ATOM    613  O   SER A  43      14.189   1.799  -8.328  1.00  0.00           O  
ATOM    610  CB  SER A  43      12.022  -0.416  -8.769  1.00  0.00           C  
ATOM    614  OG  SER A  43      11.212   0.295  -7.845  1.00  0.00           O  
ATOM    606  H   SER A  43      14.359  -0.771  -9.903  1.00  0.00           H  
ATOM    608  HA  SER A  43      11.943   0.817 -10.489  1.00  0.00           H  
ATOM    611  HB2 SER A  43      11.411  -1.121  -9.334  1.00  0.00           H  
ATOM    612  HB3 SER A  43      12.786  -0.981  -8.236  1.00  0.00           H  
ATOM    615  HG  SER A  43      10.819  -0.317  -7.218  1.00  0.00           H  
ATOM    616  N   THR A  44      12.518   2.921  -9.332  1.00  0.00           N  
ATOM    618  CA  THR A  44      12.704   4.204  -8.637  1.00  0.00           C  
ATOM    620  C   THR A  44      11.777   4.337  -7.431  1.00  0.00           C  
ATOM    623  O   THR A  44      11.698   5.409  -6.839  1.00  0.00           O  
ATOM    621  CB  THR A  44      12.490   5.398  -9.577  1.00  0.00           C  
ATOM    624  CG2 THR A  44      13.425   5.391 -10.778  1.00  0.00           C  
ATOM    628  OG1 THR A  44      11.171   5.407 -10.061  1.00  0.00           O  
ATOM    617  H   THR A  44      11.724   2.849  -9.953  1.00  0.00           H  
ATOM    619  HA  THR A  44      13.725   4.260  -8.260  1.00  0.00           H  
ATOM    622  HB  THR A  44      12.663   6.323  -9.027  1.00  0.00           H  
ATOM    629  HG1 THR A  44      10.625   5.774  -9.362  1.00  0.00           H  
ATOM    625 HG21 THR A  44      13.312   4.467 -11.346  1.00  0.00           H  
ATOM    626 HG22 THR A  44      13.185   6.238 -11.421  1.00  0.00           H  
ATOM    627 HG23 THR A  44      14.455   5.499 -10.438  1.00  0.00           H  
ATOM    630  N   GLY A  45      11.046   3.280  -7.084  1.00  0.00           N  
ATOM    632  CA  GLY A  45      10.142   3.234  -5.946  1.00  0.00           C  
ATOM    635  C   GLY A  45       8.804   2.592  -6.284  1.00  0.00           C  
ATOM    636  O   GLY A  45       8.430   2.418  -7.449  1.00  0.00           O  
ATOM    631  H   GLY A  45      11.117   2.442  -7.643  1.00  0.00           H  
ATOM    633  HA2 GLY A  45       9.951   4.233  -5.553  1.00  0.00           H  
ATOM    634  HA3 GLY A  45      10.619   2.645  -5.164  1.00  0.00           H  
ATOM    637  N   SER A  46       8.069   2.248  -5.236  1.00  0.00           N  
ATOM    639  CA  SER A  46       6.773   1.593  -5.338  1.00  0.00           C  
ATOM    641  C   SER A  46       5.801   2.032  -4.247  1.00  0.00           C  
ATOM    645  O   SER A  46       6.191   2.591  -3.212  1.00  0.00           O  
ATOM    642  CB  SER A  46       6.962   0.078  -5.315  1.00  0.00           C  
ATOM    646  OG  SER A  46       7.369  -0.306  -4.025  1.00  0.00           O  
ATOM    638  H   SER A  46       8.466   2.364  -4.314  1.00  0.00           H  
ATOM    640  HA  SER A  46       6.330   1.865  -6.296  1.00  0.00           H  
ATOM    643  HB2 SER A  46       6.025  -0.421  -5.561  1.00  0.00           H  
ATOM    644  HB3 SER A  46       7.719  -0.204  -6.046  1.00  0.00           H  
ATOM    647  HG  SER A  46       8.039  -0.986  -4.128  1.00  0.00           H  
ATOM    648  N   VAL A  47       4.520   1.793  -4.519  1.00  0.00           N  
ATOM    650  CA  VAL A  47       3.367   2.182  -3.698  1.00  0.00           C  
ATOM    652  C   VAL A  47       2.255   1.135  -3.803  1.00  0.00           C  
ATOM    655  O   VAL A  47       2.176   0.398  -4.791  1.00  0.00           O  
ATOM    653  CB  VAL A  47       2.832   3.564  -4.113  1.00  0.00           C  
ATOM    656  CG1 VAL A  47       3.853   4.676  -3.835  1.00  0.00           C  
ATOM    660  CG2 VAL A  47       2.415   3.603  -5.596  1.00  0.00           C  
ATOM    649  H   VAL A  47       4.312   1.321  -5.387  1.00  0.00           H  
ATOM    651  HA  VAL A  47       3.670   2.236  -2.652  1.00  0.00           H  
ATOM    654  HB  VAL A  47       1.956   3.768  -3.497  1.00  0.00           H  
ATOM    657 HG11 VAL A  47       4.184   4.612  -2.798  1.00  0.00           H  
ATOM    658 HG12 VAL A  47       4.714   4.582  -4.497  1.00  0.00           H  
ATOM    659 HG13 VAL A  47       3.391   5.650  -3.998  1.00  0.00           H  
ATOM    661 HG21 VAL A  47       2.179   4.625  -5.895  1.00  0.00           H  
ATOM    662 HG22 VAL A  47       3.221   3.246  -6.236  1.00  0.00           H  
ATOM    663 HG23 VAL A  47       1.528   2.985  -5.738  1.00  0.00           H  
ATOM    664  N   CYS A  48       1.389   1.053  -2.794  1.00  0.00           N  
ATOM    666  CA  CYS A  48       0.333   0.045  -2.726  1.00  0.00           C  
ATOM    668  C   CYS A  48      -0.955   0.475  -3.423  1.00  0.00           C  
ATOM    672  O   CYS A  48      -1.515   1.511  -3.127  1.00  0.00           O  
ATOM    669  CB  CYS A  48       0.050  -0.297  -1.259  1.00  0.00           C  
ATOM    673  SG  CYS A  48       1.399  -1.167  -0.444  1.00  0.00           S  
ATOM    665  H   CYS A  48       1.434   1.724  -2.040  1.00  0.00           H  
ATOM    667  HA  CYS A  48       0.672  -0.855  -3.239  1.00  0.00           H  
ATOM    670  HB2 CYS A  48      -0.833  -0.934  -1.212  1.00  0.00           H  
ATOM    671  HB3 CYS A  48      -0.178   0.615  -0.707  1.00  0.00           H  
ATOM    674  N   ALA A  49      -1.499  -0.355  -4.298  1.00  0.00           N  
ATOM    676  CA  ALA A  49      -2.842  -0.216  -4.851  1.00  0.00           C  
ATOM    678  C   ALA A  49      -3.644  -1.471  -4.475  1.00  0.00           C  
ATOM    683  O   ALA A  49      -3.772  -2.410  -5.261  1.00  0.00           O  
ATOM    679  CB  ALA A  49      -2.722   0.043  -6.357  1.00  0.00           C  
ATOM    675  H   ALA A  49      -1.007  -1.211  -4.511  1.00  0.00           H  
ATOM    677  HA  ALA A  49      -3.352   0.637  -4.405  1.00  0.00           H  
ATOM    680  HB1 ALA A  49      -2.199  -0.791  -6.825  1.00  0.00           H  
ATOM    681  HB2 ALA A  49      -2.169   0.967  -6.526  1.00  0.00           H  
ATOM    682  HB3 ALA A  49      -3.720   0.131  -6.787  1.00  0.00           H  
ATOM    684  N   GLY A  50      -4.090  -1.524  -3.220  1.00  0.00           N  
ATOM    686  CA  GLY A  50      -4.705  -2.697  -2.606  1.00  0.00           C  
ATOM    689  C   GLY A  50      -3.784  -3.914  -2.575  1.00  0.00           C  
ATOM    690  O   GLY A  50      -2.713  -3.878  -1.976  1.00  0.00           O  
ATOM    685  H   GLY A  50      -4.016  -0.699  -2.641  1.00  0.00           H  
ATOM    687  HA2 GLY A  50      -5.644  -2.935  -3.107  1.00  0.00           H  
ATOM    688  HA3 GLY A  50      -4.908  -2.440  -1.566  1.00  0.00           H  
ATOM    691  N   THR A  51      -4.157  -5.006  -3.244  1.00  0.00           N  
ATOM    693  CA  THR A  51      -3.300  -6.204  -3.365  1.00  0.00           C  
ATOM    695  C   THR A  51      -2.250  -6.094  -4.478  1.00  0.00           C  
ATOM    698  O   THR A  51      -1.584  -7.079  -4.794  1.00  0.00           O  
ATOM    696  CB  THR A  51      -4.136  -7.479  -3.551  1.00  0.00           C  
ATOM    699  CG2 THR A  51      -5.097  -7.717  -2.388  1.00  0.00           C  
ATOM    703  OG1 THR A  51      -4.894  -7.391  -4.737  1.00  0.00           O  
ATOM    692  H   THR A  51      -5.055  -5.010  -3.706  1.00  0.00           H  
ATOM    694  HA  THR A  51      -2.744  -6.325  -2.436  1.00  0.00           H  
ATOM    697  HB  THR A  51      -3.471  -8.340  -3.619  1.00  0.00           H  
ATOM    704  HG1 THR A  51      -4.294  -7.555  -5.468  1.00  0.00           H  
ATOM    700 HG21 THR A  51      -5.819  -6.904  -2.311  1.00  0.00           H  
ATOM    701 HG22 THR A  51      -4.532  -7.789  -1.458  1.00  0.00           H  
ATOM    702 HG23 THR A  51      -5.630  -8.654  -2.548  1.00  0.00           H  
ATOM    705  N   PHE A  52      -2.114  -4.935  -5.124  1.00  0.00           N  
ATOM    707  CA  PHE A  52      -1.181  -4.704  -6.225  1.00  0.00           C  
ATOM    709  C   PHE A  52      -0.092  -3.711  -5.819  1.00  0.00           C  
ATOM    713  O   PHE A  52      -0.377  -2.621  -5.337  1.00  0.00           O  
ATOM    710  CB  PHE A  52      -1.975  -4.222  -7.444  1.00  0.00           C  
ATOM    714  CG  PHE A  52      -1.144  -3.967  -8.681  1.00  0.00           C  
ATOM    715  CD1 PHE A  52      -0.879  -2.651  -9.104  1.00  0.00           C  
ATOM    717  CD2 PHE A  52      -0.657  -5.052  -9.428  1.00  0.00           C  
ATOM    719  CE1 PHE A  52      -0.174  -2.422 -10.298  1.00  0.00           C  
ATOM    721  CE2 PHE A  52       0.044  -4.826 -10.623  1.00  0.00           C  
ATOM    723  CZ  PHE A  52       0.257  -3.512 -11.073  1.00  0.00           C  
ATOM    706  H   PHE A  52      -2.699  -4.159  -4.850  1.00  0.00           H  
ATOM    708  HA  PHE A  52      -0.690  -5.638  -6.498  1.00  0.00           H  
ATOM    711  HB2 PHE A  52      -2.727  -4.973  -7.688  1.00  0.00           H  
ATOM    712  HB3 PHE A  52      -2.505  -3.304  -7.191  1.00  0.00           H  
ATOM    716  HD1 PHE A  52      -1.225  -1.815  -8.513  1.00  0.00           H  
ATOM    718  HD2 PHE A  52      -0.836  -6.063  -9.093  1.00  0.00           H  
ATOM    720  HE1 PHE A  52       0.035  -1.414 -10.625  1.00  0.00           H  
ATOM    722  HE2 PHE A  52       0.414  -5.663 -11.196  1.00  0.00           H  
ATOM    724  HZ  PHE A  52       0.796  -3.343 -11.994  1.00  0.00           H  
ATOM    725  N   ARG A  53       1.173  -4.056  -6.047  1.00  0.00           N  
ATOM    727  CA  ARG A  53       2.321  -3.166  -5.842  1.00  0.00           C  
ATOM    729  C   ARG A  53       2.595  -2.426  -7.136  1.00  0.00           C  
ATOM    733  O   ARG A  53       3.069  -3.038  -8.088  1.00  0.00           O  
ATOM    730  CB  ARG A  53       3.534  -4.003  -5.424  1.00  0.00           C  
ATOM    734  CG  ARG A  53       3.344  -4.607  -4.030  1.00  0.00           C  
ATOM    737  CD  ARG A  53       4.350  -5.703  -3.727  1.00  0.00           C  
ATOM    740  NE  ARG A  53       5.738  -5.214  -3.785  1.00  0.00           N  
ATOM    748  CZ  ARG A  53       6.793  -5.961  -4.035  1.00  0.00           C  
ATOM    742  NH1 ARG A  53       6.665  -7.232  -4.264  1.00  0.00           N1+
ATOM    745  NH2 ARG A  53       7.993  -5.467  -4.050  1.00  0.00           N  
ATOM    726  H   ARG A  53       1.356  -4.974  -6.426  1.00  0.00           H  
ATOM    728  HA  ARG A  53       2.111  -2.435  -5.061  1.00  0.00           H  
ATOM    731  HB2 ARG A  53       3.685  -4.801  -6.151  1.00  0.00           H  
ATOM    732  HB3 ARG A  53       4.423  -3.371  -5.422  1.00  0.00           H  
ATOM    735  HG2 ARG A  53       2.345  -5.029  -3.923  1.00  0.00           H  
ATOM    736  HG3 ARG A  53       3.484  -3.815  -3.295  1.00  0.00           H  
ATOM    738  HD2 ARG A  53       4.153  -6.075  -2.722  1.00  0.00           H  
ATOM    739  HD3 ARG A  53       4.192  -6.512  -4.440  1.00  0.00           H  
ATOM    741  HE  ARG A  53       5.909  -4.242  -3.567  1.00  0.00           H  
ATOM    743 HH11 ARG A  53       7.516  -7.748  -4.435  1.00  0.00           H  
ATOM    744 HH12 ARG A  53       5.765  -7.687  -4.208  1.00  0.00           H  
ATOM    746 HH21 ARG A  53       8.772  -6.087  -4.219  1.00  0.00           H  
ATOM    747 HH22 ARG A  53       8.156  -4.562  -3.633  1.00  0.00           H  
ATOM    749  N   ARG A  54       2.303  -1.128  -7.195  1.00  0.00           N  
ATOM    751  CA  ARG A  54       2.602  -0.289  -8.362  1.00  0.00           C  
ATOM    753  C   ARG A  54       4.048   0.185  -8.276  1.00  0.00           C  
ATOM    757  O   ARG A  54       4.434   0.804  -7.289  1.00  0.00           O  
ATOM    754  CB  ARG A  54       1.601   0.869  -8.424  1.00  0.00           C  
ATOM    758  CG  ARG A  54       1.801   1.743  -9.673  1.00  0.00           C  
ATOM    761  CD  ARG A  54       0.825   2.925  -9.676  1.00  0.00           C  
ATOM    764  NE  ARG A  54      -0.575   2.504  -9.884  1.00  0.00           N  
ATOM    772  CZ  ARG A  54      -1.644   3.262  -9.703  1.00  0.00           C  
ATOM    766  NH1 ARG A  54      -1.549   4.514  -9.351  1.00  0.00           N1+
ATOM    769  NH2 ARG A  54      -2.838   2.763  -9.854  1.00  0.00           N  
ATOM    750  H   ARG A  54       2.003  -0.679  -6.341  1.00  0.00           H  
ATOM    752  HA  ARG A  54       2.501  -0.892  -9.264  1.00  0.00           H  
ATOM    755  HB2 ARG A  54       0.592   0.456  -8.430  1.00  0.00           H  
ATOM    756  HB3 ARG A  54       1.714   1.484  -7.531  1.00  0.00           H  
ATOM    759  HG2 ARG A  54       1.662   1.145 -10.574  1.00  0.00           H  
ATOM    760  HG3 ARG A  54       2.814   2.144  -9.677  1.00  0.00           H  
ATOM    762  HD2 ARG A  54       0.922   3.451  -8.726  1.00  0.00           H  
ATOM    763  HD3 ARG A  54       1.110   3.612 -10.473  1.00  0.00           H  
ATOM    765  HE  ARG A  54      -0.727   1.542 -10.149  1.00  0.00           H  
ATOM    767 HH11 ARG A  54      -2.355   5.036  -9.040  1.00  0.00           H  
ATOM    768 HH12 ARG A  54      -0.634   4.897  -9.159  1.00  0.00           H  
ATOM    770 HH21 ARG A  54      -2.961   1.780 -10.050  1.00  0.00           H  
ATOM    771 HH22 ARG A  54      -3.642   3.330  -9.627  1.00  0.00           H  
ATOM    773  N   ILE A  55       4.829  -0.089  -9.313  1.00  0.00           N  
ATOM    775  CA  ILE A  55       6.271   0.156  -9.366  1.00  0.00           C  
ATOM    777  C   ILE A  55       6.558   1.174 -10.464  1.00  0.00           C  
ATOM    780  O   ILE A  55       6.097   1.018 -11.596  1.00  0.00           O  
ATOM    778  CB  ILE A  55       7.027  -1.167  -9.612  1.00  0.00           C  
ATOM    781  CG1 ILE A  55       6.719  -2.206  -8.511  1.00  0.00           C  
ATOM    784  CG2 ILE A  55       8.540  -0.904  -9.661  1.00  0.00           C  
ATOM    788  CD1 ILE A  55       7.132  -3.622  -8.903  1.00  0.00           C  
ATOM    774  H   ILE A  55       4.424  -0.574 -10.101  1.00  0.00           H  
ATOM    776  HA  ILE A  55       6.613   0.569  -8.417  1.00  0.00           H  
ATOM    779  HB  ILE A  55       6.711  -1.570 -10.574  1.00  0.00           H  
ATOM    782 HG12 ILE A  55       5.649  -2.244  -8.304  1.00  0.00           H  
ATOM    783 HG13 ILE A  55       7.226  -1.927  -7.588  1.00  0.00           H  
ATOM    785 HG21 ILE A  55       9.084  -1.826  -9.865  1.00  0.00           H  
ATOM    786 HG22 ILE A  55       8.872  -0.487  -8.710  1.00  0.00           H  
ATOM    787 HG23 ILE A  55       8.789  -0.203 -10.458  1.00  0.00           H  
ATOM    789 HD11 ILE A  55       6.854  -4.294  -8.091  1.00  0.00           H  
ATOM    790 HD12 ILE A  55       6.617  -3.922  -9.816  1.00  0.00           H  
ATOM    791 HD13 ILE A  55       8.208  -3.682  -9.065  1.00  0.00           H  
ATOM    792  N   THR A  56       7.347   2.195 -10.142  1.00  0.00           N  
ATOM    794  CA  THR A  56       7.878   3.136 -11.132  1.00  0.00           C  
ATOM    796  C   THR A  56       9.249   2.651 -11.590  1.00  0.00           C  
ATOM    799  O   THR A  56      10.115   2.371 -10.765  1.00  0.00           O  
ATOM    797  CB  THR A  56       7.962   4.559 -10.571  1.00  0.00           C  
ATOM    800  CG2 THR A  56       8.333   5.574 -11.651  1.00  0.00           C  
ATOM    804  OG1 THR A  56       6.708   4.963 -10.066  1.00  0.00           O  
ATOM    793  H   THR A  56       7.732   2.232  -9.209  1.00  0.00           H  
ATOM    795  HA  THR A  56       7.214   3.166 -11.996  1.00  0.00           H  
ATOM    798  HB  THR A  56       8.693   4.593  -9.763  1.00  0.00           H  
ATOM    805  HG1 THR A  56       6.770   4.930  -9.109  1.00  0.00           H  
ATOM    801 HG21 THR A  56       9.324   5.360 -12.051  1.00  0.00           H  
ATOM    802 HG22 THR A  56       7.604   5.541 -12.461  1.00  0.00           H  
ATOM    803 HG23 THR A  56       8.346   6.575 -11.219  1.00  0.00           H  
ATOM    806  N   CYS A  57       9.447   2.552 -12.900  1.00  0.00           N  
ATOM    808  CA  CYS A  57      10.666   2.044 -13.516  1.00  0.00           C  
ATOM    810  C   CYS A  57      11.412   3.157 -14.260  1.00  0.00           C  
ATOM    814  O   CYS A  57      10.792   3.989 -14.923  1.00  0.00           O  
ATOM    811  CB  CYS A  57      10.311   0.896 -14.470  1.00  0.00           C  
ATOM    815  SG  CYS A  57       9.391  -0.485 -13.738  1.00  0.00           S  
ATOM    807  H   CYS A  57       8.705   2.838 -13.523  1.00  0.00           H  
ATOM    809  HA  CYS A  57      11.322   1.647 -12.741  1.00  0.00           H  
ATOM    812  HB2 CYS A  57      11.232   0.503 -14.900  1.00  0.00           H  
ATOM    813  HB3 CYS A  57       9.710   1.304 -15.283  1.00  0.00           H  
ATOM    816  N   ALA A  58      12.743   3.124 -14.230  1.00  0.00           N  
ATOM    818  CA  ALA A  58      13.590   4.006 -15.032  1.00  0.00           C  
ATOM    820  C   ALA A  58      14.759   3.246 -15.668  1.00  0.00           C  
ATOM    825  O   ALA A  58      15.207   2.216 -15.154  1.00  0.00           O  
ATOM    821  CB  ALA A  58      14.058   5.192 -14.186  1.00  0.00           C  
ATOM    817  H   ALA A  58      13.195   2.432 -13.650  1.00  0.00           H  
ATOM    819  HA  ALA A  58      12.996   4.412 -15.852  1.00  0.00           H  
ATOM    822  HB1 ALA A  58      13.192   5.735 -13.808  1.00  0.00           H  
ATOM    823  HB2 ALA A  58      14.654   5.872 -14.795  1.00  0.00           H  
ATOM    824  HB3 ALA A  58      14.665   4.847 -13.348  1.00  0.00           H  
ATOM    826  N   CYS A  59      15.225   3.749 -16.814  1.00  0.00           N  
ATOM    828  CA  CYS A  59      16.336   3.155 -17.550  1.00  0.00           C  
ATOM    830  C   CYS A  59      17.636   3.373 -16.775  1.00  0.00           C  
ATOM    834  O   CYS A  59      17.987   4.505 -16.437  1.00  0.00           O  
ATOM    831  CB  CYS A  59      16.404   3.749 -18.961  1.00  0.00           C  
ATOM    835  SG  CYS A  59      17.686   2.892 -19.922  1.00  0.00           S  
ATOM    827  H   CYS A  59      14.857   4.631 -17.141  1.00  0.00           H  
ATOM    829  HA  CYS A  59      16.165   2.083 -17.648  1.00  0.00           H  
ATOM    832  HB2 CYS A  59      16.628   4.815 -18.916  1.00  0.00           H  
ATOM    833  HB3 CYS A  59      15.446   3.612 -19.461  1.00  0.00           H  
ATOM    836  HG  CYS A  59      18.762   3.315 -19.252  1.00  0.00           H  
ATOM    837  N   CYS A  60      18.336   2.282 -16.498  1.00  0.00           N  
ATOM    839  CA  CYS A  60      19.617   2.255 -15.808  1.00  0.00           C  
ATOM    841  C   CYS A  60      20.760   2.340 -16.824  1.00  0.00           C  
ATOM    845  O   CYS A  60      21.595   3.234 -16.718  1.00  0.00           O  
ATOM    842  CB  CYS A  60      19.612   1.004 -14.912  1.00  0.00           C  
ATOM    846  SG  CYS A  60      21.153   0.145 -14.490  1.00  0.00           S  
ATOM    838  H   CYS A  60      18.002   1.411 -16.886  1.00  0.00           H  
ATOM    840  HA  CYS A  60      19.709   3.128 -15.162  1.00  0.00           H  
ATOM    843  HB2 CYS A  60      19.117   1.280 -13.981  1.00  0.00           H  
ATOM    844  HB3 CYS A  60      18.985   0.250 -15.387  1.00  0.00           H  
ATOM    847  N   TYR A  61      20.746   1.476 -17.838  1.00  0.00           N  
ATOM    849  CA  TYR A  61      21.755   1.447 -18.892  1.00  0.00           C  
ATOM    851  C   TYR A  61      21.115   1.168 -20.249  1.00  0.00           C  
ATOM    855  O   TYR A  61      20.167   0.386 -20.336  1.00  0.00           O  
ATOM    852  CB  TYR A  61      22.810   0.388 -18.554  1.00  0.00           C  
ATOM    856  CG  TYR A  61      23.820   0.146 -19.654  1.00  0.00           C  
ATOM    857  CD1 TYR A  61      23.677  -0.955 -20.522  1.00  0.00           C  
ATOM    859  CD2 TYR A  61      24.882   1.048 -19.831  1.00  0.00           C  
ATOM    861  CE1 TYR A  61      24.610  -1.157 -21.559  1.00  0.00           C  
ATOM    863  CE2 TYR A  61      25.818   0.846 -20.861  1.00  0.00           C  
ATOM    867  CZ  TYR A  61      25.679  -0.251 -21.734  1.00  0.00           C  
ATOM    865  OH  TYR A  61      26.569  -0.432 -22.743  1.00  0.00           O  
ATOM    848  H   TYR A  61      20.023   0.771 -17.878  1.00  0.00           H  
ATOM    850  HA  TYR A  61      22.257   2.413 -18.941  1.00  0.00           H  
ATOM    853  HB2 TYR A  61      22.317  -0.560 -18.342  1.00  0.00           H  
ATOM    854  HB3 TYR A  61      23.339   0.697 -17.652  1.00  0.00           H  
ATOM    858  HD1 TYR A  61      22.838  -1.626 -20.413  1.00  0.00           H  
ATOM    860  HD2 TYR A  61      24.966   1.917 -19.195  1.00  0.00           H  
ATOM    862  HE1 TYR A  61      24.506  -1.980 -22.250  1.00  0.00           H  
ATOM    864  HE2 TYR A  61      26.629   1.545 -21.002  1.00  0.00           H  
ATOM    866  HH  TYR A  61      27.133   0.338 -22.852  1.00  0.00           H  
ATOM    868  N   THR A  62      21.649   1.772 -21.303  1.00  0.00           N  
ATOM    870  CA  THR A  62      21.284   1.494 -22.692  1.00  0.00           C  
ATOM    872  C   THR A  62      22.503   1.624 -23.605  1.00  0.00           C  
ATOM    875  O   THR A  62      23.369   2.450 -23.353  1.00  0.00           O  
ATOM    873  CB  THR A  62      20.114   2.382 -23.141  1.00  0.00           C  
ATOM    876  CG2 THR A  62      20.360   3.876 -22.940  1.00  0.00           C  
ATOM    880  OG1 THR A  62      19.794   2.177 -24.497  1.00  0.00           O  
ATOM    869  H   THR A  62      22.402   2.427 -21.152  1.00  0.00           H  
ATOM    871  HA  THR A  62      20.930   0.464 -22.736  1.00  0.00           H  
ATOM    874  HB  THR A  62      19.239   2.110 -22.550  1.00  0.00           H  
ATOM    881  HG1 THR A  62      19.902   3.033 -24.919  1.00  0.00           H  
ATOM    877 HG21 THR A  62      21.264   4.185 -23.466  1.00  0.00           H  
ATOM    878 HG22 THR A  62      20.483   4.094 -21.879  1.00  0.00           H  
ATOM    879 HG23 THR A  62      19.511   4.448 -23.314  1.00  0.00           H  
ATOM    882  N   MET A  63      22.589   0.831 -24.675  1.00  0.00           N  
ATOM    884  CA  MET A  63      23.617   1.029 -25.717  1.00  0.00           C  
ATOM    886  C   MET A  63      23.265   2.150 -26.703  1.00  0.00           C  
ATOM    890  O   MET A  63      24.131   2.632 -27.428  1.00  0.00           O  
ATOM    887  CB  MET A  63      23.840  -0.270 -26.496  1.00  0.00           C  
ATOM    891  CG  MET A  63      24.610  -1.297 -25.666  1.00  0.00           C  
ATOM    894  SD  MET A  63      24.931  -2.859 -26.533  1.00  0.00           S  
ATOM    895  CE  MET A  63      26.071  -2.286 -27.824  1.00  0.00           C  
ATOM    883  H   MET A  63      21.880   0.123 -24.799  1.00  0.00           H  
ATOM    885  HA  MET A  63      24.558   1.316 -25.247  1.00  0.00           H  
ATOM    888  HB2 MET A  63      24.423  -0.045 -27.390  1.00  0.00           H  
ATOM    889  HB3 MET A  63      22.882  -0.687 -26.805  1.00  0.00           H  
ATOM    892  HG2 MET A  63      24.040  -1.510 -24.762  1.00  0.00           H  
ATOM    893  HG3 MET A  63      25.564  -0.864 -25.364  1.00  0.00           H  
ATOM    896  HE1 MET A  63      26.491  -3.147 -28.343  1.00  0.00           H  
ATOM    897  HE2 MET A  63      25.535  -1.665 -28.543  1.00  0.00           H  
ATOM    898  HE3 MET A  63      26.877  -1.707 -27.372  1.00  0.00           H  
ATOM    899  N   HIS A  64      21.991   2.546 -26.750  1.00  0.00           N  
ATOM    901  CA  HIS A  64      21.476   3.555 -27.676  1.00  0.00           C  
ATOM    903  C   HIS A  64      20.818   4.701 -26.906  1.00  0.00           C  
ATOM    907  O   HIS A  64      20.156   4.425 -25.901  1.00  0.00           O  
ATOM    904  CB  HIS A  64      20.476   2.915 -28.647  1.00  0.00           C  
ATOM    908  CG  HIS A  64      21.079   1.802 -29.462  1.00  0.00           C  
ATOM    909  CD2 HIS A  64      20.927   0.470 -29.221  1.00  0.00           C  
ATOM    911  ND1 HIS A  64      21.964   1.971 -30.525  1.00  0.00           N  
ATOM    912  CE1 HIS A  64      22.340   0.733 -30.884  1.00  0.00           C  
ATOM    914  NE2 HIS A  64      21.725  -0.191 -30.127  1.00  0.00           N  
ATOM    900  H   HIS A  64      21.348   2.130 -26.092  1.00  0.00           H  
ATOM    902  HA  HIS A  64      22.307   3.944 -28.264  1.00  0.00           H  
ATOM    905  HB2 HIS A  64      20.107   3.679 -29.332  1.00  0.00           H  
ATOM    906  HB3 HIS A  64      19.628   2.524 -28.085  1.00  0.00           H  
ATOM    910  HD2 HIS A  64      20.345   0.037 -28.420  1.00  0.00           H  
ATOM    913  HE1 HIS A  64      23.058   0.515 -31.661  1.00  0.00           H  
ATOM    915  HE2 HIS A  64      21.897  -1.186 -30.165  1.00  0.00           H  
ATOM    916  N   PRO A  65      20.899   5.954 -27.388  1.00  0.00           N  
ATOM    917  CA  PRO A  65      20.197   7.073 -26.772  1.00  0.00           C  
ATOM    919  C   PRO A  65      18.710   6.754 -26.606  1.00  0.00           C  
ATOM    923  O   PRO A  65      18.024   6.398 -27.568  1.00  0.00           O  
ATOM    920  CB  PRO A  65      20.410   8.273 -27.703  1.00  0.00           C  
ATOM    924  CG  PRO A  65      21.683   7.918 -28.467  1.00  0.00           C  
ATOM    927  CD  PRO A  65      21.642   6.395 -28.556  1.00  0.00           C  
ATOM    918  HA  PRO A  65      20.652   7.277 -25.803  1.00  0.00           H  
ATOM    921  HB2 PRO A  65      19.586   8.360 -28.411  1.00  0.00           H  
ATOM    922  HB3 PRO A  65      20.526   9.200 -27.141  1.00  0.00           H  
ATOM    925  HG2 PRO A  65      21.707   8.380 -29.453  1.00  0.00           H  
ATOM    926  HG3 PRO A  65      22.552   8.223 -27.883  1.00  0.00           H  
ATOM    928  HD2 PRO A  65      21.115   6.089 -29.460  1.00  0.00           H  
ATOM    929  HD3 PRO A  65      22.660   6.006 -28.558  1.00  0.00           H  
ATOM    930  N   ILE A  66      18.197   6.878 -25.382  1.00  0.00           N  
ATOM    932  CA  ILE A  66      16.778   6.652 -25.125  1.00  0.00           C  
ATOM    934  C   ILE A  66      16.010   7.934 -25.494  1.00  0.00           C  
ATOM    937  O   ILE A  66      16.095   8.966 -24.828  1.00  0.00           O  
ATOM    935  CB  ILE A  66      16.572   6.064 -23.707  1.00  0.00           C  
ATOM    938  CG1 ILE A  66      15.378   5.094 -23.695  1.00  0.00           C  
ATOM    941  CG2 ILE A  66      16.382   7.128 -22.632  1.00  0.00           C  
ATOM    945  CD1 ILE A  66      15.198   4.322 -22.383  1.00  0.00           C  
ATOM    931  H   ILE A  66      18.808   7.134 -24.620  1.00  0.00           H  
ATOM    933  HA  ILE A  66      16.451   5.879 -25.821  1.00  0.00           H  
ATOM    936  HB  ILE A  66      17.457   5.481 -23.451  1.00  0.00           H  
ATOM    939 HG12 ILE A  66      15.506   4.363 -24.494  1.00  0.00           H  
ATOM    940 HG13 ILE A  66      14.471   5.665 -23.890  1.00  0.00           H  
ATOM    942 HG21 ILE A  66      15.406   7.587 -22.790  1.00  0.00           H  
ATOM    943 HG22 ILE A  66      16.411   6.684 -21.637  1.00  0.00           H  
ATOM    944 HG23 ILE A  66      17.173   7.875 -22.702  1.00  0.00           H  
ATOM    946 HD11 ILE A  66      16.120   3.794 -22.142  1.00  0.00           H  
ATOM    947 HD12 ILE A  66      14.397   3.594 -22.510  1.00  0.00           H  
ATOM    948 HD13 ILE A  66      14.926   4.995 -21.570  1.00  0.00           H  
ATOM    949  N   THR A  67      15.281   7.907 -26.610  1.00  0.00           N  
ATOM    951  CA  THR A  67      14.553   9.088 -27.114  1.00  0.00           C  
ATOM    953  C   THR A  67      13.323   9.433 -26.272  1.00  0.00           C  
ATOM    956  O   THR A  67      12.775  10.525 -26.381  1.00  0.00           O  
ATOM    954  CB  THR A  67      14.148   8.894 -28.582  1.00  0.00           C  
ATOM    957  CG2 THR A  67      15.372   8.874 -29.498  1.00  0.00           C  
ATOM    961  OG1 THR A  67      13.475   7.665 -28.755  1.00  0.00           O  
ATOM    950  H   THR A  67      15.304   7.082 -27.192  1.00  0.00           H  
ATOM    952  HA  THR A  67      15.214   9.953 -27.062  1.00  0.00           H  
ATOM    955  HB  THR A  67      13.497   9.711 -28.892  1.00  0.00           H  
ATOM    962  HG1 THR A  67      12.613   7.727 -28.336  1.00  0.00           H  
ATOM    958 HG21 THR A  67      15.046   8.766 -30.533  1.00  0.00           H  
ATOM    959 HG22 THR A  67      15.926   9.807 -29.395  1.00  0.00           H  
ATOM    960 HG23 THR A  67      16.024   8.039 -29.245  1.00  0.00           H  
ATOM    963  N   ASP A  68      12.885   8.511 -25.418  1.00  0.00           N  
ATOM    965  CA  ASP A  68      11.662   8.576 -24.623  1.00  0.00           C  
ATOM    967  C   ASP A  68      11.948   8.398 -23.114  1.00  0.00           C  
ATOM    971  O   ASP A  68      11.152   7.811 -22.376  1.00  0.00           O  
ATOM    968  CB  ASP A  68      10.660   7.559 -25.205  1.00  0.00           C  
ATOM    972  CG  ASP A  68      11.044   6.103 -24.935  1.00  0.00           C  
ATOM    973  OD1 ASP A  68      12.252   5.841 -24.749  1.00  0.00           O  
ATOM    974  OD2 ASP A  68      10.145   5.246 -24.820  1.00  0.00           O1-
ATOM    964  H   ASP A  68      13.353   7.616 -25.411  1.00  0.00           H  
ATOM    966  HA  ASP A  68      11.222   9.566 -24.740  1.00  0.00           H  
ATOM    969  HB2 ASP A  68       9.676   7.748 -24.776  1.00  0.00           H  
ATOM    970  HB3 ASP A  68      10.580   7.710 -26.282  1.00  0.00           H  
ATOM    975  N   ASN A  69      13.091   8.900 -22.616  1.00  0.00           N  
ATOM    977  CA  ASN A  69      13.462   8.759 -21.194  1.00  0.00           C  
ATOM    979  C   ASN A  69      12.382   9.305 -20.247  1.00  0.00           C  
ATOM    983  O   ASN A  69      12.127   8.739 -19.192  1.00  0.00           O  
ATOM    980  CB  ASN A  69      14.779   9.492 -20.876  1.00  0.00           C  
ATOM    984  CG  ASN A  69      15.375   8.968 -19.575  1.00  0.00           C  
ATOM    985  ND2 ASN A  69      15.849   9.849 -18.729  1.00  0.00           N  
ATOM    988  OD1 ASN A  69      15.411   7.773 -19.305  1.00  0.00           O  
ATOM    976  H   ASN A  69      13.759   9.301 -23.259  1.00  0.00           H  
ATOM    978  HA  ASN A  69      13.583   7.697 -20.981  1.00  0.00           H  
ATOM    981  HB2 ASN A  69      15.522   9.391 -21.667  1.00  0.00           H  
ATOM    982  HB3 ASN A  69      14.582  10.559 -20.775  1.00  0.00           H  
ATOM    986 HD21 ASN A  69      15.839  10.839 -18.932  1.00  0.00           H  
ATOM    987 HD22 ASN A  69      16.122   9.533 -17.810  1.00  0.00           H  
ATOM    989  N   ASN A  70      11.715  10.381 -20.667  1.00  0.00           N  
ATOM    991  CA  ASN A  70      10.691  11.067 -19.882  1.00  0.00           C  
ATOM    993  C   ASN A  70       9.328  10.355 -19.898  1.00  0.00           C  
ATOM    997  O   ASN A  70       8.394  10.825 -19.251  1.00  0.00           O  
ATOM    994  CB  ASN A  70      10.583  12.516 -20.388  1.00  0.00           C  
ATOM    998  CG  ASN A  70      11.866  13.306 -20.209  1.00  0.00           C  
ATOM    999  ND2 ASN A  70      12.074  14.329 -21.004  1.00  0.00           N  
ATOM   1002  OD1 ASN A  70      12.707  13.021 -19.378  1.00  0.00           O  
ATOM    990  H   ASN A  70      11.993  10.782 -21.552  1.00  0.00           H  
ATOM    992  HA  ASN A  70      11.012  11.088 -18.841  1.00  0.00           H  
ATOM    995  HB2 ASN A  70      10.302  12.510 -21.441  1.00  0.00           H  
ATOM    996  HB3 ASN A  70       9.802  13.032 -19.830  1.00  0.00           H  
ATOM   1000 HD21 ASN A  70      11.392  14.596 -21.700  1.00  0.00           H  
ATOM   1001 HD22 ASN A  70      12.937  14.830 -20.851  1.00  0.00           H  
ATOM   1003  N   VAL A  71       9.177   9.253 -20.643  1.00  0.00           N  
ATOM   1005  CA  VAL A  71       7.931   8.481 -20.652  1.00  0.00           C  
ATOM   1007  C   VAL A  71       7.823   7.683 -19.349  1.00  0.00           C  
ATOM   1010  O   VAL A  71       8.710   6.869 -19.064  1.00  0.00           O  
ATOM   1008  CB  VAL A  71       7.808   7.581 -21.892  1.00  0.00           C  
ATOM   1011  CG1 VAL A  71       6.550   6.703 -21.839  1.00  0.00           C  
ATOM   1015  CG2 VAL A  71       7.690   8.465 -23.140  1.00  0.00           C  
ATOM   1004  H   VAL A  71       9.976   8.874 -21.130  1.00  0.00           H  
ATOM   1006  HA  VAL A  71       7.108   9.193 -20.718  1.00  0.00           H  
ATOM   1009  HB  VAL A  71       8.682   6.936 -21.977  1.00  0.00           H  
ATOM   1012 HG11 VAL A  71       6.618   5.991 -21.017  1.00  0.00           H  
ATOM   1013 HG12 VAL A  71       5.659   7.318 -21.715  1.00  0.00           H  
ATOM   1014 HG13 VAL A  71       6.466   6.133 -22.765  1.00  0.00           H  
ATOM   1016 HG21 VAL A  71       8.589   9.070 -23.258  1.00  0.00           H  
ATOM   1017 HG22 VAL A  71       6.826   9.124 -23.058  1.00  0.00           H  
ATOM   1018 HG23 VAL A  71       7.569   7.836 -24.022  1.00  0.00           H  
ATOM   1019  N   PRO A  72       6.742   7.869 -18.562  1.00  0.00           N  
ATOM   1020  CA  PRO A  72       6.520   7.104 -17.345  1.00  0.00           C  
ATOM   1022  C   PRO A  72       6.430   5.613 -17.662  1.00  0.00           C  
ATOM   1026  O   PRO A  72       5.549   5.173 -18.401  1.00  0.00           O  
ATOM   1023  CB  PRO A  72       5.215   7.633 -16.732  1.00  0.00           C  
ATOM   1027  CG  PRO A  72       5.061   9.020 -17.347  1.00  0.00           C  
ATOM   1030  CD  PRO A  72       5.684   8.856 -18.727  1.00  0.00           C  
ATOM   1021  HA  PRO A  72       7.344   7.294 -16.657  1.00  0.00           H  
ATOM   1024  HB2 PRO A  72       4.367   7.018 -17.033  1.00  0.00           H  
ATOM   1025  HB3 PRO A  72       5.275   7.682 -15.644  1.00  0.00           H  
ATOM   1028  HG2 PRO A  72       4.016   9.325 -17.408  1.00  0.00           H  
ATOM   1029  HG3 PRO A  72       5.640   9.742 -16.772  1.00  0.00           H  
ATOM   1031  HD2 PRO A  72       4.940   8.475 -19.428  1.00  0.00           H  
ATOM   1032  HD3 PRO A  72       6.063   9.821 -19.061  1.00  0.00           H  
ATOM   1033  N   ARG A  73       7.330   4.822 -17.080  1.00  0.00           N  
ATOM   1035  CA  ARG A  73       7.307   3.364 -17.190  1.00  0.00           C  
ATOM   1037  C   ARG A  73       6.844   2.798 -15.871  1.00  0.00           C  
ATOM   1041  O   ARG A  73       7.455   3.046 -14.836  1.00  0.00           O  
ATOM   1038  CB  ARG A  73       8.683   2.844 -17.597  1.00  0.00           C  
ATOM   1042  CG  ARG A  73       8.969   3.190 -19.060  1.00  0.00           C  
ATOM   1045  CD  ARG A  73      10.423   2.856 -19.365  1.00  0.00           C  
ATOM   1048  NE  ARG A  73      10.798   3.254 -20.729  1.00  0.00           N  
ATOM   1056  CZ  ARG A  73      11.192   4.449 -21.137  1.00  0.00           C  
ATOM   1050  NH1 ARG A  73      11.215   5.510 -20.381  1.00  0.00           N1+
ATOM   1053  NH2 ARG A  73      11.576   4.594 -22.362  1.00  0.00           N  
ATOM   1034  H   ARG A  73       8.047   5.245 -16.509  1.00  0.00           H  
ATOM   1036  HA  ARG A  73       6.596   3.058 -17.958  1.00  0.00           H  
ATOM   1039  HB2 ARG A  73       8.720   1.761 -17.475  1.00  0.00           H  
ATOM   1040  HB3 ARG A  73       9.441   3.292 -16.954  1.00  0.00           H  
ATOM   1043  HG2 ARG A  73       8.804   4.252 -19.237  1.00  0.00           H  
ATOM   1044  HG3 ARG A  73       8.312   2.614 -19.712  1.00  0.00           H  
ATOM   1046  HD2 ARG A  73      11.053   3.378 -18.644  1.00  0.00           H  
ATOM   1047  HD3 ARG A  73      10.574   1.784 -19.246  1.00  0.00           H  
ATOM   1049  HE  ARG A  73      10.816   2.528 -21.431  1.00  0.00           H  
ATOM   1051 HH11 ARG A  73      11.372   6.397 -20.837  1.00  0.00           H  
ATOM   1052 HH12 ARG A  73      10.732   5.520 -19.494  1.00  0.00           H  
ATOM   1054 HH21 ARG A  73      11.284   3.966 -23.097  1.00  0.00           H  
ATOM   1055 HH22 ARG A  73      11.850   5.491 -22.738  1.00  0.00           H  
ATOM   1057  N   MET A  74       5.750   2.052 -15.914  1.00  0.00           N  
ATOM   1059  CA  MET A  74       5.207   1.411 -14.729  1.00  0.00           C  
ATOM   1061  C   MET A  74       5.172  -0.093 -14.888  1.00  0.00           C  
ATOM   1065  O   MET A  74       4.869  -0.641 -15.954  1.00  0.00           O  
ATOM   1062  CB  MET A  74       3.832   1.963 -14.348  1.00  0.00           C  
ATOM   1066  CG  MET A  74       3.900   3.444 -13.965  1.00  0.00           C  
ATOM   1069  SD  MET A  74       2.728   3.871 -12.654  1.00  0.00           S  
ATOM   1070  CE  MET A  74       2.723   5.672 -12.792  1.00  0.00           C  
ATOM   1058  H   MET A  74       5.300   1.895 -16.805  1.00  0.00           H  
ATOM   1060  HA  MET A  74       5.867   1.614 -13.885  1.00  0.00           H  
ATOM   1063  HB2 MET A  74       3.475   1.400 -13.485  1.00  0.00           H  
ATOM   1064  HB3 MET A  74       3.124   1.825 -15.165  1.00  0.00           H  
ATOM   1067  HG2 MET A  74       3.704   4.048 -14.850  1.00  0.00           H  
ATOM   1068  HG3 MET A  74       4.900   3.681 -13.600  1.00  0.00           H  
ATOM   1071  HE1 MET A  74       2.386   5.965 -13.787  1.00  0.00           H  
ATOM   1072  HE2 MET A  74       3.731   6.052 -12.625  1.00  0.00           H  
ATOM   1073  HE3 MET A  74       2.053   6.095 -12.043  1.00  0.00           H  
ATOM   1074  N   ASP A  75       5.432  -0.762 -13.784  1.00  0.00           N  
ATOM   1076  CA  ASP A  75       5.114  -2.159 -13.621  1.00  0.00           C  
ATOM   1078  C   ASP A  75       4.279  -2.378 -12.368  1.00  0.00           C  
ATOM   1082  O   ASP A  75       3.963  -1.437 -11.635  1.00  0.00           O  
ATOM   1079  CB  ASP A  75       6.400  -2.998 -13.662  1.00  0.00           C  
ATOM   1083  CG  ASP A  75       6.098  -4.449 -14.025  1.00  0.00           C  
ATOM   1084  OD1 ASP A  75       4.958  -4.693 -14.505  1.00  0.00           O  
ATOM   1085  OD2 ASP A  75       7.019  -5.270 -13.883  1.00  0.00           O1-
ATOM   1075  H   ASP A  75       5.650  -0.243 -12.946  1.00  0.00           H  
ATOM   1077  HA  ASP A  75       4.466  -2.453 -14.447  1.00  0.00           H  
ATOM   1080  HB2 ASP A  75       6.904  -2.947 -12.696  1.00  0.00           H  
ATOM   1081  HB3 ASP A  75       7.070  -2.595 -14.421  1.00  0.00           H  
ATOM   1086  N   GLY A  76       3.895  -3.617 -12.121  1.00  0.00           N  
ATOM   1088  CA  GLY A  76       3.533  -3.966 -10.775  1.00  0.00           C  
ATOM   1091  C   GLY A  76       3.449  -5.446 -10.515  1.00  0.00           C  
ATOM   1092  O   GLY A  76       3.323  -6.273 -11.416  1.00  0.00           O  
ATOM   1087  H   GLY A  76       4.134  -4.362 -12.760  1.00  0.00           H  
ATOM   1089  HA2 GLY A  76       4.312  -3.573 -10.122  1.00  0.00           H  
ATOM   1090  HA3 GLY A  76       2.600  -3.483 -10.484  1.00  0.00           H  
ATOM   1093  N   ILE A  77       3.527  -5.744  -9.230  1.00  0.00           N  
ATOM   1095  CA  ILE A  77       3.563  -7.094  -8.699  1.00  0.00           C  
ATOM   1097  C   ILE A  77       2.248  -7.308  -7.964  1.00  0.00           C  
ATOM   1100  O   ILE A  77       1.940  -6.606  -6.999  1.00  0.00           O  
ATOM   1098  CB  ILE A  77       4.817  -7.287  -7.818  1.00  0.00           C  
ATOM   1101  CG1 ILE A  77       6.107  -7.114  -8.658  1.00  0.00           C  
ATOM   1104  CG2 ILE A  77       4.791  -8.674  -7.154  1.00  0.00           C  
ATOM   1108  CD1 ILE A  77       7.386  -7.031  -7.813  1.00  0.00           C  
ATOM   1094  H   ILE A  77       3.554  -4.973  -8.578  1.00  0.00           H  
ATOM   1096  HA  ILE A  77       3.623  -7.810  -9.519  1.00  0.00           H  
ATOM   1099  HB  ILE A  77       4.815  -6.532  -7.031  1.00  0.00           H  
ATOM   1102 HG12 ILE A  77       6.200  -7.942  -9.360  1.00  0.00           H  
ATOM   1103 HG13 ILE A  77       6.047  -6.199  -9.247  1.00  0.00           H  
ATOM   1105 HG21 ILE A  77       4.758  -9.455  -7.913  1.00  0.00           H  
ATOM   1106 HG22 ILE A  77       3.923  -8.773  -6.502  1.00  0.00           H  
ATOM   1107 HG23 ILE A  77       5.680  -8.821  -6.541  1.00  0.00           H  
ATOM   1109 HD11 ILE A  77       7.269  -6.297  -7.016  1.00  0.00           H  
ATOM   1110 HD12 ILE A  77       7.620  -8.002  -7.377  1.00  0.00           H  
ATOM   1111 HD13 ILE A  77       8.221  -6.730  -8.447  1.00  0.00           H  
ATOM   1112  N   TYR A  78       1.457  -8.272  -8.423  1.00  0.00           N  
ATOM   1114  CA  TYR A  78       0.318  -8.734  -7.642  1.00  0.00           C  
ATOM   1116  C   TYR A  78       0.825  -9.505  -6.438  1.00  0.00           C  
ATOM   1120  O   TYR A  78       1.641 -10.419  -6.579  1.00  0.00           O  
ATOM   1117  CB  TYR A  78      -0.622  -9.602  -8.478  1.00  0.00           C  
ATOM   1121  CG  TYR A  78      -1.468  -8.781  -9.421  1.00  0.00           C  
ATOM   1122  CD1 TYR A  78      -2.655  -8.188  -8.950  1.00  0.00           C  
ATOM   1124  CD2 TYR A  78      -1.045  -8.569 -10.747  1.00  0.00           C  
ATOM   1126  CE1 TYR A  78      -3.428  -7.388  -9.811  1.00  0.00           C  
ATOM   1128  CE2 TYR A  78      -1.816  -7.770 -11.610  1.00  0.00           C  
ATOM   1132  CZ  TYR A  78      -3.010  -7.180 -11.142  1.00  0.00           C  
ATOM   1130  OH  TYR A  78      -3.759  -6.408 -11.971  1.00  0.00           O  
ATOM   1113  H   TYR A  78       1.769  -8.831  -9.205  1.00  0.00           H  
ATOM   1115  HA  TYR A  78      -0.246  -7.874  -7.280  1.00  0.00           H  
ATOM   1118  HB2 TYR A  78      -1.289 -10.145  -7.808  1.00  0.00           H  
ATOM   1119  HB3 TYR A  78      -0.046 -10.340  -9.035  1.00  0.00           H  
ATOM   1123  HD1 TYR A  78      -2.968  -8.342  -7.928  1.00  0.00           H  
ATOM   1125  HD2 TYR A  78      -0.125  -9.012 -11.099  1.00  0.00           H  
ATOM   1127  HE1 TYR A  78      -4.339  -6.924  -9.464  1.00  0.00           H  
ATOM   1129  HE2 TYR A  78      -1.488  -7.603 -12.625  1.00  0.00           H  
ATOM   1131  HH  TYR A  78      -3.355  -6.322 -12.837  1.00  0.00           H  
ATOM   1133  N   CYS A  79       0.310  -9.159  -5.265  1.00  0.00           N  
ATOM   1135  CA  CYS A  79       0.545  -9.980  -4.103  1.00  0.00           C  
ATOM   1137  C   CYS A  79      -0.120 -11.350  -4.289  1.00  0.00           C  
ATOM   1141  O   CYS A  79      -1.228 -11.433  -4.836  1.00  0.00           O  
ATOM   1138  CB  CYS A  79       0.134  -9.242  -2.828  1.00  0.00           C  
ATOM   1142  SG  CYS A  79       1.223  -7.840  -2.459  1.00  0.00           S  
ATOM   1134  H   CYS A  79      -0.347  -8.395  -5.193  1.00  0.00           H  
ATOM   1136  HA  CYS A  79       1.623 -10.135  -4.063  1.00  0.00           H  
ATOM   1139  HB2 CYS A  79      -0.899  -8.903  -2.908  1.00  0.00           H  
ATOM   1140  HB3 CYS A  79       0.195  -9.936  -1.990  1.00  0.00           H  
ATOM   1143  N   PRO A  80       0.562 -12.435  -3.879  1.00  0.00           N  
ATOM   1144  CA  PRO A  80      -0.013 -13.765  -3.839  1.00  0.00           C  
ATOM   1146  C   PRO A  80      -1.376 -13.788  -3.146  1.00  0.00           C  
ATOM   1150  O   PRO A  80      -1.735 -12.917  -2.354  1.00  0.00           O  
ATOM   1147  CB  PRO A  80       1.002 -14.633  -3.090  1.00  0.00           C  
ATOM   1151  CG  PRO A  80       2.334 -13.944  -3.364  1.00  0.00           C  
ATOM   1154  CD  PRO A  80       1.953 -12.470  -3.454  1.00  0.00           C  
ATOM   1145  HA  PRO A  80      -0.115 -14.124  -4.863  1.00  0.00           H  
ATOM   1148  HB2 PRO A  80       0.801 -14.602  -2.019  1.00  0.00           H  
ATOM   1149  HB3 PRO A  80       0.998 -15.663  -3.447  1.00  0.00           H  
ATOM   1152  HG2 PRO A  80       2.728 -14.277  -4.325  1.00  0.00           H  
ATOM   1153  HG3 PRO A  80       3.056 -14.125  -2.569  1.00  0.00           H  
ATOM   1155  HD2 PRO A  80       2.604 -11.979  -4.177  1.00  0.00           H  
ATOM   1156  HD3 PRO A  80       2.042 -11.983  -2.483  1.00  0.00           H  
ATOM   1157  N   LYS A  81      -2.154 -14.833  -3.429  1.00  0.00           N  
ATOM   1159  CA  LYS A  81      -3.442 -15.035  -2.764  1.00  0.00           C  
ATOM   1161  C   LYS A  81      -3.239 -15.030  -1.245  1.00  0.00           C  
ATOM   1165  O   LYS A  81      -2.387 -15.767  -0.759  1.00  0.00           O  
ATOM   1162  CB  LYS A  81      -4.048 -16.356  -3.243  1.00  0.00           C  
ATOM   1166  CG  LYS A  81      -5.495 -16.516  -2.766  1.00  0.00           C  
ATOM   1169  CD  LYS A  81      -6.024 -17.892  -3.172  1.00  0.00           C  
ATOM   1172  CE  LYS A  81      -7.480 -18.034  -2.725  1.00  0.00           C  
ATOM   1175  NZ  LYS A  81      -8.051 -19.326  -3.182  1.00  0.00           N1+
ATOM   1158  H   LYS A  81      -1.790 -15.541  -4.051  1.00  0.00           H  
ATOM   1160  HA  LYS A  81      -4.092 -14.203  -3.032  1.00  0.00           H  
ATOM   1163  HB2 LYS A  81      -4.034 -16.379  -4.332  1.00  0.00           H  
ATOM   1164  HB3 LYS A  81      -3.442 -17.183  -2.871  1.00  0.00           H  
ATOM   1167  HG2 LYS A  81      -6.110 -15.739  -3.220  1.00  0.00           H  
ATOM   1168  HG3 LYS A  81      -5.550 -16.417  -1.682  1.00  0.00           H  
ATOM   1170  HD2 LYS A  81      -5.958 -17.991  -4.256  1.00  0.00           H  
ATOM   1171  HD3 LYS A  81      -5.415 -18.663  -2.702  1.00  0.00           H  
ATOM   1173  HE2 LYS A  81      -7.522 -17.951  -1.639  1.00  0.00           H  
ATOM   1174  HE3 LYS A  81      -8.050 -17.203  -3.141  1.00  0.00           H  
ATOM   1176  HZ1 LYS A  81      -8.023 -19.376  -4.190  1.00  0.00           H  
ATOM   1177  HZ2 LYS A  81      -7.516 -20.099  -2.813  1.00  0.00           H  
ATOM   1178  HZ3 LYS A  81      -9.012 -19.414  -2.885  1.00  0.00           H  
ATOM   1179  N   TRP A  82      -4.081 -14.275  -0.534  1.00  0.00           N  
ATOM   1181  CA  TRP A  82      -3.972 -14.065   0.916  1.00  0.00           C  
ATOM   1183  C   TRP A  82      -2.758 -13.239   1.330  1.00  0.00           C  
ATOM   1187  O   TRP A  82      -2.305 -13.365   2.455  1.00  0.00           O  
ATOM   1184  CB  TRP A  82      -4.047 -15.396   1.684  1.00  0.00           C  
ATOM   1188  CG  TRP A  82      -5.162 -16.295   1.288  1.00  0.00           C  
ATOM   1189  CD1 TRP A  82      -5.009 -17.517   0.742  1.00  0.00           C  
ATOM   1191  CD2 TRP A  82      -6.593 -16.081   1.439  1.00  0.00           C  
ATOM   1192  CE2 TRP A  82      -7.262 -17.244   0.955  1.00  0.00           C  
ATOM   1193  CE3 TRP A  82      -7.389 -15.039   1.959  1.00  0.00           C  
ATOM   1195  NE1 TRP A  82      -6.248 -18.098   0.565  1.00  0.00           N  
ATOM   1199  CZ2 TRP A  82      -8.659 -17.364   0.976  1.00  0.00           C  
ATOM   1201  CZ3 TRP A  82      -8.792 -15.146   1.976  1.00  0.00           C  
ATOM   1197  CH2 TRP A  82      -9.426 -16.303   1.486  1.00  0.00           C  
ATOM   1180  H   TRP A  82      -4.696 -13.658  -1.045  1.00  0.00           H  
ATOM   1182  HA  TRP A  82      -4.831 -13.471   1.229  1.00  0.00           H  
ATOM   1185  HB2 TRP A  82      -3.103 -15.931   1.579  1.00  0.00           H  
ATOM   1186  HB3 TRP A  82      -4.146 -15.209   2.753  1.00  0.00           H  
ATOM   1190  HD1 TRP A  82      -4.047 -17.966   0.543  1.00  0.00           H  
ATOM   1196  HE1 TRP A  82      -6.355 -19.082   0.363  1.00  0.00           H  
ATOM   1194  HE3 TRP A  82      -6.900 -14.167   2.368  1.00  0.00           H  
ATOM   1200  HZ2 TRP A  82      -9.138 -18.271   0.636  1.00  0.00           H  
ATOM   1202  HZ3 TRP A  82      -9.386 -14.340   2.380  1.00  0.00           H  
ATOM   1198  HH2 TRP A  82     -10.502 -16.378   1.523  1.00  0.00           H  
ATOM   1203  N   GLU A  83      -2.227 -12.396   0.453  1.00  0.00           N  
ATOM   1205  CA  GLU A  83      -1.262 -11.372   0.826  1.00  0.00           C  
ATOM   1207  C   GLU A  83      -1.762  -9.993   0.403  1.00  0.00           C  
ATOM   1211  O   GLU A  83      -2.534  -9.849  -0.549  1.00  0.00           O  
ATOM   1208  CB  GLU A  83       0.136 -11.670   0.261  1.00  0.00           C  
ATOM   1212  CG  GLU A  83       0.702 -13.004   0.762  1.00  0.00           C  
ATOM   1215  CD  GLU A  83       2.175 -13.241   0.414  1.00  0.00           C  
ATOM   1216  OE1 GLU A  83       2.700 -14.275   0.890  1.00  0.00           O  
ATOM   1217  OE2 GLU A  83       2.769 -12.421  -0.314  1.00  0.00           O1-
ATOM   1204  H   GLU A  83      -2.525 -12.393  -0.512  1.00  0.00           H  
ATOM   1206  HA  GLU A  83      -1.186 -11.355   1.913  1.00  0.00           H  
ATOM   1209  HB2 GLU A  83       0.093 -11.698  -0.828  1.00  0.00           H  
ATOM   1210  HB3 GLU A  83       0.801 -10.865   0.571  1.00  0.00           H  
ATOM   1213  HG2 GLU A  83       0.108 -13.821   0.352  1.00  0.00           H  
ATOM   1214  HG3 GLU A  83       0.608 -13.032   1.848  1.00  0.00           H  
ATOM   1218  N   VAL A  84      -1.320  -8.970   1.123  1.00  0.00           N  
ATOM   1220  CA  VAL A  84      -1.630  -7.569   0.835  1.00  0.00           C  
ATOM   1222  C   VAL A  84      -0.366  -6.778   0.614  1.00  0.00           C  
ATOM   1225  O   VAL A  84       0.685  -7.108   1.166  1.00  0.00           O  
ATOM   1223  CB  VAL A  84      -2.483  -6.922   1.932  1.00  0.00           C  
ATOM   1226  CG1 VAL A  84      -3.820  -7.648   1.993  1.00  0.00           C  
ATOM   1230  CG2 VAL A  84      -1.814  -6.939   3.308  1.00  0.00           C  
ATOM   1219  H   VAL A  84      -0.707  -9.164   1.902  1.00  0.00           H  
ATOM   1221  HA  VAL A  84      -2.196  -7.512  -0.094  1.00  0.00           H  
ATOM   1224  HB  VAL A  84      -2.677  -5.888   1.650  1.00  0.00           H  
ATOM   1227 HG11 VAL A  84      -4.158  -7.861   0.979  1.00  0.00           H  
ATOM   1228 HG12 VAL A  84      -4.539  -6.996   2.489  1.00  0.00           H  
ATOM   1229 HG13 VAL A  84      -3.723  -8.585   2.540  1.00  0.00           H  
ATOM   1231 HG21 VAL A  84      -0.916  -6.321   3.290  1.00  0.00           H  
ATOM   1232 HG22 VAL A  84      -1.559  -7.957   3.600  1.00  0.00           H  
ATOM   1233 HG23 VAL A  84      -2.489  -6.528   4.059  1.00  0.00           H  
ATOM   1234  N   CYS A  85      -0.474  -5.724  -0.189  1.00  0.00           N  
ATOM   1236  CA  CYS A  85       0.623  -4.791  -0.311  1.00  0.00           C  
ATOM   1238  C   CYS A  85       0.769  -4.018   0.996  1.00  0.00           C  
ATOM   1242  O   CYS A  85      -0.203  -3.465   1.504  1.00  0.00           O  
ATOM   1239  CB  CYS A  85       0.376  -3.848  -1.479  1.00  0.00           C  
ATOM   1243  SG  CYS A  85       1.730  -2.691  -1.743  1.00  0.00           S  
ATOM   1235  H   CYS A  85      -1.378  -5.438  -0.535  1.00  0.00           H  
ATOM   1237  HA  CYS A  85       1.539  -5.347  -0.510  1.00  0.00           H  
ATOM   1240  HB2 CYS A  85       0.230  -4.436  -2.385  1.00  0.00           H  
ATOM   1241  HB3 CYS A  85      -0.528  -3.270  -1.282  1.00  0.00           H  
ATOM   1244  N   LYS A  86       1.993  -3.929   1.506  1.00  0.00           N  
ATOM   1246  CA  LYS A  86       2.342  -3.067   2.629  1.00  0.00           C  
ATOM   1248  C   LYS A  86       3.387  -2.053   2.192  1.00  0.00           C  
ATOM   1252  O   LYS A  86       4.365  -2.411   1.539  1.00  0.00           O  
ATOM   1249  CB  LYS A  86       2.808  -3.949   3.786  1.00  0.00           C  
ATOM   1253  CG  LYS A  86       3.129  -3.119   5.031  1.00  0.00           C  
ATOM   1256  CD  LYS A  86       3.589  -4.040   6.156  1.00  0.00           C  
ATOM   1259  CE  LYS A  86       4.178  -3.199   7.289  1.00  0.00           C  
ATOM   1262  NZ  LYS A  86       5.545  -3.667   7.606  1.00  0.00           N1+
ATOM   1245  H   LYS A  86       2.730  -4.455   1.058  1.00  0.00           H  
ATOM   1247  HA  LYS A  86       1.453  -2.525   2.951  1.00  0.00           H  
ATOM   1250  HB2 LYS A  86       3.695  -4.503   3.479  1.00  0.00           H  
ATOM   1251  HB3 LYS A  86       2.017  -4.659   4.028  1.00  0.00           H  
ATOM   1254  HG2 LYS A  86       2.247  -2.563   5.349  1.00  0.00           H  
ATOM   1255  HG3 LYS A  86       3.935  -2.422   4.800  1.00  0.00           H  
ATOM   1257  HD2 LYS A  86       4.344  -4.718   5.758  1.00  0.00           H  
ATOM   1258  HD3 LYS A  86       2.747  -4.626   6.524  1.00  0.00           H  
ATOM   1260  HE2 LYS A  86       4.215  -2.157   6.972  1.00  0.00           H  
ATOM   1261  HE3 LYS A  86       3.523  -3.256   8.159  1.00  0.00           H  
ATOM   1263  HZ1 LYS A  86       5.961  -3.129   8.352  1.00  0.00           H  
ATOM   1264  HZ2 LYS A  86       5.568  -4.660   7.793  1.00  0.00           H  
ATOM   1265  HZ3 LYS A  86       6.148  -3.535   6.807  1.00  0.00           H  
ATOM   1266  N   GLN A  87       3.195  -0.792   2.580  1.00  0.00           N  
ATOM   1268  CA  GLN A  87       4.230   0.227   2.443  1.00  0.00           C  
ATOM   1270  C   GLN A  87       5.299  -0.017   3.513  1.00  0.00           C  
ATOM   1274  O   GLN A  87       5.022   0.060   4.709  1.00  0.00           O  
ATOM   1271  CB  GLN A  87       3.615   1.631   2.538  1.00  0.00           C  
ATOM   1275  CG  GLN A  87       4.609   2.731   2.131  1.00  0.00           C  
ATOM   1278  CD  GLN A  87       4.846   2.774   0.623  1.00  0.00           C  
ATOM   1279  NE2 GLN A  87       5.998   2.396   0.127  1.00  0.00           N  
ATOM   1282  OE1 GLN A  87       3.982   3.145  -0.150  1.00  0.00           O  
ATOM   1267  H   GLN A  87       2.377  -0.576   3.131  1.00  0.00           H  
ATOM   1269  HA  GLN A  87       4.692   0.121   1.461  1.00  0.00           H  
ATOM   1272  HB2 GLN A  87       2.740   1.690   1.890  1.00  0.00           H  
ATOM   1273  HB3 GLN A  87       3.285   1.810   3.562  1.00  0.00           H  
ATOM   1276  HG2 GLN A  87       4.200   3.697   2.428  1.00  0.00           H  
ATOM   1277  HG3 GLN A  87       5.555   2.597   2.656  1.00  0.00           H  
ATOM   1280 HE21 GLN A  87       6.647   1.868   0.692  1.00  0.00           H  
ATOM   1281 HE22 GLN A  87       6.042   2.362  -0.882  1.00  0.00           H  
ATOM   1283  N   GLU A  88       6.511  -0.328   3.076  1.00  0.00           N  
ATOM   1285  CA  GLU A  88       7.665  -0.554   3.939  1.00  0.00           C  
ATOM   1287  C   GLU A  88       8.498   0.726   4.096  1.00  0.00           C  
ATOM   1291  O   GLU A  88       8.334   1.679   3.320  1.00  0.00           O  
ATOM   1288  CB  GLU A  88       8.510  -1.713   3.376  1.00  0.00           C  
ATOM   1292  CG  GLU A  88       7.791  -3.070   3.386  1.00  0.00           C  
ATOM   1295  CD  GLU A  88       7.428  -3.624   4.781  1.00  0.00           C  
ATOM   1296  OE1 GLU A  88       6.806  -4.706   4.839  1.00  0.00           O  
ATOM   1297  OE2 GLU A  88       7.686  -2.999   5.837  1.00  0.00           O1-
ATOM   1284  H   GLU A  88       6.684  -0.346   2.081  1.00  0.00           H  
ATOM   1286  HA  GLU A  88       7.309  -0.830   4.932  1.00  0.00           H  
ATOM   1289  HB2 GLU A  88       8.785  -1.474   2.348  1.00  0.00           H  
ATOM   1290  HB3 GLU A  88       9.438  -1.818   3.937  1.00  0.00           H  
ATOM   1293  HG2 GLU A  88       8.446  -3.788   2.890  1.00  0.00           H  
ATOM   1294  HG3 GLU A  88       6.885  -2.994   2.785  1.00  0.00           H  
ATOM   1298  N   PRO A  89       9.411   0.767   5.086  1.00  0.00           N  
ATOM   1299  CA  PRO A  89      10.416   1.815   5.167  1.00  0.00           C  
ATOM   1301  C   PRO A  89      11.183   1.973   3.853  1.00  0.00           C  
ATOM   1305  O   PRO A  89      11.375   1.015   3.102  1.00  0.00           O  
ATOM   1302  CB  PRO A  89      11.351   1.413   6.311  1.00  0.00           C  
ATOM   1306  CG  PRO A  89      10.459   0.546   7.199  1.00  0.00           C  
ATOM   1309  CD  PRO A  89       9.580  -0.177   6.184  1.00  0.00           C  
ATOM   1300  HA  PRO A  89       9.917   2.752   5.414  1.00  0.00           H  
ATOM   1303  HB2 PRO A  89      11.733   2.283   6.845  1.00  0.00           H  
ATOM   1304  HB3 PRO A  89      12.173   0.808   5.929  1.00  0.00           H  
ATOM   1307  HG2 PRO A  89       9.841   1.183   7.832  1.00  0.00           H  
ATOM   1308  HG3 PRO A  89      11.040  -0.152   7.802  1.00  0.00           H  
ATOM   1310  HD2 PRO A  89      10.098  -1.071   5.835  1.00  0.00           H  
ATOM   1311  HD3 PRO A  89       8.627  -0.446   6.638  1.00  0.00           H  
ATOM   1312  N   GLU A  90      11.647   3.193   3.598  1.00  0.00           N  
ATOM   1314  CA  GLU A  90      12.385   3.503   2.378  1.00  0.00           C  
ATOM   1316  C   GLU A  90      13.597   2.586   2.196  1.00  0.00           C  
ATOM   1320  O   GLU A  90      14.362   2.330   3.134  1.00  0.00           O  
ATOM   1317  CB  GLU A  90      12.883   4.947   2.387  1.00  0.00           C  
ATOM   1321  CG  GLU A  90      11.759   5.986   2.442  1.00  0.00           C  
ATOM   1324  CD  GLU A  90      12.334   7.409   2.444  1.00  0.00           C  
ATOM   1325  OE1 GLU A  90      11.683   8.287   1.841  1.00  0.00           O  
ATOM   1326  OE2 GLU A  90      13.421   7.599   3.049  1.00  0.00           O1-
ATOM   1313  H   GLU A  90      11.437   3.949   4.235  1.00  0.00           H  
ATOM   1315  HA  GLU A  90      11.714   3.365   1.530  1.00  0.00           H  
ATOM   1318  HB2 GLU A  90      13.543   5.075   3.246  1.00  0.00           H  
ATOM   1319  HB3 GLU A  90      13.463   5.115   1.480  1.00  0.00           H  
ATOM   1322  HG2 GLU A  90      11.108   5.843   1.580  1.00  0.00           H  
ATOM   1323  HG3 GLU A  90      11.171   5.839   3.348  1.00  0.00           H  
ATOM   1327  N   ARG A  91      13.812   2.158   0.953  1.00  0.00           N  
ATOM   1329  CA  ARG A  91      15.006   1.418   0.544  1.00  0.00           C  
ATOM   1331  C   ARG A  91      15.891   2.293  -0.328  1.00  0.00           C  
ATOM   1335  O   ARG A  91      15.434   3.269  -0.918  1.00  0.00           O  
ATOM   1332  CB  ARG A  91      14.614   0.099  -0.137  1.00  0.00           C  
ATOM   1336  CG  ARG A  91      14.112   0.298  -1.574  1.00  0.00           C  
ATOM   1339  CD  ARG A  91      13.743  -1.048  -2.199  1.00  0.00           C  
ATOM   1342  NE  ARG A  91      13.178  -0.864  -3.543  1.00  0.00           N  
ATOM   1350  CZ  ARG A  91      13.846  -0.690  -4.665  1.00  0.00           C  
ATOM   1344  NH1 ARG A  91      15.147  -0.632  -4.752  1.00  0.00           N1+
ATOM   1347  NH2 ARG A  91      13.189  -0.560  -5.764  1.00  0.00           N  
ATOM   1328  H   ARG A  91      13.180   2.486   0.237  1.00  0.00           H  
ATOM   1330  HA  ARG A  91      15.578   1.166   1.437  1.00  0.00           H  
ATOM   1333  HB2 ARG A  91      13.844  -0.395   0.455  1.00  0.00           H  
ATOM   1334  HB3 ARG A  91      15.487  -0.552  -0.164  1.00  0.00           H  
ATOM   1337  HG2 ARG A  91      14.893   0.750  -2.184  1.00  0.00           H  
ATOM   1338  HG3 ARG A  91      13.257   0.974  -1.582  1.00  0.00           H  
ATOM   1340  HD2 ARG A  91      14.630  -1.680  -2.253  1.00  0.00           H  
ATOM   1341  HD3 ARG A  91      13.017  -1.557  -1.565  1.00  0.00           H  
ATOM   1343  HE  ARG A  91      12.174  -0.915  -3.647  1.00  0.00           H  
ATOM   1345 HH11 ARG A  91      15.559  -0.771  -5.664  1.00  0.00           H  
ATOM   1346 HH12 ARG A  91      15.717  -0.649  -3.919  1.00  0.00           H  
ATOM   1348 HH21 ARG A  91      13.660  -0.393  -6.641  1.00  0.00           H  
ATOM   1349 HH22 ARG A  91      12.188  -0.696  -5.730  1.00  0.00           H  
ATOM   1351  N   TRP A  92      17.148   1.901  -0.474  1.00  0.00           N  
ATOM   1353  CA  TRP A  92      17.993   2.471  -1.515  1.00  0.00           C  
ATOM   1355  C   TRP A  92      17.574   1.923  -2.888  1.00  0.00           C  
ATOM   1359  O   TRP A  92      17.370   0.719  -3.061  1.00  0.00           O  
ATOM   1356  CB  TRP A  92      19.463   2.218  -1.183  1.00  0.00           C  
ATOM   1360  CG  TRP A  92      19.928   2.893   0.077  1.00  0.00           C  
ATOM   1361  CD1 TRP A  92      20.075   2.305   1.285  1.00  0.00           C  
ATOM   1363  CD2 TRP A  92      20.305   4.289   0.273  1.00  0.00           C  
ATOM   1364  CE2 TRP A  92      20.716   4.464   1.629  1.00  0.00           C  
ATOM   1365  CE3 TRP A  92      20.348   5.425  -0.558  1.00  0.00           C  
ATOM   1367  NE1 TRP A  92      20.543   3.223   2.203  1.00  0.00           N  
ATOM   1371  CZ2 TRP A  92      21.182   5.690   2.128  1.00  0.00           C  
ATOM   1373  CZ3 TRP A  92      20.790   6.667  -0.060  1.00  0.00           C  
ATOM   1369  CH2 TRP A  92      21.222   6.799   1.269  1.00  0.00           C  
ATOM   1352  H   TRP A  92      17.462   1.067   0.001  1.00  0.00           H  
ATOM   1354  HA  TRP A  92      17.849   3.551  -1.531  1.00  0.00           H  
ATOM   1357  HB2 TRP A  92      20.073   2.584  -2.009  1.00  0.00           H  
ATOM   1358  HB3 TRP A  92      19.627   1.143  -1.107  1.00  0.00           H  
ATOM   1362  HD1 TRP A  92      19.889   1.258   1.475  1.00  0.00           H  
ATOM   1368  HE1 TRP A  92      20.757   2.976   3.159  1.00  0.00           H  
ATOM   1366  HE3 TRP A  92      20.039   5.336  -1.589  1.00  0.00           H  
ATOM   1372  HZ2 TRP A  92      21.533   5.772   3.146  1.00  0.00           H  
ATOM   1374  HZ3 TRP A  92      20.812   7.538  -0.698  1.00  0.00           H  
ATOM   1370  HH2 TRP A  92      21.586   7.754   1.617  1.00  0.00           H  
ATOM   1375  N   SER A  93      17.420   2.822  -3.855  1.00  0.00           N  
ATOM   1377  CA  SER A  93      17.277   2.506  -5.281  1.00  0.00           C  
ATOM   1379  C   SER A  93      18.639   2.230  -5.919  1.00  0.00           C  
ATOM   1383  O   SER A  93      19.672   2.509  -5.301  1.00  0.00           O  
ATOM   1380  CB  SER A  93      16.584   3.665  -6.008  1.00  0.00           C  
ATOM   1384  OG  SER A  93      17.327   4.862  -5.870  1.00  0.00           O  
ATOM   1376  H   SER A  93      17.537   3.793  -3.602  1.00  0.00           H  
ATOM   1378  HA  SER A  93      16.659   1.616  -5.395  1.00  0.00           H  
ATOM   1381  HB2 SER A  93      16.478   3.421  -7.065  1.00  0.00           H  
ATOM   1382  HB3 SER A  93      15.586   3.811  -5.594  1.00  0.00           H  
ATOM   1385  HG  SER A  93      17.158   5.185  -4.982  1.00  0.00           H  
ATOM   1386  N   LYS A  94      18.645   1.758  -7.181  1.00  0.00           N  
ATOM   1388  CA  LYS A  94      19.882   1.637  -7.970  1.00  0.00           C  
ATOM   1390  C   LYS A  94      20.647   2.955  -7.912  1.00  0.00           C  
ATOM   1394  O   LYS A  94      21.749   2.973  -7.408  1.00  0.00           O  
ATOM   1391  CB  LYS A  94      19.624   1.157  -9.418  1.00  0.00           C  
ATOM   1395  CG  LYS A  94      19.338  -0.352  -9.447  1.00  0.00           C  
ATOM   1398  CD  LYS A  94      19.248  -1.017 -10.829  1.00  0.00           C  
ATOM   1401  CE  LYS A  94      18.829  -2.507 -10.772  1.00  0.00           C  
ATOM   1404  NZ  LYS A  94      19.901  -3.438 -10.320  1.00  0.00           N1+
ATOM   1387  H   LYS A  94      17.767   1.514  -7.618  1.00  0.00           H  
ATOM   1389  HA  LYS A  94      20.528   0.911  -7.476  1.00  0.00           H  
ATOM   1392  HB2 LYS A  94      18.793   1.707  -9.860  1.00  0.00           H  
ATOM   1393  HB3 LYS A  94      20.520   1.345 -10.010  1.00  0.00           H  
ATOM   1396  HG2 LYS A  94      18.397  -0.517  -8.923  1.00  0.00           H  
ATOM   1397  HG3 LYS A  94      20.165  -0.838  -8.929  1.00  0.00           H  
ATOM   1399  HD2 LYS A  94      20.205  -0.925 -11.343  1.00  0.00           H  
ATOM   1400  HD3 LYS A  94      18.503  -0.479 -11.416  1.00  0.00           H  
ATOM   1402  HE2 LYS A  94      17.968  -2.595 -10.109  1.00  0.00           H  
ATOM   1403  HE3 LYS A  94      18.504  -2.803 -11.769  1.00  0.00           H  
ATOM   1405  HZ1 LYS A  94      19.652  -4.413 -10.409  1.00  0.00           H  
ATOM   1406  HZ2 LYS A  94      20.038  -3.398  -9.320  1.00  0.00           H  
ATOM   1407  HZ3 LYS A  94      20.793  -3.301 -10.773  1.00  0.00           H  
ATOM   1408  N   TRP A  95      20.045   4.088  -8.246  1.00  0.00           N  
ATOM   1410  CA  TRP A  95      20.727   5.393  -8.302  1.00  0.00           C  
ATOM   1412  C   TRP A  95      21.178   5.994  -6.956  1.00  0.00           C  
ATOM   1416  O   TRP A  95      21.536   7.165  -6.904  1.00  0.00           O  
ATOM   1413  CB  TRP A  95      19.835   6.359  -9.082  1.00  0.00           C  
ATOM   1417  CG  TRP A  95      19.434   5.827 -10.418  1.00  0.00           C  
ATOM   1418  CD1 TRP A  95      20.122   5.999 -11.567  1.00  0.00           C  
ATOM   1420  CD2 TRP A  95      18.299   4.976 -10.754  1.00  0.00           C  
ATOM   1421  CE2 TRP A  95      18.359   4.679 -12.149  1.00  0.00           C  
ATOM   1422  CE3 TRP A  95      17.239   4.411 -10.010  1.00  0.00           C  
ATOM   1424  NE1 TRP A  95      19.487   5.335 -12.595  1.00  0.00           N  
ATOM   1428  CZ2 TRP A  95      17.406   3.869 -12.779  1.00  0.00           C  
ATOM   1430  CZ3 TRP A  95      16.297   3.571 -10.631  1.00  0.00           C  
ATOM   1426  CH2 TRP A  95      16.374   3.308 -12.010  1.00  0.00           C  
ATOM   1409  H   TRP A  95      19.112   4.033  -8.628  1.00  0.00           H  
ATOM   1411  HA  TRP A  95      21.642   5.267  -8.882  1.00  0.00           H  
ATOM   1414  HB2 TRP A  95      18.937   6.567  -8.500  1.00  0.00           H  
ATOM   1415  HB3 TRP A  95      20.364   7.301  -9.231  1.00  0.00           H  
ATOM   1419  HD1 TRP A  95      21.022   6.587 -11.674  1.00  0.00           H  
ATOM   1425  HE1 TRP A  95      19.823   5.373 -13.546  1.00  0.00           H  
ATOM   1423  HE3 TRP A  95      17.144   4.644  -8.960  1.00  0.00           H  
ATOM   1429  HZ2 TRP A  95      17.468   3.681 -13.840  1.00  0.00           H  
ATOM   1431  HZ3 TRP A  95      15.489   3.145 -10.054  1.00  0.00           H  
ATOM   1427  HH2 TRP A  95      15.630   2.686 -12.484  1.00  0.00           H  
ATOM   1432  N   GLY A  96      21.157   5.233  -5.856  1.00  0.00           N  
ATOM   1434  CA  GLY A  96      21.654   5.702  -4.563  1.00  0.00           C  
ATOM   1437  C   GLY A  96      20.731   6.707  -3.879  1.00  0.00           C  
ATOM   1438  O   GLY A  96      21.183   7.447  -3.015  1.00  0.00           O  
ATOM   1433  H   GLY A  96      20.928   4.255  -5.955  1.00  0.00           H  
ATOM   1435  HA2 GLY A  96      21.768   4.844  -3.900  1.00  0.00           H  
ATOM   1436  HA3 GLY A  96      22.628   6.173  -4.699  1.00  0.00           H  
ATOM   1439  N   ASN A  97      19.444   6.718  -4.231  1.00  0.00           N  
ATOM   1441  CA  ASN A  97      18.420   7.533  -3.575  1.00  0.00           C  
ATOM   1443  C   ASN A  97      17.545   6.665  -2.672  1.00  0.00           C  
ATOM   1447  O   ASN A  97      17.236   5.527  -3.043  1.00  0.00           O  
ATOM   1444  CB  ASN A  97      17.588   8.263  -4.638  1.00  0.00           C  
ATOM   1448  CG  ASN A  97      18.447   9.210  -5.451  1.00  0.00           C  
ATOM   1449  ND2 ASN A  97      18.387   9.138  -6.759  1.00  0.00           N  
ATOM   1452  OD1 ASN A  97      19.185  10.015  -4.916  1.00  0.00           O  
ATOM   1440  H   ASN A  97      19.162   6.102  -4.981  1.00  0.00           H  
ATOM   1442  HA  ASN A  97      18.901   8.289  -2.953  1.00  0.00           H  
ATOM   1445  HB2 ASN A  97      17.106   7.541  -5.297  1.00  0.00           H  
ATOM   1446  HB3 ASN A  97      16.809   8.853  -4.153  1.00  0.00           H  
ATOM   1450 HD21 ASN A  97      17.787   8.473  -7.226  1.00  0.00           H  
ATOM   1451 HD22 ASN A  97      19.033   9.734  -7.257  1.00  0.00           H  
ATOM   1453  N   ARG A  98      17.110   7.203  -1.528  1.00  0.00           N  
ATOM   1455  CA  ARG A  98      16.050   6.581  -0.726  1.00  0.00           C  
ATOM   1457  C   ARG A  98      14.710   6.765  -1.423  1.00  0.00           C  
ATOM   1461  O   ARG A  98      14.375   7.874  -1.827  1.00  0.00           O  
ATOM   1458  CB  ARG A  98      15.988   7.158   0.688  1.00  0.00           C  
ATOM   1462  CG  ARG A  98      17.179   6.697   1.528  1.00  0.00           C  
ATOM   1465  CD  ARG A  98      16.922   7.058   2.988  1.00  0.00           C  
ATOM   1468  NE  ARG A  98      18.029   6.583   3.841  1.00  0.00           N  
ATOM   1476  CZ  ARG A  98      17.903   6.022   5.028  1.00  0.00           C  
ATOM   1470  NH1 ARG A  98      16.736   5.798   5.566  1.00  0.00           N1+
ATOM   1473  NH2 ARG A  98      18.965   5.677   5.702  1.00  0.00           N  
ATOM   1454  H   ARG A  98      17.348   8.164  -1.331  1.00  0.00           H  
ATOM   1456  HA  ARG A  98      16.237   5.510  -0.656  1.00  0.00           H  
ATOM   1459  HB2 ARG A  98      15.949   8.247   0.653  1.00  0.00           H  
ATOM   1460  HB3 ARG A  98      15.072   6.800   1.157  1.00  0.00           H  
ATOM   1463  HG2 ARG A  98      17.289   5.616   1.444  1.00  0.00           H  
ATOM   1464  HG3 ARG A  98      18.091   7.182   1.178  1.00  0.00           H  
ATOM   1466  HD2 ARG A  98      15.972   6.612   3.282  1.00  0.00           H  
ATOM   1467  HD3 ARG A  98      16.823   8.140   3.077  1.00  0.00           H  
ATOM   1469  HE  ARG A  98      18.955   6.681   3.449  1.00  0.00           H  
ATOM   1471 HH11 ARG A  98      15.918   6.074   5.042  1.00  0.00           H  
ATOM   1472 HH12 ARG A  98      16.622   5.328   6.452  1.00  0.00           H  
ATOM   1474 HH21 ARG A  98      18.854   5.271   6.620  1.00  0.00           H  
ATOM   1475 HH22 ARG A  98      19.879   5.891   5.328  1.00  0.00           H  
ATOM   1477  N   VAL A  99      13.988   5.668  -1.599  1.00  0.00           N  
ATOM   1479  CA  VAL A  99      12.717   5.628  -2.322  1.00  0.00           C  
ATOM   1481  C   VAL A  99      11.713   4.764  -1.573  1.00  0.00           C  
ATOM   1484  O   VAL A  99      12.092   3.842  -0.842  1.00  0.00           O  
ATOM   1482  CB  VAL A  99      12.895   5.144  -3.776  1.00  0.00           C  
ATOM   1485  CG1 VAL A  99      13.834   6.073  -4.560  1.00  0.00           C  
ATOM   1489  CG2 VAL A  99      13.421   3.705  -3.883  1.00  0.00           C  
ATOM   1478  H   VAL A  99      14.350   4.792  -1.250  1.00  0.00           H  
ATOM   1480  HA  VAL A  99      12.303   6.636  -2.360  1.00  0.00           H  
ATOM   1483  HB  VAL A  99      11.914   5.176  -4.250  1.00  0.00           H  
ATOM   1486 HG11 VAL A  99      13.884   5.761  -5.604  1.00  0.00           H  
ATOM   1487 HG12 VAL A  99      13.454   7.094  -4.519  1.00  0.00           H  
ATOM   1488 HG13 VAL A  99      14.840   6.046  -4.142  1.00  0.00           H  
ATOM   1490 HG21 VAL A  99      14.417   3.630  -3.447  1.00  0.00           H  
ATOM   1491 HG22 VAL A  99      12.749   3.020  -3.366  1.00  0.00           H  
ATOM   1492 HG23 VAL A  99      13.454   3.407  -4.932  1.00  0.00           H  
ATOM   1493  N   SER A 100      10.426   5.046  -1.770  1.00  0.00           N  
ATOM   1495  CA  SER A 100       9.351   4.242  -1.196  1.00  0.00           C  
ATOM   1497  C   SER A 100       9.417   2.804  -1.713  1.00  0.00           C  
ATOM   1501  O   SER A 100       9.716   2.562  -2.883  1.00  0.00           O  
ATOM   1498  CB  SER A 100       7.990   4.890  -1.479  1.00  0.00           C  
ATOM   1502  OG  SER A 100       7.683   4.911  -2.859  1.00  0.00           O  
ATOM   1494  H   SER A 100      10.169   5.778  -2.416  1.00  0.00           H  
ATOM   1496  HA  SER A 100       9.487   4.219  -0.115  1.00  0.00           H  
ATOM   1499  HB2 SER A 100       8.007   5.914  -1.106  1.00  0.00           H  
ATOM   1500  HB3 SER A 100       7.207   4.352  -0.945  1.00  0.00           H  
ATOM   1503  HG  SER A 100       7.191   4.111  -3.056  1.00  0.00           H  
ATOM   1504  N   HIS A 101       9.144   1.845  -0.837  1.00  0.00           N  
ATOM   1506  CA  HIS A 101       9.199   0.422  -1.147  1.00  0.00           C  
ATOM   1508  C   HIS A 101       7.982  -0.295  -0.589  1.00  0.00           C  
ATOM   1512  O   HIS A 101       7.445   0.091   0.449  1.00  0.00           O  
ATOM   1509  CB  HIS A 101      10.480  -0.167  -0.562  1.00  0.00           C  
ATOM   1513  CG  HIS A 101      10.586  -1.665  -0.694  1.00  0.00           C  
ATOM   1514  CD2 HIS A 101      10.786  -2.547   0.332  1.00  0.00           C  
ATOM   1516  ND1 HIS A 101      10.470  -2.412  -1.847  1.00  0.00           N  
ATOM   1518  CE1 HIS A 101      10.598  -3.708  -1.522  1.00  0.00           C  
ATOM   1520  NE2 HIS A 101      10.808  -3.837  -0.203  1.00  0.00           N  
ATOM   1505  H   HIS A 101       8.921   2.094   0.117  1.00  0.00           H  
ATOM   1507  HA  HIS A 101       9.212   0.272  -2.227  1.00  0.00           H  
ATOM   1510  HB2 HIS A 101      10.539   0.093   0.495  1.00  0.00           H  
ATOM   1511  HB3 HIS A 101      11.324   0.294  -1.075  1.00  0.00           H  
ATOM   1517  HD1 HIS A 101      10.117  -2.107  -2.743  1.00  0.00           H  
ATOM   1515  HD2 HIS A 101      10.905  -2.290   1.374  1.00  0.00           H  
ATOM   1519  HE1 HIS A 101      10.481  -4.534  -2.207  1.00  0.00           H  
ATOM   1521  N   THR A 102       7.564  -1.353  -1.267  1.00  0.00           N  
ATOM   1523  CA  THR A 102       6.421  -2.159  -0.870  1.00  0.00           C  
ATOM   1525  C   THR A 102       6.785  -3.626  -0.818  1.00  0.00           C  
ATOM   1528  O   THR A 102       7.601  -4.099  -1.606  1.00  0.00           O  
ATOM   1526  CB  THR A 102       5.232  -1.962  -1.809  1.00  0.00           C  
ATOM   1529  CG2 THR A 102       4.692  -0.538  -1.771  1.00  0.00           C  
ATOM   1533  OG1 THR A 102       5.590  -2.242  -3.145  1.00  0.00           O  
ATOM   1522  H   THR A 102       8.087  -1.661  -2.075  1.00  0.00           H  
ATOM   1524  HA  THR A 102       6.116  -1.865   0.135  1.00  0.00           H  
ATOM   1527  HB  THR A 102       4.442  -2.648  -1.503  1.00  0.00           H  
ATOM   1534  HG1 THR A 102       6.178  -1.532  -3.409  1.00  0.00           H  
ATOM   1530 HG21 THR A 102       4.363  -0.297  -0.760  1.00  0.00           H  
ATOM   1531 HG22 THR A 102       5.454   0.178  -2.081  1.00  0.00           H  
ATOM   1532 HG23 THR A 102       3.836  -0.479  -2.442  1.00  0.00           H  
ATOM   1535  N   SER A 103       6.127  -4.353   0.073  1.00  0.00           N  
ATOM   1537  CA  SER A 103       6.220  -5.804   0.201  1.00  0.00           C  
ATOM   1539  C   SER A 103       4.826  -6.425   0.110  1.00  0.00           C  
ATOM   1543  O   SER A 103       3.817  -5.718   0.176  1.00  0.00           O  
ATOM   1540  CB  SER A 103       6.903  -6.154   1.528  1.00  0.00           C  
ATOM   1544  OG  SER A 103       6.016  -5.843   2.584  1.00  0.00           O  
ATOM   1536  H   SER A 103       5.473  -3.890   0.688  1.00  0.00           H  
ATOM   1538  HA  SER A 103       6.827  -6.211  -0.608  1.00  0.00           H  
ATOM   1541  HB2 SER A 103       7.132  -7.219   1.557  1.00  0.00           H  
ATOM   1542  HB3 SER A 103       7.830  -5.589   1.626  1.00  0.00           H  
ATOM   1545  HG  SER A 103       6.473  -5.532   3.368  1.00  0.00           H  
ATOM   1546  N   CYS A 104       4.769  -7.745  -0.051  1.00  0.00           N  
ATOM   1548  CA  CYS A 104       3.543  -8.502   0.168  1.00  0.00           C  
ATOM   1550  C   CYS A 104       3.613  -9.173   1.540  1.00  0.00           C  
ATOM   1554  O   CYS A 104       4.622  -9.792   1.883  1.00  0.00           O  
ATOM   1551  CB  CYS A 104       3.322  -9.485  -0.976  1.00  0.00           C  
ATOM   1555  SG  CYS A 104       3.095  -8.671  -2.574  1.00  0.00           S  
ATOM   1547  H   CYS A 104       5.629  -8.273  -0.048  1.00  0.00           H  
ATOM   1549  HA  CYS A 104       2.691  -7.822   0.167  1.00  0.00           H  
ATOM   1552  HB2 CYS A 104       4.165 -10.174  -1.029  1.00  0.00           H  
ATOM   1553  HB3 CYS A 104       2.428 -10.071  -0.765  1.00  0.00           H  
ATOM   1556  N   VAL A 105       2.561  -9.014   2.341  1.00  0.00           N  
ATOM   1558  CA  VAL A 105       2.471  -9.579   3.692  1.00  0.00           C  
ATOM   1560  C   VAL A 105       1.247 -10.472   3.818  1.00  0.00           C  
ATOM   1563  O   VAL A 105       0.187 -10.157   3.287  1.00  0.00           O  
ATOM   1561  CB  VAL A 105       2.507  -8.500   4.791  1.00  0.00           C  
ATOM   1564  CG1 VAL A 105       3.824  -7.718   4.753  1.00  0.00           C  
ATOM   1568  CG2 VAL A 105       1.348  -7.502   4.724  1.00  0.00           C  
ATOM   1557  H   VAL A 105       1.791  -8.450   2.010  1.00  0.00           H  
ATOM   1559  HA  VAL A 105       3.339 -10.218   3.855  1.00  0.00           H  
ATOM   1562  HB  VAL A 105       2.458  -9.006   5.755  1.00  0.00           H  
ATOM   1565 HG11 VAL A 105       3.895  -7.069   5.626  1.00  0.00           H  
ATOM   1566 HG12 VAL A 105       4.668  -8.407   4.754  1.00  0.00           H  
ATOM   1567 HG13 VAL A 105       3.874  -7.108   3.851  1.00  0.00           H  
ATOM   1569 HG21 VAL A 105       1.450  -6.756   5.512  1.00  0.00           H  
ATOM   1570 HG22 VAL A 105       1.337  -7.001   3.756  1.00  0.00           H  
ATOM   1571 HG23 VAL A 105       0.403  -8.024   4.875  1.00  0.00           H  
ATOM   1572  N   GLN A 106       1.402 -11.595   4.521  1.00  0.00           N  
ATOM   1574  CA  GLN A 106       0.344 -12.585   4.729  1.00  0.00           C  
ATOM   1576  C   GLN A 106      -0.866 -12.010   5.468  1.00  0.00           C  
ATOM   1580  O   GLN A 106      -0.733 -11.424   6.538  1.00  0.00           O  
ATOM   1577  CB  GLN A 106       0.917 -13.802   5.471  1.00  0.00           C  
ATOM   1581  CG  GLN A 106       1.691 -14.738   4.527  1.00  0.00           C  
ATOM   1584  CD  GLN A 106       0.780 -15.615   3.666  1.00  0.00           C  
ATOM   1585  NE2 GLN A 106       1.154 -15.919   2.448  1.00  0.00           N  
ATOM   1588  OE1 GLN A 106      -0.267 -16.081   4.092  1.00  0.00           O  
ATOM   1573  H   GLN A 106       2.312 -11.784   4.915  1.00  0.00           H  
ATOM   1575  HA  GLN A 106      -0.024 -12.923   3.760  1.00  0.00           H  
ATOM   1578  HB2 GLN A 106       0.109 -14.358   5.947  1.00  0.00           H  
ATOM   1579  HB3 GLN A 106       1.584 -13.456   6.261  1.00  0.00           H  
ATOM   1582  HG2 GLN A 106       2.316 -15.403   5.123  1.00  0.00           H  
ATOM   1583  HG3 GLN A 106       2.349 -14.153   3.884  1.00  0.00           H  
ATOM   1586 HE21 GLN A 106       0.465 -16.375   1.867  1.00  0.00           H  
ATOM   1587 HE22 GLN A 106       1.902 -15.404   2.004  1.00  0.00           H  
ATOM   1589  N   ALA A 107      -2.037 -12.290   4.907  1.00  0.00           N  
ATOM   1591  CA  ALA A 107      -3.352 -11.817   5.285  1.00  0.00           C  
ATOM   1593  C   ALA A 107      -4.365 -12.965   5.251  1.00  0.00           C  
ATOM   1598  O   ALA A 107      -4.762 -13.442   4.190  1.00  0.00           O  
ATOM   1594  CB  ALA A 107      -3.754 -10.722   4.286  1.00  0.00           C  
ATOM   1590  H   ALA A 107      -2.001 -12.797   4.034  1.00  0.00           H  
ATOM   1592  HA  ALA A 107      -3.304 -11.407   6.295  1.00  0.00           H  
ATOM   1595  HB1 ALA A 107      -3.040  -9.902   4.356  1.00  0.00           H  
ATOM   1596  HB2 ALA A 107      -3.749 -11.110   3.268  1.00  0.00           H  
ATOM   1597  HB3 ALA A 107      -4.747 -10.343   4.526  1.00  0.00           H  
ATOM   1599  N   LYS A 108      -4.867 -13.412   6.407  1.00  0.00           N  
ATOM   1601  CA  LYS A 108      -5.795 -14.566   6.441  1.00  0.00           C  
ATOM   1603  C   LYS A 108      -7.157 -14.288   5.787  1.00  0.00           C  
ATOM   1607  O   LYS A 108      -7.825 -15.227   5.358  1.00  0.00           O  
ATOM   1604  CB  LYS A 108      -5.980 -15.087   7.871  1.00  0.00           C  
ATOM   1608  CG  LYS A 108      -4.684 -15.683   8.435  1.00  0.00           C  
ATOM   1611  CD  LYS A 108      -4.981 -16.490   9.703  1.00  0.00           C  
ATOM   1614  CE  LYS A 108      -3.665 -16.897  10.374  1.00  0.00           C  
ATOM   1617  NZ  LYS A 108      -3.894 -17.664  11.624  1.00  0.00           N1+
ATOM   1600  H   LYS A 108      -4.533 -12.982   7.258  1.00  0.00           H  
ATOM   1602  HA  LYS A 108      -5.357 -15.361   5.838  1.00  0.00           H  
ATOM   1605  HB2 LYS A 108      -6.330 -14.282   8.517  1.00  0.00           H  
ATOM   1606  HB3 LYS A 108      -6.741 -15.867   7.851  1.00  0.00           H  
ATOM   1609  HG2 LYS A 108      -3.991 -14.874   8.667  1.00  0.00           H  
ATOM   1610  HG3 LYS A 108      -4.227 -16.341   7.697  1.00  0.00           H  
ATOM   1612  HD2 LYS A 108      -5.551 -17.379   9.433  1.00  0.00           H  
ATOM   1613  HD3 LYS A 108      -5.578 -15.879  10.379  1.00  0.00           H  
ATOM   1615  HE2 LYS A 108      -3.082 -17.484   9.665  1.00  0.00           H  
ATOM   1616  HE3 LYS A 108      -3.103 -15.988  10.588  1.00  0.00           H  
ATOM   1618  HZ1 LYS A 108      -4.421 -18.505  11.433  1.00  0.00           H  
ATOM   1619  HZ2 LYS A 108      -3.011 -17.923  12.039  1.00  0.00           H  
ATOM   1620  HZ3 LYS A 108      -4.405 -17.103  12.290  1.00  0.00           H  
ATOM   1621  N   LYS A 109      -7.595 -13.025   5.748  1.00  0.00           N  
ATOM   1623  CA  LYS A 109      -8.848 -12.566   5.126  1.00  0.00           C  
ATOM   1625  C   LYS A 109      -8.814 -11.048   4.990  1.00  0.00           C  
ATOM   1629  O   LYS A 109      -8.734 -10.388   6.014  1.00  0.00           O  
ATOM   1626  CB  LYS A 109     -10.032 -12.991   6.020  1.00  0.00           C  
ATOM   1630  CG  LYS A 109     -11.406 -12.574   5.472  1.00  0.00           C  
ATOM   1633  CD  LYS A 109     -12.509 -13.116   6.391  1.00  0.00           C  
ATOM   1636  CE  LYS A 109     -13.900 -12.727   5.880  1.00  0.00           C  
ATOM   1639  NZ  LYS A 109     -14.965 -13.360   6.704  1.00  0.00           N1+
ATOM   1622  H   LYS A 109      -6.970 -12.323   6.119  1.00  0.00           H  
ATOM   1624  HA  LYS A 109      -8.944 -13.016   4.138  1.00  0.00           H  
ATOM   1627  HB2 LYS A 109     -10.021 -14.077   6.121  1.00  0.00           H  
ATOM   1628  HB3 LYS A 109      -9.901 -12.565   7.015  1.00  0.00           H  
ATOM   1631  HG2 LYS A 109     -11.534 -12.981   4.469  1.00  0.00           H  
ATOM   1632  HG3 LYS A 109     -11.475 -11.487   5.430  1.00  0.00           H  
ATOM   1634  HD2 LYS A 109     -12.426 -14.202   6.432  1.00  0.00           H  
ATOM   1635  HD3 LYS A 109     -12.365 -12.712   7.393  1.00  0.00           H  
ATOM   1637  HE2 LYS A 109     -13.985 -13.048   4.842  1.00  0.00           H  
ATOM   1638  HE3 LYS A 109     -13.987 -11.641   5.906  1.00  0.00           H  
ATOM   1640  HZ1 LYS A 109     -14.942 -13.048   7.664  1.00  0.00           H  
ATOM   1641  HZ2 LYS A 109     -14.854 -14.364   6.726  1.00  0.00           H  
ATOM   1642  HZ3 LYS A 109     -15.889 -13.156   6.350  1.00  0.00           H  
ATOM   1643  N   LEU A 110      -8.956 -10.515   3.778  1.00  0.00           N  
ATOM   1645  CA  LEU A 110      -8.995  -9.071   3.522  1.00  0.00           C  
ATOM   1647  C   LEU A 110     -10.423  -8.594   3.237  1.00  0.00           C  
ATOM   1651  O   LEU A 110     -11.186  -9.264   2.538  1.00  0.00           O  
ATOM   1648  CB  LEU A 110      -8.054  -8.741   2.352  1.00  0.00           C  
ATOM   1652  CG  LEU A 110      -7.850  -7.231   2.121  1.00  0.00           C  
ATOM   1654  CD1 LEU A 110      -7.092  -6.597   3.285  1.00  0.00           C  
ATOM   1658  CD2 LEU A 110      -7.124  -7.022   0.796  1.00  0.00           C  
ATOM   1644  H   LEU A 110      -9.005 -11.125   2.974  1.00  0.00           H  
ATOM   1646  HA  LEU A 110      -8.628  -8.546   4.404  1.00  0.00           H  
ATOM   1649  HB2 LEU A 110      -7.082  -9.199   2.534  1.00  0.00           H  
ATOM   1650  HB3 LEU A 110      -8.465  -9.181   1.444  1.00  0.00           H  
ATOM   1653  HG  LEU A 110      -8.815  -6.732   2.032  1.00  0.00           H  
ATOM   1655 HD11 LEU A 110      -7.784  -6.359   4.093  1.00  0.00           H  
ATOM   1656 HD12 LEU A 110      -6.627  -5.667   2.956  1.00  0.00           H  
ATOM   1657 HD13 LEU A 110      -6.329  -7.274   3.671  1.00  0.00           H  
ATOM   1659 HD21 LEU A 110      -6.805  -5.985   0.692  1.00  0.00           H  
ATOM   1660 HD22 LEU A 110      -7.800  -7.244  -0.030  1.00  0.00           H  
ATOM   1661 HD23 LEU A 110      -6.261  -7.683   0.723  1.00  0.00           H  
ATOM   1662  N   THR A 111     -10.790  -7.434   3.769  1.00  0.00           N  
ATOM   1664  CA  THR A 111     -11.985  -6.678   3.372  1.00  0.00           C  
ATOM   1666  C   THR A 111     -11.601  -5.218   3.156  1.00  0.00           C  
ATOM   1669  O   THR A 111     -10.745  -4.697   3.865  1.00  0.00           O  
ATOM   1667  CB  THR A 111     -13.089  -6.804   4.430  1.00  0.00           C  
ATOM   1670  CG2 THR A 111     -14.416  -6.172   4.014  1.00  0.00           C  
ATOM   1674  OG1 THR A 111     -13.357  -8.171   4.666  1.00  0.00           O  
ATOM   1663  H   THR A 111     -10.136  -6.965   4.379  1.00  0.00           H  
ATOM   1665  HA  THR A 111     -12.361  -7.066   2.426  1.00  0.00           H  
ATOM   1668  HB  THR A 111     -12.736  -6.351   5.357  1.00  0.00           H  
ATOM   1675  HG1 THR A 111     -12.482  -8.547   4.784  1.00  0.00           H  
ATOM   1671 HG21 THR A 111     -14.773  -6.624   3.089  1.00  0.00           H  
ATOM   1672 HG22 THR A 111     -15.151  -6.318   4.806  1.00  0.00           H  
ATOM   1673 HG23 THR A 111     -14.283  -5.101   3.862  1.00  0.00           H  
ATOM   1676  N   GLU A 112     -12.239  -4.556   2.193  1.00  0.00           N  
ATOM   1678  CA  GLU A 112     -11.895  -3.192   1.790  1.00  0.00           C  
ATOM   1680  C   GLU A 112     -13.121  -2.292   1.608  1.00  0.00           C  
ATOM   1684  O   GLU A 112     -14.245  -2.766   1.403  1.00  0.00           O  
ATOM   1681  CB  GLU A 112     -11.029  -3.239   0.525  1.00  0.00           C  
ATOM   1685  CG  GLU A 112     -11.768  -3.716  -0.733  1.00  0.00           C  
ATOM   1688  CD  GLU A 112     -10.823  -3.930  -1.924  1.00  0.00           C  
ATOM   1689  OE1 GLU A 112     -11.374  -4.130  -3.030  1.00  0.00           O  
ATOM   1690  OE2 GLU A 112      -9.589  -3.956  -1.700  1.00  0.00           O1-
ATOM   1677  H   GLU A 112     -12.927  -5.025   1.621  1.00  0.00           H  
ATOM   1679  HA  GLU A 112     -11.285  -2.739   2.571  1.00  0.00           H  
ATOM   1682  HB2 GLU A 112     -10.615  -2.247   0.340  1.00  0.00           H  
ATOM   1683  HB3 GLU A 112     -10.210  -3.931   0.723  1.00  0.00           H  
ATOM   1686  HG2 GLU A 112     -12.527  -2.980  -0.999  1.00  0.00           H  
ATOM   1687  HG3 GLU A 112     -12.273  -4.657  -0.514  1.00  0.00           H  
ATOM   1691  N   ILE A 113     -12.893  -0.981   1.692  1.00  0.00           N  
ATOM   1693  CA  ILE A 113     -13.838   0.065   1.308  1.00  0.00           C  
ATOM   1695  C   ILE A 113     -13.111   1.310   0.795  1.00  0.00           C  
ATOM   1698  O   ILE A 113     -12.105   1.740   1.354  1.00  0.00           O  
ATOM   1696  CB  ILE A 113     -14.800   0.421   2.464  1.00  0.00           C  
ATOM   1699  CG1 ILE A 113     -15.837   1.447   1.964  1.00  0.00           C  
ATOM   1702  CG2 ILE A 113     -14.079   0.958   3.717  1.00  0.00           C  
ATOM   1706  CD1 ILE A 113     -17.075   1.552   2.838  1.00  0.00           C  
ATOM   1692  H   ILE A 113     -11.964  -0.682   1.949  1.00  0.00           H  
ATOM   1694  HA  ILE A 113     -14.434  -0.329   0.485  1.00  0.00           H  
ATOM   1697  HB  ILE A 113     -15.330  -0.493   2.730  1.00  0.00           H  
ATOM   1700 HG12 ILE A 113     -16.171   1.167   0.965  1.00  0.00           H  
ATOM   1701 HG13 ILE A 113     -15.380   2.435   1.909  1.00  0.00           H  
ATOM   1703 HG21 ILE A 113     -13.682   1.955   3.526  1.00  0.00           H  
ATOM   1704 HG22 ILE A 113     -14.766   1.006   4.562  1.00  0.00           H  
ATOM   1705 HG23 ILE A 113     -13.250   0.303   3.986  1.00  0.00           H  
ATOM   1707 HD11 ILE A 113     -17.732   2.327   2.444  1.00  0.00           H  
ATOM   1708 HD12 ILE A 113     -17.600   0.598   2.799  1.00  0.00           H  
ATOM   1709 HD13 ILE A 113     -16.795   1.809   3.860  1.00  0.00           H  
ATOM   1710  N   LEU A 114     -13.688   1.943  -0.226  1.00  0.00           N  
ATOM   1712  CA  LEU A 114     -13.281   3.263  -0.694  1.00  0.00           C  
ATOM   1714  C   LEU A 114     -13.998   4.376   0.093  1.00  0.00           C  
ATOM   1718  O   LEU A 114     -15.226   4.475   0.095  1.00  0.00           O  
ATOM   1715  CB  LEU A 114     -13.547   3.344  -2.205  1.00  0.00           C  
ATOM   1719  CG  LEU A 114     -12.996   4.622  -2.863  1.00  0.00           C  
ATOM   1721  CD1 LEU A 114     -11.470   4.620  -2.942  1.00  0.00           C  
ATOM   1725  CD2 LEU A 114     -13.544   4.738  -4.285  1.00  0.00           C  
ATOM   1711  H   LEU A 114     -14.505   1.527  -0.650  1.00  0.00           H  
ATOM   1713  HA  LEU A 114     -12.208   3.365  -0.534  1.00  0.00           H  
ATOM   1716  HB2 LEU A 114     -14.624   3.299  -2.366  1.00  0.00           H  
ATOM   1717  HB3 LEU A 114     -13.096   2.481  -2.694  1.00  0.00           H  
ATOM   1720  HG  LEU A 114     -13.323   5.498  -2.303  1.00  0.00           H  
ATOM   1722 HD11 LEU A 114     -11.030   4.595  -1.945  1.00  0.00           H  
ATOM   1723 HD12 LEU A 114     -11.121   3.749  -3.498  1.00  0.00           H  
ATOM   1724 HD13 LEU A 114     -11.120   5.521  -3.446  1.00  0.00           H  
ATOM   1726 HD21 LEU A 114     -13.220   3.880  -4.874  1.00  0.00           H  
ATOM   1727 HD22 LEU A 114     -13.162   5.648  -4.747  1.00  0.00           H  
ATOM   1728 HD23 LEU A 114     -14.633   4.777  -4.261  1.00  0.00           H  
ATOM   1729  N   ILE A 115     -13.212   5.248   0.715  1.00  0.00           N  
ATOM   1731  CA  ILE A 115     -13.604   6.481   1.399  1.00  0.00           C  
ATOM   1733  C   ILE A 115     -13.400   7.647   0.427  1.00  0.00           C  
ATOM   1736  O   ILE A 115     -12.308   8.209   0.324  1.00  0.00           O  
ATOM   1734  CB  ILE A 115     -12.778   6.662   2.698  1.00  0.00           C  
ATOM   1737  CG1 ILE A 115     -12.880   5.399   3.587  1.00  0.00           C  
ATOM   1740  CG2 ILE A 115     -13.213   7.941   3.443  1.00  0.00           C  
ATOM   1744  CD1 ILE A 115     -12.290   5.542   4.995  1.00  0.00           C  
ATOM   1730  H   ILE A 115     -12.219   5.079   0.649  1.00  0.00           H  
ATOM   1732  HA  ILE A 115     -14.659   6.427   1.669  1.00  0.00           H  
ATOM   1735  HB  ILE A 115     -11.729   6.782   2.426  1.00  0.00           H  
ATOM   1738 HG12 ILE A 115     -13.923   5.095   3.670  1.00  0.00           H  
ATOM   1739 HG13 ILE A 115     -12.344   4.586   3.098  1.00  0.00           H  
ATOM   1741 HG21 ILE A 115     -13.191   8.806   2.780  1.00  0.00           H  
ATOM   1742 HG22 ILE A 115     -12.523   8.145   4.262  1.00  0.00           H  
ATOM   1743 HG23 ILE A 115     -14.219   7.814   3.843  1.00  0.00           H  
ATOM   1745 HD11 ILE A 115     -12.321   4.573   5.493  1.00  0.00           H  
ATOM   1746 HD12 ILE A 115     -11.255   5.878   4.932  1.00  0.00           H  
ATOM   1747 HD13 ILE A 115     -12.875   6.248   5.583  1.00  0.00           H  
ATOM   1748  N   ALA A 116     -14.457   8.015  -0.296  1.00  0.00           N  
ATOM   1750  CA  ALA A 116     -14.408   9.120  -1.250  1.00  0.00           C  
ATOM   1752  C   ALA A 116     -14.698  10.466  -0.563  1.00  0.00           C  
ATOM   1757  O   ALA A 116     -15.795  10.675  -0.035  1.00  0.00           O  
ATOM   1753  CB  ALA A 116     -15.370   8.832  -2.407  1.00  0.00           C  
ATOM   1749  H   ALA A 116     -15.321   7.505  -0.181  1.00  0.00           H  
ATOM   1751  HA  ALA A 116     -13.402   9.159  -1.668  1.00  0.00           H  
ATOM   1754  HB1 ALA A 116     -15.100   7.887  -2.877  1.00  0.00           H  
ATOM   1755  HB2 ALA A 116     -16.395   8.779  -2.038  1.00  0.00           H  
ATOM   1756  HB3 ALA A 116     -15.287   9.628  -3.147  1.00  0.00           H  
ATOM   1758  N   THR A 117     -13.754  11.409  -0.607  1.00  0.00           N  
ATOM   1760  CA  THR A 117     -13.917  12.740   0.014  1.00  0.00           C  
ATOM   1762  C   THR A 117     -14.620  13.738  -0.893  1.00  0.00           C  
ATOM   1765  O   THR A 117     -15.247  14.675  -0.405  1.00  0.00           O  
ATOM   1763  CB  THR A 117     -12.583  13.332   0.472  1.00  0.00           C  
ATOM   1766  CG2 THR A 117     -12.034  12.548   1.656  1.00  0.00           C  
ATOM   1770  OG1 THR A 117     -11.654  13.315  -0.578  1.00  0.00           O  
ATOM   1759  H   THR A 117     -12.916  11.225  -1.140  1.00  0.00           H  
ATOM   1761  HA  THR A 117     -14.547  12.641   0.898  1.00  0.00           H  
ATOM   1764  HB  THR A 117     -12.741  14.363   0.789  1.00  0.00           H  
ATOM   1771  HG1 THR A 117     -10.930  12.743  -0.314  1.00  0.00           H  
ATOM   1767 HG21 THR A 117     -12.784  12.526   2.446  1.00  0.00           H  
ATOM   1768 HG22 THR A 117     -11.788  11.528   1.360  1.00  0.00           H  
ATOM   1769 HG23 THR A 117     -11.144  13.056   2.029  1.00  0.00           H  
ATOM   1772  N   LYS A 118     -14.614  13.501  -2.210  1.00  0.00           N  
ATOM   1774  CA  LYS A 118     -15.194  14.413  -3.210  1.00  0.00           C  
ATOM   1776  C   LYS A 118     -16.720  14.532  -3.174  1.00  0.00           C  
ATOM   1780  O   LYS A 118     -17.258  15.469  -3.753  1.00  0.00           O  
ATOM   1777  CB  LYS A 118     -14.741  13.975  -4.610  1.00  0.00           C  
ATOM   1781  CG  LYS A 118     -13.235  14.186  -4.791  1.00  0.00           C  
ATOM   1784  CD  LYS A 118     -12.775  13.698  -6.165  1.00  0.00           C  
ATOM   1787  CE  LYS A 118     -11.258  13.882  -6.241  1.00  0.00           C  
ATOM   1790  NZ  LYS A 118     -10.683  13.174  -7.404  1.00  0.00           N1+
ATOM   1773  H   LYS A 118     -14.009  12.755  -2.523  1.00  0.00           H  
ATOM   1775  HA  LYS A 118     -14.819  15.419  -3.020  1.00  0.00           H  
ATOM   1778  HB2 LYS A 118     -14.989  12.924  -4.761  1.00  0.00           H  
ATOM   1779  HB3 LYS A 118     -15.263  14.569  -5.360  1.00  0.00           H  
ATOM   1782  HG2 LYS A 118     -13.010  15.247  -4.688  1.00  0.00           H  
ATOM   1783  HG3 LYS A 118     -12.690  13.633  -4.025  1.00  0.00           H  
ATOM   1785  HD2 LYS A 118     -13.266  14.270  -6.952  1.00  0.00           H  
ATOM   1786  HD3 LYS A 118     -13.017  12.640  -6.260  1.00  0.00           H  
ATOM   1788  HE2 LYS A 118     -11.021  14.946  -6.269  1.00  0.00           H  
ATOM   1789  HE3 LYS A 118     -10.823  13.475  -5.328  1.00  0.00           H  
ATOM   1791  HZ1 LYS A 118      -9.680  13.291  -7.401  1.00  0.00           H  
ATOM   1792  HZ2 LYS A 118     -11.070  13.507  -8.275  1.00  0.00           H  
ATOM   1793  HZ3 LYS A 118     -10.860  12.186  -7.289  1.00  0.00           H  
ATOM   1794  N   LYS A 119     -17.430  13.569  -2.573  1.00  0.00           N  
ATOM   1796  CA  LYS A 119     -18.903  13.501  -2.639  1.00  0.00           C  
ATOM   1798  C   LYS A 119     -19.594  13.868  -1.331  1.00  0.00           C  
ATOM   1802  O   LYS A 119     -20.561  14.617  -1.366  1.00  0.00           O  
ATOM   1799  CB  LYS A 119     -19.367  12.140  -3.184  1.00  0.00           C  
ATOM   1803  CG  LYS A 119     -19.025  11.983  -4.676  1.00  0.00           C  
ATOM   1806  CD  LYS A 119     -19.643  10.706  -5.264  1.00  0.00           C  
ATOM   1809  CE  LYS A 119     -19.317  10.612  -6.761  1.00  0.00           C  
ATOM   1812  NZ  LYS A 119     -19.907   9.399  -7.383  1.00  0.00           N1+
ATOM   1795  H   LYS A 119     -16.906  12.856  -2.086  1.00  0.00           H  
ATOM   1797  HA  LYS A 119     -19.259  14.261  -3.335  1.00  0.00           H  
ATOM   1800  HB2 LYS A 119     -18.909  11.335  -2.609  1.00  0.00           H  
ATOM   1801  HB3 LYS A 119     -20.449  12.075  -3.069  1.00  0.00           H  
ATOM   1804  HG2 LYS A 119     -17.942  11.949  -4.799  1.00  0.00           H  
ATOM   1805  HG3 LYS A 119     -19.412  12.844  -5.222  1.00  0.00           H  
ATOM   1807  HD2 LYS A 119     -20.723  10.737  -5.126  1.00  0.00           H  
ATOM   1808  HD3 LYS A 119     -19.237   9.841  -4.741  1.00  0.00           H  
ATOM   1810  HE2 LYS A 119     -18.233  10.603  -6.878  1.00  0.00           H  
ATOM   1811  HE3 LYS A 119     -19.694  11.508  -7.254  1.00  0.00           H  
ATOM   1813  HZ1 LYS A 119     -20.913   9.405  -7.296  1.00  0.00           H  
ATOM   1814  HZ2 LYS A 119     -19.544   8.564  -6.945  1.00  0.00           H  
ATOM   1815  HZ3 LYS A 119     -19.675   9.362  -8.366  1.00  0.00           H  
ATOM   1816  N   VAL A 120     -19.141  13.327  -0.198  1.00  0.00           N  
ATOM   1818  CA  VAL A 120     -19.730  13.583   1.128  1.00  0.00           C  
ATOM   1820  C   VAL A 120     -18.674  13.342   2.203  1.00  0.00           C  
ATOM   1823  O   VAL A 120     -18.080  12.261   2.248  1.00  0.00           O  
ATOM   1821  CB  VAL A 120     -20.950  12.670   1.415  1.00  0.00           C  
ATOM   1824  CG1 VAL A 120     -21.602  13.027   2.758  1.00  0.00           C  
ATOM   1828  CG2 VAL A 120     -22.074  12.746   0.371  1.00  0.00           C  
ATOM   1817  H   VAL A 120     -18.315  12.748  -0.237  1.00  0.00           H  
ATOM   1819  HA  VAL A 120     -20.055  14.623   1.176  1.00  0.00           H  
ATOM   1822  HB  VAL A 120     -20.619  11.633   1.463  1.00  0.00           H  
ATOM   1825 HG11 VAL A 120     -22.485  12.411   2.932  1.00  0.00           H  
ATOM   1826 HG12 VAL A 120     -20.906  12.863   3.582  1.00  0.00           H  
ATOM   1827 HG13 VAL A 120     -21.903  14.074   2.758  1.00  0.00           H  
ATOM   1829 HG21 VAL A 120     -21.726  12.362  -0.588  1.00  0.00           H  
ATOM   1830 HG22 VAL A 120     -22.924  12.139   0.683  1.00  0.00           H  
ATOM   1831 HG23 VAL A 120     -22.404  13.778   0.254  1.00  0.00           H  
ATOM   1832  N   VAL A 121     -18.501  14.305   3.112  1.00  0.00           N  
ATOM   1834  CA  VAL A 121     -17.729  14.113   4.347  1.00  0.00           C  
ATOM   1836  C   VAL A 121     -18.599  13.352   5.345  1.00  0.00           C  
ATOM   1839  O   VAL A 121     -19.465  13.926   5.999  1.00  0.00           O  
ATOM   1837  CB  VAL A 121     -17.241  15.450   4.939  1.00  0.00           C  
ATOM   1840  CG1 VAL A 121     -16.313  15.186   6.128  1.00  0.00           C  
ATOM   1844  CG2 VAL A 121     -16.466  16.276   3.906  1.00  0.00           C  
ATOM   1833  H   VAL A 121     -19.009  15.171   3.008  1.00  0.00           H  
ATOM   1835  HA  VAL A 121     -16.848  13.512   4.122  1.00  0.00           H  
ATOM   1838  HB  VAL A 121     -18.094  16.040   5.277  1.00  0.00           H  
ATOM   1841 HG11 VAL A 121     -16.045  16.134   6.595  1.00  0.00           H  
ATOM   1842 HG12 VAL A 121     -16.817  14.563   6.868  1.00  0.00           H  
ATOM   1843 HG13 VAL A 121     -15.407  14.683   5.791  1.00  0.00           H  
ATOM   1845 HG21 VAL A 121     -17.135  16.625   3.120  1.00  0.00           H  
ATOM   1846 HG22 VAL A 121     -15.675  15.676   3.458  1.00  0.00           H  
ATOM   1847 HG23 VAL A 121     -16.025  17.150   4.386  1.00  0.00           H  
ATOM   1848  N   LYS A 122     -18.407  12.037   5.423  1.00  0.00           N  
ATOM   1850  CA  LYS A 122     -19.088  11.160   6.380  1.00  0.00           C  
ATOM   1852  C   LYS A 122     -18.207   9.970   6.737  1.00  0.00           C  
ATOM   1856  O   LYS A 122     -17.182   9.734   6.103  1.00  0.00           O  
ATOM   1853  CB  LYS A 122     -20.460  10.721   5.831  1.00  0.00           C  
ATOM   1857  CG  LYS A 122     -20.376   9.903   4.533  1.00  0.00           C  
ATOM   1860  CD  LYS A 122     -21.769   9.422   4.118  1.00  0.00           C  
ATOM   1863  CE  LYS A 122     -21.661   8.622   2.818  1.00  0.00           C  
ATOM   1866  NZ  LYS A 122     -22.989   8.116   2.394  1.00  0.00           N1+
ATOM   1849  H   LYS A 122     -17.694  11.621   4.840  1.00  0.00           H  
ATOM   1851  HA  LYS A 122     -19.253  11.719   7.301  1.00  0.00           H  
ATOM   1854  HB2 LYS A 122     -21.068  11.608   5.657  1.00  0.00           H  
ATOM   1855  HB3 LYS A 122     -20.964  10.125   6.591  1.00  0.00           H  
ATOM   1858  HG2 LYS A 122     -19.735   9.035   4.684  1.00  0.00           H  
ATOM   1859  HG3 LYS A 122     -19.954  10.517   3.738  1.00  0.00           H  
ATOM   1861  HD2 LYS A 122     -22.170   8.785   4.907  1.00  0.00           H  
ATOM   1862  HD3 LYS A 122     -22.425  10.281   3.977  1.00  0.00           H  
ATOM   1864  HE2 LYS A 122     -21.223   9.259   2.050  1.00  0.00           H  
ATOM   1865  HE3 LYS A 122     -20.973   7.794   2.987  1.00  0.00           H  
ATOM   1867  HZ1 LYS A 122     -22.901   7.581   1.541  1.00  0.00           H  
ATOM   1868  HZ2 LYS A 122     -23.365   7.514   3.112  1.00  0.00           H  
ATOM   1869  HZ3 LYS A 122     -23.627   8.885   2.244  1.00  0.00           H  
ATOM   1870  N   GLU A 123     -18.636   9.219   7.740  1.00  0.00           N  
ATOM   1872  CA  GLU A 123     -18.083   7.903   8.036  1.00  0.00           C  
ATOM   1874  C   GLU A 123     -18.415   6.913   6.908  1.00  0.00           C  
ATOM   1878  O   GLU A 123     -19.527   6.908   6.369  1.00  0.00           O  
ATOM   1875  CB  GLU A 123     -18.657   7.423   9.374  1.00  0.00           C  
ATOM   1879  CG  GLU A 123     -18.052   6.101   9.858  1.00  0.00           C  
ATOM   1882  CD  GLU A 123     -18.842   5.569  11.051  1.00  0.00           C  
ATOM   1883  OE1 GLU A 123     -18.325   5.560  12.185  1.00  0.00           O  
ATOM   1884  OE2 GLU A 123     -20.000   5.138  10.865  1.00  0.00           O1-
ATOM   1871  H   GLU A 123     -19.502   9.472   8.195  1.00  0.00           H  
ATOM   1873  HA  GLU A 123     -17.000   7.982   8.126  1.00  0.00           H  
ATOM   1876  HB2 GLU A 123     -18.479   8.182  10.136  1.00  0.00           H  
ATOM   1877  HB3 GLU A 123     -19.735   7.306   9.262  1.00  0.00           H  
ATOM   1880  HG2 GLU A 123     -17.006   6.256  10.124  1.00  0.00           H  
ATOM   1881  HG3 GLU A 123     -18.096   5.355   9.064  1.00  0.00           H  
ATOM   1885  N   TYR A 124     -17.456   6.050   6.586  1.00  0.00           N  
ATOM   1887  CA  TYR A 124     -17.628   4.925   5.674  1.00  0.00           C  
ATOM   1889  C   TYR A 124     -17.219   3.641   6.387  1.00  0.00           C  
ATOM   1893  O   TYR A 124     -16.167   3.608   7.019  1.00  0.00           O  
ATOM   1890  CB  TYR A 124     -16.787   5.155   4.416  1.00  0.00           C  
ATOM   1894  CG  TYR A 124     -17.276   6.294   3.544  1.00  0.00           C  
ATOM   1895  CD1 TYR A 124     -18.133   6.043   2.455  1.00  0.00           C  
ATOM   1897  CD2 TYR A 124     -16.874   7.610   3.826  1.00  0.00           C  
ATOM   1899  CE1 TYR A 124     -18.590   7.112   1.658  1.00  0.00           C  
ATOM   1901  CE2 TYR A 124     -17.303   8.678   3.018  1.00  0.00           C  
ATOM   1905  CZ  TYR A 124     -18.172   8.432   1.938  1.00  0.00           C  
ATOM   1903  OH  TYR A 124     -18.631   9.469   1.190  1.00  0.00           O  
ATOM   1886  H   TYR A 124     -16.564   6.128   7.053  1.00  0.00           H  
ATOM   1888  HA  TYR A 124     -18.674   4.837   5.379  1.00  0.00           H  
ATOM   1891  HB2 TYR A 124     -16.770   4.241   3.822  1.00  0.00           H  
ATOM   1892  HB3 TYR A 124     -15.765   5.365   4.732  1.00  0.00           H  
ATOM   1896  HD1 TYR A 124     -18.417   5.028   2.221  1.00  0.00           H  
ATOM   1898  HD2 TYR A 124     -16.245   7.805   4.682  1.00  0.00           H  
ATOM   1900  HE1 TYR A 124     -19.226   6.926   0.805  1.00  0.00           H  
ATOM   1902  HE2 TYR A 124     -16.984   9.685   3.243  1.00  0.00           H  
ATOM   1904  HH  TYR A 124     -18.166  10.276   1.422  1.00  0.00           H  
ATOM   1906  N   CYS A 125     -18.039   2.598   6.279  1.00  0.00           N  
ATOM   1908  CA  CYS A 125     -17.826   1.303   6.923  1.00  0.00           C  
ATOM   1910  C   CYS A 125     -17.745   0.193   5.882  1.00  0.00           C  
ATOM   1914  O   CYS A 125     -18.574   0.149   4.971  1.00  0.00           O  
ATOM   1911  CB  CYS A 125     -18.979   1.010   7.885  1.00  0.00           C  
ATOM   1915  SG  CYS A 125     -19.145   2.135   9.292  1.00  0.00           S  
ATOM   1907  H   CYS A 125     -18.867   2.686   5.707  1.00  0.00           H  
ATOM   1909  HA  CYS A 125     -16.896   1.308   7.491  1.00  0.00           H  
ATOM   1912  HB2 CYS A 125     -19.912   1.026   7.323  1.00  0.00           H  
ATOM   1913  HB3 CYS A 125     -18.865  -0.002   8.274  1.00  0.00           H  
ATOM   1916  N   THR A 126     -16.793  -0.726   6.031  1.00  0.00           N  
ATOM   1918  CA  THR A 126     -16.739  -1.931   5.199  1.00  0.00           C  
ATOM   1920  C   THR A 126     -18.034  -2.735   5.303  1.00  0.00           C  
ATOM   1923  O   THR A 126     -18.668  -2.711   6.359  1.00  0.00           O  
ATOM   1921  CB  THR A 126     -15.584  -2.859   5.585  1.00  0.00           C  
ATOM   1924  CG2 THR A 126     -14.231  -2.202   5.347  1.00  0.00           C  
ATOM   1928  OG1 THR A 126     -15.686  -3.281   6.931  1.00  0.00           O  
ATOM   1917  H   THR A 126     -16.149  -0.644   6.804  1.00  0.00           H  
ATOM   1919  HA  THR A 126     -16.603  -1.616   4.164  1.00  0.00           H  
ATOM   1922  HB  THR A 126     -15.643  -3.743   4.950  1.00  0.00           H  
ATOM   1929  HG1 THR A 126     -16.615  -3.467   7.088  1.00  0.00           H  
ATOM   1925 HG21 THR A 126     -14.238  -1.706   4.377  1.00  0.00           H  
ATOM   1926 HG22 THR A 126     -14.003  -1.479   6.131  1.00  0.00           H  
ATOM   1927 HG23 THR A 126     -13.452  -2.963   5.295  1.00  0.00           H  
ATOM   1930  N   PRO A 127     -18.394  -3.530   4.278  1.00  0.00           N  
ATOM   1931  CA  PRO A 127     -19.514  -4.456   4.384  1.00  0.00           C  
ATOM   1933  C   PRO A 127     -19.391  -5.355   5.617  1.00  0.00           C  
ATOM   1937  O   PRO A 127     -18.292  -5.805   5.947  1.00  0.00           O  
ATOM   1934  CB  PRO A 127     -19.490  -5.286   3.096  1.00  0.00           C  
ATOM   1938  CG  PRO A 127     -18.756  -4.387   2.102  1.00  0.00           C  
ATOM   1941  CD  PRO A 127     -17.751  -3.644   2.977  1.00  0.00           C  
ATOM   1932  HA  PRO A 127     -20.437  -3.878   4.435  1.00  0.00           H  
ATOM   1935  HB2 PRO A 127     -18.911  -6.197   3.245  1.00  0.00           H  
ATOM   1936  HB3 PRO A 127     -20.497  -5.527   2.754  1.00  0.00           H  
ATOM   1939  HG2 PRO A 127     -18.261  -4.963   1.320  1.00  0.00           H  
ATOM   1940  HG3 PRO A 127     -19.456  -3.673   1.667  1.00  0.00           H  
ATOM   1942  HD2 PRO A 127     -16.836  -4.230   3.067  1.00  0.00           H  
ATOM   1943  HD3 PRO A 127     -17.533  -2.669   2.542  1.00  0.00           H  
ATOM   1944  N   LYS A 128     -20.527  -5.668   6.247  1.00  0.00           N  
ATOM   1946  CA  LYS A 128     -20.588  -6.586   7.391  1.00  0.00           C  
ATOM   1948  C   LYS A 128     -19.950  -7.933   7.058  1.00  0.00           C  
ATOM   1952  O   LYS A 128     -20.239  -8.539   6.018  1.00  0.00           O  
ATOM   1949  CB  LYS A 128     -22.040  -6.769   7.859  1.00  0.00           C  
ATOM   1953  CG  LYS A 128     -22.530  -5.512   8.584  1.00  0.00           C  
ATOM   1956  CD  LYS A 128     -23.998  -5.599   9.008  1.00  0.00           C  
ATOM   1959  CE  LYS A 128     -24.318  -4.322   9.790  1.00  0.00           C  
ATOM   1962  NZ  LYS A 128     -25.702  -4.315  10.318  1.00  0.00           N1+
ATOM   1945  H   LYS A 128     -21.373  -5.197   5.960  1.00  0.00           H  
ATOM   1947  HA  LYS A 128     -20.012  -6.147   8.206  1.00  0.00           H  
ATOM   1950  HB2 LYS A 128     -22.092  -7.611   8.549  1.00  0.00           H  
ATOM   1951  HB3 LYS A 128     -22.679  -6.984   7.002  1.00  0.00           H  
ATOM   1954  HG2 LYS A 128     -22.401  -4.641   7.941  1.00  0.00           H  
ATOM   1955  HG3 LYS A 128     -21.923  -5.385   9.481  1.00  0.00           H  
ATOM   1957  HD2 LYS A 128     -24.632  -5.670   8.124  1.00  0.00           H  
ATOM   1958  HD3 LYS A 128     -24.146  -6.473   9.643  1.00  0.00           H  
ATOM   1960  HE2 LYS A 128     -23.610  -4.239  10.615  1.00  0.00           H  
ATOM   1961  HE3 LYS A 128     -24.137  -3.455   9.154  1.00  0.00           H  
ATOM   1963  HZ1 LYS A 128     -25.834  -5.094  10.947  1.00  0.00           H  
ATOM   1964  HZ2 LYS A 128     -26.376  -4.351   9.567  1.00  0.00           H  
ATOM   1965  HZ3 LYS A 128     -25.836  -3.465  10.847  1.00  0.00           H  
ATOM   1966  N   ARG A 129     -19.091  -8.417   7.956  1.00  0.00           N  
ATOM   1968  CA  ARG A 129     -18.424  -9.721   7.856  1.00  0.00           C  
ATOM   1970  C   ARG A 129     -18.519 -10.499   9.158  1.00  0.00           C  
ATOM   1974  O   ARG A 129     -18.507  -9.928  10.235  1.00  0.00           O  
ATOM   1971  CB  ARG A 129     -16.948  -9.528   7.453  1.00  0.00           C  
ATOM   1975  CG  ARG A 129     -16.723  -8.999   6.028  1.00  0.00           C  
ATOM   1978  CD  ARG A 129     -17.320  -9.929   4.966  1.00  0.00           C  
ATOM   1981  NE  ARG A 129     -16.989  -9.491   3.599  1.00  0.00           N  
ATOM   1989  CZ  ARG A 129     -17.756  -9.624   2.530  1.00  0.00           C  
ATOM   1983  NH1 ARG A 129     -18.970 -10.103   2.599  1.00  0.00           N1+
ATOM   1986  NH2 ARG A 129     -17.313  -9.274   1.356  1.00  0.00           N  
ATOM   1967  H   ARG A 129     -18.856  -7.819   8.736  1.00  0.00           H  
ATOM   1969  HA  ARG A 129     -18.948 -10.320   7.111  1.00  0.00           H  
ATOM   1972  HB2 ARG A 129     -16.484  -8.836   8.155  1.00  0.00           H  
ATOM   1973  HB3 ARG A 129     -16.429 -10.482   7.544  1.00  0.00           H  
ATOM   1976  HG2 ARG A 129     -15.649  -8.912   5.863  1.00  0.00           H  
ATOM   1977  HG3 ARG A 129     -17.161  -8.006   5.928  1.00  0.00           H  
ATOM   1979  HD2 ARG A 129     -18.402  -9.947   5.096  1.00  0.00           H  
ATOM   1980  HD3 ARG A 129     -16.933 -10.937   5.117  1.00  0.00           H  
ATOM   1982  HE  ARG A 129     -16.102  -9.023   3.480  1.00  0.00           H  
ATOM   1984 HH11 ARG A 129     -19.391 -10.196   3.512  1.00  0.00           H  
ATOM   1985 HH12 ARG A 129     -19.544 -10.167   1.771  1.00  0.00           H  
ATOM   1987 HH21 ARG A 129     -17.895  -9.356   0.535  1.00  0.00           H  
ATOM   1988 HH22 ARG A 129     -16.386  -8.883   1.263  1.00  0.00           H  
ATOM   1990  N   TRP A 130     -18.517 -11.820   9.031  1.00  0.00           N  
ATOM   1992  CA  TRP A 130     -18.469 -12.758  10.150  1.00  0.00           C  
ATOM   1994  C   TRP A 130     -17.175 -13.568  10.094  1.00  0.00           C  
ATOM   1998  O   TRP A 130     -16.588 -13.755   9.014  1.00  0.00           O  
ATOM   1995  CB  TRP A 130     -19.723 -13.639  10.130  1.00  0.00           C  
ATOM   1999  CG  TRP A 130     -20.993 -12.859  10.266  1.00  0.00           C  
ATOM   2000  CD1 TRP A 130     -21.640 -12.632  11.429  1.00  0.00           C  
ATOM   2002  CD2 TRP A 130     -21.737 -12.121   9.248  1.00  0.00           C  
ATOM   2003  CE2 TRP A 130     -22.827 -11.450   9.882  1.00  0.00           C  
ATOM   2004  CE3 TRP A 130     -21.584 -11.937   7.854  1.00  0.00           C  
ATOM   2006  NE1 TRP A 130     -22.726 -11.810  11.212  1.00  0.00           N  
ATOM   2010  CZ2 TRP A 130     -23.714 -10.632   9.167  1.00  0.00           C  
ATOM   2012  CZ3 TRP A 130     -22.462 -11.107   7.132  1.00  0.00           C  
ATOM   2008  CH2 TRP A 130     -23.526 -10.459   7.785  1.00  0.00           C  
ATOM   1991  H   TRP A 130     -18.578 -12.214   8.103  1.00  0.00           H  
ATOM   1993  HA  TRP A 130     -18.481 -12.210  11.092  1.00  0.00           H  
ATOM   1996  HB2 TRP A 130     -19.667 -14.353  10.951  1.00  0.00           H  
ATOM   1997  HB3 TRP A 130     -19.757 -14.205   9.199  1.00  0.00           H  
ATOM   2001  HD1 TRP A 130     -21.326 -13.010  12.391  1.00  0.00           H  
ATOM   2007  HE1 TRP A 130     -23.317 -11.503  11.971  1.00  0.00           H  
ATOM   2005  HE3 TRP A 130     -20.792 -12.460   7.340  1.00  0.00           H  
ATOM   2011  HZ2 TRP A 130     -24.533 -10.150   9.681  1.00  0.00           H  
ATOM   2013  HZ3 TRP A 130     -22.333 -10.975   6.068  1.00  0.00           H  
ATOM   2009  HH2 TRP A 130     -24.206  -9.837   7.221  1.00  0.00           H  
ATOM   2014  N   LEU A 131     -16.725 -14.042  11.253  1.00  0.00           N  
ATOM   2016  CA  LEU A 131     -15.605 -14.971  11.396  1.00  0.00           C  
ATOM   2018  C   LEU A 131     -16.163 -16.322  11.871  1.00  0.00           C  
ATOM   2022  O   LEU A 131     -16.298 -16.518  13.074  1.00  0.00           O  
ATOM   2019  CB  LEU A 131     -14.561 -14.383  12.367  1.00  0.00           C  
ATOM   2023  CG  LEU A 131     -13.842 -13.123  11.852  1.00  0.00           C  
ATOM   2025  CD1 LEU A 131     -12.920 -12.575  12.937  1.00  0.00           C  
ATOM   2029  CD2 LEU A 131     -12.999 -13.388  10.601  1.00  0.00           C  
ATOM   2015  H   LEU A 131     -17.262 -13.842  12.084  1.00  0.00           H  
ATOM   2017  HA  LEU A 131     -15.112 -15.130  10.438  1.00  0.00           H  
ATOM   2020  HB2 LEU A 131     -13.813 -15.147  12.579  1.00  0.00           H  
ATOM   2021  HB3 LEU A 131     -15.060 -14.140  13.305  1.00  0.00           H  
ATOM   2024  HG  LEU A 131     -14.582 -12.360  11.609  1.00  0.00           H  
ATOM   2026 HD11 LEU A 131     -12.510 -11.615  12.622  1.00  0.00           H  
ATOM   2027 HD12 LEU A 131     -12.107 -13.271  13.140  1.00  0.00           H  
ATOM   2028 HD13 LEU A 131     -13.497 -12.415  13.848  1.00  0.00           H  
ATOM   2030 HD21 LEU A 131     -12.273 -14.177  10.801  1.00  0.00           H  
ATOM   2031 HD22 LEU A 131     -13.640 -13.677   9.768  1.00  0.00           H  
ATOM   2032 HD23 LEU A 131     -12.462 -12.480  10.327  1.00  0.00           H  
ATOM   2033  N   PRO A 132     -16.480 -17.265  10.960  1.00  0.00           N  
ATOM   2034  CA  PRO A 132     -17.163 -18.513  11.322  1.00  0.00           C  
ATOM   2036  C   PRO A 132     -16.386 -19.378  12.321  1.00  0.00           C  
ATOM   2040  O   PRO A 132     -16.970 -20.147  13.064  1.00  0.00           O  
ATOM   2037  CB  PRO A 132     -17.358 -19.275  10.006  1.00  0.00           C  
ATOM   2041  CG  PRO A 132     -17.311 -18.189   8.936  1.00  0.00           C  
ATOM   2044  CD  PRO A 132     -16.333 -17.174   9.516  1.00  0.00           C  
ATOM   2035  HA  PRO A 132     -18.136 -18.274  11.752  1.00  0.00           H  
ATOM   2038  HB2 PRO A 132     -18.306 -19.812   9.993  1.00  0.00           H  
ATOM   2039  HB3 PRO A 132     -16.533 -19.968   9.845  1.00  0.00           H  
ATOM   2042  HG2 PRO A 132     -16.972 -18.578   7.976  1.00  0.00           H  
ATOM   2043  HG3 PRO A 132     -18.295 -17.731   8.840  1.00  0.00           H  
ATOM   2045  HD2 PRO A 132     -15.313 -17.442   9.239  1.00  0.00           H  
ATOM   2046  HD3 PRO A 132     -16.585 -16.183   9.138  1.00  0.00           H  
ATOM   2047  N   SER A 133     -15.056 -19.262  12.344  1.00  0.00           N  
ATOM   2049  CA  SER A 133     -14.184 -20.011  13.256  1.00  0.00           C  
ATOM   2051  C   SER A 133     -14.025 -19.366  14.641  1.00  0.00           C  
ATOM   2055  O   SER A 133     -13.276 -19.885  15.476  1.00  0.00           O  
ATOM   2052  CB  SER A 133     -12.823 -20.206  12.583  1.00  0.00           C  
ATOM   2056  OG  SER A 133     -12.242 -18.950  12.270  1.00  0.00           O  
ATOM   2048  H   SER A 133     -14.612 -18.618  11.705  1.00  0.00           H  
ATOM   2050  HA  SER A 133     -14.620 -20.996  13.419  1.00  0.00           H  
ATOM   2053  HB2 SER A 133     -12.964 -20.772  11.662  1.00  0.00           H  
ATOM   2054  HB3 SER A 133     -12.160 -20.771  13.238  1.00  0.00           H  
ATOM   2057  HG  SER A 133     -11.825 -18.610  13.065  1.00  0.00           H  
ATOM   2058  N   ALA A 134     -14.665 -18.219  14.890  1.00  0.00           N  
ATOM   2060  CA  ALA A 134     -14.641 -17.534  16.176  1.00  0.00           C  
ATOM   2062  C   ALA A 134     -15.621 -18.207  17.150  1.00  0.00           C  
ATOM   2067  O   ALA A 134     -16.715 -17.715  17.410  1.00  0.00           O  
ATOM   2063  CB  ALA A 134     -14.907 -16.039  15.966  1.00  0.00           C  
ATOM   2059  H   ALA A 134     -15.317 -17.866  14.204  1.00  0.00           H  
ATOM   2061  HA  ALA A 134     -13.646 -17.623  16.612  1.00  0.00           H  
ATOM   2064  HB1 ALA A 134     -14.834 -15.527  16.926  1.00  0.00           H  
ATOM   2065  HB2 ALA A 134     -15.910 -15.886  15.568  1.00  0.00           H  
ATOM   2066  HB3 ALA A 134     -14.174 -15.615  15.279  1.00  0.00           H  
ATOM   2068  N   GLY A 135     -15.225 -19.360  17.694  1.00  0.00           N  
ATOM   2070  CA  GLY A 135     -15.949 -19.970  18.810  1.00  0.00           C  
ATOM   2073  C   GLY A 135     -16.048 -19.014  20.010  1.00  0.00           C  
ATOM   2074  O   GLY A 135     -15.254 -18.081  20.155  1.00  0.00           O  
ATOM   2069  H   GLY A 135     -14.378 -19.785  17.345  1.00  0.00           H  
ATOM   2071  HA2 GLY A 135     -15.450 -20.886  19.126  1.00  0.00           H  
ATOM   2072  HA3 GLY A 135     -16.955 -20.222  18.476  1.00  0.00           H  
ATOM   2075  N   LYS A 136     -17.023 -19.247  20.894  1.00  0.00           N  
ATOM   2077  CA  LYS A 136     -17.275 -18.403  22.074  1.00  0.00           C  
ATOM   2079  C   LYS A 136     -16.005 -18.233  22.926  1.00  0.00           C  
ATOM   2083  O   LYS A 136     -15.408 -19.217  23.349  1.00  0.00           O  
ATOM   2080  CB  LYS A 136     -18.437 -19.022  22.872  1.00  0.00           C  
ATOM   2084  CG  LYS A 136     -19.012 -18.085  23.945  1.00  0.00           C  
ATOM   2087  CD  LYS A 136     -20.218 -18.745  24.631  1.00  0.00           C  
ATOM   2090  CE  LYS A 136     -20.850 -17.801  25.661  1.00  0.00           C  
ATOM   2093  NZ  LYS A 136     -22.043 -18.413  26.301  1.00  0.00           N1+
ATOM   2076  H   LYS A 136     -17.650 -20.016  20.703  1.00  0.00           H  
ATOM   2078  HA  LYS A 136     -17.577 -17.420  21.713  1.00  0.00           H  
ATOM   2081  HB2 LYS A 136     -19.237 -19.269  22.175  1.00  0.00           H  
ATOM   2082  HB3 LYS A 136     -18.099 -19.947  23.340  1.00  0.00           H  
ATOM   2085  HG2 LYS A 136     -19.330 -17.155  23.474  1.00  0.00           H  
ATOM   2086  HG3 LYS A 136     -18.247 -17.865  24.689  1.00  0.00           H  
ATOM   2088  HD2 LYS A 136     -19.889 -19.660  25.124  1.00  0.00           H  
ATOM   2089  HD3 LYS A 136     -20.959 -19.000  23.873  1.00  0.00           H  
ATOM   2091  HE2 LYS A 136     -20.101 -17.556  26.415  1.00  0.00           H  
ATOM   2092  HE3 LYS A 136     -21.131 -16.876  25.156  1.00  0.00           H  
ATOM   2094  HZ1 LYS A 136     -22.741 -18.633  25.605  1.00  0.00           H  
ATOM   2095  HZ2 LYS A 136     -22.453 -17.779  26.971  1.00  0.00           H  
ATOM   2096  HZ3 LYS A 136     -21.791 -19.267  26.779  1.00  0.00           H  
ATOM   2097  N   GLY A 137     -15.623 -16.982  23.200  1.00  0.00           N  
ATOM   2099  CA  GLY A 137     -14.482 -16.635  24.058  1.00  0.00           C  
ATOM   2102  C   GLY A 137     -13.137 -16.472  23.342  1.00  0.00           C  
ATOM   2103  O   GLY A 137     -12.144 -16.186  24.007  1.00  0.00           O  
ATOM   2098  H   GLY A 137     -16.114 -16.227  22.743  1.00  0.00           H  
ATOM   2100  HA2 GLY A 137     -14.698 -15.693  24.561  1.00  0.00           H  
ATOM   2101  HA3 GLY A 137     -14.354 -17.402  24.822  1.00  0.00           H  
ATOM   2104  N   LYS A 138     -13.082 -16.616  22.011  1.00  0.00           N  
ATOM   2106  CA  LYS A 138     -11.867 -16.329  21.240  1.00  0.00           C  
ATOM   2108  C   LYS A 138     -11.697 -14.835  20.979  1.00  0.00           C  
ATOM   2112  O   LYS A 138     -12.661 -14.068  20.919  1.00  0.00           O  
ATOM   2109  CB  LYS A 138     -11.830 -17.150  19.947  1.00  0.00           C  
ATOM   2113  CG  LYS A 138     -11.706 -18.646  20.265  1.00  0.00           C  
ATOM   2116  CD  LYS A 138     -11.318 -19.424  19.010  1.00  0.00           C  
ATOM   2119  CE  LYS A 138     -11.136 -20.902  19.352  1.00  0.00           C  
ATOM   2122  NZ  LYS A 138     -10.534 -21.619  18.205  1.00  0.00           N1+
ATOM   2105  H   LYS A 138     -13.922 -16.855  21.503  1.00  0.00           H  
ATOM   2107  HA  LYS A 138     -11.004 -16.628  21.836  1.00  0.00           H  
ATOM   2110  HB2 LYS A 138     -10.961 -16.838  19.367  1.00  0.00           H  
ATOM   2111  HB3 LYS A 138     -12.727 -16.964  19.356  1.00  0.00           H  
ATOM   2114  HG2 LYS A 138     -10.929 -18.792  21.015  1.00  0.00           H  
ATOM   2115  HG3 LYS A 138     -12.651 -19.023  20.655  1.00  0.00           H  
ATOM   2117  HD2 LYS A 138     -12.088 -19.304  18.248  1.00  0.00           H  
ATOM   2118  HD3 LYS A 138     -10.373 -19.026  18.641  1.00  0.00           H  
ATOM   2120  HE2 LYS A 138     -10.477 -20.970  20.217  1.00  0.00           H  
ATOM   2121  HE3 LYS A 138     -12.102 -21.328  19.621  1.00  0.00           H  
ATOM   2123  HZ1 LYS A 138      -9.633 -21.208  18.010  1.00  0.00           H  
ATOM   2124  HZ2 LYS A 138     -10.400 -22.596  18.424  1.00  0.00           H  
ATOM   2125  HZ3 LYS A 138     -11.118 -21.525  17.386  1.00  0.00           H  
ATOM   2126  N   ASN A 139     -10.446 -14.428  20.810  1.00  0.00           N  
ATOM   2128  CA  ASN A 139     -10.112 -13.079  20.380  1.00  0.00           C  
ATOM   2130  C   ASN A 139      -9.795 -13.085  18.887  1.00  0.00           C  
ATOM   2134  O   ASN A 139      -9.175 -14.014  18.378  1.00  0.00           O  
ATOM   2131  CB  ASN A 139      -8.959 -12.535  21.231  1.00  0.00           C  
ATOM   2135  CG  ASN A 139      -9.377 -12.205  22.652  1.00  0.00           C  
ATOM   2136  ND2 ASN A 139      -8.491 -12.367  23.606  1.00  0.00           N  
ATOM   2139  OD1 ASN A 139     -10.482 -11.767  22.924  1.00  0.00           O  
ATOM   2127  H   ASN A 139      -9.722 -15.131  20.775  1.00  0.00           H  
ATOM   2129  HA  ASN A 139     -10.969 -12.419  20.517  1.00  0.00           H  
ATOM   2132  HB2 ASN A 139      -8.607 -11.611  20.772  1.00  0.00           H  
ATOM   2133  HB3 ASN A 139      -8.138 -13.251  21.235  1.00  0.00           H  
ATOM   2137 HD21 ASN A 139      -8.813 -12.192  24.547  1.00  0.00           H  
ATOM   2138 HD22 ASN A 139      -7.588 -12.769  23.400  1.00  0.00           H  
ATOM   2140  N   ALA A 140     -10.185 -12.029  18.186  1.00  0.00           N  
ATOM   2142  CA  ALA A 140      -9.670 -11.739  16.862  1.00  0.00           C  
ATOM   2144  C   ALA A 140      -8.648 -10.610  16.958  1.00  0.00           C  
ATOM   2149  O   ALA A 140      -8.899  -9.566  17.566  1.00  0.00           O  
ATOM   2145  CB  ALA A 140     -10.816 -11.437  15.900  1.00  0.00           C  
ATOM   2141  H   ALA A 140     -10.701 -11.296  18.652  1.00  0.00           H  
ATOM   2143  HA  ALA A 140      -9.157 -12.618  16.471  1.00  0.00           H  
ATOM   2146  HB1 ALA A 140     -10.416 -11.102  14.943  1.00  0.00           H  
ATOM   2147  HB2 ALA A 140     -11.452 -10.654  16.315  1.00  0.00           H  
ATOM   2148  HB3 ALA A 140     -11.400 -12.344  15.741  1.00  0.00           H  
ATOM   2150  N   LYS A 141      -7.488 -10.832  16.344  1.00  0.00           N  
ATOM   2152  CA  LYS A 141      -6.520  -9.782  16.064  1.00  0.00           C  
ATOM   2154  C   LYS A 141      -6.905  -9.141  14.741  1.00  0.00           C  
ATOM   2158  O   LYS A 141      -6.900  -9.822  13.718  1.00  0.00           O  
ATOM   2155  CB  LYS A 141      -5.104 -10.363  16.052  1.00  0.00           C  
ATOM   2159  CG  LYS A 141      -4.074  -9.232  15.927  1.00  0.00           C  
ATOM   2162  CD  LYS A 141      -2.647  -9.785  15.907  1.00  0.00           C  
ATOM   2165  CE  LYS A 141      -1.677  -8.605  15.781  1.00  0.00           C  
ATOM   2168  NZ  LYS A 141      -0.274  -9.048  15.589  1.00  0.00           N1+
ATOM   2151  H   LYS A 141      -7.368 -11.721  15.881  1.00  0.00           H  
ATOM   2153  HA  LYS A 141      -6.570  -9.023  16.845  1.00  0.00           H  
ATOM   2156  HB2 LYS A 141      -4.995 -11.060  15.222  1.00  0.00           H  
ATOM   2157  HB3 LYS A 141      -4.932 -10.896  16.987  1.00  0.00           H  
ATOM   2160  HG2 LYS A 141      -4.184  -8.551  16.771  1.00  0.00           H  
ATOM   2161  HG3 LYS A 141      -4.248  -8.678  15.005  1.00  0.00           H  
ATOM   2163  HD2 LYS A 141      -2.537 -10.449  15.050  1.00  0.00           H  
ATOM   2164  HD3 LYS A 141      -2.451 -10.335  16.827  1.00  0.00           H  
ATOM   2166  HE2 LYS A 141      -1.765  -7.980  16.670  1.00  0.00           H  
ATOM   2167  HE3 LYS A 141      -1.987  -8.001  14.929  1.00  0.00           H  
ATOM   2169  HZ1 LYS A 141       0.323  -8.241  15.479  1.00  0.00           H  
ATOM   2170  HZ2 LYS A 141      -0.198  -9.584  14.736  1.00  0.00           H  
ATOM   2171  HZ3 LYS A 141       0.053  -9.598  16.370  1.00  0.00           H  
ATOM   2172  N   PHE A 142      -7.236  -7.864  14.789  1.00  0.00           N  
ATOM   2174  CA  PHE A 142      -7.495  -7.024  13.638  1.00  0.00           C  
ATOM   2176  C   PHE A 142      -6.243  -6.243  13.287  1.00  0.00           C  
ATOM   2180  O   PHE A 142      -5.523  -5.756  14.165  1.00  0.00           O  
ATOM   2177  CB  PHE A 142      -8.647  -6.060  13.919  1.00  0.00           C  
ATOM   2181  CG  PHE A 142      -9.948  -6.760  14.221  1.00  0.00           C  
ATOM   2182  CD1 PHE A 142     -10.820  -7.067  13.167  1.00  0.00           C  
ATOM   2184  CD2 PHE A 142     -10.254  -7.170  15.533  1.00  0.00           C  
ATOM   2186  CE1 PHE A 142     -11.979  -7.813  13.418  1.00  0.00           C  
ATOM   2188  CE2 PHE A 142     -11.431  -7.894  15.785  1.00  0.00           C  
ATOM   2190  CZ  PHE A 142     -12.293  -8.218  14.724  1.00  0.00           C  
ATOM   2173  H   PHE A 142      -7.142  -7.391  15.676  1.00  0.00           H  
ATOM   2175  HA  PHE A 142      -7.773  -7.652  12.791  1.00  0.00           H  
ATOM   2178  HB2 PHE A 142      -8.787  -5.413  13.053  1.00  0.00           H  
ATOM   2179  HB3 PHE A 142      -8.373  -5.425  14.761  1.00  0.00           H  
ATOM   2183  HD1 PHE A 142     -10.578  -6.767  12.158  1.00  0.00           H  
ATOM   2185  HD2 PHE A 142      -9.574  -6.950  16.342  1.00  0.00           H  
ATOM   2187  HE1 PHE A 142     -12.608  -8.104  12.589  1.00  0.00           H  
ATOM   2189  HE2 PHE A 142     -11.659  -8.223  16.788  1.00  0.00           H  
ATOM   2191  HZ  PHE A 142     -13.189  -8.794  14.905  1.00  0.00           H  
ATOM   2192  N   HIS A 143      -6.031  -6.083  11.994  1.00  0.00           N  
ATOM   2194  CA  HIS A 143      -5.050  -5.163  11.460  1.00  0.00           C  
ATOM   2196  C   HIS A 143      -5.733  -4.387  10.343  1.00  0.00           C  
ATOM   2200  O   HIS A 143      -6.345  -4.986   9.464  1.00  0.00           O  
ATOM   2197  CB  HIS A 143      -3.824  -5.960  11.014  1.00  0.00           C  
ATOM   2201  CG  HIS A 143      -2.568  -5.145  10.935  1.00  0.00           C  
ATOM   2202  CD2 HIS A 143      -2.448  -3.890  10.417  1.00  0.00           C  
ATOM   2204  ND1 HIS A 143      -1.318  -5.582  11.382  1.00  0.00           N  
ATOM   2205  CE1 HIS A 143      -0.463  -4.603  11.048  1.00  0.00           C  
ATOM   2207  NE2 HIS A 143      -1.115  -3.589  10.475  1.00  0.00           N  
ATOM   2193  H   HIS A 143      -6.643  -6.540  11.333  1.00  0.00           H  
ATOM   2195  HA  HIS A 143      -4.737  -4.461  12.232  1.00  0.00           H  
ATOM   2198  HB2 HIS A 143      -3.641  -6.759  11.732  1.00  0.00           H  
ATOM   2199  HB3 HIS A 143      -4.014  -6.429  10.049  1.00  0.00           H  
ATOM   2203  HD2 HIS A 143      -3.231  -3.268  10.009  1.00  0.00           H  
ATOM   2206  HE1 HIS A 143       0.605  -4.622  11.204  1.00  0.00           H  
ATOM   2208  HE2 HIS A 143      -0.639  -2.774  10.114  1.00  0.00           H  
ATOM   2209  N   THR A 144      -5.713  -3.063  10.420  1.00  0.00           N  
ATOM   2211  CA  THR A 144      -6.315  -2.187   9.415  1.00  0.00           C  
ATOM   2213  C   THR A 144      -5.346  -1.096   9.004  1.00  0.00           C  
ATOM   2216  O   THR A 144      -4.483  -0.695   9.784  1.00  0.00           O  
ATOM   2214  CB  THR A 144      -7.664  -1.630   9.892  1.00  0.00           C  
ATOM   2217  CG2 THR A 144      -7.580  -0.770  11.143  1.00  0.00           C  
ATOM   2221  OG1 THR A 144      -8.285  -0.844   8.907  1.00  0.00           O  
ATOM   2210  H   THR A 144      -5.222  -2.626  11.187  1.00  0.00           H  
ATOM   2212  HA  THR A 144      -6.502  -2.778   8.518  1.00  0.00           H  
ATOM   2215  HB  THR A 144      -8.320  -2.472  10.112  1.00  0.00           H  
ATOM   2222  HG1 THR A 144      -8.140  -1.260   8.054  1.00  0.00           H  
ATOM   2218 HG21 THR A 144      -6.856   0.032  10.998  1.00  0.00           H  
ATOM   2219 HG22 THR A 144      -7.299  -1.409  11.981  1.00  0.00           H  
ATOM   2220 HG23 THR A 144      -8.557  -0.333  11.349  1.00  0.00           H  
ATOM   2223  N   TRP A 145      -5.481  -0.633   7.771  1.00  0.00           N  
ATOM   2225  CA  TRP A 145      -4.655   0.404   7.180  1.00  0.00           C  
ATOM   2227  C   TRP A 145      -5.469   1.205   6.167  1.00  0.00           C  
ATOM   2231  O   TRP A 145      -6.426   0.700   5.577  1.00  0.00           O  
ATOM   2228  CB  TRP A 145      -3.422  -0.234   6.533  1.00  0.00           C  
ATOM   2232  CG  TRP A 145      -3.726  -1.424   5.682  1.00  0.00           C  
ATOM   2233  CD1 TRP A 145      -4.222  -1.387   4.433  1.00  0.00           C  
ATOM   2235  CD2 TRP A 145      -3.699  -2.835   6.039  1.00  0.00           C  
ATOM   2236  CE2 TRP A 145      -4.165  -3.598   4.933  1.00  0.00           C  
ATOM   2237  CE3 TRP A 145      -3.352  -3.540   7.202  1.00  0.00           C  
ATOM   2239  NE1 TRP A 145      -4.351  -2.671   3.941  1.00  0.00           N  
ATOM   2243  CZ2 TRP A 145      -4.337  -4.982   4.997  1.00  0.00           C  
ATOM   2245  CZ3 TRP A 145      -3.502  -4.938   7.276  1.00  0.00           C  
ATOM   2241  CH2 TRP A 145      -4.005  -5.658   6.180  1.00  0.00           C  
ATOM   2224  H   TRP A 145      -6.182  -1.039   7.169  1.00  0.00           H  
ATOM   2226  HA  TRP A 145      -4.328   1.084   7.966  1.00  0.00           H  
ATOM   2229  HB2 TRP A 145      -2.741  -0.547   7.324  1.00  0.00           H  
ATOM   2230  HB3 TRP A 145      -2.900   0.511   5.933  1.00  0.00           H  
ATOM   2234  HD1 TRP A 145      -4.449  -0.479   3.895  1.00  0.00           H  
ATOM   2240  HE1 TRP A 145      -4.623  -2.874   2.990  1.00  0.00           H  
ATOM   2238  HE3 TRP A 145      -2.916  -2.975   8.013  1.00  0.00           H  
ATOM   2244  HZ2 TRP A 145      -4.676  -5.524   4.127  1.00  0.00           H  
ATOM   2246  HZ3 TRP A 145      -3.183  -5.476   8.157  1.00  0.00           H  
ATOM   2242  HH2 TRP A 145      -4.081  -6.734   6.224  1.00  0.00           H  
ATOM   2247  N   ALA A 146      -5.090   2.463   5.972  1.00  0.00           N  
ATOM   2249  CA  ALA A 146      -5.681   3.348   4.983  1.00  0.00           C  
ATOM   2251  C   ALA A 146      -4.613   3.863   4.020  1.00  0.00           C  
ATOM   2256  O   ALA A 146      -3.580   4.381   4.446  1.00  0.00           O  
ATOM   2252  CB  ALA A 146      -6.423   4.486   5.685  1.00  0.00           C  
ATOM   2248  H   ALA A 146      -4.298   2.809   6.496  1.00  0.00           H  
ATOM   2250  HA  ALA A 146      -6.414   2.789   4.402  1.00  0.00           H  
ATOM   2253  HB1 ALA A 146      -5.748   5.006   6.365  1.00  0.00           H  
ATOM   2254  HB2 ALA A 146      -7.268   4.076   6.238  1.00  0.00           H  
ATOM   2255  HB3 ALA A 146      -6.796   5.192   4.943  1.00  0.00           H  
ATOM   2257  N   TYR A 147      -4.895   3.776   2.724  1.00  0.00           N  
ATOM   2259  CA  TYR A 147      -4.039   4.298   1.662  1.00  0.00           C  
ATOM   2261  C   TYR A 147      -4.717   5.448   0.939  1.00  0.00           C  
ATOM   2265  O   TYR A 147      -5.924   5.428   0.746  1.00  0.00           O  
ATOM   2262  CB  TYR A 147      -3.691   3.196   0.658  1.00  0.00           C  
ATOM   2266  CG  TYR A 147      -3.021   1.999   1.288  1.00  0.00           C  
ATOM   2267  CD1 TYR A 147      -1.727   2.123   1.827  1.00  0.00           C  
ATOM   2269  CD2 TYR A 147      -3.685   0.762   1.321  1.00  0.00           C  
ATOM   2271  CE1 TYR A 147      -1.122   1.031   2.477  1.00  0.00           C  
ATOM   2273  CE2 TYR A 147      -3.046  -0.345   1.900  1.00  0.00           C  
ATOM   2277  CZ  TYR A 147      -1.803  -0.199   2.547  1.00  0.00           C  
ATOM   2275  OH  TYR A 147      -1.275  -1.234   3.245  1.00  0.00           O  
ATOM   2258  H   TYR A 147      -5.750   3.311   2.453  1.00  0.00           H  
ATOM   2260  HA  TYR A 147      -3.109   4.664   2.096  1.00  0.00           H  
ATOM   2263  HB2 TYR A 147      -4.602   2.875   0.153  1.00  0.00           H  
ATOM   2264  HB3 TYR A 147      -3.022   3.605  -0.099  1.00  0.00           H  
ATOM   2268  HD1 TYR A 147      -1.205   3.065   1.753  1.00  0.00           H  
ATOM   2270  HD2 TYR A 147      -4.656   0.645   0.865  1.00  0.00           H  
ATOM   2272  HE1 TYR A 147      -0.145   1.135   2.924  1.00  0.00           H  
ATOM   2274  HE2 TYR A 147      -3.511  -1.319   1.863  1.00  0.00           H  
ATOM   2276  HH  TYR A 147      -0.444  -1.022   3.676  1.00  0.00           H  
ATOM   2278  N   ASN A 148      -3.950   6.425   0.472  1.00  0.00           N  
ATOM   2280  CA  ASN A 148      -4.409   7.333  -0.570  1.00  0.00           C  
ATOM   2282  C   ASN A 148      -4.621   6.511  -1.848  1.00  0.00           C  
ATOM   2286  O   ASN A 148      -3.671   5.949  -2.383  1.00  0.00           O  
ATOM   2283  CB  ASN A 148      -3.355   8.437  -0.720  1.00  0.00           C  
ATOM   2287  CG  ASN A 148      -3.620   9.418  -1.852  1.00  0.00           C  
ATOM   2288  ND2 ASN A 148      -3.229  10.658  -1.675  1.00  0.00           N  
ATOM   2291  OD1 ASN A 148      -4.160   9.112  -2.906  1.00  0.00           O  
ATOM   2279  H   ASN A 148      -2.957   6.363   0.645  1.00  0.00           H  
ATOM   2281  HA  ASN A 148      -5.359   7.781  -0.278  1.00  0.00           H  
ATOM   2284  HB2 ASN A 148      -3.304   8.990   0.218  1.00  0.00           H  
ATOM   2285  HB3 ASN A 148      -2.383   7.973  -0.885  1.00  0.00           H  
ATOM   2289 HD21 ASN A 148      -3.400  11.310  -2.427  1.00  0.00           H  
ATOM   2290 HD22 ASN A 148      -2.754  10.924  -0.824  1.00  0.00           H  
ATOM   2292  N   TYR A 149      -5.848   6.459  -2.358  1.00  0.00           N  
ATOM   2294  CA  TYR A 149      -6.209   5.622  -3.504  1.00  0.00           C  
ATOM   2296  C   TYR A 149      -5.423   5.973  -4.780  1.00  0.00           C  
ATOM   2300  O   TYR A 149      -5.127   5.112  -5.605  1.00  0.00           O  
ATOM   2297  CB  TYR A 149      -7.717   5.782  -3.735  1.00  0.00           C  
ATOM   2301  CG  TYR A 149      -8.244   4.941  -4.878  1.00  0.00           C  
ATOM   2302  CD1 TYR A 149      -8.524   5.526  -6.129  1.00  0.00           C  
ATOM   2304  CD2 TYR A 149      -8.414   3.557  -4.694  1.00  0.00           C  
ATOM   2306  CE1 TYR A 149      -8.977   4.721  -7.193  1.00  0.00           C  
ATOM   2308  CE2 TYR A 149      -8.872   2.752  -5.749  1.00  0.00           C  
ATOM   2312  CZ  TYR A 149      -9.152   3.334  -7.002  1.00  0.00           C  
ATOM   2310  OH  TYR A 149      -9.587   2.555  -8.026  1.00  0.00           O  
ATOM   2293  H   TYR A 149      -6.581   6.978  -1.898  1.00  0.00           H  
ATOM   2295  HA  TYR A 149      -5.999   4.579  -3.264  1.00  0.00           H  
ATOM   2298  HB2 TYR A 149      -8.245   5.494  -2.826  1.00  0.00           H  
ATOM   2299  HB3 TYR A 149      -7.942   6.830  -3.928  1.00  0.00           H  
ATOM   2303  HD1 TYR A 149      -8.383   6.587  -6.275  1.00  0.00           H  
ATOM   2305  HD2 TYR A 149      -8.177   3.090  -3.749  1.00  0.00           H  
ATOM   2307  HE1 TYR A 149      -9.191   5.152  -8.160  1.00  0.00           H  
ATOM   2309  HE2 TYR A 149      -8.985   1.691  -5.583  1.00  0.00           H  
ATOM   2311  HH  TYR A 149      -9.633   1.639  -7.742  1.00  0.00           H  
ATOM   2313  N   SER A 150      -5.061   7.248  -4.954  1.00  0.00           N  
ATOM   2315  CA  SER A 150      -4.338   7.710  -6.145  1.00  0.00           C  
ATOM   2317  C   SER A 150      -2.839   7.424  -6.065  1.00  0.00           C  
ATOM   2321  O   SER A 150      -2.248   6.981  -7.053  1.00  0.00           O  
ATOM   2318  CB  SER A 150      -4.562   9.208  -6.358  1.00  0.00           C  
ATOM   2322  OG  SER A 150      -5.939   9.466  -6.549  1.00  0.00           O  
ATOM   2314  H   SER A 150      -5.192   7.884  -4.181  1.00  0.00           H  
ATOM   2316  HA  SER A 150      -4.722   7.187  -7.021  1.00  0.00           H  
ATOM   2319  HB2 SER A 150      -4.011   9.535  -7.240  1.00  0.00           H  
ATOM   2320  HB3 SER A 150      -4.203   9.762  -5.492  1.00  0.00           H  
ATOM   2323  HG  SER A 150      -6.415   9.029  -5.838  1.00  0.00           H  
ATOM   2324  N   THR A 151      -2.224   7.691  -4.906  1.00  0.00           N  
ATOM   2326  CA  THR A 151      -0.767   7.566  -4.728  1.00  0.00           C  
ATOM   2328  C   THR A 151      -0.338   6.221  -4.175  1.00  0.00           C  
ATOM   2331  O   THR A 151       0.828   5.885  -4.295  1.00  0.00           O  
ATOM   2329  CB  THR A 151      -0.167   8.657  -3.830  1.00  0.00           C  
ATOM   2332  CG2 THR A 151      -0.570  10.066  -4.257  1.00  0.00           C  
ATOM   2336  OG1 THR A 151      -0.552   8.491  -2.487  1.00  0.00           O  
ATOM   2325  H   THR A 151      -2.774   8.015  -4.124  1.00  0.00           H  
ATOM   2327  HA  THR A 151      -0.286   7.662  -5.702  1.00  0.00           H  
ATOM   2330  HB  THR A 151       0.919   8.582  -3.881  1.00  0.00           H  
ATOM   2337  HG1 THR A 151       0.067   8.998  -1.956  1.00  0.00           H  
ATOM   2333 HG21 THR A 151      -1.645  10.206  -4.144  1.00  0.00           H  
ATOM   2334 HG22 THR A 151      -0.048  10.796  -3.639  1.00  0.00           H  
ATOM   2335 HG23 THR A 151      -0.291  10.224  -5.299  1.00  0.00           H  
ATOM   2338  N   GLY A 152      -1.241   5.471  -3.554  1.00  0.00           N  
ATOM   2340  CA  GLY A 152      -0.971   4.191  -2.917  1.00  0.00           C  
ATOM   2343  C   GLY A 152      -0.166   4.234  -1.618  1.00  0.00           C  
ATOM   2344  O   GLY A 152       0.243   3.201  -1.091  1.00  0.00           O  
ATOM   2339  H   GLY A 152      -2.183   5.823  -3.458  1.00  0.00           H  
ATOM   2341  HA2 GLY A 152      -1.939   3.752  -2.677  1.00  0.00           H  
ATOM   2342  HA3 GLY A 152      -0.435   3.562  -3.627  1.00  0.00           H  
ATOM   2345  N   GLN A 153       0.097   5.432  -1.103  1.00  0.00           N  
ATOM   2347  CA  GLN A 153       0.827   5.634   0.145  1.00  0.00           C  
ATOM   2349  C   GLN A 153      -0.128   5.601   1.333  1.00  0.00           C  
ATOM   2353  O   GLN A 153      -1.291   5.986   1.202  1.00  0.00           O  
ATOM   2350  CB  GLN A 153       1.567   6.971   0.092  1.00  0.00           C  
ATOM   2354  CG  GLN A 153       2.670   6.962  -0.976  1.00  0.00           C  
ATOM   2357  CD  GLN A 153       3.347   8.317  -1.116  1.00  0.00           C  
ATOM   2358  NE2 GLN A 153       4.551   8.360  -1.642  1.00  0.00           N  
ATOM   2361  OE1 GLN A 153       2.800   9.359  -0.795  1.00  0.00           O  
ATOM   2346  H   GLN A 153      -0.283   6.240  -1.575  1.00  0.00           H  
ATOM   2348  HA  GLN A 153       1.559   4.836   0.270  1.00  0.00           H  
ATOM   2351  HB2 GLN A 153       0.849   7.764  -0.118  1.00  0.00           H  
ATOM   2352  HB3 GLN A 153       2.024   7.167   1.062  1.00  0.00           H  
ATOM   2355  HG2 GLN A 153       3.416   6.213  -0.708  1.00  0.00           H  
ATOM   2356  HG3 GLN A 153       2.254   6.697  -1.948  1.00  0.00           H  
ATOM   2359 HE21 GLN A 153       4.983   9.271  -1.696  1.00  0.00           H  
ATOM   2360 HE22 GLN A 153       5.023   7.512  -1.920  1.00  0.00           H  
ATOM   2362  N   LEU A 154       0.366   5.191   2.504  1.00  0.00           N  
ATOM   2364  CA  LEU A 154      -0.401   5.283   3.747  1.00  0.00           C  
ATOM   2366  C   LEU A 154      -0.901   6.717   3.960  1.00  0.00           C  
ATOM   2370  O   LEU A 154      -0.162   7.684   3.774  1.00  0.00           O  
ATOM   2367  CB  LEU A 154       0.451   4.823   4.942  1.00  0.00           C  
ATOM   2371  CG  LEU A 154       0.598   3.298   5.076  1.00  0.00           C  
ATOM   2373  CD1 LEU A 154       1.602   2.986   6.185  1.00  0.00           C  
ATOM   2377  CD2 LEU A 154      -0.718   2.607   5.443  1.00  0.00           C  
ATOM   2363  H   LEU A 154       1.334   4.908   2.552  1.00  0.00           H  
ATOM   2365  HA  LEU A 154      -1.277   4.641   3.658  1.00  0.00           H  
ATOM   2368  HB2 LEU A 154       1.440   5.275   4.857  1.00  0.00           H  
ATOM   2369  HB3 LEU A 154       0.004   5.201   5.861  1.00  0.00           H  
ATOM   2372  HG  LEU A 154       0.974   2.887   4.140  1.00  0.00           H  
ATOM   2374 HD11 LEU A 154       1.242   3.360   7.143  1.00  0.00           H  
ATOM   2375 HD12 LEU A 154       2.568   3.436   5.956  1.00  0.00           H  
ATOM   2376 HD13 LEU A 154       1.738   1.908   6.269  1.00  0.00           H  
ATOM   2378 HD21 LEU A 154      -1.463   2.741   4.658  1.00  0.00           H  
ATOM   2379 HD22 LEU A 154      -0.549   1.539   5.574  1.00  0.00           H  
ATOM   2380 HD23 LEU A 154      -1.112   3.011   6.375  1.00  0.00           H  
ATOM   2381  N   THR A 155      -2.160   6.853   4.362  1.00  0.00           N  
ATOM   2383  CA  THR A 155      -2.786   8.146   4.628  1.00  0.00           C  
ATOM   2385  C   THR A 155      -3.506   8.130   5.964  1.00  0.00           C  
ATOM   2388  O   THR A 155      -4.082   7.124   6.377  1.00  0.00           O  
ATOM   2386  CB  THR A 155      -3.706   8.574   3.480  1.00  0.00           C  
ATOM   2389  CG2 THR A 155      -5.038   7.827   3.428  1.00  0.00           C  
ATOM   2393  OG1 THR A 155      -3.994   9.948   3.604  1.00  0.00           O  
ATOM   2382  H   THR A 155      -2.708   6.019   4.519  1.00  0.00           H  
ATOM   2384  HA  THR A 155      -1.999   8.897   4.701  1.00  0.00           H  
ATOM   2387  HB  THR A 155      -3.181   8.417   2.538  1.00  0.00           H  
ATOM   2394  HG1 THR A 155      -3.231  10.445   3.300  1.00  0.00           H  
ATOM   2390 HG21 THR A 155      -4.865   6.752   3.477  1.00  0.00           H  
ATOM   2391 HG22 THR A 155      -5.543   8.066   2.492  1.00  0.00           H  
ATOM   2392 HG23 THR A 155      -5.674   8.125   4.261  1.00  0.00           H  
ATOM   2395  N   THR A 156      -3.447   9.255   6.665  1.00  0.00           N  
ATOM   2397  CA  THR A 156      -3.995   9.380   8.011  1.00  0.00           C  
ATOM   2399  C   THR A 156      -5.486   9.689   7.955  1.00  0.00           C  
ATOM   2402  O   THR A 156      -5.901  10.711   7.401  1.00  0.00           O  
ATOM   2400  CB  THR A 156      -3.227  10.448   8.793  1.00  0.00           C  
ATOM   2403  CG2 THR A 156      -3.745  10.596  10.213  1.00  0.00           C  
ATOM   2407  OG1 THR A 156      -1.880  10.053   8.891  1.00  0.00           O  
ATOM   2396  H   THR A 156      -2.971  10.052   6.267  1.00  0.00           H  
ATOM   2398  HA  THR A 156      -3.859   8.433   8.533  1.00  0.00           H  
ATOM   2401  HB  THR A 156      -3.288  11.409   8.281  1.00  0.00           H  
ATOM   2408  HG1 THR A 156      -1.435  10.646   9.501  1.00  0.00           H  
ATOM   2404 HG21 THR A 156      -3.795   9.600  10.654  1.00  0.00           H  
ATOM   2405 HG22 THR A 156      -3.074  11.226  10.798  1.00  0.00           H  
ATOM   2406 HG23 THR A 156      -4.737  11.047  10.208  1.00  0.00           H  
ATOM   2409  N   LEU A 157      -6.293   8.842   8.594  1.00  0.00           N  
ATOM   2411  CA  LEU A 157      -7.711   9.105   8.825  1.00  0.00           C  
ATOM   2413  C   LEU A 157      -7.906   9.922  10.104  1.00  0.00           C  
ATOM   2417  O   LEU A 157      -7.101   9.861  11.034  1.00  0.00           O  
ATOM   2414  CB  LEU A 157      -8.499   7.784   8.862  1.00  0.00           C  
ATOM   2418  CG  LEU A 157      -8.453   6.970   7.554  1.00  0.00           C  
ATOM   2420  CD1 LEU A 157      -9.448   5.820   7.644  1.00  0.00           C  
ATOM   2424  CD2 LEU A 157      -8.837   7.785   6.321  1.00  0.00           C  
ATOM   2410  H   LEU A 157      -5.879   8.043   9.052  1.00  0.00           H  
ATOM   2412  HA  LEU A 157      -8.096   9.709   8.004  1.00  0.00           H  
ATOM   2415  HB2 LEU A 157      -8.109   7.165   9.670  1.00  0.00           H  
ATOM   2416  HB3 LEU A 157      -9.540   8.010   9.092  1.00  0.00           H  
ATOM   2419  HG  LEU A 157      -7.451   6.563   7.415  1.00  0.00           H  
ATOM   2421 HD11 LEU A 157      -9.196   5.186   8.494  1.00  0.00           H  
ATOM   2422 HD12 LEU A 157     -10.455   6.219   7.770  1.00  0.00           H  
ATOM   2423 HD13 LEU A 157      -9.405   5.225   6.732  1.00  0.00           H  
ATOM   2425 HD21 LEU A 157      -9.788   8.295   6.476  1.00  0.00           H  
ATOM   2426 HD22 LEU A 157      -8.045   8.507   6.122  1.00  0.00           H  
ATOM   2427 HD23 LEU A 157      -8.905   7.132   5.450  1.00  0.00           H  
ATOM   2428  N   LYS A 158      -9.015  10.670  10.182  1.00  0.00           N  
ATOM   2430  CA  LYS A 158      -9.390  11.374  11.418  1.00  0.00           C  
ATOM   2432  C   LYS A 158      -9.624  10.372  12.538  1.00  0.00           C  
ATOM   2436  O   LYS A 158      -9.123  10.554  13.643  1.00  0.00           O  
ATOM   2433  CB  LYS A 158     -10.653  12.217  11.195  1.00  0.00           C  
ATOM   2437  CG  LYS A 158     -10.835  13.266  12.300  1.00  0.00           C  
ATOM   2440  CD  LYS A 158     -11.968  14.232  11.931  1.00  0.00           C  
ATOM   2443  CE  LYS A 158     -11.982  15.434  12.885  1.00  0.00           C  
ATOM   2446  NZ  LYS A 158     -12.364  16.684  12.171  1.00  0.00           N1+
ATOM   2429  H   LYS A 158      -9.683  10.609   9.427  1.00  0.00           H  
ATOM   2431  HA  LYS A 158      -8.562  12.014  11.722  1.00  0.00           H  
ATOM   2434  HB2 LYS A 158     -10.573  12.730  10.236  1.00  0.00           H  
ATOM   2435  HB3 LYS A 158     -11.533  11.575  11.151  1.00  0.00           H  
ATOM   2438  HG2 LYS A 158      -9.909  13.835  12.393  1.00  0.00           H  
ATOM   2439  HG3 LYS A 158     -11.048  12.786  13.254  1.00  0.00           H  
ATOM   2441  HD2 LYS A 158     -12.929  13.718  11.962  1.00  0.00           H  
ATOM   2442  HD3 LYS A 158     -11.796  14.586  10.915  1.00  0.00           H  
ATOM   2444  HE2 LYS A 158     -10.976  15.562  13.284  1.00  0.00           H  
ATOM   2445  HE3 LYS A 158     -12.657  15.236  13.718  1.00  0.00           H  
ATOM   2447  HZ1 LYS A 158     -11.761  16.857  11.379  1.00  0.00           H  
ATOM   2448  HZ2 LYS A 158     -12.235  17.505  12.745  1.00  0.00           H  
ATOM   2449  HZ3 LYS A 158     -13.305  16.660  11.806  1.00  0.00           H  
ATOM   2450  N   TRP A 159     -10.358   9.315  12.205  1.00  0.00           N  
ATOM   2452  CA  TRP A 159     -10.664   8.200  13.081  1.00  0.00           C  
ATOM   2454  C   TRP A 159     -10.780   6.910  12.281  1.00  0.00           C  
ATOM   2458  O   TRP A 159     -11.344   6.904  11.184  1.00  0.00           O  
ATOM   2455  CB  TRP A 159     -11.986   8.462  13.797  1.00  0.00           C  
ATOM   2459  CG  TRP A 159     -11.977   9.586  14.782  1.00  0.00           C  
ATOM   2460  CD1 TRP A 159     -12.457  10.833  14.576  1.00  0.00           C  
ATOM   2462  CD2 TRP A 159     -11.498   9.560  16.155  1.00  0.00           C  
ATOM   2463  CE2 TRP A 159     -11.664  10.861  16.715  1.00  0.00           C  
ATOM   2464  CE3 TRP A 159     -10.978   8.553  16.994  1.00  0.00           C  
ATOM   2466  NE1 TRP A 159     -12.253  11.598  15.710  1.00  0.00           N  
ATOM   2470  CZ2 TRP A 159     -11.297  11.161  18.034  1.00  0.00           C  
ATOM   2472  CZ3 TRP A 159     -10.643   8.832  18.333  1.00  0.00           C  
ATOM   2468  CH2 TRP A 159     -10.788  10.135  18.849  1.00  0.00           C  
ATOM   2451  H   TRP A 159     -10.674   9.248  11.248  1.00  0.00           H  
ATOM   2453  HA  TRP A 159      -9.874   8.086  13.823  1.00  0.00           H  
ATOM   2456  HB2 TRP A 159     -12.253   7.556  14.340  1.00  0.00           H  
ATOM   2457  HB3 TRP A 159     -12.754   8.652  13.048  1.00  0.00           H  
ATOM   2461  HD1 TRP A 159     -12.921  11.162  13.658  1.00  0.00           H  
ATOM   2467  HE1 TRP A 159     -12.538  12.562  15.799  1.00  0.00           H  
ATOM   2465  HE3 TRP A 159     -10.861   7.554  16.599  1.00  0.00           H  
ATOM   2471  HZ2 TRP A 159     -11.431  12.158  18.428  1.00  0.00           H  
ATOM   2473  HZ3 TRP A 159     -10.278   8.044  18.973  1.00  0.00           H  
ATOM   2469  HH2 TRP A 159     -10.520  10.341  19.874  1.00  0.00           H  
ATOM   2474  N   MET A 160     -10.304   5.824  12.878  1.00  0.00           N  
ATOM   2476  CA  MET A 160     -10.674   4.457  12.531  1.00  0.00           C  
ATOM   2478  C   MET A 160     -11.518   3.873  13.664  1.00  0.00           C  
ATOM   2482  O   MET A 160     -11.242   4.134  14.837  1.00  0.00           O  
ATOM   2479  CB  MET A 160      -9.423   3.607  12.289  1.00  0.00           C  
ATOM   2483  CG  MET A 160      -8.694   4.026  11.012  1.00  0.00           C  
ATOM   2486  SD  MET A 160      -7.173   3.093  10.724  1.00  0.00           S  
ATOM   2487  CE  MET A 160      -6.655   3.817   9.149  1.00  0.00           C  
ATOM   2475  H   MET A 160      -9.793   5.946  13.740  1.00  0.00           H  
ATOM   2477  HA  MET A 160     -11.272   4.455  11.619  1.00  0.00           H  
ATOM   2480  HB2 MET A 160      -8.750   3.697  13.141  1.00  0.00           H  
ATOM   2481  HB3 MET A 160      -9.715   2.562  12.187  1.00  0.00           H  
ATOM   2484  HG2 MET A 160      -8.446   5.086  11.063  1.00  0.00           H  
ATOM   2485  HG3 MET A 160      -9.367   3.855  10.172  1.00  0.00           H  
ATOM   2488  HE1 MET A 160      -7.435   3.654   8.406  1.00  0.00           H  
ATOM   2489  HE2 MET A 160      -6.470   4.885   9.269  1.00  0.00           H  
ATOM   2490  HE3 MET A 160      -5.742   3.327   8.812  1.00  0.00           H  
ATOM   2491  N   TYR A 161     -12.531   3.080  13.322  1.00  0.00           N  
ATOM   2493  CA  TYR A 161     -13.462   2.467  14.266  1.00  0.00           C  
ATOM   2495  C   TYR A 161     -13.635   0.983  13.969  1.00  0.00           C  
ATOM   2499  O   TYR A 161     -13.794   0.603  12.813  1.00  0.00           O  
ATOM   2496  CB  TYR A 161     -14.840   3.136  14.196  1.00  0.00           C  
ATOM   2500  CG  TYR A 161     -14.841   4.645  14.295  1.00  0.00           C  
ATOM   2501  CD1 TYR A 161     -14.881   5.265  15.556  1.00  0.00           C  
ATOM   2503  CD2 TYR A 161     -14.840   5.427  13.125  1.00  0.00           C  
ATOM   2505  CE1 TYR A 161     -14.910   6.668  15.656  1.00  0.00           C  
ATOM   2507  CE2 TYR A 161     -14.904   6.827  13.218  1.00  0.00           C  
ATOM   2511  CZ  TYR A 161     -14.945   7.451  14.482  1.00  0.00           C  
ATOM   2509  OH  TYR A 161     -15.006   8.805  14.565  1.00  0.00           O  
ATOM   2492  H   TYR A 161     -12.692   2.917  12.338  1.00  0.00           H  
ATOM   2494  HA  TYR A 161     -13.077   2.579  15.279  1.00  0.00           H  
ATOM   2497  HB2 TYR A 161     -15.455   2.728  14.998  1.00  0.00           H  
ATOM   2498  HB3 TYR A 161     -15.321   2.851  13.260  1.00  0.00           H  
ATOM   2502  HD1 TYR A 161     -14.927   4.656  16.446  1.00  0.00           H  
ATOM   2504  HD2 TYR A 161     -14.817   4.955  12.154  1.00  0.00           H  
ATOM   2506  HE1 TYR A 161     -14.947   7.142  16.626  1.00  0.00           H  
ATOM   2508  HE2 TYR A 161     -14.940   7.431  12.324  1.00  0.00           H  
ATOM   2510  HH  TYR A 161     -14.986   9.101  15.478  1.00  0.00           H  
ATOM   2512  N   LEU A 162     -13.702   0.166  15.018  1.00  0.00           N  
ATOM   2514  CA  LEU A 162     -14.258  -1.182  14.949  1.00  0.00           C  
ATOM   2516  C   LEU A 162     -15.703  -1.129  15.448  1.00  0.00           C  
ATOM   2520  O   LEU A 162     -15.953  -0.674  16.573  1.00  0.00           O  
ATOM   2517  CB  LEU A 162     -13.386  -2.151  15.770  1.00  0.00           C  
ATOM   2521  CG  LEU A 162     -13.955  -3.582  15.872  1.00  0.00           C  
ATOM   2523  CD1 LEU A 162     -14.015  -4.297  14.530  1.00  0.00           C  
ATOM   2527  CD2 LEU A 162     -13.112  -4.450  16.805  1.00  0.00           C  
ATOM   2513  H   LEU A 162     -13.609   0.580  15.935  1.00  0.00           H  
ATOM   2515  HA  LEU A 162     -14.267  -1.524  13.914  1.00  0.00           H  
ATOM   2518  HB2 LEU A 162     -13.300  -1.750  16.780  1.00  0.00           H  
ATOM   2519  HB3 LEU A 162     -12.389  -2.192  15.331  1.00  0.00           H  
ATOM   2522  HG  LEU A 162     -14.966  -3.543  16.277  1.00  0.00           H  
ATOM   2524 HD11 LEU A 162     -13.023  -4.334  14.081  1.00  0.00           H  
ATOM   2525 HD12 LEU A 162     -14.373  -5.316  14.682  1.00  0.00           H  
ATOM   2526 HD13 LEU A 162     -14.711  -3.791  13.861  1.00  0.00           H  
ATOM   2528 HD21 LEU A 162     -12.166  -4.698  16.324  1.00  0.00           H  
ATOM   2529 HD22 LEU A 162     -12.936  -3.936  17.750  1.00  0.00           H  
ATOM   2530 HD23 LEU A 162     -13.645  -5.379  17.008  1.00  0.00           H  
ATOM   2531  N   LYS A 163     -16.631  -1.633  14.634  1.00  0.00           N  
ATOM   2533  CA  LYS A 163     -18.013  -1.890  15.027  1.00  0.00           C  
ATOM   2535  C   LYS A 163     -18.307  -3.383  15.057  1.00  0.00           C  
ATOM   2539  O   LYS A 163     -17.904  -4.115  14.154  1.00  0.00           O  
ATOM   2536  CB  LYS A 163     -19.016  -1.179  14.112  1.00  0.00           C  
ATOM   2540  CG  LYS A 163     -18.913   0.347  14.142  1.00  0.00           C  
ATOM   2543  CD  LYS A 163     -20.006   0.946  13.250  1.00  0.00           C  
ATOM   2546  CE  LYS A 163     -19.847   2.462  13.237  1.00  0.00           C  
ATOM   2549  NZ  LYS A 163     -20.826   3.118  12.345  1.00  0.00           N1+
ATOM   2532  H   LYS A 163     -16.345  -1.960  13.722  1.00  0.00           H  
ATOM   2534  HA  LYS A 163     -18.142  -1.510  16.041  1.00  0.00           H  
ATOM   2537  HB2 LYS A 163     -18.858  -1.525  13.090  1.00  0.00           H  
ATOM   2538  HB3 LYS A 163     -20.023  -1.465  14.417  1.00  0.00           H  
ATOM   2541  HG2 LYS A 163     -17.934   0.655  13.775  1.00  0.00           H  
ATOM   2542  HG3 LYS A 163     -19.043   0.702  15.164  1.00  0.00           H  
ATOM   2544  HD2 LYS A 163     -19.911   0.552  12.239  1.00  0.00           H  
ATOM   2545  HD3 LYS A 163     -20.987   0.682  13.646  1.00  0.00           H  
ATOM   2547  HE2 LYS A 163     -19.970   2.824  14.257  1.00  0.00           H  
ATOM   2548  HE3 LYS A 163     -18.839   2.712  12.907  1.00  0.00           H  
ATOM   2550  HZ1 LYS A 163     -21.766   3.092  12.712  1.00  0.00           H  
ATOM   2551  HZ2 LYS A 163     -20.782   2.732  11.413  1.00  0.00           H  
ATOM   2552  HZ3 LYS A 163     -20.560   4.080  12.191  1.00  0.00           H  
ATOM   2553  N   LEU A 164     -19.052  -3.800  16.075  1.00  0.00           N  
ATOM   2555  CA  LEU A 164     -19.683  -5.114  16.151  1.00  0.00           C  
ATOM   2557  C   LEU A 164     -21.189  -4.916  16.253  1.00  0.00           C  
ATOM   2561  O   LEU A 164     -21.653  -4.134  17.080  1.00  0.00           O  
ATOM   2558  CB  LEU A 164     -19.170  -5.917  17.353  1.00  0.00           C  
ATOM   2562  CG  LEU A 164     -17.661  -6.185  17.362  1.00  0.00           C  
ATOM   2564  CD1 LEU A 164     -17.339  -7.045  18.578  1.00  0.00           C  
ATOM   2568  CD2 LEU A 164     -17.148  -6.924  16.128  1.00  0.00           C  
ATOM   2554  H   LEU A 164     -19.369  -3.105  16.736  1.00  0.00           H  
ATOM   2556  HA  LEU A 164     -19.473  -5.680  15.244  1.00  0.00           H  
ATOM   2559  HB2 LEU A 164     -19.434  -5.380  18.264  1.00  0.00           H  
ATOM   2560  HB3 LEU A 164     -19.697  -6.871  17.368  1.00  0.00           H  
ATOM   2563  HG  LEU A 164     -17.126  -5.239  17.448  1.00  0.00           H  
ATOM   2565 HD11 LEU A 164     -16.259  -7.174  18.655  1.00  0.00           H  
ATOM   2566 HD12 LEU A 164     -17.711  -6.558  19.480  1.00  0.00           H  
ATOM   2567 HD13 LEU A 164     -17.812  -8.022  18.489  1.00  0.00           H  
ATOM   2569 HD21 LEU A 164     -17.282  -6.308  15.239  1.00  0.00           H  
ATOM   2570 HD22 LEU A 164     -17.688  -7.863  16.000  1.00  0.00           H  
ATOM   2571 HD23 LEU A 164     -16.084  -7.128  16.241  1.00  0.00           H  
ATOM   2572  N   ASP A 165     -21.946  -5.591  15.394  1.00  0.00           N  
ATOM   2574  CA  ASP A 165     -23.411  -5.535  15.378  1.00  0.00           C  
ATOM   2576  C   ASP A 165     -23.947  -4.091  15.270  1.00  0.00           C  
ATOM   2580  O   ASP A 165     -24.988  -3.733  15.816  1.00  0.00           O  
ATOM   2577  CB  ASP A 165     -23.972  -6.377  16.540  1.00  0.00           C  
ATOM   2581  CG  ASP A 165     -23.437  -7.814  16.477  1.00  0.00           C  
ATOM   2582  OD1 ASP A 165     -23.465  -8.386  15.363  1.00  0.00           O  
ATOM   2583  OD2 ASP A 165     -22.934  -8.337  17.498  1.00  0.00           O1-
ATOM   2573  H   ASP A 165     -21.485  -6.188  14.722  1.00  0.00           H  
ATOM   2575  HA  ASP A 165     -23.733  -6.029  14.461  1.00  0.00           H  
ATOM   2578  HB2 ASP A 165     -23.702  -5.922  17.492  1.00  0.00           H  
ATOM   2579  HB3 ASP A 165     -25.060  -6.407  16.468  1.00  0.00           H  
ATOM   2584  N   GLY A 166     -23.208  -3.238  14.546  1.00  0.00           N  
ATOM   2586  CA  GLY A 166     -23.498  -1.813  14.365  1.00  0.00           C  
ATOM   2589  C   GLY A 166     -23.080  -0.900  15.527  1.00  0.00           C  
ATOM   2590  O   GLY A 166     -23.198   0.318  15.399  1.00  0.00           O  
ATOM   2585  H   GLY A 166     -22.368  -3.603  14.122  1.00  0.00           H  
ATOM   2587  HA2 GLY A 166     -22.986  -1.469  13.467  1.00  0.00           H  
ATOM   2588  HA3 GLY A 166     -24.571  -1.687  14.217  1.00  0.00           H  
ATOM   2591  N   GLN A 167     -22.565  -1.440  16.636  1.00  0.00           N  
ATOM   2593  CA  GLN A 167     -22.116  -0.665  17.796  1.00  0.00           C  
ATOM   2595  C   GLN A 167     -20.607  -0.422  17.780  1.00  0.00           C  
ATOM   2599  O   GLN A 167     -19.828  -1.329  17.503  1.00  0.00           O  
ATOM   2596  CB  GLN A 167     -22.507  -1.367  19.102  1.00  0.00           C  
ATOM   2600  CG  GLN A 167     -24.026  -1.492  19.271  1.00  0.00           C  
ATOM   2603  CD  GLN A 167     -24.421  -1.946  20.672  1.00  0.00           C  
ATOM   2604  NE2 GLN A 167     -25.676  -1.811  21.038  1.00  0.00           N  
ATOM   2607  OE1 GLN A 167     -23.630  -2.405  21.477  1.00  0.00           O  
ATOM   2592  H   GLN A 167     -22.470  -2.444  16.689  1.00  0.00           H  
ATOM   2594  HA  GLN A 167     -22.610   0.307  17.786  1.00  0.00           H  
ATOM   2597  HB2 GLN A 167     -22.113  -0.781  19.932  1.00  0.00           H  
ATOM   2598  HB3 GLN A 167     -22.055  -2.358  19.139  1.00  0.00           H  
ATOM   2601  HG2 GLN A 167     -24.418  -2.208  18.549  1.00  0.00           H  
ATOM   2602  HG3 GLN A 167     -24.487  -0.523  19.080  1.00  0.00           H  
ATOM   2605 HE21 GLN A 167     -26.371  -1.476  20.385  1.00  0.00           H  
ATOM   2606 HE22 GLN A 167     -25.895  -2.149  21.964  1.00  0.00           H  
ATOM   2608  N   TYR A 168     -20.186   0.793  18.134  1.00  0.00           N  
ATOM   2610  CA  TYR A 168     -18.775   1.151  18.293  1.00  0.00           C  
ATOM   2612  C   TYR A 168     -18.163   0.434  19.498  1.00  0.00           C  
ATOM   2616  O   TYR A 168     -18.589   0.659  20.629  1.00  0.00           O  
ATOM   2613  CB  TYR A 168     -18.646   2.667  18.486  1.00  0.00           C  
ATOM   2617  CG  TYR A 168     -19.102   3.489  17.301  1.00  0.00           C  
ATOM   2618  CD1 TYR A 168     -18.185   3.782  16.278  1.00  0.00           C  
ATOM   2620  CD2 TYR A 168     -20.422   3.976  17.228  1.00  0.00           C  
ATOM   2622  CE1 TYR A 168     -18.576   4.575  15.187  1.00  0.00           C  
ATOM   2624  CE2 TYR A 168     -20.827   4.744  16.120  1.00  0.00           C  
ATOM   2628  CZ  TYR A 168     -19.902   5.050  15.099  1.00  0.00           C  
ATOM   2626  OH  TYR A 168     -20.304   5.726  13.995  1.00  0.00           O  
ATOM   2609  H   TYR A 168     -20.875   1.488  18.383  1.00  0.00           H  
ATOM   2611  HA  TYR A 168     -18.224   0.863  17.397  1.00  0.00           H  
ATOM   2614  HB2 TYR A 168     -17.601   2.903  18.687  1.00  0.00           H  
ATOM   2615  HB3 TYR A 168     -19.217   2.969  19.364  1.00  0.00           H  
ATOM   2619  HD1 TYR A 168     -17.169   3.421  16.344  1.00  0.00           H  
ATOM   2621  HD2 TYR A 168     -21.124   3.767  18.021  1.00  0.00           H  
ATOM   2623  HE1 TYR A 168     -17.860   4.819  14.417  1.00  0.00           H  
ATOM   2625  HE2 TYR A 168     -21.839   5.114  16.042  1.00  0.00           H  
ATOM   2627  HH  TYR A 168     -19.583   5.811  13.368  1.00  0.00           H  
ATOM   2629  N   VAL A 169     -17.129  -0.380  19.274  1.00  0.00           N  
ATOM   2631  CA  VAL A 169     -16.439  -1.099  20.361  1.00  0.00           C  
ATOM   2633  C   VAL A 169     -15.020  -0.600  20.612  1.00  0.00           C  
ATOM   2636  O   VAL A 169     -14.525  -0.687  21.739  1.00  0.00           O  
ATOM   2634  CB  VAL A 169     -16.452  -2.617  20.137  1.00  0.00           C  
ATOM   2637  CG1 VAL A 169     -17.878  -3.175  20.163  1.00  0.00           C  
ATOM   2641  CG2 VAL A 169     -15.775  -3.059  18.839  1.00  0.00           C  
ATOM   2630  H   VAL A 169     -16.866  -0.569  18.317  1.00  0.00           H  
ATOM   2632  HA  VAL A 169     -16.972  -0.929  21.296  1.00  0.00           H  
ATOM   2635  HB  VAL A 169     -15.901  -3.062  20.965  1.00  0.00           H  
ATOM   2638 HG11 VAL A 169     -18.380  -2.869  21.081  1.00  0.00           H  
ATOM   2639 HG12 VAL A 169     -18.452  -2.813  19.310  1.00  0.00           H  
ATOM   2640 HG13 VAL A 169     -17.847  -4.264  20.134  1.00  0.00           H  
ATOM   2642 HG21 VAL A 169     -14.783  -2.615  18.748  1.00  0.00           H  
ATOM   2643 HG22 VAL A 169     -16.391  -2.780  17.984  1.00  0.00           H  
ATOM   2644 HG23 VAL A 169     -15.661  -4.143  18.852  1.00  0.00           H  
ATOM   2645  N   LYS A 170     -14.355  -0.064  19.581  1.00  0.00           N  
ATOM   2647  CA  LYS A 170     -13.014   0.528  19.659  1.00  0.00           C  
ATOM   2649  C   LYS A 170     -12.835   1.616  18.604  1.00  0.00           C  
ATOM   2653  O   LYS A 170     -13.456   1.566  17.545  1.00  0.00           O  
ATOM   2650  CB  LYS A 170     -11.928  -0.557  19.479  1.00  0.00           C  
ATOM   2654  CG  LYS A 170     -11.759  -1.561  20.627  1.00  0.00           C  
ATOM   2657  CD  LYS A 170     -11.302  -0.864  21.916  1.00  0.00           C  
ATOM   2660  CE  LYS A 170     -11.118  -1.887  23.036  1.00  0.00           C  
ATOM   2663  NZ  LYS A 170     -10.672  -1.229  24.289  1.00  0.00           N1+
ATOM   2646  H   LYS A 170     -14.833  -0.022  18.692  1.00  0.00           H  
ATOM   2648  HA  LYS A 170     -12.906   1.017  20.627  1.00  0.00           H  
ATOM   2651  HB2 LYS A 170     -10.965  -0.061  19.358  1.00  0.00           H  
ATOM   2652  HB3 LYS A 170     -12.128  -1.114  18.564  1.00  0.00           H  
ATOM   2655  HG2 LYS A 170     -12.685  -2.113  20.790  1.00  0.00           H  
ATOM   2656  HG3 LYS A 170     -10.997  -2.284  20.337  1.00  0.00           H  
ATOM   2658  HD2 LYS A 170     -12.047  -0.134  22.231  1.00  0.00           H  
ATOM   2659  HD3 LYS A 170     -10.358  -0.352  21.728  1.00  0.00           H  
ATOM   2661  HE2 LYS A 170     -10.391  -2.633  22.716  1.00  0.00           H  
ATOM   2662  HE3 LYS A 170     -12.073  -2.389  23.194  1.00  0.00           H  
ATOM   2664  HZ1 LYS A 170      -9.792  -0.755  24.147  1.00  0.00           H  
ATOM   2665  HZ2 LYS A 170     -10.558  -1.910  25.026  1.00  0.00           H  
ATOM   2666  HZ3 LYS A 170     -11.360  -0.551  24.584  1.00  0.00           H  
ATOM   2667  N   SER A 171     -11.928   2.548  18.877  1.00  0.00           N  
ATOM   2669  CA  SER A 171     -11.539   3.602  17.942  1.00  0.00           C  
ATOM   2671  C   SER A 171     -10.105   4.063  18.169  1.00  0.00           C  
ATOM   2675  O   SER A 171      -9.611   3.985  19.296  1.00  0.00           O  
ATOM   2672  CB  SER A 171     -12.475   4.805  18.091  1.00  0.00           C  
ATOM   2676  OG  SER A 171     -12.400   5.349  19.397  1.00  0.00           O  
ATOM   2668  H   SER A 171     -11.452   2.539  19.768  1.00  0.00           H  
ATOM   2670  HA  SER A 171     -11.620   3.209  16.929  1.00  0.00           H  
ATOM   2673  HB2 SER A 171     -13.499   4.472  17.922  1.00  0.00           H  
ATOM   2674  HB3 SER A 171     -12.221   5.567  17.354  1.00  0.00           H  
ATOM   2677  HG  SER A 171     -11.485   5.555  19.603  1.00  0.00           H  
ATOM   2678  N   ALA A 172      -9.482   4.625  17.137  1.00  0.00           N  
ATOM   2680  CA  ALA A 172      -8.190   5.292  17.236  1.00  0.00           C  
ATOM   2682  C   ALA A 172      -8.138   6.544  16.328  1.00  0.00           C  
ATOM   2687  O   ALA A 172      -8.568   6.464  15.172  1.00  0.00           O  
ATOM   2683  CB  ALA A 172      -7.103   4.273  16.907  1.00  0.00           C  
ATOM   2679  H   ALA A 172      -9.930   4.607  16.232  1.00  0.00           H  
ATOM   2681  HA  ALA A 172      -8.036   5.591  18.273  1.00  0.00           H  
ATOM   2684  HB1 ALA A 172      -6.131   4.766  16.898  1.00  0.00           H  
ATOM   2685  HB2 ALA A 172      -7.312   3.819  15.938  1.00  0.00           H  
ATOM   2686  HB3 ALA A 172      -7.092   3.488  17.663  1.00  0.00           H  
ATOM   2688  N   PRO A 173      -7.671   7.702  16.838  1.00  0.00           N  
ATOM   2689  CA  PRO A 173      -7.605   8.947  16.077  1.00  0.00           C  
ATOM   2691  C   PRO A 173      -6.277   9.127  15.353  1.00  0.00           C  
ATOM   2695  O   PRO A 173      -5.235   8.758  15.885  1.00  0.00           O  
ATOM   2692  CB  PRO A 173      -7.741  10.072  17.100  1.00  0.00           C  
ATOM   2696  CG  PRO A 173      -7.146   9.473  18.376  1.00  0.00           C  
ATOM   2699  CD  PRO A 173      -7.315   7.958  18.231  1.00  0.00           C  
ATOM   2690  HA  PRO A 173      -8.426   9.001  15.363  1.00  0.00           H  
ATOM   2693  HB2 PRO A 173      -7.203  10.971  16.800  1.00  0.00           H  
ATOM   2694  HB3 PRO A 173      -8.793  10.323  17.232  1.00  0.00           H  
ATOM   2697  HG2 PRO A 173      -7.656   9.848  19.263  1.00  0.00           H  
ATOM   2698  HG3 PRO A 173      -6.084   9.711  18.426  1.00  0.00           H  
ATOM   2700  HD2 PRO A 173      -6.382   7.455  18.483  1.00  0.00           H  
ATOM   2701  HD3 PRO A 173      -8.111   7.621  18.895  1.00  0.00           H  
ATOM   2702  N   GLY A 174      -6.301   9.817  14.212  1.00  0.00           N  
ATOM   2704  CA  GLY A 174      -5.087  10.361  13.597  1.00  0.00           C  
ATOM   2707  C   GLY A 174      -4.060   9.299  13.207  1.00  0.00           C  
ATOM   2708  O   GLY A 174      -2.862   9.526  13.351  1.00  0.00           O  
ATOM   2703  H   GLY A 174      -7.197  10.097  13.839  1.00  0.00           H  
ATOM   2705  HA2 GLY A 174      -5.363  10.909  12.696  1.00  0.00           H  
ATOM   2706  HA3 GLY A 174      -4.610  11.051  14.292  1.00  0.00           H  
ATOM   2709  N   ILE A 175      -4.526   8.153  12.712  1.00  0.00           N  
ATOM   2711  CA  ILE A 175      -3.678   7.027  12.317  1.00  0.00           C  
ATOM   2713  C   ILE A 175      -3.916   6.605  10.866  1.00  0.00           C  
ATOM   2716  O   ILE A 175      -5.003   6.792  10.314  1.00  0.00           O  
ATOM   2714  CB  ILE A 175      -3.862   5.838  13.274  1.00  0.00           C  
ATOM   2717  CG1 ILE A 175      -5.344   5.421  13.381  1.00  0.00           C  
ATOM   2720  CG2 ILE A 175      -3.259   6.134  14.658  1.00  0.00           C  
ATOM   2724  CD1 ILE A 175      -5.440   4.029  13.978  1.00  0.00           C  
ATOM   2710  H   ILE A 175      -5.521   8.070  12.561  1.00  0.00           H  
ATOM   2712  HA  ILE A 175      -2.633   7.332  12.378  1.00  0.00           H  
ATOM   2715  HB  ILE A 175      -3.293   5.009  12.853  1.00  0.00           H  
ATOM   2718 HG12 ILE A 175      -5.902   6.126  13.998  1.00  0.00           H  
ATOM   2719 HG13 ILE A 175      -5.797   5.387  12.390  1.00  0.00           H  
ATOM   2721 HG21 ILE A 175      -3.201   5.220  15.248  1.00  0.00           H  
ATOM   2722 HG22 ILE A 175      -3.862   6.870  15.190  1.00  0.00           H  
ATOM   2723 HG23 ILE A 175      -2.249   6.527  14.543  1.00  0.00           H  
ATOM   2725 HD11 ILE A 175      -4.746   3.394  13.428  1.00  0.00           H  
ATOM   2726 HD12 ILE A 175      -6.458   3.652  13.873  1.00  0.00           H  
ATOM   2727 HD13 ILE A 175      -5.136   4.030  15.024  1.00  0.00           H  
ATOM   2728  N   SER A 176      -2.885   6.022  10.260  1.00  0.00           N  
ATOM   2730  CA  SER A 176      -2.935   5.369   8.947  1.00  0.00           C  
ATOM   2732  C   SER A 176      -2.938   3.843   9.040  1.00  0.00           C  
ATOM   2736  O   SER A 176      -3.326   3.183   8.083  1.00  0.00           O  
ATOM   2733  CB  SER A 176      -1.735   5.818   8.118  1.00  0.00           C  
ATOM   2737  OG  SER A 176      -0.535   5.529   8.816  1.00  0.00           O  
ATOM   2729  H   SER A 176      -1.991   5.998  10.729  1.00  0.00           H  
ATOM   2731  HA  SER A 176      -3.842   5.662   8.418  1.00  0.00           H  
ATOM   2734  HB2 SER A 176      -1.797   6.892   7.938  1.00  0.00           H  
ATOM   2735  HB3 SER A 176      -1.755   5.297   7.161  1.00  0.00           H  
ATOM   2738  HG  SER A 176       0.205   5.600   8.209  1.00  0.00           H  
ATOM   2739  N   GLU A 177      -2.537   3.285  10.183  1.00  0.00           N  
ATOM   2741  CA  GLU A 177      -2.441   1.851  10.446  1.00  0.00           C  
ATOM   2743  C   GLU A 177      -2.799   1.567  11.909  1.00  0.00           C  
ATOM   2747  O   GLU A 177      -2.403   2.304  12.816  1.00  0.00           O  
ATOM   2744  CB  GLU A 177      -1.020   1.371  10.108  1.00  0.00           C  
ATOM   2748  CG  GLU A 177      -0.837  -0.150  10.235  1.00  0.00           C  
ATOM   2751  CD  GLU A 177       0.582  -0.618   9.865  1.00  0.00           C  
ATOM   2752  OE1 GLU A 177       0.824  -1.843   9.967  1.00  0.00           O  
ATOM   2753  OE2 GLU A 177       1.435   0.216   9.501  1.00  0.00           O1-
ATOM   2740  H   GLU A 177      -2.212   3.891  10.923  1.00  0.00           H  
ATOM   2742  HA  GLU A 177      -3.143   1.320   9.802  1.00  0.00           H  
ATOM   2745  HB2 GLU A 177      -0.799   1.658   9.080  1.00  0.00           H  
ATOM   2746  HB3 GLU A 177      -0.313   1.873  10.768  1.00  0.00           H  
ATOM   2749  HG2 GLU A 177      -1.559  -0.647   9.587  1.00  0.00           H  
ATOM   2750  HG3 GLU A 177      -1.046  -0.451  11.262  1.00  0.00           H  
ATOM   2754  N   TRP A 178      -3.556   0.497  12.148  1.00  0.00           N  
ATOM   2756  CA  TRP A 178      -4.028   0.111  13.471  1.00  0.00           C  
ATOM   2758  C   TRP A 178      -4.008  -1.404  13.654  1.00  0.00           C  
ATOM   2762  O   TRP A 178      -4.724  -2.138  12.971  1.00  0.00           O  
ATOM   2759  CB  TRP A 178      -5.459   0.609  13.666  1.00  0.00           C  
ATOM   2763  CG  TRP A 178      -6.004   0.636  15.055  1.00  0.00           C  
ATOM   2764  CD1 TRP A 178      -5.316   0.593  16.218  1.00  0.00           C  
ATOM   2766  CD2 TRP A 178      -7.410   0.646  15.421  1.00  0.00           C  
ATOM   2767  CE2 TRP A 178      -7.511   0.570  16.840  1.00  0.00           C  
ATOM   2768  CE3 TRP A 178      -8.608   0.680  14.678  1.00  0.00           C  
ATOM   2770  NE1 TRP A 178      -6.202   0.551  17.277  1.00  0.00           N  
ATOM   2774  CZ2 TRP A 178      -8.750   0.517  17.495  1.00  0.00           C  
ATOM   2776  CZ3 TRP A 178      -9.855   0.619  15.320  1.00  0.00           C  
ATOM   2772  CH2 TRP A 178      -9.926   0.531  16.719  1.00  0.00           C  
ATOM   2755  H   TRP A 178      -3.854  -0.056  11.357  1.00  0.00           H  
ATOM   2757  HA  TRP A 178      -3.387   0.576  14.220  1.00  0.00           H  
ATOM   2760  HB2 TRP A 178      -6.116  -0.065  13.115  1.00  0.00           H  
ATOM   2761  HB3 TRP A 178      -5.608   1.573  13.181  1.00  0.00           H  
ATOM   2765  HD1 TRP A 178      -4.240   0.561  16.307  1.00  0.00           H  
ATOM   2771  HE1 TRP A 178      -5.899   0.486  18.238  1.00  0.00           H  
ATOM   2769  HE3 TRP A 178      -8.554   0.735  13.601  1.00  0.00           H  
ATOM   2775  HZ2 TRP A 178      -8.789   0.466  18.573  1.00  0.00           H  
ATOM   2777  HZ3 TRP A 178     -10.760   0.629  14.730  1.00  0.00           H  
ATOM   2773  HH2 TRP A 178     -10.902   0.476  17.179  1.00  0.00           H  
ATOM   2778  N   GLY A 179      -3.242  -1.873  14.637  1.00  0.00           N  
ATOM   2780  CA  GLY A 179      -3.368  -3.224  15.173  1.00  0.00           C  
ATOM   2783  C   GLY A 179      -4.194  -3.214  16.456  1.00  0.00           C  
ATOM   2784  O   GLY A 179      -3.894  -2.450  17.375  1.00  0.00           O  
ATOM   2779  H   GLY A 179      -2.652  -1.222  15.134  1.00  0.00           H  
ATOM   2781  HA2 GLY A 179      -2.377  -3.618  15.400  1.00  0.00           H  
ATOM   2782  HA3 GLY A 179      -3.831  -3.885  14.439  1.00  0.00           H  
ATOM   2785  N   LEU A 180      -5.205  -4.078  16.556  1.00  0.00           N  
ATOM   2787  CA  LEU A 180      -5.937  -4.288  17.805  1.00  0.00           C  
ATOM   2789  C   LEU A 180      -6.346  -5.747  17.999  1.00  0.00           C  
ATOM   2793  O   LEU A 180      -6.469  -6.506  17.047  1.00  0.00           O  
ATOM   2790  CB  LEU A 180      -7.137  -3.326  17.923  1.00  0.00           C  
ATOM   2794  CG  LEU A 180      -8.372  -3.679  17.066  1.00  0.00           C  
ATOM   2796  CD1 LEU A 180      -9.641  -3.419  17.869  1.00  0.00           C  
ATOM   2800  CD2 LEU A 180      -8.444  -2.862  15.779  1.00  0.00           C  
ATOM   2786  H   LEU A 180      -5.405  -4.682  15.772  1.00  0.00           H  
ATOM   2788  HA  LEU A 180      -5.258  -4.052  18.625  1.00  0.00           H  
ATOM   2791  HB2 LEU A 180      -7.430  -3.329  18.973  1.00  0.00           H  
ATOM   2792  HB3 LEU A 180      -6.811  -2.311  17.697  1.00  0.00           H  
ATOM   2795  HG  LEU A 180      -8.377  -4.740  16.818  1.00  0.00           H  
ATOM   2797 HD11 LEU A 180     -10.508  -3.629  17.242  1.00  0.00           H  
ATOM   2798 HD12 LEU A 180      -9.674  -2.373  18.174  1.00  0.00           H  
ATOM   2799 HD13 LEU A 180      -9.665  -4.067  18.744  1.00  0.00           H  
ATOM   2801 HD21 LEU A 180      -9.302  -3.175  15.183  1.00  0.00           H  
ATOM   2802 HD22 LEU A 180      -8.546  -1.802  16.012  1.00  0.00           H  
ATOM   2803 HD23 LEU A 180      -7.537  -3.010  15.193  1.00  0.00           H  
ATOM   2804  N   THR A 181      -6.630  -6.120  19.240  1.00  0.00           N  
ATOM   2806  CA  THR A 181      -7.219  -7.419  19.573  1.00  0.00           C  
ATOM   2808  C   THR A 181      -8.540  -7.187  20.291  1.00  0.00           C  
ATOM   2811  O   THR A 181      -8.615  -6.351  21.195  1.00  0.00           O  
ATOM   2809  CB  THR A 181      -6.251  -8.270  20.404  1.00  0.00           C  
ATOM   2812  CG2 THR A 181      -6.808  -9.652  20.716  1.00  0.00           C  
ATOM   2816  OG1 THR A 181      -5.063  -8.501  19.683  1.00  0.00           O  
ATOM   2805  H   THR A 181      -6.529  -5.447  19.986  1.00  0.00           H  
ATOM   2807  HA  THR A 181      -7.430  -7.972  18.658  1.00  0.00           H  
ATOM   2810  HB  THR A 181      -6.013  -7.759  21.337  1.00  0.00           H  
ATOM   2817  HG1 THR A 181      -4.716  -9.342  19.992  1.00  0.00           H  
ATOM   2813 HG21 THR A 181      -7.090 -10.152  19.789  1.00  0.00           H  
ATOM   2814 HG22 THR A 181      -6.057 -10.251  21.232  1.00  0.00           H  
ATOM   2815 HG23 THR A 181      -7.677  -9.560  21.367  1.00  0.00           H  
ATOM   2818  N   TYR A 182      -9.589  -7.901  19.887  1.00  0.00           N  
ATOM   2820  CA  TYR A 182     -10.913  -7.778  20.491  1.00  0.00           C  
ATOM   2822  C   TYR A 182     -11.650  -9.119  20.513  1.00  0.00           C  
ATOM   2826  O   TYR A 182     -11.464  -9.952  19.625  1.00  0.00           O  
ATOM   2823  CB  TYR A 182     -11.711  -6.691  19.757  1.00  0.00           C  
ATOM   2827  CG  TYR A 182     -12.857  -6.147  20.581  1.00  0.00           C  
ATOM   2828  CD1 TYR A 182     -14.145  -6.680  20.424  1.00  0.00           C  
ATOM   2830  CD2 TYR A 182     -12.622  -5.148  21.546  1.00  0.00           C  
ATOM   2832  CE1 TYR A 182     -15.200  -6.231  21.237  1.00  0.00           C  
ATOM   2834  CE2 TYR A 182     -13.684  -4.674  22.344  1.00  0.00           C  
ATOM   2838  CZ  TYR A 182     -14.977  -5.222  22.192  1.00  0.00           C  
ATOM   2836  OH  TYR A 182     -16.009  -4.783  22.958  1.00  0.00           O  
ATOM   2819  H   TYR A 182      -9.478  -8.554  19.125  1.00  0.00           H  
ATOM   2821  HA  TYR A 182     -10.789  -7.463  21.527  1.00  0.00           H  
ATOM   2824  HB2 TYR A 182     -11.051  -5.857  19.517  1.00  0.00           H  
ATOM   2825  HB3 TYR A 182     -12.089  -7.088  18.815  1.00  0.00           H  
ATOM   2829  HD1 TYR A 182     -14.321  -7.464  19.702  1.00  0.00           H  
ATOM   2831  HD2 TYR A 182     -11.623  -4.757  21.666  1.00  0.00           H  
ATOM   2833  HE1 TYR A 182     -16.183  -6.671  21.153  1.00  0.00           H  
ATOM   2835  HE2 TYR A 182     -13.524  -3.903  23.083  1.00  0.00           H  
ATOM   2837  HH  TYR A 182     -15.777  -4.053  23.536  1.00  0.00           H  
ATOM   2839  N   SER A 183     -12.483  -9.329  21.532  1.00  0.00           N  
ATOM   2841  CA  SER A 183     -13.276 -10.551  21.663  1.00  0.00           C  
ATOM   2843  C   SER A 183     -14.431 -10.541  20.666  1.00  0.00           C  
ATOM   2847  O   SER A 183     -15.211  -9.591  20.634  1.00  0.00           O  
ATOM   2844  CB  SER A 183     -13.794 -10.712  23.090  1.00  0.00           C  
ATOM   2848  OG  SER A 183     -14.298 -12.021  23.260  1.00  0.00           O  
ATOM   2840  H   SER A 183     -12.658  -8.577  22.183  1.00  0.00           H  
ATOM   2842  HA  SER A 183     -12.636 -11.407  21.447  1.00  0.00           H  
ATOM   2845  HB2 SER A 183     -14.578  -9.982  23.287  1.00  0.00           H  
ATOM   2846  HB3 SER A 183     -12.976 -10.551  23.793  1.00  0.00           H  
ATOM   2849  HG  SER A 183     -13.596 -12.636  23.032  1.00  0.00           H  
ATOM   2850  N   VAL A 184     -14.531 -11.587  19.849  1.00  0.00           N  
ATOM   2852  CA  VAL A 184     -15.598 -11.746  18.854  1.00  0.00           C  
ATOM   2854  C   VAL A 184     -16.101 -13.180  18.864  1.00  0.00           C  
ATOM   2857  O   VAL A 184     -15.344 -14.116  19.118  1.00  0.00           O  
ATOM   2855  CB  VAL A 184     -15.165 -11.337  17.432  1.00  0.00           C  
ATOM   2858  CG1 VAL A 184     -14.805  -9.851  17.349  1.00  0.00           C  
ATOM   2862  CG2 VAL A 184     -13.979 -12.149  16.906  1.00  0.00           C  
ATOM   2851  H   VAL A 184     -13.912 -12.373  19.986  1.00  0.00           H  
ATOM   2853  HA  VAL A 184     -16.440 -11.112  19.135  1.00  0.00           H  
ATOM   2856  HB  VAL A 184     -16.010 -11.502  16.763  1.00  0.00           H  
ATOM   2859 HG11 VAL A 184     -14.719  -9.555  16.304  1.00  0.00           H  
ATOM   2860 HG12 VAL A 184     -13.870  -9.653  17.873  1.00  0.00           H  
ATOM   2861 HG13 VAL A 184     -15.603  -9.266  17.807  1.00  0.00           H  
ATOM   2863 HG21 VAL A 184     -14.260 -13.196  16.798  1.00  0.00           H  
ATOM   2864 HG22 VAL A 184     -13.692 -11.756  15.930  1.00  0.00           H  
ATOM   2865 HG23 VAL A 184     -13.136 -12.071  17.592  1.00  0.00           H  
ATOM   2866  N   ASN A 185     -17.381 -13.356  18.573  1.00  0.00           N  
ATOM   2868  CA  ASN A 185     -17.995 -14.652  18.323  1.00  0.00           C  
ATOM   2870  C   ASN A 185     -18.436 -14.771  16.853  1.00  0.00           C  
ATOM   2874  O   ASN A 185     -18.452 -13.792  16.106  1.00  0.00           O  
ATOM   2871  CB  ASN A 185     -19.123 -14.872  19.350  1.00  0.00           C  
ATOM   2875  CG  ASN A 185     -20.319 -13.957  19.148  1.00  0.00           C  
ATOM   2876  ND2 ASN A 185     -20.778 -13.268  20.164  1.00  0.00           N  
ATOM   2879  OD1 ASN A 185     -20.887 -13.870  18.079  1.00  0.00           O  
ATOM   2867  H   ASN A 185     -17.944 -12.539  18.385  1.00  0.00           H  
ATOM   2869  HA  ASN A 185     -17.254 -15.436  18.480  1.00  0.00           H  
ATOM   2872  HB2 ASN A 185     -19.479 -15.899  19.268  1.00  0.00           H  
ATOM   2873  HB3 ASN A 185     -18.718 -14.734  20.353  1.00  0.00           H  
ATOM   2877 HD21 ASN A 185     -20.233 -13.184  21.010  1.00  0.00           H  
ATOM   2878 HD22 ASN A 185     -21.508 -12.616  19.918  1.00  0.00           H  
ATOM   2880  N   GLU A 186     -18.807 -15.981  16.445  1.00  0.00           N  
ATOM   2882  CA  GLU A 186     -19.228 -16.326  15.082  1.00  0.00           C  
ATOM   2884  C   GLU A 186     -20.465 -15.565  14.570  1.00  0.00           C  
ATOM   2888  O   GLU A 186     -20.661 -15.469  13.357  1.00  0.00           O  
ATOM   2885  CB  GLU A 186     -19.433 -17.850  15.009  1.00  0.00           C  
ATOM   2889  CG  GLU A 186     -20.556 -18.357  15.936  1.00  0.00           C  
ATOM   2892  CD  GLU A 186     -20.614 -19.889  16.048  1.00  0.00           C  
ATOM   2893  OE1 GLU A 186     -21.741 -20.419  16.160  1.00  0.00           O  
ATOM   2894  OE2 GLU A 186     -19.533 -20.519  16.078  1.00  0.00           O1-
ATOM   2881  H   GLU A 186     -18.637 -16.760  17.065  1.00  0.00           H  
ATOM   2883  HA  GLU A 186     -18.413 -16.072  14.404  1.00  0.00           H  
ATOM   2886  HB2 GLU A 186     -19.664 -18.131  13.981  1.00  0.00           H  
ATOM   2887  HB3 GLU A 186     -18.489 -18.324  15.279  1.00  0.00           H  
ATOM   2890  HG2 GLU A 186     -21.503 -17.981  15.551  1.00  0.00           H  
ATOM   2891  HG3 GLU A 186     -20.417 -17.953  16.939  1.00  0.00           H  
ATOM   2895  N   HIS A 187     -21.277 -14.989  15.462  1.00  0.00           N  
ATOM   2897  CA  HIS A 187     -22.486 -14.237  15.118  1.00  0.00           C  
ATOM   2899  C   HIS A 187     -22.262 -12.727  15.021  1.00  0.00           C  
ATOM   2903  O   HIS A 187     -23.090 -12.042  14.420  1.00  0.00           O  
ATOM   2900  CB  HIS A 187     -23.594 -14.536  16.134  1.00  0.00           C  
ATOM   2904  CG  HIS A 187     -23.882 -16.002  16.307  1.00  0.00           C  
ATOM   2905  CD2 HIS A 187     -23.940 -16.673  17.496  1.00  0.00           C  
ATOM   2907  ND1 HIS A 187     -24.092 -16.925  15.307  1.00  0.00           N  
ATOM   2909  CE1 HIS A 187     -24.254 -18.128  15.886  1.00  0.00           C  
ATOM   2911  NE2 HIS A 187     -24.200 -18.014  17.222  1.00  0.00           N  
ATOM   2896  H   HIS A 187     -21.032 -15.048  16.440  1.00  0.00           H  
ATOM   2898  HA  HIS A 187     -22.837 -14.565  14.140  1.00  0.00           H  
ATOM   2901  HB2 HIS A 187     -23.318 -14.111  17.099  1.00  0.00           H  
ATOM   2902  HB3 HIS A 187     -24.511 -14.045  15.807  1.00  0.00           H  
ATOM   2908  HD1 HIS A 187     -23.993 -16.764  14.315  1.00  0.00           H  
ATOM   2906  HD2 HIS A 187     -23.803 -16.239  18.475  1.00  0.00           H  
ATOM   2910  HE1 HIS A 187     -24.347 -19.069  15.364  1.00  0.00           H  
ATOM   2912  N   ASN A 188     -21.157 -12.203  15.562  1.00  0.00           N  
ATOM   2914  CA  ASN A 188     -20.898 -10.769  15.527  1.00  0.00           C  
ATOM   2916  C   ASN A 188     -20.662 -10.296  14.087  1.00  0.00           C  
ATOM   2920  O   ASN A 188     -19.734 -10.748  13.408  1.00  0.00           O  
ATOM   2917  CB  ASN A 188     -19.709 -10.395  16.428  1.00  0.00           C  
ATOM   2921  CG  ASN A 188     -19.943 -10.614  17.910  1.00  0.00           C  
ATOM   2922  ND2 ASN A 188     -21.050 -10.179  18.464  1.00  0.00           N  
ATOM   2925  OD1 ASN A 188     -19.082 -11.119  18.616  1.00  0.00           O  
ATOM   2913  H   ASN A 188     -20.499 -12.814  16.024  1.00  0.00           H  
ATOM   2915  HA  ASN A 188     -21.785 -10.255  15.897  1.00  0.00           H  
ATOM   2918  HB2 ASN A 188     -19.504  -9.333  16.293  1.00  0.00           H  
ATOM   2919  HB3 ASN A 188     -18.831 -10.963  16.122  1.00  0.00           H  
ATOM   2923 HD21 ASN A 188     -21.099 -10.178  19.473  1.00  0.00           H  
ATOM   2924 HD22 ASN A 188     -21.719  -9.631  17.943  1.00  0.00           H  
ATOM   2926  N   ALA A 189     -21.477  -9.345  13.637  1.00  0.00           N  
ATOM   2928  CA  ALA A 189     -21.276  -8.645  12.380  1.00  0.00           C  
ATOM   2930  C   ALA A 189     -20.191  -7.575  12.554  1.00  0.00           C  
ATOM   2935  O   ALA A 189     -20.409  -6.551  13.197  1.00  0.00           O  
ATOM   2931  CB  ALA A 189     -22.611  -8.054  11.918  1.00  0.00           C  
ATOM   2927  H   ALA A 189     -22.232  -9.045  14.237  1.00  0.00           H  
ATOM   2929  HA  ALA A 189     -20.944  -9.360  11.627  1.00  0.00           H  
ATOM   2932  HB1 ALA A 189     -22.462  -7.529  10.974  1.00  0.00           H  
ATOM   2933  HB2 ALA A 189     -23.339  -8.854  11.784  1.00  0.00           H  
ATOM   2934  HB3 ALA A 189     -22.984  -7.355  12.666  1.00  0.00           H  
ATOM   2936  N   ILE A 190     -19.023  -7.823  11.975  1.00  0.00           N  
ATOM   2938  CA  ILE A 190     -17.846  -6.960  12.043  1.00  0.00           C  
ATOM   2940  C   ILE A 190     -17.877  -5.940  10.908  1.00  0.00           C  
ATOM   2943  O   ILE A 190     -18.046  -6.307   9.741  1.00  0.00           O  
ATOM   2941  CB  ILE A 190     -16.566  -7.815  11.974  1.00  0.00           C  
ATOM   2944  CG1 ILE A 190     -16.459  -8.796  13.167  1.00  0.00           C  
ATOM   2947  CG2 ILE A 190     -15.316  -6.924  11.919  1.00  0.00           C  
ATOM   2951  CD1 ILE A 190     -15.613 -10.031  12.850  1.00  0.00           C  
ATOM   2937  H   ILE A 190     -18.916  -8.711  11.505  1.00  0.00           H  
ATOM   2939  HA  ILE A 190     -17.851  -6.422  12.992  1.00  0.00           H  
ATOM   2942  HB  ILE A 190     -16.598  -8.391  11.050  1.00  0.00           H  
ATOM   2945 HG12 ILE A 190     -16.020  -8.281  14.022  1.00  0.00           H  
ATOM   2946 HG13 ILE A 190     -17.446  -9.150  13.467  1.00  0.00           H  
ATOM   2948 HG21 ILE A 190     -15.260  -6.290  12.804  1.00  0.00           H  
ATOM   2949 HG22 ILE A 190     -15.320  -6.293  11.030  1.00  0.00           H  
ATOM   2950 HG23 ILE A 190     -14.427  -7.550  11.847  1.00  0.00           H  
ATOM   2952 HD11 ILE A 190     -14.588  -9.745  12.618  1.00  0.00           H  
ATOM   2953 HD12 ILE A 190     -15.611 -10.695  13.714  1.00  0.00           H  
ATOM   2954 HD13 ILE A 190     -16.050 -10.558  12.001  1.00  0.00           H  
ATOM   2955  N   GLU A 191     -17.623  -4.681  11.248  1.00  0.00           N  
ATOM   2957  CA  GLU A 191     -17.387  -3.589  10.305  1.00  0.00           C  
ATOM   2959  C   GLU A 191     -16.184  -2.769  10.789  1.00  0.00           C  
ATOM   2963  O   GLU A 191     -16.110  -2.398  11.963  1.00  0.00           O  
ATOM   2960  CB  GLU A 191     -18.641  -2.699  10.171  1.00  0.00           C  
ATOM   2964  CG  GLU A 191     -19.902  -3.456   9.727  1.00  0.00           C  
ATOM   2967  CD  GLU A 191     -21.190  -2.634   9.890  1.00  0.00           C  
ATOM   2968  OE1 GLU A 191     -21.558  -1.901   8.947  1.00  0.00           O  
ATOM   2969  OE2 GLU A 191     -21.892  -2.817  10.916  1.00  0.00           O1-
ATOM   2956  H   GLU A 191     -17.554  -4.458  12.231  1.00  0.00           H  
ATOM   2958  HA  GLU A 191     -17.154  -4.000   9.323  1.00  0.00           H  
ATOM   2961  HB2 GLU A 191     -18.433  -1.909   9.451  1.00  0.00           H  
ATOM   2962  HB3 GLU A 191     -18.847  -2.231  11.134  1.00  0.00           H  
ATOM   2965  HG2 GLU A 191     -19.784  -3.765   8.688  1.00  0.00           H  
ATOM   2966  HG3 GLU A 191     -20.016  -4.362  10.323  1.00  0.00           H  
ATOM   2970  N   LEU A 192     -15.246  -2.459   9.894  1.00  0.00           N  
ATOM   2972  CA  LEU A 192     -14.253  -1.413  10.138  1.00  0.00           C  
ATOM   2974  C   LEU A 192     -14.719  -0.156   9.426  1.00  0.00           C  
ATOM   2978  O   LEU A 192     -15.107  -0.203   8.257  1.00  0.00           O  
ATOM   2975  CB  LEU A 192     -12.852  -1.824   9.666  1.00  0.00           C  
ATOM   2979  CG  LEU A 192     -11.964  -2.549  10.693  1.00  0.00           C  
ATOM   2981  CD1 LEU A 192     -11.536  -1.631  11.840  1.00  0.00           C  
ATOM   2985  CD2 LEU A 192     -12.631  -3.788  11.285  1.00  0.00           C  
ATOM   2971  H   LEU A 192     -15.344  -2.779   8.941  1.00  0.00           H  
ATOM   2973  HA  LEU A 192     -14.203  -1.190  11.204  1.00  0.00           H  
ATOM   2976  HB2 LEU A 192     -12.966  -2.445   8.778  1.00  0.00           H  
ATOM   2977  HB3 LEU A 192     -12.310  -0.932   9.352  1.00  0.00           H  
ATOM   2980  HG  LEU A 192     -11.056  -2.865  10.180  1.00  0.00           H  
ATOM   2982 HD11 LEU A 192     -12.378  -1.434  12.504  1.00  0.00           H  
ATOM   2983 HD12 LEU A 192     -10.745  -2.116  12.412  1.00  0.00           H  
ATOM   2984 HD13 LEU A 192     -11.151  -0.693  11.441  1.00  0.00           H  
ATOM   2986 HD21 LEU A 192     -12.947  -4.451  10.480  1.00  0.00           H  
ATOM   2987 HD22 LEU A 192     -13.505  -3.501  11.869  1.00  0.00           H  
ATOM   2988 HD23 LEU A 192     -11.920  -4.318  11.919  1.00  0.00           H  
ATOM   2989  N   CYS A 193     -14.674   0.962  10.133  1.00  0.00           N  
ATOM   2991  CA  CYS A 193     -15.091   2.245   9.608  1.00  0.00           C  
ATOM   2993  C   CYS A 193     -13.964   3.263   9.680  1.00  0.00           C  
ATOM   2997  O   CYS A 193     -13.108   3.207  10.563  1.00  0.00           O  
ATOM   2994  CB  CYS A 193     -16.350   2.746  10.322  1.00  0.00           C  
ATOM   2998  SG  CYS A 193     -17.677   1.540  10.567  1.00  0.00           S  
ATOM   2990  H   CYS A 193     -14.314   0.920  11.076  1.00  0.00           H  
ATOM   2992  HA  CYS A 193     -15.325   2.114   8.551  1.00  0.00           H  
ATOM   2995  HB2 CYS A 193     -16.750   3.589   9.759  1.00  0.00           H  
ATOM   2996  HB3 CYS A 193     -16.064   3.124  11.304  1.00  0.00           H  
ATOM   2999  N   GLY A 194     -14.002   4.228   8.773  1.00  0.00           N  
ATOM   3001  CA  GLY A 194     -13.070   5.339   8.720  1.00  0.00           C  
ATOM   3004  C   GLY A 194     -13.795   6.663   8.536  1.00  0.00           C  
ATOM   3005  O   GLY A 194     -14.826   6.736   7.862  1.00  0.00           O  
ATOM   3000  H   GLY A 194     -14.735   4.196   8.078  1.00  0.00           H  
ATOM   3002  HA2 GLY A 194     -12.394   5.192   7.878  1.00  0.00           H  
ATOM   3003  HA3 GLY A 194     -12.475   5.376   9.633  1.00  0.00           H  
ATOM   3006  N   TYR A 195     -13.233   7.717   9.122  1.00  0.00           N  
ATOM   3008  CA  TYR A 195     -13.649   9.095   8.884  1.00  0.00           C  
ATOM   3010  C   TYR A 195     -12.499   9.878   8.232  1.00  0.00           C  
ATOM   3014  O   TYR A 195     -11.380   9.849   8.757  1.00  0.00           O  
ATOM   3011  CB  TYR A 195     -14.117   9.738  10.193  1.00  0.00           C  
ATOM   3015  CG  TYR A 195     -14.994  10.954   9.975  1.00  0.00           C  
ATOM   3016  CD1 TYR A 195     -14.427  12.208   9.676  1.00  0.00           C  
ATOM   3018  CD2 TYR A 195     -16.393  10.813  10.032  1.00  0.00           C  
ATOM   3020  CE1 TYR A 195     -15.256  13.319   9.426  1.00  0.00           C  
ATOM   3022  CE2 TYR A 195     -17.225  11.924   9.807  1.00  0.00           C  
ATOM   3026  CZ  TYR A 195     -16.659  13.178   9.506  1.00  0.00           C  
ATOM   3024  OH  TYR A 195     -17.478  14.242   9.307  1.00  0.00           O  
ATOM   3007  H   TYR A 195     -12.422   7.558   9.702  1.00  0.00           H  
ATOM   3009  HA  TYR A 195     -14.505   9.082   8.210  1.00  0.00           H  
ATOM   3012  HB2 TYR A 195     -13.256  10.005  10.806  1.00  0.00           H  
ATOM   3013  HB3 TYR A 195     -14.698   9.004  10.752  1.00  0.00           H  
ATOM   3017  HD1 TYR A 195     -13.354  12.313   9.612  1.00  0.00           H  
ATOM   3019  HD2 TYR A 195     -16.829   9.853  10.266  1.00  0.00           H  
ATOM   3021  HE1 TYR A 195     -14.819  14.272   9.164  1.00  0.00           H  
ATOM   3023  HE2 TYR A 195     -18.299  11.832   9.875  1.00  0.00           H  
ATOM   3025  HH  TYR A 195     -17.004  15.036   9.048  1.00  0.00           H  
ATOM   3027  N   PRO A 196     -12.734  10.589   7.114  1.00  0.00           N  
ATOM   3028  CA  PRO A 196     -11.672  11.291   6.398  1.00  0.00           C  
ATOM   3030  C   PRO A 196     -11.053  12.407   7.250  1.00  0.00           C  
ATOM   3034  O   PRO A 196     -11.765  13.147   7.932  1.00  0.00           O  
ATOM   3031  CB  PRO A 196     -12.334  11.828   5.128  1.00  0.00           C  
ATOM   3035  CG  PRO A 196     -13.800  11.994   5.527  1.00  0.00           C  
ATOM   3038  CD  PRO A 196     -14.022  10.812   6.465  1.00  0.00           C  
ATOM   3029  HA  PRO A 196     -10.888  10.587   6.118  1.00  0.00           H  
ATOM   3032  HB2 PRO A 196     -11.890  12.768   4.798  1.00  0.00           H  
ATOM   3033  HB3 PRO A 196     -12.257  11.077   4.342  1.00  0.00           H  
ATOM   3036  HG2 PRO A 196     -13.926  12.925   6.079  1.00  0.00           H  
ATOM   3037  HG3 PRO A 196     -14.466  11.959   4.665  1.00  0.00           H  
ATOM   3039  HD2 PRO A 196     -14.296   9.928   5.889  1.00  0.00           H  
ATOM   3040  HD3 PRO A 196     -14.809  11.050   7.181  1.00  0.00           H  
ATOM   3041  N   SER A 197      -9.727  12.549   7.209  1.00  0.00           N  
ATOM   3043  CA  SER A 197      -9.031  13.650   7.888  1.00  0.00           C  
ATOM   3045  C   SER A 197      -9.314  15.000   7.233  1.00  0.00           C  
ATOM   3049  O   SER A 197      -9.779  15.076   6.095  1.00  0.00           O  
ATOM   3046  CB  SER A 197      -7.530  13.373   7.981  1.00  0.00           C  
ATOM   3050  OG  SER A 197      -6.965  13.287   6.696  1.00  0.00           O  
ATOM   3042  H   SER A 197      -9.184  11.979   6.577  1.00  0.00           H  
ATOM   3044  HA  SER A 197      -9.395  13.726   8.912  1.00  0.00           H  
ATOM   3047  HB2 SER A 197      -7.373  12.438   8.517  1.00  0.00           H  
ATOM   3048  HB3 SER A 197      -7.039  14.174   8.534  1.00  0.00           H  
ATOM   3051  HG  SER A 197      -6.434  12.487   6.671  1.00  0.00           H  
ATOM   3052  N   ASP A 198      -9.049  16.082   7.963  1.00  0.00           N  
ATOM   3054  CA  ASP A 198      -9.265  17.438   7.453  1.00  0.00           C  
ATOM   3056  C   ASP A 198      -8.324  17.737   6.263  1.00  0.00           C  
ATOM   3060  O   ASP A 198      -8.707  18.454   5.340  1.00  0.00           O  
ATOM   3057  CB  ASP A 198      -9.091  18.456   8.596  1.00  0.00           C  
ATOM   3061  CG  ASP A 198     -10.022  18.253   9.814  1.00  0.00           C  
ATOM   3062  OD1 ASP A 198     -11.035  17.507   9.759  1.00  0.00           O  
ATOM   3063  OD2 ASP A 198      -9.704  18.805  10.886  1.00  0.00           O1-
ATOM   3053  H   ASP A 198      -8.733  15.980   8.917  1.00  0.00           H  
ATOM   3055  HA  ASP A 198     -10.289  17.517   7.088  1.00  0.00           H  
ATOM   3058  HB2 ASP A 198      -9.270  19.453   8.195  1.00  0.00           H  
ATOM   3059  HB3 ASP A 198      -8.057  18.416   8.938  1.00  0.00           H  
ATOM   3064  N   ASP A 199      -7.130  17.128   6.240  1.00  0.00           N  
ATOM   3066  CA  ASP A 199      -6.200  17.180   5.105  1.00  0.00           C  
ATOM   3068  C   ASP A 199      -6.774  16.485   3.865  1.00  0.00           C  
ATOM   3072  O   ASP A 199      -6.830  17.077   2.786  1.00  0.00           O  
ATOM   3069  CB  ASP A 199      -4.864  16.538   5.498  1.00  0.00           C  
ATOM   3073  CG  ASP A 199      -3.878  16.660   4.336  1.00  0.00           C  
ATOM   3074  OD1 ASP A 199      -3.379  17.790   4.144  1.00  0.00           O  
ATOM   3075  OD2 ASP A 199      -3.714  15.665   3.599  1.00  0.00           O1-
ATOM   3065  H   ASP A 199      -6.883  16.528   7.014  1.00  0.00           H  
ATOM   3067  HA  ASP A 199      -6.010  18.220   4.840  1.00  0.00           H  
ATOM   3070  HB2 ASP A 199      -5.016  15.489   5.753  1.00  0.00           H  
ATOM   3071  HB3 ASP A 199      -4.460  17.049   6.372  1.00  0.00           H  
ATOM   3076  N   MET A 200      -7.304  15.268   4.032  1.00  0.00           N  
ATOM   3078  CA  MET A 200      -7.928  14.554   2.922  1.00  0.00           C  
ATOM   3080  C   MET A 200      -9.104  15.326   2.332  1.00  0.00           C  
ATOM   3084  O   MET A 200      -9.264  15.376   1.115  1.00  0.00           O  
ATOM   3081  CB  MET A 200      -8.450  13.191   3.365  1.00  0.00           C  
ATOM   3085  CG  MET A 200      -7.385  12.147   3.677  1.00  0.00           C  
ATOM   3088  SD  MET A 200      -8.118  10.686   4.457  1.00  0.00           S  
ATOM   3089  CE  MET A 200      -9.286  10.173   3.166  1.00  0.00           C  
ATOM   3077  H   MET A 200      -7.220  14.811   4.929  1.00  0.00           H  
ATOM   3079  HA  MET A 200      -7.180  14.435   2.138  1.00  0.00           H  
ATOM   3082  HB2 MET A 200      -9.098  13.314   4.233  1.00  0.00           H  
ATOM   3083  HB3 MET A 200      -9.046  12.794   2.543  1.00  0.00           H  
ATOM   3086  HG2 MET A 200      -6.630  12.568   4.341  1.00  0.00           H  
ATOM   3087  HG3 MET A 200      -6.889  11.848   2.753  1.00  0.00           H  
ATOM   3090  HE1 MET A 200     -10.081  10.913   3.065  1.00  0.00           H  
ATOM   3091  HE2 MET A 200      -9.738   9.222   3.446  1.00  0.00           H  
ATOM   3092  HE3 MET A 200      -8.769  10.077   2.211  1.00  0.00           H  
ATOM   3093  N   GLN A 201      -9.919  15.942   3.188  1.00  0.00           N  
ATOM   3095  CA  GLN A 201     -11.044  16.768   2.757  1.00  0.00           C  
ATOM   3097  C   GLN A 201     -10.560  18.001   1.987  1.00  0.00           C  
ATOM   3101  O   GLN A 201     -11.055  18.275   0.896  1.00  0.00           O  
ATOM   3098  CB  GLN A 201     -11.862  17.191   3.981  1.00  0.00           C  
ATOM   3102  CG  GLN A 201     -12.577  16.023   4.675  1.00  0.00           C  
ATOM   3105  CD  GLN A 201     -13.109  16.468   6.032  1.00  0.00           C  
ATOM   3106  NE2 GLN A 201     -12.844  15.755   7.103  1.00  0.00           N  
ATOM   3109  OE1 GLN A 201     -13.765  17.486   6.165  1.00  0.00           O  
ATOM   3094  H   GLN A 201      -9.723  15.855   4.175  1.00  0.00           H  
ATOM   3096  HA  GLN A 201     -11.680  16.192   2.085  1.00  0.00           H  
ATOM   3099  HB2 GLN A 201     -11.199  17.678   4.697  1.00  0.00           H  
ATOM   3100  HB3 GLN A 201     -12.612  17.918   3.669  1.00  0.00           H  
ATOM   3103  HG2 GLN A 201     -13.407  15.682   4.057  1.00  0.00           H  
ATOM   3104  HG3 GLN A 201     -11.896  15.183   4.811  1.00  0.00           H  
ATOM   3107 HE21 GLN A 201     -12.243  14.945   7.053  1.00  0.00           H  
ATOM   3108 HE22 GLN A 201     -12.987  16.241   7.976  1.00  0.00           H  
ATOM   3110  N   ARG A 202      -9.562  18.719   2.521  1.00  0.00           N  
ATOM   3112  CA  ARG A 202      -9.001  19.925   1.896  1.00  0.00           C  
ATOM   3114  C   ARG A 202      -8.392  19.636   0.526  1.00  0.00           C  
ATOM   3118  O   ARG A 202      -8.575  20.424  -0.395  1.00  0.00           O  
ATOM   3115  CB  ARG A 202      -7.962  20.524   2.852  1.00  0.00           C  
ATOM   3119  CG  ARG A 202      -7.411  21.865   2.345  1.00  0.00           C  
ATOM   3122  CD  ARG A 202      -6.368  22.445   3.305  1.00  0.00           C  
ATOM   3125  NE  ARG A 202      -6.944  22.742   4.634  1.00  0.00           N  
ATOM   3133  CZ  ARG A 202      -6.521  23.648   5.493  1.00  0.00           C  
ATOM   3127  NH1 ARG A 202      -5.498  24.416   5.236  1.00  0.00           N1+
ATOM   3130  NH2 ARG A 202      -7.120  23.796   6.641  1.00  0.00           N  
ATOM   3111  H   ARG A 202      -9.181  18.419   3.407  1.00  0.00           H  
ATOM   3113  HA  ARG A 202      -9.804  20.643   1.729  1.00  0.00           H  
ATOM   3116  HB2 ARG A 202      -8.437  20.674   3.821  1.00  0.00           H  
ATOM   3117  HB3 ARG A 202      -7.137  19.822   2.977  1.00  0.00           H  
ATOM   3120  HG2 ARG A 202      -6.930  21.722   1.378  1.00  0.00           H  
ATOM   3121  HG3 ARG A 202      -8.230  22.575   2.224  1.00  0.00           H  
ATOM   3123  HD2 ARG A 202      -5.972  23.353   2.851  1.00  0.00           H  
ATOM   3124  HD3 ARG A 202      -5.554  21.728   3.410  1.00  0.00           H  
ATOM   3126  HE  ARG A 202      -7.713  22.153   4.921  1.00  0.00           H  
ATOM   3128 HH11 ARG A 202      -4.994  24.262   4.375  1.00  0.00           H  
ATOM   3129 HH12 ARG A 202      -5.166  25.091   5.910  1.00  0.00           H  
ATOM   3131 HH21 ARG A 202      -6.786  24.479   7.306  1.00  0.00           H  
ATOM   3132 HH22 ARG A 202      -7.886  23.186   6.886  1.00  0.00           H  
ATOM   3134  N   ASN A 203      -7.703  18.507   0.396  1.00  0.00           N  
ATOM   3136  CA  ASN A 203      -6.963  18.138  -0.808  1.00  0.00           C  
ATOM   3138  C   ASN A 203      -7.735  17.176  -1.728  1.00  0.00           C  
ATOM   3142  O   ASN A 203      -7.178  16.704  -2.716  1.00  0.00           O  
ATOM   3139  CB  ASN A 203      -5.593  17.599  -0.374  1.00  0.00           C  
ATOM   3143  CG  ASN A 203      -4.772  18.635   0.373  1.00  0.00           C  
ATOM   3144  ND2 ASN A 203      -4.155  18.244   1.459  1.00  0.00           N  
ATOM   3147  OD1 ASN A 203      -4.697  19.797   0.000  1.00  0.00           O  
ATOM   3135  H   ASN A 203      -7.560  17.949   1.226  1.00  0.00           H  
ATOM   3137  HA  ASN A 203      -6.785  19.034  -1.401  1.00  0.00           H  
ATOM   3140  HB2 ASN A 203      -5.738  16.731   0.268  1.00  0.00           H  
ATOM   3141  HB3 ASN A 203      -5.021  17.290  -1.249  1.00  0.00           H  
ATOM   3145 HD21 ASN A 203      -4.234  17.305   1.823  1.00  0.00           H  
ATOM   3146 HD22 ASN A 203      -3.617  18.892   2.016  1.00  0.00           H  
ATOM   3148  N   SER A 204      -9.010  16.882  -1.431  1.00  0.00           N  
ATOM   3150  CA  SER A 204      -9.838  15.932  -2.195  1.00  0.00           C  
ATOM   3152  C   SER A 204      -9.167  14.564  -2.398  1.00  0.00           C  
ATOM   3156  O   SER A 204      -9.214  13.985  -3.489  1.00  0.00           O  
ATOM   3153  CB  SER A 204     -10.277  16.553  -3.523  1.00  0.00           C  
ATOM   3157  OG  SER A 204     -11.075  17.695  -3.299  1.00  0.00           O  
ATOM   3149  H   SER A 204      -9.397  17.256  -0.576  1.00  0.00           H  
ATOM   3151  HA  SER A 204     -10.738  15.739  -1.611  1.00  0.00           H  
ATOM   3154  HB2 SER A 204     -10.864  15.826  -4.086  1.00  0.00           H  
ATOM   3155  HB3 SER A 204      -9.401  16.826  -4.111  1.00  0.00           H  
ATOM   3158  HG  SER A 204     -10.618  18.252  -2.665  1.00  0.00           H  
ATOM   3159  N   ILE A 205      -8.512  14.069  -1.345  1.00  0.00           N  
ATOM   3161  CA  ILE A 205      -7.841  12.770  -1.323  1.00  0.00           C  
ATOM   3163  C   ILE A 205      -8.882  11.698  -1.028  1.00  0.00           C  
ATOM   3166  O   ILE A 205      -9.518  11.712   0.028  1.00  0.00           O  
ATOM   3164  CB  ILE A 205      -6.694  12.744  -0.290  1.00  0.00           C  
ATOM   3167  CG1 ILE A 205      -5.603  13.777  -0.656  1.00  0.00           C  
ATOM   3170  CG2 ILE A 205      -6.110  11.325  -0.173  1.00  0.00           C  
ATOM   3174  CD1 ILE A 205      -4.569  14.027   0.451  1.00  0.00           C  
ATOM   3160  H   ILE A 205      -8.577  14.587  -0.481  1.00  0.00           H  
ATOM   3162  HA  ILE A 205      -7.413  12.578  -2.307  1.00  0.00           H  
ATOM   3165  HB  ILE A 205      -7.116  13.004   0.681  1.00  0.00           H  
ATOM   3168 HG12 ILE A 205      -6.072  14.735  -0.878  1.00  0.00           H  
ATOM   3169 HG13 ILE A 205      -5.084  13.449  -1.557  1.00  0.00           H  
ATOM   3171 HG21 ILE A 205      -5.236  11.314   0.477  1.00  0.00           H  
ATOM   3172 HG22 ILE A 205      -6.843  10.649   0.267  1.00  0.00           H  
ATOM   3173 HG23 ILE A 205      -5.846  10.951  -1.162  1.00  0.00           H  
ATOM   3175 HD11 ILE A 205      -3.966  13.137   0.628  1.00  0.00           H  
ATOM   3176 HD12 ILE A 205      -3.904  14.835   0.146  1.00  0.00           H  
ATOM   3177 HD13 ILE A 205      -5.067  14.317   1.376  1.00  0.00           H  
ATOM   3178  N   ASP A 206      -9.038  10.755  -1.947  1.00  0.00           N  
ATOM   3180  CA  ASP A 206      -9.816   9.543  -1.712  1.00  0.00           C  
ATOM   3182  C   ASP A 206      -8.910   8.504  -1.038  1.00  0.00           C  
ATOM   3186  O   ASP A 206      -7.751   8.346  -1.433  1.00  0.00           O  
ATOM   3183  CB  ASP A 206     -10.428   9.047  -3.033  1.00  0.00           C  
ATOM   3187  CG  ASP A 206     -11.388  10.069  -3.676  1.00  0.00           C  
ATOM   3188  OD1 ASP A 206     -12.171  10.715  -2.936  1.00  0.00           O  
ATOM   3189  OD2 ASP A 206     -11.374  10.199  -4.924  1.00  0.00           O1-
ATOM   3179  H   ASP A 206      -8.488  10.806  -2.793  1.00  0.00           H  
ATOM   3181  HA  ASP A 206     -10.639   9.767  -1.033  1.00  0.00           H  
ATOM   3184  HB2 ASP A 206      -9.625   8.814  -3.732  1.00  0.00           H  
ATOM   3185  HB3 ASP A 206     -10.982   8.130  -2.837  1.00  0.00           H  
ATOM   3190  N   ALA A 207      -9.420   7.810  -0.019  1.00  0.00           N  
ATOM   3192  CA  ALA A 207      -8.673   6.764   0.673  1.00  0.00           C  
ATOM   3194  C   ALA A 207      -9.299   5.385   0.487  1.00  0.00           C  
ATOM   3199  O   ALA A 207     -10.514   5.246   0.454  1.00  0.00           O  
ATOM   3195  CB  ALA A 207      -8.485   7.096   2.155  1.00  0.00           C  
ATOM   3191  H   ALA A 207     -10.393   7.939   0.221  1.00  0.00           H  
ATOM   3193  HA  ALA A 207      -7.681   6.723   0.223  1.00  0.00           H  
ATOM   3196  HB1 ALA A 207      -9.454   7.183   2.647  1.00  0.00           H  
ATOM   3197  HB2 ALA A 207      -7.918   6.298   2.634  1.00  0.00           H  
ATOM   3198  HB3 ALA A 207      -7.915   8.020   2.250  1.00  0.00           H  
ATOM   3200  N   GLU A 208      -8.472   4.356   0.429  1.00  0.00           N  
ATOM   3202  CA  GLU A 208      -8.875   2.959   0.506  1.00  0.00           C  
ATOM   3204  C   GLU A 208      -8.565   2.447   1.912  1.00  0.00           C  
ATOM   3208  O   GLU A 208      -7.406   2.418   2.320  1.00  0.00           O  
ATOM   3205  CB  GLU A 208      -8.139   2.188  -0.589  1.00  0.00           C  
ATOM   3209  CG  GLU A 208      -8.582   0.728  -0.698  1.00  0.00           C  
ATOM   3212  CD  GLU A 208      -7.895   0.103  -1.915  1.00  0.00           C  
ATOM   3213  OE1 GLU A 208      -6.838  -0.543  -1.720  1.00  0.00           O  
ATOM   3214  OE2 GLU A 208      -8.389   0.352  -3.038  1.00  0.00           O1-
ATOM   3201  H   GLU A 208      -7.481   4.545   0.488  1.00  0.00           H  
ATOM   3203  HA  GLU A 208      -9.945   2.859   0.322  1.00  0.00           H  
ATOM   3206  HB2 GLU A 208      -7.064   2.229  -0.410  1.00  0.00           H  
ATOM   3207  HB3 GLU A 208      -8.344   2.683  -1.538  1.00  0.00           H  
ATOM   3210  HG2 GLU A 208      -9.665   0.685  -0.813  1.00  0.00           H  
ATOM   3211  HG3 GLU A 208      -8.313   0.193   0.213  1.00  0.00           H  
ATOM   3215  N   LEU A 209      -9.604   2.093   2.671  1.00  0.00           N  
ATOM   3217  CA  LEU A 209      -9.477   1.454   3.976  1.00  0.00           C  
ATOM   3219  C   LEU A 209      -9.563  -0.056   3.782  1.00  0.00           C  
ATOM   3223  O   LEU A 209     -10.545  -0.570   3.247  1.00  0.00           O  
ATOM   3220  CB  LEU A 209     -10.567   1.973   4.929  1.00  0.00           C  
ATOM   3224  CG  LEU A 209     -10.556   1.322   6.329  1.00  0.00           C  
ATOM   3226  CD1 LEU A 209      -9.403   1.849   7.181  1.00  0.00           C  
ATOM   3230  CD2 LEU A 209     -11.856   1.637   7.071  1.00  0.00           C  
ATOM   3216  H   LEU A 209     -10.518   2.089   2.243  1.00  0.00           H  
ATOM   3218  HA  LEU A 209      -8.503   1.695   4.401  1.00  0.00           H  
ATOM   3221  HB2 LEU A 209     -11.534   1.786   4.462  1.00  0.00           H  
ATOM   3222  HB3 LEU A 209     -10.453   3.052   5.035  1.00  0.00           H  
ATOM   3225  HG  LEU A 209     -10.476   0.238   6.247  1.00  0.00           H  
ATOM   3227 HD11 LEU A 209      -9.465   2.934   7.272  1.00  0.00           H  
ATOM   3228 HD12 LEU A 209      -8.450   1.577   6.728  1.00  0.00           H  
ATOM   3229 HD13 LEU A 209      -9.442   1.405   8.175  1.00  0.00           H  
ATOM   3231 HD21 LEU A 209     -12.703   1.228   6.519  1.00  0.00           H  
ATOM   3232 HD22 LEU A 209     -11.833   1.182   8.061  1.00  0.00           H  
ATOM   3233 HD23 LEU A 209     -11.975   2.716   7.173  1.00  0.00           H  
ATOM   3234  N   GLN A 210      -8.566  -0.760   4.285  1.00  0.00           N  
ATOM   3236  CA  GLN A 210      -8.475  -2.208   4.242  1.00  0.00           C  
ATOM   3238  C   GLN A 210      -8.271  -2.756   5.646  1.00  0.00           C  
ATOM   3242  O   GLN A 210      -7.707  -2.097   6.525  1.00  0.00           O  
ATOM   3239  CB  GLN A 210      -7.334  -2.592   3.306  1.00  0.00           C  
ATOM   3243  CG  GLN A 210      -7.804  -2.792   1.870  1.00  0.00           C  
ATOM   3246  CD  GLN A 210      -6.663  -2.898   0.872  1.00  0.00           C  
ATOM   3247  NE2 GLN A 210      -6.997  -2.919  -0.397  1.00  0.00           N  
ATOM   3250  OE1 GLN A 210      -5.494  -2.977   1.231  1.00  0.00           O  
ATOM   3235  H   GLN A 210      -7.797  -0.266   4.715  1.00  0.00           H  
ATOM   3237  HA  GLN A 210      -9.402  -2.632   3.857  1.00  0.00           H  
ATOM   3240  HB2 GLN A 210      -6.607  -1.780   3.310  1.00  0.00           H  
ATOM   3241  HB3 GLN A 210      -6.869  -3.514   3.654  1.00  0.00           H  
ATOM   3244  HG2 GLN A 210      -8.438  -1.957   1.572  1.00  0.00           H  
ATOM   3245  HG3 GLN A 210      -8.378  -3.718   1.826  1.00  0.00           H  
ATOM   3248 HE21 GLN A 210      -6.547  -2.221  -0.972  1.00  0.00           H  
ATOM   3249 HE22 GLN A 210      -7.947  -3.101  -0.688  1.00  0.00           H  
ATOM   3251  N   TRP A 211      -8.775  -3.961   5.880  1.00  0.00           N  
ATOM   3253  CA  TRP A 211      -8.538  -4.664   7.127  1.00  0.00           C  
ATOM   3255  C   TRP A 211      -8.557  -6.170   6.961  1.00  0.00           C  
ATOM   3259  O   TRP A 211      -9.245  -6.734   6.104  1.00  0.00           O  
ATOM   3256  CB  TRP A 211      -9.561  -4.247   8.187  1.00  0.00           C  
ATOM   3260  CG  TRP A 211     -10.963  -4.708   7.947  1.00  0.00           C  
ATOM   3261  CD1 TRP A 211     -11.866  -4.062   7.183  1.00  0.00           C  
ATOM   3263  CD2 TRP A 211     -11.647  -5.896   8.450  1.00  0.00           C  
ATOM   3264  CE2 TRP A 211     -12.995  -5.872   7.982  1.00  0.00           C  
ATOM   3265  CE3 TRP A 211     -11.278  -6.981   9.271  1.00  0.00           C  
ATOM   3267  NE1 TRP A 211     -13.085  -4.705   7.261  1.00  0.00           N  
ATOM   3271  CZ2 TRP A 211     -13.926  -6.870   8.298  1.00  0.00           C  
ATOM   3273  CZ3 TRP A 211     -12.200  -8.001   9.578  1.00  0.00           C  
ATOM   3269  CH2 TRP A 211     -13.519  -7.948   9.098  1.00  0.00           C  
ATOM   3252  H   TRP A 211      -9.290  -4.434   5.150  1.00  0.00           H  
ATOM   3254  HA  TRP A 211      -7.540  -4.395   7.473  1.00  0.00           H  
ATOM   3257  HB2 TRP A 211      -9.236  -4.637   9.152  1.00  0.00           H  
ATOM   3258  HB3 TRP A 211      -9.569  -3.160   8.264  1.00  0.00           H  
ATOM   3262  HD1 TRP A 211     -11.665  -3.134   6.668  1.00  0.00           H  
ATOM   3268  HE1 TRP A 211     -13.943  -4.298   6.917  1.00  0.00           H  
ATOM   3266  HE3 TRP A 211     -10.272  -7.011   9.662  1.00  0.00           H  
ATOM   3272  HZ2 TRP A 211     -14.944  -6.787   7.946  1.00  0.00           H  
ATOM   3274  HZ3 TRP A 211     -11.903  -8.831  10.202  1.00  0.00           H  
ATOM   3270  HH2 TRP A 211     -14.225  -8.718   9.370  1.00  0.00           H  
ATOM   3275  N   GLU A 212      -7.855  -6.810   7.878  1.00  0.00           N  
ATOM   3277  CA  GLU A 212      -7.875  -8.240   8.079  1.00  0.00           C  
ATOM   3279  C   GLU A 212      -8.134  -8.604   9.532  1.00  0.00           C  
ATOM   3283  O   GLU A 212      -7.932  -7.805  10.450  1.00  0.00           O  
ATOM   3280  CB  GLU A 212      -6.573  -8.862   7.578  1.00  0.00           C  
ATOM   3284  CG  GLU A 212      -5.356  -8.399   8.393  1.00  0.00           C  
ATOM   3287  CD  GLU A 212      -4.126  -9.169   7.946  1.00  0.00           C  
ATOM   3288  OE1 GLU A 212      -3.490  -9.804   8.817  1.00  0.00           O  
ATOM   3289  OE2 GLU A 212      -3.926  -9.218   6.721  1.00  0.00           O1-
ATOM   3276  H   GLU A 212      -7.287  -6.263   8.509  1.00  0.00           H  
ATOM   3278  HA  GLU A 212      -8.706  -8.647   7.502  1.00  0.00           H  
ATOM   3281  HB2 GLU A 212      -6.651  -9.946   7.654  1.00  0.00           H  
ATOM   3282  HB3 GLU A 212      -6.441  -8.600   6.528  1.00  0.00           H  
ATOM   3285  HG2 GLU A 212      -5.201  -7.330   8.248  1.00  0.00           H  
ATOM   3286  HG3 GLU A 212      -5.526  -8.582   9.454  1.00  0.00           H  
ATOM   3290  N   ALA A 213      -8.582  -9.839   9.738  1.00  0.00           N  
ATOM   3292  CA  ALA A 213      -8.698 -10.403  11.067  1.00  0.00           C  
ATOM   3294  C   ALA A 213      -8.233 -11.852  11.116  1.00  0.00           C  
ATOM   3299  O   ALA A 213      -8.565 -12.673  10.258  1.00  0.00           O  
ATOM   3295  CB  ALA A 213     -10.123 -10.258  11.588  1.00  0.00           C  
ATOM   3291  H   ALA A 213      -8.688 -10.451   8.942  1.00  0.00           H  
ATOM   3293  HA  ALA A 213      -8.050  -9.826  11.726  1.00  0.00           H  
ATOM   3296  HB1 ALA A 213     -10.358  -9.195  11.646  1.00  0.00           H  
ATOM   3297  HB2 ALA A 213     -10.194 -10.683  12.590  1.00  0.00           H  
ATOM   3298  HB3 ALA A 213     -10.820 -10.767  10.922  1.00  0.00           H  
ATOM   3300  N   THR A 214      -7.525 -12.174  12.192  1.00  0.00           N  
ATOM   3302  CA  THR A 214      -7.113 -13.528  12.541  1.00  0.00           C  
ATOM   3304  C   THR A 214      -7.716 -13.910  13.884  1.00  0.00           C  
ATOM   3307  O   THR A 214      -7.437 -13.262  14.889  1.00  0.00           O  
ATOM   3305  CB  THR A 214      -5.584 -13.622  12.580  1.00  0.00           C  
ATOM   3308  CG2 THR A 214      -5.110 -14.983  13.091  1.00  0.00           C  
ATOM   3312  OG1 THR A 214      -5.063 -13.492  11.280  1.00  0.00           O  
ATOM   3301  H   THR A 214      -7.289 -11.425  12.827  1.00  0.00           H  
ATOM   3303  HA  THR A 214      -7.469 -14.229  11.786  1.00  0.00           H  
ATOM   3306  HB  THR A 214      -5.173 -12.837  13.215  1.00  0.00           H  
ATOM   3313  HG1 THR A 214      -5.081 -12.565  11.028  1.00  0.00           H  
ATOM   3309 HG21 THR A 214      -5.236 -15.024  14.173  1.00  0.00           H  
ATOM   3310 HG22 THR A 214      -4.050 -15.101  12.870  1.00  0.00           H  
ATOM   3311 HG23 THR A 214      -5.703 -15.780  12.643  1.00  0.00           H  
ATOM   3314  N   VAL A 215      -8.507 -14.985  13.912  1.00  0.00           N  
ATOM   3316  CA  VAL A 215      -8.962 -15.600  15.168  1.00  0.00           C  
ATOM   3318  C   VAL A 215      -7.769 -16.273  15.851  1.00  0.00           C  
ATOM   3321  O   VAL A 215      -7.032 -17.018  15.198  1.00  0.00           O  
ATOM   3319  CB  VAL A 215     -10.110 -16.600  14.930  1.00  0.00           C  
ATOM   3322  CG1 VAL A 215     -10.635 -17.185  16.244  1.00  0.00           C  
ATOM   3326  CG2 VAL A 215     -11.297 -15.934  14.218  1.00  0.00           C  
ATOM   3315  H   VAL A 215      -8.698 -15.471  13.048  1.00  0.00           H  
ATOM   3317  HA  VAL A 215      -9.334 -14.818  15.830  1.00  0.00           H  
ATOM   3320  HB  VAL A 215      -9.752 -17.417  14.304  1.00  0.00           H  
ATOM   3323 HG11 VAL A 215     -11.015 -16.388  16.883  1.00  0.00           H  
ATOM   3324 HG12 VAL A 215      -9.833 -17.703  16.771  1.00  0.00           H  
ATOM   3325 HG13 VAL A 215     -11.431 -17.901  16.042  1.00  0.00           H  
ATOM   3327 HG21 VAL A 215     -12.120 -16.642  14.118  1.00  0.00           H  
ATOM   3328 HG22 VAL A 215     -11.008 -15.600  13.221  1.00  0.00           H  
ATOM   3329 HG23 VAL A 215     -11.640 -15.079  14.799  1.00  0.00           H  
ATOM   3330  N   GLN A 216      -7.588 -15.983  17.139  1.00  0.00           N  
ATOM   3332  CA  GLN A 216      -6.587 -16.563  18.035  1.00  0.00           C  
ATOM   3334  C   GLN A 216      -7.227 -17.636  18.918  1.00  0.00           C  
ATOM   3338  O   GLN A 216      -8.365 -17.418  19.399  1.00  0.00           O  
ATOM   3335  CB  GLN A 216      -5.904 -15.451  18.854  1.00  0.00           C  
ATOM   3339  CG  GLN A 216      -5.182 -14.426  17.960  1.00  0.00           C  
ATOM   3342  CD  GLN A 216      -4.381 -13.393  18.755  1.00  0.00           C  
ATOM   3343  NE2 GLN A 216      -3.132 -13.155  18.408  1.00  0.00           N  
ATOM   3346  OE1 GLN A 216      -4.840 -12.760  19.692  1.00  0.00           O  
ATOM   3347  OXT GLN A 216      -6.586 -18.699  19.026  1.00  0.00           O1-
ATOM   3331  H   GLN A 216      -8.269 -15.391  17.591  1.00  0.00           H  
ATOM   3333  HA  GLN A 216      -5.827 -17.081  17.450  1.00  0.00           H  
ATOM   3336  HB2 GLN A 216      -5.177 -15.912  19.523  1.00  0.00           H  
ATOM   3337  HB3 GLN A 216      -6.651 -14.940  19.461  1.00  0.00           H  
ATOM   3340  HG2 GLN A 216      -4.510 -14.962  17.290  1.00  0.00           H  
ATOM   3341  HG3 GLN A 216      -5.910 -13.891  17.350  1.00  0.00           H  
ATOM   3344 HE21 GLN A 216      -2.623 -12.562  19.048  1.00  0.00           H  
ATOM   3345 HE22 GLN A 216      -2.691 -13.740  17.712  1.00  0.00           H  
TER   
END
