# Supplementary material for: The structural repertoire of Fusarium oxysporum f. sp. lycopersici effectors revealed by experimental and computational studies
Source: eLife. 2024 Feb 27;12:RP89280. doi: 10.7554/eLife.89280 (PMC10942635; doi:10.7554/eLife.89280)
Supplement: Source data 1. [file elife-89280-data1.zip › AlphaFold pdb files/FOXGR_007323_AF.pdb]

ATOM      1  N   SER A   1      19.372  -5.105 -44.428  1.00  0.00           N  
ATOM      2  CA  SER A   1      19.893  -5.036 -43.049  1.00  0.00           C  
ATOM      3  C   SER A   1      18.771  -4.574 -42.134  1.00  0.00           C  
ATOM      4  O   SER A   1      18.167  -3.540 -42.390  1.00  0.00           O  
ATOM      5  CB  SER A   1      21.081  -4.068 -42.979  1.00  0.00           C  
ATOM      6  OG  SER A   1      20.767  -2.906 -43.718  1.00  0.00           O  
ATOM      7  H   SER A   1      18.559  -5.702 -44.481  1.00  0.00           H  
ATOM      8  HA  SER A   1      20.223  -6.023 -42.726  1.00  0.00           H  
ATOM      9  HB2 SER A   1      21.291  -3.809 -41.941  1.00  0.00           H  
ATOM     10  HB3 SER A   1      21.962  -4.539 -43.415  1.00  0.00           H  
ATOM     11  HG  SER A   1      21.444  -2.239 -43.582  1.00  0.00           H  
ATOM     12  H2  SER A   1      19.113  -4.168 -44.702  1.00  0.00           H  
ATOM     13  H3  SER A   1      20.088  -5.433 -45.061  1.00  0.00           H  
ATOM     14  N   LEU A   2      18.419  -5.357 -41.111  1.00  0.00           N  
ATOM     15  CA  LEU A   2      17.413  -4.952 -40.127  1.00  0.00           C  
ATOM     16  C   LEU A   2      18.086  -3.981 -39.147  1.00  0.00           C  
ATOM     17  O   LEU A   2      18.664  -4.398 -38.147  1.00  0.00           O  
ATOM     18  CB  LEU A   2      16.813  -6.207 -39.452  1.00  0.00           C  
ATOM     19  CG  LEU A   2      15.418  -5.956 -38.845  1.00  0.00           C  
ATOM     20  CD1 LEU A   2      14.333  -6.104 -39.916  1.00  0.00           C  
ATOM     21  CD2 LEU A   2      15.120  -6.954 -37.726  1.00  0.00           C  
ATOM     22  H   LEU A   2      18.930  -6.206 -40.914  1.00  0.00           H  
ATOM     23  HA  LEU A   2      16.609  -4.421 -40.637  1.00  0.00           H  
ATOM     24  HB2 LEU A   2      17.494  -6.557 -38.676  1.00  0.00           H  
ATOM     25  HB3 LEU A   2      16.727  -7.011 -40.183  1.00  0.00           H  
ATOM     26  HG  LEU A   2      15.379  -4.951 -38.425  1.00  0.00           H  
ATOM     27 HD11 LEU A   2      14.506  -5.402 -40.731  1.00  0.00           H  
ATOM     28 HD12 LEU A   2      14.322  -7.119 -40.311  1.00  0.00           H  
ATOM     29 HD13 LEU A   2      13.357  -5.888 -39.480  1.00  0.00           H  
ATOM     30 HD21 LEU A   2      14.125  -6.766 -37.324  1.00  0.00           H  
ATOM     31 HD22 LEU A   2      15.855  -6.840 -36.929  1.00  0.00           H  
ATOM     32 HD23 LEU A   2      15.162  -7.973 -38.113  1.00  0.00           H  
ATOM     33  N   VAL A   3      18.099  -2.690 -39.480  1.00  0.00           N  
ATOM     34  CA  VAL A   3      18.605  -1.650 -38.576  1.00  0.00           C  
ATOM     35  C   VAL A   3      17.601  -1.528 -37.433  1.00  0.00           C  
ATOM     36  O   VAL A   3      16.608  -0.811 -37.534  1.00  0.00           O  
ATOM     37  CB  VAL A   3      18.843  -0.307 -39.300  1.00  0.00           C  
ATOM     38  CG1 VAL A   3      19.423   0.746 -38.344  1.00  0.00           C  
ATOM     39  CG2 VAL A   3      19.832  -0.476 -40.463  1.00  0.00           C  
ATOM     40  H   VAL A   3      17.680  -2.409 -40.355  1.00  0.00           H  
ATOM     41  HA  VAL A   3      19.559  -1.972 -38.159  1.00  0.00           H  
ATOM     42  HB  VAL A   3      17.901   0.063 -39.705  1.00  0.00           H  
ATOM     43 HG11 VAL A   3      19.616   1.671 -38.886  1.00  0.00           H  
ATOM     44 HG12 VAL A   3      18.716   0.962 -37.543  1.00  0.00           H  
ATOM     45 HG13 VAL A   3      20.356   0.389 -37.909  1.00  0.00           H  
ATOM     46 HG21 VAL A   3      20.003   0.488 -40.943  1.00  0.00           H  
ATOM     47 HG22 VAL A   3      19.426  -1.157 -41.211  1.00  0.00           H  
ATOM     48 HG23 VAL A   3      20.782  -0.863 -40.095  1.00  0.00           H  
ATOM     49  N   ARG A   4      17.829  -2.275 -36.348  1.00  0.00           N  
ATOM     50  CA  ARG A   4      17.144  -2.040 -35.077  1.00  0.00           C  
ATOM     51  C   ARG A   4      17.571  -0.655 -34.603  1.00  0.00           C  
ATOM     52  O   ARG A   4      18.672  -0.490 -34.086  1.00  0.00           O  
ATOM     53  CB  ARG A   4      17.486  -3.134 -34.047  1.00  0.00           C  
ATOM     54  CG  ARG A   4      16.629  -4.398 -34.225  1.00  0.00           C  
ATOM     55  CD  ARG A   4      16.983  -5.442 -33.155  1.00  0.00           C  
ATOM     56  NE  ARG A   4      16.037  -6.578 -33.153  1.00  0.00           N  
ATOM     57  CZ  ARG A   4      16.115  -7.658 -32.390  1.00  0.00           C  
ATOM     58  NH1 ARG A   4      17.112  -7.859 -31.573  1.00  0.00           N1+
ATOM     59  NH2 ARG A   4      15.181  -8.567 -32.429  1.00  0.00           N  
ATOM     60  H   ARG A   4      18.602  -2.925 -36.379  1.00  0.00           H  
ATOM     61  HA  ARG A   4      16.065  -2.017 -35.231  1.00  0.00           H  
ATOM     62  HB2 ARG A   4      17.296  -2.739 -33.049  1.00  0.00           H  
ATOM     63  HB3 ARG A   4      18.544  -3.386 -34.113  1.00  0.00           H  
ATOM     64  HG2 ARG A   4      15.578  -4.126 -34.126  1.00  0.00           H  
ATOM     65  HG3 ARG A   4      16.796  -4.821 -35.215  1.00  0.00           H  
ATOM     66  HD2 ARG A   4      16.956  -4.961 -32.177  1.00  0.00           H  
ATOM     67  HD3 ARG A   4      17.996  -5.800 -33.337  1.00  0.00           H  
ATOM     68  HE  ARG A   4      15.227  -6.499 -33.751  1.00  0.00           H  
ATOM     69 HH11 ARG A   4      17.843  -7.166 -31.507  1.00  0.00           H  
ATOM     70 HH12 ARG A   4      17.146  -8.679 -30.985  1.00  0.00           H  
ATOM     71 HH21 ARG A   4      15.239  -9.374 -31.826  1.00  0.00           H  
ATOM     72 HH22 ARG A   4      14.380  -8.459 -33.035  1.00  0.00           H  
ATOM     73  N   ARG A   5      16.721   0.347 -34.839  1.00  0.00           N  
ATOM     74  CA  ARG A   5      16.847   1.665 -34.214  1.00  0.00           C  
ATOM     75  C   ARG A   5      16.735   1.455 -32.709  1.00  0.00           C  
ATOM     76  O   ARG A   5      15.643   1.243 -32.193  1.00  0.00           O  
ATOM     77  CB  ARG A   5      15.764   2.631 -34.726  1.00  0.00           C  
ATOM     78  CG  ARG A   5      16.102   3.237 -36.096  1.00  0.00           C  
ATOM     79  CD  ARG A   5      15.040   4.280 -36.472  1.00  0.00           C  
ATOM     80  NE  ARG A   5      15.368   4.978 -37.733  1.00  0.00           N  
ATOM     81  CZ  ARG A   5      15.151   6.256 -38.008  1.00  0.00           C  
ATOM     82  NH1 ARG A   5      14.611   7.075 -37.148  1.00  0.00           N1+
ATOM     83  NH2 ARG A   5      15.475   6.742 -39.173  1.00  0.00           N  
ATOM     84  H   ARG A   5      15.889   0.139 -35.373  1.00  0.00           H  
ATOM     85  HA  ARG A   5      17.833   2.086 -34.413  1.00  0.00           H  
ATOM     86  HB2 ARG A   5      15.674   3.448 -34.010  1.00  0.00           H  
ATOM     87  HB3 ARG A   5      14.802   2.120 -34.772  1.00  0.00           H  
ATOM     88  HG2 ARG A   5      17.076   3.723 -36.042  1.00  0.00           H  
ATOM     89  HG3 ARG A   5      16.135   2.451 -36.850  1.00  0.00           H  
ATOM     90  HD2 ARG A   5      14.076   3.784 -36.576  1.00  0.00           H  
ATOM     91  HD3 ARG A   5      14.970   4.995 -35.652  1.00  0.00           H  
ATOM     92  HE  ARG A   5      15.785   4.420 -38.464  1.00  0.00           H  
ATOM     93 HH11 ARG A   5      14.321   6.723 -36.247  1.00  0.00           H  
ATOM     94 HH12 ARG A   5      14.508   8.058 -37.355  1.00  0.00           H  
ATOM     95 HH21 ARG A   5      15.270   7.708 -39.387  1.00  0.00           H  
ATOM     96 HH22 ARG A   5      15.908   6.158 -39.874  1.00  0.00           H  
ATOM     97  N   VAL A   6      17.878   1.441 -32.034  1.00  0.00           N  
ATOM     98  CA  VAL A   6      17.933   1.591 -30.584  1.00  0.00           C  
ATOM     99  C   VAL A   6      17.558   3.041 -30.322  1.00  0.00           C  
ATOM    100  O   VAL A   6      18.236   3.947 -30.806  1.00  0.00           O  
ATOM    101  CB  VAL A   6      19.326   1.236 -30.033  1.00  0.00           C  
ATOM    102  CG1 VAL A   6      19.369   1.381 -28.508  1.00  0.00           C  
ATOM    103  CG2 VAL A   6      19.697  -0.213 -30.389  1.00  0.00           C  
ATOM    104  H   VAL A   6      18.743   1.511 -32.549  1.00  0.00           H  
ATOM    105  HA  VAL A   6      17.195   0.940 -30.115  1.00  0.00           H  
ATOM    106  HB  VAL A   6      20.073   1.898 -30.471  1.00  0.00           H  
ATOM    107 HG11 VAL A   6      20.356   1.106 -28.136  1.00  0.00           H  
ATOM    108 HG12 VAL A   6      19.182   2.417 -28.225  1.00  0.00           H  
ATOM    109 HG13 VAL A   6      18.619   0.743 -28.042  1.00  0.00           H  
ATOM    110 HG21 VAL A   6      18.929  -0.895 -30.024  1.00  0.00           H  
ATOM    111 HG22 VAL A   6      19.799  -0.324 -31.468  1.00  0.00           H  
ATOM    112 HG23 VAL A   6      20.650  -0.470 -29.928  1.00  0.00           H  
ATOM    113  N   ASP A   7      16.433   3.260 -29.650  1.00  0.00           N  
ATOM    114  CA  ASP A   7      16.031   4.599 -29.238  1.00  0.00           C  
ATOM    115  C   ASP A   7      16.982   5.062 -28.127  1.00  0.00           C  
ATOM    116  O   ASP A   7      16.819   4.733 -26.954  1.00  0.00           O  
ATOM    117  CB  ASP A   7      14.550   4.612 -28.836  1.00  0.00           C  
ATOM    118  CG  ASP A   7      13.989   6.036 -28.755  1.00  0.00           C  
ATOM    119  OD1 ASP A   7      14.798   6.997 -28.744  1.00  0.00           O  
ATOM    120  OD2 ASP A   7      12.745   6.148 -28.752  1.00  0.00           O1-
ATOM    121  H   ASP A   7      15.882   2.482 -29.316  1.00  0.00           H  
ATOM    122  HA  ASP A   7      16.142   5.275 -30.086  1.00  0.00           H  
ATOM    123  HB2 ASP A   7      14.414   4.102 -27.883  1.00  0.00           H  
ATOM    124  HB3 ASP A   7      13.983   4.068 -29.592  1.00  0.00           H  
ATOM    125  N   VAL A   8      18.049   5.756 -28.530  1.00  0.00           N  
ATOM    126  CA  VAL A   8      19.136   6.217 -27.649  1.00  0.00           C  
ATOM    127  C   VAL A   8      18.695   7.297 -26.659  1.00  0.00           C  
ATOM    128  O   VAL A   8      19.462   7.649 -25.768  1.00  0.00           O  
ATOM    129  CB  VAL A   8      20.354   6.703 -28.462  1.00  0.00           C  
ATOM    130  CG1 VAL A   8      21.047   5.535 -29.175  1.00  0.00           C  
ATOM    131  CG2 VAL A   8      19.990   7.774 -29.503  1.00  0.00           C  
ATOM    132  H   VAL A   8      18.159   5.891 -29.525  1.00  0.00           H  
ATOM    133  HA  VAL A   8      19.456   5.374 -27.036  1.00  0.00           H  
ATOM    134  HB  VAL A   8      21.083   7.133 -27.775  1.00  0.00           H  
ATOM    135 HG11 VAL A   8      21.960   5.890 -29.655  1.00  0.00           H  
ATOM    136 HG12 VAL A   8      21.310   4.767 -28.447  1.00  0.00           H  
ATOM    137 HG13 VAL A   8      20.390   5.104 -29.931  1.00  0.00           H  
ATOM    138 HG21 VAL A   8      20.899   8.136 -29.983  1.00  0.00           H  
ATOM    139 HG22 VAL A   8      19.324   7.368 -30.264  1.00  0.00           H  
ATOM    140 HG23 VAL A   8      19.506   8.616 -29.009  1.00  0.00           H  
ATOM    141  N   ASN A   9      17.468   7.810 -26.789  1.00  0.00           N  
ATOM    142  CA  ASN A   9      16.915   8.825 -25.896  1.00  0.00           C  
ATOM    143  C   ASN A   9      16.094   8.230 -24.741  1.00  0.00           C  
ATOM    144  O   ASN A   9      15.615   8.979 -23.888  1.00  0.00           O  
ATOM    145  CB  ASN A   9      16.096   9.808 -26.740  1.00  0.00           C  
ATOM    146  CG  ASN A   9      16.948  10.587 -27.724  1.00  0.00           C  
ATOM    147  ND2 ASN A   9      16.418  10.874 -28.888  1.00  0.00           N  
ATOM    148  OD1 ASN A   9      18.080  10.963 -27.475  1.00  0.00           O  
ATOM    149  H   ASN A   9      16.866   7.444 -27.512  1.00  0.00           H  
ATOM    150  HA  ASN A   9      17.733   9.378 -25.433  1.00  0.00           H  
ATOM    151  HB2 ASN A   9      15.321   9.259 -27.275  1.00  0.00           H  
ATOM    152  HB3 ASN A   9      15.610  10.531 -26.085  1.00  0.00           H  
ATOM    153 HD21 ASN A   9      17.003  11.393 -29.528  1.00  0.00           H  
ATOM    154 HD22 ASN A   9      15.511  10.495 -29.122  1.00  0.00           H  
ATOM    155  N   VAL A  10      15.915   6.905 -24.693  1.00  0.00           N  
ATOM    156  CA  VAL A  10      15.149   6.238 -23.634  1.00  0.00           C  
ATOM    157  C   VAL A  10      16.104   5.784 -22.525  1.00  0.00           C  
ATOM    158  O   VAL A  10      17.037   5.028 -22.804  1.00  0.00           O  
ATOM    159  CB  VAL A  10      14.308   5.073 -24.183  1.00  0.00           C  
ATOM    160  CG1 VAL A  10      13.455   4.425 -23.083  1.00  0.00           C  
ATOM    161  CG2 VAL A  10      13.340   5.575 -25.260  1.00  0.00           C  
ATOM    162  H   VAL A  10      16.341   6.330 -25.404  1.00  0.00           H  
ATOM    163  HA  VAL A  10      14.433   6.955 -23.233  1.00  0.00           H  
ATOM    164  HB  VAL A  10      14.962   4.317 -24.618  1.00  0.00           H  
ATOM    165 HG11 VAL A  10      12.820   3.654 -23.519  1.00  0.00           H  
ATOM    166 HG12 VAL A  10      14.099   3.951 -22.342  1.00  0.00           H  
ATOM    167 HG13 VAL A  10      12.829   5.174 -22.598  1.00  0.00           H  
ATOM    168 HG21 VAL A  10      13.897   6.022 -26.084  1.00  0.00           H  
ATOM    169 HG22 VAL A  10      12.665   6.326 -24.849  1.00  0.00           H  
ATOM    170 HG23 VAL A  10      12.759   4.745 -25.662  1.00  0.00           H  
ATOM    171  N   PRO A  11      15.890   6.196 -21.259  1.00  0.00           N  
ATOM    172  CA  PRO A  11      16.675   5.690 -20.139  1.00  0.00           C  
ATOM    173  C   PRO A  11      16.611   4.160 -20.096  1.00  0.00           C  
ATOM    174  O   PRO A  11      15.532   3.583 -20.229  1.00  0.00           O  
ATOM    175  CB  PRO A  11      16.074   6.325 -18.879  1.00  0.00           C  
ATOM    176  CG  PRO A  11      15.339   7.557 -19.402  1.00  0.00           C  
ATOM    177  CD  PRO A  11      14.883   7.134 -20.794  1.00  0.00           C  
ATOM    178  HA  PRO A  11      17.707   6.017 -20.260  1.00  0.00           H  
ATOM    179  HB2 PRO A  11      16.845   6.592 -18.156  1.00  0.00           H  
ATOM    180  HB3 PRO A  11      15.346   5.653 -18.424  1.00  0.00           H  
ATOM    181  HG2 PRO A  11      14.498   7.831 -18.766  1.00  0.00           H  
ATOM    182  HG3 PRO A  11      16.039   8.388 -19.491  1.00  0.00           H  
ATOM    183  HD2 PRO A  11      13.919   6.628 -20.731  1.00  0.00           H  
ATOM    184  HD3 PRO A  11      14.815   8.010 -21.438  1.00  0.00           H  
ATOM    185  N   ALA A  12      17.752   3.504 -19.900  1.00  0.00           N  
ATOM    186  CA  ALA A  12      17.873   2.049 -19.920  1.00  0.00           C  
ATOM    187  C   ALA A  12      18.606   1.527 -18.674  1.00  0.00           C  
ATOM    188  O   ALA A  12      19.369   2.254 -18.038  1.00  0.00           O  
ATOM    189  CB  ALA A  12      18.556   1.636 -21.230  1.00  0.00           C  
ATOM    190  H   ALA A  12      18.605   4.033 -19.786  1.00  0.00           H  
ATOM    191  HA  ALA A  12      16.879   1.603 -19.914  1.00  0.00           H  
ATOM    192  HB1 ALA A  12      17.997   2.033 -22.077  1.00  0.00           H  
ATOM    193  HB2 ALA A  12      19.576   2.020 -21.259  1.00  0.00           H  
ATOM    194  HB3 ALA A  12      18.577   0.549 -21.299  1.00  0.00           H  
ATOM    195  N   MET A  13      18.372   0.261 -18.328  1.00  0.00           N  
ATOM    196  CA  MET A  13      19.079  -0.475 -17.277  1.00  0.00           C  
ATOM    197  C   MET A  13      19.506  -1.857 -17.783  1.00  0.00           C  
ATOM    198  O   MET A  13      18.928  -2.380 -18.732  1.00  0.00           O  
ATOM    199  CB  MET A  13      18.221  -0.578 -16.002  1.00  0.00           C  
ATOM    200  CG  MET A  13      16.968  -1.454 -16.153  1.00  0.00           C  
ATOM    201  SD  MET A  13      16.124  -1.864 -14.597  1.00  0.00           S  
ATOM    202  CE  MET A  13      15.498  -0.249 -14.085  1.00  0.00           C  
ATOM    203  H   MET A  13      17.761  -0.278 -18.924  1.00  0.00           H  
ATOM    204  HA  MET A  13      19.989   0.069 -17.023  1.00  0.00           H  
ATOM    205  HB2 MET A  13      18.838  -1.004 -15.210  1.00  0.00           H  
ATOM    206  HB3 MET A  13      17.925   0.425 -15.691  1.00  0.00           H  
ATOM    207  HG2 MET A  13      16.264  -0.962 -16.824  1.00  0.00           H  
ATOM    208  HG3 MET A  13      17.256  -2.401 -16.608  1.00  0.00           H  
ATOM    209  HE1 MET A  13      14.881   0.174 -14.878  1.00  0.00           H  
ATOM    210  HE2 MET A  13      14.889  -0.367 -13.188  1.00  0.00           H  
ATOM    211  HE3 MET A  13      16.337   0.410 -13.861  1.00  0.00           H  
ATOM    212  N   THR A  14      20.490  -2.471 -17.133  1.00  0.00           N  
ATOM    213  CA  THR A  14      20.899  -3.852 -17.422  1.00  0.00           C  
ATOM    214  C   THR A  14      20.175  -4.803 -16.474  1.00  0.00           C  
ATOM    215  O   THR A  14      20.206  -4.601 -15.259  1.00  0.00           O  
ATOM    216  CB  THR A  14      22.421  -4.005 -17.321  1.00  0.00           C  
ATOM    217  CG2 THR A  14      22.903  -5.358 -17.822  1.00  0.00           C  
ATOM    218  OG1 THR A  14      23.047  -3.043 -18.140  1.00  0.00           O  
ATOM    219  H   THR A  14      20.946  -2.002 -16.363  1.00  0.00           H  
ATOM    220  HA  THR A  14      20.620  -4.106 -18.445  1.00  0.00           H  
ATOM    221  HB  THR A  14      22.742  -3.863 -16.290  1.00  0.00           H  
ATOM    222  HG1 THR A  14      23.951  -3.333 -18.278  1.00  0.00           H  
ATOM    223 HG21 THR A  14      22.495  -6.148 -17.192  1.00  0.00           H  
ATOM    224 HG22 THR A  14      22.575  -5.505 -18.851  1.00  0.00           H  
ATOM    225 HG23 THR A  14      23.991  -5.409 -17.774  1.00  0.00           H  
ATOM    226  N   ASN A  15      19.502  -5.821 -17.013  1.00  0.00           N  
ATOM    227  CA  ASN A  15      18.836  -6.842 -16.204  1.00  0.00           C  
ATOM    228  C   ASN A  15      19.835  -7.893 -15.664  1.00  0.00           C  
ATOM    229  O   ASN A  15      21.035  -7.827 -15.930  1.00  0.00           O  
ATOM    230  CB  ASN A  15      17.651  -7.425 -17.004  1.00  0.00           C  
ATOM    231  CG  ASN A  15      18.042  -8.402 -18.101  1.00  0.00           C  
ATOM    232  ND2 ASN A  15      17.079  -8.999 -18.756  1.00  0.00           N  
ATOM    233  OD1 ASN A  15      19.197  -8.689 -18.349  1.00  0.00           O  
ATOM    234  H   ASN A  15      19.531  -5.945 -18.014  1.00  0.00           H  
ATOM    235  HA  ASN A  15      18.415  -6.347 -15.329  1.00  0.00           H  
ATOM    236  HB2 ASN A  15      17.085  -6.611 -17.456  1.00  0.00           H  
ATOM    237  HB3 ASN A  15      16.987  -7.950 -16.317  1.00  0.00           H  
ATOM    238 HD21 ASN A  15      17.365  -9.800 -19.300  1.00  0.00           H  
ATOM    239 HD22 ASN A  15      16.111  -8.850 -18.509  1.00  0.00           H  
ATOM    240  N   ALA A  16      19.339  -8.878 -14.906  1.00  0.00           N  
ATOM    241  CA  ALA A  16      20.175  -9.924 -14.305  1.00  0.00           C  
ATOM    242  C   ALA A  16      20.936 -10.787 -15.334  1.00  0.00           C  
ATOM    243  O   ALA A  16      22.003 -11.303 -15.017  1.00  0.00           O  
ATOM    244  CB  ALA A  16      19.280 -10.795 -13.415  1.00  0.00           C  
ATOM    245  H   ALA A  16      18.344  -8.920 -14.741  1.00  0.00           H  
ATOM    246  HA  ALA A  16      20.928  -9.448 -13.677  1.00  0.00           H  
ATOM    247  HB1 ALA A  16      18.539 -11.313 -14.025  1.00  0.00           H  
ATOM    248  HB2 ALA A  16      19.894 -11.540 -12.908  1.00  0.00           H  
ATOM    249  HB3 ALA A  16      18.778 -10.180 -12.667  1.00  0.00           H  
ATOM    250  N   ASP A  17      20.420 -10.893 -16.561  1.00  0.00           N  
ATOM    251  CA  ASP A  17      21.016 -11.662 -17.660  1.00  0.00           C  
ATOM    252  C   ASP A  17      22.016 -10.839 -18.497  1.00  0.00           C  
ATOM    253  O   ASP A  17      22.533 -11.318 -19.506  1.00  0.00           O  
ATOM    254  CB  ASP A  17      19.901 -12.229 -18.552  1.00  0.00           C  
ATOM    255  CG  ASP A  17      18.856 -13.022 -17.766  1.00  0.00           C  
ATOM    256  OD1 ASP A  17      19.246 -13.980 -17.065  1.00  0.00           O  
ATOM    257  OD2 ASP A  17      17.668 -12.633 -17.863  1.00  0.00           O1-
ATOM    258  H   ASP A  17      19.540 -10.437 -16.759  1.00  0.00           H  
ATOM    259  HA  ASP A  17      21.563 -12.506 -17.238  1.00  0.00           H  
ATOM    260  HB2 ASP A  17      19.414 -11.406 -19.074  1.00  0.00           H  
ATOM    261  HB3 ASP A  17      20.342 -12.887 -19.301  1.00  0.00           H  
ATOM    262  N   GLY A  18      22.279  -9.581 -18.124  1.00  0.00           N  
ATOM    263  CA  GLY A  18      23.178  -8.693 -18.866  1.00  0.00           C  
ATOM    264  C   GLY A  18      22.541  -8.002 -20.079  1.00  0.00           C  
ATOM    265  O   GLY A  18      23.243  -7.341 -20.844  1.00  0.00           O  
ATOM    266  H   GLY A  18      21.821  -9.224 -17.297  1.00  0.00           H  
ATOM    267  HA2 GLY A  18      23.556  -7.930 -18.186  1.00  0.00           H  
ATOM    268  HA3 GLY A  18      24.031  -9.271 -19.225  1.00  0.00           H  
ATOM    269  N   VAL A  19      21.223  -8.116 -20.271  1.00  0.00           N  
ATOM    270  CA  VAL A  19      20.495  -7.488 -21.383  1.00  0.00           C  
ATOM    271  C   VAL A  19      20.112  -6.054 -21.023  1.00  0.00           C  
ATOM    272  O   VAL A  19      19.557  -5.792 -19.954  1.00  0.00           O  
ATOM    273  CB  VAL A  19      19.254  -8.308 -21.793  1.00  0.00           C  
ATOM    274  CG1 VAL A  19      18.528  -7.687 -22.996  1.00  0.00           C  
ATOM    275  CG2 VAL A  19      19.634  -9.745 -22.173  1.00  0.00           C  
ATOM    276  H   VAL A  19      20.688  -8.614 -19.574  1.00  0.00           H  
ATOM    277  HA  VAL A  19      21.161  -7.455 -22.245  1.00  0.00           H  
ATOM    278  HB  VAL A  19      18.552  -8.344 -20.960  1.00  0.00           H  
ATOM    279 HG11 VAL A  19      18.123  -6.711 -22.730  1.00  0.00           H  
ATOM    280 HG12 VAL A  19      17.694  -8.325 -23.289  1.00  0.00           H  
ATOM    281 HG13 VAL A  19      19.214  -7.582 -23.836  1.00  0.00           H  
ATOM    282 HG21 VAL A  19      18.745 -10.302 -22.469  1.00  0.00           H  
ATOM    283 HG22 VAL A  19      20.353  -9.743 -22.992  1.00  0.00           H  
ATOM    284 HG23 VAL A  19      20.078 -10.255 -21.318  1.00  0.00           H  
ATOM    285  N   VAL A  20      20.370  -5.123 -21.943  1.00  0.00           N  
ATOM    286  CA  VAL A  20      19.930  -3.727 -21.825  1.00  0.00           C  
ATOM    287  C   VAL A  20      18.433  -3.645 -22.118  1.00  0.00           C  
ATOM    288  O   VAL A  20      17.986  -3.953 -23.223  1.00  0.00           O  
ATOM    289  CB  VAL A  20      20.732  -2.794 -22.750  1.00  0.00           C  
ATOM    290  CG1 VAL A  20      20.291  -1.335 -22.590  1.00  0.00           C  
ATOM    291  CG2 VAL A  20      22.233  -2.863 -22.435  1.00  0.00           C  
ATOM    292  H   VAL A  20      20.842  -5.405 -22.791  1.00  0.00           H  
ATOM    293  HA  VAL A  20      20.098  -3.399 -20.800  1.00  0.00           H  
ATOM    294  HB  VAL A  20      20.584  -3.094 -23.788  1.00  0.00           H  
ATOM    295 HG11 VAL A  20      20.905  -0.689 -23.217  1.00  0.00           H  
ATOM    296 HG12 VAL A  20      20.397  -1.028 -21.549  1.00  0.00           H  
ATOM    297 HG13 VAL A  20      19.252  -1.218 -22.899  1.00  0.00           H  
ATOM    298 HG21 VAL A  20      22.779  -2.175 -23.080  1.00  0.00           H  
ATOM    299 HG22 VAL A  20      22.408  -2.592 -21.394  1.00  0.00           H  
ATOM    300 HG23 VAL A  20      22.614  -3.869 -22.608  1.00  0.00           H  
ATOM    301  N   VAL A  21      17.665  -3.218 -21.122  1.00  0.00           N  
ATOM    302  CA  VAL A  21      16.212  -3.041 -21.186  1.00  0.00           C  
ATOM    303  C   VAL A  21      15.839  -1.588 -20.878  1.00  0.00           C  
ATOM    304  O   VAL A  21      16.582  -0.907 -20.167  1.00  0.00           O  
ATOM    305  CB  VAL A  21      15.477  -4.019 -20.245  1.00  0.00           C  
ATOM    306  CG1 VAL A  21      15.735  -5.475 -20.654  1.00  0.00           C  
ATOM    307  CG2 VAL A  21      15.850  -3.857 -18.767  1.00  0.00           C  
ATOM    308  H   VAL A  21      18.114  -2.974 -20.252  1.00  0.00           H  
ATOM    309  HA  VAL A  21      15.887  -3.266 -22.202  1.00  0.00           H  
ATOM    310  HB  VAL A  21      14.407  -3.838 -20.341  1.00  0.00           H  
ATOM    311 HG11 VAL A  21      15.490  -5.613 -21.707  1.00  0.00           H  
ATOM    312 HG12 VAL A  21      15.113  -6.141 -20.056  1.00  0.00           H  
ATOM    313 HG13 VAL A  21      16.782  -5.734 -20.495  1.00  0.00           H  
ATOM    314 HG21 VAL A  21      15.637  -2.839 -18.439  1.00  0.00           H  
ATOM    315 HG22 VAL A  21      16.907  -4.076 -18.615  1.00  0.00           H  
ATOM    316 HG23 VAL A  21      15.256  -4.541 -18.161  1.00  0.00           H  
ATOM    317  N   PRO A  22      14.700  -1.077 -21.376  1.00  0.00           N  
ATOM    318  CA  PRO A  22      14.201   0.236 -20.975  1.00  0.00           C  
ATOM    319  C   PRO A  22      13.997   0.329 -19.458  1.00  0.00           C  
ATOM    320  O   PRO A  22      13.617  -0.647 -18.809  1.00  0.00           O  
ATOM    321  CB  PRO A  22      12.885   0.432 -21.732  1.00  0.00           C  
ATOM    322  CG  PRO A  22      13.023  -0.500 -22.935  1.00  0.00           C  
ATOM    323  CD  PRO A  22      13.825  -1.670 -22.373  1.00  0.00           C  
ATOM    324  HA  PRO A  22      14.915   0.995 -21.294  1.00  0.00           H  
ATOM    325  HB2 PRO A  22      12.747   1.470 -22.038  1.00  0.00           H  
ATOM    326  HB3 PRO A  22      12.045   0.104 -21.119  1.00  0.00           H  
ATOM    327  HG2 PRO A  22      13.598  -0.004 -23.717  1.00  0.00           H  
ATOM    328  HG3 PRO A  22      12.052  -0.819 -23.314  1.00  0.00           H  
ATOM    329  HD2 PRO A  22      14.385  -2.148 -23.177  1.00  0.00           H  
ATOM    330  HD3 PRO A  22      13.156  -2.384 -21.893  1.00  0.00           H  
ATOM    331  N   PHE A  23      14.231   1.508 -18.887  1.00  0.00           N  
ATOM    332  CA  PHE A  23      14.011   1.765 -17.470  1.00  0.00           C  
ATOM    333  C   PHE A  23      12.515   1.701 -17.133  1.00  0.00           C  
ATOM    334  O   PHE A  23      11.729   2.521 -17.610  1.00  0.00           O  
ATOM    335  CB  PHE A  23      14.605   3.132 -17.103  1.00  0.00           C  
ATOM    336  CG  PHE A  23      14.466   3.485 -15.637  1.00  0.00           C  
ATOM    337  CD1 PHE A  23      13.454   4.359 -15.199  1.00  0.00           C  
ATOM    338  CD2 PHE A  23      15.360   2.934 -14.704  1.00  0.00           C  
ATOM    339  CE1 PHE A  23      13.343   4.670 -13.831  1.00  0.00           C  
ATOM    340  CE2 PHE A  23      15.224   3.215 -13.334  1.00  0.00           C  
ATOM    341  CZ  PHE A  23      14.216   4.089 -12.898  1.00  0.00           C  
ATOM    342  H   PHE A  23      14.534   2.277 -19.468  1.00  0.00           H  
ATOM    343  HA  PHE A  23      14.528   0.996 -16.897  1.00  0.00           H  
ATOM    344  HB2 PHE A  23      14.106   3.897 -17.700  1.00  0.00           H  
ATOM    345  HB3 PHE A  23      15.663   3.141 -17.364  1.00  0.00           H  
ATOM    346  HD1 PHE A  23      12.774   4.794 -15.916  1.00  0.00           H  
ATOM    347  HD2 PHE A  23      16.164   2.301 -15.051  1.00  0.00           H  
ATOM    348  HE1 PHE A  23      12.595   5.370 -13.489  1.00  0.00           H  
ATOM    349  HE2 PHE A  23      15.913   2.783 -12.624  1.00  0.00           H  
ATOM    350  HZ  PHE A  23      14.135   4.336 -11.850  1.00  0.00           H  
ATOM    351  N   ASP A  24      12.125   0.757 -16.273  1.00  0.00           N  
ATOM    352  CA  ASP A  24      10.754   0.647 -15.776  1.00  0.00           C  
ATOM    353  C   ASP A  24      10.568   1.440 -14.475  1.00  0.00           C  
ATOM    354  O   ASP A  24      11.055   1.064 -13.407  1.00  0.00           O  
ATOM    355  CB  ASP A  24      10.338  -0.821 -15.610  1.00  0.00           C  
ATOM    356  CG  ASP A  24       8.917  -0.922 -15.039  1.00  0.00           C  
ATOM    357  OD1 ASP A  24       8.137   0.043 -15.222  1.00  0.00           O  
ATOM    358  OD2 ASP A  24       8.633  -1.904 -14.323  1.00  0.00           O1-
ATOM    359  H   ASP A  24      12.791   0.060 -15.972  1.00  0.00           H  
ATOM    360  HA  ASP A  24      10.080   1.069 -16.522  1.00  0.00           H  
ATOM    361  HB2 ASP A  24      11.036  -1.321 -14.939  1.00  0.00           H  
ATOM    362  HB3 ASP A  24      10.370  -1.317 -16.580  1.00  0.00           H  
ATOM    363  N   THR A  25       9.810   2.535 -14.555  1.00  0.00           N  
ATOM    364  CA  THR A  25       9.456   3.348 -13.382  1.00  0.00           C  
ATOM    365  C   THR A  25       8.436   2.663 -12.467  1.00  0.00           C  
ATOM    366  O   THR A  25       8.384   2.991 -11.278  1.00  0.00           O  
ATOM    367  CB  THR A  25       8.909   4.728 -13.778  1.00  0.00           C  
ATOM    368  CG2 THR A  25       9.925   5.630 -14.472  1.00  0.00           C  
ATOM    369  OG1 THR A  25       7.807   4.618 -14.641  1.00  0.00           O  
ATOM    370  H   THR A  25       9.381   2.732 -15.448  1.00  0.00           H  
ATOM    371  HA  THR A  25      10.358   3.509 -12.793  1.00  0.00           H  
ATOM    372  HB  THR A  25       8.576   5.239 -12.874  1.00  0.00           H  
ATOM    373  HG1 THR A  25       8.138   4.479 -15.531  1.00  0.00           H  
ATOM    374 HG21 THR A  25      10.615   6.023 -13.725  1.00  0.00           H  
ATOM    375 HG22 THR A  25      10.468   5.084 -15.243  1.00  0.00           H  
ATOM    376 HG23 THR A  25       9.415   6.479 -14.926  1.00  0.00           H  
ATOM    377  N   ALA A  26       7.637   1.715 -12.976  1.00  0.00           N  
ATOM    378  CA  ALA A  26       6.614   1.017 -12.201  1.00  0.00           C  
ATOM    379  C   ALA A  26       7.231   0.026 -11.202  1.00  0.00           C  
ATOM    380  O   ALA A  26       6.742  -0.097 -10.077  1.00  0.00           O  
ATOM    381  CB  ALA A  26       5.642   0.324 -13.163  1.00  0.00           C  
ATOM    382  H   ALA A  26       7.788   1.396 -13.923  1.00  0.00           H  
ATOM    383  HA  ALA A  26       6.053   1.754 -11.625  1.00  0.00           H  
ATOM    384  HB1 ALA A  26       4.810  -0.100 -12.601  1.00  0.00           H  
ATOM    385  HB2 ALA A  26       6.149  -0.481 -13.695  1.00  0.00           H  
ATOM    386  HB3 ALA A  26       5.257   1.043 -13.887  1.00  0.00           H  
ATOM    387  N   GLY A  27       8.337  -0.623 -11.578  1.00  0.00           N  
ATOM    388  CA  GLY A  27       9.112  -1.517 -10.717  1.00  0.00           C  
ATOM    389  C   GLY A  27       9.978  -0.818  -9.661  1.00  0.00           C  
ATOM    390  O   GLY A  27      10.518  -1.485  -8.775  1.00  0.00           O  
ATOM    391  H   GLY A  27       8.578  -0.604 -12.559  1.00  0.00           H  
ATOM    392  HA2 GLY A  27       8.433  -2.200 -10.207  1.00  0.00           H  
ATOM    393  HA3 GLY A  27       9.773  -2.106 -11.353  1.00  0.00           H  
ATOM    394  N   VAL A  28      10.113   0.515  -9.701  1.00  0.00           N  
ATOM    395  CA  VAL A  28      10.935   1.249  -8.727  1.00  0.00           C  
ATOM    396  C   VAL A  28      10.285   1.178  -7.349  1.00  0.00           C  
ATOM    397  O   VAL A  28       9.282   1.838  -7.061  1.00  0.00           O  
ATOM    398  CB  VAL A  28      11.207   2.706  -9.145  1.00  0.00           C  
ATOM    399  CG1 VAL A  28      12.075   3.439  -8.108  1.00  0.00           C  
ATOM    400  CG2 VAL A  28      11.962   2.762 -10.474  1.00  0.00           C  
ATOM    401  H   VAL A  28       9.649   1.022 -10.442  1.00  0.00           H  
ATOM    402  HA  VAL A  28      11.903   0.750  -8.672  1.00  0.00           H  
ATOM    403  HB  VAL A  28      10.262   3.239  -9.250  1.00  0.00           H  
ATOM    404 HG11 VAL A  28      13.015   2.907  -7.963  1.00  0.00           H  
ATOM    405 HG12 VAL A  28      11.552   3.515  -7.155  1.00  0.00           H  
ATOM    406 HG13 VAL A  28      12.290   4.448  -8.460  1.00  0.00           H  
ATOM    407 HG21 VAL A  28      12.934   2.277 -10.387  1.00  0.00           H  
ATOM    408 HG22 VAL A  28      11.389   2.249 -11.246  1.00  0.00           H  
ATOM    409 HG23 VAL A  28      12.094   3.800 -10.781  1.00  0.00           H  
ATOM    410  N   VAL A  29      10.899   0.400  -6.455  1.00  0.00           N  
ATOM    411  CA  VAL A  29      10.502   0.341  -5.048  1.00  0.00           C  
ATOM    412  C   VAL A  29      10.680   1.730  -4.448  1.00  0.00           C  
ATOM    413  O   VAL A  29      11.786   2.255  -4.397  1.00  0.00           O  
ATOM    414  CB  VAL A  29      11.307  -0.712  -4.261  1.00  0.00           C  
ATOM    415  CG1 VAL A  29      10.878  -0.748  -2.784  1.00  0.00           C  
ATOM    416  CG2 VAL A  29      11.093  -2.114  -4.843  1.00  0.00           C  
ATOM    417  H   VAL A  29      11.646  -0.193  -6.788  1.00  0.00           H  
ATOM    418  HA  VAL A  29       9.448   0.067  -5.008  1.00  0.00           H  
ATOM    419  HB  VAL A  29      12.369  -0.473  -4.310  1.00  0.00           H  
ATOM    420 HG11 VAL A  29      11.122   0.198  -2.300  1.00  0.00           H  
ATOM    421 HG12 VAL A  29       9.807  -0.940  -2.712  1.00  0.00           H  
ATOM    422 HG13 VAL A  29      11.424  -1.541  -2.271  1.00  0.00           H  
ATOM    423 HG21 VAL A  29      11.666  -2.848  -4.277  1.00  0.00           H  
ATOM    424 HG22 VAL A  29      11.439  -2.150  -5.876  1.00  0.00           H  
ATOM    425 HG23 VAL A  29      10.036  -2.381  -4.823  1.00  0.00           H  
ATOM    426  N   GLN A  30       9.584   2.320  -3.968  1.00  0.00           N  
ATOM    427  CA  GLN A  30       9.583   3.614  -3.283  1.00  0.00           C  
ATOM    428  C   GLN A  30       9.368   3.377  -1.782  1.00  0.00           C  
ATOM    429  O   GLN A  30       8.218   3.301  -1.330  1.00  0.00           O  
ATOM    430  CB  GLN A  30       8.533   4.542  -3.915  1.00  0.00           C  
ATOM    431  CG  GLN A  30       8.962   4.930  -5.338  1.00  0.00           C  
ATOM    432  CD  GLN A  30       7.976   5.845  -6.044  1.00  0.00           C  
ATOM    433  NE2 GLN A  30       7.496   5.481  -7.215  1.00  0.00           N  
ATOM    434  OE1 GLN A  30       7.582   6.887  -5.546  1.00  0.00           O  
ATOM    435  H   GLN A  30       8.699   1.881  -4.175  1.00  0.00           H  
ATOM    436  HA  GLN A  30      10.547   4.103  -3.421  1.00  0.00           H  
ATOM    437  HB2 GLN A  30       7.567   4.039  -3.948  1.00  0.00           H  
ATOM    438  HB3 GLN A  30       8.445   5.446  -3.312  1.00  0.00           H  
ATOM    439  HG2 GLN A  30       9.086   4.030  -5.940  1.00  0.00           H  
ATOM    440  HG3 GLN A  30       9.928   5.435  -5.305  1.00  0.00           H  
ATOM    441 HE21 GLN A  30       7.832   4.612  -7.604  1.00  0.00           H  
ATOM    442 HE22 GLN A  30       7.246   6.203  -7.875  1.00  0.00           H  
ATOM    443  N   PRO A  31      10.443   3.249  -0.975  1.00  0.00           N  
ATOM    444  CA  PRO A  31      10.332   2.869   0.431  1.00  0.00           C  
ATOM    445  C   PRO A  31       9.483   3.859   1.225  1.00  0.00           C  
ATOM    446  O   PRO A  31       8.742   3.447   2.112  1.00  0.00           O  
ATOM    447  CB  PRO A  31      11.767   2.817   0.974  1.00  0.00           C  
ATOM    448  CG  PRO A  31      12.623   2.625  -0.272  1.00  0.00           C  
ATOM    449  CD  PRO A  31      11.849   3.406  -1.323  1.00  0.00           C  
ATOM    450  HA  PRO A  31       9.884   1.878   0.493  1.00  0.00           H  
ATOM    451  HB2 PRO A  31      12.032   3.765   1.441  1.00  0.00           H  
ATOM    452  HB3 PRO A  31      11.899   1.997   1.680  1.00  0.00           H  
ATOM    453  HG2 PRO A  31      13.633   3.012  -0.141  1.00  0.00           H  
ATOM    454  HG3 PRO A  31      12.648   1.570  -0.546  1.00  0.00           H  
ATOM    455  HD2 PRO A  31      12.123   4.460  -1.279  1.00  0.00           H  
ATOM    456  HD3 PRO A  31      12.100   3.003  -2.304  1.00  0.00           H  
ATOM    457  N   ALA A  32       9.546   5.148   0.876  1.00  0.00           N  
ATOM    458  CA  ALA A  32       8.734   6.193   1.490  1.00  0.00           C  
ATOM    459  C   ALA A  32       7.228   5.932   1.312  1.00  0.00           C  
ATOM    460  O   ALA A  32       6.493   5.932   2.296  1.00  0.00           O  
ATOM    461  CB  ALA A  32       9.156   7.539   0.892  1.00  0.00           C  
ATOM    462  H   ALA A  32      10.186   5.417   0.143  1.00  0.00           H  
ATOM    463  HA  ALA A  32       8.935   6.216   2.561  1.00  0.00           H  
ATOM    464  HB1 ALA A  32       8.980   7.555  -0.183  1.00  0.00           H  
ATOM    465  HB2 ALA A  32       8.578   8.340   1.354  1.00  0.00           H  
ATOM    466  HB3 ALA A  32      10.213   7.721   1.086  1.00  0.00           H  
ATOM    467  N   LYS A  33       6.782   5.606   0.089  1.00  0.00           N  
ATOM    468  CA  LYS A  33       5.374   5.273  -0.191  1.00  0.00           C  
ATOM    469  C   LYS A  33       4.927   4.026   0.567  1.00  0.00           C  
ATOM    470  O   LYS A  33       3.845   4.009   1.148  1.00  0.00           O  
ATOM    471  CB  LYS A  33       5.144   5.070  -1.697  1.00  0.00           C  
ATOM    472  CG  LYS A  33       5.228   6.377  -2.496  1.00  0.00           C  
ATOM    473  CD  LYS A  33       4.871   6.127  -3.967  1.00  0.00           C  
ATOM    474  CE  LYS A  33       4.839   7.449  -4.743  1.00  0.00           C  
ATOM    475  NZ  LYS A  33       4.891   7.224  -6.208  1.00  0.00           N1+
ATOM    476  H   LYS A  33       7.448   5.562  -0.668  1.00  0.00           H  
ATOM    477  HA  LYS A  33       4.735   6.083   0.162  1.00  0.00           H  
ATOM    478  HB2 LYS A  33       5.865   4.353  -2.090  1.00  0.00           H  
ATOM    479  HB3 LYS A  33       4.147   4.654  -1.835  1.00  0.00           H  
ATOM    480  HG2 LYS A  33       6.237   6.785  -2.433  1.00  0.00           H  
ATOM    481  HG3 LYS A  33       4.527   7.098  -2.075  1.00  0.00           H  
ATOM    482  HD2 LYS A  33       5.615   5.457  -4.399  1.00  0.00           H  
ATOM    483  HD3 LYS A  33       3.893   5.651  -4.035  1.00  0.00           H  
ATOM    484  HE2 LYS A  33       5.708   8.039  -4.451  1.00  0.00           H  
ATOM    485  HE3 LYS A  33       3.944   8.006  -4.468  1.00  0.00           H  
ATOM    486  HZ1 LYS A  33       4.163   6.601  -6.528  1.00  0.00           H  
ATOM    487  HZ2 LYS A  33       5.793   6.821  -6.417  1.00  0.00           H  
ATOM    488  HZ3 LYS A  33       4.834   8.100  -6.707  1.00  0.00           H  
ATOM    489  N   LYS A  34       5.775   2.991   0.600  1.00  0.00           N  
ATOM    490  CA  LYS A  34       5.480   1.759   1.345  1.00  0.00           C  
ATOM    491  C   LYS A  34       5.352   2.030   2.848  1.00  0.00           C  
ATOM    492  O   LYS A  34       4.408   1.549   3.465  1.00  0.00           O  
ATOM    493  CB  LYS A  34       6.533   0.688   1.021  1.00  0.00           C  
ATOM    494  CG  LYS A  34       6.140  -0.687   1.590  1.00  0.00           C  
ATOM    495  CD  LYS A  34       7.153  -1.769   1.190  1.00  0.00           C  
ATOM    496  CE  LYS A  34       6.736  -3.134   1.758  1.00  0.00           C  
ATOM    497  NZ  LYS A  34       7.683  -4.214   1.368  1.00  0.00           N1+
ATOM    498  H   LYS A  34       6.635   3.071   0.076  1.00  0.00           H  
ATOM    499  HA  LYS A  34       4.504   1.396   1.022  1.00  0.00           H  
ATOM    500  HB2 LYS A  34       6.623   0.604  -0.062  1.00  0.00           H  
ATOM    501  HB3 LYS A  34       7.499   0.989   1.424  1.00  0.00           H  
ATOM    502  HG2 LYS A  34       6.094  -0.631   2.678  1.00  0.00           H  
ATOM    503  HG3 LYS A  34       5.156  -0.963   1.211  1.00  0.00           H  
ATOM    504  HD2 LYS A  34       7.201  -1.827   0.103  1.00  0.00           H  
ATOM    505  HD3 LYS A  34       8.136  -1.498   1.574  1.00  0.00           H  
ATOM    506  HE2 LYS A  34       5.737  -3.370   1.392  1.00  0.00           H  
ATOM    507  HE3 LYS A  34       6.680  -3.059   2.844  1.00  0.00           H  
ATOM    508  HZ1 LYS A  34       8.616  -4.030   1.711  1.00  0.00           H  
ATOM    509  HZ2 LYS A  34       7.730  -4.307   0.363  1.00  0.00           H  
ATOM    510  HZ3 LYS A  34       7.385  -5.104   1.740  1.00  0.00           H  
ATOM    511  N   ARG A  35       6.264   2.817   3.431  1.00  0.00           N  
ATOM    512  CA  ARG A  35       6.213   3.199   4.853  1.00  0.00           C  
ATOM    513  C   ARG A  35       4.961   4.010   5.185  1.00  0.00           C  
ATOM    514  O   ARG A  35       4.314   3.696   6.176  1.00  0.00           O  
ATOM    515  CB  ARG A  35       7.464   3.990   5.258  1.00  0.00           C  
ATOM    516  CG  ARG A  35       8.737   3.138   5.376  1.00  0.00           C  
ATOM    517  CD  ARG A  35       9.902   4.045   5.806  1.00  0.00           C  
ATOM    518  NE  ARG A  35      11.191   3.656   5.201  1.00  0.00           N  
ATOM    519  CZ  ARG A  35      12.275   4.417   5.158  1.00  0.00           C  
ATOM    520  NH1 ARG A  35      12.324   5.586   5.735  1.00  0.00           N1+
ATOM    521  NH2 ARG A  35      13.344   4.020   4.528  1.00  0.00           N  
ATOM    522  H   ARG A  35       7.005   3.191   2.855  1.00  0.00           H  
ATOM    523  HA  ARG A  35       6.146   2.301   5.468  1.00  0.00           H  
ATOM    524  HB2 ARG A  35       7.624   4.792   4.537  1.00  0.00           H  
ATOM    525  HB3 ARG A  35       7.279   4.448   6.229  1.00  0.00           H  
ATOM    526  HG2 ARG A  35       8.959   2.664   4.420  1.00  0.00           H  
ATOM    527  HG3 ARG A  35       8.594   2.356   6.121  1.00  0.00           H  
ATOM    528  HD2 ARG A  35       9.677   5.067   5.499  1.00  0.00           H  
ATOM    529  HD3 ARG A  35       9.979   4.028   6.893  1.00  0.00           H  
ATOM    530  HE  ARG A  35      11.242   2.748   4.762  1.00  0.00           H  
ATOM    531 HH11 ARG A  35      13.167   6.143   5.711  1.00  0.00           H  
ATOM    532 HH12 ARG A  35      11.529   5.914   6.265  1.00  0.00           H  
ATOM    533 HH21 ARG A  35      13.398   3.096   4.122  1.00  0.00           H  
ATOM    534 HH22 ARG A  35      14.169   4.603   4.523  1.00  0.00           H  
ATOM    535  N   ASP A  36       4.599   4.991   4.360  1.00  0.00           N  
ATOM    536  CA  ASP A  36       3.390   5.805   4.563  1.00  0.00           C  
ATOM    537  C   ASP A  36       2.116   4.946   4.536  1.00  0.00           C  
ATOM    538  O   ASP A  36       1.261   5.044   5.418  1.00  0.00           O  
ATOM    539  CB  ASP A  36       3.334   6.909   3.495  1.00  0.00           C  
ATOM    540  CG  ASP A  36       2.093   7.795   3.657  1.00  0.00           C  
ATOM    541  OD1 ASP A  36       1.860   8.297   4.773  1.00  0.00           O  
ATOM    542  OD2 ASP A  36       1.319   7.933   2.678  1.00  0.00           O1-
ATOM    543  H   ASP A  36       5.202   5.230   3.585  1.00  0.00           H  
ATOM    544  HA  ASP A  36       3.438   6.284   5.541  1.00  0.00           H  
ATOM    545  HB2 ASP A  36       4.225   7.532   3.581  1.00  0.00           H  
ATOM    546  HB3 ASP A  36       3.332   6.454   2.504  1.00  0.00           H  
ATOM    547  N   LEU A  37       2.018   4.021   3.575  1.00  0.00           N  
ATOM    548  CA  LEU A  37       0.890   3.096   3.502  1.00  0.00           C  
ATOM    549  C   LEU A  37       0.796   2.200   4.748  1.00  0.00           C  
ATOM    550  O   LEU A  37      -0.293   2.007   5.291  1.00  0.00           O  
ATOM    551  CB  LEU A  37       1.013   2.267   2.213  1.00  0.00           C  
ATOM    552  CG  LEU A  37      -0.176   1.320   1.984  1.00  0.00           C  
ATOM    553  CD1 LEU A  37      -1.494   2.073   1.785  1.00  0.00           C  
ATOM    554  CD2 LEU A  37       0.077   0.451   0.753  1.00  0.00           C  
ATOM    555  H   LEU A  37       2.726   3.994   2.856  1.00  0.00           H  
ATOM    556  HA  LEU A  37      -0.020   3.694   3.459  1.00  0.00           H  
ATOM    557  HB2 LEU A  37       1.096   2.945   1.363  1.00  0.00           H  
ATOM    558  HB3 LEU A  37       1.929   1.678   2.263  1.00  0.00           H  
ATOM    559  HG  LEU A  37      -0.278   0.652   2.839  1.00  0.00           H  
ATOM    560 HD11 LEU A  37      -2.290   1.372   1.531  1.00  0.00           H  
ATOM    561 HD12 LEU A  37      -1.774   2.590   2.703  1.00  0.00           H  
ATOM    562 HD13 LEU A  37      -1.390   2.797   0.978  1.00  0.00           H  
ATOM    563 HD21 LEU A  37       0.194   1.083  -0.127  1.00  0.00           H  
ATOM    564 HD22 LEU A  37      -0.760  -0.227   0.591  1.00  0.00           H  
ATOM    565 HD23 LEU A  37       0.988  -0.131   0.895  1.00  0.00           H  
ATOM    566  N   GLU A  38       1.921   1.662   5.218  1.00  0.00           N  
ATOM    567  CA  GLU A  38       1.960   0.845   6.434  1.00  0.00           C  
ATOM    568  C   GLU A  38       1.610   1.654   7.689  1.00  0.00           C  
ATOM    569  O   GLU A  38       0.875   1.162   8.549  1.00  0.00           O  
ATOM    570  CB  GLU A  38       3.334   0.169   6.574  1.00  0.00           C  
ATOM    571  CG  GLU A  38       3.540  -0.978   5.567  1.00  0.00           C  
ATOM    572  CD  GLU A  38       2.461  -2.061   5.705  1.00  0.00           C  
ATOM    573  OE1 GLU A  38       1.749  -2.339   4.702  1.00  0.00           O  
ATOM    574  OE2 GLU A  38       2.290  -2.563   6.836  1.00  0.00           O1-
ATOM    575  H   GLU A  38       2.785   1.846   4.729  1.00  0.00           H  
ATOM    576  HA  GLU A  38       1.196   0.070   6.363  1.00  0.00           H  
ATOM    577  HB2 GLU A  38       3.427  -0.236   7.582  1.00  0.00           H  
ATOM    578  HB3 GLU A  38       4.123   0.909   6.442  1.00  0.00           H  
ATOM    579  HG2 GLU A  38       4.521  -1.422   5.738  1.00  0.00           H  
ATOM    580  HG3 GLU A  38       3.528  -0.584   4.551  1.00  0.00           H  
ATOM    581  N   GLN A  39       2.053   2.909   7.778  1.00  0.00           N  
ATOM    582  CA  GLN A  39       1.685   3.793   8.881  1.00  0.00           C  
ATOM    583  C   GLN A  39       0.175   4.062   8.893  1.00  0.00           C  
ATOM    584  O   GLN A  39      -0.482   3.823   9.905  1.00  0.00           O  
ATOM    585  CB  GLN A  39       2.509   5.088   8.811  1.00  0.00           C  
ATOM    586  CG  GLN A  39       2.310   5.957  10.062  1.00  0.00           C  
ATOM    587  CD  GLN A  39       2.698   5.245  11.357  1.00  0.00           C  
ATOM    588  NE2 GLN A  39       1.936   5.404  12.414  1.00  0.00           N  
ATOM    589  OE1 GLN A  39       3.663   4.491  11.433  1.00  0.00           O  
ATOM    590  H   GLN A  39       2.656   3.272   7.054  1.00  0.00           H  
ATOM    591  HA  GLN A  39       1.929   3.279   9.811  1.00  0.00           H  
ATOM    592  HB2 GLN A  39       2.221   5.662   7.930  1.00  0.00           H  
ATOM    593  HB3 GLN A  39       3.567   4.839   8.722  1.00  0.00           H  
ATOM    594  HG2 GLN A  39       2.919   6.857   9.971  1.00  0.00           H  
ATOM    595  HG3 GLN A  39       1.269   6.275  10.122  1.00  0.00           H  
ATOM    596 HE21 GLN A  39       2.225   4.983  13.286  1.00  0.00           H  
ATOM    597 HE22 GLN A  39       1.033   5.850  12.350  1.00  0.00           H  
ATOM    598  N   LYS A  40      -0.414   4.412   7.743  1.00  0.00           N  
ATOM    599  CA  LYS A  40      -1.869   4.608   7.611  1.00  0.00           C  
ATOM    600  C   LYS A  40      -2.669   3.370   8.015  1.00  0.00           C  
ATOM    601  O   LYS A  40      -3.706   3.490   8.671  1.00  0.00           O  
ATOM    602  CB  LYS A  40      -2.200   5.011   6.167  1.00  0.00           C  
ATOM    603  CG  LYS A  40      -1.838   6.477   5.906  1.00  0.00           C  
ATOM    604  CD  LYS A  40      -1.957   6.822   4.419  1.00  0.00           C  
ATOM    605  CE  LYS A  40      -1.638   8.309   4.241  1.00  0.00           C  
ATOM    606  NZ  LYS A  40      -1.288   8.642   2.843  1.00  0.00           N1+
ATOM    607  H   LYS A  40       0.180   4.607   6.950  1.00  0.00           H  
ATOM    608  HA  LYS A  40      -2.173   5.405   8.289  1.00  0.00           H  
ATOM    609  HB2 LYS A  40      -1.661   4.364   5.475  1.00  0.00           H  
ATOM    610  HB3 LYS A  40      -3.269   4.889   5.993  1.00  0.00           H  
ATOM    611  HG2 LYS A  40      -0.813   6.666   6.225  1.00  0.00           H  
ATOM    612  HG3 LYS A  40      -2.504   7.117   6.485  1.00  0.00           H  
ATOM    613  HD2 LYS A  40      -2.962   6.606   4.056  1.00  0.00           H  
ATOM    614  HD3 LYS A  40      -1.227   6.226   3.870  1.00  0.00           H  
ATOM    615  HE2 LYS A  40      -0.775   8.543   4.865  1.00  0.00           H  
ATOM    616  HE3 LYS A  40      -2.480   8.906   4.591  1.00  0.00           H  
ATOM    617  HZ1 LYS A  40      -1.960   8.310   2.166  1.00  0.00           H  
ATOM    618  HZ2 LYS A  40      -1.127   9.634   2.746  1.00  0.00           H  
ATOM    619  HZ3 LYS A  40      -0.381   8.242   2.652  1.00  0.00           H  
ATOM    620  N   LYS A  41      -2.199   2.165   7.666  1.00  0.00           N  
ATOM    621  CA  LYS A  41      -2.836   0.908   8.099  1.00  0.00           C  
ATOM    622  C   LYS A  41      -2.794   0.741   9.618  1.00  0.00           C  
ATOM    623  O   LYS A  41      -3.802   0.341  10.207  1.00  0.00           O  
ATOM    624  CB  LYS A  41      -2.158  -0.296   7.437  1.00  0.00           C  
ATOM    625  CG  LYS A  41      -2.486  -0.460   5.947  1.00  0.00           C  
ATOM    626  CD  LYS A  41      -1.629  -1.612   5.412  1.00  0.00           C  
ATOM    627  CE  LYS A  41      -1.725  -1.790   3.899  1.00  0.00           C  
ATOM    628  NZ  LYS A  41      -0.687  -2.754   3.458  1.00  0.00           N1+
ATOM    629  H   LYS A  41      -1.361   2.137   7.104  1.00  0.00           H  
ATOM    630  HA  LYS A  41      -3.889   0.925   7.818  1.00  0.00           H  
ATOM    631  HB2 LYS A  41      -2.479  -1.203   7.951  1.00  0.00           H  
ATOM    632  HB3 LYS A  41      -1.079  -0.208   7.567  1.00  0.00           H  
ATOM    633  HG2 LYS A  41      -2.258   0.456   5.402  1.00  0.00           H  
ATOM    634  HG3 LYS A  41      -3.543  -0.694   5.822  1.00  0.00           H  
ATOM    635  HD2 LYS A  41      -1.915  -2.539   5.908  1.00  0.00           H  
ATOM    636  HD3 LYS A  41      -0.588  -1.402   5.661  1.00  0.00           H  
ATOM    637  HE2 LYS A  41      -1.551  -0.821   3.430  1.00  0.00           H  
ATOM    638  HE3 LYS A  41      -2.723  -2.134   3.627  1.00  0.00           H  
ATOM    639  HZ1 LYS A  41      -0.861  -3.684   3.812  1.00  0.00           H  
ATOM    640  HZ2 LYS A  41      -0.584  -2.781   2.454  1.00  0.00           H  
ATOM    641  HZ3 LYS A  41       0.209  -2.501   3.848  1.00  0.00           H  
ATOM    642  N   ARG A  42      -1.661   1.053  10.256  1.00  0.00           N  
ATOM    643  CA  ARG A  42      -1.506   0.996  11.720  1.00  0.00           C  
ATOM    644  C   ARG A  42      -2.445   1.980  12.409  1.00  0.00           C  
ATOM    645  O   ARG A  42      -3.180   1.569  13.308  1.00  0.00           O  
ATOM    646  CB  ARG A  42      -0.049   1.272  12.117  1.00  0.00           C  
ATOM    647  CG  ARG A  42       0.886   0.123  11.721  1.00  0.00           C  
ATOM    648  CD  ARG A  42       2.340   0.549  11.934  1.00  0.00           C  
ATOM    649  NE  ARG A  42       3.274  -0.510  11.514  1.00  0.00           N  
ATOM    650  CZ  ARG A  42       4.561  -0.563  11.804  1.00  0.00           C  
ATOM    651  NH1 ARG A  42       5.152   0.372  12.496  1.00  0.00           N1+
ATOM    652  NH2 ARG A  42       5.285  -1.565  11.390  1.00  0.00           N  
ATOM    653  H   ARG A  42      -0.890   1.398   9.703  1.00  0.00           H  
ATOM    654  HA  ARG A  42      -1.789   0.005  12.076  1.00  0.00           H  
ATOM    655  HB2 ARG A  42       0.007   1.405  13.197  1.00  0.00           H  
ATOM    656  HB3 ARG A  42       0.290   2.198  11.652  1.00  0.00           H  
ATOM    657  HG2 ARG A  42       0.740  -0.146  10.675  1.00  0.00           H  
ATOM    658  HG3 ARG A  42       0.666  -0.749  12.337  1.00  0.00           H  
ATOM    659  HD2 ARG A  42       2.531   1.448  11.348  1.00  0.00           H  
ATOM    660  HD3 ARG A  42       2.487   0.782  12.988  1.00  0.00           H  
ATOM    661  HE  ARG A  42       2.912  -1.212  10.884  1.00  0.00           H  
ATOM    662 HH11 ARG A  42       6.144   0.337  12.683  1.00  0.00           H  
ATOM    663 HH12 ARG A  42       4.633   1.210  12.716  1.00  0.00           H  
ATOM    664 HH21 ARG A  42       6.267  -1.609  11.620  1.00  0.00           H  
ATOM    665 HH22 ARG A  42       4.870  -2.286  10.818  1.00  0.00           H  
ATOM    666  N   ASP A  43      -2.499   3.217  11.933  1.00  0.00           N  
ATOM    667  CA  ASP A  43      -3.361   4.260  12.493  1.00  0.00           C  
ATOM    668  C   ASP A  43      -4.844   3.884  12.353  1.00  0.00           C  
ATOM    669  O   ASP A  43      -5.624   3.981  13.307  1.00  0.00           O  
ATOM    670  CB  ASP A  43      -3.079   5.596  11.791  1.00  0.00           C  
ATOM    671  CG  ASP A  43      -1.643   6.106  11.969  1.00  0.00           C  
ATOM    672  OD1 ASP A  43      -0.924   5.604  12.863  1.00  0.00           O  
ATOM    673  OD2 ASP A  43      -1.261   6.988  11.177  1.00  0.00           O1-
ATOM    674  H   ASP A  43      -1.799   3.502  11.263  1.00  0.00           H  
ATOM    675  HA  ASP A  43      -3.136   4.381  13.553  1.00  0.00           H  
ATOM    676  HB2 ASP A  43      -3.289   5.489  10.727  1.00  0.00           H  
ATOM    677  HB3 ASP A  43      -3.760   6.347  12.192  1.00  0.00           H  
ATOM    678  N   LEU A  44      -5.241   3.350  11.191  1.00  0.00           N  
ATOM    679  CA  LEU A  44      -6.600   2.859  10.972  1.00  0.00           C  
ATOM    680  C   LEU A  44      -6.944   1.697  11.916  1.00  0.00           C  
ATOM    681  O   LEU A  44      -8.037   1.669  12.489  1.00  0.00           O  
ATOM    682  CB  LEU A  44      -6.763   2.457   9.496  1.00  0.00           C  
ATOM    683  CG  LEU A  44      -8.187   1.997   9.134  1.00  0.00           C  
ATOM    684  CD1 LEU A  44      -9.219   3.117   9.296  1.00  0.00           C  
ATOM    685  CD2 LEU A  44      -8.232   1.501   7.691  1.00  0.00           C  
ATOM    686  H   LEU A  44      -4.581   3.332  10.427  1.00  0.00           H  
ATOM    687  HA  LEU A  44      -7.282   3.679  11.196  1.00  0.00           H  
ATOM    688  HB2 LEU A  44      -6.497   3.308   8.869  1.00  0.00           H  
ATOM    689  HB3 LEU A  44      -6.064   1.650   9.275  1.00  0.00           H  
ATOM    690  HG  LEU A  44      -8.478   1.162   9.772  1.00  0.00           H  
ATOM    691 HD11 LEU A  44      -8.901   3.991   8.728  1.00  0.00           H  
ATOM    692 HD12 LEU A  44      -9.318   3.388  10.347  1.00  0.00           H  
ATOM    693 HD13 LEU A  44     -10.191   2.793   8.925  1.00  0.00           H  
ATOM    694 HD21 LEU A  44      -9.234   1.160   7.431  1.00  0.00           H  
ATOM    695 HD22 LEU A  44      -7.526   0.681   7.558  1.00  0.00           H  
ATOM    696 HD23 LEU A  44      -7.951   2.310   7.016  1.00  0.00           H  
ATOM    697  N   ALA A  45      -6.030   0.743  12.105  1.00  0.00           N  
ATOM    698  CA  ALA A  45      -6.228  -0.380  13.017  1.00  0.00           C  
ATOM    699  C   ALA A  45      -6.359   0.088  14.476  1.00  0.00           C  
ATOM    700  O   ALA A  45      -7.246  -0.377  15.199  1.00  0.00           O  
ATOM    701  CB  ALA A  45      -5.074  -1.373  12.840  1.00  0.00           C  
ATOM    702  H   ALA A  45      -5.153   0.813  11.609  1.00  0.00           H  
ATOM    703  HA  ALA A  45      -7.156  -0.885  12.749  1.00  0.00           H  
ATOM    704  HB1 ALA A  45      -4.126  -0.902  13.103  1.00  0.00           H  
ATOM    705  HB2 ALA A  45      -5.025  -1.701  11.802  1.00  0.00           H  
ATOM    706  HB3 ALA A  45      -5.230  -2.242  13.479  1.00  0.00           H  
ATOM    707  N   GLN A  46      -5.532   1.046  14.901  1.00  0.00           N  
ATOM    708  CA  GLN A  46      -5.622   1.657  16.227  1.00  0.00           C  
ATOM    709  C   GLN A  46      -6.956   2.382  16.422  1.00  0.00           C  
ATOM    710  O   GLN A  46      -7.645   2.152  17.420  1.00  0.00           O  
ATOM    711  CB  GLN A  46      -4.457   2.629  16.432  1.00  0.00           C  
ATOM    712  CG  GLN A  46      -3.112   1.919  16.651  1.00  0.00           C  
ATOM    713  CD  GLN A  46      -1.983   2.919  16.882  1.00  0.00           C  
ATOM    714  NE2 GLN A  46      -0.801   2.478  17.248  1.00  0.00           N  
ATOM    715  OE1 GLN A  46      -2.153   4.117  16.787  1.00  0.00           O  
ATOM    716  H   GLN A  46      -4.824   1.389  14.268  1.00  0.00           H  
ATOM    717  HA  GLN A  46      -5.562   0.878  16.988  1.00  0.00           H  
ATOM    718  HB2 GLN A  46      -4.383   3.297  15.574  1.00  0.00           H  
ATOM    719  HB3 GLN A  46      -4.665   3.233  17.315  1.00  0.00           H  
ATOM    720  HG2 GLN A  46      -2.859   1.298  15.791  1.00  0.00           H  
ATOM    721  HG3 GLN A  46      -3.185   1.275  17.527  1.00  0.00           H  
ATOM    722 HE21 GLN A  46      -0.580   1.495  17.314  1.00  0.00           H  
ATOM    723 HE22 GLN A  46      -0.112   3.206  17.370  1.00  0.00           H  
ATOM    724  N   ARG A  47      -7.387   3.179  15.439  1.00  0.00           N  
ATOM    725  CA  ARG A  47      -8.667   3.895  15.486  1.00  0.00           C  
ATOM    726  C   ARG A  47      -9.855   2.937  15.561  1.00  0.00           C  
ATOM    727  O   ARG A  47     -10.753   3.142  16.377  1.00  0.00           O  
ATOM    728  CB  ARG A  47      -8.732   4.846  14.284  1.00  0.00           C  
ATOM    729  CG  ARG A  47      -9.922   5.812  14.363  1.00  0.00           C  
ATOM    730  CD  ARG A  47      -9.811   6.857  13.247  1.00  0.00           C  
ATOM    731  NE  ARG A  47     -11.013   7.710  13.165  1.00  0.00           N  
ATOM    732  CZ  ARG A  47     -11.297   8.554  12.185  1.00  0.00           C  
ATOM    733  NH1 ARG A  47     -10.490   8.746  11.179  1.00  0.00           N1+
ATOM    734  NH2 ARG A  47     -12.409   9.233  12.196  1.00  0.00           N  
ATOM    735  H   ARG A  47      -6.754   3.365  14.674  1.00  0.00           H  
ATOM    736  HA  ARG A  47      -8.684   4.490  16.400  1.00  0.00           H  
ATOM    737  HB2 ARG A  47      -7.815   5.435  14.263  1.00  0.00           H  
ATOM    738  HB3 ARG A  47      -8.787   4.270  13.360  1.00  0.00           H  
ATOM    739  HG2 ARG A  47      -9.925   6.317  15.328  1.00  0.00           H  
ATOM    740  HG3 ARG A  47     -10.849   5.250  14.245  1.00  0.00           H  
ATOM    741  HD2 ARG A  47      -9.674   6.337  12.298  1.00  0.00           H  
ATOM    742  HD3 ARG A  47      -8.934   7.477  13.431  1.00  0.00           H  
ATOM    743  HE  ARG A  47     -11.669   7.666  13.932  1.00  0.00           H  
ATOM    744 HH11 ARG A  47      -9.582   8.303  11.177  1.00  0.00           H  
ATOM    745 HH12 ARG A  47     -10.709   9.423  10.463  1.00  0.00           H  
ATOM    746 HH21 ARG A  47     -12.595   9.898  11.458  1.00  0.00           H  
ATOM    747 HH22 ARG A  47     -13.058   9.170  12.968  1.00  0.00           H  
ATOM    748  N   LYS A  48      -9.843   1.848  14.783  1.00  0.00           N  
ATOM    749  CA  LYS A  48     -10.871   0.793  14.851  1.00  0.00           C  
ATOM    750  C   LYS A  48     -10.925   0.136  16.233  1.00  0.00           C  
ATOM    751  O   LYS A  48     -12.014  -0.031  16.783  1.00  0.00           O  
ATOM    752  CB  LYS A  48     -10.627  -0.260  13.757  1.00  0.00           C  
ATOM    753  CG  LYS A  48     -11.051   0.228  12.361  1.00  0.00           C  
ATOM    754  CD  LYS A  48     -10.797  -0.855  11.301  1.00  0.00           C  
ATOM    755  CE  LYS A  48     -11.277  -0.386   9.919  1.00  0.00           C  
ATOM    756  NZ  LYS A  48     -11.156  -1.450   8.887  1.00  0.00           N1+
ATOM    757  H   LYS A  48      -9.084   1.758  14.123  1.00  0.00           H  
ATOM    758  HA  LYS A  48     -11.852   1.241  14.695  1.00  0.00           H  
ATOM    759  HB2 LYS A  48      -9.574  -0.540  13.745  1.00  0.00           H  
ATOM    760  HB3 LYS A  48     -11.212  -1.149  13.993  1.00  0.00           H  
ATOM    761  HG2 LYS A  48     -10.504   1.132  12.095  1.00  0.00           H  
ATOM    762  HG3 LYS A  48     -12.115   0.464  12.380  1.00  0.00           H  
ATOM    763  HD2 LYS A  48      -9.729  -1.071  11.261  1.00  0.00           H  
ATOM    764  HD3 LYS A  48     -11.333  -1.761  11.584  1.00  0.00           H  
ATOM    765  HE2 LYS A  48     -10.692   0.486   9.627  1.00  0.00           H  
ATOM    766  HE3 LYS A  48     -12.318  -0.072  10.000  1.00  0.00           H  
ATOM    767  HZ1 LYS A  48     -11.708  -2.261   9.127  1.00  0.00           H  
ATOM    768  HZ2 LYS A  48     -10.195  -1.741   8.772  1.00  0.00           H  
ATOM    769  HZ3 LYS A  48     -11.483  -1.118   7.991  1.00  0.00           H  
ATOM    770  N   ARG A  49      -9.769  -0.184  16.827  1.00  0.00           N  
ATOM    771  CA  ARG A  49      -9.688  -0.728  18.195  1.00  0.00           C  
ATOM    772  C   ARG A  49     -10.264   0.247  19.220  1.00  0.00           C  
ATOM    773  O   ARG A  49     -11.047  -0.170  20.069  1.00  0.00           O  
ATOM    774  CB  ARG A  49      -8.235  -1.082  18.548  1.00  0.00           C  
ATOM    775  CG  ARG A  49      -7.735  -2.344  17.830  1.00  0.00           C  
ATOM    776  CD  ARG A  49      -6.237  -2.533  18.099  1.00  0.00           C  
ATOM    777  NE  ARG A  49      -5.698  -3.723  17.415  1.00  0.00           N  
ATOM    778  CZ  ARG A  49      -4.463  -4.192  17.512  1.00  0.00           C  
ATOM    779  NH1 ARG A  49      -3.561  -3.632  18.271  1.00  0.00           N1+
ATOM    780  NH2 ARG A  49      -4.103  -5.250  16.842  1.00  0.00           N  
ATOM    781  H   ARG A  49      -8.914  -0.019  16.314  1.00  0.00           H  
ATOM    782  HA  ARG A  49     -10.301  -1.627  18.262  1.00  0.00           H  
ATOM    783  HB2 ARG A  49      -7.586  -0.242  18.301  1.00  0.00           H  
ATOM    784  HB3 ARG A  49      -8.165  -1.254  19.622  1.00  0.00           H  
ATOM    785  HG2 ARG A  49      -8.284  -3.209  18.202  1.00  0.00           H  
ATOM    786  HG3 ARG A  49      -7.903  -2.261  16.756  1.00  0.00           H  
ATOM    787  HD2 ARG A  49      -5.706  -1.650  17.744  1.00  0.00           H  
ATOM    788  HD3 ARG A  49      -6.083  -2.629  19.174  1.00  0.00           H  
ATOM    789  HE  ARG A  49      -6.320  -4.221  16.795  1.00  0.00           H  
ATOM    790 HH11 ARG A  49      -3.787  -2.793  18.786  1.00  0.00           H  
ATOM    791 HH12 ARG A  49      -2.634  -4.028  18.335  1.00  0.00           H  
ATOM    792 HH21 ARG A  49      -4.759  -5.750  16.260  1.00  0.00           H  
ATOM    793 HH22 ARG A  49      -3.165  -5.615  16.930  1.00  0.00           H  
ATOM    794  N   HIS A  50      -9.927   1.532  19.120  1.00  0.00           N  
ATOM    795  CA  HIS A  50     -10.438   2.565  20.027  1.00  0.00           C  
ATOM    796  C   HIS A  50     -11.960   2.701  19.958  1.00  0.00           C  
ATOM    797  O   HIS A  50     -12.639   2.669  20.983  1.00  0.00           O  
ATOM    798  CB  HIS A  50      -9.772   3.904  19.707  1.00  0.00           C  
ATOM    799  CG  HIS A  50     -10.140   4.956  20.716  1.00  0.00           C  
ATOM    800  CD2 HIS A  50     -10.549   6.229  20.449  1.00  0.00           C  
ATOM    801  ND1 HIS A  50      -9.982   4.808  22.091  1.00  0.00           N  
ATOM    802  CE1 HIS A  50     -10.252   6.005  22.625  1.00  0.00           C  
ATOM    803  NE2 HIS A  50     -10.595   6.881  21.663  1.00  0.00           N  
ATOM    804  H   HIS A  50      -9.246   1.798  18.423  1.00  0.00           H  
ATOM    805  HA  HIS A  50     -10.189   2.300  21.054  1.00  0.00           H  
ATOM    806  HB2 HIS A  50     -10.059   4.240  18.711  1.00  0.00           H  
ATOM    807  HB3 HIS A  50      -8.689   3.781  19.728  1.00  0.00           H  
ATOM    808  HD2 HIS A  50     -10.660   6.666  19.467  1.00  0.00           H  
ATOM    809  HE1 HIS A  50     -10.119   6.246  23.670  1.00  0.00           H  
ATOM    810  HE2 HIS A  50     -10.599   7.882  21.792  1.00  0.00           H  
ATOM    811  N   ILE A  51     -12.513   2.776  18.745  1.00  0.00           N  
ATOM    812  CA  ILE A  51     -13.963   2.864  18.535  1.00  0.00           C  
ATOM    813  C   ILE A  51     -14.663   1.620  19.095  1.00  0.00           C  
ATOM    814  O   ILE A  51     -15.678   1.748  19.775  1.00  0.00           O  
ATOM    815  CB  ILE A  51     -14.274   3.082  17.038  1.00  0.00           C  
ATOM    816  CG1 ILE A  51     -13.781   4.479  16.593  1.00  0.00           C  
ATOM    817  CG2 ILE A  51     -15.785   2.945  16.760  1.00  0.00           C  
ATOM    818  CD1 ILE A  51     -13.742   4.661  15.071  1.00  0.00           C  
ATOM    819  H   ILE A  51     -11.902   2.807  17.940  1.00  0.00           H  
ATOM    820  HA  ILE A  51     -14.346   3.718  19.093  1.00  0.00           H  
ATOM    821  HB  ILE A  51     -13.749   2.320  16.462  1.00  0.00           H  
ATOM    822 HG12 ILE A  51     -14.423   5.246  17.026  1.00  0.00           H  
ATOM    823 HG13 ILE A  51     -12.771   4.655  16.964  1.00  0.00           H  
ATOM    824 HG21 ILE A  51     -16.124   1.933  16.976  1.00  0.00           H  
ATOM    825 HG22 ILE A  51     -16.343   3.653  17.373  1.00  0.00           H  
ATOM    826 HG23 ILE A  51     -16.000   3.135  15.708  1.00  0.00           H  
ATOM    827 HD11 ILE A  51     -13.134   3.877  14.619  1.00  0.00           H  
ATOM    828 HD12 ILE A  51     -14.747   4.633  14.650  1.00  0.00           H  
ATOM    829 HD13 ILE A  51     -13.301   5.630  14.838  1.00  0.00           H  
ATOM    830  N   SER A  52     -14.110   0.428  18.858  1.00  0.00           N  
ATOM    831  CA  SER A  52     -14.658  -0.821  19.400  1.00  0.00           C  
ATOM    832  C   SER A  52     -14.698  -0.815  20.933  1.00  0.00           C  
ATOM    833  O   SER A  52     -15.736  -1.112  21.526  1.00  0.00           O  
ATOM    834  CB  SER A  52     -13.843  -2.005  18.877  1.00  0.00           C  
ATOM    835  OG  SER A  52     -14.379  -3.208  19.381  1.00  0.00           O  
ATOM    836  H   SER A  52     -13.286   0.383  18.276  1.00  0.00           H  
ATOM    837  HA  SER A  52     -15.683  -0.939  19.049  1.00  0.00           H  
ATOM    838  HB2 SER A  52     -12.803  -1.911  19.189  1.00  0.00           H  
ATOM    839  HB3 SER A  52     -13.888  -2.017  17.788  1.00  0.00           H  
ATOM    840  HG  SER A  52     -14.077  -3.949  18.849  1.00  0.00           H  
ATOM    841  N   ARG A  53     -13.612  -0.378  21.588  1.00  0.00           N  
ATOM    842  CA  ARG A  53     -13.561  -0.237  23.053  1.00  0.00           C  
ATOM    843  C   ARG A  53     -14.619   0.736  23.567  1.00  0.00           C  
ATOM    844  O   ARG A  53     -15.354   0.383  24.484  1.00  0.00           O  
ATOM    845  CB  ARG A  53     -12.170   0.219  23.507  1.00  0.00           C  
ATOM    846  CG  ARG A  53     -11.107  -0.877  23.357  1.00  0.00           C  
ATOM    847  CD  ARG A  53      -9.739  -0.280  23.696  1.00  0.00           C  
ATOM    848  NE  ARG A  53      -8.638  -1.226  23.436  1.00  0.00           N  
ATOM    849  CZ  ARG A  53      -7.351  -0.926  23.467  1.00  0.00           C  
ATOM    850  NH1 ARG A  53      -6.925   0.279  23.729  1.00  0.00           N1+
ATOM    851  NH2 ARG A  53      -6.452  -1.844  23.244  1.00  0.00           N  
ATOM    852  H   ARG A  53     -12.798  -0.124  21.045  1.00  0.00           H  
ATOM    853  HA  ARG A  53     -13.794  -1.195  23.516  1.00  0.00           H  
ATOM    854  HB2 ARG A  53     -11.874   1.099  22.936  1.00  0.00           H  
ATOM    855  HB3 ARG A  53     -12.218   0.501  24.559  1.00  0.00           H  
ATOM    856  HG2 ARG A  53     -11.098  -1.259  22.337  1.00  0.00           H  
ATOM    857  HG3 ARG A  53     -11.330  -1.697  24.039  1.00  0.00           H  
ATOM    858  HD2 ARG A  53      -9.592   0.612  23.087  1.00  0.00           H  
ATOM    859  HD3 ARG A  53      -9.732   0.010  24.746  1.00  0.00           H  
ATOM    860  HE  ARG A  53      -8.889  -2.191  23.276  1.00  0.00           H  
ATOM    861 HH11 ARG A  53      -5.939   0.479  23.824  1.00  0.00           H  
ATOM    862 HH12 ARG A  53      -7.593   0.994  23.981  1.00  0.00           H  
ATOM    863 HH21 ARG A  53      -6.723  -2.816  23.205  1.00  0.00           H  
ATOM    864 HH22 ARG A  53      -5.478  -1.615  23.379  1.00  0.00           H  
ATOM    865  N   LYS A  54     -14.745   1.916  22.946  1.00  0.00           N  
ATOM    866  CA  LYS A  54     -15.778   2.898  23.313  1.00  0.00           C  
ATOM    867  C   LYS A  54     -17.187   2.320  23.177  1.00  0.00           C  
ATOM    868  O   LYS A  54     -17.985   2.450  24.096  1.00  0.00           O  
ATOM    869  CB  LYS A  54     -15.644   4.184  22.483  1.00  0.00           C  
ATOM    870  CG  LYS A  54     -14.524   5.101  22.997  1.00  0.00           C  
ATOM    871  CD  LYS A  54     -14.638   6.498  22.365  1.00  0.00           C  
ATOM    872  CE  LYS A  54     -13.686   7.479  23.061  1.00  0.00           C  
ATOM    873  NZ  LYS A  54     -13.914   8.885  22.632  1.00  0.00           N1+
ATOM    874  H   LYS A  54     -14.089   2.138  22.210  1.00  0.00           H  
ATOM    875  HA  LYS A  54     -15.675   3.146  24.369  1.00  0.00           H  
ATOM    876  HB2 LYS A  54     -15.478   3.944  21.433  1.00  0.00           H  
ATOM    877  HB3 LYS A  54     -16.586   4.727  22.560  1.00  0.00           H  
ATOM    878  HG2 LYS A  54     -14.617   5.199  24.078  1.00  0.00           H  
ATOM    879  HG3 LYS A  54     -13.551   4.667  22.764  1.00  0.00           H  
ATOM    880  HD2 LYS A  54     -14.405   6.437  21.302  1.00  0.00           H  
ATOM    881  HD3 LYS A  54     -15.660   6.857  22.487  1.00  0.00           H  
ATOM    882  HE2 LYS A  54     -13.849   7.401  24.136  1.00  0.00           H  
ATOM    883  HE3 LYS A  54     -12.659   7.171  22.864  1.00  0.00           H  
ATOM    884  HZ1 LYS A  54     -13.776   9.009  21.639  1.00  0.00           H  
ATOM    885  HZ2 LYS A  54     -13.305   9.518  23.132  1.00  0.00           H  
ATOM    886  HZ3 LYS A  54     -14.857   9.169  22.857  1.00  0.00           H  
ATOM    887  N   ARG A  55     -17.483   1.632  22.070  1.00  0.00           N  
ATOM    888  CA  ARG A  55     -18.793   0.991  21.856  1.00  0.00           C  
ATOM    889  C   ARG A  55     -19.092  -0.072  22.911  1.00  0.00           C  
ATOM    890  O   ARG A  55     -20.207  -0.121  23.420  1.00  0.00           O  
ATOM    891  CB  ARG A  55     -18.859   0.378  20.452  1.00  0.00           C  
ATOM    892  CG  ARG A  55     -18.994   1.447  19.359  1.00  0.00           C  
ATOM    893  CD  ARG A  55     -18.995   0.772  17.985  1.00  0.00           C  
ATOM    894  NE  ARG A  55     -19.119   1.758  16.896  1.00  0.00           N  
ATOM    895  CZ  ARG A  55     -19.255   1.484  15.610  1.00  0.00           C  
ATOM    896  NH1 ARG A  55     -19.284   0.258  15.162  1.00  0.00           N1+
ATOM    897  NH2 ARG A  55     -19.375   2.446  14.740  1.00  0.00           N  
ATOM    898  H   ARG A  55     -16.774   1.559  21.355  1.00  0.00           H  
ATOM    899  HA  ARG A  55     -19.584   1.732  21.965  1.00  0.00           H  
ATOM    900  HB2 ARG A  55     -17.967  -0.223  20.274  1.00  0.00           H  
ATOM    901  HB3 ARG A  55     -19.728  -0.276  20.396  1.00  0.00           H  
ATOM    902  HG2 ARG A  55     -18.170   2.158  19.416  1.00  0.00           H  
ATOM    903  HG3 ARG A  55     -19.932   1.985  19.499  1.00  0.00           H  
ATOM    904  HD2 ARG A  55     -19.832   0.076  17.943  1.00  0.00           H  
ATOM    905  HD3 ARG A  55     -18.065   0.216  17.867  1.00  0.00           H  
ATOM    906  HE  ARG A  55     -19.163   2.730  17.165  1.00  0.00           H  
ATOM    907 HH11 ARG A  55     -19.484   0.072  14.189  1.00  0.00           H  
ATOM    908 HH12 ARG A  55     -19.283  -0.504  15.824  1.00  0.00           H  
ATOM    909 HH21 ARG A  55     -19.559   2.230  13.771  1.00  0.00           H  
ATOM    910 HH22 ARG A  55     -19.463   3.404  15.047  1.00  0.00           H  
ATOM    911  N   ARG A  56     -18.099  -0.892  23.272  1.00  0.00           N  
ATOM    912  CA  ARG A  56     -18.252  -1.899  24.330  1.00  0.00           C  
ATOM    913  C   ARG A  56     -18.522  -1.250  25.690  1.00  0.00           C  
ATOM    914  O   ARG A  56     -19.412  -1.721  26.387  1.00  0.00           O  
ATOM    915  CB  ARG A  56     -17.031  -2.833  24.344  1.00  0.00           C  
ATOM    916  CG  ARG A  56     -17.195  -3.959  25.379  1.00  0.00           C  
ATOM    917  CD  ARG A  56     -16.001  -4.923  25.402  1.00  0.00           C  
ATOM    918  NE  ARG A  56     -16.169  -6.078  24.495  1.00  0.00           N  
ATOM    919  CZ  ARG A  56     -15.301  -7.065  24.331  1.00  0.00           C  
ATOM    920  NH1 ARG A  56     -14.115  -7.039  24.874  1.00  0.00           N1+
ATOM    921  NH2 ARG A  56     -15.612  -8.117  23.626  1.00  0.00           N  
ATOM    922  H   ARG A  56     -17.217  -0.817  22.787  1.00  0.00           H  
ATOM    923  HA  ARG A  56     -19.138  -2.495  24.110  1.00  0.00           H  
ATOM    924  HB2 ARG A  56     -16.910  -3.275  23.355  1.00  0.00           H  
ATOM    925  HB3 ARG A  56     -16.136  -2.256  24.578  1.00  0.00           H  
ATOM    926  HG2 ARG A  56     -18.117  -4.510  25.195  1.00  0.00           H  
ATOM    927  HG3 ARG A  56     -17.265  -3.509  26.369  1.00  0.00           H  
ATOM    928  HD2 ARG A  56     -15.090  -4.375  25.159  1.00  0.00           H  
ATOM    929  HD3 ARG A  56     -15.907  -5.300  26.420  1.00  0.00           H  
ATOM    930  HE  ARG A  56     -17.068  -6.181  24.047  1.00  0.00           H  
ATOM    931 HH11 ARG A  56     -13.884  -6.279  25.498  1.00  0.00           H  
ATOM    932 HH12 ARG A  56     -13.512  -7.847  24.815  1.00  0.00           H  
ATOM    933 HH21 ARG A  56     -16.542  -8.223  23.247  1.00  0.00           H  
ATOM    934 HH22 ARG A  56     -14.971  -8.895  23.558  1.00  0.00           H  
ATOM    935  N   ALA A  57     -17.815  -0.175  26.037  1.00  0.00           N  
ATOM    936  CA  ALA A  57     -18.038   0.547  27.292  1.00  0.00           C  
ATOM    937  C   ALA A  57     -19.471   1.097  27.385  1.00  0.00           C  
ATOM    938  O   ALA A  57     -20.174   0.804  28.347  1.00  0.00           O  
ATOM    939  CB  ALA A  57     -16.988   1.656  27.419  1.00  0.00           C  
ATOM    940  H   ALA A  57     -17.080   0.148  25.425  1.00  0.00           H  
ATOM    941  HA  ALA A  57     -17.904  -0.144  28.125  1.00  0.00           H  
ATOM    942  HB1 ALA A  57     -15.987   1.226  27.394  1.00  0.00           H  
ATOM    943  HB2 ALA A  57     -17.126   2.173  28.369  1.00  0.00           H  
ATOM    944  HB3 ALA A  57     -17.096   2.379  26.609  1.00  0.00           H  
ATOM    945  N   VAL A  58     -19.943   1.777  26.335  1.00  0.00           N  
ATOM    946  CA  VAL A  58     -21.321   2.297  26.270  1.00  0.00           C  
ATOM    947  C   VAL A  58     -22.353   1.170  26.391  1.00  0.00           C  
ATOM    948  O   VAL A  58     -23.340   1.295  27.112  1.00  0.00           O  
ATOM    949  CB  VAL A  58     -21.528   3.089  24.964  1.00  0.00           C  
ATOM    950  CG1 VAL A  58     -22.983   3.527  24.760  1.00  0.00           C  
ATOM    951  CG2 VAL A  58     -20.662   4.356  24.947  1.00  0.00           C  
ATOM    952  H   VAL A  58     -19.307   2.008  25.585  1.00  0.00           H  
ATOM    953  HA  VAL A  58     -21.485   2.970  27.112  1.00  0.00           H  
ATOM    954  HB  VAL A  58     -21.238   2.464  24.119  1.00  0.00           H  
ATOM    955 HG11 VAL A  58     -23.066   4.159  23.876  1.00  0.00           H  
ATOM    956 HG12 VAL A  58     -23.324   4.087  25.630  1.00  0.00           H  
ATOM    957 HG13 VAL A  58     -23.629   2.660  24.621  1.00  0.00           H  
ATOM    958 HG21 VAL A  58     -19.609   4.112  25.083  1.00  0.00           H  
ATOM    959 HG22 VAL A  58     -20.786   4.882  24.000  1.00  0.00           H  
ATOM    960 HG23 VAL A  58     -20.966   5.014  25.761  1.00  0.00           H  
ATOM    961  N   SER A  59     -22.123   0.034  25.725  1.00  0.00           N  
ATOM    962  CA  SER A  59     -23.019  -1.125  25.827  1.00  0.00           C  
ATOM    963  C   SER A  59     -23.066  -1.703  27.243  1.00  0.00           C  
ATOM    964  O   SER A  59     -24.137  -2.090  27.705  1.00  0.00           O  
ATOM    965  CB  SER A  59     -22.572  -2.216  24.856  1.00  0.00           C  
ATOM    966  OG  SER A  59     -23.511  -3.272  24.830  1.00  0.00           O  
ATOM    967  H   SER A  59     -21.315  -0.019  25.122  1.00  0.00           H  
ATOM    968  HA  SER A  59     -24.028  -0.814  25.559  1.00  0.00           H  
ATOM    969  HB2 SER A  59     -22.486  -1.795  23.854  1.00  0.00           H  
ATOM    970  HB3 SER A  59     -21.599  -2.602  25.159  1.00  0.00           H  
ATOM    971  HG  SER A  59     -23.787  -3.487  25.724  1.00  0.00           H  
ATOM    972  N   GLN A  60     -21.923  -1.775  27.927  1.00  0.00           N  
ATOM    973  CA  GLN A  60     -21.851  -2.272  29.300  1.00  0.00           C  
ATOM    974  C   GLN A  60     -22.540  -1.320  30.279  1.00  0.00           C  
ATOM    975  O   GLN A  60     -23.241  -1.778  31.175  1.00  0.00           O  
ATOM    976  CB  GLN A  60     -20.386  -2.468  29.707  1.00  0.00           C  
ATOM    977  CG  GLN A  60     -19.763  -3.705  29.049  1.00  0.00           C  
ATOM    978  CD  GLN A  60     -18.292  -3.879  29.410  1.00  0.00           C  
ATOM    979  NE2 GLN A  60     -17.683  -4.980  29.029  1.00  0.00           N  
ATOM    980  OE1 GLN A  60     -17.651  -3.060  30.046  1.00  0.00           O  
ATOM    981  H   GLN A  60     -21.077  -1.422  27.504  1.00  0.00           H  
ATOM    982  HA  GLN A  60     -22.368  -3.229  29.367  1.00  0.00           H  
ATOM    983  HB2 GLN A  60     -20.337  -2.600  30.787  1.00  0.00           H  
ATOM    984  HB3 GLN A  60     -19.811  -1.580  29.445  1.00  0.00           H  
ATOM    985  HG2 GLN A  60     -20.308  -4.590  29.377  1.00  0.00           H  
ATOM    986  HG3 GLN A  60     -19.853  -3.644  27.964  1.00  0.00           H  
ATOM    987 HE21 GLN A  60     -18.244  -5.744  28.677  1.00  0.00           H  
ATOM    988 HE22 GLN A  60     -16.775  -5.118  29.448  1.00  0.00           H  
ATOM    989  N   GLU A  61     -22.388  -0.006  30.106  1.00  0.00           N  
ATOM    990  CA  GLU A  61     -23.115   0.982  30.909  1.00  0.00           C  
ATOM    991  C   GLU A  61     -24.625   0.858  30.719  1.00  0.00           C  
ATOM    992  O   GLU A  61     -25.360   0.815  31.705  1.00  0.00           O  
ATOM    993  CB  GLU A  61     -22.666   2.402  30.559  1.00  0.00           C  
ATOM    994  CG  GLU A  61     -21.295   2.712  31.168  1.00  0.00           C  
ATOM    995  CD  GLU A  61     -20.836   4.147  30.881  1.00  0.00           C  
ATOM    996  OE1 GLU A  61     -19.902   4.580  31.588  1.00  0.00           O  
ATOM    997  OE2 GLU A  61     -21.382   4.771  29.943  1.00  0.00           O1-
ATOM    998  H   GLU A  61     -21.759   0.333  29.391  1.00  0.00           H  
ATOM    999  HA  GLU A  61     -22.919   0.809  31.968  1.00  0.00           H  
ATOM   1000  HB2 GLU A  61     -23.390   3.107  30.967  1.00  0.00           H  
ATOM   1001  HB3 GLU A  61     -22.637   2.517  29.475  1.00  0.00           H  
ATOM   1002  HG2 GLU A  61     -21.352   2.559  32.245  1.00  0.00           H  
ATOM   1003  HG3 GLU A  61     -20.557   2.014  30.772  1.00  0.00           H  
ATOM   1004  N   LYS A  62     -25.088   0.703  29.473  1.00  0.00           N  
ATOM   1005  CA  LYS A  62     -26.510   0.504  29.178  1.00  0.00           C  
ATOM   1006  C   LYS A  62     -27.065  -0.762  29.842  1.00  0.00           C  
ATOM   1007  O   LYS A  62     -28.145  -0.718  30.420  1.00  0.00           O  
ATOM   1008  CB  LYS A  62     -26.712   0.508  27.656  1.00  0.00           C  
ATOM   1009  CG  LYS A  62     -28.201   0.617  27.301  1.00  0.00           C  
ATOM   1010  CD  LYS A  62     -28.415   0.716  25.786  1.00  0.00           C  
ATOM   1011  CE  LYS A  62     -29.913   0.898  25.514  1.00  0.00           C  
ATOM   1012  NZ  LYS A  62     -30.220   0.995  24.065  1.00  0.00           N1+
ATOM   1013  H   LYS A  62     -24.433   0.796  28.709  1.00  0.00           H  
ATOM   1014  HA  LYS A  62     -27.061   1.340  29.608  1.00  0.00           H  
ATOM   1015  HB2 LYS A  62     -26.292  -0.400  27.224  1.00  0.00           H  
ATOM   1016  HB3 LYS A  62     -26.191   1.369  27.236  1.00  0.00           H  
ATOM   1017  HG2 LYS A  62     -28.731  -0.258  27.678  1.00  0.00           H  
ATOM   1018  HG3 LYS A  62     -28.612   1.507  27.777  1.00  0.00           H  
ATOM   1019  HD2 LYS A  62     -27.861   1.572  25.399  1.00  0.00           H  
ATOM   1020  HD3 LYS A  62     -28.055  -0.197  25.312  1.00  0.00           H  
ATOM   1021  HE2 LYS A  62     -30.447   0.056  25.955  1.00  0.00           H  
ATOM   1022  HE3 LYS A  62     -30.247   1.800  26.027  1.00  0.00           H  
ATOM   1023  HZ1 LYS A  62     -29.739   1.780  23.651  1.00  0.00           H  
ATOM   1024  HZ2 LYS A  62     -29.958   0.145  23.586  1.00  0.00           H  
ATOM   1025  HZ3 LYS A  62     -31.212   1.135  23.934  1.00  0.00           H  
ATOM   1026  N   GLN A  63     -26.315  -1.867  29.818  1.00  0.00           N  
ATOM   1027  CA  GLN A  63     -26.700  -3.105  30.510  1.00  0.00           C  
ATOM   1028  C   GLN A  63     -26.760  -2.920  32.032  1.00  0.00           C  
ATOM   1029  O   GLN A  63     -27.726  -3.339  32.662  1.00  0.00           O  
ATOM   1030  CB  GLN A  63     -25.712  -4.227  30.161  1.00  0.00           C  
ATOM   1031  CG  GLN A  63     -25.937  -4.773  28.745  1.00  0.00           C  
ATOM   1032  CD  GLN A  63     -24.892  -5.807  28.335  1.00  0.00           C  
ATOM   1033  NE2 GLN A  63     -25.098  -6.488  27.229  1.00  0.00           N  
ATOM   1034  OE1 GLN A  63     -23.864  -6.012  28.960  1.00  0.00           O  
ATOM   1035  H   GLN A  63     -25.440  -1.840  29.315  1.00  0.00           H  
ATOM   1036  HA  GLN A  63     -27.698  -3.403  30.191  1.00  0.00           H  
ATOM   1037  HB2 GLN A  63     -24.692  -3.854  30.258  1.00  0.00           H  
ATOM   1038  HB3 GLN A  63     -25.843  -5.048  30.865  1.00  0.00           H  
ATOM   1039  HG2 GLN A  63     -25.918  -3.959  28.021  1.00  0.00           H  
ATOM   1040  HG3 GLN A  63     -26.923  -5.237  28.702  1.00  0.00           H  
ATOM   1041 HE21 GLN A  63     -24.446  -7.239  27.053  1.00  0.00           H  
ATOM   1042 HE22 GLN A  63     -25.981  -6.413  26.746  1.00  0.00           H  
ATOM   1043  N   LYS A  64     -25.769  -2.244  32.626  1.00  0.00           N  
ATOM   1044  CA  LYS A  64     -25.759  -1.948  34.068  1.00  0.00           C  
ATOM   1045  C   LYS A  64     -26.928  -1.059  34.495  1.00  0.00           C  
ATOM   1046  O   LYS A  64     -27.421  -1.219  35.603  1.00  0.00           O  
ATOM   1047  CB  LYS A  64     -24.437  -1.276  34.459  1.00  0.00           C  
ATOM   1048  CG  LYS A  64     -23.255  -2.251  34.479  1.00  0.00           C  
ATOM   1049  CD  LYS A  64     -21.967  -1.484  34.803  1.00  0.00           C  
ATOM   1050  CE  LYS A  64     -20.767  -2.432  34.800  1.00  0.00           C  
ATOM   1051  NZ  LYS A  64     -19.523  -1.726  35.197  1.00  0.00           N1+
ATOM   1052  H   LYS A  64     -24.995  -1.930  32.058  1.00  0.00           H  
ATOM   1053  HA  LYS A  64     -25.874  -2.877  34.627  1.00  0.00           H  
ATOM   1054  HB2 LYS A  64     -24.544  -0.855  35.459  1.00  0.00           H  
ATOM   1055  HB3 LYS A  64     -24.232  -0.458  33.769  1.00  0.00           H  
ATOM   1056  HG2 LYS A  64     -23.154  -2.746  33.513  1.00  0.00           H  
ATOM   1057  HG3 LYS A  64     -23.428  -3.010  35.242  1.00  0.00           H  
ATOM   1058  HD2 LYS A  64     -21.818  -0.706  34.055  1.00  0.00           H  
ATOM   1059  HD3 LYS A  64     -22.070  -1.022  35.785  1.00  0.00           H  
ATOM   1060  HE2 LYS A  64     -20.664  -2.854  33.801  1.00  0.00           H  
ATOM   1061  HE3 LYS A  64     -20.971  -3.253  35.488  1.00  0.00           H  
ATOM   1062  HZ1 LYS A  64     -19.337  -0.957  34.569  1.00  0.00           H  
ATOM   1063  HZ2 LYS A  64     -19.611  -1.358  36.134  1.00  0.00           H  
ATOM   1064  HZ3 LYS A  64     -18.735  -2.358  35.179  1.00  0.00           H  
ATOM   1065  N   GLN A  65     -27.356  -0.119  33.651  1.00  0.00           N  
ATOM   1066  CA  GLN A  65     -28.519   0.730  33.931  1.00  0.00           C  
ATOM   1067  C   GLN A  65     -29.828  -0.066  33.892  1.00  0.00           C  
ATOM   1068  O   GLN A  65     -30.665   0.128  34.764  1.00  0.00           O  
ATOM   1069  CB  GLN A  65     -28.572   1.896  32.936  1.00  0.00           C  
ATOM   1070  CG  GLN A  65     -27.483   2.948  33.201  1.00  0.00           C  
ATOM   1071  CD  GLN A  65     -27.434   4.021  32.117  1.00  0.00           C  
ATOM   1072  NE2 GLN A  65     -26.372   4.793  32.041  1.00  0.00           N  
ATOM   1073  OE1 GLN A  65     -28.332   4.189  31.310  1.00  0.00           O  
ATOM   1074  H   GLN A  65     -26.860   0.011  32.781  1.00  0.00           H  
ATOM   1075  HA  GLN A  65     -28.435   1.138  34.938  1.00  0.00           H  
ATOM   1076  HB2 GLN A  65     -29.543   2.384  33.018  1.00  0.00           H  
ATOM   1077  HB3 GLN A  65     -28.470   1.510  31.922  1.00  0.00           H  
ATOM   1078  HG2 GLN A  65     -26.506   2.467  33.259  1.00  0.00           H  
ATOM   1079  HG3 GLN A  65     -27.677   3.432  34.158  1.00  0.00           H  
ATOM   1080 HE21 GLN A  65     -25.598   4.693  32.682  1.00  0.00           H  
ATOM   1081 HE22 GLN A  65     -26.394   5.502  31.323  1.00  0.00           H  
ATOM   1082  N   GLN A  66     -29.977  -0.993  32.940  1.00  0.00           N  
ATOM   1083  CA  GLN A  66     -31.165  -1.852  32.843  1.00  0.00           C  
ATOM   1084  C   GLN A  66     -31.306  -2.819  34.022  1.00  0.00           C  
ATOM   1085  O   GLN A  66     -32.418  -3.137  34.399  1.00  0.00           O  
ATOM   1086  CB  GLN A  66     -31.119  -2.649  31.533  1.00  0.00           C  
ATOM   1087  CG  GLN A  66     -31.385  -1.755  30.318  1.00  0.00           C  
ATOM   1088  CD  GLN A  66     -31.216  -2.482  28.990  1.00  0.00           C  
ATOM   1089  NE2 GLN A  66     -31.319  -1.778  27.886  1.00  0.00           N  
ATOM   1090  OE1 GLN A  66     -31.004  -3.674  28.875  1.00  0.00           O  
ATOM   1091  H   GLN A  66     -29.257  -1.096  32.240  1.00  0.00           H  
ATOM   1092  HA  GLN A  66     -32.061  -1.231  32.848  1.00  0.00           H  
ATOM   1093  HB2 GLN A  66     -31.884  -3.425  31.560  1.00  0.00           H  
ATOM   1094  HB3 GLN A  66     -30.146  -3.130  31.433  1.00  0.00           H  
ATOM   1095  HG2 GLN A  66     -32.405  -1.374  30.378  1.00  0.00           H  
ATOM   1096  HG3 GLN A  66     -30.710  -0.899  30.331  1.00  0.00           H  
ATOM   1097 HE21 GLN A  66     -31.436  -2.371  27.076  1.00  0.00           H  
ATOM   1098 HE22 GLN A  66     -31.726  -0.858  27.978  1.00  0.00           H  
ATOM   1099  N   GLN A  67     -30.200  -3.264  34.622  1.00  0.00           N  
ATOM   1100  CA  GLN A  67     -30.230  -4.126  35.814  1.00  0.00           C  
ATOM   1101  C   GLN A  67     -30.575  -3.379  37.113  1.00  0.00           C  
ATOM   1102  O   GLN A  67     -30.775  -4.017  38.141  1.00  0.00           O  
ATOM   1103  CB  GLN A  67     -28.862  -4.806  35.969  1.00  0.00           C  
ATOM   1104  CG  GLN A  67     -28.593  -5.849  34.879  1.00  0.00           C  
ATOM   1105  CD  GLN A  67     -27.186  -6.433  34.959  1.00  0.00           C  
ATOM   1106  NE2 GLN A  67     -26.828  -7.300  34.039  1.00  0.00           N  
ATOM   1107  OE1 GLN A  67     -26.369  -6.131  35.815  1.00  0.00           O  
ATOM   1108  H   GLN A  67     -29.304  -3.022  34.223  1.00  0.00           H  
ATOM   1109  HA  GLN A  67     -30.996  -4.891  35.687  1.00  0.00           H  
ATOM   1110  HB2 GLN A  67     -28.820  -5.312  36.933  1.00  0.00           H  
ATOM   1111  HB3 GLN A  67     -28.084  -4.043  35.948  1.00  0.00           H  
ATOM   1112  HG2 GLN A  67     -29.312  -6.662  34.983  1.00  0.00           H  
ATOM   1113  HG3 GLN A  67     -28.727  -5.406  33.892  1.00  0.00           H  
ATOM   1114 HE21 GLN A  67     -25.937  -7.750  34.190  1.00  0.00           H  
ATOM   1115 HE22 GLN A  67     -27.513  -7.626  33.372  1.00  0.00           H  
ATOM   1116  N   LYS A  68     -30.566  -2.039  37.100  1.00  0.00           N  
ATOM   1117  CA  LYS A  68     -30.907  -1.200  38.262  1.00  0.00           C  
ATOM   1118  C   LYS A  68     -32.370  -0.741  38.268  1.00  0.00           C  
ATOM   1119  O   LYS A  68     -32.761  -0.073  39.222  1.00  0.00           O  
ATOM   1120  CB  LYS A  68     -29.971   0.015  38.323  1.00  0.00           C  
ATOM   1121  CG  LYS A  68     -28.550  -0.344  38.769  1.00  0.00           C  
ATOM   1122  CD  LYS A  68     -27.729   0.945  38.866  1.00  0.00           C  
ATOM   1123  CE  LYS A  68     -26.309   0.640  39.338  1.00  0.00           C  
ATOM   1124  NZ  LYS A  68     -25.595   1.894  39.686  1.00  0.00           N1+
ATOM   1125  H   LYS A  68     -30.453  -1.580  36.207  1.00  0.00           H  
ATOM   1126  HA  LYS A  68     -30.800  -1.783  39.177  1.00  0.00           H  
ATOM   1127  HB2 LYS A  68     -29.945   0.500  37.348  1.00  0.00           H  
ATOM   1128  HB3 LYS A  68     -30.372   0.729  39.042  1.00  0.00           H  
ATOM   1129  HG2 LYS A  68     -28.590  -0.824  39.746  1.00  0.00           H  
ATOM   1130  HG3 LYS A  68     -28.092  -1.030  38.056  1.00  0.00           H  
ATOM   1131  HD2 LYS A  68     -28.217   1.610  39.578  1.00  0.00           H  
ATOM   1132  HD3 LYS A  68     -27.699   1.428  37.889  1.00  0.00           H  
ATOM   1133  HE2 LYS A  68     -25.791   0.092  38.551  1.00  0.00           H  
ATOM   1134  HE3 LYS A  68     -26.374  -0.008  40.212  1.00  0.00           H  
ATOM   1135  HZ1 LYS A  68     -25.555   2.513  38.890  1.00  0.00           H  
ATOM   1136  HZ2 LYS A  68     -24.662   1.696  40.019  1.00  0.00           H  
ATOM   1137  HZ3 LYS A  68     -26.097   2.367  40.424  1.00  0.00           H  
ATOM   1138  N   GLN A  69     -33.118  -1.029  37.204  1.00  0.00           N  
ATOM   1139  CA  GLN A  69     -34.554  -0.769  37.077  1.00  0.00           C  
ATOM   1140  C   GLN A  69     -35.318  -2.064  37.333  1.00  0.00           C  
ATOM   1141  O   GLN A  69     -36.418  -1.962  37.913  1.00  0.00           O  
ATOM   1142  CB  GLN A  69     -34.870  -0.218  35.679  1.00  0.00           C  
ATOM   1143  CG  GLN A  69     -34.255   1.168  35.450  1.00  0.00           C  
ATOM   1144  CD  GLN A  69     -34.570   1.766  34.078  1.00  0.00           C  
ATOM   1145  NE2 GLN A  69     -34.043   2.935  33.780  1.00  0.00           N  
ATOM   1146  OE1 GLN A  69     -35.272   1.237  33.232  1.00  0.00           O  
ATOM   1147  OXT GLN A  69     -34.764  -3.111  36.936  1.00  0.00           O1-
ATOM   1148  H   GLN A  69     -32.773  -1.736  36.571  1.00  0.00           H  
ATOM   1149  HA  GLN A  69     -34.892  -0.065  37.838  1.00  0.00           H  
ATOM   1150  HB2 GLN A  69     -35.952  -0.145  35.573  1.00  0.00           H  
ATOM   1151  HB3 GLN A  69     -34.501  -0.914  34.925  1.00  0.00           H  
ATOM   1152  HG2 GLN A  69     -34.627   1.848  36.216  1.00  0.00           H  
ATOM   1153  HG3 GLN A  69     -33.172   1.105  35.553  1.00  0.00           H  
ATOM   1154 HE21 GLN A  69     -33.512   3.433  34.480  1.00  0.00           H  
ATOM   1155 HE22 GLN A  69     -34.359   3.334  32.907  1.00  0.00           H  
TER   
END
