# Supplementary material for: The structural repertoire of Fusarium oxysporum f. sp. lycopersici effectors revealed by experimental and computational studies
Source: eLife. 2024 Feb 27;12:RP89280. doi: 10.7554/eLife.89280 (PMC10942635; doi:10.7554/eLife.89280)
Supplement: Source data 1. [file elife-89280-data1.zip › AlphaFold pdb files/FOXG_14684_AF.pdb]

ATOM      1  N   ASP A   1       4.858  -9.127 -25.694  1.00  0.00           N  
ATOM      2  CA  ASP A   1       5.902  -8.251 -25.133  1.00  0.00           C  
ATOM      3  C   ASP A   1       5.293  -7.256 -24.168  1.00  0.00           C  
ATOM      4  O   ASP A   1       4.774  -6.225 -24.573  1.00  0.00           O  
ATOM      5  CB  ASP A   1       6.693  -7.601 -26.278  1.00  0.00           C  
ATOM      6  CG  ASP A   1       7.291  -8.695 -27.166  1.00  0.00           C  
ATOM      7  OD1 ASP A   1       7.306  -9.842 -26.662  1.00  0.00           O  
ATOM      8  OD2 ASP A   1       7.519  -8.423 -28.355  1.00  0.00           O1-
ATOM      9  H   ASP A   1       4.230  -8.578 -26.264  1.00  0.00           H  
ATOM     10  HA  ASP A   1       6.611  -8.868 -24.580  1.00  0.00           H  
ATOM     11  HB2 ASP A   1       7.494  -6.990 -25.862  1.00  0.00           H  
ATOM     12  HB3 ASP A   1       6.030  -6.969 -26.869  1.00  0.00           H  
ATOM     13  H2  ASP A   1       5.336  -9.797 -26.279  1.00  0.00           H  
ATOM     14  H3  ASP A   1       4.359  -9.611 -24.962  1.00  0.00           H  
ATOM     15  N   GLY A   2       5.245  -7.621 -22.886  1.00  0.00           N  
ATOM     16  CA  GLY A   2       4.705  -6.762 -21.835  1.00  0.00           C  
ATOM     17  C   GLY A   2       5.726  -5.699 -21.459  1.00  0.00           C  
ATOM     18  O   GLY A   2       6.343  -5.795 -20.406  1.00  0.00           O  
ATOM     19  H   GLY A   2       5.750  -8.442 -22.584  1.00  0.00           H  
ATOM     20  HA2 GLY A   2       3.790  -6.274 -22.172  1.00  0.00           H  
ATOM     21  HA3 GLY A   2       4.483  -7.356 -20.949  1.00  0.00           H  
ATOM     22  N   THR A   3       5.953  -4.717 -22.333  1.00  0.00           N  
ATOM     23  CA  THR A   3       6.764  -3.547 -21.991  1.00  0.00           C  
ATOM     24  C   THR A   3       6.137  -2.893 -20.771  1.00  0.00           C  
ATOM     25  O   THR A   3       4.997  -2.428 -20.837  1.00  0.00           O  
ATOM     26  CB  THR A   3       6.835  -2.532 -23.142  1.00  0.00           C  
ATOM     27  CG2 THR A   3       7.729  -3.029 -24.275  1.00  0.00           C  
ATOM     28  OG1 THR A   3       5.547  -2.305 -23.665  1.00  0.00           O  
ATOM     29  H   THR A   3       5.452  -4.710 -23.211  1.00  0.00           H  
ATOM     30  HA  THR A   3       7.776  -3.867 -21.743  1.00  0.00           H  
ATOM     31  HB  THR A   3       7.242  -1.594 -22.765  1.00  0.00           H  
ATOM     32  HG1 THR A   3       4.984  -2.092 -22.917  1.00  0.00           H  
ATOM     33 HG21 THR A   3       7.332  -3.956 -24.689  1.00  0.00           H  
ATOM     34 HG22 THR A   3       7.765  -2.276 -25.063  1.00  0.00           H  
ATOM     35 HG23 THR A   3       8.739  -3.199 -23.904  1.00  0.00           H  
ATOM     36  N   CYS A   4       6.864  -2.892 -19.655  1.00  0.00           N  
ATOM     37  CA  CYS A   4       6.506  -2.125 -18.474  1.00  0.00           C  
ATOM     38  C   CYS A   4       6.192  -0.696 -18.942  1.00  0.00           C  
ATOM     39  O   CYS A   4       7.081  -0.054 -19.503  1.00  0.00           O  
ATOM     40  CB  CYS A   4       7.706  -2.174 -17.514  1.00  0.00           C  
ATOM     41  SG  CYS A   4       7.260  -1.525 -15.881  1.00  0.00           S  
ATOM     42  H   CYS A   4       7.740  -3.395 -19.653  1.00  0.00           H  
ATOM     43  HA  CYS A   4       5.638  -2.581 -17.999  1.00  0.00           H  
ATOM     44  HB2 CYS A   4       8.534  -1.597 -17.926  1.00  0.00           H  
ATOM     45  HB3 CYS A   4       8.026  -3.209 -17.393  1.00  0.00           H  
ATOM     46  HG  CYS A   4       8.398  -1.875 -15.276  1.00  0.00           H  
ATOM     47  N   PRO A   5       4.962  -0.176 -18.782  1.00  0.00           N  
ATOM     48  CA  PRO A   5       4.653   1.149 -19.300  1.00  0.00           C  
ATOM     49  C   PRO A   5       5.361   2.250 -18.509  1.00  0.00           C  
ATOM     50  O   PRO A   5       5.193   3.412 -18.839  1.00  0.00           O  
ATOM     51  CB  PRO A   5       3.126   1.262 -19.282  1.00  0.00           C  
ATOM     52  CG  PRO A   5       2.709   0.290 -18.181  1.00  0.00           C  
ATOM     53  CD  PRO A   5       3.769  -0.811 -18.245  1.00  0.00           C  
ATOM     54  HA  PRO A   5       4.994   1.223 -20.333  1.00  0.00           H  
ATOM     55  HB2 PRO A   5       2.781   2.277 -19.081  1.00  0.00           H  
ATOM     56  HB3 PRO A   5       2.730   0.914 -20.237  1.00  0.00           H  
ATOM     57  HG2 PRO A   5       1.707  -0.105 -18.347  1.00  0.00           H  
ATOM     58  HG3 PRO A   5       2.767   0.791 -17.215  1.00  0.00           H  
ATOM     59  HD2 PRO A   5       3.439  -1.598 -18.923  1.00  0.00           H  
ATOM     60  HD3 PRO A   5       3.951  -1.220 -17.251  1.00  0.00           H  
ATOM     61  N   ARG A   6       6.152   1.946 -17.472  1.00  0.00           N  
ATOM     62  CA  ARG A   6       6.867   2.984 -16.729  1.00  0.00           C  
ATOM     63  C   ARG A   6       8.112   3.401 -17.517  1.00  0.00           C  
ATOM     64  O   ARG A   6       8.921   2.527 -17.824  1.00  0.00           O  
ATOM     65  CB  ARG A   6       7.195   2.520 -15.309  1.00  0.00           C  
ATOM     66  CG  ARG A   6       5.897   2.240 -14.542  1.00  0.00           C  
ATOM     67  CD  ARG A   6       6.176   2.032 -13.055  1.00  0.00           C  
ATOM     68  NE  ARG A   6       4.923   1.782 -12.321  1.00  0.00           N  
ATOM     69  CZ  ARG A   6       4.826   1.398 -11.061  1.00  0.00           C  
ATOM     70  NH1 ARG A   6       5.879   1.230 -10.309  1.00  0.00           N1+
ATOM     71  NH2 ARG A   6       3.656   1.176 -10.529  1.00  0.00           N  
ATOM     72  H   ARG A   6       6.402   0.978 -17.324  1.00  0.00           H  
ATOM     73  HA  ARG A   6       6.204   3.846 -16.650  1.00  0.00           H  
ATOM     74  HB2 ARG A   6       7.812   1.621 -15.340  1.00  0.00           H  
ATOM     75  HB3 ARG A   6       7.750   3.311 -14.805  1.00  0.00           H  
ATOM     76  HG2 ARG A   6       5.416   1.349 -14.944  1.00  0.00           H  
ATOM     77  HG3 ARG A   6       5.223   3.089 -14.655  1.00  0.00           H  
ATOM     78  HD2 ARG A   6       6.662   2.922 -12.656  1.00  0.00           H  
ATOM     79  HD3 ARG A   6       6.847   1.180 -12.944  1.00  0.00           H  
ATOM     80  HE  ARG A   6       4.062   1.912 -12.833  1.00  0.00           H  
ATOM     81 HH11 ARG A   6       6.790   1.415 -10.703  1.00  0.00           H  
ATOM     82 HH12 ARG A   6       5.799   0.886  -9.363  1.00  0.00           H  
ATOM     83 HH21 ARG A   6       2.817   1.296 -11.078  1.00  0.00           H  
ATOM     84 HH22 ARG A   6       3.586   0.898  -9.561  1.00  0.00           H  
ATOM     85  N   PRO A   7       8.298   4.695 -17.835  1.00  0.00           N  
ATOM     86  CA  PRO A   7       9.451   5.162 -18.585  1.00  0.00           C  
ATOM     87  C   PRO A   7      10.699   4.943 -17.731  1.00  0.00           C  
ATOM     88  O   PRO A   7      11.033   5.742 -16.861  1.00  0.00           O  
ATOM     89  CB  PRO A   7       9.170   6.634 -18.922  1.00  0.00           C  
ATOM     90  CG  PRO A   7       8.203   7.080 -17.828  1.00  0.00           C  
ATOM     91  CD  PRO A   7       7.427   5.805 -17.508  1.00  0.00           C  
ATOM     92  HA  PRO A   7       9.551   4.597 -19.512  1.00  0.00           H  
ATOM     93  HB2 PRO A   7      10.077   7.238 -18.934  1.00  0.00           H  
ATOM     94  HB3 PRO A   7       8.667   6.690 -19.887  1.00  0.00           H  
ATOM     95  HG2 PRO A   7       7.550   7.885 -18.165  1.00  0.00           H  
ATOM     96  HG3 PRO A   7       8.766   7.392 -16.948  1.00  0.00           H  
ATOM     97  HD2 PRO A   7       6.554   5.726 -18.155  1.00  0.00           H  
ATOM     98  HD3 PRO A   7       7.133   5.801 -16.459  1.00  0.00           H  
ATOM     99  N   MET A   8      11.381   3.824 -17.956  1.00  0.00           N  
ATOM    100  CA  MET A   8      12.772   3.683 -17.570  1.00  0.00           C  
ATOM    101  C   MET A   8      13.560   4.604 -18.491  1.00  0.00           C  
ATOM    102  O   MET A   8      13.555   4.428 -19.711  1.00  0.00           O  
ATOM    103  CB  MET A   8      13.239   2.232 -17.720  1.00  0.00           C  
ATOM    104  CG  MET A   8      12.671   1.324 -16.624  1.00  0.00           C  
ATOM    105  SD  MET A   8      13.101  -0.434 -16.782  1.00  0.00           S  
ATOM    106  CE  MET A   8      14.877  -0.343 -17.151  1.00  0.00           C  
ATOM    107  H   MET A   8      10.975   3.131 -18.568  1.00  0.00           H  
ATOM    108  HA  MET A   8      12.912   4.001 -16.537  1.00  0.00           H  
ATOM    109  HB2 MET A   8      12.950   1.850 -18.698  1.00  0.00           H  
ATOM    110  HB3 MET A   8      14.327   2.228 -17.652  1.00  0.00           H  
ATOM    111  HG2 MET A   8      13.040   1.678 -15.662  1.00  0.00           H  
ATOM    112  HG3 MET A   8      11.584   1.406 -16.620  1.00  0.00           H  
ATOM    113  HE1 MET A   8      15.381   0.256 -16.393  1.00  0.00           H  
ATOM    114  HE2 MET A   8      15.295  -1.350 -17.148  1.00  0.00           H  
ATOM    115  HE3 MET A   8      15.032   0.098 -18.136  1.00  0.00           H  
ATOM    116  N   CYS A   9      14.229   5.600 -17.925  1.00  0.00           N  
ATOM    117  CA  CYS A   9      15.205   6.343 -18.702  1.00  0.00           C  
ATOM    118  C   CYS A   9      16.317   5.356 -19.066  1.00  0.00           C  
ATOM    119  O   CYS A   9      16.957   4.782 -18.187  1.00  0.00           O  
ATOM    120  CB  CYS A   9      15.702   7.537 -17.897  1.00  0.00           C  
ATOM    121  SG  CYS A   9      14.319   8.634 -17.511  1.00  0.00           S  
ATOM    122  H   CYS A   9      14.215   5.711 -16.922  1.00  0.00           H  
ATOM    123  HA  CYS A   9      14.739   6.712 -19.616  1.00  0.00           H  
ATOM    124  HB2 CYS A   9      16.424   8.089 -18.498  1.00  0.00           H  
ATOM    125  HB3 CYS A   9      16.177   7.194 -16.978  1.00  0.00           H  
ATOM    126  HG  CYS A   9      13.578   7.762 -16.821  1.00  0.00           H  
ATOM    127  N   THR A  10      16.488   5.076 -20.357  1.00  0.00           N  
ATOM    128  CA  THR A  10      17.528   4.143 -20.792  1.00  0.00           C  
ATOM    129  C   THR A  10      18.838   4.910 -20.827  1.00  0.00           C  
ATOM    130  O   THR A  10      18.958   5.879 -21.575  1.00  0.00           O  
ATOM    131  CB  THR A  10      17.230   3.519 -22.162  1.00  0.00           C  
ATOM    132  CG2 THR A  10      18.053   2.249 -22.381  1.00  0.00           C  
ATOM    133  OG1 THR A  10      15.874   3.147 -22.259  1.00  0.00           O  
ATOM    134  H   THR A  10      15.966   5.591 -21.051  1.00  0.00           H  
ATOM    135  HA  THR A  10      17.609   3.331 -20.069  1.00  0.00           H  
ATOM    136  HB  THR A  10      17.450   4.240 -22.950  1.00  0.00           H  
ATOM    137  HG1 THR A  10      15.363   3.678 -21.644  1.00  0.00           H  
ATOM    138 HG21 THR A  10      19.117   2.474 -22.302  1.00  0.00           H  
ATOM    139 HG22 THR A  10      17.786   1.494 -21.642  1.00  0.00           H  
ATOM    140 HG23 THR A  10      17.854   1.857 -23.379  1.00  0.00           H  
ATOM    141  N   THR A  11      19.818   4.491 -20.031  1.00  0.00           N  
ATOM    142  CA  THR A  11      21.180   5.010 -20.148  1.00  0.00           C  
ATOM    143  C   THR A  11      21.713   4.695 -21.555  1.00  0.00           C  
ATOM    144  O   THR A  11      21.781   3.517 -21.911  1.00  0.00           O  
ATOM    145  CB  THR A  11      22.092   4.384 -19.086  1.00  0.00           C  
ATOM    146  CG2 THR A  11      23.454   5.054 -19.093  1.00  0.00           C  
ATOM    147  OG1 THR A  11      21.543   4.591 -17.804  1.00  0.00           O  
ATOM    148  H   THR A  11      19.634   3.785 -19.333  1.00  0.00           H  
ATOM    149  HA  THR A  11      21.155   6.085 -19.972  1.00  0.00           H  
ATOM    150  HB  THR A  11      22.204   3.314 -19.259  1.00  0.00           H  
ATOM    151  HG1 THR A  11      22.213   4.342 -17.164  1.00  0.00           H  
ATOM    152 HG21 THR A  11      24.000   4.795 -20.001  1.00  0.00           H  
ATOM    153 HG22 THR A  11      24.043   4.749 -18.228  1.00  0.00           H  
ATOM    154 HG23 THR A  11      23.287   6.131 -19.076  1.00  0.00           H  
ATOM    155  N   PRO A  12      22.080   5.687 -22.386  1.00  0.00           N  
ATOM    156  CA  PRO A  12      22.683   5.450 -23.689  1.00  0.00           C  
ATOM    157  C   PRO A  12      23.999   4.684 -23.539  1.00  0.00           C  
ATOM    158  O   PRO A  12      24.799   4.980 -22.652  1.00  0.00           O  
ATOM    159  CB  PRO A  12      22.914   6.833 -24.319  1.00  0.00           C  
ATOM    160  CG  PRO A  12      21.988   7.754 -23.533  1.00  0.00           C  
ATOM    161  CD  PRO A  12      21.983   7.106 -22.155  1.00  0.00           C  
ATOM    162  HA  PRO A  12      21.983   4.881 -24.301  1.00  0.00           H  
ATOM    163  HB2 PRO A  12      23.944   7.152 -24.161  1.00  0.00           H  
ATOM    164  HB3 PRO A  12      22.677   6.837 -25.382  1.00  0.00           H  
ATOM    165  HG2 PRO A  12      20.984   7.720 -23.956  1.00  0.00           H  
ATOM    166  HG3 PRO A  12      22.362   8.778 -23.502  1.00  0.00           H  
ATOM    167  HD2 PRO A  12      21.074   7.383 -21.620  1.00  0.00           H  
ATOM    168  HD3 PRO A  12      22.883   7.396 -21.614  1.00  0.00           H  
ATOM    169  N   ALA A  13      24.267   3.751 -24.455  1.00  0.00           N  
ATOM    170  CA  ALA A  13      25.491   2.941 -24.455  1.00  0.00           C  
ATOM    171  C   ALA A  13      26.792   3.767 -24.571  1.00  0.00           C  
ATOM    172  O   ALA A  13      27.875   3.254 -24.310  1.00  0.00           O  
ATOM    173  CB  ALA A  13      25.382   1.930 -25.604  1.00  0.00           C  
ATOM    174  H   ALA A  13      23.556   3.531 -25.139  1.00  0.00           H  
ATOM    175  HA  ALA A  13      25.544   2.395 -23.513  1.00  0.00           H  
ATOM    176  HB1 ALA A  13      24.490   1.317 -25.476  1.00  0.00           H  
ATOM    177  HB2 ALA A  13      26.256   1.280 -25.597  1.00  0.00           H  
ATOM    178  HB3 ALA A  13      25.334   2.450 -26.560  1.00  0.00           H  
ATOM    179  N   SER A  14      26.690   5.037 -24.968  1.00  0.00           N  
ATOM    180  CA  SER A  14      27.804   5.972 -25.113  1.00  0.00           C  
ATOM    181  C   SER A  14      28.209   6.686 -23.817  1.00  0.00           C  
ATOM    182  O   SER A  14      29.142   7.481 -23.865  1.00  0.00           O  
ATOM    183  CB  SER A  14      27.444   6.997 -26.192  1.00  0.00           C  
ATOM    184  OG  SER A  14      26.254   7.685 -25.843  1.00  0.00           O  
ATOM    185  H   SER A  14      25.768   5.409 -25.145  1.00  0.00           H  
ATOM    186  HA  SER A  14      28.681   5.421 -25.452  1.00  0.00           H  
ATOM    187  HB2 SER A  14      28.260   7.708 -26.321  1.00  0.00           H  
ATOM    188  HB3 SER A  14      27.287   6.475 -27.136  1.00  0.00           H  
ATOM    189  HG  SER A  14      26.496   8.409 -25.261  1.00  0.00           H  
ATOM    190  N   GLN A  15      27.520   6.467 -22.688  1.00  0.00           N  
ATOM    191  CA  GLN A  15      27.864   7.131 -21.428  1.00  0.00           C  
ATOM    192  C   GLN A  15      29.138   6.526 -20.813  1.00  0.00           C  
ATOM    193  O   GLN A  15      29.190   5.342 -20.477  1.00  0.00           O  
ATOM    194  CB  GLN A  15      26.672   7.103 -20.452  1.00  0.00           C  
ATOM    195  CG  GLN A  15      26.950   8.075 -19.296  1.00  0.00           C  
ATOM    196  CD  GLN A  15      25.925   8.062 -18.178  1.00  0.00           C  
ATOM    197  NE2 GLN A  15      26.341   8.397 -16.981  1.00  0.00           N  
ATOM    198  OE1 GLN A  15      24.750   7.773 -18.336  1.00  0.00           O  
ATOM    199  H   GLN A  15      26.767   5.794 -22.684  1.00  0.00           H  
ATOM    200  HA  GLN A  15      28.074   8.177 -21.653  1.00  0.00           H  
ATOM    201  HB2 GLN A  15      25.765   7.417 -20.969  1.00  0.00           H  
ATOM    202  HB3 GLN A  15      26.531   6.093 -20.067  1.00  0.00           H  
ATOM    203  HG2 GLN A  15      27.912   7.822 -18.850  1.00  0.00           H  
ATOM    204  HG3 GLN A  15      27.013   9.092 -19.685  1.00  0.00           H  
ATOM    205 HE21 GLN A  15      25.683   8.366 -16.215  1.00  0.00           H  
ATOM    206 HE22 GLN A  15      27.254   8.809 -16.859  1.00  0.00           H  
ATOM    207  N   GLY A  16      30.163   7.354 -20.633  1.00  0.00           N  
ATOM    208  CA  GLY A  16      31.395   7.015 -19.938  1.00  0.00           C  
ATOM    209  C   GLY A  16      31.228   6.966 -18.412  1.00  0.00           C  
ATOM    210  O   GLY A  16      30.324   7.580 -17.847  1.00  0.00           O  
ATOM    211  H   GLY A  16      30.077   8.310 -20.949  1.00  0.00           H  
ATOM    212  HA2 GLY A  16      32.151   7.762 -20.181  1.00  0.00           H  
ATOM    213  HA3 GLY A  16      31.735   6.045 -20.299  1.00  0.00           H  
ATOM    214  N   PRO A  17      32.135   6.284 -17.691  1.00  0.00           N  
ATOM    215  CA  PRO A  17      32.013   6.035 -16.248  1.00  0.00           C  
ATOM    216  C   PRO A  17      32.092   7.292 -15.364  1.00  0.00           C  
ATOM    217  O   PRO A  17      31.832   7.210 -14.167  1.00  0.00           O  
ATOM    218  CB  PRO A  17      33.148   5.054 -15.926  1.00  0.00           C  
ATOM    219  CG  PRO A  17      34.187   5.318 -17.016  1.00  0.00           C  
ATOM    220  CD  PRO A  17      33.329   5.657 -18.229  1.00  0.00           C  
ATOM    221  HA  PRO A  17      31.056   5.554 -16.046  1.00  0.00           H  
ATOM    222  HB2 PRO A  17      33.562   5.206 -14.929  1.00  0.00           H  
ATOM    223  HB3 PRO A  17      32.777   4.034 -16.023  1.00  0.00           H  
ATOM    224  HG2 PRO A  17      34.815   4.446 -17.198  1.00  0.00           H  
ATOM    225  HG3 PRO A  17      34.794   6.181 -16.743  1.00  0.00           H  
ATOM    226  HD2 PRO A  17      33.868   6.328 -18.897  1.00  0.00           H  
ATOM    227  HD3 PRO A  17      33.052   4.742 -18.753  1.00  0.00           H  
ATOM    228  N   LYS A  18      32.493   8.438 -15.927  1.00  0.00           N  
ATOM    229  CA  LYS A  18      32.555   9.739 -15.241  1.00  0.00           C  
ATOM    230  C   LYS A  18      31.615  10.778 -15.849  1.00  0.00           C  
ATOM    231  O   LYS A  18      31.572  11.902 -15.353  1.00  0.00           O  
ATOM    232  CB  LYS A  18      33.990  10.277 -15.251  1.00  0.00           C  
ATOM    233  CG  LYS A  18      34.969   9.381 -14.488  1.00  0.00           C  
ATOM    234  CD  LYS A  18      36.337  10.066 -14.439  1.00  0.00           C  
ATOM    235  CE  LYS A  18      37.340   9.182 -13.699  1.00  0.00           C  
ATOM    236  NZ  LYS A  18      38.667   9.837 -13.622  1.00  0.00           N1+
ATOM    237  H   LYS A  18      32.629   8.434 -16.928  1.00  0.00           H  
ATOM    238  HA  LYS A  18      32.223   9.628 -14.209  1.00  0.00           H  
ATOM    239  HB2 LYS A  18      34.322  10.389 -16.283  1.00  0.00           H  
ATOM    240  HB3 LYS A  18      33.994  11.262 -14.784  1.00  0.00           H  
ATOM    241  HG2 LYS A  18      35.062   8.419 -14.992  1.00  0.00           H  
ATOM    242  HG3 LYS A  18      34.604   9.222 -13.473  1.00  0.00           H  
ATOM    243  HD2 LYS A  18      36.682  10.245 -15.457  1.00  0.00           H  
ATOM    244  HD3 LYS A  18      36.236  11.021 -13.923  1.00  0.00           H  
ATOM    245  HE2 LYS A  18      36.954   8.984 -12.699  1.00  0.00           H  
ATOM    246  HE3 LYS A  18      37.415   8.229 -14.223  1.00  0.00           H  
ATOM    247  HZ1 LYS A  18      38.592  10.715 -13.127  1.00  0.00           H  
ATOM    248  HZ2 LYS A  18      39.017  10.026 -14.551  1.00  0.00           H  
ATOM    249  HZ3 LYS A  18      39.329   9.247 -13.138  1.00  0.00           H  
ATOM    250  N   ASP A  19      30.906  10.421 -16.914  1.00  0.00           N  
ATOM    251  CA  ASP A  19      29.945  11.325 -17.523  1.00  0.00           C  
ATOM    252  C   ASP A  19      28.754  11.462 -16.571  1.00  0.00           C  
ATOM    253  O   ASP A  19      28.379  10.472 -15.922  1.00  0.00           O  
ATOM    254  CB  ASP A  19      29.515  10.816 -18.905  1.00  0.00           C  
ATOM    255  CG  ASP A  19      30.658  10.777 -19.923  1.00  0.00           C  
ATOM    256  OD1 ASP A  19      31.693  11.444 -19.700  1.00  0.00           O  
ATOM    257  OD2 ASP A  19      30.498  10.040 -20.918  1.00  0.00           O1-
ATOM    258  H   ASP A  19      30.875   9.453 -17.202  1.00  0.00           H  
ATOM    259  HA  ASP A  19      30.423  12.296 -17.651  1.00  0.00           H  
ATOM    260  HB2 ASP A  19      29.102   9.813 -18.792  1.00  0.00           H  
ATOM    261  HB3 ASP A  19      28.730  11.464 -19.293  1.00  0.00           H  
ATOM    262  N   PRO A  20      28.147  12.659 -16.462  1.00  0.00           N  
ATOM    263  CA  PRO A  20      26.903  12.796 -15.721  1.00  0.00           C  
ATOM    264  C   PRO A  20      25.901  11.757 -16.242  1.00  0.00           C  
ATOM    265  O   PRO A  20      25.944  11.436 -17.437  1.00  0.00           O  
ATOM    266  CB  PRO A  20      26.431  14.236 -15.945  1.00  0.00           C  
ATOM    267  CG  PRO A  20      27.112  14.643 -17.252  1.00  0.00           C  
ATOM    268  CD  PRO A  20      28.423  13.862 -17.232  1.00  0.00           C  
ATOM    269  HA  PRO A  20      27.101  12.628 -14.662  1.00  0.00           H  
ATOM    270  HB2 PRO A  20      25.346  14.307 -16.016  1.00  0.00           H  
ATOM    271  HB3 PRO A  20      26.800  14.865 -15.135  1.00  0.00           H  
ATOM    272  HG2 PRO A  20      26.506  14.308 -18.094  1.00  0.00           H  
ATOM    273  HG3 PRO A  20      27.280  15.718 -17.306  1.00  0.00           H  
ATOM    274  HD2 PRO A  20      28.728  13.634 -18.253  1.00  0.00           H  
ATOM    275  HD3 PRO A  20      29.195  14.443 -16.727  1.00  0.00           H  
ATOM    276  N   PRO A  21      25.023  11.204 -15.377  1.00  0.00           N  
ATOM    277  CA  PRO A  21      23.958  10.319 -15.835  1.00  0.00           C  
ATOM    278  C   PRO A  21      23.323  10.934 -17.077  1.00  0.00           C  
ATOM    279  O   PRO A  21      22.965  12.105 -17.066  1.00  0.00           O  
ATOM    280  CB  PRO A  21      22.990  10.151 -14.658  1.00  0.00           C  
ATOM    281  CG  PRO A  21      23.332  11.302 -13.714  1.00  0.00           C  
ATOM    282  CD  PRO A  21      24.807  11.581 -13.990  1.00  0.00           C  
ATOM    283  HA  PRO A  21      24.338   9.330 -16.089  1.00  0.00           H  
ATOM    284  HB2 PRO A  21      21.947  10.191 -14.973  1.00  0.00           H  
ATOM    285  HB3 PRO A  21      23.194   9.205 -14.157  1.00  0.00           H  
ATOM    286  HG2 PRO A  21      23.157  11.037 -12.671  1.00  0.00           H  
ATOM    287  HG3 PRO A  21      22.743  12.178 -13.984  1.00  0.00           H  
ATOM    288  HD2 PRO A  21      25.018  12.636 -13.814  1.00  0.00           H  
ATOM    289  HD3 PRO A  21      25.429  10.958 -13.347  1.00  0.00           H  
ATOM    290  N   ALA A  22      23.191  10.176 -18.164  1.00  0.00           N  
ATOM    291  CA  ALA A  22      22.489  10.657 -19.354  1.00  0.00           C  
ATOM    292  C   ALA A  22      21.023  11.013 -19.041  1.00  0.00           C  
ATOM    293  O   ALA A  22      20.373  11.755 -19.768  1.00  0.00           O  
ATOM    294  CB  ALA A  22      22.571   9.563 -20.397  1.00  0.00           C  
ATOM    295  H   ALA A  22      23.636   9.269 -18.194  1.00  0.00           H  
ATOM    296  HA  ALA A  22      22.984  11.552 -19.728  1.00  0.00           H  
ATOM    297  HB1 ALA A  22      22.045   9.883 -21.296  1.00  0.00           H  
ATOM    298  HB2 ALA A  22      23.616   9.363 -20.638  1.00  0.00           H  
ATOM    299  HB3 ALA A  22      22.106   8.666 -19.988  1.00  0.00           H  
ATOM    300  N   CYS A  23      20.535  10.532 -17.897  1.00  0.00           N  
ATOM    301  CA  CYS A  23      19.313  10.952 -17.230  1.00  0.00           C  
ATOM    302  C   CYS A  23      19.527  12.221 -16.375  1.00  0.00           C  
ATOM    303  O   CYS A  23      18.897  12.352 -15.333  1.00  0.00           O  
ATOM    304  CB  CYS A  23      18.811   9.773 -16.381  1.00  0.00           C  
ATOM    305  SG  CYS A  23      18.804   8.215 -17.317  1.00  0.00           S  
ATOM    306  H   CYS A  23      21.150   9.927 -17.371  1.00  0.00           H  
ATOM    307  HA  CYS A  23      18.565  11.188 -17.986  1.00  0.00           H  
ATOM    308  HB2 CYS A  23      17.801   9.993 -16.034  1.00  0.00           H  
ATOM    309  HB3 CYS A  23      19.455   9.661 -15.509  1.00  0.00           H  
ATOM    310  HG  CYS A  23      20.120   7.985 -17.320  1.00  0.00           H  
ATOM    311  N   GLY A  24      20.443  13.111 -16.774  1.00  0.00           N  
ATOM    312  CA  GLY A  24      21.036  14.179 -15.953  1.00  0.00           C  
ATOM    313  C   GLY A  24      20.044  15.174 -15.362  1.00  0.00           C  
ATOM    314  O   GLY A  24      20.344  15.794 -14.351  1.00  0.00           O  
ATOM    315  H   GLY A  24      20.941  12.902 -17.628  1.00  0.00           H  
ATOM    316  HA2 GLY A  24      21.740  14.741 -16.568  1.00  0.00           H  
ATOM    317  HA3 GLY A  24      21.589  13.729 -15.128  1.00  0.00           H  
ATOM    318  N   ASP A  25      18.838  15.222 -15.927  1.00  0.00           N  
ATOM    319  CA  ASP A  25      17.684  15.971 -15.436  1.00  0.00           C  
ATOM    320  C   ASP A  25      16.477  15.037 -15.270  1.00  0.00           C  
ATOM    321  O   ASP A  25      15.408  15.256 -15.836  1.00  0.00           O  
ATOM    322  CB  ASP A  25      17.383  17.132 -16.393  1.00  0.00           C  
ATOM    323  CG  ASP A  25      18.477  18.197 -16.395  1.00  0.00           C  
ATOM    324  OD1 ASP A  25      18.903  18.587 -15.287  1.00  0.00           O  
ATOM    325  OD2 ASP A  25      18.828  18.646 -17.508  1.00  0.00           O1-
ATOM    326  H   ASP A  25      18.715  14.687 -16.774  1.00  0.00           H  
ATOM    327  HA  ASP A  25      17.914  16.392 -14.457  1.00  0.00           H  
ATOM    328  HB2 ASP A  25      16.457  17.616 -16.084  1.00  0.00           H  
ATOM    329  HB3 ASP A  25      17.241  16.742 -17.401  1.00  0.00           H  
ATOM    330  N   SER A  26      16.633  13.938 -14.531  1.00  0.00           N  
ATOM    331  CA  SER A  26      15.665  12.834 -14.433  1.00  0.00           C  
ATOM    332  C   SER A  26      14.243  13.233 -14.006  1.00  0.00           C  
ATOM    333  O   SER A  26      13.308  12.464 -14.214  1.00  0.00           O  
ATOM    334  CB  SER A  26      16.241  11.769 -13.505  1.00  0.00           C  
ATOM    335  OG  SER A  26      16.482  12.283 -12.204  1.00  0.00           O  
ATOM    336  H   SER A  26      17.557  13.764 -14.162  1.00  0.00           H  
ATOM    337  HA  SER A  26      15.579  12.389 -15.424  1.00  0.00           H  
ATOM    338  HB2 SER A  26      15.571  10.909 -13.490  1.00  0.00           H  
ATOM    339  HB3 SER A  26      17.190  11.430 -13.920  1.00  0.00           H  
ATOM    340  HG  SER A  26      15.669  12.268 -11.694  1.00  0.00           H  
ATOM    341  N   TYR A  27      14.044  14.446 -13.483  1.00  0.00           N  
ATOM    342  CA  TYR A  27      12.716  15.038 -13.303  1.00  0.00           C  
ATOM    343  C   TYR A  27      11.989  15.307 -14.635  1.00  0.00           C  
ATOM    344  O   TYR A  27      10.793  15.059 -14.728  1.00  0.00           O  
ATOM    345  CB  TYR A  27      12.853  16.330 -12.486  1.00  0.00           C  
ATOM    346  CG  TYR A  27      11.547  16.792 -11.875  1.00  0.00           C  
ATOM    347  CD1 TYR A  27      10.729  17.722 -12.546  1.00  0.00           C  
ATOM    348  CD2 TYR A  27      11.139  16.260 -10.637  1.00  0.00           C  
ATOM    349  CE1 TYR A  27       9.505  18.124 -11.978  1.00  0.00           C  
ATOM    350  CE2 TYR A  27       9.917  16.660 -10.064  1.00  0.00           C  
ATOM    351  CZ  TYR A  27       9.099  17.593 -10.734  1.00  0.00           C  
ATOM    352  OH  TYR A  27       7.918  17.969 -10.178  1.00  0.00           O  
ATOM    353  H   TYR A  27      14.854  15.043 -13.391  1.00  0.00           H  
ATOM    354  HA  TYR A  27      12.103  14.335 -12.739  1.00  0.00           H  
ATOM    355  HB2 TYR A  27      13.263  17.120 -13.115  1.00  0.00           H  
ATOM    356  HB3 TYR A  27      13.560  16.163 -11.673  1.00  0.00           H  
ATOM    357  HD1 TYR A  27      11.030  18.111 -13.508  1.00  0.00           H  
ATOM    358  HD2 TYR A  27      11.764  15.536 -10.134  1.00  0.00           H  
ATOM    359  HE1 TYR A  27       8.874  18.826 -12.503  1.00  0.00           H  
ATOM    360  HE2 TYR A  27       9.586  16.251  -9.121  1.00  0.00           H  
ATOM    361  HH  TYR A  27       7.435  18.563 -10.756  1.00  0.00           H  
ATOM    362  N   ALA A  28      12.698  15.769 -15.670  1.00  0.00           N  
ATOM    363  CA  ALA A  28      12.147  16.063 -16.995  1.00  0.00           C  
ATOM    364  C   ALA A  28      11.925  14.802 -17.849  1.00  0.00           C  
ATOM    365  O   ALA A  28      11.045  14.775 -18.709  1.00  0.00           O  
ATOM    366  CB  ALA A  28      13.099  17.041 -17.699  1.00  0.00           C  
ATOM    367  H   ALA A  28      13.695  15.883 -15.556  1.00  0.00           H  
ATOM    368  HA  ALA A  28      11.177  16.547 -16.876  1.00  0.00           H  
ATOM    369  HB1 ALA A  28      13.219  17.942 -17.098  1.00  0.00           H  
ATOM    370  HB2 ALA A  28      14.075  16.579 -17.849  1.00  0.00           H  
ATOM    371  HB3 ALA A  28      12.685  17.318 -18.669  1.00  0.00           H  
ATOM    372  N   ALA A  29      12.715  13.749 -17.620  1.00  0.00           N  
ATOM    373  CA  ALA A  29      12.587  12.492 -18.355  1.00  0.00           C  
ATOM    374  C   ALA A  29      11.416  11.628 -17.852  1.00  0.00           C  
ATOM    375  O   ALA A  29      10.780  10.915 -18.635  1.00  0.00           O  
ATOM    376  CB  ALA A  29      13.932  11.776 -18.294  1.00  0.00           C  
ATOM    377  H   ALA A  29      13.452  13.847 -16.937  1.00  0.00           H  
ATOM    378  HA  ALA A  29      12.384  12.724 -19.401  1.00  0.00           H  
ATOM    379  HB1 ALA A  29      13.907  10.919 -18.966  1.00  0.00           H  
ATOM    380  HB2 ALA A  29      14.725  12.447 -18.625  1.00  0.00           H  
ATOM    381  HB3 ALA A  29      14.137  11.457 -17.272  1.00  0.00           H  
ATOM    382  N   CYS A  30      11.058  11.756 -16.571  1.00  0.00           N  
ATOM    383  CA  CYS A  30       9.750  11.331 -16.102  1.00  0.00           C  
ATOM    384  C   CYS A  30       8.699  12.263 -16.707  1.00  0.00           C  
ATOM    385  O   CYS A  30       8.429  13.344 -16.193  1.00  0.00           O  
ATOM    386  CB  CYS A  30       9.706  11.360 -14.578  1.00  0.00           C  
ATOM    387  SG  CYS A  30      10.840  10.232 -13.733  1.00  0.00           S  
ATOM    388  H   CYS A  30      11.621  12.324 -15.954  1.00  0.00           H  
ATOM    389  HA  CYS A  30       9.556  10.311 -16.434  1.00  0.00           H  
ATOM    390  HB2 CYS A  30       9.940  12.375 -14.258  1.00  0.00           H  
ATOM    391  HB3 CYS A  30       8.687  11.127 -14.268  1.00  0.00           H  
ATOM    392  N   LYS A  31       8.091  11.845 -17.818  1.00  0.00           N  
ATOM    393  CA  LYS A  31       6.929  12.527 -18.389  1.00  0.00           C  
ATOM    394  C   LYS A  31       5.734  12.362 -17.444  1.00  0.00           C  
ATOM    395  O   LYS A  31       4.834  11.588 -17.737  1.00  0.00           O  
ATOM    396  CB  LYS A  31       6.636  11.982 -19.794  1.00  0.00           C  
ATOM    397  CG  LYS A  31       7.763  12.239 -20.804  1.00  0.00           C  
ATOM    398  CD  LYS A  31       7.304  11.735 -22.170  1.00  0.00           C  
ATOM    399  CE  LYS A  31       8.340  11.924 -23.270  1.00  0.00           C  
ATOM    400  NZ  LYS A  31       7.805  11.421 -24.557  1.00  0.00           N1+
ATOM    401  H   LYS A  31       8.464  11.024 -18.272  1.00  0.00           H  
ATOM    402  HA  LYS A  31       7.141  13.594 -18.461  1.00  0.00           H  
ATOM    403  HB2 LYS A  31       6.446  10.910 -19.734  1.00  0.00           H  
ATOM    404  HB3 LYS A  31       5.733  12.474 -20.156  1.00  0.00           H  
ATOM    405  HG2 LYS A  31       7.970  13.308 -20.858  1.00  0.00           H  
ATOM    406  HG3 LYS A  31       8.667  11.709 -20.504  1.00  0.00           H  
ATOM    407  HD2 LYS A  31       6.406  12.290 -22.443  1.00  0.00           H  
ATOM    408  HD3 LYS A  31       7.085  10.671 -22.081  1.00  0.00           H  
ATOM    409  HE2 LYS A  31       8.588  12.983 -23.340  1.00  0.00           H  
ATOM    410  HE3 LYS A  31       9.245  11.383 -22.990  1.00  0.00           H  
ATOM    411  HZ1 LYS A  31       7.559  10.447 -24.460  1.00  0.00           H  
ATOM    412  HZ2 LYS A  31       8.492  11.521 -25.290  1.00  0.00           H  
ATOM    413  HZ3 LYS A  31       6.973  11.940 -24.802  1.00  0.00           H  
ATOM    414  N   PHE A  32       5.726  13.027 -16.291  1.00  0.00           N  
ATOM    415  CA  PHE A  32       4.642  12.913 -15.310  1.00  0.00           C  
ATOM    416  C   PHE A  32       3.304  13.403 -15.872  1.00  0.00           C  
ATOM    417  O   PHE A  32       2.271  12.888 -15.473  1.00  0.00           O  
ATOM    418  CB  PHE A  32       5.018  13.637 -14.015  1.00  0.00           C  
ATOM    419  CG  PHE A  32       6.146  12.975 -13.246  1.00  0.00           C  
ATOM    420  CD1 PHE A  32       5.974  11.676 -12.726  1.00  0.00           C  
ATOM    421  CD2 PHE A  32       7.360  13.655 -13.031  1.00  0.00           C  
ATOM    422  CE1 PHE A  32       7.001  11.070 -11.977  1.00  0.00           C  
ATOM    423  CE2 PHE A  32       8.387  13.051 -12.284  1.00  0.00           C  
ATOM    424  CZ  PHE A  32       8.211  11.756 -11.757  1.00  0.00           C  
ATOM    425  H   PHE A  32       6.543  13.572 -16.055  1.00  0.00           H  
ATOM    426  HA  PHE A  32       4.496  11.859 -15.074  1.00  0.00           H  
ATOM    427  HB2 PHE A  32       4.143  13.656 -13.365  1.00  0.00           H  
ATOM    428  HB3 PHE A  32       5.278  14.671 -14.244  1.00  0.00           H  
ATOM    429  HD1 PHE A  32       5.039  11.157 -12.875  1.00  0.00           H  
ATOM    430  HD2 PHE A  32       7.513  14.641 -13.446  1.00  0.00           H  
ATOM    431  HE1 PHE A  32       6.852  10.084 -11.562  1.00  0.00           H  
ATOM    432  HE2 PHE A  32       9.317  13.581 -12.134  1.00  0.00           H  
ATOM    433  HZ  PHE A  32       9.003  11.290 -11.190  1.00  0.00           H  
ATOM    434  N   ASP A  33       3.308  14.264 -16.891  1.00  0.00           N  
ATOM    435  CA  ASP A  33       2.098  14.571 -17.669  1.00  0.00           C  
ATOM    436  C   ASP A  33       1.514  13.330 -18.377  1.00  0.00           C  
ATOM    437  O   ASP A  33       0.315  13.255 -18.628  1.00  0.00           O  
ATOM    438  CB  ASP A  33       2.422  15.647 -18.716  1.00  0.00           C  
ATOM    439  CG  ASP A  33       2.900  16.974 -18.119  1.00  0.00           C  
ATOM    440  OD1 ASP A  33       2.515  17.285 -16.971  1.00  0.00           O  
ATOM    441  OD2 ASP A  33       3.686  17.645 -18.821  1.00  0.00           O1-
ATOM    442  H   ASP A  33       4.145  14.794 -17.089  1.00  0.00           H  
ATOM    443  HA  ASP A  33       1.333  14.962 -16.998  1.00  0.00           H  
ATOM    444  HB2 ASP A  33       3.187  15.260 -19.390  1.00  0.00           H  
ATOM    445  HB3 ASP A  33       1.526  15.843 -19.305  1.00  0.00           H  
ATOM    446  N   GLN A  34       2.347  12.331 -18.692  1.00  0.00           N  
ATOM    447  CA  GLN A  34       1.931  11.023 -19.221  1.00  0.00           C  
ATOM    448  C   GLN A  34       1.671   9.985 -18.117  1.00  0.00           C  
ATOM    449  O   GLN A  34       1.020   8.975 -18.376  1.00  0.00           O  
ATOM    450  CB  GLN A  34       2.984  10.483 -20.205  1.00  0.00           C  
ATOM    451  CG  GLN A  34       3.219  11.425 -21.392  1.00  0.00           C  
ATOM    452  CD  GLN A  34       4.136  10.838 -22.459  1.00  0.00           C  
ATOM    453  NE2 GLN A  34       4.213  11.466 -23.613  1.00  0.00           N  
ATOM    454  OE1 GLN A  34       4.800   9.823 -22.323  1.00  0.00           O  
ATOM    455  H   GLN A  34       3.311  12.425 -18.407  1.00  0.00           H  
ATOM    456  HA  GLN A  34       0.991  11.144 -19.759  1.00  0.00           H  
ATOM    457  HB2 GLN A  34       2.630   9.527 -20.592  1.00  0.00           H  
ATOM    458  HB3 GLN A  34       3.928  10.302 -19.690  1.00  0.00           H  
ATOM    459  HG2 GLN A  34       2.256  11.643 -21.853  1.00  0.00           H  
ATOM    460  HG3 GLN A  34       3.642  12.369 -21.046  1.00  0.00           H  
ATOM    461 HE21 GLN A  34       3.598  12.255 -23.749  1.00  0.00           H  
ATOM    462 HE22 GLN A  34       4.494  10.874 -24.382  1.00  0.00           H  
ATOM    463  N   PHE A  35       2.162  10.232 -16.900  1.00  0.00           N  
ATOM    464  CA  PHE A  35       1.984   9.386 -15.716  1.00  0.00           C  
ATOM    465  C   PHE A  35       1.493  10.234 -14.540  1.00  0.00           C  
ATOM    466  O   PHE A  35       2.244  10.408 -13.571  1.00  0.00           O  
ATOM    467  CB  PHE A  35       3.290   8.642 -15.386  1.00  0.00           C  
ATOM    468  CG  PHE A  35       3.691   7.677 -16.471  1.00  0.00           C  
ATOM    469  CD1 PHE A  35       3.111   6.397 -16.519  1.00  0.00           C  
ATOM    470  CD2 PHE A  35       4.536   8.116 -17.504  1.00  0.00           C  
ATOM    471  CE1 PHE A  35       3.338   5.575 -17.633  1.00  0.00           C  
ATOM    472  CE2 PHE A  35       4.728   7.312 -18.635  1.00  0.00           C  
ATOM    473  CZ  PHE A  35       4.111   6.055 -18.705  1.00  0.00           C  
ATOM    474  H   PHE A  35       2.609  11.127 -16.759  1.00  0.00           H  
ATOM    475  HA  PHE A  35       1.214   8.640 -15.915  1.00  0.00           H  
ATOM    476  HB2 PHE A  35       3.156   8.083 -14.460  1.00  0.00           H  
ATOM    477  HB3 PHE A  35       4.092   9.364 -15.228  1.00  0.00           H  
ATOM    478  HD1 PHE A  35       2.443   6.075 -15.734  1.00  0.00           H  
ATOM    479  HD2 PHE A  35       4.964   9.106 -17.470  1.00  0.00           H  
ATOM    480  HE1 PHE A  35       2.867   4.606 -17.704  1.00  0.00           H  
ATOM    481  HE2 PHE A  35       5.313   7.676 -19.467  1.00  0.00           H  
ATOM    482  HZ  PHE A  35       4.221   5.464 -19.602  1.00  0.00           H  
ATOM    483  N   PRO A  36       0.275  10.809 -14.625  1.00  0.00           N  
ATOM    484  CA  PRO A  36      -0.242  11.632 -13.550  1.00  0.00           C  
ATOM    485  C   PRO A  36      -0.375  10.771 -12.299  1.00  0.00           C  
ATOM    486  O   PRO A  36      -0.912   9.663 -12.328  1.00  0.00           O  
ATOM    487  CB  PRO A  36      -1.579  12.192 -14.039  1.00  0.00           C  
ATOM    488  CG  PRO A  36      -2.042  11.151 -15.056  1.00  0.00           C  
ATOM    489  CD  PRO A  36      -0.729  10.665 -15.673  1.00  0.00           C  
ATOM    490  HA  PRO A  36       0.444  12.457 -13.357  1.00  0.00           H  
ATOM    491  HB2 PRO A  36      -1.409  13.143 -14.545  1.00  0.00           H  
ATOM    492  HB3 PRO A  36      -2.297  12.315 -13.227  1.00  0.00           H  
ATOM    493  HG2 PRO A  36      -2.704  11.583 -15.806  1.00  0.00           H  
ATOM    494  HG3 PRO A  36      -2.533  10.326 -14.541  1.00  0.00           H  
ATOM    495  HD2 PRO A  36      -0.464  11.304 -16.515  1.00  0.00           H  
ATOM    496  HD3 PRO A  36      -0.828   9.629 -15.999  1.00  0.00           H  
ATOM    497  N   CYS A  37       0.150  11.284 -11.196  1.00  0.00           N  
ATOM    498  CA  CYS A  37      -0.113  10.714  -9.891  1.00  0.00           C  
ATOM    499  C   CYS A  37      -1.546  11.059  -9.469  1.00  0.00           C  
ATOM    500  O   CYS A  37      -2.024  12.155  -9.767  1.00  0.00           O  
ATOM    501  CB  CYS A  37       0.943  11.250  -8.922  1.00  0.00           C  
ATOM    502  SG  CYS A  37       2.654  10.793  -9.324  1.00  0.00           S  
ATOM    503  H   CYS A  37       0.575  12.199 -11.244  1.00  0.00           H  
ATOM    504  HA  CYS A  37      -0.036   9.628  -9.947  1.00  0.00           H  
ATOM    505  HB2 CYS A  37       0.863  12.336  -8.878  1.00  0.00           H  
ATOM    506  HB3 CYS A  37       0.711  10.877  -7.924  1.00  0.00           H  
ATOM    507  N   ASP A  38      -2.215  10.149  -8.756  1.00  0.00           N  
ATOM    508  CA  ASP A  38      -3.490  10.470  -8.104  1.00  0.00           C  
ATOM    509  C   ASP A  38      -3.298  11.631  -7.112  1.00  0.00           C  
ATOM    510  O   ASP A  38      -2.183  11.895  -6.665  1.00  0.00           O  
ATOM    511  CB  ASP A  38      -4.069   9.247  -7.371  1.00  0.00           C  
ATOM    512  CG  ASP A  38      -4.421   8.059  -8.267  1.00  0.00           C  
ATOM    513  OD1 ASP A  38      -4.755   8.284  -9.448  1.00  0.00           O  
ATOM    514  OD2 ASP A  38      -4.351   6.925  -7.740  1.00  0.00           O1-
ATOM    515  H   ASP A  38      -1.848   9.213  -8.655  1.00  0.00           H  
ATOM    516  HA  ASP A  38      -4.203  10.784  -8.866  1.00  0.00           H  
ATOM    517  HB2 ASP A  38      -4.974   9.548  -6.844  1.00  0.00           H  
ATOM    518  HB3 ASP A  38      -3.349   8.907  -6.627  1.00  0.00           H  
ATOM    519  N   GLU A  39      -4.384  12.293  -6.710  1.00  0.00           N  
ATOM    520  CA  GLU A  39      -4.364  13.530  -5.904  1.00  0.00           C  
ATOM    521  C   GLU A  39      -3.551  13.455  -4.596  1.00  0.00           C  
ATOM    522  O   GLU A  39      -3.014  14.461  -4.129  1.00  0.00           O  
ATOM    523  CB  GLU A  39      -5.817  13.936  -5.605  1.00  0.00           C  
ATOM    524  CG  GLU A  39      -6.533  12.970  -4.642  1.00  0.00           C  
ATOM    525  CD  GLU A  39      -8.032  13.263  -4.510  1.00  0.00           C  
ATOM    526  OE1 GLU A  39      -8.797  12.276  -4.417  1.00  0.00           O  
ATOM    527  OE2 GLU A  39      -8.398  14.460  -4.523  1.00  0.00           O1-
ATOM    528  H   GLU A  39      -5.276  12.007  -7.086  1.00  0.00           H  
ATOM    529  HA  GLU A  39      -3.912  14.318  -6.505  1.00  0.00           H  
ATOM    530  HB2 GLU A  39      -6.367  13.979  -6.545  1.00  0.00           H  
ATOM    531  HB3 GLU A  39      -5.813  14.935  -5.168  1.00  0.00           H  
ATOM    532  HG2 GLU A  39      -6.076  13.053  -3.656  1.00  0.00           H  
ATOM    533  HG3 GLU A  39      -6.395  11.948  -4.995  1.00  0.00           H  
ATOM    534  N   TYR A  40      -3.422  12.262  -4.011  1.00  0.00           N  
ATOM    535  CA  TYR A  40      -2.643  12.042  -2.793  1.00  0.00           C  
ATOM    536  C   TYR A  40      -1.142  11.905  -3.071  1.00  0.00           C  
ATOM    537  O   TYR A  40      -0.325  12.076  -2.173  1.00  0.00           O  
ATOM    538  CB  TYR A  40      -3.190  10.806  -2.065  1.00  0.00           C  
ATOM    539  CG  TYR A  40      -4.633  10.960  -1.627  1.00  0.00           C  
ATOM    540  CD1 TYR A  40      -4.937  11.644  -0.433  1.00  0.00           C  
ATOM    541  CD2 TYR A  40      -5.674  10.459  -2.434  1.00  0.00           C  
ATOM    542  CE1 TYR A  40      -6.280  11.821  -0.042  1.00  0.00           C  
ATOM    543  CE2 TYR A  40      -7.015  10.674  -2.063  1.00  0.00           C  
ATOM    544  CZ  TYR A  40      -7.325  11.349  -0.865  1.00  0.00           C  
ATOM    545  OH  TYR A  40      -8.622  11.517  -0.501  1.00  0.00           O  
ATOM    546  H   TYR A  40      -3.912  11.487  -4.434  1.00  0.00           H  
ATOM    547  HA  TYR A  40      -2.770  12.904  -2.138  1.00  0.00           H  
ATOM    548  HB2 TYR A  40      -2.583  10.615  -1.180  1.00  0.00           H  
ATOM    549  HB3 TYR A  40      -3.102   9.936  -2.715  1.00  0.00           H  
ATOM    550  HD1 TYR A  40      -4.142  12.031   0.188  1.00  0.00           H  
ATOM    551  HD2 TYR A  40      -5.456   9.972  -3.373  1.00  0.00           H  
ATOM    552  HE1 TYR A  40      -6.536  12.324   0.879  1.00  0.00           H  
ATOM    553  HE2 TYR A  40      -7.828  10.374  -2.708  1.00  0.00           H  
ATOM    554  HH  TYR A  40      -8.730  11.603   0.449  1.00  0.00           H  
ATOM    555  N   PHE A  41      -0.740  11.592  -4.296  1.00  0.00           N  
ATOM    556  CA  PHE A  41       0.616  11.183  -4.614  1.00  0.00           C  
ATOM    557  C   PHE A  41       1.379  12.286  -5.340  1.00  0.00           C  
ATOM    558  O   PHE A  41       0.863  13.027  -6.168  1.00  0.00           O  
ATOM    559  CB  PHE A  41       0.596   9.866  -5.387  1.00  0.00           C  
ATOM    560  CG  PHE A  41       0.005   8.703  -4.627  1.00  0.00           C  
ATOM    561  CD1 PHE A  41       0.830   7.791  -3.950  1.00  0.00           C  
ATOM    562  CD2 PHE A  41      -1.389   8.538  -4.588  1.00  0.00           C  
ATOM    563  CE1 PHE A  41       0.250   6.739  -3.223  1.00  0.00           C  
ATOM    564  CE2 PHE A  41      -1.964   7.461  -3.896  1.00  0.00           C  
ATOM    565  CZ  PHE A  41      -1.141   6.561  -3.204  1.00  0.00           C  
ATOM    566  H   PHE A  41      -1.404  11.651  -5.054  1.00  0.00           H  
ATOM    567  HA  PHE A  41       1.151  10.984  -3.685  1.00  0.00           H  
ATOM    568  HB2 PHE A  41       1.623   9.627  -5.662  1.00  0.00           H  
ATOM    569  HB3 PHE A  41      -0.004   9.992  -6.288  1.00  0.00           H  
ATOM    570  HD1 PHE A  41       1.903   7.904  -3.977  1.00  0.00           H  
ATOM    571  HD2 PHE A  41      -2.021   9.259  -5.084  1.00  0.00           H  
ATOM    572  HE1 PHE A  41       0.878   6.062  -2.663  1.00  0.00           H  
ATOM    573  HE2 PHE A  41      -3.037   7.336  -3.891  1.00  0.00           H  
ATOM    574  HZ  PHE A  41      -1.581   5.744  -2.651  1.00  0.00           H  
ATOM    575  N   SER A  42       2.665  12.379  -5.032  1.00  0.00           N  
ATOM    576  CA  SER A  42       3.610  13.256  -5.698  1.00  0.00           C  
ATOM    577  C   SER A  42       4.598  12.440  -6.520  1.00  0.00           C  
ATOM    578  O   SER A  42       5.086  11.406  -6.045  1.00  0.00           O  
ATOM    579  CB  SER A  42       4.380  14.108  -4.695  1.00  0.00           C  
ATOM    580  OG  SER A  42       3.493  14.866  -3.900  1.00  0.00           O  
ATOM    581  H   SER A  42       3.034  11.728  -4.354  1.00  0.00           H  
ATOM    582  HA  SER A  42       3.052  13.931  -6.347  1.00  0.00           H  
ATOM    583  HB2 SER A  42       4.977  13.462  -4.051  1.00  0.00           H  
ATOM    584  HB3 SER A  42       5.045  14.782  -5.234  1.00  0.00           H  
ATOM    585  HG  SER A  42       2.613  14.776  -4.274  1.00  0.00           H  
ATOM    586  N   PRO A  43       4.963  12.925  -7.710  1.00  0.00           N  
ATOM    587  CA  PRO A  43       6.033  12.330  -8.480  1.00  0.00           C  
ATOM    588  C   PRO A  43       7.373  12.400  -7.733  1.00  0.00           C  
ATOM    589  O   PRO A  43       7.729  13.420  -7.136  1.00  0.00           O  
ATOM    590  CB  PRO A  43       6.051  13.135  -9.769  1.00  0.00           C  
ATOM    591  CG  PRO A  43       5.456  14.488  -9.434  1.00  0.00           C  
ATOM    592  CD  PRO A  43       4.441  14.119  -8.369  1.00  0.00           C  
ATOM    593  HA  PRO A  43       5.791  11.293  -8.713  1.00  0.00           H  
ATOM    594  HB2 PRO A  43       5.393  12.651 -10.490  1.00  0.00           H  
ATOM    595  HB3 PRO A  43       7.070  13.278 -10.130  1.00  0.00           H  
ATOM    596  HG2 PRO A  43       6.223  15.135  -9.007  1.00  0.00           H  
ATOM    597  HG3 PRO A  43       4.989  14.955 -10.301  1.00  0.00           H  
ATOM    598  HD2 PRO A  43       4.331  14.955  -7.680  1.00  0.00           H  
ATOM    599  HD3 PRO A  43       3.484  13.886  -8.836  1.00  0.00           H  
ATOM    600  N   LYS A  44       8.142  11.314  -7.780  1.00  0.00           N  
ATOM    601  CA  LYS A  44       9.532  11.238  -7.325  1.00  0.00           C  
ATOM    602  C   LYS A  44      10.364  10.402  -8.273  1.00  0.00           C  
ATOM    603  O   LYS A  44       9.877   9.448  -8.872  1.00  0.00           O  
ATOM    604  CB  LYS A  44       9.629  10.629  -5.922  1.00  0.00           C  
ATOM    605  CG  LYS A  44       9.183  11.566  -4.803  1.00  0.00           C  
ATOM    606  CD  LYS A  44      10.005  12.839  -4.628  1.00  0.00           C  
ATOM    607  CE  LYS A  44       9.510  13.549  -3.365  1.00  0.00           C  
ATOM    608  NZ  LYS A  44      10.287  14.785  -3.114  1.00  0.00           N1+
ATOM    609  H   LYS A  44       7.749  10.494  -8.221  1.00  0.00           H  
ATOM    610  HA  LYS A  44       9.958  12.242  -7.332  1.00  0.00           H  
ATOM    611  HB2 LYS A  44      10.663  10.346  -5.724  1.00  0.00           H  
ATOM    612  HB3 LYS A  44       9.029   9.720  -5.886  1.00  0.00           H  
ATOM    613  HG2 LYS A  44       8.133  11.829  -4.929  1.00  0.00           H  
ATOM    614  HG3 LYS A  44       9.326  10.999  -3.883  1.00  0.00           H  
ATOM    615  HD2 LYS A  44       9.870  13.489  -5.493  1.00  0.00           H  
ATOM    616  HD3 LYS A  44      11.059  12.579  -4.526  1.00  0.00           H  
ATOM    617  HE2 LYS A  44       9.599  12.866  -2.520  1.00  0.00           H  
ATOM    618  HE3 LYS A  44       8.455  13.788  -3.502  1.00  0.00           H  
ATOM    619  HZ1 LYS A  44      10.173  15.423  -3.889  1.00  0.00           H  
ATOM    620  HZ2 LYS A  44      11.272  14.574  -3.030  1.00  0.00           H  
ATOM    621  HZ3 LYS A  44       9.976  15.247  -2.272  1.00  0.00           H  
ATOM    622  N   VAL A  45      11.644  10.737  -8.331  1.00  0.00           N  
ATOM    623  CA  VAL A  45      12.662   9.949  -9.017  1.00  0.00           C  
ATOM    624  C   VAL A  45      13.628   9.415  -7.972  1.00  0.00           C  
ATOM    625  O   VAL A  45      14.029  10.165  -7.083  1.00  0.00           O  
ATOM    626  CB  VAL A  45      13.382  10.777 -10.089  1.00  0.00           C  
ATOM    627  CG1 VAL A  45      14.175   9.827 -10.982  1.00  0.00           C  
ATOM    628  CG2 VAL A  45      12.375  11.550 -10.944  1.00  0.00           C  
ATOM    629  H   VAL A  45      11.973  11.514  -7.777  1.00  0.00           H  
ATOM    630  HA  VAL A  45      12.186   9.104  -9.515  1.00  0.00           H  
ATOM    631  HB  VAL A  45      14.064  11.488  -9.623  1.00  0.00           H  
ATOM    632 HG11 VAL A  45      13.518   9.078 -11.424  1.00  0.00           H  
ATOM    633 HG12 VAL A  45      14.961   9.337 -10.408  1.00  0.00           H  
ATOM    634 HG13 VAL A  45      14.643  10.394 -11.787  1.00  0.00           H  
ATOM    635 HG21 VAL A  45      11.583  10.872 -11.260  1.00  0.00           H  
ATOM    636 HG22 VAL A  45      12.871  11.974 -11.818  1.00  0.00           H  
ATOM    637 HG23 VAL A  45      11.935  12.369 -10.375  1.00  0.00           H  
ATOM    638  N   THR A  46      13.959   8.126  -8.027  1.00  0.00           N  
ATOM    639  CA  THR A  46      15.004   7.551  -7.165  1.00  0.00           C  
ATOM    640  C   THR A  46      16.402   7.879  -7.677  1.00  0.00           C  
ATOM    641  O   THR A  46      16.581   8.166  -8.857  1.00  0.00           O  
ATOM    642  CB  THR A  46      14.883   6.024  -7.050  1.00  0.00           C  
ATOM    643  CG2 THR A  46      13.637   5.620  -6.274  1.00  0.00           C  
ATOM    644  OG1 THR A  46      14.875   5.395  -8.314  1.00  0.00           O  
ATOM    645  H   THR A  46      13.577   7.552  -8.765  1.00  0.00           H  
ATOM    646  HA  THR A  46      14.920   7.977  -6.166  1.00  0.00           H  
ATOM    647  HB  THR A  46      15.743   5.645  -6.498  1.00  0.00           H  
ATOM    648  HG1 THR A  46      15.514   4.679  -8.291  1.00  0.00           H  
ATOM    649 HG21 THR A  46      13.755   5.932  -5.236  1.00  0.00           H  
ATOM    650 HG22 THR A  46      13.530   4.536  -6.286  1.00  0.00           H  
ATOM    651 HG23 THR A  46      12.754   6.105  -6.693  1.00  0.00           H  
ATOM    652  N   ASP A  47      17.414   7.685  -6.828  1.00  0.00           N  
ATOM    653  CA  ASP A  47      18.836   7.720  -7.221  1.00  0.00           C  
ATOM    654  C   ASP A  47      19.173   6.705  -8.335  1.00  0.00           C  
ATOM    655  O   ASP A  47      20.174   6.825  -9.036  1.00  0.00           O  
ATOM    656  CB  ASP A  47      19.711   7.416  -5.991  1.00  0.00           C  
ATOM    657  CG  ASP A  47      19.462   8.335  -4.790  1.00  0.00           C  
ATOM    658  OD1 ASP A  47      18.954   9.458  -4.994  1.00  0.00           O  
ATOM    659  OD2 ASP A  47      19.707   7.860  -3.660  1.00  0.00           O1-
ATOM    660  H   ASP A  47      17.230   7.686  -5.835  1.00  0.00           H  
ATOM    661  HA  ASP A  47      19.081   8.718  -7.585  1.00  0.00           H  
ATOM    662  HB2 ASP A  47      20.759   7.504  -6.278  1.00  0.00           H  
ATOM    663  HB3 ASP A  47      19.535   6.384  -5.687  1.00  0.00           H  
ATOM    664  N   THR A  48      18.318   5.694  -8.517  1.00  0.00           N  
ATOM    665  CA  THR A  48      18.388   4.702  -9.600  1.00  0.00           C  
ATOM    666  C   THR A  48      17.576   5.083 -10.842  1.00  0.00           C  
ATOM    667  O   THR A  48      17.409   4.248 -11.723  1.00  0.00           O  
ATOM    668  CB  THR A  48      18.005   3.303  -9.097  1.00  0.00           C  
ATOM    669  CG2 THR A  48      19.021   2.787  -8.080  1.00  0.00           C  
ATOM    670  OG1 THR A  48      16.744   3.312  -8.448  1.00  0.00           O  
ATOM    671  H   THR A  48      17.517   5.666  -7.902  1.00  0.00           H  
ATOM    672  HA  THR A  48      19.422   4.649  -9.942  1.00  0.00           H  
ATOM    673  HB  THR A  48      17.979   2.601  -9.931  1.00  0.00           H  
ATOM    674  HG1 THR A  48      16.821   2.664  -7.744  1.00  0.00           H  
ATOM    675 HG21 THR A  48      20.023   2.852  -8.504  1.00  0.00           H  
ATOM    676 HG22 THR A  48      18.987   3.382  -7.167  1.00  0.00           H  
ATOM    677 HG23 THR A  48      18.815   1.742  -7.850  1.00  0.00           H  
ATOM    678  N   HIS A  49      17.084   6.321 -10.934  1.00  0.00           N  
ATOM    679  CA  HIS A  49      16.362   6.880 -12.086  1.00  0.00           C  
ATOM    680  C   HIS A  49      15.011   6.214 -12.407  1.00  0.00           C  
ATOM    681  O   HIS A  49      14.550   6.245 -13.548  1.00  0.00           O  
ATOM    682  CB  HIS A  49      17.288   6.991 -13.309  1.00  0.00           C  
ATOM    683  CG  HIS A  49      18.627   7.611 -13.006  1.00  0.00           C  
ATOM    684  CD2 HIS A  49      18.936   8.944 -13.010  1.00  0.00           C  
ATOM    685  ND1 HIS A  49      19.770   6.934 -12.653  1.00  0.00           N  
ATOM    686  CE1 HIS A  49      20.741   7.837 -12.445  1.00  0.00           C  
ATOM    687  NE2 HIS A  49      20.287   9.075 -12.684  1.00  0.00           N  
ATOM    688  H   HIS A  49      17.283   6.965 -10.181  1.00  0.00           H  
ATOM    689  HA  HIS A  49      16.115   7.904 -11.805  1.00  0.00           H  
ATOM    690  HB2 HIS A  49      17.450   5.999 -13.731  1.00  0.00           H  
ATOM    691  HB3 HIS A  49      16.795   7.593 -14.072  1.00  0.00           H  
ATOM    692  HD1 HIS A  49      19.856   5.934 -12.544  1.00  0.00           H  
ATOM    693  HD2 HIS A  49      18.257   9.755 -13.228  1.00  0.00           H  
ATOM    694  HE1 HIS A  49      21.748   7.606 -12.129  1.00  0.00           H  
ATOM    695  N   HIS A  50      14.342   5.636 -11.406  1.00  0.00           N  
ATOM    696  CA  HIS A  50      12.978   5.125 -11.555  1.00  0.00           C  
ATOM    697  C   HIS A  50      11.953   6.192 -11.140  1.00  0.00           C  
ATOM    698  O   HIS A  50      12.090   6.799 -10.075  1.00  0.00           O  
ATOM    699  CB  HIS A  50      12.807   3.861 -10.714  1.00  0.00           C  
ATOM    700  CG  HIS A  50      13.653   2.683 -11.100  1.00  0.00           C  
ATOM    701  CD2 HIS A  50      13.339   1.712 -12.010  1.00  0.00           C  
ATOM    702  ND1 HIS A  50      14.863   2.341 -10.540  1.00  0.00           N  
ATOM    703  CE1 HIS A  50      15.276   1.201 -11.113  1.00  0.00           C  
ATOM    704  NE2 HIS A  50      14.373   0.772 -12.004  1.00  0.00           N  
ATOM    705  H   HIS A  50      14.737   5.676 -10.478  1.00  0.00           H  
ATOM    706  HA  HIS A  50      12.797   4.859 -12.597  1.00  0.00           H  
ATOM    707  HB2 HIS A  50      13.091   4.118  -9.693  1.00  0.00           H  
ATOM    708  HB3 HIS A  50      11.760   3.561 -10.735  1.00  0.00           H  
ATOM    709  HD1 HIS A  50      15.435   2.924  -9.946  1.00  0.00           H  
ATOM    710  HD2 HIS A  50      12.443   1.664 -12.610  1.00  0.00           H  
ATOM    711  HE1 HIS A  50      16.225   0.719 -10.930  1.00  0.00           H  
ATOM    712  N   CYS A  51      10.911   6.392 -11.954  1.00  0.00           N  
ATOM    713  CA  CYS A  51       9.797   7.297 -11.656  1.00  0.00           C  
ATOM    714  C   CYS A  51       8.739   6.601 -10.777  1.00  0.00           C  
ATOM    715  O   CYS A  51       8.238   5.531 -11.133  1.00  0.00           O  
ATOM    716  CB  CYS A  51       9.154   7.783 -12.967  1.00  0.00           C  
ATOM    717  SG  CYS A  51      10.278   8.363 -14.267  1.00  0.00           S  
ATOM    718  H   CYS A  51      10.890   5.904 -12.838  1.00  0.00           H  
ATOM    719  HA  CYS A  51      10.184   8.168 -11.128  1.00  0.00           H  
ATOM    720  HB2 CYS A  51       8.590   6.951 -13.389  1.00  0.00           H  
ATOM    721  HB3 CYS A  51       8.444   8.579 -12.743  1.00  0.00           H  
ATOM    722  N   TYR A  52       8.345   7.236  -9.672  1.00  0.00           N  
ATOM    723  CA  TYR A  52       7.294   6.770  -8.764  1.00  0.00           C  
ATOM    724  C   TYR A  52       6.299   7.875  -8.434  1.00  0.00           C  
ATOM    725  O   TYR A  52       6.672   9.036  -8.311  1.00  0.00           O  
ATOM    726  CB  TYR A  52       7.896   6.256  -7.451  1.00  0.00           C  
ATOM    727  CG  TYR A  52       8.810   5.075  -7.638  1.00  0.00           C  
ATOM    728  CD1 TYR A  52       8.271   3.790  -7.828  1.00  0.00           C  
ATOM    729  CD2 TYR A  52      10.197   5.281  -7.687  1.00  0.00           C  
ATOM    730  CE1 TYR A  52       9.124   2.712  -8.116  1.00  0.00           C  
ATOM    731  CE2 TYR A  52      11.047   4.195  -7.928  1.00  0.00           C  
ATOM    732  CZ  TYR A  52      10.513   2.918  -8.176  1.00  0.00           C  
ATOM    733  OH  TYR A  52      11.330   1.903  -8.531  1.00  0.00           O  
ATOM    734  H   TYR A  52       8.808   8.102  -9.434  1.00  0.00           H  
ATOM    735  HA  TYR A  52       6.747   5.953  -9.235  1.00  0.00           H  
ATOM    736  HB2 TYR A  52       7.089   5.959  -6.781  1.00  0.00           H  
ATOM    737  HB3 TYR A  52       8.444   7.065  -6.970  1.00  0.00           H  
ATOM    738  HD1 TYR A  52       7.201   3.642  -7.797  1.00  0.00           H  
ATOM    739  HD2 TYR A  52      10.604   6.276  -7.577  1.00  0.00           H  
ATOM    740  HE1 TYR A  52       8.731   1.727  -8.322  1.00  0.00           H  
ATOM    741  HE2 TYR A  52      12.115   4.351  -7.957  1.00  0.00           H  
ATOM    742  HH  TYR A  52      12.235   2.196  -8.660  1.00  0.00           H  
ATOM    743  N   CYS A  53       5.055   7.485  -8.184  1.00  0.00           N  
ATOM    744  CA  CYS A  53       4.103   8.289  -7.430  1.00  0.00           C  
ATOM    745  C   CYS A  53       4.193   7.857  -5.969  1.00  0.00           C  
ATOM    746  O   CYS A  53       3.940   6.695  -5.661  1.00  0.00           O  
ATOM    747  CB  CYS A  53       2.713   8.074  -8.031  1.00  0.00           C  
ATOM    748  SG  CYS A  53       2.563   8.787  -9.680  1.00  0.00           S  
ATOM    749  H   CYS A  53       4.815   6.513  -8.320  1.00  0.00           H  
ATOM    750  HA  CYS A  53       4.354   9.347  -7.503  1.00  0.00           H  
ATOM    751  HB2 CYS A  53       2.499   7.006  -8.085  1.00  0.00           H  
ATOM    752  HB3 CYS A  53       1.952   8.530  -7.398  1.00  0.00           H  
ATOM    753  N   ILE A  54       4.592   8.759  -5.074  1.00  0.00           N  
ATOM    754  CA  ILE A  54       4.688   8.473  -3.640  1.00  0.00           C  
ATOM    755  C   ILE A  54       3.911   9.493  -2.828  1.00  0.00           C  
ATOM    756  O   ILE A  54       3.769  10.648  -3.218  1.00  0.00           O  
ATOM    757  CB  ILE A  54       6.141   8.401  -3.131  1.00  0.00           C  
ATOM    758  CG1 ILE A  54       6.814   9.788  -3.073  1.00  0.00           C  
ATOM    759  CG2 ILE A  54       6.980   7.405  -3.948  1.00  0.00           C  
ATOM    760  CD1 ILE A  54       8.030   9.764  -2.157  1.00  0.00           C  
ATOM    761  H   ILE A  54       4.793   9.698  -5.389  1.00  0.00           H  
ATOM    762  HA  ILE A  54       4.236   7.502  -3.438  1.00  0.00           H  
ATOM    763  HB  ILE A  54       6.085   8.011  -2.115  1.00  0.00           H  
ATOM    764 HG12 ILE A  54       7.083  10.090  -4.084  1.00  0.00           H  
ATOM    765 HG13 ILE A  54       6.153  10.547  -2.655  1.00  0.00           H  
ATOM    766 HG21 ILE A  54       7.928   7.202  -3.449  1.00  0.00           H  
ATOM    767 HG22 ILE A  54       7.177   7.805  -4.943  1.00  0.00           H  
ATOM    768 HG23 ILE A  54       6.438   6.464  -4.046  1.00  0.00           H  
ATOM    769 HD11 ILE A  54       8.371  10.780  -1.963  1.00  0.00           H  
ATOM    770 HD12 ILE A  54       8.811   9.181  -2.645  1.00  0.00           H  
ATOM    771 HD13 ILE A  54       7.774   9.306  -1.201  1.00  0.00           H  
ATOM    772  N   LEU A  55       3.528   9.118  -1.620  1.00  0.00           N  
ATOM    773  CA  LEU A  55       3.052  10.081  -0.644  1.00  0.00           C  
ATOM    774  C   LEU A  55       4.238  10.760   0.049  1.00  0.00           C  
ATOM    775  O   LEU A  55       4.737  10.298   1.069  1.00  0.00           O  
ATOM    776  CB  LEU A  55       2.080   9.337   0.277  1.00  0.00           C  
ATOM    777  CG  LEU A  55       0.636   9.619  -0.168  1.00  0.00           C  
ATOM    778  CD1 LEU A  55      -0.358   8.622   0.399  1.00  0.00           C  
ATOM    779  CD2 LEU A  55       0.259  10.990   0.368  1.00  0.00           C  
ATOM    780  H   LEU A  55       3.632   8.155  -1.335  1.00  0.00           H  
ATOM    781  HA  LEU A  55       2.503  10.867  -1.163  1.00  0.00           H  
ATOM    782  HB2 LEU A  55       2.220   9.667   1.306  1.00  0.00           H  
ATOM    783  HB3 LEU A  55       2.276   8.265   0.247  1.00  0.00           H  
ATOM    784  HG  LEU A  55       0.556   9.612  -1.255  1.00  0.00           H  
ATOM    785 HD11 LEU A  55       0.047   8.136   1.288  1.00  0.00           H  
ATOM    786 HD12 LEU A  55      -1.307   9.102   0.639  1.00  0.00           H  
ATOM    787 HD13 LEU A  55      -0.568   7.894  -0.384  1.00  0.00           H  
ATOM    788 HD21 LEU A  55       0.879  11.769  -0.076  1.00  0.00           H  
ATOM    789 HD22 LEU A  55       0.420  11.006   1.446  1.00  0.00           H  
ATOM    790 HD23 LEU A  55      -0.786  11.210   0.152  1.00  0.00           H  
ATOM    791  N   ALA A  56       4.757  11.841  -0.535  1.00  0.00           N  
ATOM    792  CA  ALA A  56       6.027  12.429  -0.097  1.00  0.00           C  
ATOM    793  C   ALA A  56       5.992  13.030   1.322  1.00  0.00           C  
ATOM    794  O   ALA A  56       7.049  13.249   1.911  1.00  0.00           O  
ATOM    795  CB  ALA A  56       6.466  13.470  -1.132  1.00  0.00           C  
ATOM    796  H   ALA A  56       4.354  12.139  -1.412  1.00  0.00           H  
ATOM    797  HA  ALA A  56       6.775  11.637  -0.078  1.00  0.00           H  
ATOM    798  HB1 ALA A  56       7.434  13.884  -0.847  1.00  0.00           H  
ATOM    799  HB2 ALA A  56       6.549  13.003  -2.113  1.00  0.00           H  
ATOM    800  HB3 ALA A  56       5.733  14.275  -1.183  1.00  0.00           H  
ATOM    801  N   ASN A  57       4.805  13.301   1.877  1.00  0.00           N  
ATOM    802  CA  ASN A  57       4.664  13.849   3.220  1.00  0.00           C  
ATOM    803  C   ASN A  57       3.842  12.922   4.133  1.00  0.00           C  
ATOM    804  O   ASN A  57       2.829  12.346   3.734  1.00  0.00           O  
ATOM    805  CB  ASN A  57       4.182  15.311   3.137  1.00  0.00           C  
ATOM    806  CG  ASN A  57       2.689  15.462   2.933  1.00  0.00           C  
ATOM    807  ND2 ASN A  57       2.231  16.038   1.850  1.00  0.00           N  
ATOM    808  OD1 ASN A  57       1.920  15.104   3.799  1.00  0.00           O  
ATOM    809  H   ASN A  57       3.971  13.003   1.392  1.00  0.00           H  
ATOM    810  HA  ASN A  57       5.657  13.893   3.667  1.00  0.00           H  
ATOM    811  HB2 ASN A  57       4.717  15.829   2.341  1.00  0.00           H  
ATOM    812  HB3 ASN A  57       4.426  15.814   4.073  1.00  0.00           H  
ATOM    813 HD21 ASN A  57       2.849  16.331   1.107  1.00  0.00           H  
ATOM    814 HD22 ASN A  57       1.228  16.077   1.735  1.00  0.00           H  
ATOM    815  N   LYS A  58       4.282  12.809   5.393  1.00  0.00           N  
ATOM    816  CA  LYS A  58       3.675  11.930   6.405  1.00  0.00           C  
ATOM    817  C   LYS A  58       2.199  12.247   6.663  1.00  0.00           C  
ATOM    818  O   LYS A  58       1.415  11.332   6.876  1.00  0.00           O  
ATOM    819  CB  LYS A  58       4.516  12.016   7.697  1.00  0.00           C  
ATOM    820  CG  LYS A  58       4.073  11.104   8.857  1.00  0.00           C  
ATOM    821  CD  LYS A  58       4.035   9.627   8.452  1.00  0.00           C  
ATOM    822  CE  LYS A  58       3.982   8.655   9.633  1.00  0.00           C  
ATOM    823  NZ  LYS A  58       2.638   8.603  10.234  1.00  0.00           N1+
ATOM    824  H   LYS A  58       5.140  13.286   5.632  1.00  0.00           H  
ATOM    825  HA  LYS A  58       3.700  10.910   6.021  1.00  0.00           H  
ATOM    826  HB2 LYS A  58       5.549  11.770   7.452  1.00  0.00           H  
ATOM    827  HB3 LYS A  58       4.502  13.045   8.057  1.00  0.00           H  
ATOM    828  HG2 LYS A  58       4.786  11.228   9.672  1.00  0.00           H  
ATOM    829  HG3 LYS A  58       3.091  11.411   9.216  1.00  0.00           H  
ATOM    830  HD2 LYS A  58       3.149   9.476   7.835  1.00  0.00           H  
ATOM    831  HD3 LYS A  58       4.929   9.399   7.872  1.00  0.00           H  
ATOM    832  HE2 LYS A  58       4.241   7.660   9.271  1.00  0.00           H  
ATOM    833  HE3 LYS A  58       4.723   8.956  10.374  1.00  0.00           H  
ATOM    834  HZ1 LYS A  58       1.959   8.228   9.586  1.00  0.00           H  
ATOM    835  HZ2 LYS A  58       2.221   9.513  10.374  1.00  0.00           H  
ATOM    836  HZ3 LYS A  58       2.584   8.068  11.089  1.00  0.00           H  
ATOM    837  N   LYS A  59       1.814  13.526   6.605  1.00  0.00           N  
ATOM    838  CA  LYS A  59       0.448  13.990   6.887  1.00  0.00           C  
ATOM    839  C   LYS A  59      -0.563  13.495   5.848  1.00  0.00           C  
ATOM    840  O   LYS A  59      -1.609  12.983   6.222  1.00  0.00           O  
ATOM    841  CB  LYS A  59       0.461  15.524   6.988  1.00  0.00           C  
ATOM    842  CG  LYS A  59      -0.908  16.090   7.390  1.00  0.00           C  
ATOM    843  CD  LYS A  59      -0.880  17.622   7.434  1.00  0.00           C  
ATOM    844  CE  LYS A  59      -2.277  18.142   7.791  1.00  0.00           C  
ATOM    845  NZ  LYS A  59      -2.345  19.624   7.759  1.00  0.00           N1+
ATOM    846  H   LYS A  59       2.503  14.205   6.315  1.00  0.00           H  
ATOM    847  HA  LYS A  59       0.127  13.573   7.841  1.00  0.00           H  
ATOM    848  HB2 LYS A  59       1.196  15.823   7.736  1.00  0.00           H  
ATOM    849  HB3 LYS A  59       0.754  15.948   6.028  1.00  0.00           H  
ATOM    850  HG2 LYS A  59      -1.183  15.703   8.371  1.00  0.00           H  
ATOM    851  HG3 LYS A  59      -1.661  15.781   6.666  1.00  0.00           H  
ATOM    852  HD2 LYS A  59      -0.157  17.952   8.180  1.00  0.00           H  
ATOM    853  HD3 LYS A  59      -0.587  18.000   6.455  1.00  0.00           H  
ATOM    854  HE2 LYS A  59      -2.544  17.772   8.781  1.00  0.00           H  
ATOM    855  HE3 LYS A  59      -2.991  17.723   7.083  1.00  0.00           H  
ATOM    856  HZ1 LYS A  59      -3.277  19.934   7.995  1.00  0.00           H  
ATOM    857  HZ2 LYS A  59      -2.132  19.967   6.834  1.00  0.00           H  
ATOM    858  HZ3 LYS A  59      -1.696  20.030   8.418  1.00  0.00           H  
ATOM    859  N   ALA A  60      -0.250  13.631   4.564  1.00  0.00           N  
ATOM    860  CA  ALA A  60      -1.081  13.163   3.461  1.00  0.00           C  
ATOM    861  C   ALA A  60      -1.173  11.635   3.459  1.00  0.00           C  
ATOM    862  O   ALA A  60      -2.220  11.080   3.150  1.00  0.00           O  
ATOM    863  CB  ALA A  60      -0.499  13.710   2.152  1.00  0.00           C  
ATOM    864  H   ALA A  60       0.634  14.058   4.329  1.00  0.00           H  
ATOM    865  HA  ALA A  60      -2.093  13.551   3.580  1.00  0.00           H  
ATOM    866  HB1 ALA A  60      -1.110  13.371   1.315  1.00  0.00           H  
ATOM    867  HB2 ALA A  60      -0.517  14.799   2.170  1.00  0.00           H  
ATOM    868  HB3 ALA A  60       0.525  13.363   2.014  1.00  0.00           H  
ATOM    869  N   MET A  61      -0.102  10.957   3.875  1.00  0.00           N  
ATOM    870  CA  MET A  61      -0.096   9.504   3.985  1.00  0.00           C  
ATOM    871  C   MET A  61      -0.994   9.015   5.116  1.00  0.00           C  
ATOM    872  O   MET A  61      -1.776   8.086   4.933  1.00  0.00           O  
ATOM    873  CB  MET A  61       1.340   9.053   4.205  1.00  0.00           C  
ATOM    874  CG  MET A  61       1.452   7.533   4.196  1.00  0.00           C  
ATOM    875  SD  MET A  61       3.153   6.969   4.353  1.00  0.00           S  
ATOM    876  CE  MET A  61       3.644   7.839   5.847  1.00  0.00           C  
ATOM    877  H   MET A  61       0.754  11.462   4.052  1.00  0.00           H  
ATOM    878  HA  MET A  61      -0.483   9.076   3.060  1.00  0.00           H  
ATOM    879  HB2 MET A  61       1.983   9.462   3.426  1.00  0.00           H  
ATOM    880  HB3 MET A  61       1.680   9.440   5.165  1.00  0.00           H  
ATOM    881  HG2 MET A  61       0.867   7.122   5.019  1.00  0.00           H  
ATOM    882  HG3 MET A  61       1.047   7.154   3.258  1.00  0.00           H  
ATOM    883  HE1 MET A  61       3.844   8.879   5.588  1.00  0.00           H  
ATOM    884  HE2 MET A  61       4.552   7.401   6.262  1.00  0.00           H  
ATOM    885  HE3 MET A  61       2.829   7.783   6.568  1.00  0.00           H  
ATOM    886  N   ASP A  62      -0.906   9.658   6.279  1.00  0.00           N  
ATOM    887  CA  ASP A  62      -1.790   9.345   7.394  1.00  0.00           C  
ATOM    888  C   ASP A  62      -3.246   9.637   7.036  1.00  0.00           C  
ATOM    889  O   ASP A  62      -4.096   8.802   7.318  1.00  0.00           O  
ATOM    890  CB  ASP A  62      -1.356  10.105   8.651  1.00  0.00           C  
ATOM    891  CG  ASP A  62      -0.054   9.565   9.240  1.00  0.00           C  
ATOM    892  OD1 ASP A  62       0.317   8.388   8.989  1.00  0.00           O  
ATOM    893  OD2 ASP A  62       0.621  10.302   9.999  1.00  0.00           O1-
ATOM    894  H   ASP A  62      -0.216  10.386   6.395  1.00  0.00           H  
ATOM    895  HA  ASP A  62      -1.733   8.276   7.600  1.00  0.00           H  
ATOM    896  HB2 ASP A  62      -1.246  11.165   8.419  1.00  0.00           H  
ATOM    897  HB3 ASP A  62      -2.133  10.001   9.409  1.00  0.00           H  
ATOM    898  N   ALA A  63      -3.530  10.746   6.345  1.00  0.00           N  
ATOM    899  CA  ALA A  63      -4.871  11.051   5.848  1.00  0.00           C  
ATOM    900  C   ALA A  63      -5.387   9.968   4.880  1.00  0.00           C  
ATOM    901  O   ALA A  63      -6.460   9.410   5.102  1.00  0.00           O  
ATOM    902  CB  ALA A  63      -4.853  12.441   5.202  1.00  0.00           C  
ATOM    903  H   ALA A  63      -2.789  11.405   6.154  1.00  0.00           H  
ATOM    904  HA  ALA A  63      -5.556  11.077   6.695  1.00  0.00           H  
ATOM    905  HB1 ALA A  63      -4.185  12.452   4.340  1.00  0.00           H  
ATOM    906  HB2 ALA A  63      -4.521  13.182   5.929  1.00  0.00           H  
ATOM    907  HB3 ALA A  63      -5.858  12.695   4.867  1.00  0.00           H  
ATOM    908  N   TYR A  64      -4.583   9.590   3.880  1.00  0.00           N  
ATOM    909  CA  TYR A  64      -4.903   8.529   2.918  1.00  0.00           C  
ATOM    910  C   TYR A  64      -5.223   7.189   3.602  1.00  0.00           C  
ATOM    911  O   TYR A  64      -6.161   6.481   3.216  1.00  0.00           O  
ATOM    912  CB  TYR A  64      -3.704   8.373   1.972  1.00  0.00           C  
ATOM    913  CG  TYR A  64      -3.801   7.202   1.015  1.00  0.00           C  
ATOM    914  CD1 TYR A  64      -3.323   5.931   1.393  1.00  0.00           C  
ATOM    915  CD2 TYR A  64      -4.375   7.390  -0.254  1.00  0.00           C  
ATOM    916  CE1 TYR A  64      -3.455   4.835   0.519  1.00  0.00           C  
ATOM    917  CE2 TYR A  64      -4.478   6.306  -1.143  1.00  0.00           C  
ATOM    918  CZ  TYR A  64      -4.047   5.022  -0.748  1.00  0.00           C  
ATOM    919  OH  TYR A  64      -4.240   3.960  -1.575  1.00  0.00           O  
ATOM    920  H   TYR A  64      -3.722  10.100   3.740  1.00  0.00           H  
ATOM    921  HA  TYR A  64      -5.777   8.825   2.338  1.00  0.00           H  
ATOM    922  HB2 TYR A  64      -2.792   8.253   2.558  1.00  0.00           H  
ATOM    923  HB3 TYR A  64      -3.600   9.292   1.395  1.00  0.00           H  
ATOM    924  HD1 TYR A  64      -2.871   5.794   2.364  1.00  0.00           H  
ATOM    925  HD2 TYR A  64      -4.731   8.367  -0.545  1.00  0.00           H  
ATOM    926  HE1 TYR A  64      -3.110   3.858   0.825  1.00  0.00           H  
ATOM    927  HE2 TYR A  64      -4.896   6.449  -2.129  1.00  0.00           H  
ATOM    928  HH  TYR A  64      -3.798   3.174  -1.247  1.00  0.00           H  
ATOM    929  N   CYS A  65      -4.450   6.832   4.631  1.00  0.00           N  
ATOM    930  CA  CYS A  65      -4.668   5.618   5.409  1.00  0.00           C  
ATOM    931  C   CYS A  65      -5.894   5.726   6.329  1.00  0.00           C  
ATOM    932  O   CYS A  65      -6.664   4.771   6.431  1.00  0.00           O  
ATOM    933  CB  CYS A  65      -3.380   5.292   6.175  1.00  0.00           C  
ATOM    934  SG  CYS A  65      -2.047   4.652   5.129  1.00  0.00           S  
ATOM    935  H   CYS A  65      -3.670   7.429   4.870  1.00  0.00           H  
ATOM    936  HA  CYS A  65      -4.873   4.797   4.722  1.00  0.00           H  
ATOM    937  HB2 CYS A  65      -3.586   4.545   6.941  1.00  0.00           H  
ATOM    938  HB3 CYS A  65      -3.030   6.192   6.680  1.00  0.00           H  
ATOM    939  N   GLN A  66      -6.128   6.883   6.951  1.00  0.00           N  
ATOM    940  CA  GLN A  66      -7.288   7.131   7.813  1.00  0.00           C  
ATOM    941  C   GLN A  66      -8.610   7.039   7.061  1.00  0.00           C  
ATOM    942  O   GLN A  66      -9.530   6.383   7.547  1.00  0.00           O  
ATOM    943  CB  GLN A  66      -7.134   8.481   8.522  1.00  0.00           C  
ATOM    944  CG  GLN A  66      -6.134   8.368   9.682  1.00  0.00           C  
ATOM    945  CD  GLN A  66      -5.752   9.712  10.285  1.00  0.00           C  
ATOM    946  NE2 GLN A  66      -4.795   9.720  11.188  1.00  0.00           N  
ATOM    947  OE1 GLN A  66      -6.294  10.767   9.996  1.00  0.00           O  
ATOM    948  H   GLN A  66      -5.477   7.643   6.820  1.00  0.00           H  
ATOM    949  HA  GLN A  66      -7.354   6.356   8.576  1.00  0.00           H  
ATOM    950  HB2 GLN A  66      -8.097   8.790   8.928  1.00  0.00           H  
ATOM    951  HB3 GLN A  66      -6.803   9.235   7.809  1.00  0.00           H  
ATOM    952  HG2 GLN A  66      -5.224   7.870   9.348  1.00  0.00           H  
ATOM    953  HG3 GLN A  66      -6.570   7.750  10.467  1.00  0.00           H  
ATOM    954 HE21 GLN A  66      -4.523  10.629  11.533  1.00  0.00           H  
ATOM    955 HE22 GLN A  66      -4.286   8.869  11.379  1.00  0.00           H  
ATOM    956  N   GLU A  67      -8.685   7.575   5.844  1.00  0.00           N  
ATOM    957  CA  GLU A  67      -9.850   7.411   4.965  1.00  0.00           C  
ATOM    958  C   GLU A  67     -10.170   5.937   4.671  1.00  0.00           C  
ATOM    959  O   GLU A  67     -11.327   5.562   4.488  1.00  0.00           O  
ATOM    960  CB  GLU A  67      -9.561   8.104   3.636  1.00  0.00           C  
ATOM    961  CG  GLU A  67      -9.579   9.637   3.720  1.00  0.00           C  
ATOM    962  CD  GLU A  67      -9.101  10.263   2.402  1.00  0.00           C  
ATOM    963  OE1 GLU A  67      -9.102  11.510   2.300  1.00  0.00           O  
ATOM    964  OE2 GLU A  67      -8.701   9.491   1.500  1.00  0.00           O1-
ATOM    965  H   GLU A  67      -7.918   8.143   5.514  1.00  0.00           H  
ATOM    966  HA  GLU A  67     -10.733   7.860   5.421  1.00  0.00           H  
ATOM    967  HB2 GLU A  67     -10.314   7.796   2.910  1.00  0.00           H  
ATOM    968  HB3 GLU A  67      -8.588   7.758   3.287  1.00  0.00           H  
ATOM    969  HG2 GLU A  67     -10.596   9.963   3.936  1.00  0.00           H  
ATOM    970  HG3 GLU A  67      -8.938   9.973   4.535  1.00  0.00           H  
ATOM    971  N   ARG A  68      -9.149   5.073   4.670  1.00  0.00           N  
ATOM    972  CA  ARG A  68      -9.282   3.624   4.449  1.00  0.00           C  
ATOM    973  C   ARG A  68      -9.510   2.834   5.736  1.00  0.00           C  
ATOM    974  O   ARG A  68      -9.612   1.612   5.686  1.00  0.00           O  
ATOM    975  CB  ARG A  68      -8.071   3.130   3.642  1.00  0.00           C  
ATOM    976  CG  ARG A  68      -8.172   3.634   2.200  1.00  0.00           C  
ATOM    977  CD  ARG A  68      -6.837   3.521   1.457  1.00  0.00           C  
ATOM    978  NE  ARG A  68      -6.974   3.969   0.059  1.00  0.00           N  
ATOM    979  CZ  ARG A  68      -7.240   5.202  -0.350  1.00  0.00           C  
ATOM    980  NH1 ARG A  68      -7.320   6.222   0.465  1.00  0.00           N1+
ATOM    981  NH2 ARG A  68      -7.437   5.431  -1.618  1.00  0.00           N  
ATOM    982  H   ARG A  68      -8.230   5.454   4.845  1.00  0.00           H  
ATOM    983  HA  ARG A  68     -10.179   3.447   3.856  1.00  0.00           H  
ATOM    984  HB2 ARG A  68      -7.154   3.498   4.102  1.00  0.00           H  
ATOM    985  HB3 ARG A  68      -8.042   2.041   3.627  1.00  0.00           H  
ATOM    986  HG2 ARG A  68      -8.484   4.679   2.202  1.00  0.00           H  
ATOM    987  HG3 ARG A  68      -8.931   3.055   1.674  1.00  0.00           H  
ATOM    988  HD2 ARG A  68      -6.503   2.483   1.475  1.00  0.00           H  
ATOM    989  HD3 ARG A  68      -6.088   4.130   1.964  1.00  0.00           H  
ATOM    990  HE  ARG A  68      -6.834   3.279  -0.665  1.00  0.00           H  
ATOM    991 HH11 ARG A  68      -7.581   7.149   0.159  1.00  0.00           H  
ATOM    992 HH12 ARG A  68      -7.051   6.128   1.434  1.00  0.00           H  
ATOM    993 HH21 ARG A  68      -7.629   6.380  -1.906  1.00  0.00           H  
ATOM    994 HH22 ARG A  68      -7.274   4.714  -2.311  1.00  0.00           H  
ATOM    995  N   GLY A  69      -9.616   3.507   6.882  1.00  0.00           N  
ATOM    996  CA  GLY A  69      -9.829   2.877   8.183  1.00  0.00           C  
ATOM    997  C   GLY A  69      -8.548   2.377   8.856  1.00  0.00           C  
ATOM    998  O   GLY A  69      -8.597   1.421   9.631  1.00  0.00           O  
ATOM    999  H   GLY A  69      -9.569   4.515   6.840  1.00  0.00           H  
ATOM   1000  HA2 GLY A  69     -10.517   2.038   8.075  1.00  0.00           H  
ATOM   1001  HA3 GLY A  69     -10.285   3.615   8.843  1.00  0.00           H  
ATOM   1002  N   PHE A  70      -7.403   2.997   8.580  1.00  0.00           N  
ATOM   1003  CA  PHE A  70      -6.119   2.710   9.226  1.00  0.00           C  
ATOM   1004  C   PHE A  70      -5.643   3.892  10.073  1.00  0.00           C  
ATOM   1005  O   PHE A  70      -6.026   5.031   9.845  1.00  0.00           O  
ATOM   1006  CB  PHE A  70      -5.089   2.348   8.160  1.00  0.00           C  
ATOM   1007  CG  PHE A  70      -5.360   1.044   7.451  1.00  0.00           C  
ATOM   1008  CD1 PHE A  70      -4.687  -0.114   7.866  1.00  0.00           C  
ATOM   1009  CD2 PHE A  70      -6.209   1.003   6.330  1.00  0.00           C  
ATOM   1010  CE1 PHE A  70      -4.846  -1.307   7.150  1.00  0.00           C  
ATOM   1011  CE2 PHE A  70      -6.390  -0.202   5.630  1.00  0.00           C  
ATOM   1012  CZ  PHE A  70      -5.706  -1.358   6.042  1.00  0.00           C  
ATOM   1013  H   PHE A  70      -7.417   3.756   7.915  1.00  0.00           H  
ATOM   1014  HA  PHE A  70      -6.218   1.856   9.896  1.00  0.00           H  
ATOM   1015  HB2 PHE A  70      -5.057   3.140   7.412  1.00  0.00           H  
ATOM   1016  HB3 PHE A  70      -4.100   2.301   8.616  1.00  0.00           H  
ATOM   1017  HD1 PHE A  70      -4.003  -0.077   8.701  1.00  0.00           H  
ATOM   1018  HD2 PHE A  70      -6.711   1.900   5.998  1.00  0.00           H  
ATOM   1019  HE1 PHE A  70      -4.257  -2.170   7.424  1.00  0.00           H  
ATOM   1020  HE2 PHE A  70      -7.033  -0.234   4.763  1.00  0.00           H  
ATOM   1021  HZ  PHE A  70      -5.802  -2.279   5.486  1.00  0.00           H  
ATOM   1022  N   LYS A  71      -4.792   3.646  11.071  1.00  0.00           N  
ATOM   1023  CA  LYS A  71      -4.310   4.713  11.968  1.00  0.00           C  
ATOM   1024  C   LYS A  71      -3.220   5.571  11.329  1.00  0.00           C  
ATOM   1025  O   LYS A  71      -3.157   6.773  11.590  1.00  0.00           O  
ATOM   1026  CB  LYS A  71      -3.802   4.090  13.271  1.00  0.00           C  
ATOM   1027  CG  LYS A  71      -4.952   3.534  14.123  1.00  0.00           C  
ATOM   1028  CD  LYS A  71      -4.386   2.692  15.269  1.00  0.00           C  
ATOM   1029  CE  LYS A  71      -5.491   1.853  15.910  1.00  0.00           C  
ATOM   1030  NZ  LYS A  71      -4.954   1.054  17.037  1.00  0.00           N1+
ATOM   1031  H   LYS A  71      -4.470   2.699  11.210  1.00  0.00           H  
ATOM   1032  HA  LYS A  71      -5.130   5.395  12.194  1.00  0.00           H  
ATOM   1033  HB2 LYS A  71      -3.096   3.297  13.025  1.00  0.00           H  
ATOM   1034  HB3 LYS A  71      -3.277   4.848  13.852  1.00  0.00           H  
ATOM   1035  HG2 LYS A  71      -5.536   4.360  14.529  1.00  0.00           H  
ATOM   1036  HG3 LYS A  71      -5.616   2.924  13.511  1.00  0.00           H  
ATOM   1037  HD2 LYS A  71      -3.931   3.352  16.007  1.00  0.00           H  
ATOM   1038  HD3 LYS A  71      -3.625   2.017  14.879  1.00  0.00           H  
ATOM   1039  HE2 LYS A  71      -5.895   1.193  15.142  1.00  0.00           H  
ATOM   1040  HE3 LYS A  71      -6.293   2.510  16.247  1.00  0.00           H  
ATOM   1041  HZ1 LYS A  71      -4.697   1.650  17.811  1.00  0.00           H  
ATOM   1042  HZ2 LYS A  71      -4.113   0.566  16.763  1.00  0.00           H  
ATOM   1043  HZ3 LYS A  71      -5.625   0.365  17.344  1.00  0.00           H  
ATOM   1044  N   SER A  72      -2.351   4.949  10.540  1.00  0.00           N  
ATOM   1045  CA  SER A  72      -1.181   5.590   9.942  1.00  0.00           C  
ATOM   1046  C   SER A  72      -0.709   4.841   8.703  1.00  0.00           C  
ATOM   1047  O   SER A  72      -1.141   3.716   8.449  1.00  0.00           O  
ATOM   1048  CB  SER A  72      -0.041   5.654  10.968  1.00  0.00           C  
ATOM   1049  OG  SER A  72       0.314   4.362  11.436  1.00  0.00           O  
ATOM   1050  H   SER A  72      -2.459   3.957  10.384  1.00  0.00           H  
ATOM   1051  HA  SER A  72      -1.439   6.606   9.642  1.00  0.00           H  
ATOM   1052  HB2 SER A  72       0.829   6.122  10.509  1.00  0.00           H  
ATOM   1053  HB3 SER A  72      -0.356   6.268  11.812  1.00  0.00           H  
ATOM   1054  HG  SER A  72       1.128   4.412  11.943  1.00  0.00           H  
ATOM   1055  N   GLY A  73       0.202   5.454   7.950  1.00  0.00           N  
ATOM   1056  CA  GLY A  73       0.937   4.770   6.890  1.00  0.00           C  
ATOM   1057  C   GLY A  73       2.449   4.910   7.007  1.00  0.00           C  
ATOM   1058  O   GLY A  73       2.966   5.705   7.802  1.00  0.00           O  
ATOM   1059  H   GLY A  73       0.448   6.409   8.167  1.00  0.00           H  
ATOM   1060  HA2 GLY A  73       0.628   5.148   5.916  1.00  0.00           H  
ATOM   1061  HA3 GLY A  73       0.708   3.705   6.922  1.00  0.00           H  
ATOM   1062  N   THR A  74       3.156   4.141   6.187  1.00  0.00           N  
ATOM   1063  CA  THR A  74       4.561   4.352   5.836  1.00  0.00           C  
ATOM   1064  C   THR A  74       4.749   4.250   4.325  1.00  0.00           C  
ATOM   1065  O   THR A  74       4.000   3.552   3.649  1.00  0.00           O  
ATOM   1066  CB  THR A  74       5.512   3.395   6.564  1.00  0.00           C  
ATOM   1067  CG2 THR A  74       5.414   3.500   8.085  1.00  0.00           C  
ATOM   1068  OG1 THR A  74       5.329   2.059   6.181  1.00  0.00           O  
ATOM   1069  H   THR A  74       2.656   3.456   5.639  1.00  0.00           H  
ATOM   1070  HA  THR A  74       4.851   5.361   6.131  1.00  0.00           H  
ATOM   1071  HB  THR A  74       6.528   3.674   6.285  1.00  0.00           H  
ATOM   1072  HG1 THR A  74       4.571   1.679   6.630  1.00  0.00           H  
ATOM   1073 HG21 THR A  74       6.157   2.841   8.536  1.00  0.00           H  
ATOM   1074 HG22 THR A  74       5.606   4.526   8.396  1.00  0.00           H  
ATOM   1075 HG23 THR A  74       4.423   3.198   8.423  1.00  0.00           H  
ATOM   1076  N   ASN A  75       5.754   4.939   3.781  1.00  0.00           N  
ATOM   1077  CA  ASN A  75       6.264   4.604   2.456  1.00  0.00           C  
ATOM   1078  C   ASN A  75       7.397   3.609   2.677  1.00  0.00           C  
ATOM   1079  O   ASN A  75       8.477   4.030   3.116  1.00  0.00           O  
ATOM   1080  CB  ASN A  75       6.777   5.843   1.710  1.00  0.00           C  
ATOM   1081  CG  ASN A  75       5.681   6.774   1.251  1.00  0.00           C  
ATOM   1082  ND2 ASN A  75       6.066   7.923   0.766  1.00  0.00           N  
ATOM   1083  OD1 ASN A  75       4.501   6.533   1.372  1.00  0.00           O  
ATOM   1084  H   ASN A  75       6.317   5.538   4.368  1.00  0.00           H  
ATOM   1085  HA  ASN A  75       5.481   4.155   1.845  1.00  0.00           H  
ATOM   1086  HB2 ASN A  75       7.315   5.517   0.820  1.00  0.00           H  
ATOM   1087  HB3 ASN A  75       7.467   6.396   2.347  1.00  0.00           H  
ATOM   1088 HD21 ASN A  75       7.047   8.132   0.651  1.00  0.00           H  
ATOM   1089 HD22 ASN A  75       5.342   8.626   0.718  1.00  0.00           H  
ATOM   1090  N   PRO A  76       7.212   2.314   2.392  1.00  0.00           N  
ATOM   1091  CA  PRO A  76       8.348   1.424   2.332  1.00  0.00           C  
ATOM   1092  C   PRO A  76       9.135   1.828   1.085  1.00  0.00           C  
ATOM   1093  O   PRO A  76       8.784   1.457  -0.029  1.00  0.00           O  
ATOM   1094  CB  PRO A  76       7.744   0.017   2.273  1.00  0.00           C  
ATOM   1095  CG  PRO A  76       6.406   0.226   1.561  1.00  0.00           C  
ATOM   1096  CD  PRO A  76       5.985   1.629   1.999  1.00  0.00           C  
ATOM   1097  HA  PRO A  76       8.973   1.519   3.220  1.00  0.00           H  
ATOM   1098  HB2 PRO A  76       8.383  -0.685   1.738  1.00  0.00           H  
ATOM   1099  HB3 PRO A  76       7.557  -0.338   3.287  1.00  0.00           H  
ATOM   1100  HG2 PRO A  76       6.550   0.207   0.481  1.00  0.00           H  
ATOM   1101  HG3 PRO A  76       5.672  -0.523   1.858  1.00  0.00           H  
ATOM   1102  HD2 PRO A  76       5.325   1.548   2.862  1.00  0.00           H  
ATOM   1103  HD3 PRO A  76       5.477   2.136   1.179  1.00  0.00           H  
ATOM   1104  N   TRP A  77      10.203   2.612   1.231  1.00  0.00           N  
ATOM   1105  CA  TRP A  77      11.124   2.939   0.131  1.00  0.00           C  
ATOM   1106  C   TRP A  77      11.958   1.714  -0.299  1.00  0.00           C  
ATOM   1107  O   TRP A  77      13.183   1.731  -0.345  1.00  0.00           O  
ATOM   1108  CB  TRP A  77      11.973   4.164   0.487  1.00  0.00           C  
ATOM   1109  CG  TRP A  77      11.326   5.494   0.263  1.00  0.00           C  
ATOM   1110  CD1 TRP A  77      10.496   6.132   1.119  1.00  0.00           C  
ATOM   1111  CD2 TRP A  77      11.526   6.406  -0.862  1.00  0.00           C  
ATOM   1112  CE2 TRP A  77      10.859   7.630  -0.564  1.00  0.00           C  
ATOM   1113  CE3 TRP A  77      12.252   6.348  -2.073  1.00  0.00           C  
ATOM   1114  NE1 TRP A  77      10.217   7.395   0.634  1.00  0.00           N  
ATOM   1115  CZ2 TRP A  77      10.969   8.760  -1.384  1.00  0.00           C  
ATOM   1116  CZ3 TRP A  77      12.312   7.460  -2.935  1.00  0.00           C  
ATOM   1117  CH2 TRP A  77      11.681   8.666  -2.591  1.00  0.00           C  
ATOM   1118  H   TRP A  77      10.367   3.021   2.140  1.00  0.00           H  
ATOM   1119  HA  TRP A  77      10.528   3.214  -0.740  1.00  0.00           H  
ATOM   1120  HB2 TRP A  77      12.872   4.166  -0.130  1.00  0.00           H  
ATOM   1121  HB3 TRP A  77      12.304   4.091   1.523  1.00  0.00           H  
ATOM   1122  HD1 TRP A  77      10.168   5.733   2.067  1.00  0.00           H  
ATOM   1123  HE1 TRP A  77       9.712   8.092   1.164  1.00  0.00           H  
ATOM   1124  HE3 TRP A  77      12.783   5.443  -2.328  1.00  0.00           H  
ATOM   1125  HZ2 TRP A  77      10.517   9.694  -1.084  1.00  0.00           H  
ATOM   1126  HZ3 TRP A  77      12.881   7.409  -3.852  1.00  0.00           H  
ATOM   1127  HH2 TRP A  77      11.771   9.522  -3.244  1.00  0.00           H  
ATOM   1128  N   LYS A  78      11.277   0.619  -0.636  1.00  0.00           N  
ATOM   1129  CA  LYS A  78      11.776  -0.502  -1.420  1.00  0.00           C  
ATOM   1130  C   LYS A  78      10.825  -0.650  -2.613  1.00  0.00           C  
ATOM   1131  O   LYS A  78       9.870  -1.408  -2.596  1.00  0.00           O  
ATOM   1132  CB  LYS A  78      11.933  -1.759  -0.541  1.00  0.00           C  
ATOM   1133  CG  LYS A  78      13.086  -1.598   0.471  1.00  0.00           C  
ATOM   1134  CD  LYS A  78      13.332  -2.878   1.281  1.00  0.00           C  
ATOM   1135  CE  LYS A  78      14.487  -2.654   2.268  1.00  0.00           C  
ATOM   1136  NZ  LYS A  78      14.776  -3.868   3.073  1.00  0.00           N1+
ATOM   1137  H   LYS A  78      10.274   0.681  -0.534  1.00  0.00           H  
ATOM   1138  HA  LYS A  78      12.757  -0.252  -1.824  1.00  0.00           H  
ATOM   1139  HB2 LYS A  78      11.000  -1.957  -0.013  1.00  0.00           H  
ATOM   1140  HB3 LYS A  78      12.150  -2.609  -1.188  1.00  0.00           H  
ATOM   1141  HG2 LYS A  78      13.998  -1.341  -0.067  1.00  0.00           H  
ATOM   1142  HG3 LYS A  78      12.848  -0.788   1.161  1.00  0.00           H  
ATOM   1143  HD2 LYS A  78      12.423  -3.134   1.824  1.00  0.00           H  
ATOM   1144  HD3 LYS A  78      13.581  -3.689   0.596  1.00  0.00           H  
ATOM   1145  HE2 LYS A  78      15.371  -2.358   1.703  1.00  0.00           H  
ATOM   1146  HE3 LYS A  78      14.224  -1.822   2.922  1.00  0.00           H  
ATOM   1147  HZ1 LYS A  78      15.537  -3.690   3.713  1.00  0.00           H  
ATOM   1148  HZ2 LYS A  78      13.964  -4.134   3.610  1.00  0.00           H  
ATOM   1149  HZ3 LYS A  78      15.038  -4.635   2.471  1.00  0.00           H  
ATOM   1150  N   TYR A  79      11.063   0.174  -3.624  1.00  0.00           N  
ATOM   1151  CA  TYR A  79      10.696   0.002  -5.033  1.00  0.00           C  
ATOM   1152  C   TYR A  79       9.235  -0.226  -5.505  1.00  0.00           C  
ATOM   1153  O   TYR A  79       9.039  -0.036  -6.696  1.00  0.00           O  
ATOM   1154  CB  TYR A  79      11.689  -1.002  -5.654  1.00  0.00           C  
ATOM   1155  CG  TYR A  79      13.098  -0.450  -5.770  1.00  0.00           C  
ATOM   1156  CD1 TYR A  79      13.451   0.237  -6.940  1.00  0.00           C  
ATOM   1157  CD2 TYR A  79      14.038  -0.574  -4.727  1.00  0.00           C  
ATOM   1158  CE1 TYR A  79      14.686   0.895  -7.044  1.00  0.00           C  
ATOM   1159  CE2 TYR A  79      15.297   0.054  -4.837  1.00  0.00           C  
ATOM   1160  CZ  TYR A  79      15.610   0.815  -5.987  1.00  0.00           C  
ATOM   1161  OH  TYR A  79      16.798   1.464  -6.096  1.00  0.00           O  
ATOM   1162  H   TYR A  79      11.786   0.860  -3.464  1.00  0.00           H  
ATOM   1163  HA  TYR A  79      10.934   0.957  -5.502  1.00  0.00           H  
ATOM   1164  HB2 TYR A  79      11.695  -1.931  -5.083  1.00  0.00           H  
ATOM   1165  HB3 TYR A  79      11.357  -1.234  -6.666  1.00  0.00           H  
ATOM   1166  HD1 TYR A  79      12.777   0.219  -7.784  1.00  0.00           H  
ATOM   1167  HD2 TYR A  79      13.790  -1.142  -3.843  1.00  0.00           H  
ATOM   1168  HE1 TYR A  79      14.942   1.424  -7.950  1.00  0.00           H  
ATOM   1169  HE2 TYR A  79      16.015  -0.024  -4.034  1.00  0.00           H  
ATOM   1170  HH  TYR A  79      17.353   1.333  -5.324  1.00  0.00           H  
ATOM   1171  N   TYR A  80       8.201  -0.585  -4.722  1.00  0.00           N  
ATOM   1172  CA  TYR A  80       6.898  -0.933  -5.363  1.00  0.00           C  
ATOM   1173  C   TYR A  80       5.588  -0.513  -4.688  1.00  0.00           C  
ATOM   1174  O   TYR A  80       4.596  -0.385  -5.406  1.00  0.00           O  
ATOM   1175  CB  TYR A  80       6.858  -2.428  -5.728  1.00  0.00           C  
ATOM   1176  CG  TYR A  80       7.729  -2.773  -6.926  1.00  0.00           C  
ATOM   1177  CD1 TYR A  80       7.161  -2.781  -8.216  1.00  0.00           C  
ATOM   1178  CD2 TYR A  80       9.115  -2.976  -6.780  1.00  0.00           C  
ATOM   1179  CE1 TYR A  80       7.985  -2.928  -9.348  1.00  0.00           C  
ATOM   1180  CE2 TYR A  80       9.942  -3.102  -7.907  1.00  0.00           C  
ATOM   1181  CZ  TYR A  80       9.383  -3.038  -9.191  1.00  0.00           C  
ATOM   1182  OH  TYR A  80      10.203  -3.120 -10.264  1.00  0.00           O  
ATOM   1183  H   TYR A  80       8.379  -0.808  -3.754  1.00  0.00           H  
ATOM   1184  HA  TYR A  80       6.831  -0.404  -6.314  1.00  0.00           H  
ATOM   1185  HB2 TYR A  80       7.119  -3.029  -4.857  1.00  0.00           H  
ATOM   1186  HB3 TYR A  80       5.833  -2.698  -5.983  1.00  0.00           H  
ATOM   1187  HD1 TYR A  80       6.097  -2.650  -8.343  1.00  0.00           H  
ATOM   1188  HD2 TYR A  80       9.572  -2.945  -5.802  1.00  0.00           H  
ATOM   1189  HE1 TYR A  80       7.560  -2.939 -10.341  1.00  0.00           H  
ATOM   1190  HE2 TYR A  80      11.012  -3.218  -7.811  1.00  0.00           H  
ATOM   1191  HH  TYR A  80       9.713  -3.531 -10.981  1.00  0.00           H  
ATOM   1192  N   TYR A  81       5.536  -0.243  -3.383  1.00  0.00           N  
ATOM   1193  CA  TYR A  81       4.277   0.141  -2.729  1.00  0.00           C  
ATOM   1194  C   TYR A  81       4.338   1.596  -2.303  1.00  0.00           C  
ATOM   1195  O   TYR A  81       5.141   1.977  -1.456  1.00  0.00           O  
ATOM   1196  CB  TYR A  81       3.924  -0.822  -1.594  1.00  0.00           C  
ATOM   1197  CG  TYR A  81       3.698  -2.223  -2.123  1.00  0.00           C  
ATOM   1198  CD1 TYR A  81       2.464  -2.566  -2.712  1.00  0.00           C  
ATOM   1199  CD2 TYR A  81       4.764  -3.143  -2.121  1.00  0.00           C  
ATOM   1200  CE1 TYR A  81       2.307  -3.821  -3.329  1.00  0.00           C  
ATOM   1201  CE2 TYR A  81       4.614  -4.395  -2.741  1.00  0.00           C  
ATOM   1202  CZ  TYR A  81       3.393  -4.721  -3.362  1.00  0.00           C  
ATOM   1203  OH  TYR A  81       3.295  -5.892  -4.028  1.00  0.00           O  
ATOM   1204  H   TYR A  81       6.376  -0.280  -2.823  1.00  0.00           H  
ATOM   1205  HA  TYR A  81       3.453   0.058  -3.438  1.00  0.00           H  
ATOM   1206  HB2 TYR A  81       4.723  -0.828  -0.853  1.00  0.00           H  
ATOM   1207  HB3 TYR A  81       3.014  -0.478  -1.102  1.00  0.00           H  
ATOM   1208  HD1 TYR A  81       1.647  -1.860  -2.708  1.00  0.00           H  
ATOM   1209  HD2 TYR A  81       5.707  -2.873  -1.669  1.00  0.00           H  
ATOM   1210  HE1 TYR A  81       1.376  -4.090  -3.805  1.00  0.00           H  
ATOM   1211  HE2 TYR A  81       5.438  -5.092  -2.771  1.00  0.00           H  
ATOM   1212  HH  TYR A  81       4.116  -6.389  -4.013  1.00  0.00           H  
ATOM   1213  N   ALA A  82       3.500   2.415  -2.934  1.00  0.00           N  
ATOM   1214  CA  ALA A  82       3.502   3.851  -2.721  1.00  0.00           C  
ATOM   1215  C   ALA A  82       3.068   4.238  -1.299  1.00  0.00           C  
ATOM   1216  O   ALA A  82       3.439   5.319  -0.861  1.00  0.00           O  
ATOM   1217  CB  ALA A  82       2.629   4.473  -3.807  1.00  0.00           C  
ATOM   1218  H   ALA A  82       2.897   2.041  -3.653  1.00  0.00           H  
ATOM   1219  HA  ALA A  82       4.520   4.220  -2.853  1.00  0.00           H  
ATOM   1220  HB1 ALA A  82       2.992   4.181  -4.793  1.00  0.00           H  
ATOM   1221  HB2 ALA A  82       2.701   5.558  -3.733  1.00  0.00           H  
ATOM   1222  HB3 ALA A  82       1.593   4.153  -3.696  1.00  0.00           H  
ATOM   1223  N   VAL A  83       2.330   3.356  -0.604  1.00  0.00           N  
ATOM   1224  CA  VAL A  83       1.962   3.439   0.819  1.00  0.00           C  
ATOM   1225  C   VAL A  83       1.700   2.038   1.367  1.00  0.00           C  
ATOM   1226  O   VAL A  83       1.023   1.238   0.725  1.00  0.00           O  
ATOM   1227  CB  VAL A  83       0.660   4.230   1.041  1.00  0.00           C  
ATOM   1228  CG1 VAL A  83       0.352   4.436   2.529  1.00  0.00           C  
ATOM   1229  CG2 VAL A  83       0.688   5.613   0.431  1.00  0.00           C  
ATOM   1230  H   VAL A  83       2.065   2.501  -1.071  1.00  0.00           H  
ATOM   1231  HA  VAL A  83       2.770   3.913   1.376  1.00  0.00           H  
ATOM   1232  HB  VAL A  83      -0.172   3.691   0.587  1.00  0.00           H  
ATOM   1233 HG11 VAL A  83       1.234   4.820   3.042  1.00  0.00           H  
ATOM   1234 HG12 VAL A  83      -0.474   5.136   2.658  1.00  0.00           H  
ATOM   1235 HG13 VAL A  83       0.056   3.492   2.986  1.00  0.00           H  
ATOM   1236 HG21 VAL A  83       1.485   6.206   0.879  1.00  0.00           H  
ATOM   1237 HG22 VAL A  83       0.819   5.549  -0.649  1.00  0.00           H  
ATOM   1238 HG23 VAL A  83      -0.295   6.046   0.616  1.00  0.00           H  
ATOM   1239  N   GLU A  84       2.150   1.772   2.585  1.00  0.00           N  
ATOM   1240  CA  GLU A  84       1.672   0.683   3.431  1.00  0.00           C  
ATOM   1241  C   GLU A  84       0.884   1.275   4.607  1.00  0.00           C  
ATOM   1242  O   GLU A  84       1.419   2.081   5.367  1.00  0.00           O  
ATOM   1243  CB  GLU A  84       2.870  -0.160   3.888  1.00  0.00           C  
ATOM   1244  CG  GLU A  84       2.414  -1.439   4.602  1.00  0.00           C  
ATOM   1245  CD  GLU A  84       3.570  -2.396   4.939  1.00  0.00           C  
ATOM   1246  OE1 GLU A  84       3.258  -3.554   5.305  1.00  0.00           O  
ATOM   1247  OE2 GLU A  84       4.753  -1.999   4.855  1.00  0.00           O1-
ATOM   1248  H   GLU A  84       2.735   2.462   3.035  1.00  0.00           H  
ATOM   1249  HA  GLU A  84       1.007   0.038   2.856  1.00  0.00           H  
ATOM   1250  HB2 GLU A  84       3.505   0.429   4.550  1.00  0.00           H  
ATOM   1251  HB3 GLU A  84       3.447  -0.443   3.008  1.00  0.00           H  
ATOM   1252  HG2 GLU A  84       1.708  -1.959   3.954  1.00  0.00           H  
ATOM   1253  HG3 GLU A  84       1.883  -1.173   5.516  1.00  0.00           H  
ATOM   1254  N   CYS A  85      -0.392   0.910   4.755  1.00  0.00           N  
ATOM   1255  CA  CYS A  85      -1.223   1.370   5.868  1.00  0.00           C  
ATOM   1256  C   CYS A  85      -1.176   0.389   7.049  1.00  0.00           C  
ATOM   1257  O   CYS A  85      -1.210  -0.831   6.879  1.00  0.00           O  
ATOM   1258  CB  CYS A  85      -2.651   1.655   5.396  1.00  0.00           C  
ATOM   1259  SG  CYS A  85      -2.826   3.004   4.195  1.00  0.00           S  
ATOM   1260  H   CYS A  85      -0.789   0.236   4.115  1.00  0.00           H  
ATOM   1261  HA  CYS A  85      -0.825   2.319   6.229  1.00  0.00           H  
ATOM   1262  HB2 CYS A  85      -3.236   1.931   6.273  1.00  0.00           H  
ATOM   1263  HB3 CYS A  85      -3.080   0.745   4.976  1.00  0.00           H  
ATOM   1264  N   HIS A  86      -1.125   0.927   8.266  1.00  0.00           N  
ATOM   1265  CA  HIS A  86      -0.928   0.175   9.501  1.00  0.00           C  
ATOM   1266  C   HIS A  86      -2.011   0.474  10.543  1.00  0.00           C  
ATOM   1267  O   HIS A  86      -2.595   1.561  10.598  1.00  0.00           O  
ATOM   1268  CB  HIS A  86       0.460   0.474  10.074  1.00  0.00           C  
ATOM   1269  CG  HIS A  86       1.608   0.211   9.137  1.00  0.00           C  
ATOM   1270  CD2 HIS A  86       2.409   1.162   8.572  1.00  0.00           C  
ATOM   1271  ND1 HIS A  86       2.081  -1.015   8.725  1.00  0.00           N  
ATOM   1272  CE1 HIS A  86       3.156  -0.803   7.945  1.00  0.00           C  
ATOM   1273  NE2 HIS A  86       3.400   0.513   7.835  1.00  0.00           N  
ATOM   1274  H   HIS A  86      -1.134   1.935   8.337  1.00  0.00           H  
ATOM   1275  HA  HIS A  86      -0.971  -0.891   9.279  1.00  0.00           H  
ATOM   1276  HB2 HIS A  86       0.494   1.517  10.389  1.00  0.00           H  
ATOM   1277  HB3 HIS A  86       0.613  -0.150  10.955  1.00  0.00           H  
ATOM   1278  HD1 HIS A  86       1.634  -1.911   8.857  1.00  0.00           H  
ATOM   1279  HD2 HIS A  86       2.301   2.230   8.693  1.00  0.00           H  
ATOM   1280  HE1 HIS A  86       3.726  -1.571   7.444  1.00  0.00           H  
ATOM   1281  N   GLY A  87      -2.276  -0.515  11.397  1.00  0.00           N  
ATOM   1282  CA  GLY A  87      -3.231  -0.404  12.493  1.00  0.00           C  
ATOM   1283  C   GLY A  87      -4.664  -0.200  12.013  1.00  0.00           C  
ATOM   1284  O   GLY A  87      -5.264   0.834  12.296  1.00  0.00           O  
ATOM   1285  H   GLY A  87      -1.754  -1.374  11.299  1.00  0.00           H  
ATOM   1286  HA2 GLY A  87      -3.201  -1.324  13.078  1.00  0.00           H  
ATOM   1287  HA3 GLY A  87      -2.952   0.434  13.132  1.00  0.00           H  
ATOM   1288  N   ALA A  88      -5.214  -1.174  11.288  1.00  0.00           N  
ATOM   1289  CA  ALA A  88      -6.612  -1.149  10.864  1.00  0.00           C  
ATOM   1290  C   ALA A  88      -7.573  -1.049  12.063  1.00  0.00           C  
ATOM   1291  O   ALA A  88      -7.365  -1.687  13.097  1.00  0.00           O  
ATOM   1292  CB  ALA A  88      -6.905  -2.410  10.050  1.00  0.00           C  
ATOM   1293  H   ALA A  88      -4.662  -1.992  11.072  1.00  0.00           H  
ATOM   1294  HA  ALA A  88      -6.765  -0.284  10.219  1.00  0.00           H  
ATOM   1295  HB1 ALA A  88      -7.935  -2.385   9.694  1.00  0.00           H  
ATOM   1296  HB2 ALA A  88      -6.237  -2.463   9.191  1.00  0.00           H  
ATOM   1297  HB3 ALA A  88      -6.770  -3.290  10.679  1.00  0.00           H  
ATOM   1298  N   VAL A  89      -8.668  -0.298  11.913  1.00  0.00           N  
ATOM   1299  CA  VAL A  89      -9.697  -0.161  12.961  1.00  0.00           C  
ATOM   1300  C   VAL A  89     -10.562  -1.416  13.119  1.00  0.00           C  
ATOM   1301  O   VAL A  89     -11.220  -1.583  14.143  1.00  0.00           O  
ATOM   1302  CB  VAL A  89     -10.586   1.082  12.754  1.00  0.00           C  
ATOM   1303  CG1 VAL A  89      -9.755   2.372  12.768  1.00  0.00           C  
ATOM   1304  CG2 VAL A  89     -11.433   1.018  11.476  1.00  0.00           C  
ATOM   1305  H   VAL A  89      -8.750   0.263  11.077  1.00  0.00           H  
ATOM   1306  HA  VAL A  89      -9.185  -0.030  13.915  1.00  0.00           H  
ATOM   1307  HB  VAL A  89     -11.275   1.141  13.596  1.00  0.00           H  
ATOM   1308 HG11 VAL A  89      -9.190   2.436  13.698  1.00  0.00           H  
ATOM   1309 HG12 VAL A  89     -10.418   3.235  12.702  1.00  0.00           H  
ATOM   1310 HG13 VAL A  89      -9.061   2.401  11.928  1.00  0.00           H  
ATOM   1311 HG21 VAL A  89     -12.100   0.156  11.504  1.00  0.00           H  
ATOM   1312 HG22 VAL A  89     -10.795   0.954  10.594  1.00  0.00           H  
ATOM   1313 HG23 VAL A  89     -12.042   1.919  11.399  1.00  0.00           H  
ATOM   1314  N   SER A  90     -10.581  -2.310  12.122  1.00  0.00           N  
ATOM   1315  CA  SER A  90     -11.343  -3.562  12.172  1.00  0.00           C  
ATOM   1316  C   SER A  90     -10.782  -4.648  11.243  1.00  0.00           C  
ATOM   1317  O   SER A  90     -10.084  -4.372  10.266  1.00  0.00           O  
ATOM   1318  CB  SER A  90     -12.817  -3.282  11.841  1.00  0.00           C  
ATOM   1319  OG  SER A  90     -12.997  -3.059  10.455  1.00  0.00           O  
ATOM   1320  H   SER A  90     -10.013  -2.130  11.306  1.00  0.00           H  
ATOM   1321  HA  SER A  90     -11.297  -3.942  13.193  1.00  0.00           H  
ATOM   1322  HB2 SER A  90     -13.158  -2.411  12.401  1.00  0.00           H  
ATOM   1323  HB3 SER A  90     -13.422  -4.138  12.140  1.00  0.00           H  
ATOM   1324  HG  SER A  90     -13.634  -2.348  10.352  1.00  0.00           H  
ATOM   1325  N   ASN A  91     -11.148  -5.911  11.500  1.00  0.00           N  
ATOM   1326  CA  ASN A  91     -10.830  -7.026  10.596  1.00  0.00           C  
ATOM   1327  C   ASN A  91     -11.461  -6.858   9.206  1.00  0.00           C  
ATOM   1328  O   ASN A  91     -10.912  -7.356   8.228  1.00  0.00           O  
ATOM   1329  CB  ASN A  91     -11.304  -8.352  11.217  1.00  0.00           C  
ATOM   1330  CG  ASN A  91     -10.406  -8.845  12.332  1.00  0.00           C  
ATOM   1331  ND2 ASN A  91     -10.955  -9.530  13.306  1.00  0.00           N  
ATOM   1332  OD1 ASN A  91      -9.204  -8.649  12.334  1.00  0.00           O  
ATOM   1333  H   ASN A  91     -11.681  -6.096  12.338  1.00  0.00           H  
ATOM   1334  HA  ASN A  91      -9.751  -7.062  10.443  1.00  0.00           H  
ATOM   1335  HB2 ASN A  91     -12.327  -8.245  11.578  1.00  0.00           H  
ATOM   1336  HB3 ASN A  91     -11.299  -9.126  10.449  1.00  0.00           H  
ATOM   1337 HD21 ASN A  91     -10.336  -9.803  14.056  1.00  0.00           H  
ATOM   1338 HD22 ASN A  91     -11.950  -9.700  13.326  1.00  0.00           H  
ATOM   1339  N   GLN A  92     -12.595  -6.157   9.106  1.00  0.00           N  
ATOM   1340  CA  GLN A  92     -13.242  -5.873   7.826  1.00  0.00           C  
ATOM   1341  C   GLN A  92     -12.362  -4.976   6.951  1.00  0.00           C  
ATOM   1342  O   GLN A  92     -12.219  -5.257   5.762  1.00  0.00           O  
ATOM   1343  CB  GLN A  92     -14.608  -5.232   8.095  1.00  0.00           C  
ATOM   1344  CG  GLN A  92     -15.400  -4.944   6.809  1.00  0.00           C  
ATOM   1345  CD  GLN A  92     -16.756  -4.308   7.099  1.00  0.00           C  
ATOM   1346  NE2 GLN A  92     -17.497  -3.915   6.088  1.00  0.00           N  
ATOM   1347  OE1 GLN A  92     -17.175  -4.156   8.232  1.00  0.00           O  
ATOM   1348  H   GLN A  92     -12.970  -5.713   9.932  1.00  0.00           H  
ATOM   1349  HA  GLN A  92     -13.396  -6.810   7.292  1.00  0.00           H  
ATOM   1350  HB2 GLN A  92     -15.192  -5.906   8.722  1.00  0.00           H  
ATOM   1351  HB3 GLN A  92     -14.469  -4.294   8.634  1.00  0.00           H  
ATOM   1352  HG2 GLN A  92     -15.560  -5.875   6.264  1.00  0.00           H  
ATOM   1353  HG3 GLN A  92     -14.838  -4.261   6.172  1.00  0.00           H  
ATOM   1354 HE21 GLN A  92     -17.172  -3.976   5.133  1.00  0.00           H  
ATOM   1355 HE22 GLN A  92     -18.373  -3.479   6.337  1.00  0.00           H  
ATOM   1356  N   VAL A  93     -11.733  -3.957   7.547  1.00  0.00           N  
ATOM   1357  CA  VAL A  93     -10.773  -3.084   6.859  1.00  0.00           C  
ATOM   1358  C   VAL A  93      -9.577  -3.892   6.365  1.00  0.00           C  
ATOM   1359  O   VAL A  93      -9.289  -3.868   5.171  1.00  0.00           O  
ATOM   1360  CB  VAL A  93     -10.341  -1.920   7.770  1.00  0.00           C  
ATOM   1361  CG1 VAL A  93      -9.146  -1.167   7.190  1.00  0.00           C  
ATOM   1362  CG2 VAL A  93     -11.502  -0.940   7.961  1.00  0.00           C  
ATOM   1363  H   VAL A  93     -11.896  -3.791   8.530  1.00  0.00           H  
ATOM   1364  HA  VAL A  93     -11.247  -2.656   5.975  1.00  0.00           H  
ATOM   1365  HB  VAL A  93     -10.058  -2.307   8.749  1.00  0.00           H  
ATOM   1366 HG11 VAL A  93      -8.961  -0.253   7.755  1.00  0.00           H  
ATOM   1367 HG12 VAL A  93      -9.336  -0.900   6.150  1.00  0.00           H  
ATOM   1368 HG13 VAL A  93      -8.244  -1.776   7.242  1.00  0.00           H  
ATOM   1369 HG21 VAL A  93     -11.763  -0.485   7.006  1.00  0.00           H  
ATOM   1370 HG22 VAL A  93     -12.375  -1.448   8.371  1.00  0.00           H  
ATOM   1371 HG23 VAL A  93     -11.198  -0.150   8.648  1.00  0.00           H  
ATOM   1372  N   CYS A  94      -8.953  -4.698   7.233  1.00  0.00           N  
ATOM   1373  CA  CYS A  94      -7.836  -5.546   6.809  1.00  0.00           C  
ATOM   1374  C   CYS A  94      -8.214  -6.523   5.695  1.00  0.00           C  
ATOM   1375  O   CYS A  94      -7.458  -6.721   4.750  1.00  0.00           O  
ATOM   1376  CB  CYS A  94      -7.279  -6.345   7.995  1.00  0.00           C  
ATOM   1377  SG  CYS A  94      -6.031  -5.494   8.979  1.00  0.00           S  
ATOM   1378  H   CYS A  94      -9.204  -4.653   8.210  1.00  0.00           H  
ATOM   1379  HA  CYS A  94      -7.065  -4.901   6.387  1.00  0.00           H  
ATOM   1380  HB2 CYS A  94      -6.791  -7.234   7.597  1.00  0.00           H  
ATOM   1381  HB3 CYS A  94      -8.095  -6.672   8.640  1.00  0.00           H  
ATOM   1382  N   ASN A  95      -9.385  -7.150   5.790  1.00  0.00           N  
ATOM   1383  CA  ASN A  95      -9.834  -8.086   4.771  1.00  0.00           C  
ATOM   1384  C   ASN A  95     -10.091  -7.405   3.422  1.00  0.00           C  
ATOM   1385  O   ASN A  95      -9.836  -8.017   2.387  1.00  0.00           O  
ATOM   1386  CB  ASN A  95     -11.069  -8.822   5.295  1.00  0.00           C  
ATOM   1387  CG  ASN A  95     -11.538  -9.875   4.313  1.00  0.00           C  
ATOM   1388  ND2 ASN A  95     -12.680  -9.664   3.702  1.00  0.00           N  
ATOM   1389  OD1 ASN A  95     -10.896 -10.888   4.069  1.00  0.00           O  
ATOM   1390  H   ASN A  95      -9.961  -7.000   6.606  1.00  0.00           H  
ATOM   1391  HA  ASN A  95      -9.041  -8.813   4.595  1.00  0.00           H  
ATOM   1392  HB2 ASN A  95     -10.836  -9.317   6.237  1.00  0.00           H  
ATOM   1393  HB3 ASN A  95     -11.868  -8.104   5.481  1.00  0.00           H  
ATOM   1394 HD21 ASN A  95     -13.173  -8.798   3.869  1.00  0.00           H  
ATOM   1395 HD22 ASN A  95     -12.974 -10.340   3.011  1.00  0.00           H  
ATOM   1396  N   LYS A  96     -10.591  -6.164   3.421  1.00  0.00           N  
ATOM   1397  CA  LYS A  96     -10.756  -5.379   2.196  1.00  0.00           C  
ATOM   1398  C   LYS A  96      -9.400  -5.018   1.587  1.00  0.00           C  
ATOM   1399  O   LYS A  96      -9.183  -5.329   0.424  1.00  0.00           O  
ATOM   1400  CB  LYS A  96     -11.635  -4.150   2.474  1.00  0.00           C  
ATOM   1401  CG  LYS A  96     -11.712  -3.264   1.225  1.00  0.00           C  
ATOM   1402  CD  LYS A  96     -12.807  -2.195   1.303  1.00  0.00           C  
ATOM   1403  CE  LYS A  96     -12.677  -1.171   0.162  1.00  0.00           C  
ATOM   1404  NZ  LYS A  96     -12.438  -1.794  -1.168  1.00  0.00           N1+
ATOM   1405  H   LYS A  96     -10.765  -5.709   4.306  1.00  0.00           H  
ATOM   1406  HA  LYS A  96     -11.254  -5.991   1.445  1.00  0.00           H  
ATOM   1407  HB2 LYS A  96     -11.222  -3.568   3.298  1.00  0.00           H  
ATOM   1408  HB3 LYS A  96     -12.635  -4.486   2.748  1.00  0.00           H  
ATOM   1409  HG2 LYS A  96     -10.752  -2.765   1.092  1.00  0.00           H  
ATOM   1410  HG3 LYS A  96     -11.900  -3.898   0.358  1.00  0.00           H  
ATOM   1411  HD2 LYS A  96     -12.731  -1.665   2.253  1.00  0.00           H  
ATOM   1412  HD3 LYS A  96     -13.783  -2.678   1.250  1.00  0.00           H  
ATOM   1413  HE2 LYS A  96     -13.575  -0.554   0.137  1.00  0.00           H  
ATOM   1414  HE3 LYS A  96     -11.833  -0.519   0.389  1.00  0.00           H  
ATOM   1415  HZ1 LYS A  96     -13.087  -2.529  -1.410  1.00  0.00           H  
ATOM   1416  HZ2 LYS A  96     -12.394  -1.106  -1.906  1.00  0.00           H  
ATOM   1417  HZ3 LYS A  96     -11.513  -2.200  -1.201  1.00  0.00           H  
ATOM   1418  N   ASP A  97      -8.488  -4.459   2.377  1.00  0.00           N  
ATOM   1419  CA  ASP A  97      -7.153  -4.054   1.920  1.00  0.00           C  
ATOM   1420  C   ASP A  97      -6.355  -5.227   1.319  1.00  0.00           C  
ATOM   1421  O   ASP A  97      -5.875  -5.153   0.188  1.00  0.00           O  
ATOM   1422  CB  ASP A  97      -6.427  -3.425   3.111  1.00  0.00           C  
ATOM   1423  CG  ASP A  97      -5.002  -3.020   2.751  1.00  0.00           C  
ATOM   1424  OD1 ASP A  97      -4.853  -2.148   1.868  1.00  0.00           O  
ATOM   1425  OD2 ASP A  97      -4.072  -3.625   3.326  1.00  0.00           O1-
ATOM   1426  H   ASP A  97      -8.740  -4.238   3.330  1.00  0.00           H  
ATOM   1427  HA  ASP A  97      -7.251  -3.297   1.142  1.00  0.00           H  
ATOM   1428  HB2 ASP A  97      -6.407  -4.134   3.938  1.00  0.00           H  
ATOM   1429  HB3 ASP A  97      -6.980  -2.542   3.432  1.00  0.00           H  
ATOM   1430  N   CYS A  98      -6.317  -6.373   2.007  1.00  0.00           N  
ATOM   1431  CA  CYS A  98      -5.661  -7.571   1.482  1.00  0.00           C  
ATOM   1432  C   CYS A  98      -6.299  -8.071   0.175  1.00  0.00           C  
ATOM   1433  O   CYS A  98      -5.589  -8.568  -0.698  1.00  0.00           O  
ATOM   1434  CB  CYS A  98      -5.706  -8.683   2.533  1.00  0.00           C  
ATOM   1435  SG  CYS A  98      -4.770  -8.373   4.054  1.00  0.00           S  
ATOM   1436  H   CYS A  98      -6.675  -6.381   2.952  1.00  0.00           H  
ATOM   1437  HA  CYS A  98      -4.619  -7.329   1.271  1.00  0.00           H  
ATOM   1438  HB2 CYS A  98      -5.327  -9.602   2.085  1.00  0.00           H  
ATOM   1439  HB3 CYS A  98      -6.749  -8.854   2.801  1.00  0.00           H  
ATOM   1440  N   ARG A  99      -7.623  -7.949   0.006  1.00  0.00           N  
ATOM   1441  CA  ARG A  99      -8.301  -8.335  -1.242  1.00  0.00           C  
ATOM   1442  C   ARG A  99      -7.992  -7.375  -2.380  1.00  0.00           C  
ATOM   1443  O   ARG A  99      -7.687  -7.851  -3.470  1.00  0.00           O  
ATOM   1444  CB  ARG A  99      -9.813  -8.423  -1.039  1.00  0.00           C  
ATOM   1445  CG  ARG A  99     -10.214  -9.730  -0.357  1.00  0.00           C  
ATOM   1446  CD  ARG A  99     -11.734  -9.742  -0.211  1.00  0.00           C  
ATOM   1447  NE  ARG A  99     -12.205 -11.017   0.355  1.00  0.00           N  
ATOM   1448  CZ  ARG A  99     -13.383 -11.574   0.139  1.00  0.00           C  
ATOM   1449  NH1 ARG A  99     -14.292 -11.016  -0.613  1.00  0.00           N1+
ATOM   1450  NH2 ARG A  99     -13.676 -12.713   0.699  1.00  0.00           N  
ATOM   1451  H   ARG A  99      -8.152  -7.470   0.721  1.00  0.00           H  
ATOM   1452  HA  ARG A  99      -7.922  -9.304  -1.567  1.00  0.00           H  
ATOM   1453  HB2 ARG A  99     -10.298  -8.382  -2.014  1.00  0.00           H  
ATOM   1454  HB3 ARG A  99     -10.161  -7.572  -0.453  1.00  0.00           H  
ATOM   1455  HG2 ARG A  99      -9.741  -9.812   0.622  1.00  0.00           H  
ATOM   1456  HG3 ARG A  99      -9.898 -10.571  -0.975  1.00  0.00           H  
ATOM   1457  HD2 ARG A  99     -12.024  -8.921   0.445  1.00  0.00           H  
ATOM   1458  HD3 ARG A  99     -12.170  -9.575  -1.196  1.00  0.00           H  
ATOM   1459  HE  ARG A  99     -11.547 -11.486   0.961  1.00  0.00           H  
ATOM   1460 HH11 ARG A  99     -14.069 -10.143  -1.068  1.00  0.00           H  
ATOM   1461 HH12 ARG A  99     -15.181 -11.460  -0.797  1.00  0.00           H  
ATOM   1462 HH21 ARG A  99     -12.978 -13.173   1.265  1.00  0.00           H  
ATOM   1463 HH22 ARG A  99     -14.577 -13.134   0.519  1.00  0.00           H  
ATOM   1464  N   ASP A 100      -8.033  -6.073  -2.117  1.00  0.00           N  
ATOM   1465  CA  ASP A 100      -7.743  -5.030  -3.105  1.00  0.00           C  
ATOM   1466  C   ASP A 100      -6.291  -5.148  -3.615  1.00  0.00           C  
ATOM   1467  O   ASP A 100      -6.030  -4.960  -4.799  1.00  0.00           O  
ATOM   1468  CB  ASP A 100      -8.032  -3.641  -2.495  1.00  0.00           C  
ATOM   1469  CG  ASP A 100      -9.518  -3.347  -2.192  1.00  0.00           C  
ATOM   1470  OD1 ASP A 100     -10.430  -4.086  -2.628  1.00  0.00           O  
ATOM   1471  OD2 ASP A 100      -9.813  -2.340  -1.504  1.00  0.00           O1-
ATOM   1472  H   ASP A 100      -8.318  -5.774  -1.196  1.00  0.00           H  
ATOM   1473  HA  ASP A 100      -8.398  -5.161  -3.966  1.00  0.00           H  
ATOM   1474  HB2 ASP A 100      -7.456  -3.532  -1.576  1.00  0.00           H  
ATOM   1475  HB3 ASP A 100      -7.682  -2.883  -3.195  1.00  0.00           H  
ATOM   1476  N   GLN A 101      -5.358  -5.581  -2.757  1.00  0.00           N  
ATOM   1477  CA  GLN A 101      -3.966  -5.875  -3.128  1.00  0.00           C  
ATOM   1478  C   GLN A 101      -3.750  -7.278  -3.740  1.00  0.00           C  
ATOM   1479  O   GLN A 101      -2.614  -7.682  -3.987  1.00  0.00           O  
ATOM   1480  CB  GLN A 101      -3.069  -5.683  -1.896  1.00  0.00           C  
ATOM   1481  CG  GLN A 101      -3.010  -4.233  -1.390  1.00  0.00           C  
ATOM   1482  CD  GLN A 101      -2.126  -4.124  -0.151  1.00  0.00           C  
ATOM   1483  NE2 GLN A 101      -2.537  -3.404   0.861  1.00  0.00           N  
ATOM   1484  OE1 GLN A 101      -1.066  -4.733  -0.048  1.00  0.00           O  
ATOM   1485  H   GLN A 101      -5.610  -5.623  -1.780  1.00  0.00           H  
ATOM   1486  HA  GLN A 101      -3.653  -5.158  -3.888  1.00  0.00           H  
ATOM   1487  HB2 GLN A 101      -2.054  -5.987  -2.151  1.00  0.00           H  
ATOM   1488  HB3 GLN A 101      -3.427  -6.328  -1.094  1.00  0.00           H  
ATOM   1489  HG2 GLN A 101      -2.602  -3.586  -2.166  1.00  0.00           H  
ATOM   1490  HG3 GLN A 101      -4.012  -3.880  -1.145  1.00  0.00           H  
ATOM   1491 HE21 GLN A 101      -3.438  -2.949   0.886  1.00  0.00           H  
ATOM   1492 HE22 GLN A 101      -2.043  -3.438   1.741  1.00  0.00           H  
ATOM   1493  N   GLY A 102      -4.803  -8.082  -3.936  1.00  0.00           N  
ATOM   1494  CA  GLY A 102      -4.684  -9.455  -4.452  1.00  0.00           C  
ATOM   1495  C   GLY A 102      -4.009 -10.446  -3.487  1.00  0.00           C  
ATOM   1496  O   GLY A 102      -3.633 -11.557  -3.880  1.00  0.00           O  
ATOM   1497  H   GLY A 102      -5.725  -7.701  -3.780  1.00  0.00           H  
ATOM   1498  HA2 GLY A 102      -5.685  -9.822  -4.677  1.00  0.00           H  
ATOM   1499  HA3 GLY A 102      -4.107  -9.434  -5.376  1.00  0.00           H  
ATOM   1500  N   ARG A 103      -3.883 -10.077  -2.207  1.00  0.00           N  
ATOM   1501  CA  ARG A 103      -3.198 -10.823  -1.140  1.00  0.00           C  
ATOM   1502  C   ARG A 103      -4.101 -11.788  -0.362  1.00  0.00           C  
ATOM   1503  O   ARG A 103      -3.657 -12.409   0.599  1.00  0.00           O  
ATOM   1504  CB  ARG A 103      -2.470  -9.848  -0.201  1.00  0.00           C  
ATOM   1505  CG  ARG A 103      -1.343  -9.080  -0.905  1.00  0.00           C  
ATOM   1506  CD  ARG A 103      -0.787  -7.966  -0.018  1.00  0.00           C  
ATOM   1507  NE  ARG A 103      -0.177  -8.489   1.215  1.00  0.00           N  
ATOM   1508  CZ  ARG A 103       0.098  -7.752   2.279  1.00  0.00           C  
ATOM   1509  NH1 ARG A 103      -0.151  -6.470   2.322  1.00  0.00           N1+
ATOM   1510  NH2 ARG A 103       0.612  -8.316   3.338  1.00  0.00           N  
ATOM   1511  H   ARG A 103      -4.279  -9.182  -1.957  1.00  0.00           H  
ATOM   1512  HA  ARG A 103      -2.437 -11.434  -1.625  1.00  0.00           H  
ATOM   1513  HB2 ARG A 103      -2.022 -10.415   0.615  1.00  0.00           H  
ATOM   1514  HB3 ARG A 103      -3.187  -9.144   0.222  1.00  0.00           H  
ATOM   1515  HG2 ARG A 103      -0.546  -9.774  -1.169  1.00  0.00           H  
ATOM   1516  HG3 ARG A 103      -1.718  -8.618  -1.818  1.00  0.00           H  
ATOM   1517  HD2 ARG A 103      -0.042  -7.402  -0.578  1.00  0.00           H  
ATOM   1518  HD3 ARG A 103      -1.604  -7.289   0.234  1.00  0.00           H  
ATOM   1519  HE  ARG A 103       0.061  -9.470   1.242  1.00  0.00           H  
ATOM   1520 HH11 ARG A 103       0.184  -5.902   3.087  1.00  0.00           H  
ATOM   1521 HH12 ARG A 103      -0.431  -5.996   1.475  1.00  0.00           H  
ATOM   1522 HH21 ARG A 103       0.793  -7.740   4.148  1.00  0.00           H  
ATOM   1523 HH22 ARG A 103       0.785  -9.311   3.344  1.00  0.00           H  
ATOM   1524  N   GLY A 104      -5.348 -11.971  -0.791  1.00  0.00           N  
ATOM   1525  CA  GLY A 104      -6.286 -12.923  -0.185  1.00  0.00           C  
ATOM   1526  C   GLY A 104      -7.072 -12.330   0.984  1.00  0.00           C  
ATOM   1527  O   GLY A 104      -7.377 -11.139   0.981  1.00  0.00           O  
ATOM   1528  H   GLY A 104      -5.682 -11.328  -1.494  1.00  0.00           H  
ATOM   1529  HA2 GLY A 104      -5.742 -13.797   0.173  1.00  0.00           H  
ATOM   1530  HA3 GLY A 104      -7.000 -13.257  -0.938  1.00  0.00           H  
ATOM   1531  N   LYS A 105      -7.473 -13.161   1.956  1.00  0.00           N  
ATOM   1532  CA  LYS A 105      -8.167 -12.669   3.152  1.00  0.00           C  
ATOM   1533  C   LYS A 105      -7.174 -11.970   4.069  1.00  0.00           C  
ATOM   1534  O   LYS A 105      -5.992 -12.299   4.099  1.00  0.00           O  
ATOM   1535  CB  LYS A 105      -8.901 -13.784   3.910  1.00  0.00           C  
ATOM   1536  CG  LYS A 105      -9.931 -14.521   3.044  1.00  0.00           C  
ATOM   1537  CD  LYS A 105     -10.592 -15.640   3.855  1.00  0.00           C  
ATOM   1538  CE  LYS A 105     -11.599 -16.405   2.990  1.00  0.00           C  
ATOM   1539  NZ  LYS A 105     -12.161 -17.571   3.717  1.00  0.00           N1+
ATOM   1540  H   LYS A 105      -7.117 -14.105   1.991  1.00  0.00           H  
ATOM   1541  HA  LYS A 105      -8.896 -11.919   2.846  1.00  0.00           H  
ATOM   1542  HB2 LYS A 105      -8.174 -14.493   4.308  1.00  0.00           H  
ATOM   1543  HB3 LYS A 105      -9.419 -13.339   4.759  1.00  0.00           H  
ATOM   1544  HG2 LYS A 105     -10.689 -13.816   2.702  1.00  0.00           H  
ATOM   1545  HG3 LYS A 105      -9.436 -14.962   2.178  1.00  0.00           H  
ATOM   1546  HD2 LYS A 105      -9.813 -16.321   4.196  1.00  0.00           H  
ATOM   1547  HD3 LYS A 105     -11.094 -15.211   4.722  1.00  0.00           H  
ATOM   1548  HE2 LYS A 105     -12.395 -15.726   2.686  1.00  0.00           H  
ATOM   1549  HE3 LYS A 105     -11.080 -16.747   2.094  1.00  0.00           H  
ATOM   1550  HZ1 LYS A 105     -12.781 -18.106   3.125  1.00  0.00           H  
ATOM   1551  HZ2 LYS A 105     -11.412 -18.182   4.008  1.00  0.00           H  
ATOM   1552  HZ3 LYS A 105     -12.666 -17.278   4.542  1.00  0.00           H  
ATOM   1553  N   GLY A 106      -7.689 -11.008   4.820  1.00  0.00           N  
ATOM   1554  CA  GLY A 106      -6.915 -10.198   5.749  1.00  0.00           C  
ATOM   1555  C   GLY A 106      -7.521 -10.189   7.136  1.00  0.00           C  
ATOM   1556  O   GLY A 106      -8.740 -10.247   7.295  1.00  0.00           O  
ATOM   1557  H   GLY A 106      -8.684 -10.844   4.759  1.00  0.00           H  
ATOM   1558  HA2 GLY A 106      -5.887 -10.556   5.808  1.00  0.00           H  
ATOM   1559  HA3 GLY A 106      -6.903  -9.166   5.398  1.00  0.00           H  
ATOM   1560  N   ARG A 107      -6.668 -10.083   8.150  1.00  0.00           N  
ATOM   1561  CA  ARG A 107      -7.070  -9.845   9.540  1.00  0.00           C  
ATOM   1562  C   ARG A 107      -6.049  -8.962  10.242  1.00  0.00           C  
ATOM   1563  O   ARG A 107      -4.903  -8.873   9.808  1.00  0.00           O  
ATOM   1564  CB  ARG A 107      -7.291 -11.183  10.267  1.00  0.00           C  
ATOM   1565  CG  ARG A 107      -6.037 -12.072  10.334  1.00  0.00           C  
ATOM   1566  CD  ARG A 107      -6.375 -13.408  11.005  1.00  0.00           C  
ATOM   1567  NE  ARG A 107      -5.203 -14.306  11.057  1.00  0.00           N  
ATOM   1568  CZ  ARG A 107      -4.946 -15.341  10.271  1.00  0.00           C  
ATOM   1569  NH1 ARG A 107      -5.726 -15.686   9.284  1.00  0.00           N1+
ATOM   1570  NH2 ARG A 107      -3.870 -16.053  10.459  1.00  0.00           N  
ATOM   1571  H   ARG A 107      -5.680 -10.105   7.942  1.00  0.00           H  
ATOM   1572  HA  ARG A 107      -8.013  -9.299   9.545  1.00  0.00           H  
ATOM   1573  HB2 ARG A 107      -7.635 -10.980  11.281  1.00  0.00           H  
ATOM   1574  HB3 ARG A 107      -8.082 -11.726   9.750  1.00  0.00           H  
ATOM   1575  HG2 ARG A 107      -5.261 -11.568  10.910  1.00  0.00           H  
ATOM   1576  HG3 ARG A 107      -5.665 -12.266   9.328  1.00  0.00           H  
ATOM   1577  HD2 ARG A 107      -6.709 -13.207  12.023  1.00  0.00           H  
ATOM   1578  HD3 ARG A 107      -7.199 -13.881  10.471  1.00  0.00           H  
ATOM   1579  HE  ARG A 107      -4.490 -14.071  11.733  1.00  0.00           H  
ATOM   1580 HH11 ARG A 107      -6.462 -15.051   9.012  1.00  0.00           H  
ATOM   1581 HH12 ARG A 107      -5.420 -16.374   8.611  1.00  0.00           H  
ATOM   1582 HH21 ARG A 107      -3.188 -15.782  11.153  1.00  0.00           H  
ATOM   1583 HH22 ARG A 107      -3.652 -16.804   9.820  1.00  0.00           H  
ATOM   1584  N   ILE A 108      -6.461  -8.339  11.340  1.00  0.00           N  
ATOM   1585  CA  ILE A 108      -5.524  -7.662  12.234  1.00  0.00           C  
ATOM   1586  C   ILE A 108      -4.580  -8.719  12.815  1.00  0.00           C  
ATOM   1587  O   ILE A 108      -5.034  -9.754  13.319  1.00  0.00           O  
ATOM   1588  CB  ILE A 108      -6.282  -6.872  13.324  1.00  0.00           C  
ATOM   1589  CG1 ILE A 108      -7.097  -5.730  12.672  1.00  0.00           C  
ATOM   1590  CG2 ILE A 108      -5.299  -6.306  14.365  1.00  0.00           C  
ATOM   1591  CD1 ILE A 108      -8.042  -5.003  13.635  1.00  0.00           C  
ATOM   1592  H   ILE A 108      -7.410  -8.474  11.660  1.00  0.00           H  
ATOM   1593  HA  ILE A 108      -4.927  -6.957  11.655  1.00  0.00           H  
ATOM   1594  HB  ILE A 108      -6.967  -7.549  13.833  1.00  0.00           H  
ATOM   1595 HG12 ILE A 108      -6.409  -5.003  12.241  1.00  0.00           H  
ATOM   1596 HG13 ILE A 108      -7.711  -6.129  11.865  1.00  0.00           H  
ATOM   1597 HG21 ILE A 108      -4.559  -5.673  13.874  1.00  0.00           H  
ATOM   1598 HG22 ILE A 108      -4.788  -7.113  14.890  1.00  0.00           H  
ATOM   1599 HG23 ILE A 108      -5.821  -5.716  15.117  1.00  0.00           H  
ATOM   1600 HD11 ILE A 108      -8.705  -5.718  14.121  1.00  0.00           H  
ATOM   1601 HD12 ILE A 108      -8.638  -4.285  13.072  1.00  0.00           H  
ATOM   1602 HD13 ILE A 108      -7.478  -4.450  14.387  1.00  0.00           H  
ATOM   1603  N   ASP A 109      -3.274  -8.466  12.741  1.00  0.00           N  
ATOM   1604  CA  ASP A 109      -2.299  -9.266  13.473  1.00  0.00           C  
ATOM   1605  C   ASP A 109      -2.492  -9.026  14.977  1.00  0.00           C  
ATOM   1606  O   ASP A 109      -2.308  -7.916  15.471  1.00  0.00           O  
ATOM   1607  CB  ASP A 109      -0.867  -8.946  13.014  1.00  0.00           C  
ATOM   1608  CG  ASP A 109       0.173  -9.831  13.717  1.00  0.00           C  
ATOM   1609  OD1 ASP A 109      -0.233 -10.642  14.585  1.00  0.00           O  
ATOM   1610  OD2 ASP A 109       1.376  -9.680  13.427  1.00  0.00           O1-
ATOM   1611  H   ASP A 109      -2.948  -7.607  12.322  1.00  0.00           H  
ATOM   1612  HA  ASP A 109      -2.480 -10.321  13.263  1.00  0.00           H  
ATOM   1613  HB2 ASP A 109      -0.646  -7.899  13.222  1.00  0.00           H  
ATOM   1614  HB3 ASP A 109      -0.794  -9.102  11.938  1.00  0.00           H  
ATOM   1615  N   LYS A 110      -2.876 -10.066  15.725  1.00  0.00           N  
ATOM   1616  CA  LYS A 110      -3.078  -9.958  17.177  1.00  0.00           C  
ATOM   1617  C   LYS A 110      -1.771  -9.703  17.934  1.00  0.00           C  
ATOM   1618  O   LYS A 110      -1.831  -9.127  19.014  1.00  0.00           O  
ATOM   1619  CB  LYS A 110      -3.767 -11.209  17.735  1.00  0.00           C  
ATOM   1620  CG  LYS A 110      -5.209 -11.389  17.237  1.00  0.00           C  
ATOM   1621  CD  LYS A 110      -5.868 -12.545  18.002  1.00  0.00           C  
ATOM   1622  CE  LYS A 110      -7.291 -12.805  17.501  1.00  0.00           C  
ATOM   1623  NZ  LYS A 110      -7.947 -13.876  18.293  1.00  0.00           N1+
ATOM   1624  H   LYS A 110      -2.911 -10.970  15.276  1.00  0.00           H  
ATOM   1625  HA  LYS A 110      -3.701  -9.086  17.379  1.00  0.00           H  
ATOM   1626  HB2 LYS A 110      -3.788 -11.123  18.822  1.00  0.00           H  
ATOM   1627  HB3 LYS A 110      -3.178 -12.090  17.479  1.00  0.00           H  
ATOM   1628  HG2 LYS A 110      -5.772 -10.473  17.411  1.00  0.00           H  
ATOM   1629  HG3 LYS A 110      -5.203 -11.609  16.169  1.00  0.00           H  
ATOM   1630  HD2 LYS A 110      -5.265 -13.445  17.879  1.00  0.00           H  
ATOM   1631  HD3 LYS A 110      -5.899 -12.286  19.060  1.00  0.00           H  
ATOM   1632  HE2 LYS A 110      -7.856 -11.876  17.577  1.00  0.00           H  
ATOM   1633  HE3 LYS A 110      -7.243 -13.084  16.448  1.00  0.00           H  
ATOM   1634  HZ1 LYS A 110      -7.473 -14.759  18.166  1.00  0.00           H  
ATOM   1635  HZ2 LYS A 110      -8.915 -13.985  18.026  1.00  0.00           H  
ATOM   1636  HZ3 LYS A 110      -7.918 -13.649  19.277  1.00  0.00           H  
ATOM   1637  N   ALA A 111      -0.625 -10.126  17.393  1.00  0.00           N  
ATOM   1638  CA  ALA A 111       0.686  -9.850  17.980  1.00  0.00           C  
ATOM   1639  C   ALA A 111       1.131  -8.406  17.705  1.00  0.00           C  
ATOM   1640  O   ALA A 111       1.761  -7.778  18.553  1.00  0.00           O  
ATOM   1641  CB  ALA A 111       1.690 -10.867  17.425  1.00  0.00           C  
ATOM   1642  H   ALA A 111      -0.636 -10.516  16.461  1.00  0.00           H  
ATOM   1643  HA  ALA A 111       0.633  -9.974  19.061  1.00  0.00           H  
ATOM   1644  HB1 ALA A 111       1.374 -11.880  17.673  1.00  0.00           H  
ATOM   1645  HB2 ALA A 111       1.767 -10.768  16.342  1.00  0.00           H  
ATOM   1646  HB3 ALA A 111       2.672 -10.682  17.861  1.00  0.00           H  
ATOM   1647  N   HIS A 112       0.736  -7.856  16.553  1.00  0.00           N  
ATOM   1648  CA  HIS A 112       1.061  -6.493  16.136  1.00  0.00           C  
ATOM   1649  C   HIS A 112      -0.205  -5.739  15.695  1.00  0.00           C  
ATOM   1650  O   HIS A 112      -0.356  -5.418  14.516  1.00  0.00           O  
ATOM   1651  CB  HIS A 112       2.141  -6.531  15.044  1.00  0.00           C  
ATOM   1652  CG  HIS A 112       3.319  -7.398  15.397  1.00  0.00           C  
ATOM   1653  CD2 HIS A 112       4.349  -7.106  16.249  1.00  0.00           C  
ATOM   1654  ND1 HIS A 112       3.509  -8.681  14.947  1.00  0.00           N  
ATOM   1655  CE1 HIS A 112       4.637  -9.149  15.502  1.00  0.00           C  
ATOM   1656  NE2 HIS A 112       5.189  -8.223  16.302  1.00  0.00           N  
ATOM   1657  H   HIS A 112       0.247  -8.446  15.895  1.00  0.00           H  
ATOM   1658  HA  HIS A 112       1.486  -5.954  16.982  1.00  0.00           H  
ATOM   1659  HB2 HIS A 112       2.493  -5.518  14.851  1.00  0.00           H  
ATOM   1660  HB3 HIS A 112       1.708  -6.918  14.122  1.00  0.00           H  
ATOM   1661  HD1 HIS A 112       2.882  -9.178  14.330  1.00  0.00           H  
ATOM   1662  HD2 HIS A 112       4.483  -6.184  16.796  1.00  0.00           H  
ATOM   1663  HE1 HIS A 112       5.043 -10.136  15.335  1.00  0.00           H  
ATOM   1664  N   PRO A 113      -1.123  -5.392  16.620  1.00  0.00           N  
ATOM   1665  CA  PRO A 113      -2.413  -4.794  16.261  1.00  0.00           C  
ATOM   1666  C   PRO A 113      -2.297  -3.396  15.635  1.00  0.00           C  
ATOM   1667  O   PRO A 113      -3.241  -2.915  15.014  1.00  0.00           O  
ATOM   1668  CB  PRO A 113      -3.220  -4.776  17.563  1.00  0.00           C  
ATOM   1669  CG  PRO A 113      -2.148  -4.748  18.654  1.00  0.00           C  
ATOM   1670  CD  PRO A 113      -1.042  -5.613  18.056  1.00  0.00           C  
ATOM   1671  HA  PRO A 113      -2.916  -5.435  15.537  1.00  0.00           H  
ATOM   1672  HB2 PRO A 113      -3.888  -3.918  17.628  1.00  0.00           H  
ATOM   1673  HB3 PRO A 113      -3.788  -5.703  17.643  1.00  0.00           H  
ATOM   1674  HG2 PRO A 113      -2.515  -5.158  19.595  1.00  0.00           H  
ATOM   1675  HG3 PRO A 113      -1.786  -3.729  18.790  1.00  0.00           H  
ATOM   1676  HD2 PRO A 113      -0.072  -5.322  18.461  1.00  0.00           H  
ATOM   1677  HD3 PRO A 113      -1.240  -6.663  18.272  1.00  0.00           H  
ATOM   1678  N   ASN A 114      -1.144  -2.738  15.791  1.00  0.00           N  
ATOM   1679  CA  ASN A 114      -0.815  -1.471  15.134  1.00  0.00           C  
ATOM   1680  C   ASN A 114       0.081  -1.651  13.894  1.00  0.00           C  
ATOM   1681  O   ASN A 114       0.530  -0.657  13.337  1.00  0.00           O  
ATOM   1682  CB  ASN A 114      -0.181  -0.524  16.164  1.00  0.00           C  
ATOM   1683  CG  ASN A 114      -1.118  -0.148  17.297  1.00  0.00           C  
ATOM   1684  ND2 ASN A 114      -0.596  -0.054  18.498  1.00  0.00           N  
ATOM   1685  OD1 ASN A 114      -2.312   0.084  17.130  1.00  0.00           O  
ATOM   1686  H   ASN A 114      -0.412  -3.211  16.300  1.00  0.00           H  
ATOM   1687  HA  ASN A 114      -1.732  -1.005  14.774  1.00  0.00           H  
ATOM   1688  HB2 ASN A 114       0.720  -0.986  16.565  1.00  0.00           H  
ATOM   1689  HB3 ASN A 114       0.114   0.402  15.670  1.00  0.00           H  
ATOM   1690 HD21 ASN A 114       0.392  -0.210  18.636  1.00  0.00           H  
ATOM   1691 HD22 ASN A 114      -1.205   0.204  19.262  1.00  0.00           H  
ATOM   1692  N   GLY A 115       0.380  -2.889  13.496  1.00  0.00           N  
ATOM   1693  CA  GLY A 115       1.196  -3.219  12.332  1.00  0.00           C  
ATOM   1694  C   GLY A 115       0.382  -3.333  11.044  1.00  0.00           C  
ATOM   1695  O   GLY A 115      -0.786  -2.938  10.981  1.00  0.00           O  
ATOM   1696  H   GLY A 115      -0.073  -3.668  13.953  1.00  0.00           H  
ATOM   1697  HA2 GLY A 115       1.968  -2.463  12.187  1.00  0.00           H  
ATOM   1698  HA3 GLY A 115       1.687  -4.176  12.510  1.00  0.00           H  
ATOM   1699  N   ALA A 116       1.019  -3.866  10.002  1.00  0.00           N  
ATOM   1700  CA  ALA A 116       0.355  -4.203   8.748  1.00  0.00           C  
ATOM   1701  C   ALA A 116      -0.695  -5.310   8.944  1.00  0.00           C  
ATOM   1702  O   ALA A 116      -0.624  -6.108   9.882  1.00  0.00           O  
ATOM   1703  CB  ALA A 116       1.420  -4.626   7.733  1.00  0.00           C  
ATOM   1704  H   ALA A 116       1.958  -4.214  10.133  1.00  0.00           H  
ATOM   1705  HA  ALA A 116      -0.153  -3.318   8.365  1.00  0.00           H  
ATOM   1706  HB1 ALA A 116       1.907  -5.546   8.056  1.00  0.00           H  
ATOM   1707  HB2 ALA A 116       2.171  -3.843   7.631  1.00  0.00           H  
ATOM   1708  HB3 ALA A 116       0.964  -4.788   6.757  1.00  0.00           H  
ATOM   1709  N   CYS A 117      -1.663  -5.383   8.033  1.00  0.00           N  
ATOM   1710  CA  CYS A 117      -2.625  -6.477   8.039  1.00  0.00           C  
ATOM   1711  C   CYS A 117      -1.942  -7.821   7.759  1.00  0.00           C  
ATOM   1712  O   CYS A 117      -1.120  -7.954   6.848  1.00  0.00           O  
ATOM   1713  CB  CYS A 117      -3.738  -6.184   7.036  1.00  0.00           C  
ATOM   1714  SG  CYS A 117      -4.764  -4.786   7.540  1.00  0.00           S  
ATOM   1715  H   CYS A 117      -1.682  -4.718   7.273  1.00  0.00           H  
ATOM   1716  HA  CYS A 117      -3.074  -6.532   9.030  1.00  0.00           H  
ATOM   1717  HB2 CYS A 117      -4.373  -7.063   6.924  1.00  0.00           H  
ATOM   1718  HB3 CYS A 117      -3.297  -5.963   6.064  1.00  0.00           H  
ATOM   1719  N   ALA A 118      -2.340  -8.845   8.513  1.00  0.00           N  
ATOM   1720  CA  ALA A 118      -1.964 -10.221   8.239  1.00  0.00           C  
ATOM   1721  C   ALA A 118      -2.822 -10.741   7.078  1.00  0.00           C  
ATOM   1722  O   ALA A 118      -3.965 -11.166   7.281  1.00  0.00           O  
ATOM   1723  CB  ALA A 118      -2.114 -11.047   9.522  1.00  0.00           C  
ATOM   1724  H   ALA A 118      -3.046  -8.684   9.217  1.00  0.00           H  
ATOM   1725  HA  ALA A 118      -0.917 -10.256   7.939  1.00  0.00           H  
ATOM   1726  HB1 ALA A 118      -1.867 -12.088   9.316  1.00  0.00           H  
ATOM   1727  HB2 ALA A 118      -3.138 -10.983   9.893  1.00  0.00           H  
ATOM   1728  HB3 ALA A 118      -1.432 -10.665  10.282  1.00  0.00           H  
ATOM   1729  N   CYS A 119      -2.279 -10.660   5.864  1.00  0.00           N  
ATOM   1730  CA  CYS A 119      -2.892 -11.213   4.660  1.00  0.00           C  
ATOM   1731  C   CYS A 119      -2.484 -12.678   4.438  1.00  0.00           C  
ATOM   1732  O   CYS A 119      -1.382 -13.078   4.813  1.00  0.00           O  
ATOM   1733  CB  CYS A 119      -2.530 -10.362   3.439  1.00  0.00           C  
ATOM   1734  SG  CYS A 119      -2.821  -8.575   3.555  1.00  0.00           S  
ATOM   1735  H   CYS A 119      -1.379 -10.210   5.776  1.00  0.00           H  
ATOM   1736  HA  CYS A 119      -3.975 -11.176   4.776  1.00  0.00           H  
ATOM   1737  HB2 CYS A 119      -3.106 -10.740   2.594  1.00  0.00           H  
ATOM   1738  HB3 CYS A 119      -1.475 -10.519   3.214  1.00  0.00           H  
ATOM   1739  N   ASP A 120      -3.345 -13.463   3.786  1.00  0.00           N  
ATOM   1740  CA  ASP A 120      -3.071 -14.871   3.454  1.00  0.00           C  
ATOM   1741  C   ASP A 120      -1.828 -15.043   2.565  1.00  0.00           C  
ATOM   1742  O   ASP A 120      -1.103 -16.030   2.684  1.00  0.00           O  
ATOM   1743  CB  ASP A 120      -4.262 -15.481   2.698  1.00  0.00           C  
ATOM   1744  CG  ASP A 120      -5.548 -15.668   3.507  1.00  0.00           C  
ATOM   1745  OD1 ASP A 120      -5.497 -15.785   4.754  1.00  0.00           O  
ATOM   1746  OD2 ASP A 120      -6.609 -15.725   2.836  1.00  0.00           O1-
ATOM   1747  H   ASP A 120      -4.274 -13.105   3.617  1.00  0.00           H  
ATOM   1748  HA  ASP A 120      -2.905 -15.435   4.372  1.00  0.00           H  
ATOM   1749  HB2 ASP A 120      -3.968 -16.464   2.330  1.00  0.00           H  
ATOM   1750  HB3 ASP A 120      -4.476 -14.860   1.828  1.00  0.00           H  
ATOM   1751  N   LYS A 121      -1.589 -14.095   1.653  1.00  0.00           N  
ATOM   1752  CA  LYS A 121      -0.411 -14.066   0.785  1.00  0.00           C  
ATOM   1753  C   LYS A 121       0.561 -12.978   1.250  1.00  0.00           C  
ATOM   1754  O   LYS A 121       0.122 -11.908   1.700  1.00  0.00           O  
ATOM   1755  CB  LYS A 121      -0.814 -13.866  -0.680  1.00  0.00           C  
ATOM   1756  CG  LYS A 121      -1.730 -14.977  -1.219  1.00  0.00           C  
ATOM   1757  CD  LYS A 121      -2.164 -14.636  -2.647  1.00  0.00           C  
ATOM   1758  CE  LYS A 121      -3.074 -15.717  -3.233  1.00  0.00           C  
ATOM   1759  NZ  LYS A 121      -3.612 -15.275  -4.544  1.00  0.00           N1+
ATOM   1760  H   LYS A 121      -2.240 -13.324   1.605  1.00  0.00           H  
ATOM   1761  HA  LYS A 121       0.094 -15.027   0.873  1.00  0.00           H  
ATOM   1762  HB2 LYS A 121       0.084 -13.819  -1.296  1.00  0.00           H  
ATOM   1763  HB3 LYS A 121      -1.316 -12.902  -0.756  1.00  0.00           H  
ATOM   1764  HG2 LYS A 121      -2.619 -15.064  -0.595  1.00  0.00           H  
ATOM   1765  HG3 LYS A 121      -1.193 -15.925  -1.211  1.00  0.00           H  
ATOM   1766  HD2 LYS A 121      -1.279 -14.525  -3.274  1.00  0.00           H  
ATOM   1767  HD3 LYS A 121      -2.698 -13.686  -2.626  1.00  0.00           H  
ATOM   1768  HE2 LYS A 121      -3.887 -15.913  -2.534  1.00  0.00           H  
ATOM   1769  HE3 LYS A 121      -2.493 -16.633  -3.343  1.00  0.00           H  
ATOM   1770  HZ1 LYS A 121      -3.118 -14.450  -4.854  1.00  0.00           H  
ATOM   1771  HZ2 LYS A 121      -3.510 -15.995  -5.246  1.00  0.00           H  
ATOM   1772  HZ3 LYS A 121      -4.585 -15.017  -4.466  1.00  0.00           H  
ATOM   1773  N   PRO A 122       1.879 -13.208   1.100  1.00  0.00           N  
ATOM   1774  CA  PRO A 122       2.864 -12.158   1.324  1.00  0.00           C  
ATOM   1775  C   PRO A 122       2.589 -10.972   0.394  1.00  0.00           C  
ATOM   1776  O   PRO A 122       1.799 -11.078  -0.551  1.00  0.00           O  
ATOM   1777  CB  PRO A 122       4.223 -12.813   1.047  1.00  0.00           C  
ATOM   1778  CG  PRO A 122       3.891 -13.898   0.025  1.00  0.00           C  
ATOM   1779  CD  PRO A 122       2.513 -14.370   0.482  1.00  0.00           C  
ATOM   1780  HA  PRO A 122       2.826 -11.816   2.358  1.00  0.00           H  
ATOM   1781  HB2 PRO A 122       4.594 -13.279   1.961  1.00  0.00           H  
ATOM   1782  HB3 PRO A 122       4.958 -12.107   0.660  1.00  0.00           H  
ATOM   1783  HG2 PRO A 122       3.819 -13.456  -0.969  1.00  0.00           H  
ATOM   1784  HG3 PRO A 122       4.622 -14.706   0.037  1.00  0.00           H  
ATOM   1785  HD2 PRO A 122       2.622 -15.159   1.227  1.00  0.00           H  
ATOM   1786  HD3 PRO A 122       1.953 -14.740  -0.376  1.00  0.00           H  
ATOM   1787  N   ASN A 123       3.257  -9.844   0.642  1.00  0.00           N  
ATOM   1788  CA  ASN A 123       3.345  -8.819  -0.395  1.00  0.00           C  
ATOM   1789  C   ASN A 123       3.774  -9.505  -1.700  1.00  0.00           C  
ATOM   1790  O   ASN A 123       4.694 -10.334  -1.651  1.00  0.00           O  
ATOM   1791  CB  ASN A 123       4.342  -7.716   0.013  1.00  0.00           C  
ATOM   1792  CG  ASN A 123       3.765  -6.772   1.051  1.00  0.00           C  
ATOM   1793  ND2 ASN A 123       4.582  -6.083   1.811  1.00  0.00           N  
ATOM   1794  OD1 ASN A 123       2.565  -6.661   1.205  1.00  0.00           O  
ATOM   1795  H   ASN A 123       3.906  -9.803   1.415  1.00  0.00           H  
ATOM   1796  HA  ASN A 123       2.358  -8.377  -0.529  1.00  0.00           H  
ATOM   1797  HB2 ASN A 123       4.585  -7.117  -0.864  1.00  0.00           H  
ATOM   1798  HB3 ASN A 123       5.264  -8.165   0.384  1.00  0.00           H  
ATOM   1799 HD21 ASN A 123       4.158  -5.429   2.453  1.00  0.00           H  
ATOM   1800 HD22 ASN A 123       5.580  -6.088   1.654  1.00  0.00           H  
ATOM   1801  N   PRO A 124       3.114  -9.218  -2.839  1.00  0.00           N  
ATOM   1802  CA  PRO A 124       3.629  -9.652  -4.123  1.00  0.00           C  
ATOM   1803  C   PRO A 124       5.124  -9.330  -4.174  1.00  0.00           C  
ATOM   1804  O   PRO A 124       5.509  -8.255  -3.683  1.00  0.00           O  
ATOM   1805  CB  PRO A 124       2.854  -8.885  -5.198  1.00  0.00           C  
ATOM   1806  CG  PRO A 124       1.593  -8.395  -4.484  1.00  0.00           C  
ATOM   1807  CD  PRO A 124       1.920  -8.407  -2.989  1.00  0.00           C  
ATOM   1808  HA  PRO A 124       3.447 -10.722  -4.219  1.00  0.00           H  
ATOM   1809  HB2 PRO A 124       2.607  -9.530  -6.041  1.00  0.00           H  
ATOM   1810  HB3 PRO A 124       3.433  -8.031  -5.550  1.00  0.00           H  
ATOM   1811  HG2 PRO A 124       1.289  -7.406  -4.827  1.00  0.00           H  
ATOM   1812  HG3 PRO A 124       0.786  -9.105  -4.668  1.00  0.00           H  
ATOM   1813  HD2 PRO A 124       2.088  -7.398  -2.612  1.00  0.00           H  
ATOM   1814  HD3 PRO A 124       1.090  -8.855  -2.442  1.00  0.00           H  
ATOM   1815  N   PRO A 125       5.964 -10.242  -4.702  1.00  0.00           N  
ATOM   1816  CA  PRO A 125       7.363  -9.914  -4.907  1.00  0.00           C  
ATOM   1817  C   PRO A 125       7.416  -8.578  -5.644  1.00  0.00           C  
ATOM   1818  O   PRO A 125       6.608  -8.349  -6.545  1.00  0.00           O  
ATOM   1819  CB  PRO A 125       7.961 -11.067  -5.721  1.00  0.00           C  
ATOM   1820  CG  PRO A 125       6.749 -11.692  -6.412  1.00  0.00           C  
ATOM   1821  CD  PRO A 125       5.613 -11.459  -5.417  1.00  0.00           C  
ATOM   1822  HA  PRO A 125       7.874  -9.826  -3.948  1.00  0.00           H  
ATOM   1823  HB2 PRO A 125       8.405 -11.794  -5.041  1.00  0.00           H  
ATOM   1824  HB3 PRO A 125       8.702 -10.721  -6.442  1.00  0.00           H  
ATOM   1825  HG2 PRO A 125       6.539 -11.151  -7.334  1.00  0.00           H  
ATOM   1826  HG3 PRO A 125       6.899 -12.752  -6.615  1.00  0.00           H  
ATOM   1827  HD2 PRO A 125       5.556 -12.289  -4.712  1.00  0.00           H  
ATOM   1828  HD3 PRO A 125       4.673 -11.354  -5.958  1.00  0.00           H  
ATOM   1829  N   TYR A 126       8.315  -7.694  -5.205  1.00  0.00           N  
ATOM   1830  CA  TYR A 126       8.675  -6.491  -5.947  1.00  0.00           C  
ATOM   1831  C   TYR A 126       8.785  -6.903  -7.412  1.00  0.00           C  
ATOM   1832  O   TYR A 126       9.588  -7.787  -7.715  1.00  0.00           O  
ATOM   1833  CB  TYR A 126      10.032  -5.992  -5.422  1.00  0.00           C  
ATOM   1834  CG  TYR A 126      10.052  -5.668  -3.939  1.00  0.00           C  
ATOM   1835  CD1 TYR A 126       9.373  -4.543  -3.441  1.00  0.00           C  
ATOM   1836  CD2 TYR A 126      10.727  -6.519  -3.044  1.00  0.00           C  
ATOM   1837  CE1 TYR A 126       9.369  -4.258  -2.066  1.00  0.00           C  
ATOM   1838  CE2 TYR A 126      10.731  -6.236  -1.664  1.00  0.00           C  
ATOM   1839  CZ  TYR A 126      10.062  -5.094  -1.176  1.00  0.00           C  
ATOM   1840  OH  TYR A 126      10.072  -4.811   0.152  1.00  0.00           O  
ATOM   1841  H   TYR A 126       8.885  -7.935  -4.407  1.00  0.00           H  
ATOM   1842  HA  TYR A 126       7.910  -5.724  -5.829  1.00  0.00           H  
ATOM   1843  HB2 TYR A 126      10.347  -5.115  -5.987  1.00  0.00           H  
ATOM   1844  HB3 TYR A 126      10.783  -6.758  -5.616  1.00  0.00           H  
ATOM   1845  HD1 TYR A 126       8.828  -3.897  -4.113  1.00  0.00           H  
ATOM   1846  HD2 TYR A 126      11.247  -7.388  -3.419  1.00  0.00           H  
ATOM   1847  HE1 TYR A 126       8.827  -3.408  -1.678  1.00  0.00           H  
ATOM   1848  HE2 TYR A 126      11.254  -6.894  -0.985  1.00  0.00           H  
ATOM   1849  HH  TYR A 126      10.436  -5.541   0.657  1.00  0.00           H  
ATOM   1850  N   ASP A 127       7.929  -6.380  -8.285  1.00  0.00           N  
ATOM   1851  CA  ASP A 127       7.927  -6.785  -9.688  1.00  0.00           C  
ATOM   1852  C   ASP A 127       9.113  -6.109 -10.374  1.00  0.00           C  
ATOM   1853  O   ASP A 127       8.943  -5.199 -11.181  1.00  0.00           O  
ATOM   1854  CB  ASP A 127       6.563  -6.500 -10.341  1.00  0.00           C  
ATOM   1855  CG  ASP A 127       6.349  -7.239 -11.673  1.00  0.00           C  
ATOM   1856  OD1 ASP A 127       7.189  -8.096 -12.043  1.00  0.00           O  
ATOM   1857  OD2 ASP A 127       5.282  -7.002 -12.279  1.00  0.00           O1-
ATOM   1858  H   ASP A 127       7.241  -5.705  -7.982  1.00  0.00           H  
ATOM   1859  HA  ASP A 127       8.090  -7.862  -9.738  1.00  0.00           H  
ATOM   1860  HB2 ASP A 127       5.782  -6.830  -9.656  1.00  0.00           H  
ATOM   1861  HB3 ASP A 127       6.438  -5.427 -10.487  1.00  0.00           H  
ATOM   1862  N   THR A 128      10.337  -6.481  -9.973  1.00  0.00           N  
ATOM   1863  CA  THR A 128      11.558  -6.211 -10.724  1.00  0.00           C  
ATOM   1864  C   THR A 128      11.303  -6.848 -12.070  1.00  0.00           C  
ATOM   1865  O   THR A 128      11.320  -8.076 -12.138  1.00  0.00           O  
ATOM   1866  CB  THR A 128      12.808  -6.839 -10.073  1.00  0.00           C  
ATOM   1867  CG2 THR A 128      13.139  -6.199  -8.727  1.00  0.00           C  
ATOM   1868  OG1 THR A 128      12.648  -8.220  -9.832  1.00  0.00           O  
ATOM   1869  H   THR A 128      10.386  -7.195  -9.261  1.00  0.00           H  
ATOM   1870  HA  THR A 128      11.708  -5.138 -10.840  1.00  0.00           H  
ATOM   1871  HB  THR A 128      13.655  -6.695 -10.744  1.00  0.00           H  
ATOM   1872  HG1 THR A 128      12.226  -8.563 -10.623  1.00  0.00           H  
ATOM   1873 HG21 THR A 128      12.329  -6.381  -8.021  1.00  0.00           H  
ATOM   1874 HG22 THR A 128      14.060  -6.632  -8.337  1.00  0.00           H  
ATOM   1875 HG23 THR A 128      13.274  -5.125  -8.859  1.00  0.00           H  
ATOM   1876  N   CYS A 129      10.937  -6.026 -13.055  1.00  0.00           N  
ATOM   1877  CA  CYS A 129      10.481  -6.410 -14.384  1.00  0.00           C  
ATOM   1878  C   CYS A 129      10.902  -7.840 -14.729  1.00  0.00           C  
ATOM   1879  O   CYS A 129      12.097  -8.098 -14.902  1.00  0.00           O  
ATOM   1880  CB  CYS A 129      11.109  -5.423 -15.378  1.00  0.00           C  
ATOM   1881  SG  CYS A 129      10.546  -3.722 -15.057  1.00  0.00           S  
ATOM   1882  H   CYS A 129      10.836  -5.047 -12.825  1.00  0.00           H  
ATOM   1883  HA  CYS A 129       9.395  -6.339 -14.434  1.00  0.00           H  
ATOM   1884  HB2 CYS A 129      12.194  -5.474 -15.294  1.00  0.00           H  
ATOM   1885  HB3 CYS A 129      10.835  -5.715 -16.392  1.00  0.00           H  
ATOM   1886  HG  CYS A 129      11.371  -3.123 -15.920  1.00  0.00           H  
ATOM   1887  N   LYS A 130       9.951  -8.783 -14.750  1.00  0.00           N  
ATOM   1888  CA  LYS A 130      10.263 -10.122 -15.256  1.00  0.00           C  
ATOM   1889  C   LYS A 130      10.848  -9.980 -16.676  1.00  0.00           C  
ATOM   1890  O   LYS A 130      10.300  -9.180 -17.437  1.00  0.00           O  
ATOM   1891  CB  LYS A 130       9.039 -11.038 -15.245  1.00  0.00           C  
ATOM   1892  CG  LYS A 130       8.715 -11.535 -13.831  1.00  0.00           C  
ATOM   1893  CD  LYS A 130       7.620 -12.599 -13.912  1.00  0.00           C  
ATOM   1894  CE  LYS A 130       7.327 -13.150 -12.520  1.00  0.00           C  
ATOM   1895  NZ  LYS A 130       6.276 -14.191 -12.590  1.00  0.00           N1+
ATOM   1896  H   LYS A 130       9.002  -8.538 -14.507  1.00  0.00           H  
ATOM   1897  HA  LYS A 130      11.034 -10.531 -14.602  1.00  0.00           H  
ATOM   1898  HB2 LYS A 130       9.258 -11.899 -15.877  1.00  0.00           H  
ATOM   1899  HB3 LYS A 130       8.182 -10.514 -15.669  1.00  0.00           H  
ATOM   1900  HG2 LYS A 130       9.609 -11.972 -13.386  1.00  0.00           H  
ATOM   1901  HG3 LYS A 130       8.378 -10.700 -13.216  1.00  0.00           H  
ATOM   1902  HD2 LYS A 130       6.721 -12.145 -14.330  1.00  0.00           H  
ATOM   1903  HD3 LYS A 130       7.953 -13.405 -14.566  1.00  0.00           H  
ATOM   1904  HE2 LYS A 130       8.249 -13.556 -12.105  1.00  0.00           H  
ATOM   1905  HE3 LYS A 130       7.010 -12.321 -11.887  1.00  0.00           H  
ATOM   1906  HZ1 LYS A 130       6.583 -14.948 -13.184  1.00  0.00           H  
ATOM   1907  HZ2 LYS A 130       5.440 -13.787 -12.987  1.00  0.00           H  
ATOM   1908  HZ3 LYS A 130       6.069 -14.544 -11.666  1.00  0.00           H  
ATOM   1909  N   PRO A 131      11.955 -10.684 -16.977  1.00  0.00           N  
ATOM   1910  CA  PRO A 131      12.720 -10.540 -18.217  1.00  0.00           C  
ATOM   1911  C   PRO A 131      11.907 -10.846 -19.476  1.00  0.00           C  
ATOM   1912  O   PRO A 131      10.979 -11.687 -19.394  1.00  0.00           O  
ATOM   1913  CB  PRO A 131      13.922 -11.482 -18.078  1.00  0.00           C  
ATOM   1914  CG  PRO A 131      13.445 -12.523 -17.071  1.00  0.00           C  
ATOM   1915  CD  PRO A 131      12.562 -11.703 -16.142  1.00  0.00           C  
ATOM   1916  OXT PRO A 131      12.289 -10.256 -20.507  1.00  0.00           O1-
ATOM   1917  HA  PRO A 131      13.075  -9.514 -18.310  1.00  0.00           H  
ATOM   1918  HB2 PRO A 131      14.764 -10.930 -17.660  1.00  0.00           H  
ATOM   1919  HB3 PRO A 131      14.202 -11.934 -19.030  1.00  0.00           H  
ATOM   1920  HG2 PRO A 131      12.841 -13.273 -17.583  1.00  0.00           H  
ATOM   1921  HG3 PRO A 131      14.275 -12.989 -16.541  1.00  0.00           H  
ATOM   1922  HD2 PRO A 131      13.175 -11.223 -15.379  1.00  0.00           H  
ATOM   1923  HD3 PRO A 131      11.812 -12.348 -15.683  1.00  0.00           H  
TER   
END
