# Supplementary material for: The structural repertoire of Fusarium oxysporum f. sp. lycopersici effectors revealed by experimental and computational studies
Source: eLife. 2024 Feb 27;12:RP89280. doi: 10.7554/eLife.89280 (PMC10942635; doi:10.7554/eLife.89280)
Supplement: Source data 1. [file elife-89280-data1.zip › AlphaFold pdb files/FOXG_18699_AF.pdb]

ATOM      1  N   CYS A   1     -15.614  -0.710  -5.569  1.00  0.00           N  
ATOM      2  CA  CYS A   1     -14.673  -1.069  -4.487  1.00  0.00           C  
ATOM      3  C   CYS A   1     -14.149   0.196  -3.844  1.00  0.00           C  
ATOM      4  O   CYS A   1     -13.854   1.140  -4.572  1.00  0.00           O  
ATOM      5  CB  CYS A   1     -13.520  -1.899  -5.048  1.00  0.00           C  
ATOM      6  SG  CYS A   1     -14.138  -3.116  -6.209  1.00  0.00           S  
ATOM      7  H   CYS A   1     -16.406  -0.202  -5.201  1.00  0.00           H  
ATOM      8  HA  CYS A   1     -15.197  -1.664  -3.738  1.00  0.00           H  
ATOM      9  HB2 CYS A   1     -12.798  -1.262  -5.558  1.00  0.00           H  
ATOM     10  HB3 CYS A   1     -13.030  -2.433  -4.234  1.00  0.00           H  
ATOM     11  H2  CYS A   1     -15.135  -0.136  -6.247  1.00  0.00           H  
ATOM     12  H3  CYS A   1     -15.935  -1.554  -6.023  1.00  0.00           H  
ATOM     13  N   LYS A   2     -14.053   0.255  -2.514  1.00  0.00           N  
ATOM     14  CA  LYS A   2     -13.461   1.427  -1.861  1.00  0.00           C  
ATOM     15  C   LYS A   2     -11.963   1.188  -1.719  1.00  0.00           C  
ATOM     16  O   LYS A   2     -11.571   0.284  -0.983  1.00  0.00           O  
ATOM     17  CB  LYS A   2     -14.130   1.705  -0.511  1.00  0.00           C  
ATOM     18  CG  LYS A   2     -15.641   1.982  -0.624  1.00  0.00           C  
ATOM     19  CD  LYS A   2     -16.133   2.606   0.683  1.00  0.00           C  
ATOM     20  CE  LYS A   2     -17.650   2.633   0.858  1.00  0.00           C  
ATOM     21  NZ  LYS A   2     -17.993   3.204   2.187  1.00  0.00           N1+
ATOM     22  H   LYS A   2     -14.216  -0.570  -1.955  1.00  0.00           H  
ATOM     23  HA  LYS A   2     -13.597   2.314  -2.479  1.00  0.00           H  
ATOM     24  HB2 LYS A   2     -13.973   0.859   0.158  1.00  0.00           H  
ATOM     25  HB3 LYS A   2     -13.635   2.575  -0.080  1.00  0.00           H  
ATOM     26  HG2 LYS A   2     -16.166   1.044  -0.805  1.00  0.00           H  
ATOM     27  HG3 LYS A   2     -15.838   2.671  -1.446  1.00  0.00           H  
ATOM     28  HD2 LYS A   2     -15.698   2.051   1.515  1.00  0.00           H  
ATOM     29  HD3 LYS A   2     -15.776   3.636   0.698  1.00  0.00           H  
ATOM     30  HE2 LYS A   2     -18.097   3.223   0.058  1.00  0.00           H  
ATOM     31  HE3 LYS A   2     -18.024   1.612   0.783  1.00  0.00           H  
ATOM     32  HZ1 LYS A   2     -17.757   4.186   2.229  1.00  0.00           H  
ATOM     33  HZ2 LYS A   2     -17.460   2.750   2.916  1.00  0.00           H  
ATOM     34  HZ3 LYS A   2     -18.977   3.104   2.391  1.00  0.00           H  
ATOM     35  N   ARG A   3     -11.134   1.964  -2.427  1.00  0.00           N  
ATOM     36  CA  ARG A   3      -9.670   1.865  -2.313  1.00  0.00           C  
ATOM     37  C   ARG A   3      -9.281   2.131  -0.868  1.00  0.00           C  
ATOM     38  O   ARG A   3      -9.451   3.234  -0.366  1.00  0.00           O  
ATOM     39  CB  ARG A   3      -8.952   2.840  -3.252  1.00  0.00           C  
ATOM     40  CG  ARG A   3      -9.032   2.382  -4.712  1.00  0.00           C  
ATOM     41  CD  ARG A   3      -8.194   3.318  -5.586  1.00  0.00           C  
ATOM     42  NE  ARG A   3      -8.221   2.905  -7.000  1.00  0.00           N  
ATOM     43  CZ  ARG A   3      -8.007   3.684  -8.048  1.00  0.00           C  
ATOM     44  NH1 ARG A   3      -7.744   4.957  -7.930  1.00  0.00           N1+
ATOM     45  NH2 ARG A   3      -8.047   3.186  -9.251  1.00  0.00           N  
ATOM     46  H   ARG A   3     -11.528   2.683  -3.017  1.00  0.00           H  
ATOM     47  HA  ARG A   3      -9.353   0.852  -2.562  1.00  0.00           H  
ATOM     48  HB2 ARG A   3      -7.901   2.884  -2.963  1.00  0.00           H  
ATOM     49  HB3 ARG A   3      -9.377   3.839  -3.148  1.00  0.00           H  
ATOM     50  HG2 ARG A   3      -8.641   1.368  -4.795  1.00  0.00           H  
ATOM     51  HG3 ARG A   3     -10.069   2.395  -5.048  1.00  0.00           H  
ATOM     52  HD2 ARG A   3      -8.587   4.329  -5.480  1.00  0.00           H  
ATOM     53  HD3 ARG A   3      -7.163   3.305  -5.233  1.00  0.00           H  
ATOM     54  HE  ARG A   3      -8.325   1.919  -7.189  1.00  0.00           H  
ATOM     55 HH11 ARG A   3      -7.650   5.358  -7.007  1.00  0.00           H  
ATOM     56 HH12 ARG A   3      -7.540   5.512  -8.749  1.00  0.00           H  
ATOM     57 HH21 ARG A   3      -7.821   3.759 -10.051  1.00  0.00           H  
ATOM     58 HH22 ARG A   3      -8.170   2.192  -9.383  1.00  0.00           H  
ATOM     59  N   THR A   4      -8.860   1.071  -0.199  1.00  0.00           N  
ATOM     60  CA  THR A   4      -8.620   1.060   1.241  1.00  0.00           C  
ATOM     61  C   THR A   4      -7.144   1.220   1.517  1.00  0.00           C  
ATOM     62  O   THR A   4      -6.802   1.935   2.440  1.00  0.00           O  
ATOM     63  CB  THR A   4      -9.134  -0.238   1.854  1.00  0.00           C  
ATOM     64  CG2 THR A   4      -9.218  -0.193   3.371  1.00  0.00           C  
ATOM     65  OG1 THR A   4     -10.444  -0.466   1.419  1.00  0.00           O  
ATOM     66  H   THR A   4      -8.685   0.219  -0.713  1.00  0.00           H  
ATOM     67  HA  THR A   4      -9.135   1.894   1.716  1.00  0.00           H  
ATOM     68  HB  THR A   4      -8.503  -1.067   1.531  1.00  0.00           H  
ATOM     69  HG1 THR A   4     -10.586   0.007   0.596  1.00  0.00           H  
ATOM     70 HG21 THR A   4      -9.938   0.575   3.653  1.00  0.00           H  
ATOM     71 HG22 THR A   4      -8.241   0.022   3.804  1.00  0.00           H  
ATOM     72 HG23 THR A   4      -9.593  -1.142   3.755  1.00  0.00           H  
ATOM     73  N   CYS A   5      -6.284   0.626   0.690  1.00  0.00           N  
ATOM     74  CA  CYS A   5      -4.848   0.857   0.675  1.00  0.00           C  
ATOM     75  C   CYS A   5      -4.424   1.319  -0.715  1.00  0.00           C  
ATOM     76  O   CYS A   5      -4.736   0.659  -1.707  1.00  0.00           O  
ATOM     77  CB  CYS A   5      -4.112  -0.427   1.043  1.00  0.00           C  
ATOM     78  SG  CYS A   5      -4.524  -1.154   2.646  1.00  0.00           S  
ATOM     79  H   CYS A   5      -6.653   0.047  -0.050  1.00  0.00           H  
ATOM     80  HA  CYS A   5      -4.580   1.631   1.395  1.00  0.00           H  
ATOM     81  HB2 CYS A   5      -4.307  -1.168   0.268  1.00  0.00           H  
ATOM     82  HB3 CYS A   5      -3.041  -0.227   1.027  1.00  0.00           H  
ATOM     83  N   SER A   6      -3.701   2.429  -0.790  1.00  0.00           N  
ATOM     84  CA  SER A   6      -3.159   2.958  -2.044  1.00  0.00           C  
ATOM     85  C   SER A   6      -1.803   3.609  -1.817  1.00  0.00           C  
ATOM     86  O   SER A   6      -1.469   3.972  -0.686  1.00  0.00           O  
ATOM     87  CB  SER A   6      -4.136   3.954  -2.681  1.00  0.00           C  
ATOM     88  OG  SER A   6      -4.465   5.014  -1.803  1.00  0.00           O  
ATOM     89  H   SER A   6      -3.500   2.943   0.056  1.00  0.00           H  
ATOM     90  HA  SER A   6      -3.011   2.138  -2.746  1.00  0.00           H  
ATOM     91  HB2 SER A   6      -5.051   3.424  -2.946  1.00  0.00           H  
ATOM     92  HB3 SER A   6      -3.700   4.361  -3.593  1.00  0.00           H  
ATOM     93  HG  SER A   6      -3.672   5.516  -1.600  1.00  0.00           H  
ATOM     94  N   ALA A   7      -1.025   3.756  -2.890  1.00  0.00           N  
ATOM     95  CA  ALA A   7       0.260   4.438  -2.833  1.00  0.00           C  
ATOM     96  C   ALA A   7       0.071   5.880  -2.338  1.00  0.00           C  
ATOM     97  O   ALA A   7      -0.729   6.638  -2.887  1.00  0.00           O  
ATOM     98  CB  ALA A   7       0.929   4.377  -4.207  1.00  0.00           C  
ATOM     99  H   ALA A   7      -1.316   3.386  -3.784  1.00  0.00           H  
ATOM    100  HA  ALA A   7       0.904   3.908  -2.131  1.00  0.00           H  
ATOM    101  HB1 ALA A   7       0.298   4.858  -4.955  1.00  0.00           H  
ATOM    102  HB2 ALA A   7       1.891   4.889  -4.169  1.00  0.00           H  
ATOM    103  HB3 ALA A   7       1.096   3.337  -4.486  1.00  0.00           H  
ATOM    104  N   SER A   8       0.786   6.231  -1.275  1.00  0.00           N  
ATOM    105  CA  SER A   8       0.840   7.577  -0.703  1.00  0.00           C  
ATOM    106  C   SER A   8       2.113   8.312  -1.097  1.00  0.00           C  
ATOM    107  O   SER A   8       2.118   9.539  -1.125  1.00  0.00           O  
ATOM    108  CB  SER A   8       0.710   7.504   0.818  1.00  0.00           C  
ATOM    109  OG  SER A   8       1.646   6.613   1.405  1.00  0.00           O  
ATOM    110  H   SER A   8       1.420   5.548  -0.888  1.00  0.00           H  
ATOM    111  HA  SER A   8       0.005   8.169  -1.080  1.00  0.00           H  
ATOM    112  HB2 SER A   8      -0.296   7.156   1.051  1.00  0.00           H  
ATOM    113  HB3 SER A   8       0.837   8.500   1.242  1.00  0.00           H  
ATOM    114  HG  SER A   8       1.298   6.374   2.267  1.00  0.00           H  
ATOM    115  N   ASN A   9       3.177   7.578  -1.426  1.00  0.00           N  
ATOM    116  CA  ASN A   9       4.410   8.153  -1.935  1.00  0.00           C  
ATOM    117  C   ASN A   9       5.129   7.179  -2.872  1.00  0.00           C  
ATOM    118  O   ASN A   9       5.172   5.974  -2.617  1.00  0.00           O  
ATOM    119  CB  ASN A   9       5.305   8.546  -0.748  1.00  0.00           C  
ATOM    120  CG  ASN A   9       6.449   9.444  -1.166  1.00  0.00           C  
ATOM    121  ND2 ASN A   9       7.547   9.415  -0.450  1.00  0.00           N  
ATOM    122  OD1 ASN A   9       6.377  10.184  -2.126  1.00  0.00           O  
ATOM    123  H   ASN A   9       3.110   6.571  -1.384  1.00  0.00           H  
ATOM    124  HA  ASN A   9       4.164   9.049  -2.505  1.00  0.00           H  
ATOM    125  HB2 ASN A   9       5.724   7.646  -0.298  1.00  0.00           H  
ATOM    126  HB3 ASN A   9       4.721   9.086  -0.003  1.00  0.00           H  
ATOM    127 HD21 ASN A   9       7.641   8.795   0.341  1.00  0.00           H  
ATOM    128 HD22 ASN A   9       8.278  10.036  -0.769  1.00  0.00           H  
ATOM    129  N   ASP A  10       5.752   7.726  -3.907  1.00  0.00           N  
ATOM    130  CA  ASP A  10       6.705   7.028  -4.760  1.00  0.00           C  
ATOM    131  C   ASP A  10       8.059   7.741  -4.644  1.00  0.00           C  
ATOM    132  O   ASP A  10       8.252   8.830  -5.183  1.00  0.00           O  
ATOM    133  CB  ASP A  10       6.184   6.969  -6.207  1.00  0.00           C  
ATOM    134  CG  ASP A  10       7.147   6.189  -7.104  1.00  0.00           C  
ATOM    135  OD1 ASP A  10       8.290   5.911  -6.678  1.00  0.00           O  
ATOM    136  OD2 ASP A  10       6.766   5.735  -8.206  1.00  0.00           O1-
ATOM    137  H   ASP A  10       5.723   8.731  -4.007  1.00  0.00           H  
ATOM    138  HA  ASP A  10       6.836   6.002  -4.417  1.00  0.00           H  
ATOM    139  HB2 ASP A  10       5.213   6.476  -6.214  1.00  0.00           H  
ATOM    140  HB3 ASP A  10       6.062   7.978  -6.600  1.00  0.00           H  
ATOM    141  N   ALA A  11       8.995   7.133  -3.914  1.00  0.00           N  
ATOM    142  CA  ALA A  11      10.316   7.692  -3.672  1.00  0.00           C  
ATOM    143  C   ALA A  11      11.410   6.752  -4.185  1.00  0.00           C  
ATOM    144  O   ALA A  11      11.893   5.869  -3.470  1.00  0.00           O  
ATOM    145  CB  ALA A  11      10.451   8.018  -2.183  1.00  0.00           C  
ATOM    146  H   ALA A  11       8.805   6.206  -3.562  1.00  0.00           H  
ATOM    147  HA  ALA A  11      10.420   8.633  -4.214  1.00  0.00           H  
ATOM    148  HB1 ALA A  11      10.281   7.121  -1.587  1.00  0.00           H  
ATOM    149  HB2 ALA A  11       9.717   8.779  -1.916  1.00  0.00           H  
ATOM    150  HB3 ALA A  11      11.450   8.404  -1.980  1.00  0.00           H  
ATOM    151  N   GLY A  12      11.845   6.978  -5.427  1.00  0.00           N  
ATOM    152  CA  GLY A  12      13.007   6.318  -6.022  1.00  0.00           C  
ATOM    153  C   GLY A  12      12.839   4.802  -6.097  1.00  0.00           C  
ATOM    154  O   GLY A  12      12.187   4.296  -7.005  1.00  0.00           O  
ATOM    155  H   GLY A  12      11.333   7.648  -5.982  1.00  0.00           H  
ATOM    156  HA2 GLY A  12      13.896   6.557  -5.439  1.00  0.00           H  
ATOM    157  HA3 GLY A  12      13.151   6.694  -7.035  1.00  0.00           H  
ATOM    158  N   THR A  13      13.434   4.086  -5.138  1.00  0.00           N  
ATOM    159  CA  THR A  13      13.380   2.616  -5.030  1.00  0.00           C  
ATOM    160  C   THR A  13      12.387   2.116  -3.983  1.00  0.00           C  
ATOM    161  O   THR A  13      12.335   0.916  -3.728  1.00  0.00           O  
ATOM    162  CB  THR A  13      14.763   1.999  -4.773  1.00  0.00           C  
ATOM    163  CG2 THR A  13      15.756   2.317  -5.888  1.00  0.00           C  
ATOM    164  OG1 THR A  13      15.322   2.468  -3.569  1.00  0.00           O  
ATOM    165  H   THR A  13      13.817   4.599  -4.358  1.00  0.00           H  
ATOM    166  HA  THR A  13      13.031   2.214  -5.981  1.00  0.00           H  
ATOM    167  HB  THR A  13      14.663   0.915  -4.712  1.00  0.00           H  
ATOM    168  HG1 THR A  13      15.708   3.331  -3.737  1.00  0.00           H  
ATOM    169 HG21 THR A  13      16.703   1.817  -5.686  1.00  0.00           H  
ATOM    170 HG22 THR A  13      15.928   3.391  -5.961  1.00  0.00           H  
ATOM    171 HG23 THR A  13      15.365   1.954  -6.838  1.00  0.00           H  
ATOM    172  N   THR A  14      11.583   3.002  -3.395  1.00  0.00           N  
ATOM    173  CA  THR A  14      10.628   2.662  -2.338  1.00  0.00           C  
ATOM    174  C   THR A  14       9.248   3.219  -2.662  1.00  0.00           C  
ATOM    175  O   THR A  14       9.089   4.403  -2.947  1.00  0.00           O  
ATOM    176  CB  THR A  14      11.114   3.176  -0.978  1.00  0.00           C  
ATOM    177  CG2 THR A  14      10.203   2.752   0.173  1.00  0.00           C  
ATOM    178  OG1 THR A  14      12.386   2.638  -0.686  1.00  0.00           O  
ATOM    179  H   THR A  14      11.671   3.980  -3.629  1.00  0.00           H  
ATOM    180  HA  THR A  14      10.551   1.578  -2.259  1.00  0.00           H  
ATOM    181  HB  THR A  14      11.185   4.263  -1.004  1.00  0.00           H  
ATOM    182  HG1 THR A  14      12.791   3.206  -0.026  1.00  0.00           H  
ATOM    183 HG21 THR A  14       9.221   3.212   0.069  1.00  0.00           H  
ATOM    184 HG22 THR A  14      10.633   3.077   1.120  1.00  0.00           H  
ATOM    185 HG23 THR A  14      10.093   1.668   0.183  1.00  0.00           H  
ATOM    186  N   CYS A  15       8.240   2.361  -2.575  1.00  0.00           N  
ATOM    187  CA  CYS A  15       6.833   2.724  -2.614  1.00  0.00           C  
ATOM    188  C   CYS A  15       6.274   2.733  -1.196  1.00  0.00           C  
ATOM    189  O   CYS A  15       6.333   1.714  -0.507  1.00  0.00           O  
ATOM    190  CB  CYS A  15       6.070   1.698  -3.448  1.00  0.00           C  
ATOM    191  SG  CYS A  15       6.548   1.597  -5.177  1.00  0.00           S  
ATOM    192  H   CYS A  15       8.456   1.412  -2.306  1.00  0.00           H  
ATOM    193  HA  CYS A  15       6.702   3.710  -3.060  1.00  0.00           H  
ATOM    194  HB2 CYS A  15       6.216   0.714  -3.002  1.00  0.00           H  
ATOM    195  HB3 CYS A  15       5.008   1.939  -3.404  1.00  0.00           H  
ATOM    196  N   SER A  16       5.678   3.845  -0.788  1.00  0.00           N  
ATOM    197  CA  SER A  16       4.907   3.915   0.448  1.00  0.00           C  
ATOM    198  C   SER A  16       3.425   3.865   0.127  1.00  0.00           C  
ATOM    199  O   SER A  16       2.946   4.520  -0.797  1.00  0.00           O  
ATOM    200  CB  SER A  16       5.216   5.168   1.259  1.00  0.00           C  
ATOM    201  OG  SER A  16       6.604   5.267   1.528  1.00  0.00           O  
ATOM    202  H   SER A  16       5.614   4.624  -1.427  1.00  0.00           H  
ATOM    203  HA  SER A  16       5.153   3.063   1.082  1.00  0.00           H  
ATOM    204  HB2 SER A  16       4.671   5.121   2.201  1.00  0.00           H  
ATOM    205  HB3 SER A  16       4.870   6.043   0.708  1.00  0.00           H  
ATOM    206  HG  SER A  16       6.751   6.028   2.095  1.00  0.00           H  
ATOM    207  N   TYR A  17       2.691   3.118   0.932  1.00  0.00           N  
ATOM    208  CA  TYR A  17       1.254   2.967   0.860  1.00  0.00           C  
ATOM    209  C   TYR A  17       0.644   3.356   2.187  1.00  0.00           C  
ATOM    210  O   TYR A  17       1.199   3.071   3.250  1.00  0.00           O  
ATOM    211  CB  TYR A  17       0.876   1.529   0.530  1.00  0.00           C  
ATOM    212  CG  TYR A  17       1.473   1.017  -0.756  1.00  0.00           C  
ATOM    213  CD1 TYR A  17       0.707   1.084  -1.928  1.00  0.00           C  
ATOM    214  CD2 TYR A  17       2.781   0.495  -0.790  1.00  0.00           C  
ATOM    215  CE1 TYR A  17       1.270   0.710  -3.152  1.00  0.00           C  
ATOM    216  CE2 TYR A  17       3.337   0.089  -2.015  1.00  0.00           C  
ATOM    217  CZ  TYR A  17       2.586   0.225  -3.200  1.00  0.00           C  
ATOM    218  OH  TYR A  17       3.121  -0.098  -4.395  1.00  0.00           O  
ATOM    219  H   TYR A  17       3.164   2.616   1.670  1.00  0.00           H  
ATOM    220  HA  TYR A  17       0.854   3.621   0.085  1.00  0.00           H  
ATOM    221  HB2 TYR A  17       1.192   0.892   1.356  1.00  0.00           H  
ATOM    222  HB3 TYR A  17      -0.211   1.467   0.471  1.00  0.00           H  
ATOM    223  HD1 TYR A  17      -0.318   1.421  -1.897  1.00  0.00           H  
ATOM    224  HD2 TYR A  17       3.366   0.430   0.115  1.00  0.00           H  
ATOM    225  HE1 TYR A  17       0.702   0.791  -4.067  1.00  0.00           H  
ATOM    226  HE2 TYR A  17       4.345  -0.300  -2.047  1.00  0.00           H  
ATOM    227  HH  TYR A  17       4.000  -0.479  -4.328  1.00  0.00           H  
ATOM    228  N   SER A  18      -0.537   3.949   2.111  1.00  0.00           N  
ATOM    229  CA  SER A  18      -1.344   4.261   3.278  1.00  0.00           C  
ATOM    230  C   SER A  18      -2.690   3.579   3.145  1.00  0.00           C  
ATOM    231  O   SER A  18      -3.343   3.656   2.102  1.00  0.00           O  
ATOM    232  CB  SER A  18      -1.501   5.771   3.450  1.00  0.00           C  
ATOM    233  OG  SER A  18      -0.234   6.370   3.671  1.00  0.00           O  
ATOM    234  H   SER A  18      -0.938   4.107   1.198  1.00  0.00           H  
ATOM    235  HA  SER A  18      -0.861   3.882   4.178  1.00  0.00           H  
ATOM    236  HB2 SER A  18      -2.144   5.965   4.309  1.00  0.00           H  
ATOM    237  HB3 SER A  18      -1.962   6.197   2.559  1.00  0.00           H  
ATOM    238  HG  SER A  18      -0.373   7.241   4.050  1.00  0.00           H  
ATOM    239  N   CYS A  19      -3.099   2.922   4.221  1.00  0.00           N  
ATOM    240  CA  CYS A  19      -4.409   2.329   4.362  1.00  0.00           C  
ATOM    241  C   CYS A  19      -5.303   3.210   5.233  1.00  0.00           C  
ATOM    242  O   CYS A  19      -4.875   3.757   6.252  1.00  0.00           O  
ATOM    243  CB  CYS A  19      -4.308   0.894   4.882  1.00  0.00           C  
ATOM    244  SG  CYS A  19      -3.249  -0.207   3.912  1.00  0.00           S  
ATOM    245  H   CYS A  19      -2.463   2.820   4.999  1.00  0.00           H  
ATOM    246  HA  CYS A  19      -4.836   2.281   3.360  1.00  0.00           H  
ATOM    247  HB2 CYS A  19      -5.307   0.461   4.927  1.00  0.00           H  
ATOM    248  HB3 CYS A  19      -3.915   0.922   5.898  1.00  0.00           H  
ATOM    249  N   THR A  20      -6.565   3.335   4.852  1.00  0.00           N  
ATOM    250  CA  THR A  20      -7.590   4.073   5.588  1.00  0.00           C  
ATOM    251  C   THR A  20      -8.766   3.153   5.874  1.00  0.00           C  
ATOM    252  O   THR A  20      -9.004   2.182   5.164  1.00  0.00           O  
ATOM    253  CB  THR A  20      -8.033   5.332   4.830  1.00  0.00           C  
ATOM    254  CG2 THR A  20      -6.885   6.323   4.641  1.00  0.00           C  
ATOM    255  OG1 THR A  20      -8.519   5.003   3.555  1.00  0.00           O  
ATOM    256  H   THR A  20      -6.857   2.874   4.002  1.00  0.00           H  
ATOM    257  HA  THR A  20      -7.191   4.395   6.549  1.00  0.00           H  
ATOM    258  HB  THR A  20      -8.826   5.824   5.394  1.00  0.00           H  
ATOM    259  HG1 THR A  20      -8.049   5.535   2.908  1.00  0.00           H  
ATOM    260 HG21 THR A  20      -6.452   6.570   5.611  1.00  0.00           H  
ATOM    261 HG22 THR A  20      -6.110   5.896   4.004  1.00  0.00           H  
ATOM    262 HG23 THR A  20      -7.262   7.238   4.185  1.00  0.00           H  
ATOM    263  N   GLN A  21      -9.503   3.408   6.950  1.00  0.00           N  
ATOM    264  CA  GLN A  21     -10.691   2.619   7.260  1.00  0.00           C  
ATOM    265  C   GLN A  21     -11.868   3.142   6.434  1.00  0.00           C  
ATOM    266  O   GLN A  21     -12.501   4.123   6.812  1.00  0.00           O  
ATOM    267  CB  GLN A  21     -10.947   2.666   8.768  1.00  0.00           C  
ATOM    268  CG  GLN A  21     -12.191   1.852   9.155  1.00  0.00           C  
ATOM    269  CD  GLN A  21     -12.398   1.783  10.660  1.00  0.00           C  
ATOM    270  NE2 GLN A  21     -13.499   1.226  11.111  1.00  0.00           N  
ATOM    271  OE1 GLN A  21     -11.564   2.186  11.453  1.00  0.00           O  
ATOM    272  H   GLN A  21      -9.316   4.230   7.506  1.00  0.00           H  
ATOM    273  HA  GLN A  21     -10.520   1.577   6.992  1.00  0.00           H  
ATOM    274  HB2 GLN A  21     -11.079   3.700   9.090  1.00  0.00           H  
ATOM    275  HB3 GLN A  21     -10.078   2.251   9.280  1.00  0.00           H  
ATOM    276  HG2 GLN A  21     -12.097   0.836   8.773  1.00  0.00           H  
ATOM    277  HG3 GLN A  21     -13.080   2.301   8.713  1.00  0.00           H  
ATOM    278 HE21 GLN A  21     -14.171   0.816  10.479  1.00  0.00           H  
ATOM    279 HE22 GLN A  21     -13.613   1.202  12.114  1.00  0.00           H  
ATOM    280  N   VAL A  22     -12.158   2.494   5.302  1.00  0.00           N  
ATOM    281  CA  VAL A  22     -13.266   2.906   4.415  1.00  0.00           C  
ATOM    282  C   VAL A  22     -14.458   1.941   4.443  1.00  0.00           C  
ATOM    283  O   VAL A  22     -15.596   2.341   4.163  1.00  0.00           O  
ATOM    284  CB  VAL A  22     -12.794   3.146   2.965  1.00  0.00           C  
ATOM    285  CG1 VAL A  22     -13.673   4.237   2.345  1.00  0.00           C  
ATOM    286  CG2 VAL A  22     -11.357   3.655   2.831  1.00  0.00           C  
ATOM    287  H   VAL A  22     -11.497   1.800   4.982  1.00  0.00           H  
ATOM    288  HA  VAL A  22     -13.648   3.859   4.780  1.00  0.00           H  
ATOM    289  HB  VAL A  22     -12.894   2.225   2.392  1.00  0.00           H  
ATOM    290 HG11 VAL A  22     -13.474   4.327   1.277  1.00  0.00           H  
ATOM    291 HG12 VAL A  22     -13.441   5.195   2.810  1.00  0.00           H  
ATOM    292 HG13 VAL A  22     -14.728   4.038   2.533  1.00  0.00           H  
ATOM    293 HG21 VAL A  22     -11.215   4.552   3.434  1.00  0.00           H  
ATOM    294 HG22 VAL A  22     -10.651   2.893   3.162  1.00  0.00           H  
ATOM    295 HG23 VAL A  22     -11.130   3.887   1.790  1.00  0.00           H  
ATOM    296  N   CYS A  23     -14.223   0.675   4.796  1.00  0.00           N  
ATOM    297  CA  CYS A  23     -15.282  -0.283   5.106  1.00  0.00           C  
ATOM    298  C   CYS A  23     -15.423  -0.425   6.616  1.00  0.00           C  
ATOM    299  O   CYS A  23     -14.448  -0.697   7.309  1.00  0.00           O  
ATOM    300  CB  CYS A  23     -15.026  -1.644   4.453  1.00  0.00           C  
ATOM    301  SG  CYS A  23     -15.128  -1.605   2.652  1.00  0.00           S  
ATOM    302  H   CYS A  23     -13.280   0.414   5.045  1.00  0.00           H  
ATOM    303  HA  CYS A  23     -16.233   0.083   4.717  1.00  0.00           H  
ATOM    304  HB2 CYS A  23     -15.777  -2.347   4.813  1.00  0.00           H  
ATOM    305  HB3 CYS A  23     -14.050  -2.021   4.758  1.00  0.00           H  
ATOM    306  N   SER A  24     -16.647  -0.299   7.125  1.00  0.00           N  
ATOM    307  CA  SER A  24     -16.929  -0.384   8.563  1.00  0.00           C  
ATOM    308  C   SER A  24     -16.564  -1.745   9.167  1.00  0.00           C  
ATOM    309  O   SER A  24     -16.260  -1.821  10.350  1.00  0.00           O  
ATOM    310  CB  SER A  24     -18.412  -0.094   8.816  1.00  0.00           C  
ATOM    311  OG  SER A  24     -18.833   1.025   8.053  1.00  0.00           O  
ATOM    312  H   SER A  24     -17.407   0.017   6.540  1.00  0.00           H  
ATOM    313  HA  SER A  24     -16.342   0.375   9.080  1.00  0.00           H  
ATOM    314  HB2 SER A  24     -19.009  -0.960   8.532  1.00  0.00           H  
ATOM    315  HB3 SER A  24     -18.561   0.104   9.878  1.00  0.00           H  
ATOM    316  HG  SER A  24     -19.640   1.368   8.445  1.00  0.00           H  
ATOM    317  N   SER A  25     -16.556  -2.805   8.354  1.00  0.00           N  
ATOM    318  CA  SER A  25     -16.204  -4.170   8.756  1.00  0.00           C  
ATOM    319  C   SER A  25     -14.698  -4.451   8.808  1.00  0.00           C  
ATOM    320  O   SER A  25     -14.308  -5.505   9.303  1.00  0.00           O  
ATOM    321  CB  SER A  25     -16.869  -5.161   7.794  1.00  0.00           C  
ATOM    322  OG  SER A  25     -16.580  -4.828   6.443  1.00  0.00           O  
ATOM    323  H   SER A  25     -16.807  -2.678   7.384  1.00  0.00           H  
ATOM    324  HA  SER A  25     -16.593  -4.357   9.756  1.00  0.00           H  
ATOM    325  HB2 SER A  25     -17.949  -5.133   7.943  1.00  0.00           H  
ATOM    326  HB3 SER A  25     -16.518  -6.170   8.009  1.00  0.00           H  
ATOM    327  HG  SER A  25     -16.817  -5.587   5.904  1.00  0.00           H  
ATOM    328  N   ILE A  26     -13.847  -3.558   8.287  1.00  0.00           N  
ATOM    329  CA  ILE A  26     -12.402  -3.792   8.170  1.00  0.00           C  
ATOM    330  C   ILE A  26     -11.651  -2.564   8.672  1.00  0.00           C  
ATOM    331  O   ILE A  26     -11.681  -1.503   8.050  1.00  0.00           O  
ATOM    332  CB  ILE A  26     -12.004  -4.166   6.721  1.00  0.00           C  
ATOM    333  CG1 ILE A  26     -12.810  -5.399   6.246  1.00  0.00           C  
ATOM    334  CG2 ILE A  26     -10.488  -4.432   6.644  1.00  0.00           C  
ATOM    335  CD1 ILE A  26     -12.448  -5.938   4.861  1.00  0.00           C  
ATOM    336  H   ILE A  26     -14.205  -2.671   7.962  1.00  0.00           H  
ATOM    337  HA  ILE A  26     -12.122  -4.629   8.809  1.00  0.00           H  
ATOM    338  HB  ILE A  26     -12.238  -3.329   6.063  1.00  0.00           H  
ATOM    339 HG12 ILE A  26     -12.695  -6.207   6.968  1.00  0.00           H  
ATOM    340 HG13 ILE A  26     -13.866  -5.131   6.206  1.00  0.00           H  
ATOM    341 HG21 ILE A  26     -10.185  -4.633   5.616  1.00  0.00           H  
ATOM    342 HG22 ILE A  26     -10.228  -5.290   7.264  1.00  0.00           H  
ATOM    343 HG23 ILE A  26      -9.928  -3.557   6.974  1.00  0.00           H  
ATOM    344 HD11 ILE A  26     -13.210  -6.650   4.543  1.00  0.00           H  
ATOM    345 HD12 ILE A  26     -11.494  -6.462   4.909  1.00  0.00           H  
ATOM    346 HD13 ILE A  26     -12.402  -5.120   4.142  1.00  0.00           H  
ATOM    347  N   SER A  27     -10.933  -2.714   9.785  1.00  0.00           N  
ATOM    348  CA  SER A  27     -10.068  -1.648  10.297  1.00  0.00           C  
ATOM    349  C   SER A  27      -8.908  -1.352   9.338  1.00  0.00           C  
ATOM    350  O   SER A  27      -8.450  -2.225   8.596  1.00  0.00           O  
ATOM    351  CB  SER A  27      -9.535  -1.998  11.689  1.00  0.00           C  
ATOM    352  OG  SER A  27      -8.673  -3.117  11.624  1.00  0.00           O  
ATOM    353  H   SER A  27     -10.940  -3.611  10.250  1.00  0.00           H  
ATOM    354  HA  SER A  27     -10.667  -0.743  10.391  1.00  0.00           H  
ATOM    355  HB2 SER A  27     -10.368  -2.215  12.357  1.00  0.00           H  
ATOM    356  HB3 SER A  27      -8.985  -1.146  12.088  1.00  0.00           H  
ATOM    357  HG  SER A  27      -9.244  -3.887  11.575  1.00  0.00           H  
ATOM    358  N   ALA A  28      -8.358  -0.135   9.399  1.00  0.00           N  
ATOM    359  CA  ALA A  28      -7.194   0.241   8.591  1.00  0.00           C  
ATOM    360  C   ALA A  28      -5.988  -0.692   8.821  1.00  0.00           C  
ATOM    361  O   ALA A  28      -5.242  -0.977   7.886  1.00  0.00           O  
ATOM    362  CB  ALA A  28      -6.827   1.693   8.915  1.00  0.00           C  
ATOM    363  H   ALA A  28      -8.783   0.564   9.991  1.00  0.00           H  
ATOM    364  HA  ALA A  28      -7.466   0.178   7.538  1.00  0.00           H  
ATOM    365  HB1 ALA A  28      -7.694   2.339   8.780  1.00  0.00           H  
ATOM    366  HB2 ALA A  28      -6.041   2.026   8.238  1.00  0.00           H  
ATOM    367  HB3 ALA A  28      -6.474   1.777   9.943  1.00  0.00           H  
ATOM    368  N   LYS A  29      -5.825  -1.214  10.047  1.00  0.00           N  
ATOM    369  CA  LYS A  29      -4.784  -2.194  10.377  1.00  0.00           C  
ATOM    370  C   LYS A  29      -5.029  -3.539   9.691  1.00  0.00           C  
ATOM    371  O   LYS A  29      -4.104  -4.082   9.102  1.00  0.00           O  
ATOM    372  CB  LYS A  29      -4.662  -2.341  11.902  1.00  0.00           C  
ATOM    373  CG  LYS A  29      -3.499  -3.279  12.261  1.00  0.00           C  
ATOM    374  CD  LYS A  29      -3.379  -3.516  13.771  1.00  0.00           C  
ATOM    375  CE  LYS A  29      -2.241  -4.501  14.079  1.00  0.00           C  
ATOM    376  NZ  LYS A  29      -2.472  -5.854  13.496  1.00  0.00           N1+
ATOM    377  H   LYS A  29      -6.493  -0.958  10.760  1.00  0.00           H  
ATOM    378  HA  LYS A  29      -3.832  -1.826   9.993  1.00  0.00           H  
ATOM    379  HB2 LYS A  29      -4.477  -1.362  12.344  1.00  0.00           H  
ATOM    380  HB3 LYS A  29      -5.591  -2.742  12.306  1.00  0.00           H  
ATOM    381  HG2 LYS A  29      -3.660  -4.242  11.777  1.00  0.00           H  
ATOM    382  HG3 LYS A  29      -2.566  -2.854  11.888  1.00  0.00           H  
ATOM    383  HD2 LYS A  29      -3.170  -2.567  14.265  1.00  0.00           H  
ATOM    384  HD3 LYS A  29      -4.319  -3.908  14.158  1.00  0.00           H  
ATOM    385  HE2 LYS A  29      -1.311  -4.090  13.685  1.00  0.00           H  
ATOM    386  HE3 LYS A  29      -2.140  -4.583  15.162  1.00  0.00           H  
ATOM    387  HZ1 LYS A  29      -1.715  -6.492  13.694  1.00  0.00           H  
ATOM    388  HZ2 LYS A  29      -3.336  -6.270  13.813  1.00  0.00           H  
ATOM    389  HZ3 LYS A  29      -2.527  -5.840  12.488  1.00  0.00           H  
ATOM    390  N   GLN A  30      -6.256  -4.063   9.723  1.00  0.00           N  
ATOM    391  CA  GLN A  30      -6.591  -5.318   9.032  1.00  0.00           C  
ATOM    392  C   GLN A  30      -6.433  -5.194   7.513  1.00  0.00           C  
ATOM    393  O   GLN A  30      -5.887  -6.094   6.877  1.00  0.00           O  
ATOM    394  CB  GLN A  30      -8.032  -5.722   9.354  1.00  0.00           C  
ATOM    395  CG  GLN A  30      -8.195  -6.276  10.773  1.00  0.00           C  
ATOM    396  CD  GLN A  30      -9.670  -6.325  11.142  1.00  0.00           C  
ATOM    397  NE2 GLN A  30     -10.250  -7.488  11.332  1.00  0.00           N  
ATOM    398  OE1 GLN A  30     -10.315  -5.290  11.242  1.00  0.00           O  
ATOM    399  H   GLN A  30      -6.994  -3.552  10.185  1.00  0.00           H  
ATOM    400  HA  GLN A  30      -5.917  -6.109   9.363  1.00  0.00           H  
ATOM    401  HB2 GLN A  30      -8.353  -6.494   8.655  1.00  0.00           H  
ATOM    402  HB3 GLN A  30      -8.679  -4.856   9.215  1.00  0.00           H  
ATOM    403  HG2 GLN A  30      -7.681  -5.641  11.494  1.00  0.00           H  
ATOM    404  HG3 GLN A  30      -7.759  -7.274  10.825  1.00  0.00           H  
ATOM    405 HE21 GLN A  30      -9.742  -8.354  11.227  1.00  0.00           H  
ATOM    406 HE22 GLN A  30     -11.238  -7.471  11.539  1.00  0.00           H  
ATOM    407  N   ALA A  31      -6.864  -4.065   6.940  1.00  0.00           N  
ATOM    408  CA  ALA A  31      -6.650  -3.751   5.531  1.00  0.00           C  
ATOM    409  C   ALA A  31      -5.155  -3.746   5.187  1.00  0.00           C  
ATOM    410  O   ALA A  31      -4.731  -4.396   4.234  1.00  0.00           O  
ATOM    411  CB  ALA A  31      -7.279  -2.385   5.246  1.00  0.00           C  
ATOM    412  H   ALA A  31      -7.351  -3.389   7.510  1.00  0.00           H  
ATOM    413  HA  ALA A  31      -7.135  -4.505   4.911  1.00  0.00           H  
ATOM    414  HB1 ALA A  31      -8.349  -2.420   5.450  1.00  0.00           H  
ATOM    415  HB2 ALA A  31      -6.824  -1.616   5.870  1.00  0.00           H  
ATOM    416  HB3 ALA A  31      -7.115  -2.126   4.200  1.00  0.00           H  
ATOM    417  N   ARG A  32      -4.350  -3.075   6.019  1.00  0.00           N  
ATOM    418  CA  ARG A  32      -2.895  -3.040   5.888  1.00  0.00           C  
ATOM    419  C   ARG A  32      -2.272  -4.425   5.962  1.00  0.00           C  
ATOM    420  O   ARG A  32      -1.436  -4.736   5.126  1.00  0.00           O  
ATOM    421  CB  ARG A  32      -2.321  -2.075   6.939  1.00  0.00           C  
ATOM    422  CG  ARG A  32      -0.799  -1.947   6.834  1.00  0.00           C  
ATOM    423  CD  ARG A  32      -0.007  -2.959   7.669  1.00  0.00           C  
ATOM    424  NE  ARG A  32      -0.034  -2.607   9.097  1.00  0.00           N  
ATOM    425  CZ  ARG A  32       0.691  -3.202  10.020  1.00  0.00           C  
ATOM    426  NH1 ARG A  32       1.223  -4.366   9.834  1.00  0.00           N1+
ATOM    427  NH2 ARG A  32       0.939  -2.618  11.154  1.00  0.00           N  
ATOM    428  H   ARG A  32      -4.773  -2.541   6.764  1.00  0.00           H  
ATOM    429  HA  ARG A  32      -2.648  -2.669   4.893  1.00  0.00           H  
ATOM    430  HB2 ARG A  32      -2.595  -2.390   7.946  1.00  0.00           H  
ATOM    431  HB3 ARG A  32      -2.753  -1.090   6.764  1.00  0.00           H  
ATOM    432  HG2 ARG A  32      -0.530  -2.076   5.785  1.00  0.00           H  
ATOM    433  HG3 ARG A  32      -0.505  -0.941   7.136  1.00  0.00           H  
ATOM    434  HD2 ARG A  32       1.026  -2.938   7.323  1.00  0.00           H  
ATOM    435  HD3 ARG A  32      -0.383  -3.973   7.530  1.00  0.00           H  
ATOM    436  HE  ARG A  32      -0.520  -1.763   9.364  1.00  0.00           H  
ATOM    437 HH11 ARG A  32       0.599  -4.982   9.332  1.00  0.00           H  
ATOM    438 HH12 ARG A  32       1.752  -4.817  10.567  1.00  0.00           H  
ATOM    439 HH21 ARG A  32       1.579  -3.059  11.798  1.00  0.00           H  
ATOM    440 HH22 ARG A  32       0.809  -1.619  11.219  1.00  0.00           H  
ATOM    441  N   ASP A  33      -2.648  -5.235   6.947  1.00  0.00           N  
ATOM    442  CA  ASP A  33      -2.090  -6.577   7.147  1.00  0.00           C  
ATOM    443  C   ASP A  33      -2.410  -7.488   5.952  1.00  0.00           C  
ATOM    444  O   ASP A  33      -1.529  -8.177   5.441  1.00  0.00           O  
ATOM    445  CB  ASP A  33      -2.604  -7.164   8.483  1.00  0.00           C  
ATOM    446  CG  ASP A  33      -2.002  -6.484   9.728  1.00  0.00           C  
ATOM    447  OD1 ASP A  33      -0.907  -5.893   9.604  1.00  0.00           O  
ATOM    448  OD2 ASP A  33      -2.592  -6.545  10.839  1.00  0.00           O1-
ATOM    449  H   ASP A  33      -3.299  -4.880   7.633  1.00  0.00           H  
ATOM    450  HA  ASP A  33      -1.003  -6.509   7.198  1.00  0.00           H  
ATOM    451  HB2 ASP A  33      -2.339  -8.220   8.522  1.00  0.00           H  
ATOM    452  HB3 ASP A  33      -3.691  -7.088   8.517  1.00  0.00           H  
ATOM    453  N   THR A  34      -3.642  -7.411   5.440  1.00  0.00           N  
ATOM    454  CA  THR A  34      -4.076  -8.153   4.245  1.00  0.00           C  
ATOM    455  C   THR A  34      -3.309  -7.705   3.002  1.00  0.00           C  
ATOM    456  O   THR A  34      -2.798  -8.530   2.246  1.00  0.00           O  
ATOM    457  CB  THR A  34      -5.582  -7.965   4.006  1.00  0.00           C  
ATOM    458  CG2 THR A  34      -6.107  -8.850   2.876  1.00  0.00           C  
ATOM    459  OG1 THR A  34      -6.306  -8.297   5.170  1.00  0.00           O  
ATOM    460  H   THR A  34      -4.308  -6.809   5.903  1.00  0.00           H  
ATOM    461  HA  THR A  34      -3.879  -9.215   4.394  1.00  0.00           H  
ATOM    462  HB  THR A  34      -5.786  -6.923   3.759  1.00  0.00           H  
ATOM    463  HG1 THR A  34      -6.159  -7.597   5.811  1.00  0.00           H  
ATOM    464 HG21 THR A  34      -5.660  -8.558   1.926  1.00  0.00           H  
ATOM    465 HG22 THR A  34      -5.870  -9.894   3.082  1.00  0.00           H  
ATOM    466 HG23 THR A  34      -7.189  -8.737   2.802  1.00  0.00           H  
ATOM    467  N   PHE A  35      -3.188  -6.392   2.801  1.00  0.00           N  
ATOM    468  CA  PHE A  35      -2.471  -5.834   1.660  1.00  0.00           C  
ATOM    469  C   PHE A  35      -0.973  -6.155   1.704  1.00  0.00           C  
ATOM    470  O   PHE A  35      -0.395  -6.551   0.695  1.00  0.00           O  
ATOM    471  CB  PHE A  35      -2.711  -4.324   1.626  1.00  0.00           C  
ATOM    472  CG  PHE A  35      -2.032  -3.608   0.476  1.00  0.00           C  
ATOM    473  CD1 PHE A  35      -1.368  -2.393   0.711  1.00  0.00           C  
ATOM    474  CD2 PHE A  35      -2.077  -4.132  -0.832  1.00  0.00           C  
ATOM    475  CE1 PHE A  35      -0.802  -1.691  -0.364  1.00  0.00           C  
ATOM    476  CE2 PHE A  35      -1.521  -3.421  -1.906  1.00  0.00           C  
ATOM    477  CZ  PHE A  35      -0.894  -2.188  -1.675  1.00  0.00           C  
ATOM    478  H   PHE A  35      -3.637  -5.753   3.441  1.00  0.00           H  
ATOM    479  HA  PHE A  35      -2.875  -6.283   0.753  1.00  0.00           H  
ATOM    480  HB2 PHE A  35      -2.368  -3.894   2.566  1.00  0.00           H  
ATOM    481  HB3 PHE A  35      -3.783  -4.143   1.553  1.00  0.00           H  
ATOM    482  HD1 PHE A  35      -1.303  -1.992   1.711  1.00  0.00           H  
ATOM    483  HD2 PHE A  35      -2.551  -5.082  -1.030  1.00  0.00           H  
ATOM    484  HE1 PHE A  35      -0.287  -0.760  -0.179  1.00  0.00           H  
ATOM    485  HE2 PHE A  35      -1.568  -3.826  -2.906  1.00  0.00           H  
ATOM    486  HZ  PHE A  35      -0.455  -1.639  -2.495  1.00  0.00           H  
ATOM    487  N   LEU A  36      -0.355  -6.046   2.882  1.00  0.00           N  
ATOM    488  CA  LEU A  36       1.040  -6.411   3.105  1.00  0.00           C  
ATOM    489  C   LEU A  36       1.286  -7.883   2.764  1.00  0.00           C  
ATOM    490  O   LEU A  36       2.233  -8.178   2.038  1.00  0.00           O  
ATOM    491  CB  LEU A  36       1.403  -6.100   4.568  1.00  0.00           C  
ATOM    492  CG  LEU A  36       2.821  -6.539   4.975  1.00  0.00           C  
ATOM    493  CD1 LEU A  36       3.897  -5.823   4.164  1.00  0.00           C  
ATOM    494  CD2 LEU A  36       3.052  -6.205   6.448  1.00  0.00           C  
ATOM    495  H   LEU A  36      -0.891  -5.722   3.674  1.00  0.00           H  
ATOM    496  HA  LEU A  36       1.662  -5.809   2.442  1.00  0.00           H  
ATOM    497  HB2 LEU A  36       0.693  -6.610   5.218  1.00  0.00           H  
ATOM    498  HB3 LEU A  36       1.301  -5.027   4.732  1.00  0.00           H  
ATOM    499  HG  LEU A  36       2.930  -7.616   4.847  1.00  0.00           H  
ATOM    500 HD11 LEU A  36       3.813  -4.746   4.308  1.00  0.00           H  
ATOM    501 HD12 LEU A  36       3.795  -6.072   3.108  1.00  0.00           H  
ATOM    502 HD13 LEU A  36       4.876  -6.161   4.504  1.00  0.00           H  
ATOM    503 HD21 LEU A  36       2.320  -6.738   7.055  1.00  0.00           H  
ATOM    504 HD22 LEU A  36       2.944  -5.132   6.604  1.00  0.00           H  
ATOM    505 HD23 LEU A  36       4.050  -6.528   6.742  1.00  0.00           H  
ATOM    506  N   ALA A  37       0.425  -8.787   3.235  1.00  0.00           N  
ATOM    507  CA  ALA A  37       0.541 -10.211   2.941  1.00  0.00           C  
ATOM    508  C   ALA A  37       0.441 -10.494   1.433  1.00  0.00           C  
ATOM    509  O   ALA A  37       1.248 -11.252   0.898  1.00  0.00           O  
ATOM    510  CB  ALA A  37      -0.534 -10.962   3.734  1.00  0.00           C  
ATOM    511  H   ALA A  37      -0.325  -8.487   3.842  1.00  0.00           H  
ATOM    512  HA  ALA A  37       1.519 -10.557   3.276  1.00  0.00           H  
ATOM    513  HB1 ALA A  37      -0.434 -12.033   3.557  1.00  0.00           H  
ATOM    514  HB2 ALA A  37      -1.528 -10.641   3.424  1.00  0.00           H  
ATOM    515  HB3 ALA A  37      -0.411 -10.767   4.799  1.00  0.00           H  
ATOM    516  N   ALA A  38      -0.489  -9.841   0.726  1.00  0.00           N  
ATOM    517  CA  ALA A  38      -0.620  -9.975  -0.726  1.00  0.00           C  
ATOM    518  C   ALA A  38       0.640  -9.492  -1.469  1.00  0.00           C  
ATOM    519  O   ALA A  38       1.153 -10.180  -2.352  1.00  0.00           O  
ATOM    520  CB  ALA A  38      -1.871  -9.210  -1.175  1.00  0.00           C  
ATOM    521  H   ALA A  38      -1.143  -9.249   1.217  1.00  0.00           H  
ATOM    522  HA  ALA A  38      -0.756 -11.029  -0.969  1.00  0.00           H  
ATOM    523  HB1 ALA A  38      -2.013  -9.344  -2.248  1.00  0.00           H  
ATOM    524  HB2 ALA A  38      -2.746  -9.596  -0.652  1.00  0.00           H  
ATOM    525  HB3 ALA A  38      -1.765  -8.147  -0.961  1.00  0.00           H  
ATOM    526  N   LEU A  39       1.186  -8.340  -1.072  1.00  0.00           N  
ATOM    527  CA  LEU A  39       2.402  -7.779  -1.662  1.00  0.00           C  
ATOM    528  C   LEU A  39       3.634  -8.661  -1.424  1.00  0.00           C  
ATOM    529  O   LEU A  39       4.412  -8.891  -2.354  1.00  0.00           O  
ATOM    530  CB  LEU A  39       2.638  -6.393  -1.058  1.00  0.00           C  
ATOM    531  CG  LEU A  39       1.716  -5.288  -1.590  1.00  0.00           C  
ATOM    532  CD1 LEU A  39       1.824  -4.080  -0.660  1.00  0.00           C  
ATOM    533  CD2 LEU A  39       2.129  -4.880  -3.003  1.00  0.00           C  
ATOM    534  H   LEU A  39       0.715  -7.815  -0.349  1.00  0.00           H  
ATOM    535  HA  LEU A  39       2.270  -7.695  -2.740  1.00  0.00           H  
ATOM    536  HB2 LEU A  39       2.541  -6.456   0.026  1.00  0.00           H  
ATOM    537  HB3 LEU A  39       3.665  -6.108  -1.288  1.00  0.00           H  
ATOM    538  HG  LEU A  39       0.680  -5.627  -1.610  1.00  0.00           H  
ATOM    539 HD11 LEU A  39       1.476  -3.179  -1.165  1.00  0.00           H  
ATOM    540 HD12 LEU A  39       2.858  -3.933  -0.346  1.00  0.00           H  
ATOM    541 HD13 LEU A  39       1.207  -4.256   0.221  1.00  0.00           H  
ATOM    542 HD21 LEU A  39       1.994  -5.707  -3.699  1.00  0.00           H  
ATOM    543 HD22 LEU A  39       3.169  -4.551  -3.022  1.00  0.00           H  
ATOM    544 HD23 LEU A  39       1.497  -4.057  -3.336  1.00  0.00           H  
ATOM    545  N   GLN A  40       3.796  -9.167  -0.199  1.00  0.00           N  
ATOM    546  CA  GLN A  40       4.869 -10.094   0.164  1.00  0.00           C  
ATOM    547  C   GLN A  40       4.735 -11.419  -0.588  1.00  0.00           C  
ATOM    548  O   GLN A  40       5.729 -11.941  -1.090  1.00  0.00           O  
ATOM    549  CB  GLN A  40       4.844 -10.345   1.677  1.00  0.00           C  
ATOM    550  CG  GLN A  40       5.354  -9.140   2.481  1.00  0.00           C  
ATOM    551  CD  GLN A  40       5.265  -9.368   3.987  1.00  0.00           C  
ATOM    552  NE2 GLN A  40       6.079  -8.701   4.774  1.00  0.00           N  
ATOM    553  OE1 GLN A  40       4.467 -10.132   4.502  1.00  0.00           O  
ATOM    554  H   GLN A  40       3.118  -8.925   0.509  1.00  0.00           H  
ATOM    555  HA  GLN A  40       5.832  -9.662  -0.110  1.00  0.00           H  
ATOM    556  HB2 GLN A  40       5.484 -11.198   1.904  1.00  0.00           H  
ATOM    557  HB3 GLN A  40       3.827 -10.591   1.983  1.00  0.00           H  
ATOM    558  HG2 GLN A  40       4.778  -8.248   2.235  1.00  0.00           H  
ATOM    559  HG3 GLN A  40       6.395  -8.954   2.213  1.00  0.00           H  
ATOM    560 HE21 GLN A  40       6.711  -8.007   4.402  1.00  0.00           H  
ATOM    561 HE22 GLN A  40       6.015  -8.921   5.758  1.00  0.00           H  
ATOM    562  N   SER A  41       3.509 -11.928  -0.743  1.00  0.00           N  
ATOM    563  CA  SER A  41       3.240 -13.139  -1.523  1.00  0.00           C  
ATOM    564  C   SER A  41       3.574 -12.968  -3.006  1.00  0.00           C  
ATOM    565  O   SER A  41       3.942 -13.941  -3.658  1.00  0.00           O  
ATOM    566  CB  SER A  41       1.777 -13.553  -1.385  1.00  0.00           C  
ATOM    567  OG  SER A  41       1.600 -14.827  -1.971  1.00  0.00           O  
ATOM    568  H   SER A  41       2.735 -11.483  -0.271  1.00  0.00           H  
ATOM    569  HA  SER A  41       3.862 -13.943  -1.130  1.00  0.00           H  
ATOM    570  HB2 SER A  41       1.135 -12.827  -1.884  1.00  0.00           H  
ATOM    571  HB3 SER A  41       1.506 -13.607  -0.330  1.00  0.00           H  
ATOM    572  HG  SER A  41       2.137 -14.883  -2.765  1.00  0.00           H  
ATOM    573  N   GLY A  42       3.492 -11.745  -3.540  1.00  0.00           N  
ATOM    574  CA  GLY A  42       3.970 -11.410  -4.885  1.00  0.00           C  
ATOM    575  C   GLY A  42       5.499 -11.385  -5.028  1.00  0.00           C  
ATOM    576  O   GLY A  42       6.004 -11.098  -6.111  1.00  0.00           O  
ATOM    577  H   GLY A  42       3.081 -11.011  -2.982  1.00  0.00           H  
ATOM    578  HA2 GLY A  42       3.586 -10.427  -5.158  1.00  0.00           H  
ATOM    579  HA3 GLY A  42       3.579 -12.142  -5.592  1.00  0.00           H  
ATOM    580  N   GLY A  43       6.249 -11.664  -3.955  1.00  0.00           N  
ATOM    581  CA  GLY A  43       7.713 -11.647  -3.937  1.00  0.00           C  
ATOM    582  C   GLY A  43       8.319 -10.260  -3.715  1.00  0.00           C  
ATOM    583  O   GLY A  43       9.515 -10.069  -3.933  1.00  0.00           O  
ATOM    584  H   GLY A  43       5.782 -11.912  -3.095  1.00  0.00           H  
ATOM    585  HA2 GLY A  43       8.053 -12.293  -3.128  1.00  0.00           H  
ATOM    586  HA3 GLY A  43       8.095 -12.042  -4.879  1.00  0.00           H  
ATOM    587  N   ASN A  44       7.517  -9.278  -3.295  1.00  0.00           N  
ATOM    588  CA  ASN A  44       8.004  -7.929  -3.031  1.00  0.00           C  
ATOM    589  C   ASN A  44       8.501  -7.800  -1.588  1.00  0.00           C  
ATOM    590  O   ASN A  44       7.859  -8.262  -0.645  1.00  0.00           O  
ATOM    591  CB  ASN A  44       6.919  -6.902  -3.371  1.00  0.00           C  
ATOM    592  CG  ASN A  44       6.433  -7.064  -4.799  1.00  0.00           C  
ATOM    593  ND2 ASN A  44       5.196  -7.456  -4.981  1.00  0.00           N  
ATOM    594  OD1 ASN A  44       7.180  -6.876  -5.747  1.00  0.00           O  
ATOM    595  H   ASN A  44       6.552  -9.493  -3.089  1.00  0.00           H  
ATOM    596  HA  ASN A  44       8.847  -7.733  -3.694  1.00  0.00           H  
ATOM    597  HB2 ASN A  44       7.329  -5.898  -3.258  1.00  0.00           H  
ATOM    598  HB3 ASN A  44       6.083  -7.006  -2.680  1.00  0.00           H  
ATOM    599 HD21 ASN A  44       4.636  -7.733  -4.187  1.00  0.00           H  
ATOM    600 HD22 ASN A  44       4.892  -7.588  -5.935  1.00  0.00           H  
ATOM    601  N   SER A  45       9.633  -7.119  -1.396  1.00  0.00           N  
ATOM    602  CA  SER A  45      10.157  -6.817  -0.060  1.00  0.00           C  
ATOM    603  C   SER A  45       9.377  -5.658   0.557  1.00  0.00           C  
ATOM    604  O   SER A  45       9.769  -4.495   0.436  1.00  0.00           O  
ATOM    605  CB  SER A  45      11.657  -6.518  -0.105  1.00  0.00           C  
ATOM    606  OG  SER A  45      12.363  -7.568  -0.734  1.00  0.00           O  
ATOM    607  H   SER A  45      10.150  -6.789  -2.198  1.00  0.00           H  
ATOM    608  HA  SER A  45      10.018  -7.689   0.580  1.00  0.00           H  
ATOM    609  HB2 SER A  45      12.028  -6.388   0.912  1.00  0.00           H  
ATOM    610  HB3 SER A  45      11.830  -5.597  -0.663  1.00  0.00           H  
ATOM    611  HG  SER A  45      12.086  -8.408  -0.360  1.00  0.00           H  
ATOM    612  N   CYS A  46       8.251  -5.989   1.181  1.00  0.00           N  
ATOM    613  CA  CYS A  46       7.356  -5.045   1.835  1.00  0.00           C  
ATOM    614  C   CYS A  46       7.335  -5.233   3.349  1.00  0.00           C  
ATOM    615  O   CYS A  46       7.394  -6.359   3.845  1.00  0.00           O  
ATOM    616  CB  CYS A  46       5.957  -5.184   1.242  1.00  0.00           C  
ATOM    617  SG  CYS A  46       5.853  -4.834  -0.524  1.00  0.00           S  
ATOM    618  H   CYS A  46       7.968  -6.959   1.151  1.00  0.00           H  
ATOM    619  HA  CYS A  46       7.703  -4.030   1.641  1.00  0.00           H  
ATOM    620  HB2 CYS A  46       5.617  -6.207   1.403  1.00  0.00           H  
ATOM    621  HB3 CYS A  46       5.273  -4.516   1.767  1.00  0.00           H  
ATOM    622  N   SER A  47       7.181  -4.124   4.065  1.00  0.00           N  
ATOM    623  CA  SER A  47       7.135  -4.053   5.521  1.00  0.00           C  
ATOM    624  C   SER A  47       6.029  -3.113   5.982  1.00  0.00           C  
ATOM    625  O   SER A  47       5.690  -2.134   5.320  1.00  0.00           O  
ATOM    626  CB  SER A  47       8.477  -3.566   6.076  1.00  0.00           C  
ATOM    627  OG  SER A  47       9.486  -4.513   5.795  1.00  0.00           O  
ATOM    628  H   SER A  47       7.160  -3.246   3.565  1.00  0.00           H  
ATOM    629  HA  SER A  47       6.937  -5.045   5.927  1.00  0.00           H  
ATOM    630  HB2 SER A  47       8.733  -2.610   5.621  1.00  0.00           H  
ATOM    631  HB3 SER A  47       8.401  -3.437   7.155  1.00  0.00           H  
ATOM    632  HG  SER A  47      10.330  -4.182   6.112  1.00  0.00           H  
ATOM    633  N   ALA A  48       5.478  -3.391   7.156  1.00  0.00           N  
ATOM    634  CA  ALA A  48       4.530  -2.505   7.810  1.00  0.00           C  
ATOM    635  C   ALA A  48       5.191  -1.201   8.283  1.00  0.00           C  
ATOM    636  O   ALA A  48       6.302  -1.224   8.809  1.00  0.00           O  
ATOM    637  CB  ALA A  48       3.961  -3.257   9.002  1.00  0.00           C  
ATOM    638  H   ALA A  48       5.813  -4.193   7.672  1.00  0.00           H  
ATOM    639  HA  ALA A  48       3.723  -2.263   7.119  1.00  0.00           H  
ATOM    640  HB1 ALA A  48       3.249  -2.607   9.512  1.00  0.00           H  
ATOM    641  HB2 ALA A  48       4.761  -3.512   9.696  1.00  0.00           H  
ATOM    642  HB3 ALA A  48       3.481  -4.173   8.658  1.00  0.00           H  
ATOM    643  N   VAL A  49       4.469  -0.083   8.180  1.00  0.00           N  
ATOM    644  CA  VAL A  49       4.864   1.219   8.734  1.00  0.00           C  
ATOM    645  C   VAL A  49       3.721   1.761   9.588  1.00  0.00           C  
ATOM    646  O   VAL A  49       2.669   2.143   9.082  1.00  0.00           O  
ATOM    647  CB  VAL A  49       5.264   2.212   7.626  1.00  0.00           C  
ATOM    648  CG1 VAL A  49       5.731   3.543   8.231  1.00  0.00           C  
ATOM    649  CG2 VAL A  49       6.413   1.663   6.773  1.00  0.00           C  
ATOM    650  H   VAL A  49       3.564  -0.140   7.735  1.00  0.00           H  
ATOM    651  HA  VAL A  49       5.733   1.089   9.379  1.00  0.00           H  
ATOM    652  HB  VAL A  49       4.411   2.400   6.974  1.00  0.00           H  
ATOM    653 HG11 VAL A  49       6.033   4.224   7.436  1.00  0.00           H  
ATOM    654 HG12 VAL A  49       6.577   3.379   8.898  1.00  0.00           H  
ATOM    655 HG13 VAL A  49       4.919   4.017   8.784  1.00  0.00           H  
ATOM    656 HG21 VAL A  49       6.749   2.434   6.080  1.00  0.00           H  
ATOM    657 HG22 VAL A  49       7.247   1.366   7.410  1.00  0.00           H  
ATOM    658 HG23 VAL A  49       6.075   0.799   6.202  1.00  0.00           H  
ATOM    659  N   GLY A  50       3.908   1.787  10.907  1.00  0.00           N  
ATOM    660  CA  GLY A  50       2.868   2.236  11.835  1.00  0.00           C  
ATOM    661  C   GLY A  50       1.592   1.379  11.792  1.00  0.00           C  
ATOM    662  O   GLY A  50       1.617   0.174  11.515  1.00  0.00           O  
ATOM    663  H   GLY A  50       4.782   1.446  11.281  1.00  0.00           H  
ATOM    664  HA2 GLY A  50       2.606   3.265  11.588  1.00  0.00           H  
ATOM    665  HA3 GLY A  50       3.255   2.225  12.854  1.00  0.00           H  
ATOM    666  N   THR A  51       0.450   1.993  12.102  1.00  0.00           N  
ATOM    667  CA  THR A  51      -0.840   1.291  12.209  1.00  0.00           C  
ATOM    668  C   THR A  51      -1.435   0.939  10.849  1.00  0.00           C  
ATOM    669  O   THR A  51      -2.008  -0.140  10.707  1.00  0.00           O  
ATOM    670  CB  THR A  51      -1.852   2.112  13.020  1.00  0.00           C  
ATOM    671  CG2 THR A  51      -1.474   2.151  14.500  1.00  0.00           C  
ATOM    672  OG1 THR A  51      -1.869   3.439  12.550  1.00  0.00           O  
ATOM    673  H   THR A  51       0.452   2.984  12.301  1.00  0.00           H  
ATOM    674  HA  THR A  51      -0.686   0.349  12.736  1.00  0.00           H  
ATOM    675  HB  THR A  51      -2.845   1.674  12.920  1.00  0.00           H  
ATOM    676  HG1 THR A  51      -2.491   3.943  13.078  1.00  0.00           H  
ATOM    677 HG21 THR A  51      -2.232   2.702  15.057  1.00  0.00           H  
ATOM    678 HG22 THR A  51      -0.510   2.640  14.634  1.00  0.00           H  
ATOM    679 HG23 THR A  51      -1.421   1.138  14.897  1.00  0.00           H  
ATOM    680  N   SER A  52      -1.262   1.795   9.842  1.00  0.00           N  
ATOM    681  CA  SER A  52      -1.922   1.639   8.545  1.00  0.00           C  
ATOM    682  C   SER A  52      -1.026   1.867   7.326  1.00  0.00           C  
ATOM    683  O   SER A  52      -1.525   1.869   6.208  1.00  0.00           O  
ATOM    684  CB  SER A  52      -3.153   2.537   8.506  1.00  0.00           C  
ATOM    685  OG  SER A  52      -2.803   3.904   8.433  1.00  0.00           O  
ATOM    686  H   SER A  52      -0.849   2.694  10.046  1.00  0.00           H  
ATOM    687  HA  SER A  52      -2.280   0.614   8.450  1.00  0.00           H  
ATOM    688  HB2 SER A  52      -3.758   2.364   9.396  1.00  0.00           H  
ATOM    689  HB3 SER A  52      -3.743   2.250   7.635  1.00  0.00           H  
ATOM    690  HG  SER A  52      -3.419   4.309   7.817  1.00  0.00           H  
ATOM    691  N   GLY A  53       0.284   2.032   7.496  1.00  0.00           N  
ATOM    692  CA  GLY A  53       1.218   2.173   6.381  1.00  0.00           C  
ATOM    693  C   GLY A  53       1.839   0.847   5.937  1.00  0.00           C  
ATOM    694  O   GLY A  53       2.017  -0.079   6.734  1.00  0.00           O  
ATOM    695  H   GLY A  53       0.686   1.998   8.422  1.00  0.00           H  
ATOM    696  HA2 GLY A  53       0.700   2.626   5.536  1.00  0.00           H  
ATOM    697  HA3 GLY A  53       2.025   2.850   6.663  1.00  0.00           H  
ATOM    698  N   VAL A  54       2.227   0.780   4.666  1.00  0.00           N  
ATOM    699  CA  VAL A  54       3.121  -0.247   4.108  1.00  0.00           C  
ATOM    700  C   VAL A  54       4.237   0.457   3.352  1.00  0.00           C  
ATOM    701  O   VAL A  54       3.989   1.425   2.647  1.00  0.00           O  
ATOM    702  CB  VAL A  54       2.395  -1.246   3.179  1.00  0.00           C  
ATOM    703  CG1 VAL A  54       3.342  -2.314   2.627  1.00  0.00           C  
ATOM    704  CG2 VAL A  54       1.241  -1.940   3.896  1.00  0.00           C  
ATOM    705  H   VAL A  54       2.026   1.576   4.078  1.00  0.00           H  
ATOM    706  HA  VAL A  54       3.570  -0.813   4.924  1.00  0.00           H  
ATOM    707  HB  VAL A  54       1.980  -0.719   2.320  1.00  0.00           H  
ATOM    708 HG11 VAL A  54       3.916  -2.759   3.440  1.00  0.00           H  
ATOM    709 HG12 VAL A  54       4.030  -1.866   1.910  1.00  0.00           H  
ATOM    710 HG13 VAL A  54       2.778  -3.089   2.107  1.00  0.00           H  
ATOM    711 HG21 VAL A  54       0.799  -2.701   3.253  1.00  0.00           H  
ATOM    712 HG22 VAL A  54       1.600  -2.403   4.815  1.00  0.00           H  
ATOM    713 HG23 VAL A  54       0.476  -1.194   4.113  1.00  0.00           H  
ATOM    714  N   SER A  55       5.463  -0.028   3.474  1.00  0.00           N  
ATOM    715  CA  SER A  55       6.593   0.412   2.665  1.00  0.00           C  
ATOM    716  C   SER A  55       7.166  -0.783   1.927  1.00  0.00           C  
ATOM    717  O   SER A  55       7.456  -1.810   2.536  1.00  0.00           O  
ATOM    718  CB  SER A  55       7.640   1.089   3.540  1.00  0.00           C  
ATOM    719  OG  SER A  55       8.751   1.464   2.756  1.00  0.00           O  
ATOM    720  H   SER A  55       5.603  -0.837   4.061  1.00  0.00           H  
ATOM    721  HA  SER A  55       6.267   1.145   1.927  1.00  0.00           H  
ATOM    722  HB2 SER A  55       7.960   0.411   4.331  1.00  0.00           H  
ATOM    723  HB3 SER A  55       7.201   1.986   3.977  1.00  0.00           H  
ATOM    724  HG  SER A  55       9.330   2.022   3.281  1.00  0.00           H  
ATOM    725  N   CYS A  56       7.304  -0.660   0.615  1.00  0.00           N  
ATOM    726  CA  CYS A  56       7.809  -1.696  -0.266  1.00  0.00           C  
ATOM    727  C   CYS A  56       9.026  -1.208  -1.022  1.00  0.00           C  
ATOM    728  O   CYS A  56       8.995  -0.136  -1.621  1.00  0.00           O  
ATOM    729  CB  CYS A  56       6.738  -2.075  -1.276  1.00  0.00           C  
ATOM    730  SG  CYS A  56       5.287  -2.889  -0.602  1.00  0.00           S  
ATOM    731  H   CYS A  56       7.066   0.230   0.201  1.00  0.00           H  
ATOM    732  HA  CYS A  56       8.092  -2.583   0.301  1.00  0.00           H  
ATOM    733  HB2 CYS A  56       6.420  -1.169  -1.791  1.00  0.00           H  
ATOM    734  HB3 CYS A  56       7.184  -2.737  -2.019  1.00  0.00           H  
ATOM    735  N   ARG A  57      10.061  -2.038  -1.098  1.00  0.00           N  
ATOM    736  CA  ARG A  57      11.147  -1.810  -2.045  1.00  0.00           C  
ATOM    737  C   ARG A  57      10.691  -2.203  -3.449  1.00  0.00           C  
ATOM    738  O   ARG A  57      10.253  -3.332  -3.672  1.00  0.00           O  
ATOM    739  CB  ARG A  57      12.392  -2.569  -1.592  1.00  0.00           C  
ATOM    740  CG  ARG A  57      13.598  -2.212  -2.465  1.00  0.00           C  
ATOM    741  CD  ARG A  57      14.847  -2.900  -1.920  1.00  0.00           C  
ATOM    742  NE  ARG A  57      16.009  -2.628  -2.785  1.00  0.00           N  
ATOM    743  CZ  ARG A  57      17.255  -2.423  -2.399  1.00  0.00           C  
ATOM    744  NH1 ARG A  57      17.606  -2.418  -1.142  1.00  0.00           N1+
ATOM    745  NH2 ARG A  57      18.188  -2.217  -3.285  1.00  0.00           N  
ATOM    746  H   ARG A  57      10.016  -2.915  -0.600  1.00  0.00           H  
ATOM    747  HA  ARG A  57      11.384  -0.746  -2.049  1.00  0.00           H  
ATOM    748  HB2 ARG A  57      12.610  -2.302  -0.558  1.00  0.00           H  
ATOM    749  HB3 ARG A  57      12.206  -3.642  -1.648  1.00  0.00           H  
ATOM    750  HG2 ARG A  57      13.424  -2.545  -3.489  1.00  0.00           H  
ATOM    751  HG3 ARG A  57      13.749  -1.133  -2.458  1.00  0.00           H  
ATOM    752  HD2 ARG A  57      14.674  -3.975  -1.882  1.00  0.00           H  
ATOM    753  HD3 ARG A  57      15.021  -2.537  -0.906  1.00  0.00           H  
ATOM    754  HE  ARG A  57      15.821  -2.585  -3.776  1.00  0.00           H  
ATOM    755 HH11 ARG A  57      18.564  -2.248  -0.871  1.00  0.00           H  
ATOM    756 HH12 ARG A  57      16.895  -2.565  -0.440  1.00  0.00           H  
ATOM    757 HH21 ARG A  57      17.956  -2.193  -4.268  1.00  0.00           H  
ATOM    758 HH22 ARG A  57      19.142  -2.063  -2.992  1.00  0.00           H  
ATOM    759  N   LYS A  58      10.858  -1.293  -4.404  1.00  0.00           N  
ATOM    760  CA  LYS A  58      10.689  -1.565  -5.827  1.00  0.00           C  
ATOM    761  C   LYS A  58      11.706  -2.608  -6.270  1.00  0.00           C  
ATOM    762  O   LYS A  58      12.918  -2.425  -6.148  1.00  0.00           O  
ATOM    763  CB  LYS A  58      10.852  -0.292  -6.661  1.00  0.00           C  
ATOM    764  CG  LYS A  58       9.723   0.716  -6.431  1.00  0.00           C  
ATOM    765  CD  LYS A  58       9.903   1.859  -7.429  1.00  0.00           C  
ATOM    766  CE  LYS A  58       8.802   2.901  -7.298  1.00  0.00           C  
ATOM    767  NZ  LYS A  58       8.987   4.002  -8.263  1.00  0.00           N1+
ATOM    768  H   LYS A  58      11.248  -0.402  -4.131  1.00  0.00           H  
ATOM    769  HA  LYS A  58       9.686  -1.961  -5.992  1.00  0.00           H  
ATOM    770  HB2 LYS A  58      10.851  -0.578  -7.713  1.00  0.00           H  
ATOM    771  HB3 LYS A  58      11.812   0.172  -6.436  1.00  0.00           H  
ATOM    772  HG2 LYS A  58       8.763   0.230  -6.607  1.00  0.00           H  
ATOM    773  HG3 LYS A  58       9.760   1.100  -5.411  1.00  0.00           H  
ATOM    774  HD2 LYS A  58      10.876   2.321  -7.259  1.00  0.00           H  
ATOM    775  HD3 LYS A  58       9.881   1.455  -8.441  1.00  0.00           H  
ATOM    776  HE2 LYS A  58       8.786   3.308  -6.286  1.00  0.00           H  
ATOM    777  HE3 LYS A  58       7.844   2.416  -7.484  1.00  0.00           H  
ATOM    778  HZ1 LYS A  58       9.758   4.589  -7.976  1.00  0.00           H  
ATOM    779  HZ2 LYS A  58       9.060   3.704  -9.225  1.00  0.00           H  
ATOM    780  HZ3 LYS A  58       8.208   4.639  -8.180  1.00  0.00           H  
ATOM    781  N   THR A  59      11.192  -3.700  -6.805  1.00  0.00           N  
ATOM    782  CA  THR A  59      11.950  -4.685  -7.574  1.00  0.00           C  
ATOM    783  C   THR A  59      11.693  -4.449  -9.063  1.00  0.00           C  
ATOM    784  O   THR A  59      10.748  -3.752  -9.429  1.00  0.00           O  
ATOM    785  CB  THR A  59      11.582  -6.119  -7.158  1.00  0.00           C  
ATOM    786  CG2 THR A  59      11.633  -6.344  -5.646  1.00  0.00           C  
ATOM    787  OG1 THR A  59      10.294  -6.449  -7.621  1.00  0.00           O  
ATOM    788  H   THR A  59      10.185  -3.764  -6.845  1.00  0.00           H  
ATOM    789  HA  THR A  59      13.016  -4.549  -7.392  1.00  0.00           H  
ATOM    790  HB  THR A  59      12.292  -6.800  -7.627  1.00  0.00           H  
ATOM    791  HG1 THR A  59       9.748  -6.714  -6.877  1.00  0.00           H  
ATOM    792 HG21 THR A  59      10.859  -5.764  -5.144  1.00  0.00           H  
ATOM    793 HG22 THR A  59      12.609  -6.047  -5.262  1.00  0.00           H  
ATOM    794 HG23 THR A  59      11.477  -7.401  -5.429  1.00  0.00           H  
ATOM    795  N   ALA A  60      12.483  -5.063  -9.946  1.00  0.00           N  
ATOM    796  CA  ALA A  60      12.235  -4.987 -11.391  1.00  0.00           C  
ATOM    797  C   ALA A  60      10.835  -5.502 -11.791  1.00  0.00           C  
ATOM    798  O   ALA A  60      10.294  -5.087 -12.809  1.00  0.00           O  
ATOM    799  CB  ALA A  60      13.338  -5.779 -12.103  1.00  0.00           C  
ATOM    800  H   ALA A  60      13.277  -5.598  -9.624  1.00  0.00           H  
ATOM    801  HA  ALA A  60      12.296  -3.945 -11.706  1.00  0.00           H  
ATOM    802  HB1 ALA A  60      13.193  -5.708 -13.181  1.00  0.00           H  
ATOM    803  HB2 ALA A  60      13.302  -6.828 -11.810  1.00  0.00           H  
ATOM    804  HB3 ALA A  60      14.314  -5.363 -11.856  1.00  0.00           H  
ATOM    805  N   LYS A  61      10.239  -6.383 -10.974  1.00  0.00           N  
ATOM    806  CA  LYS A  61       8.892  -6.936 -11.173  1.00  0.00           C  
ATOM    807  C   LYS A  61       7.793  -6.132 -10.474  1.00  0.00           C  
ATOM    808  O   LYS A  61       6.622  -6.428 -10.670  1.00  0.00           O  
ATOM    809  CB  LYS A  61       8.861  -8.394 -10.695  1.00  0.00           C  
ATOM    810  CG  LYS A  61       9.790  -9.303 -11.511  1.00  0.00           C  
ATOM    811  CD  LYS A  61       9.640 -10.754 -11.042  1.00  0.00           C  
ATOM    812  CE  LYS A  61      10.508 -11.683 -11.896  1.00  0.00           C  
ATOM    813  NZ  LYS A  61      10.345 -13.099 -11.483  1.00  0.00           N1+
ATOM    814  H   LYS A  61      10.715  -6.621 -10.116  1.00  0.00           H  
ATOM    815  HA  LYS A  61       8.639  -6.908 -12.233  1.00  0.00           H  
ATOM    816  HB2 LYS A  61       9.138  -8.435  -9.642  1.00  0.00           H  
ATOM    817  HB3 LYS A  61       7.842  -8.769 -10.791  1.00  0.00           H  
ATOM    818  HG2 LYS A  61       9.522  -9.235 -12.565  1.00  0.00           H  
ATOM    819  HG3 LYS A  61      10.826  -8.990 -11.384  1.00  0.00           H  
ATOM    820  HD2 LYS A  61       8.595 -11.050 -11.132  1.00  0.00           H  
ATOM    821  HD3 LYS A  61       9.937 -10.825  -9.996  1.00  0.00           H  
ATOM    822  HE2 LYS A  61      11.550 -11.377 -11.801  1.00  0.00           H  
ATOM    823  HE3 LYS A  61      10.217 -11.563 -12.940  1.00  0.00           H  
ATOM    824  HZ1 LYS A  61      10.617 -13.225 -10.518  1.00  0.00           H  
ATOM    825  HZ2 LYS A  61      10.906 -13.709 -12.060  1.00  0.00           H  
ATOM    826  HZ3 LYS A  61       9.379 -13.381 -11.573  1.00  0.00           H  
ATOM    827  N   PHE A  62       8.161  -5.146  -9.654  1.00  0.00           N  
ATOM    828  CA  PHE A  62       7.212  -4.380  -8.853  1.00  0.00           C  
ATOM    829  C   PHE A  62       6.334  -3.478  -9.726  1.00  0.00           C  
ATOM    830  O   PHE A  62       5.190  -3.241  -9.377  1.00  0.00           O  
ATOM    831  CB  PHE A  62       7.990  -3.585  -7.796  1.00  0.00           C  
ATOM    832  CG  PHE A  62       7.144  -3.044  -6.666  1.00  0.00           C  
ATOM    833  CD1 PHE A  62       6.408  -1.861  -6.825  1.00  0.00           C  
ATOM    834  CD2 PHE A  62       7.056  -3.757  -5.460  1.00  0.00           C  
ATOM    835  CE1 PHE A  62       5.539  -1.448  -5.808  1.00  0.00           C  
ATOM    836  CE2 PHE A  62       6.159  -3.364  -4.457  1.00  0.00           C  
ATOM    837  CZ  PHE A  62       5.394  -2.207  -4.630  1.00  0.00           C  
ATOM    838  H   PHE A  62       9.142  -4.925  -9.567  1.00  0.00           H  
ATOM    839  HA  PHE A  62       6.551  -5.077  -8.336  1.00  0.00           H  
ATOM    840  HB2 PHE A  62       8.526  -2.765  -8.273  1.00  0.00           H  
ATOM    841  HB3 PHE A  62       8.714  -4.270  -7.355  1.00  0.00           H  
ATOM    842  HD1 PHE A  62       6.455  -1.305  -7.750  1.00  0.00           H  
ATOM    843  HD2 PHE A  62       7.679  -4.626  -5.310  1.00  0.00           H  
ATOM    844  HE1 PHE A  62       4.930  -0.575  -5.992  1.00  0.00           H  
ATOM    845  HE2 PHE A  62       6.040  -3.960  -3.565  1.00  0.00           H  
ATOM    846  HZ  PHE A  62       4.680  -1.947  -3.863  1.00  0.00           H  
ATOM    847  N   GLY A  63       6.824  -2.995 -10.868  1.00  0.00           N  
ATOM    848  CA  GLY A  63       6.061  -2.051 -11.689  1.00  0.00           C  
ATOM    849  C   GLY A  63       5.871  -0.702 -10.987  1.00  0.00           C  
ATOM    850  O   GLY A  63       6.740  -0.265 -10.223  1.00  0.00           O  
ATOM    851  H   GLY A  63       7.774  -3.215 -11.132  1.00  0.00           H  
ATOM    852  HA2 GLY A  63       6.573  -1.880 -12.637  1.00  0.00           H  
ATOM    853  HA3 GLY A  63       5.079  -2.472 -11.905  1.00  0.00           H  
ATOM    854  N   SER A  64       4.756  -0.021 -11.260  1.00  0.00           N  
ATOM    855  CA  SER A  64       4.453   1.269 -10.639  1.00  0.00           C  
ATOM    856  C   SER A  64       3.930   1.086  -9.217  1.00  0.00           C  
ATOM    857  O   SER A  64       3.173   0.159  -8.935  1.00  0.00           O  
ATOM    858  CB  SER A  64       3.423   2.032 -11.471  1.00  0.00           C  
ATOM    859  OG  SER A  64       3.271   3.351 -10.983  1.00  0.00           O  
ATOM    860  H   SER A  64       4.019  -0.451 -11.801  1.00  0.00           H  
ATOM    861  HA  SER A  64       5.363   1.867 -10.604  1.00  0.00           H  
ATOM    862  HB2 SER A  64       2.453   1.540 -11.403  1.00  0.00           H  
ATOM    863  HB3 SER A  64       3.742   2.062 -12.513  1.00  0.00           H  
ATOM    864  HG  SER A  64       2.715   3.806 -11.619  1.00  0.00           H  
ATOM    865  N   CYS A  65       4.247   2.021  -8.313  1.00  0.00           N  
ATOM    866  CA  CYS A  65       3.629   2.030  -6.984  1.00  0.00           C  
ATOM    867  C   CYS A  65       2.098   2.093  -7.069  1.00  0.00           C  
ATOM    868  O   CYS A  65       1.397   1.507  -6.255  1.00  0.00           O  
ATOM    869  CB  CYS A  65       4.136   3.216  -6.157  1.00  0.00           C  
ATOM    870  SG  CYS A  65       5.923   3.360  -5.932  1.00  0.00           S  
ATOM    871  H   CYS A  65       4.828   2.799  -8.591  1.00  0.00           H  
ATOM    872  HA  CYS A  65       3.885   1.104  -6.469  1.00  0.00           H  
ATOM    873  HB2 CYS A  65       3.680   3.155  -5.169  1.00  0.00           H  
ATOM    874  HB3 CYS A  65       3.787   4.139  -6.619  1.00  0.00           H  
ATOM    875  N   TYR A  66       1.569   2.790  -8.071  1.00  0.00           N  
ATOM    876  CA  TYR A  66       0.134   3.012  -8.219  1.00  0.00           C  
ATOM    877  C   TYR A  66      -0.618   1.815  -8.816  1.00  0.00           C  
ATOM    878  O   TYR A  66      -1.848   1.793  -8.747  1.00  0.00           O  
ATOM    879  CB  TYR A  66      -0.075   4.294  -9.027  1.00  0.00           C  
ATOM    880  CG  TYR A  66       0.528   5.515  -8.357  1.00  0.00           C  
ATOM    881  CD1 TYR A  66      -0.195   6.187  -7.353  1.00  0.00           C  
ATOM    882  CD2 TYR A  66       1.822   5.953  -8.704  1.00  0.00           C  
ATOM    883  CE1 TYR A  66       0.366   7.302  -6.701  1.00  0.00           C  
ATOM    884  CE2 TYR A  66       2.386   7.067  -8.055  1.00  0.00           C  
ATOM    885  CZ  TYR A  66       1.657   7.747  -7.058  1.00  0.00           C  
ATOM    886  OH  TYR A  66       2.202   8.828  -6.444  1.00  0.00           O  
ATOM    887  H   TYR A  66       2.190   3.207  -8.750  1.00  0.00           H  
ATOM    888  HA  TYR A  66      -0.291   3.172  -7.228  1.00  0.00           H  
ATOM    889  HB2 TYR A  66       0.360   4.169 -10.019  1.00  0.00           H  
ATOM    890  HB3 TYR A  66      -1.144   4.460  -9.156  1.00  0.00           H  
ATOM    891  HD1 TYR A  66      -1.182   5.842  -7.080  1.00  0.00           H  
ATOM    892  HD2 TYR A  66       2.387   5.442  -9.469  1.00  0.00           H  
ATOM    893  HE1 TYR A  66      -0.187   7.811  -5.925  1.00  0.00           H  
ATOM    894  HE2 TYR A  66       3.377   7.410  -8.312  1.00  0.00           H  
ATOM    895  HH  TYR A  66       1.618   9.210  -5.785  1.00  0.00           H  
ATOM    896  N   ASP A  67       0.096   0.817  -9.348  1.00  0.00           N  
ATOM    897  CA  ASP A  67      -0.511  -0.430  -9.830  1.00  0.00           C  
ATOM    898  C   ASP A  67      -0.989  -1.292  -8.653  1.00  0.00           C  
ATOM    899  O   ASP A  67      -1.993  -2.002  -8.747  1.00  0.00           O  
ATOM    900  CB  ASP A  67       0.490  -1.209 -10.700  1.00  0.00           C  
ATOM    901  CG  ASP A  67       0.882  -0.470 -11.985  1.00  0.00           C  
ATOM    902  OD1 ASP A  67       0.015   0.240 -12.541  1.00  0.00           O  
ATOM    903  OD2 ASP A  67       2.067  -0.585 -12.381  1.00  0.00           O1-
ATOM    904  H   ASP A  67       1.104   0.877  -9.366  1.00  0.00           H  
ATOM    905  HA  ASP A  67      -1.381  -0.193 -10.442  1.00  0.00           H  
ATOM    906  HB2 ASP A  67       1.381  -1.430 -10.114  1.00  0.00           H  
ATOM    907  HB3 ASP A  67       0.036  -2.160 -10.983  1.00  0.00           H  
ATOM    908  N   HIS A  68      -0.322  -1.170  -7.502  1.00  0.00           N  
ATOM    909  CA  HIS A  68      -0.683  -1.894  -6.292  1.00  0.00           C  
ATOM    910  C   HIS A  68      -1.667  -1.098  -5.455  1.00  0.00           C  
ATOM    911  O   HIS A  68      -1.392  -0.007  -4.955  1.00  0.00           O  
ATOM    912  CB  HIS A  68       0.550  -2.245  -5.473  1.00  0.00           C  
ATOM    913  CG  HIS A  68       1.542  -3.041  -6.259  1.00  0.00           C  
ATOM    914  CD2 HIS A  68       2.583  -2.506  -6.946  1.00  0.00           C  
ATOM    915  ND1 HIS A  68       1.442  -4.403  -6.545  1.00  0.00           N  
ATOM    916  CE1 HIS A  68       2.430  -4.655  -7.414  1.00  0.00           C  
ATOM    917  NE2 HIS A  68       3.129  -3.539  -7.657  1.00  0.00           N  
ATOM    918  H   HIS A  68       0.460  -0.532  -7.468  1.00  0.00           H  
ATOM    919  HA  HIS A  68      -1.146  -2.837  -6.582  1.00  0.00           H  
ATOM    920  HB2 HIS A  68       0.234  -2.822  -4.604  1.00  0.00           H  
ATOM    921  HB3 HIS A  68       1.023  -1.325  -5.131  1.00  0.00           H  
ATOM    922  HD2 HIS A  68       2.848  -1.461  -7.003  1.00  0.00           H  
ATOM    923  HE1 HIS A  68       2.610  -5.611  -7.884  1.00  0.00           H  
ATOM    924  HE2 HIS A  68       3.857  -3.446  -8.351  1.00  0.00           H  
ATOM    925  N   HIS A  69      -2.829  -1.685  -5.239  1.00  0.00           N  
ATOM    926  CA  HIS A  69      -3.800  -1.166  -4.300  1.00  0.00           C  
ATOM    927  C   HIS A  69      -4.623  -2.317  -3.745  1.00  0.00           C  
ATOM    928  O   HIS A  69      -4.715  -3.388  -4.342  1.00  0.00           O  
ATOM    929  CB  HIS A  69      -4.661  -0.091  -4.979  1.00  0.00           C  
ATOM    930  CG  HIS A  69      -5.508  -0.596  -6.117  1.00  0.00           C  
ATOM    931  CD2 HIS A  69      -6.853  -0.825  -6.071  1.00  0.00           C  
ATOM    932  ND1 HIS A  69      -5.087  -0.894  -7.395  1.00  0.00           N  
ATOM    933  CE1 HIS A  69      -6.160  -1.295  -8.096  1.00  0.00           C  
ATOM    934  NE2 HIS A  69      -7.272  -1.229  -7.339  1.00  0.00           N  
ATOM    935  H   HIS A  69      -3.025  -2.576  -5.673  1.00  0.00           H  
ATOM    936  HA  HIS A  69      -3.273  -0.706  -3.464  1.00  0.00           H  
ATOM    937  HB2 HIS A  69      -5.317   0.358  -4.234  1.00  0.00           H  
ATOM    938  HB3 HIS A  69      -4.011   0.699  -5.356  1.00  0.00           H  
ATOM    939  HD1 HIS A  69      -4.134  -0.915  -7.728  1.00  0.00           H  
ATOM    940  HD2 HIS A  69      -7.481  -0.690  -5.203  1.00  0.00           H  
ATOM    941  HE1 HIS A  69      -6.130  -1.638  -9.119  1.00  0.00           H  
ATOM    942  N   TRP A  70      -5.245  -2.080  -2.599  1.00  0.00           N  
ATOM    943  CA  TRP A  70      -6.186  -3.021  -2.018  1.00  0.00           C  
ATOM    944  C   TRP A  70      -7.492  -2.311  -1.722  1.00  0.00           C  
ATOM    945  O   TRP A  70      -7.511  -1.198  -1.187  1.00  0.00           O  
ATOM    946  CB  TRP A  70      -5.575  -3.696  -0.797  1.00  0.00           C  
ATOM    947  CG  TRP A  70      -6.402  -4.797  -0.234  1.00  0.00           C  
ATOM    948  CD1 TRP A  70      -6.433  -6.070  -0.687  1.00  0.00           C  
ATOM    949  CD2 TRP A  70      -7.367  -4.730   0.851  1.00  0.00           C  
ATOM    950  CE2 TRP A  70      -7.976  -6.011   0.988  1.00  0.00           C  
ATOM    951  CE3 TRP A  70      -7.795  -3.708   1.721  1.00  0.00           C  
ATOM    952  NE1 TRP A  70      -7.358  -6.792   0.038  1.00  0.00           N  
ATOM    953  CZ2 TRP A  70      -8.980  -6.263   1.928  1.00  0.00           C  
ATOM    954  CZ3 TRP A  70      -8.823  -3.945   2.651  1.00  0.00           C  
ATOM    955  CH2 TRP A  70      -9.408  -5.216   2.756  1.00  0.00           C  
ATOM    956  H   TRP A  70      -5.132  -1.174  -2.168  1.00  0.00           H  
ATOM    957  HA  TRP A  70      -6.401  -3.811  -2.739  1.00  0.00           H  
ATOM    958  HB2 TRP A  70      -4.618  -4.125  -1.095  1.00  0.00           H  
ATOM    959  HB3 TRP A  70      -5.400  -2.959  -0.013  1.00  0.00           H  
ATOM    960  HD1 TRP A  70      -5.845  -6.452  -1.508  1.00  0.00           H  
ATOM    961  HE1 TRP A  70      -7.587  -7.756  -0.159  1.00  0.00           H  
ATOM    962  HE3 TRP A  70      -7.304  -2.748   1.668  1.00  0.00           H  
ATOM    963  HZ2 TRP A  70      -9.423  -7.245   2.000  1.00  0.00           H  
ATOM    964  HZ3 TRP A  70      -9.164  -3.157   3.306  1.00  0.00           H  
ATOM    965  HH2 TRP A  70     -10.188  -5.396   3.481  1.00  0.00           H  
ATOM    966  N   SER A  71      -8.595  -2.945  -2.096  1.00  0.00           N  
ATOM    967  CA  SER A  71      -9.925  -2.393  -1.905  1.00  0.00           C  
ATOM    968  C   SER A  71     -10.777  -3.353  -1.099  1.00  0.00           C  
ATOM    969  O   SER A  71     -10.807  -4.544  -1.380  1.00  0.00           O  
ATOM    970  CB  SER A  71     -10.603  -2.094  -3.238  1.00  0.00           C  
ATOM    971  OG  SER A  71      -9.841  -1.216  -4.044  1.00  0.00           O  
ATOM    972  H   SER A  71      -8.525  -3.892  -2.441  1.00  0.00           H  
ATOM    973  HA  SER A  71      -9.863  -1.458  -1.348  1.00  0.00           H  
ATOM    974  HB2 SER A  71     -10.781  -3.025  -3.777  1.00  0.00           H  
ATOM    975  HB3 SER A  71     -11.558  -1.618  -3.017  1.00  0.00           H  
ATOM    976  HG  SER A  71      -9.272  -1.764  -4.590  1.00  0.00           H  
ATOM    977  N   CYS A  72     -11.509  -2.815  -0.132  1.00  0.00           N  
ATOM    978  CA  CYS A  72     -12.527  -3.552   0.591  1.00  0.00           C  
ATOM    979  C   CYS A  72     -13.892  -3.469  -0.121  1.00  0.00           C  
ATOM    980  O   CYS A  72     -14.176  -2.533  -0.889  1.00  0.00           O  
ATOM    981  CB  CYS A  72     -12.569  -3.024   2.026  1.00  0.00           C  
ATOM    982  SG  CYS A  72     -13.200  -1.334   2.174  1.00  0.00           S  
ATOM    983  H   CYS A  72     -11.404  -1.833   0.082  1.00  0.00           H  
ATOM    984  HA  CYS A  72     -12.234  -4.601   0.634  1.00  0.00           H  
ATOM    985  HB2 CYS A  72     -11.556  -3.051   2.429  1.00  0.00           H  
ATOM    986  HB3 CYS A  72     -13.192  -3.683   2.631  1.00  0.00           H  
ATOM    987  N   GLY A  73     -14.749  -4.439   0.206  1.00  0.00           N  
ATOM    988  CA  GLY A  73     -16.104  -4.608  -0.321  1.00  0.00           C  
ATOM    989  C   GLY A  73     -16.244  -5.932  -1.071  1.00  0.00           C  
ATOM    990  O   GLY A  73     -15.362  -6.293  -1.837  1.00  0.00           O  
ATOM    991  H   GLY A  73     -14.382  -5.206   0.752  1.00  0.00           H  
ATOM    992  HA2 GLY A  73     -16.814  -4.588   0.506  1.00  0.00           H  
ATOM    993  HA3 GLY A  73     -16.355  -3.802  -1.011  1.00  0.00           H  
ATOM    994  N   SER A  74     -17.330  -6.664  -0.828  1.00  0.00           N  
ATOM    995  CA  SER A  74     -17.617  -7.923  -1.526  1.00  0.00           C  
ATOM    996  C   SER A  74     -17.778  -7.696  -3.035  1.00  0.00           C  
ATOM    997  O   SER A  74     -18.394  -6.709  -3.436  1.00  0.00           O  
ATOM    998  CB  SER A  74     -18.904  -8.550  -0.977  1.00  0.00           C  
ATOM    999  OG  SER A  74     -18.859  -8.638   0.437  1.00  0.00           O  
ATOM   1000  H   SER A  74     -18.007  -6.360  -0.144  1.00  0.00           H  
ATOM   1001  HA  SER A  74     -16.791  -8.615  -1.361  1.00  0.00           H  
ATOM   1002  HB2 SER A  74     -19.023  -9.547  -1.401  1.00  0.00           H  
ATOM   1003  HB3 SER A  74     -19.759  -7.940  -1.269  1.00  0.00           H  
ATOM   1004  HG  SER A  74     -19.533  -9.260   0.723  1.00  0.00           H  
ATOM   1005  N   GLY A  75     -17.283  -8.622  -3.862  1.00  0.00           N  
ATOM   1006  CA  GLY A  75     -17.395  -8.533  -5.330  1.00  0.00           C  
ATOM   1007  C   GLY A  75     -16.362  -7.610  -5.984  1.00  0.00           C  
ATOM   1008  O   GLY A  75     -16.560  -7.144  -7.104  1.00  0.00           O  
ATOM   1009  H   GLY A  75     -16.736  -9.381  -3.480  1.00  0.00           H  
ATOM   1010  HA2 GLY A  75     -18.388  -8.175  -5.604  1.00  0.00           H  
ATOM   1011  HA3 GLY A  75     -17.258  -9.528  -5.753  1.00  0.00           H  
ATOM   1012  N   CYS A  76     -15.292  -7.345  -5.247  1.00  0.00           N  
ATOM   1013  CA  CYS A  76     -14.050  -6.724  -5.658  1.00  0.00           C  
ATOM   1014  C   CYS A  76     -12.937  -7.760  -5.453  1.00  0.00           C  
ATOM   1015  O   CYS A  76     -11.928  -7.641  -6.166  1.00  0.00           O  
ATOM   1016  CB  CYS A  76     -13.845  -5.514  -4.751  1.00  0.00           C  
ATOM   1017  SG  CYS A  76     -15.138  -4.277  -4.930  1.00  0.00           S  
ATOM   1018  OXT CYS A  76     -13.100  -8.616  -4.543  1.00  0.00           O1-
ATOM   1019  H   CYS A  76     -15.197  -7.850  -4.377  1.00  0.00           H  
ATOM   1020  HA  CYS A  76     -14.073  -6.436  -6.709  1.00  0.00           H  
ATOM   1021  HB2 CYS A  76     -12.865  -5.090  -4.966  1.00  0.00           H  
ATOM   1022  HB3 CYS A  76     -13.826  -5.873  -3.723  1.00  0.00           H  
TER   
END
