# Supplementary material for: The structural repertoire of Fusarium oxysporum f. sp. lycopersici effectors revealed by experimental and computational studies
Source: eLife. 2024 Feb 27;12:RP89280. doi: 10.7554/eLife.89280 (PMC10942635; doi:10.7554/eLife.89280)
Supplement: Source data 1. [file elife-89280-data1.zip › AlphaFold pdb files/FOXGR_015522_AF.pdb]

ATOM      1  N   THR A   1       3.342  -3.899   9.403  1.00  0.00           N  
ATOM      5  CA  THR A   1       4.519  -3.788   8.523  1.00  0.00           C  
ATOM      7  C   THR A   1       4.061  -3.314   7.170  1.00  0.00           C  
ATOM     10  O   THR A   1       3.139  -3.917   6.637  1.00  0.00           O  
ATOM      8  CB  THR A   1       5.209  -5.142   8.399  1.00  0.00           C  
ATOM     11  CG2 THR A   1       6.578  -5.033   7.739  1.00  0.00           C  
ATOM     15  OG1 THR A   1       5.389  -5.612   9.709  1.00  0.00           O  
ATOM      2  H   THR A   1       2.637  -4.453   8.937  1.00  0.00           H  
ATOM      6  HA  THR A   1       5.231  -3.077   8.942  1.00  0.00           H  
ATOM      9  HB  THR A   1       4.572  -5.844   7.862  1.00  0.00           H  
ATOM     16  HG1 THR A   1       5.881  -6.435   9.653  1.00  0.00           H  
ATOM     12 HG21 THR A   1       7.107  -5.983   7.807  1.00  0.00           H  
ATOM     13 HG22 THR A   1       7.176  -4.269   8.236  1.00  0.00           H  
ATOM     14 HG23 THR A   1       6.467  -4.766   6.688  1.00  0.00           H  
ATOM      3  H2  THR A   1       3.616  -4.366  10.255  1.00  0.00           H  
ATOM      4  H3  THR A   1       2.961  -2.987   9.610  1.00  0.00           H  
ATOM     17  N   ILE A   2       4.629  -2.221   6.662  1.00  0.00           N  
ATOM     19  CA  ILE A   2       4.347  -1.760   5.303  1.00  0.00           C  
ATOM     21  C   ILE A   2       5.322  -2.445   4.352  1.00  0.00           C  
ATOM     24  O   ILE A   2       6.523  -2.465   4.607  1.00  0.00           O  
ATOM     22  CB  ILE A   2       4.391  -0.223   5.197  1.00  0.00           C  
ATOM     25  CG1 ILE A   2       3.251   0.420   6.028  1.00  0.00           C  
ATOM     28  CG2 ILE A   2       4.269   0.177   3.716  1.00  0.00           C  
ATOM     32  CD1 ILE A   2       3.655   0.856   7.440  1.00  0.00           C  
ATOM     18  H   ILE A   2       5.415  -1.785   7.122  1.00  0.00           H  
ATOM     20  HA  ILE A   2       3.342  -2.074   5.022  1.00  0.00           H  
ATOM     23  HB  ILE A   2       5.356   0.143   5.549  1.00  0.00           H  
ATOM     26 HG12 ILE A   2       2.402  -0.260   6.095  1.00  0.00           H  
ATOM     27 HG13 ILE A   2       2.879   1.304   5.510  1.00  0.00           H  
ATOM     29 HG21 ILE A   2       3.475  -0.383   3.222  1.00  0.00           H  
ATOM     30 HG22 ILE A   2       4.033   1.236   3.612  1.00  0.00           H  
ATOM     31 HG23 ILE A   2       5.211  -0.002   3.199  1.00  0.00           H  
ATOM     33 HD11 ILE A   2       3.086   1.740   7.728  1.00  0.00           H  
ATOM     34 HD12 ILE A   2       4.722   1.072   7.499  1.00  0.00           H  
ATOM     35 HD13 ILE A   2       3.431   0.052   8.141  1.00  0.00           H  
ATOM     36  N   TYR A   3       4.795  -3.032   3.282  1.00  0.00           N  
ATOM     38  CA  TYR A   3       5.589  -3.661   2.235  1.00  0.00           C  
ATOM     40  C   TYR A   3       5.317  -2.922   0.927  1.00  0.00           C  
ATOM     44  O   TYR A   3       4.175  -2.902   0.469  1.00  0.00           O  
ATOM     41  CB  TYR A   3       5.249  -5.158   2.129  1.00  0.00           C  
ATOM     45  CG  TYR A   3       5.420  -5.955   3.413  1.00  0.00           C  
ATOM     46  CD1 TYR A   3       6.685  -6.461   3.774  1.00  0.00           C  
ATOM     48  CD2 TYR A   3       4.309  -6.194   4.246  1.00  0.00           C  
ATOM     50  CE1 TYR A   3       6.837  -7.217   4.954  1.00  0.00           C  
ATOM     52  CE2 TYR A   3       4.456  -6.949   5.425  1.00  0.00           C  
ATOM     56  CZ  TYR A   3       5.719  -7.465   5.779  1.00  0.00           C  
ATOM     54  OH  TYR A   3       5.859  -8.171   6.933  1.00  0.00           O  
ATOM     37  H   TYR A   3       3.801  -2.937   3.125  1.00  0.00           H  
ATOM     39  HA  TYR A   3       6.651  -3.572   2.466  1.00  0.00           H  
ATOM     42  HB2 TYR A   3       4.217  -5.261   1.793  1.00  0.00           H  
ATOM     43  HB3 TYR A   3       5.883  -5.599   1.360  1.00  0.00           H  
ATOM     47  HD1 TYR A   3       7.544  -6.255   3.152  1.00  0.00           H  
ATOM     49  HD2 TYR A   3       3.342  -5.788   3.987  1.00  0.00           H  
ATOM     51  HE1 TYR A   3       7.813  -7.590   5.230  1.00  0.00           H  
ATOM     53  HE2 TYR A   3       3.604  -7.137   6.061  1.00  0.00           H  
ATOM     55  HH  TYR A   3       6.743  -8.534   7.025  1.00  0.00           H  
ATOM     57  N   CYS A   4       6.352  -2.335   0.327  1.00  0.00           N  
ATOM     59  CA  CYS A   4       6.307  -1.941  -1.077  1.00  0.00           C  
ATOM     61  C   CYS A   4       6.558  -3.202  -1.902  1.00  0.00           C  
ATOM     65  O   CYS A   4       7.660  -3.754  -1.861  1.00  0.00           O  
ATOM     62  CB  CYS A   4       7.345  -0.846  -1.363  1.00  0.00           C  
ATOM     66  SG  CYS A   4       6.801   0.709  -0.605  1.00  0.00           S  
ATOM     58  H   CYS A   4       7.250  -2.317   0.790  1.00  0.00           H  
ATOM     60  HA  CYS A   4       5.321  -1.551  -1.328  1.00  0.00           H  
ATOM     63  HB2 CYS A   4       8.322  -1.138  -0.978  1.00  0.00           H  
ATOM     64  HB3 CYS A   4       7.423  -0.702  -2.440  1.00  0.00           H  
ATOM     67  HG  CYS A   4       7.778   1.491  -1.073  1.00  0.00           H  
ATOM     68  N   ARG A   5       5.537  -3.701  -2.603  1.00  0.00           N  
ATOM     70  CA  ARG A   5       5.705  -4.833  -3.519  1.00  0.00           C  
ATOM     72  C   ARG A   5       5.665  -4.334  -4.952  1.00  0.00           C  
ATOM     76  O   ARG A   5       4.702  -3.704  -5.385  1.00  0.00           O  
ATOM     73  CB  ARG A   5       4.701  -5.960  -3.239  1.00  0.00           C  
ATOM     77  CG  ARG A   5       5.053  -6.711  -1.942  1.00  0.00           C  
ATOM     80  CD  ARG A   5       4.306  -8.050  -1.874  1.00  0.00           C  
ATOM     83  NE  ARG A   5       4.640  -8.804  -0.648  1.00  0.00           N  
ATOM     91  CZ  ARG A   5       4.322 -10.063  -0.396  1.00  0.00           C  
ATOM     85  NH1 ARG A   5       3.684 -10.803  -1.260  1.00  0.00           N1+
ATOM     88  NH2 ARG A   5       4.642 -10.608   0.745  1.00  0.00           N  
ATOM     69  H   ARG A   5       4.664  -3.193  -2.613  1.00  0.00           H  
ATOM     71  HA  ARG A   5       6.699  -5.258  -3.384  1.00  0.00           H  
ATOM     74  HB2 ARG A   5       3.690  -5.557  -3.178  1.00  0.00           H  
ATOM     75  HB3 ARG A   5       4.742  -6.662  -4.073  1.00  0.00           H  
ATOM     78  HG2 ARG A   5       6.124  -6.912  -1.918  1.00  0.00           H  
ATOM     79  HG3 ARG A   5       4.788  -6.093  -1.085  1.00  0.00           H  
ATOM     81  HD2 ARG A   5       3.235  -7.850  -1.900  1.00  0.00           H  
ATOM     82  HD3 ARG A   5       4.576  -8.637  -2.751  1.00  0.00           H  
ATOM     84  HE  ARG A   5       5.144  -8.299   0.067  1.00  0.00           H  
ATOM     86 HH11 ARG A   5       3.458 -11.766  -1.059  1.00  0.00           H  
ATOM     87 HH12 ARG A   5       3.427 -10.394  -2.147  1.00  0.00           H  
ATOM     89 HH21 ARG A   5       5.128 -10.065   1.445  1.00  0.00           H  
ATOM     90 HH22 ARG A   5       4.407 -11.573   0.928  1.00  0.00           H  
ATOM     92  N   ASP A   6       6.735  -4.636  -5.674  1.00  0.00           N  
ATOM     94  CA  ASP A   6       6.786  -4.511  -7.122  1.00  0.00           C  
ATOM     96  C   ASP A   6       5.970  -5.673  -7.703  1.00  0.00           C  
ATOM    100  O   ASP A   6       6.281  -6.844  -7.461  1.00  0.00           O  
ATOM     97  CB  ASP A   6       8.259  -4.503  -7.575  1.00  0.00           C  
ATOM    101  CG  ASP A   6       8.498  -3.489  -8.693  1.00  0.00           C  
ATOM    102  OD1 ASP A   6       8.252  -3.835  -9.869  1.00  0.00           O  
ATOM    103  OD2 ASP A   6       8.920  -2.350  -8.382  1.00  0.00           O1-
ATOM     93  H   ASP A   6       7.499  -5.128  -5.232  1.00  0.00           H  
ATOM     95  HA  ASP A   6       6.324  -3.569  -7.418  1.00  0.00           H  
ATOM     98  HB2 ASP A   6       8.900  -4.232  -6.735  1.00  0.00           H  
ATOM     99  HB3 ASP A   6       8.560  -5.497  -7.904  1.00  0.00           H  
ATOM    104  N   VAL A   7       4.873  -5.373  -8.398  1.00  0.00           N  
ATOM    106  CA  VAL A   7       4.156  -6.403  -9.157  1.00  0.00           C  
ATOM    108  C   VAL A   7       5.020  -6.717 -10.369  1.00  0.00           C  
ATOM    111  O   VAL A   7       5.163  -5.900 -11.276  1.00  0.00           O  
ATOM    109  CB  VAL A   7       2.711  -6.024  -9.573  1.00  0.00           C  
ATOM    112  CG1 VAL A   7       1.727  -7.095  -9.084  1.00  0.00           C  
ATOM    116  CG2 VAL A   7       2.247  -4.676  -9.027  1.00  0.00           C  
ATOM    105  H   VAL A   7       4.643  -4.404  -8.566  1.00  0.00           H  
ATOM    107  HA  VAL A   7       4.100  -7.301  -8.542  1.00  0.00           H  
ATOM    110  HB  VAL A   7       2.636  -5.984 -10.659  1.00  0.00           H  
ATOM    113 HG11 VAL A   7       2.001  -8.061  -9.508  1.00  0.00           H  
ATOM    114 HG12 VAL A   7       0.721  -6.845  -9.421  1.00  0.00           H  
ATOM    115 HG13 VAL A   7       1.741  -7.152  -7.995  1.00  0.00           H  
ATOM    117 HG21 VAL A   7       2.875  -3.893  -9.451  1.00  0.00           H  
ATOM    118 HG22 VAL A   7       1.219  -4.483  -9.334  1.00  0.00           H  
ATOM    119 HG23 VAL A   7       2.314  -4.661  -7.939  1.00  0.00           H  
ATOM    120  N   SER A   8       5.640  -7.895 -10.370  1.00  0.00           N  
ATOM    122  CA  SER A   8       6.322  -8.395 -11.564  1.00  0.00           C  
ATOM    124  C   SER A   8       5.304  -8.520 -12.718  1.00  0.00           C  
ATOM    128  O   SER A   8       4.174  -8.952 -12.476  1.00  0.00           O  
ATOM    125  CB  SER A   8       7.000  -9.733 -11.270  1.00  0.00           C  
ATOM    129  OG  SER A   8       7.916  -9.580 -10.200  1.00  0.00           O  
ATOM    121  H   SER A   8       5.537  -8.503  -9.570  1.00  0.00           H  
ATOM    123  HA  SER A   8       7.091  -7.672 -11.835  1.00  0.00           H  
ATOM    126  HB2 SER A   8       6.246 -10.474 -11.002  1.00  0.00           H  
ATOM    127  HB3 SER A   8       7.533 -10.076 -12.157  1.00  0.00           H  
ATOM    130  HG  SER A   8       7.820  -8.696  -9.838  1.00  0.00           H  
ATOM    131  N   PRO A   9       5.651  -8.129 -13.959  1.00  0.00           N  
ATOM    132  CA  PRO A   9       4.708  -8.075 -15.085  1.00  0.00           C  
ATOM    134  C   PRO A   9       4.236  -9.485 -15.520  1.00  0.00           C  
ATOM    138  O   PRO A   9       4.987 -10.439 -15.309  1.00  0.00           O  
ATOM    135  CB  PRO A   9       5.471  -7.323 -16.185  1.00  0.00           C  
ATOM    139  CG  PRO A   9       6.940  -7.628 -15.892  1.00  0.00           C  
ATOM    142  CD  PRO A   9       6.986  -7.724 -14.372  1.00  0.00           C  
ATOM    133  HA  PRO A   9       3.833  -7.496 -14.791  1.00  0.00           H  
ATOM    136  HB2 PRO A   9       5.297  -6.253 -16.075  1.00  0.00           H  
ATOM    137  HB3 PRO A   9       5.193  -7.650 -17.187  1.00  0.00           H  
ATOM    140  HG2 PRO A   9       7.601  -6.846 -16.268  1.00  0.00           H  
ATOM    141  HG3 PRO A   9       7.204  -8.593 -16.324  1.00  0.00           H  
ATOM    143  HD2 PRO A   9       7.213  -6.745 -13.950  1.00  0.00           H  
ATOM    144  HD3 PRO A   9       7.736  -8.453 -14.064  1.00  0.00           H  
ATOM    145  N   PRO A  10       3.041  -9.648 -16.153  1.00  0.00           N  
ATOM    146  CA  PRO A  10       2.383  -8.677 -17.031  1.00  0.00           C  
ATOM    148  C   PRO A  10       0.887  -8.467 -16.714  1.00  0.00           C  
ATOM    152  O   PRO A  10       0.031  -9.184 -17.227  1.00  0.00           O  
ATOM    149  CB  PRO A  10       2.555  -9.330 -18.411  1.00  0.00           C  
ATOM    153  CG  PRO A  10       2.392 -10.833 -18.127  1.00  0.00           C  
ATOM    156  CD  PRO A  10       2.570 -10.955 -16.609  1.00  0.00           C  
ATOM    147  HA  PRO A  10       2.883  -7.709 -17.022  1.00  0.00           H  
ATOM    150  HB2 PRO A  10       1.827  -8.970 -19.139  1.00  0.00           H  
ATOM    151  HB3 PRO A  10       3.565  -9.141 -18.774  1.00  0.00           H  
ATOM    154  HG2 PRO A  10       1.400 -11.180 -18.416  1.00  0.00           H  
ATOM    155  HG3 PRO A  10       3.159 -11.400 -18.653  1.00  0.00           H  
ATOM    157  HD2 PRO A  10       1.612 -11.180 -16.140  1.00  0.00           H  
ATOM    158  HD3 PRO A  10       3.275 -11.755 -16.380  1.00  0.00           H  
ATOM    159  N   ARG A  11       0.561  -7.460 -15.899  1.00  0.00           N  
ATOM    161  CA  ARG A  11      -0.698  -6.685 -15.937  1.00  0.00           C  
ATOM    163  C   ARG A  11      -0.610  -5.612 -14.850  1.00  0.00           C  
ATOM    167  O   ARG A  11      -0.591  -5.932 -13.672  1.00  0.00           O  
ATOM    164  CB  ARG A  11      -1.947  -7.580 -15.753  1.00  0.00           C  
ATOM    168  CG  ARG A  11      -2.644  -7.841 -17.105  1.00  0.00           C  
ATOM    171  CD  ARG A  11      -3.532  -9.088 -17.073  1.00  0.00           C  
ATOM    174  NE  ARG A  11      -4.237  -9.261 -18.360  1.00  0.00           N  
ATOM    182  CZ  ARG A  11      -5.467  -9.711 -18.540  1.00  0.00           C  
ATOM    176  NH1 ARG A  11      -6.209 -10.121 -17.549  1.00  0.00           N1+
ATOM    179  NH2 ARG A  11      -5.982  -9.760 -19.737  1.00  0.00           N  
ATOM    160  H   ARG A  11       1.300  -7.073 -15.330  1.00  0.00           H  
ATOM    162  HA  ARG A  11      -0.774  -6.172 -16.895  1.00  0.00           H  
ATOM    165  HB2 ARG A  11      -2.665  -7.088 -15.096  1.00  0.00           H  
ATOM    166  HB3 ARG A  11      -1.662  -8.520 -15.281  1.00  0.00           H  
ATOM    169  HG2 ARG A  11      -1.917  -7.947 -17.911  1.00  0.00           H  
ATOM    170  HG3 ARG A  11      -3.261  -6.974 -17.341  1.00  0.00           H  
ATOM    172  HD2 ARG A  11      -4.242  -8.973 -16.254  1.00  0.00           H  
ATOM    173  HD3 ARG A  11      -2.906  -9.959 -16.879  1.00  0.00           H  
ATOM    175  HE  ARG A  11      -3.717  -8.995 -19.184  1.00  0.00           H  
ATOM    177 HH11 ARG A  11      -5.824 -10.090 -16.616  1.00  0.00           H  
ATOM    178 HH12 ARG A  11      -7.146 -10.465 -17.705  1.00  0.00           H  
ATOM    180 HH21 ARG A  11      -6.927 -10.090 -19.868  1.00  0.00           H  
ATOM    181 HH22 ARG A  11      -5.438  -9.458 -20.532  1.00  0.00           H  
ATOM    183  N   ASP A  12      -0.505  -4.367 -15.300  1.00  0.00           N  
ATOM    185  CA  ASP A  12      -0.379  -3.135 -14.515  1.00  0.00           C  
ATOM    187  C   ASP A  12       0.936  -2.937 -13.738  1.00  0.00           C  
ATOM    191  O   ASP A  12       1.173  -3.441 -12.647  1.00  0.00           O  
ATOM    188  CB  ASP A  12      -1.651  -2.861 -13.705  1.00  0.00           C  
ATOM    192  CG  ASP A  12      -2.701  -2.225 -14.615  1.00  0.00           C  
ATOM    193  OD1 ASP A  12      -2.680  -0.970 -14.710  1.00  0.00           O  
ATOM    194  OD2 ASP A  12      -3.463  -2.975 -15.259  1.00  0.00           O1-
ATOM    184  H   ASP A  12      -0.629  -4.239 -16.294  1.00  0.00           H  
ATOM    186  HA  ASP A  12      -0.369  -2.338 -15.258  1.00  0.00           H  
ATOM    189  HB2 ASP A  12      -1.420  -2.159 -12.903  1.00  0.00           H  
ATOM    190  HB3 ASP A  12      -2.039  -3.772 -13.250  1.00  0.00           H  
ATOM    195  N   THR A  13       1.776  -2.091 -14.331  1.00  0.00           N  
ATOM    197  CA  THR A  13       3.056  -1.523 -13.881  1.00  0.00           C  
ATOM    199  C   THR A  13       2.940  -0.614 -12.645  1.00  0.00           C  
ATOM    202  O   THR A  13       3.480   0.490 -12.641  1.00  0.00           O  
ATOM    200  CB  THR A  13       3.628  -0.706 -15.061  1.00  0.00           C  
ATOM    203  CG2 THR A  13       4.123  -1.584 -16.205  1.00  0.00           C  
ATOM    207  OG1 THR A  13       2.607   0.120 -15.591  1.00  0.00           O  
ATOM    196  H   THR A  13       1.462  -1.693 -15.205  1.00  0.00           H  
ATOM    198  HA  THR A  13       3.743  -2.331 -13.629  1.00  0.00           H  
ATOM    201  HB  THR A  13       4.471  -0.096 -14.737  1.00  0.00           H  
ATOM    208  HG1 THR A  13       2.582   0.897 -15.028  1.00  0.00           H  
ATOM    204 HG21 THR A  13       4.542  -0.953 -16.989  1.00  0.00           H  
ATOM    205 HG22 THR A  13       4.898  -2.257 -15.839  1.00  0.00           H  
ATOM    206 HG23 THR A  13       3.302  -2.169 -16.620  1.00  0.00           H  
ATOM    209  N   ARG A  14       2.193  -1.013 -11.613  1.00  0.00           N  
ATOM    211  CA  ARG A  14       1.898  -0.159 -10.452  1.00  0.00           C  
ATOM    213  C   ARG A  14       2.436  -0.807  -9.185  1.00  0.00           C  
ATOM    217  O   ARG A  14       1.818  -1.737  -8.675  1.00  0.00           O  
ATOM    214  CB  ARG A  14       0.384   0.105 -10.363  1.00  0.00           C  
ATOM    218  CG  ARG A  14      -0.209   0.695 -11.652  1.00  0.00           C  
ATOM    221  CD  ARG A  14      -1.703   0.952 -11.455  1.00  0.00           C  
ATOM    224  NE  ARG A  14      -2.419   1.013 -12.738  1.00  0.00           N  
ATOM    232  CZ  ARG A  14      -3.618   1.500 -12.975  1.00  0.00           C  
ATOM    226  NH1 ARG A  14      -4.353   2.052 -12.053  1.00  0.00           N1+
ATOM    229  NH2 ARG A  14      -4.108   1.369 -14.169  1.00  0.00           N  
ATOM    210  H   ARG A  14       1.791  -1.938 -11.650  1.00  0.00           H  
ATOM    212  HA  ARG A  14       2.393   0.808 -10.548  1.00  0.00           H  
ATOM    215  HB2 ARG A  14       0.202   0.793  -9.538  1.00  0.00           H  
ATOM    216  HB3 ARG A  14      -0.128  -0.834 -10.148  1.00  0.00           H  
ATOM    219  HG2 ARG A  14       0.296   1.626 -11.908  1.00  0.00           H  
ATOM    220  HG3 ARG A  14      -0.081  -0.018 -12.467  1.00  0.00           H  
ATOM    222  HD2 ARG A  14      -1.827   1.876 -10.889  1.00  0.00           H  
ATOM    223  HD3 ARG A  14      -2.116   0.122 -10.882  1.00  0.00           H  
ATOM    225  HE  ARG A  14      -2.077   0.425 -13.485  1.00  0.00           H  
ATOM    227 HH11 ARG A  14      -5.286   2.379 -12.263  1.00  0.00           H  
ATOM    228 HH12 ARG A  14      -4.074   1.898 -11.094  1.00  0.00           H  
ATOM    230 HH21 ARG A  14      -3.653   0.655 -14.721  1.00  0.00           H  
ATOM    231 HH22 ARG A  14      -5.061   1.626 -14.381  1.00  0.00           H  
ATOM    233  N   SER A  15       3.572  -0.340  -8.661  1.00  0.00           N  
ATOM    235  CA  SER A  15       3.963  -0.757  -7.310  1.00  0.00           C  
ATOM    237  C   SER A  15       2.939  -0.232  -6.317  1.00  0.00           C  
ATOM    241  O   SER A  15       2.421   0.877  -6.449  1.00  0.00           O  
ATOM    238  CB  SER A  15       5.361  -0.316  -6.887  1.00  0.00           C  
ATOM    242  OG  SER A  15       6.320  -0.903  -7.750  1.00  0.00           O  
ATOM    234  H   SER A  15       4.062   0.423  -9.107  1.00  0.00           H  
ATOM    236  HA  SER A  15       3.945  -1.846  -7.269  1.00  0.00           H  
ATOM    239  HB2 SER A  15       5.546  -0.653  -5.867  1.00  0.00           H  
ATOM    240  HB3 SER A  15       5.408   0.772  -6.913  1.00  0.00           H  
ATOM    243  HG  SER A  15       7.082  -1.247  -7.279  1.00  0.00           H  
ATOM    244  N   TRP A  16       2.632  -1.047  -5.323  1.00  0.00           N  
ATOM    246  CA  TRP A  16       1.657  -0.711  -4.304  1.00  0.00           C  
ATOM    248  C   TRP A  16       2.277  -0.896  -2.925  1.00  0.00           C  
ATOM    252  O   TRP A  16       3.189  -1.700  -2.707  1.00  0.00           O  
ATOM    249  CB  TRP A  16       0.366  -1.507  -4.528  1.00  0.00           C  
ATOM    253  CG  TRP A  16       0.541  -2.983  -4.452  1.00  0.00           C  
ATOM    254  CD1 TRP A  16       1.015  -3.767  -5.443  1.00  0.00           C  
ATOM    256  CD2 TRP A  16       0.270  -3.867  -3.329  1.00  0.00           C  
ATOM    257  CE2 TRP A  16       0.661  -5.190  -3.696  1.00  0.00           C  
ATOM    258  CE3 TRP A  16      -0.314  -3.693  -2.059  1.00  0.00           C  
ATOM    260  NE1 TRP A  16       1.103  -5.071  -4.998  1.00  0.00           N  
ATOM    264  CZ2 TRP A  16       0.524  -6.284  -2.829  1.00  0.00           C  
ATOM    266  CZ3 TRP A  16      -0.529  -4.799  -1.221  1.00  0.00           C  
ATOM    262  CH2 TRP A  16      -0.083  -6.082  -1.579  1.00  0.00           C  
ATOM    245  H   TRP A  16       3.087  -1.946  -5.256  1.00  0.00           H  
ATOM    247  HA  TRP A  16       1.401   0.346  -4.387  1.00  0.00           H  
ATOM    250  HB2 TRP A  16      -0.375  -1.213  -3.785  1.00  0.00           H  
ATOM    251  HB3 TRP A  16      -0.037  -1.253  -5.508  1.00  0.00           H  
ATOM    255  HD1 TRP A  16       1.299  -3.403  -6.419  1.00  0.00           H  
ATOM    261  HE1 TRP A  16       1.419  -5.828  -5.588  1.00  0.00           H  
ATOM    259  HE3 TRP A  16      -0.687  -2.721  -1.772  1.00  0.00           H  
ATOM    265  HZ2 TRP A  16       0.804  -7.274  -3.155  1.00  0.00           H  
ATOM    267  HZ3 TRP A  16      -1.124  -4.674  -0.329  1.00  0.00           H  
ATOM    263  HH2 TRP A  16      -0.290  -6.919  -0.929  1.00  0.00           H  
ATOM    268  N   CYS A  17       1.794  -0.082  -2.004  1.00  0.00           N  
ATOM    270  CA  CYS A  17       2.170  -0.043  -0.612  1.00  0.00           C  
ATOM    272  C   CYS A  17       0.953  -0.486   0.203  1.00  0.00           C  
ATOM    276  O   CYS A  17      -0.132   0.090   0.095  1.00  0.00           O  
ATOM    273  CB  CYS A  17       2.662   1.375  -0.312  1.00  0.00           C  
ATOM    277  SG  CYS A  17       2.571   1.903   1.408  1.00  0.00           S  
ATOM    269  H   CYS A  17       1.023   0.511  -2.277  1.00  0.00           H  
ATOM    271  HA  CYS A  17       2.989  -0.736  -0.420  1.00  0.00           H  
ATOM    274  HB2 CYS A  17       2.080   2.082  -0.903  1.00  0.00           H  
ATOM    275  HB3 CYS A  17       3.696   1.454  -0.647  1.00  0.00           H  
ATOM    278  N   LYS A  18       1.127  -1.542   1.003  1.00  0.00           N  
ATOM    280  CA  LYS A  18       0.081  -2.017   1.915  1.00  0.00           C  
ATOM    282  C   LYS A  18       0.219  -1.361   3.275  1.00  0.00           C  
ATOM    286  O   LYS A  18       1.304  -1.393   3.855  1.00  0.00           O  
ATOM    283  CB  LYS A  18       0.107  -3.546   2.062  1.00  0.00           C  
ATOM    287  CG  LYS A  18      -1.216  -3.981   2.712  1.00  0.00           C  
ATOM    290  CD  LYS A  18      -1.529  -5.482   2.714  1.00  0.00           C  
ATOM    293  CE  LYS A  18      -2.878  -5.548   3.443  1.00  0.00           C  
ATOM    296  NZ  LYS A  18      -3.377  -6.900   3.770  1.00  0.00           N1+
ATOM    279  H   LYS A  18       2.022  -2.009   0.988  1.00  0.00           H  
ATOM    281  HA  LYS A  18      -0.886  -1.735   1.500  1.00  0.00           H  
ATOM    284  HB2 LYS A  18       0.946  -3.854   2.687  1.00  0.00           H  
ATOM    285  HB3 LYS A  18       0.235  -4.008   1.083  1.00  0.00           H  
ATOM    288  HG2 LYS A  18      -1.204  -3.643   3.748  1.00  0.00           H  
ATOM    289  HG3 LYS A  18      -2.036  -3.467   2.211  1.00  0.00           H  
ATOM    291  HD2 LYS A  18      -1.631  -5.851   1.693  1.00  0.00           H  
ATOM    292  HD3 LYS A  18      -0.759  -6.027   3.260  1.00  0.00           H  
ATOM    294  HE2 LYS A  18      -2.789  -4.989   4.375  1.00  0.00           H  
ATOM    295  HE3 LYS A  18      -3.617  -5.023   2.839  1.00  0.00           H  
ATOM    297  HZ1 LYS A  18      -3.749  -7.355   2.949  1.00  0.00           H  
ATOM    298  HZ2 LYS A  18      -4.132  -6.762   4.426  1.00  0.00           H  
ATOM    299  HZ3 LYS A  18      -2.681  -7.451   4.252  1.00  0.00           H  
ATOM    300  N   THR A  19      -0.882  -0.880   3.840  1.00  0.00           N  
ATOM    302  CA  THR A  19      -0.913  -0.465   5.246  1.00  0.00           C  
ATOM    304  C   THR A  19      -1.924  -1.295   6.030  1.00  0.00           C  
ATOM    307  O   THR A  19      -2.970  -1.656   5.504  1.00  0.00           O  
ATOM    305  CB  THR A  19      -1.164   1.038   5.401  1.00  0.00           C  
ATOM    308  CG2 THR A  19      -0.308   1.883   4.464  1.00  0.00           C  
ATOM    312  OG1 THR A  19      -2.511   1.334   5.154  1.00  0.00           O  
ATOM    301  H   THR A  19      -1.753  -0.928   3.331  1.00  0.00           H  
ATOM    303  HA  THR A  19       0.061  -0.655   5.697  1.00  0.00           H  
ATOM    306  HB  THR A  19      -0.926   1.313   6.429  1.00  0.00           H  
ATOM    313  HG1 THR A  19      -2.708   1.086   4.247  1.00  0.00           H  
ATOM    309 HG21 THR A  19      -0.322   2.925   4.784  1.00  0.00           H  
ATOM    310 HG22 THR A  19       0.724   1.533   4.477  1.00  0.00           H  
ATOM    311 HG23 THR A  19      -0.698   1.808   3.449  1.00  0.00           H  
ATOM    314  N   ASN A  20      -1.619  -1.576   7.299  1.00  0.00           N  
ATOM    316  CA  ASN A  20      -2.539  -2.239   8.237  1.00  0.00           C  
ATOM    318  C   ASN A  20      -3.426  -1.220   8.983  1.00  0.00           C  
ATOM    322  O   ASN A  20      -3.801  -1.446  10.133  1.00  0.00           O  
ATOM    319  CB  ASN A  20      -1.736  -3.159   9.187  1.00  0.00           C  
ATOM    323  CG  ASN A  20      -1.675  -4.597   8.714  1.00  0.00           C  
ATOM    324  ND2 ASN A  20      -1.776  -5.539   9.621  1.00  0.00           N  
ATOM    327  OD1 ASN A  20      -1.433  -4.903   7.561  1.00  0.00           O  
ATOM    315  H   ASN A  20      -0.733  -1.253   7.661  1.00  0.00           H  
ATOM    317  HA  ASN A  20      -3.232  -2.861   7.671  1.00  0.00           H  
ATOM    320  HB2 ASN A  20      -2.203  -3.179  10.172  1.00  0.00           H  
ATOM    321  HB3 ASN A  20      -0.721  -2.785   9.322  1.00  0.00           H  
ATOM    325 HD21 ASN A  20      -2.155  -5.294  10.524  1.00  0.00           H  
ATOM    326 HD22 ASN A  20      -1.907  -6.464   9.237  1.00  0.00           H  
ATOM    328  N   THR A  21      -3.676  -0.043   8.397  1.00  0.00           N  
ATOM    330  CA  THR A  21      -4.530   0.968   9.031  1.00  0.00           C  
ATOM    332  C   THR A  21      -5.938   0.935   8.438  1.00  0.00           C  
ATOM    335  O   THR A  21      -6.076   0.943   7.214  1.00  0.00           O  
ATOM    333  CB  THR A  21      -3.931   2.382   9.028  1.00  0.00           C  
ATOM    336  CG2 THR A  21      -3.557   2.967   7.673  1.00  0.00           C  
ATOM    340  OG1 THR A  21      -4.840   3.285   9.612  1.00  0.00           O  
ATOM    329  H   THR A  21      -3.485   0.053   7.410  1.00  0.00           H  
ATOM    331  HA  THR A  21      -4.603   0.719  10.090  1.00  0.00           H  
ATOM    334  HB  THR A  21      -3.031   2.371   9.644  1.00  0.00           H  
ATOM    341  HG1 THR A  21      -4.445   4.158   9.546  1.00  0.00           H  
ATOM    337 HG21 THR A  21      -3.375   4.038   7.761  1.00  0.00           H  
ATOM    338 HG22 THR A  21      -4.349   2.797   6.943  1.00  0.00           H  
ATOM    339 HG23 THR A  21      -2.631   2.499   7.340  1.00  0.00           H  
ATOM    342  N   PRO A  22      -6.992   0.973   9.275  1.00  0.00           N  
ATOM    343  CA  PRO A  22      -8.366   1.128   8.807  1.00  0.00           C  
ATOM    345  C   PRO A  22      -8.687   2.571   8.373  1.00  0.00           C  
ATOM    349  O   PRO A  22      -9.786   2.838   7.892  1.00  0.00           O  
ATOM    346  CB  PRO A  22      -9.225   0.677   9.993  1.00  0.00           C  
ATOM    350  CG  PRO A  22      -8.388   1.074  11.207  1.00  0.00           C  
ATOM    353  CD  PRO A  22      -6.957   0.847  10.728  1.00  0.00           C  
ATOM    344  HA  PRO A  22      -8.549   0.467   7.960  1.00  0.00           H  
ATOM    347  HB2 PRO A  22     -10.206   1.151  10.002  1.00  0.00           H  
ATOM    348  HB3 PRO A  22      -9.333  -0.408   9.965  1.00  0.00           H  
ATOM    351  HG2 PRO A  22      -8.537   2.131  11.425  1.00  0.00           H  
ATOM    352  HG3 PRO A  22      -8.623   0.464  12.079  1.00  0.00           H  
ATOM    354  HD2 PRO A  22      -6.296   1.587  11.181  1.00  0.00           H  
ATOM    355  HD3 PRO A  22      -6.636  -0.160  10.993  1.00  0.00           H  
ATOM    356  N   ALA A  23      -7.764   3.526   8.551  1.00  0.00           N  
ATOM    358  CA  ALA A  23      -7.970   4.931   8.204  1.00  0.00           C  
ATOM    360  C   ALA A  23      -7.268   5.305   6.886  1.00  0.00           C  
ATOM    365  O   ALA A  23      -6.038   5.406   6.832  1.00  0.00           O  
ATOM    361  CB  ALA A  23      -7.520   5.805   9.381  1.00  0.00           C  
ATOM    357  H   ALA A  23      -6.866   3.259   8.926  1.00  0.00           H  
ATOM    359  HA  ALA A  23      -9.037   5.112   8.072  1.00  0.00           H  
ATOM    362  HB1 ALA A  23      -8.079   5.532  10.276  1.00  0.00           H  
ATOM    363  HB2 ALA A  23      -7.707   6.854   9.153  1.00  0.00           H  
ATOM    364  HB3 ALA A  23      -6.455   5.664   9.567  1.00  0.00           H  
ATOM    366  N   TRP A  24      -8.063   5.604   5.850  1.00  0.00           N  
ATOM    368  CA  TRP A  24      -7.586   5.997   4.515  1.00  0.00           C  
ATOM    370  C   TRP A  24      -6.556   7.138   4.542  1.00  0.00           C  
ATOM    374  O   TRP A  24      -5.487   6.996   3.956  1.00  0.00           O  
ATOM    371  CB  TRP A  24      -8.782   6.385   3.627  1.00  0.00           C  
ATOM    375  CG  TRP A  24      -8.436   7.235   2.438  1.00  0.00           C  
ATOM    376  CD1 TRP A  24      -8.944   8.462   2.175  1.00  0.00           C  
ATOM    378  CD2 TRP A  24      -7.448   6.986   1.386  1.00  0.00           C  
ATOM    379  CE2 TRP A  24      -7.440   8.104   0.499  1.00  0.00           C  
ATOM    380  CE3 TRP A  24      -6.520   5.956   1.117  1.00  0.00           C  
ATOM    382  NE1 TRP A  24      -8.357   8.977   1.036  1.00  0.00           N  
ATOM    386  CZ2 TRP A  24      -6.610   8.170  -0.630  1.00  0.00           C  
ATOM    388  CZ3 TRP A  24      -5.618   6.060   0.040  1.00  0.00           C  
ATOM    384  CH2 TRP A  24      -5.688   7.137  -0.860  1.00  0.00           C  
ATOM    367  H   TRP A  24      -9.051   5.425   5.954  1.00  0.00           H  
ATOM    369  HA  TRP A  24      -7.094   5.140   4.056  1.00  0.00           H  
ATOM    372  HB2 TRP A  24      -9.505   6.935   4.230  1.00  0.00           H  
ATOM    373  HB3 TRP A  24      -9.269   5.475   3.277  1.00  0.00           H  
ATOM    377  HD1 TRP A  24      -9.695   8.959   2.770  1.00  0.00           H  
ATOM    383  HE1 TRP A  24      -8.553   9.896   0.666  1.00  0.00           H  
ATOM    381  HE3 TRP A  24      -6.471   5.101   1.775  1.00  0.00           H  
ATOM    387  HZ2 TRP A  24      -6.639   9.035  -1.276  1.00  0.00           H  
ATOM    389  HZ3 TRP A  24      -4.855   5.308  -0.093  1.00  0.00           H  
ATOM    385  HH2 TRP A  24      -4.999   7.196  -1.690  1.00  0.00           H  
ATOM    390  N   GLN A  25      -6.820   8.240   5.259  1.00  0.00           N  
ATOM    392  CA  GLN A  25      -5.887   9.380   5.303  1.00  0.00           C  
ATOM    394  C   GLN A  25      -4.495   8.990   5.830  1.00  0.00           C  
ATOM    398  O   GLN A  25      -3.484   9.514   5.359  1.00  0.00           O  
ATOM    395  CB  GLN A  25      -6.454  10.509   6.178  1.00  0.00           C  
ATOM    399  CG  GLN A  25      -7.578  11.305   5.499  1.00  0.00           C  
ATOM    402  CD  GLN A  25      -7.940  12.569   6.280  1.00  0.00           C  
ATOM    403  NE2 GLN A  25      -8.633  13.508   5.675  1.00  0.00           N  
ATOM    406  OE1 GLN A  25      -7.609  12.742   7.440  1.00  0.00           O  
ATOM    391  H   GLN A  25      -7.716   8.316   5.718  1.00  0.00           H  
ATOM    393  HA  GLN A  25      -5.743   9.758   4.291  1.00  0.00           H  
ATOM    396  HB2 GLN A  25      -6.807  10.102   7.125  1.00  0.00           H  
ATOM    397  HB3 GLN A  25      -5.643  11.205   6.392  1.00  0.00           H  
ATOM    400  HG2 GLN A  25      -8.466  10.682   5.397  1.00  0.00           H  
ATOM    401  HG3 GLN A  25      -7.250  11.601   4.502  1.00  0.00           H  
ATOM    404 HE21 GLN A  25      -8.847  14.322   6.234  1.00  0.00           H  
ATOM    405 HE22 GLN A  25      -8.916  13.414   4.711  1.00  0.00           H  
ATOM    407  N   GLY A  26      -4.434   8.046   6.777  1.00  0.00           N  
ATOM    409  CA  GLY A  26      -3.172   7.500   7.276  1.00  0.00           C  
ATOM    412  C   GLY A  26      -2.459   6.651   6.223  1.00  0.00           C  
ATOM    413  O   GLY A  26      -1.253   6.801   6.035  1.00  0.00           O  
ATOM    408  H   GLY A  26      -5.291   7.589   7.053  1.00  0.00           H  
ATOM    410  HA2 GLY A  26      -3.374   6.870   8.142  1.00  0.00           H  
ATOM    411  HA3 GLY A  26      -2.511   8.313   7.575  1.00  0.00           H  
ATOM    414  N   CYS A  27      -3.213   5.817   5.499  1.00  0.00           N  
ATOM    416  CA  CYS A  27      -2.697   4.999   4.400  1.00  0.00           C  
ATOM    418  C   CYS A  27      -2.105   5.863   3.276  1.00  0.00           C  
ATOM    422  O   CYS A  27      -0.953   5.665   2.893  1.00  0.00           O  
ATOM    419  CB  CYS A  27      -3.818   4.077   3.894  1.00  0.00           C  
ATOM    423  SG  CYS A  27      -3.206   3.063   2.517  1.00  0.00           S  
ATOM    415  H   CYS A  27      -4.202   5.771   5.695  1.00  0.00           H  
ATOM    417  HA  CYS A  27      -1.889   4.375   4.781  1.00  0.00           H  
ATOM    420  HB2 CYS A  27      -4.147   3.424   4.703  1.00  0.00           H  
ATOM    421  HB3 CYS A  27      -4.666   4.669   3.549  1.00  0.00           H  
ATOM    424  HG  CYS A  27      -4.248   2.234   2.404  1.00  0.00           H  
ATOM    425  N   GLN A  28      -2.848   6.873   2.810  1.00  0.00           N  
ATOM    427  CA  GLN A  28      -2.422   7.754   1.723  1.00  0.00           C  
ATOM    429  C   GLN A  28      -1.107   8.468   2.047  1.00  0.00           C  
ATOM    433  O   GLN A  28      -0.172   8.440   1.249  1.00  0.00           O  
ATOM    430  CB  GLN A  28      -3.524   8.786   1.438  1.00  0.00           C  
ATOM    434  CG  GLN A  28      -3.239   9.560   0.140  1.00  0.00           C  
ATOM    437  CD  GLN A  28      -4.273  10.637  -0.172  1.00  0.00           C  
ATOM    438  NE2 GLN A  28      -4.181  11.252  -1.331  1.00  0.00           N  
ATOM    441  OE1 GLN A  28      -5.163  10.956   0.602  1.00  0.00           O  
ATOM    426  H   GLN A  28      -3.788   6.975   3.165  1.00  0.00           H  
ATOM    428  HA  GLN A  28      -2.267   7.147   0.831  1.00  0.00           H  
ATOM    431  HB2 GLN A  28      -3.597   9.483   2.272  1.00  0.00           H  
ATOM    432  HB3 GLN A  28      -4.483   8.275   1.345  1.00  0.00           H  
ATOM    435  HG2 GLN A  28      -3.213   8.858  -0.693  1.00  0.00           H  
ATOM    436  HG3 GLN A  28      -2.265  10.046   0.201  1.00  0.00           H  
ATOM    439 HE21 GLN A  28      -4.875  11.958  -1.529  1.00  0.00           H  
ATOM    440 HE22 GLN A  28      -3.495  10.964  -2.014  1.00  0.00           H  
ATOM    442  N   ARG A  29      -1.015   9.097   3.227  1.00  0.00           N  
ATOM    444  CA  ARG A  29       0.175   9.859   3.625  1.00  0.00           C  
ATOM    446  C   ARG A  29       1.390   8.951   3.796  1.00  0.00           C  
ATOM    450  O   ARG A  29       2.455   9.279   3.278  1.00  0.00           O  
ATOM    447  CB  ARG A  29      -0.138  10.671   4.889  1.00  0.00           C  
ATOM    451  CG  ARG A  29       1.009  11.624   5.253  1.00  0.00           C  
ATOM    454  CD  ARG A  29       0.629  12.470   6.469  1.00  0.00           C  
ATOM    457  NE  ARG A  29       1.778  13.262   6.941  1.00  0.00           N  
ATOM    465  CZ  ARG A  29       1.801  14.060   7.992  1.00  0.00           C  
ATOM    459  NH1 ARG A  29       0.738  14.275   8.721  1.00  0.00           N1+
ATOM    462  NH2 ARG A  29       2.910  14.653   8.335  1.00  0.00           N  
ATOM    443  H   ARG A  29      -1.814   9.069   3.845  1.00  0.00           H  
ATOM    445  HA  ARG A  29       0.428  10.546   2.817  1.00  0.00           H  
ATOM    448  HB2 ARG A  29      -1.040  11.258   4.714  1.00  0.00           H  
ATOM    449  HB3 ARG A  29      -0.326   9.992   5.721  1.00  0.00           H  
ATOM    452  HG2 ARG A  29       1.230  12.277   4.408  1.00  0.00           H  
ATOM    453  HG3 ARG A  29       1.898  11.041   5.493  1.00  0.00           H  
ATOM    455  HD2 ARG A  29       0.303  11.804   7.268  1.00  0.00           H  
ATOM    456  HD3 ARG A  29      -0.196  13.130   6.200  1.00  0.00           H  
ATOM    458  HE  ARG A  29       2.654  13.119   6.460  1.00  0.00           H  
ATOM    460 HH11 ARG A  29       0.779  14.892   9.520  1.00  0.00           H  
ATOM    461 HH12 ARG A  29      -0.126  13.823   8.459  1.00  0.00           H  
ATOM    463 HH21 ARG A  29       2.957  15.232   9.161  1.00  0.00           H  
ATOM    464 HH22 ARG A  29       3.755  14.465   7.815  1.00  0.00           H  
ATOM    466  N   PHE A  30       1.218   7.815   4.474  1.00  0.00           N  
ATOM    468  CA  PHE A  30       2.306   6.867   4.695  1.00  0.00           C  
ATOM    470  C   PHE A  30       2.834   6.316   3.370  1.00  0.00           C  
ATOM    474  O   PHE A  30       4.035   6.347   3.112  1.00  0.00           O  
ATOM    471  CB  PHE A  30       1.835   5.727   5.609  1.00  0.00           C  
ATOM    475  CG  PHE A  30       2.987   4.834   6.018  1.00  0.00           C  
ATOM    476  CD1 PHE A  30       3.485   3.861   5.132  1.00  0.00           C  
ATOM    478  CD2 PHE A  30       3.664   5.089   7.224  1.00  0.00           C  
ATOM    480  CE1 PHE A  30       4.697   3.212   5.427  1.00  0.00           C  
ATOM    482  CE2 PHE A  30       4.833   4.380   7.547  1.00  0.00           C  
ATOM    484  CZ  PHE A  30       5.359   3.453   6.638  1.00  0.00           C  
ATOM    467  H   PHE A  30       0.303   7.589   4.839  1.00  0.00           H  
ATOM    469  HA  PHE A  30       3.133   7.384   5.182  1.00  0.00           H  
ATOM    472  HB2 PHE A  30       1.384   6.153   6.506  1.00  0.00           H  
ATOM    473  HB3 PHE A  30       1.075   5.132   5.103  1.00  0.00           H  
ATOM    477  HD1 PHE A  30       2.999   3.680   4.184  1.00  0.00           H  
ATOM    479  HD2 PHE A  30       3.313   5.864   7.889  1.00  0.00           H  
ATOM    481  HE1 PHE A  30       5.174   2.573   4.699  1.00  0.00           H  
ATOM    483  HE2 PHE A  30       5.365   4.605   8.460  1.00  0.00           H  
ATOM    485  HZ  PHE A  30       6.298   2.962   6.846  1.00  0.00           H  
ATOM    486  N   CYS A  31       1.938   5.837   2.505  1.00  0.00           N  
ATOM    488  CA  CYS A  31       2.355   5.258   1.240  1.00  0.00           C  
ATOM    490  C   CYS A  31       2.939   6.289   0.280  1.00  0.00           C  
ATOM    494  O   CYS A  31       3.899   5.957  -0.399  1.00  0.00           O  
ATOM    491  CB  CYS A  31       1.200   4.492   0.614  1.00  0.00           C  
ATOM    495  SG  CYS A  31       0.823   2.939   1.455  1.00  0.00           S  
ATOM    487  H   CYS A  31       0.958   5.824   2.746  1.00  0.00           H  
ATOM    489  HA  CYS A  31       3.161   4.552   1.439  1.00  0.00           H  
ATOM    492  HB2 CYS A  31       0.310   5.121   0.602  1.00  0.00           H  
ATOM    493  HB3 CYS A  31       1.470   4.256  -0.416  1.00  0.00           H  
ATOM    496  N   SER A  32       2.459   7.536   0.251  1.00  0.00           N  
ATOM    498  CA  SER A  32       3.110   8.587  -0.544  1.00  0.00           C  
ATOM    500  C   SER A  32       4.554   8.844  -0.106  1.00  0.00           C  
ATOM    504  O   SER A  32       5.426   8.985  -0.957  1.00  0.00           O  
ATOM    501  CB  SER A  32       2.322   9.895  -0.476  1.00  0.00           C  
ATOM    505  OG  SER A  32       1.116   9.760  -1.200  1.00  0.00           O  
ATOM    497  H   SER A  32       1.628   7.771   0.775  1.00  0.00           H  
ATOM    499  HA  SER A  32       3.149   8.263  -1.584  1.00  0.00           H  
ATOM    502  HB2 SER A  32       2.912  10.693  -0.927  1.00  0.00           H  
ATOM    503  HB3 SER A  32       2.110  10.149   0.563  1.00  0.00           H  
ATOM    506  HG  SER A  32       0.670  10.609  -1.236  1.00  0.00           H  
ATOM    507  N   GLU A  33       4.829   8.865   1.199  1.00  0.00           N  
ATOM    509  CA  GLU A  33       6.192   9.026   1.723  1.00  0.00           C  
ATOM    511  C   GLU A  33       7.079   7.819   1.381  1.00  0.00           C  
ATOM    515  O   GLU A  33       8.201   7.975   0.892  1.00  0.00           O  
ATOM    512  CB  GLU A  33       6.100   9.249   3.238  1.00  0.00           C  
ATOM    516  CG  GLU A  33       7.451   9.573   3.883  1.00  0.00           C  
ATOM    519  CD  GLU A  33       7.266   9.777   5.390  1.00  0.00           C  
ATOM    520  OE1 GLU A  33       7.426   8.782   6.133  1.00  0.00           O  
ATOM    521  OE2 GLU A  33       6.894  10.909   5.783  1.00  0.00           O1-
ATOM    508  H   GLU A  33       4.082   8.732   1.866  1.00  0.00           H  
ATOM    510  HA  GLU A  33       6.654   9.904   1.271  1.00  0.00           H  
ATOM    513  HB2 GLU A  33       5.683   8.360   3.711  1.00  0.00           H  
ATOM    514  HB3 GLU A  33       5.420  10.081   3.423  1.00  0.00           H  
ATOM    517  HG2 GLU A  33       8.148   8.754   3.705  1.00  0.00           H  
ATOM    518  HG3 GLU A  33       7.856  10.476   3.427  1.00  0.00           H  
ATOM    522  N   HIS A  34       6.553   6.606   1.570  1.00  0.00           N  
ATOM    524  CA  HIS A  34       7.290   5.378   1.284  1.00  0.00           C  
ATOM    526  C   HIS A  34       7.547   5.189  -0.212  1.00  0.00           C  
ATOM    530  O   HIS A  34       8.654   4.834  -0.601  1.00  0.00           O  
ATOM    527  CB  HIS A  34       6.557   4.167   1.884  1.00  0.00           C  
ATOM    531  CG  HIS A  34       7.445   3.395   2.818  1.00  0.00           C  
ATOM    532  CD2 HIS A  34       7.983   2.154   2.616  1.00  0.00           C  
ATOM    534  ND1 HIS A  34       7.916   3.850   4.027  1.00  0.00           N  
ATOM    536  CE1 HIS A  34       8.720   2.905   4.539  1.00  0.00           C  
ATOM    538  NE2 HIS A  34       8.775   1.840   3.724  1.00  0.00           N  
ATOM    523  H   HIS A  34       5.640   6.540   1.998  1.00  0.00           H  
ATOM    525  HA  HIS A  34       8.268   5.461   1.758  1.00  0.00           H  
ATOM    528  HB2 HIS A  34       6.205   3.507   1.091  1.00  0.00           H  
ATOM    529  HB3 HIS A  34       5.682   4.489   2.449  1.00  0.00           H  
ATOM    535  HD1 HIS A  34       7.743   4.762   4.425  1.00  0.00           H  
ATOM    533  HD2 HIS A  34       7.834   1.529   1.748  1.00  0.00           H  
ATOM    537  HE1 HIS A  34       9.264   2.995   5.468  1.00  0.00           H  
ATOM    539  N   CYS A  35       6.554   5.459  -1.059  1.00  0.00           N  
ATOM    541  CA  CYS A  35       6.668   5.315  -2.505  1.00  0.00           C  
ATOM    543  C   CYS A  35       7.679   6.295  -3.109  1.00  0.00           C  
ATOM    547  O   CYS A  35       8.501   5.870  -3.922  1.00  0.00           O  
ATOM    544  CB  CYS A  35       5.280   5.408  -3.134  1.00  0.00           C  
ATOM    548  SG  CYS A  35       4.348   3.883  -2.846  1.00  0.00           S  
ATOM    540  H   CYS A  35       5.659   5.738  -0.682  1.00  0.00           H  
ATOM    542  HA  CYS A  35       7.047   4.316  -2.719  1.00  0.00           H  
ATOM    545  HB2 CYS A  35       4.738   6.269  -2.742  1.00  0.00           H  
ATOM    546  HB3 CYS A  35       5.384   5.533  -4.212  1.00  0.00           H  
ATOM    549  N   ARG A  36       7.717   7.547  -2.637  1.00  0.00           N  
ATOM    551  CA  ARG A  36       8.756   8.524  -3.016  1.00  0.00           C  
ATOM    553  C   ARG A  36      10.152   8.150  -2.518  1.00  0.00           C  
ATOM    557  O   ARG A  36      11.139   8.616  -3.063  1.00  0.00           O  
ATOM    554  CB  ARG A  36       8.378   9.906  -2.479  1.00  0.00           C  
ATOM    558  CG  ARG A  36       7.169  10.482  -3.221  1.00  0.00           C  
ATOM    561  CD  ARG A  36       6.747  11.788  -2.556  1.00  0.00           C  
ATOM    564  NE  ARG A  36       5.396  12.170  -2.983  1.00  0.00           N  
ATOM    572  CZ  ARG A  36       4.725  13.230  -2.595  1.00  0.00           C  
ATOM    566  NH1 ARG A  36       5.277  14.150  -1.849  1.00  0.00           N1+
ATOM    569  NH2 ARG A  36       3.484  13.378  -2.964  1.00  0.00           N  
ATOM    550  H   ARG A  36       7.014   7.838  -1.973  1.00  0.00           H  
ATOM    552  HA  ARG A  36       8.837   8.584  -4.102  1.00  0.00           H  
ATOM    555  HB2 ARG A  36       8.162   9.826  -1.414  1.00  0.00           H  
ATOM    556  HB3 ARG A  36       9.219  10.586  -2.613  1.00  0.00           H  
ATOM    559  HG2 ARG A  36       7.434  10.676  -4.261  1.00  0.00           H  
ATOM    560  HG3 ARG A  36       6.340   9.775  -3.198  1.00  0.00           H  
ATOM    562  HD2 ARG A  36       7.466  12.563  -2.822  1.00  0.00           H  
ATOM    563  HD3 ARG A  36       6.746  11.648  -1.475  1.00  0.00           H  
ATOM    565  HE  ARG A  36       4.996  11.623  -3.732  1.00  0.00           H  
ATOM    567 HH11 ARG A  36       4.779  14.999  -1.622  1.00  0.00           H  
ATOM    568 HH12 ARG A  36       6.261  14.043  -1.646  1.00  0.00           H  
ATOM    570 HH21 ARG A  36       3.119  12.738  -3.656  1.00  0.00           H  
ATOM    571 HH22 ARG A  36       2.998  14.250  -2.816  1.00  0.00           H  
ATOM    573  N   SER A  37      10.241   7.297  -1.499  1.00  0.00           N  
ATOM    575  CA  SER A  37      11.514   6.788  -0.976  1.00  0.00           C  
ATOM    577  C   SER A  37      11.978   5.494  -1.662  1.00  0.00           C  
ATOM    581  O   SER A  37      13.052   4.984  -1.343  1.00  0.00           O  
ATOM    578  CB  SER A  37      11.415   6.586   0.539  1.00  0.00           C  
ATOM    582  OG  SER A  37      11.014   7.776   1.196  1.00  0.00           O  
ATOM    574  H   SER A  37       9.384   6.983  -1.065  1.00  0.00           H  
ATOM    576  HA  SER A  37      12.291   7.531  -1.153  1.00  0.00           H  
ATOM    579  HB2 SER A  37      12.392   6.287   0.920  1.00  0.00           H  
ATOM    580  HB3 SER A  37      10.699   5.794   0.758  1.00  0.00           H  
ATOM    583  HG  SER A  37      10.084   7.933   1.019  1.00  0.00           H  
ATOM    584  N   THR A  38      11.184   4.920  -2.579  1.00  0.00           N  
ATOM    586  CA  THR A  38      11.601   3.736  -3.346  1.00  0.00           C  
ATOM    588  C   THR A  38      12.546   4.120  -4.490  1.00  0.00           C  
ATOM    591  O   THR A  38      12.402   5.195  -5.064  1.00  0.00           O  
ATOM    589  CB  THR A  38      10.432   2.906  -3.902  1.00  0.00           C  
ATOM    592  CG2 THR A  38       9.484   2.381  -2.828  1.00  0.00           C  
ATOM    596  OG1 THR A  38       9.686   3.590  -4.874  1.00  0.00           O  
ATOM    585  H   THR A  38      10.339   5.404  -2.847  1.00  0.00           H  
ATOM    587  HA  THR A  38      12.152   3.091  -2.662  1.00  0.00           H  
ATOM    590  HB  THR A  38      10.850   2.029  -4.397  1.00  0.00           H  
ATOM    597  HG1 THR A  38       9.431   4.454  -4.541  1.00  0.00           H  
ATOM    593 HG21 THR A  38       8.926   3.210  -2.394  1.00  0.00           H  
ATOM    594 HG22 THR A  38       8.784   1.678  -3.280  1.00  0.00           H  
ATOM    595 HG23 THR A  38      10.053   1.878  -2.046  1.00  0.00           H  
ATOM    598  N   PRO A  39      13.468   3.231  -4.908  1.00  0.00           N  
ATOM    599  CA  PRO A  39      14.423   3.513  -5.989  1.00  0.00           C  
ATOM    601  C   PRO A  39      13.784   3.761  -7.363  1.00  0.00           C  
ATOM    605  O   PRO A  39      14.480   4.156  -8.293  1.00  0.00           O  
ATOM    602  CB  PRO A  39      15.358   2.297  -6.026  1.00  0.00           C  
ATOM    606  CG  PRO A  39      14.547   1.177  -5.378  1.00  0.00           C  
ATOM    609  CD  PRO A  39      13.718   1.917  -4.339  1.00  0.00           C  
ATOM    600  HA  PRO A  39      15.000   4.402  -5.735  1.00  0.00           H  
ATOM    603  HB2 PRO A  39      15.666   2.035  -7.038  1.00  0.00           H  
ATOM    604  HB3 PRO A  39      16.236   2.505  -5.414  1.00  0.00           H  
ATOM    607  HG2 PRO A  39      13.888   0.727  -6.121  1.00  0.00           H  
ATOM    608  HG3 PRO A  39      15.188   0.422  -4.923  1.00  0.00           H  
ATOM    610  HD2 PRO A  39      12.802   1.361  -4.139  1.00  0.00           H  
ATOM    611  HD3 PRO A  39      14.295   2.031  -3.421  1.00  0.00           H  
ATOM    612  N   ARG A  40      12.479   3.503  -7.511  1.00  0.00           N  
ATOM    614  CA  ARG A  40      11.732   3.768  -8.743  1.00  0.00           C  
ATOM    616  C   ARG A  40      11.180   5.193  -8.811  1.00  0.00           C  
ATOM    620  O   ARG A  40      10.671   5.532  -9.868  1.00  0.00           O  
ATOM    617  CB  ARG A  40      10.659   2.681  -8.912  1.00  0.00           C  
ATOM    621  CG  ARG A  40      10.394   2.318 -10.383  1.00  0.00           C  
ATOM    624  CD  ARG A  40      10.004   0.839 -10.451  1.00  0.00           C  
ATOM    627  NE  ARG A  40       9.701   0.384 -11.816  1.00  0.00           N  
ATOM    635  CZ  ARG A  40       9.419  -0.870 -12.122  1.00  0.00           C  
ATOM    629  NH1 ARG A  40       9.395  -1.799 -11.211  1.00  0.00           N1+
ATOM    632  NH2 ARG A  40       9.159  -1.216 -13.351  1.00  0.00           N  
ATOM    613  H   ARG A  40      11.949   3.263  -6.686  1.00  0.00           H  
ATOM    615  HA  ARG A  40      12.433   3.710  -9.576  1.00  0.00           H  
ATOM    618  HB2 ARG A  40      11.006   1.785  -8.395  1.00  0.00           H  
ATOM    619  HB3 ARG A  40       9.731   2.995  -8.434  1.00  0.00           H  
ATOM    622  HG2 ARG A  40      11.295   2.466 -10.979  1.00  0.00           H  
ATOM    623  HG3 ARG A  40       9.594   2.946 -10.776  1.00  0.00           H  
ATOM    625  HD2 ARG A  40      10.832   0.248 -10.059  1.00  0.00           H  
ATOM    626  HD3 ARG A  40       9.140   0.669  -9.809  1.00  0.00           H  
ATOM    628  HE  ARG A  40       9.666   1.086 -12.541  1.00  0.00           H  
ATOM    630 HH11 ARG A  40       9.459  -1.559 -10.232  1.00  0.00           H  
ATOM    631 HH12 ARG A  40       8.966  -2.708 -11.312  1.00  0.00           H  
ATOM    633 HH21 ARG A  40       8.960  -2.190 -13.528  1.00  0.00           H  
ATOM    634 HH22 ARG A  40       9.166  -0.520 -14.083  1.00  0.00           H  
ATOM    636  N   ASP A  41      11.325   5.958  -7.718  1.00  0.00           N  
ATOM    638  CA  ASP A  41      10.865   7.335  -7.502  1.00  0.00           C  
ATOM    640  C   ASP A  41       9.453   7.532  -8.060  1.00  0.00           C  
ATOM    644  O   ASP A  41       9.272   7.853  -9.227  1.00  0.00           O  
ATOM    641  CB  ASP A  41      11.905   8.349  -8.014  1.00  0.00           C  
ATOM    645  CG  ASP A  41      11.887   9.650  -7.199  1.00  0.00           C  
ATOM    646  OD1 ASP A  41      10.845  10.344  -7.202  1.00  0.00           O  
ATOM    647  OD2 ASP A  41      12.925   9.932  -6.558  1.00  0.00           O1-
ATOM    637  H   ASP A  41      11.827   5.558  -6.939  1.00  0.00           H  
ATOM    639  HA  ASP A  41      10.808   7.483  -6.423  1.00  0.00           H  
ATOM    642  HB2 ASP A  41      11.744   8.567  -9.070  1.00  0.00           H  
ATOM    643  HB3 ASP A  41      12.897   7.907  -7.923  1.00  0.00           H  
ATOM    648  N   TYR A  42       8.445   7.227  -7.241  1.00  0.00           N  
ATOM    650  CA  TYR A  42       7.035   7.439  -7.570  1.00  0.00           C  
ATOM    652  C   TYR A  42       6.650   8.878  -7.186  1.00  0.00           C  
ATOM    656  O   TYR A  42       6.277   9.095  -6.022  1.00  0.00           O  
ATOM    653  CB  TYR A  42       6.206   6.379  -6.823  1.00  0.00           C  
ATOM    657  CG  TYR A  42       6.344   4.975  -7.375  1.00  0.00           C  
ATOM    658  CD1 TYR A  42       5.977   4.727  -8.708  1.00  0.00           C  
ATOM    660  CD2 TYR A  42       6.879   3.933  -6.592  1.00  0.00           C  
ATOM    662  CE1 TYR A  42       6.150   3.458  -9.271  1.00  0.00           C  
ATOM    664  CE2 TYR A  42       7.070   2.655  -7.156  1.00  0.00           C  
ATOM    668  CZ  TYR A  42       6.708   2.428  -8.506  1.00  0.00           C  
ATOM    666  OH  TYR A  42       6.879   1.237  -9.129  1.00  0.00           O  
ATOM    649  H   TYR A  42       8.672   6.934  -6.301  1.00  0.00           H  
ATOM    651  HA  TYR A  42       6.878   7.310  -8.641  1.00  0.00           H  
ATOM    654  HB2 TYR A  42       6.513   6.392  -5.777  1.00  0.00           H  
ATOM    655  HB3 TYR A  42       5.150   6.648  -6.849  1.00  0.00           H  
ATOM    659  HD1 TYR A  42       5.618   5.536  -9.326  1.00  0.00           H  
ATOM    661  HD2 TYR A  42       7.192   4.131  -5.577  1.00  0.00           H  
ATOM    663  HE1 TYR A  42       5.888   3.285 -10.305  1.00  0.00           H  
ATOM    665  HE2 TYR A  42       7.536   1.872  -6.575  1.00  0.00           H  
ATOM    667  HH  TYR A  42       6.924   0.485  -8.534  1.00  0.00           H  
ATOM    669  N   PRO A  43       6.809   9.881  -8.081  1.00  0.00           N  
ATOM    670  CA  PRO A  43       6.718  11.297  -7.726  1.00  0.00           C  
ATOM    672  C   PRO A  43       5.333  11.700  -7.225  1.00  0.00           C  
ATOM    676  O   PRO A  43       5.223  12.548  -6.331  1.00  0.00           O  
ATOM    673  CB  PRO A  43       7.063  12.064  -9.011  1.00  0.00           C  
ATOM    677  CG  PRO A  43       6.700  11.084 -10.125  1.00  0.00           C  
ATOM    680  CD  PRO A  43       7.178   9.794  -9.489  1.00  0.00           C  
ATOM    671  HA  PRO A  43       7.452  11.530  -6.954  1.00  0.00           H  
ATOM    674  HB2 PRO A  43       6.506  12.997  -9.100  1.00  0.00           H  
ATOM    675  HB3 PRO A  43       8.135  12.263  -9.035  1.00  0.00           H  
ATOM    678  HG2 PRO A  43       5.622  11.054 -10.282  1.00  0.00           H  
ATOM    679  HG3 PRO A  43       7.231  11.301 -11.051  1.00  0.00           H  
ATOM    681  HD2 PRO A  43       8.264   9.818  -9.571  1.00  0.00           H  
ATOM    682  HD3 PRO A  43       6.769   8.924 -10.003  1.00  0.00           H  
ATOM    683  N   ASP A  44       4.274  11.088  -7.756  1.00  0.00           N  
ATOM    685  CA  ASP A  44       2.910  11.391  -7.331  1.00  0.00           C  
ATOM    687  C   ASP A  44       2.659  10.797  -5.930  1.00  0.00           C  
ATOM    691  O   ASP A  44       2.026  11.417  -5.064  1.00  0.00           O  
ATOM    688  CB  ASP A  44       1.897  10.908  -8.390  1.00  0.00           C  
ATOM    692  CG  ASP A  44       2.040  11.610  -9.751  1.00  0.00           C  
ATOM    693  OD1 ASP A  44       2.020  12.863  -9.748  1.00  0.00           O  
ATOM    694  OD2 ASP A  44       2.067  10.915 -10.801  1.00  0.00           O1-
ATOM    684  H   ASP A  44       4.412  10.311  -8.385  1.00  0.00           H  
ATOM    686  HA  ASP A  44       2.802  12.472  -7.251  1.00  0.00           H  
ATOM    689  HB2 ASP A  44       0.897  11.120  -8.011  1.00  0.00           H  
ATOM    690  HB3 ASP A  44       1.960   9.828  -8.522  1.00  0.00           H  
ATOM    695  N   GLY A  45       3.266   9.645  -5.641  1.00  0.00           N  
ATOM    697  CA  GLY A  45       3.063   8.887  -4.415  1.00  0.00           C  
ATOM    700  C   GLY A  45       1.802   8.037  -4.533  1.00  0.00           C  
ATOM    701  O   GLY A  45       1.568   7.411  -5.560  1.00  0.00           O  
ATOM    696  H   GLY A  45       3.729   9.184  -6.412  1.00  0.00           H  
ATOM    698  HA2 GLY A  45       3.918   8.230  -4.254  1.00  0.00           H  
ATOM    699  HA3 GLY A  45       2.974   9.568  -3.569  1.00  0.00           H  
ATOM    702  N   CYS A  46       0.979   7.986  -3.486  1.00  0.00           N  
ATOM    704  CA  CYS A  46      -0.273   7.234  -3.488  1.00  0.00           C  
ATOM    706  C   CYS A  46      -1.334   7.882  -4.395  1.00  0.00           C  
ATOM    710  O   CYS A  46      -1.870   8.939  -4.057  1.00  0.00           O  
ATOM    707  CB  CYS A  46      -0.804   7.162  -2.051  1.00  0.00           C  
ATOM    711  SG  CYS A  46      -2.132   5.954  -1.871  1.00  0.00           S  
ATOM    703  H   CYS A  46       1.173   8.573  -2.687  1.00  0.00           H  
ATOM    705  HA  CYS A  46      -0.070   6.225  -3.845  1.00  0.00           H  
ATOM    708  HB2 CYS A  46      -1.167   8.145  -1.754  1.00  0.00           H  
ATOM    709  HB3 CYS A  46       0.009   6.892  -1.378  1.00  0.00           H  
ATOM    712  N   MET A  47      -1.692   7.226  -5.501  1.00  0.00           N  
ATOM    714  CA  MET A  47      -2.673   7.723  -6.476  1.00  0.00           C  
ATOM    716  C   MET A  47      -4.103   7.260  -6.182  1.00  0.00           C  
ATOM    720  O   MET A  47      -5.050   8.029  -6.323  1.00  0.00           O  
ATOM    717  CB  MET A  47      -2.271   7.236  -7.871  1.00  0.00           C  
ATOM    721  CG  MET A  47      -1.040   7.958  -8.415  1.00  0.00           C  
ATOM    724  SD  MET A  47      -1.385   9.480  -9.338  1.00  0.00           S  
ATOM    725  CE  MET A  47      -2.098   8.793 -10.852  1.00  0.00           C  
ATOM    713  H   MET A  47      -1.207   6.365  -5.709  1.00  0.00           H  
ATOM    715  HA  MET A  47      -2.675   8.813  -6.477  1.00  0.00           H  
ATOM    718  HB2 MET A  47      -2.058   6.168  -7.825  1.00  0.00           H  
ATOM    719  HB3 MET A  47      -3.102   7.381  -8.561  1.00  0.00           H  
ATOM    722  HG2 MET A  47      -0.545   7.263  -9.092  1.00  0.00           H  
ATOM    723  HG3 MET A  47      -0.346   8.179  -7.604  1.00  0.00           H  
ATOM    726  HE1 MET A  47      -2.204   9.592 -11.585  1.00  0.00           H  
ATOM    727  HE2 MET A  47      -3.081   8.371 -10.636  1.00  0.00           H  
ATOM    728  HE3 MET A  47      -1.443   8.014 -11.241  1.00  0.00           H  
ATOM    729  N   TYR A  48      -4.283   5.995  -5.799  1.00  0.00           N  
ATOM    731  CA  TYR A  48      -5.594   5.431  -5.468  1.00  0.00           C  
ATOM    733  C   TYR A  48      -5.462   4.289  -4.464  1.00  0.00           C  
ATOM    737  O   TYR A  48      -4.369   3.765  -4.247  1.00  0.00           O  
ATOM    734  CB  TYR A  48      -6.334   4.969  -6.735  1.00  0.00           C  
ATOM    738  CG  TYR A  48      -5.734   3.767  -7.438  1.00  0.00           C  
ATOM    739  CD1 TYR A  48      -4.687   3.956  -8.358  1.00  0.00           C  
ATOM    741  CD2 TYR A  48      -6.222   2.471  -7.178  1.00  0.00           C  
ATOM    743  CE1 TYR A  48      -4.127   2.854  -9.023  1.00  0.00           C  
ATOM    745  CE2 TYR A  48      -5.673   1.364  -7.850  1.00  0.00           C  
ATOM    749  CZ  TYR A  48      -4.626   1.557  -8.774  1.00  0.00           C  
ATOM    747  OH  TYR A  48      -4.088   0.498  -9.425  1.00  0.00           O  
ATOM    730  H   TYR A  48      -3.470   5.412  -5.657  1.00  0.00           H  
ATOM    732  HA  TYR A  48      -6.194   6.210  -4.997  1.00  0.00           H  
ATOM    735  HB2 TYR A  48      -6.381   5.800  -7.439  1.00  0.00           H  
ATOM    736  HB3 TYR A  48      -7.364   4.733  -6.467  1.00  0.00           H  
ATOM    740  HD1 TYR A  48      -4.302   4.949  -8.534  1.00  0.00           H  
ATOM    742  HD2 TYR A  48      -7.020   2.322  -6.465  1.00  0.00           H  
ATOM    744  HE1 TYR A  48      -3.282   3.005  -9.679  1.00  0.00           H  
ATOM    746  HE2 TYR A  48      -6.041   0.369  -7.644  1.00  0.00           H  
ATOM    748  HH  TYR A  48      -4.363  -0.324  -9.013  1.00  0.00           H  
ATOM    750  N   HIS A  49      -6.585   3.900  -3.862  1.00  0.00           N  
ATOM    752  CA  HIS A  49      -6.644   2.812  -2.896  1.00  0.00           C  
ATOM    754  C   HIS A  49      -7.677   1.753  -3.255  1.00  0.00           C  
ATOM    758  O   HIS A  49      -8.681   2.038  -3.904  1.00  0.00           O  
ATOM    755  CB  HIS A  49      -6.900   3.356  -1.492  1.00  0.00           C  
ATOM    759  CG  HIS A  49      -8.162   4.180  -1.365  1.00  0.00           C  
ATOM    760  CD2 HIS A  49      -9.412   3.725  -1.040  1.00  0.00           C  
ATOM    762  ND1 HIS A  49      -8.271   5.537  -1.560  1.00  0.00           N  
ATOM    764  CE1 HIS A  49      -9.546   5.893  -1.340  1.00  0.00           C  
ATOM    766  NE2 HIS A  49     -10.280   4.820  -1.019  1.00  0.00           N  
ATOM    751  H   HIS A  49      -7.462   4.337  -4.108  1.00  0.00           H  
ATOM    753  HA  HIS A  49      -5.671   2.323  -2.888  1.00  0.00           H  
ATOM    756  HB2 HIS A  49      -6.939   2.526  -0.787  1.00  0.00           H  
ATOM    757  HB3 HIS A  49      -6.029   3.958  -1.230  1.00  0.00           H  
ATOM    763  HD1 HIS A  49      -7.495   6.180  -1.625  1.00  0.00           H  
ATOM    761  HD2 HIS A  49      -9.683   2.699  -0.840  1.00  0.00           H  
ATOM    765  HE1 HIS A  49      -9.919   6.906  -1.352  1.00  0.00           H  
ATOM    767  N   LEU A  50      -7.439   0.538  -2.771  1.00  0.00           N  
ATOM    769  CA  LEU A  50      -8.391  -0.561  -2.777  1.00  0.00           C  
ATOM    771  C   LEU A  50      -8.569  -1.058  -1.341  1.00  0.00           C  
ATOM    775  O   LEU A  50      -7.583  -1.343  -0.664  1.00  0.00           O  
ATOM    772  CB  LEU A  50      -7.876  -1.669  -3.712  1.00  0.00           C  
ATOM    776  CG  LEU A  50      -9.016  -2.421  -4.413  1.00  0.00           C  
ATOM    778  CD1 LEU A  50      -9.328  -1.759  -5.759  1.00  0.00           C  
ATOM    782  CD2 LEU A  50      -8.637  -3.873  -4.682  1.00  0.00           C  
ATOM    768  H   LEU A  50      -6.559   0.382  -2.299  1.00  0.00           H  
ATOM    770  HA  LEU A  50      -9.351  -0.199  -3.145  1.00  0.00           H  
ATOM    773  HB2 LEU A  50      -7.242  -1.229  -4.482  1.00  0.00           H  
ATOM    774  HB3 LEU A  50      -7.264  -2.364  -3.137  1.00  0.00           H  
ATOM    777  HG  LEU A  50      -9.908  -2.412  -3.787  1.00  0.00           H  
ATOM    779 HD11 LEU A  50      -8.463  -1.820  -6.420  1.00  0.00           H  
ATOM    780 HD12 LEU A  50      -9.583  -0.711  -5.599  1.00  0.00           H  
ATOM    781 HD13 LEU A  50     -10.176  -2.260  -6.226  1.00  0.00           H  
ATOM    783 HD21 LEU A  50      -7.749  -3.919  -5.313  1.00  0.00           H  
ATOM    784 HD22 LEU A  50      -8.423  -4.375  -3.739  1.00  0.00           H  
ATOM    785 HD23 LEU A  50      -9.463  -4.388  -5.173  1.00  0.00           H  
ATOM    786  N   GLN A  51      -9.809  -1.150  -0.863  1.00  0.00           N  
ATOM    788  CA  GLN A  51     -10.084  -1.735   0.447  1.00  0.00           C  
ATOM    790  C   GLN A  51     -10.206  -3.256   0.308  1.00  0.00           C  
ATOM    794  O   GLN A  51     -11.067  -3.744  -0.424  1.00  0.00           O  
ATOM    791  CB  GLN A  51     -11.331  -1.094   1.069  1.00  0.00           C  
ATOM    795  CG  GLN A  51     -11.456  -1.457   2.557  1.00  0.00           C  
ATOM    798  CD  GLN A  51     -12.679  -0.836   3.223  1.00  0.00           C  
ATOM    799  NE2 GLN A  51     -12.863  -1.050   4.508  1.00  0.00           N  
ATOM    802  OE1 GLN A  51     -13.504  -0.172   2.622  1.00  0.00           O  
ATOM    787  H   GLN A  51     -10.593  -0.927  -1.460  1.00  0.00           H  
ATOM    789  HA  GLN A  51      -9.245  -1.508   1.105  1.00  0.00           H  
ATOM    792  HB2 GLN A  51     -11.254  -0.010   0.983  1.00  0.00           H  
ATOM    793  HB3 GLN A  51     -12.221  -1.423   0.532  1.00  0.00           H  
ATOM    796  HG2 GLN A  51     -10.566  -1.113   3.084  1.00  0.00           H  
ATOM    797  HG3 GLN A  51     -11.522  -2.539   2.666  1.00  0.00           H  
ATOM    800 HE21 GLN A  51     -13.684  -0.614   4.902  1.00  0.00           H  
ATOM    801 HE22 GLN A  51     -12.151  -1.507   5.059  1.00  0.00           H  
ATOM    803  N   VAL A  52      -9.364  -4.011   1.015  1.00  0.00           N  
ATOM    805  CA  VAL A  52      -9.337  -5.479   0.965  1.00  0.00           C  
ATOM    807  C   VAL A  52      -9.335  -6.027   2.385  1.00  0.00           C  
ATOM    810  O   VAL A  52      -8.380  -5.844   3.133  1.00  0.00           O  
ATOM    808  CB  VAL A  52      -8.126  -6.008   0.167  1.00  0.00           C  
ATOM    811  CG1 VAL A  52      -8.215  -7.534   0.011  1.00  0.00           C  
ATOM    815  CG2 VAL A  52      -8.064  -5.405  -1.240  1.00  0.00           C  
ATOM    804  H   VAL A  52      -8.688  -3.543   1.601  1.00  0.00           H  
ATOM    806  HA  VAL A  52     -10.236  -5.837   0.462  1.00  0.00           H  
ATOM    809  HB  VAL A  52      -7.203  -5.758   0.691  1.00  0.00           H  
ATOM    812 HG11 VAL A  52      -9.136  -7.808  -0.503  1.00  0.00           H  
ATOM    813 HG12 VAL A  52      -7.363  -7.885  -0.573  1.00  0.00           H  
ATOM    814 HG13 VAL A  52      -8.178  -8.017   0.987  1.00  0.00           H  
ATOM    816 HG21 VAL A  52      -7.232  -5.843  -1.793  1.00  0.00           H  
ATOM    817 HG22 VAL A  52      -7.877  -4.333  -1.176  1.00  0.00           H  
ATOM    818 HG23 VAL A  52      -8.999  -5.585  -1.769  1.00  0.00           H  
ATOM    819  N   GLY A  53     -10.421  -6.694   2.784  1.00  0.00           N  
ATOM    821  CA  GLY A  53     -10.509  -7.354   4.094  1.00  0.00           C  
ATOM    824  C   GLY A  53     -10.384  -6.427   5.314  1.00  0.00           C  
ATOM    825  O   GLY A  53     -10.065  -6.907   6.394  1.00  0.00           O  
ATOM    820  H   GLY A  53     -11.184  -6.803   2.133  1.00  0.00           H  
ATOM    822  HA2 GLY A  53      -9.718  -8.101   4.167  1.00  0.00           H  
ATOM    823  HA3 GLY A  53     -11.469  -7.866   4.167  1.00  0.00           H  
ATOM    826  N   GLY A  54     -10.619  -5.118   5.154  1.00  0.00           N  
ATOM    828  CA  GLY A  54     -10.479  -4.110   6.216  1.00  0.00           C  
ATOM    831  C   GLY A  54      -9.180  -3.295   6.160  1.00  0.00           C  
ATOM    832  O   GLY A  54      -9.112  -2.250   6.803  1.00  0.00           O  
ATOM    827  H   GLY A  54     -10.809  -4.791   4.217  1.00  0.00           H  
ATOM    829  HA2 GLY A  54     -11.317  -3.415   6.160  1.00  0.00           H  
ATOM    830  HA3 GLY A  54     -10.513  -4.598   7.190  1.00  0.00           H  
ATOM    833  N   ASP A  55      -8.207  -3.718   5.350  1.00  0.00           N  
ATOM    835  CA  ASP A  55      -6.983  -2.969   5.050  1.00  0.00           C  
ATOM    837  C   ASP A  55      -7.145  -2.125   3.777  1.00  0.00           C  
ATOM    841  O   ASP A  55      -8.042  -2.370   2.964  1.00  0.00           O  
ATOM    838  CB  ASP A  55      -5.802  -3.931   4.848  1.00  0.00           C  
ATOM    842  CG  ASP A  55      -5.369  -4.720   6.083  1.00  0.00           C  
ATOM    843  OD1 ASP A  55      -5.230  -4.112   7.168  1.00  0.00           O  
ATOM    844  OD2 ASP A  55      -5.040  -5.918   5.878  1.00  0.00           O1-
ATOM    834  H   ASP A  55      -8.345  -4.575   4.833  1.00  0.00           H  
ATOM    836  HA  ASP A  55      -6.745  -2.303   5.879  1.00  0.00           H  
ATOM    839  HB2 ASP A  55      -6.052  -4.627   4.047  1.00  0.00           H  
ATOM    840  HB3 ASP A  55      -4.936  -3.360   4.514  1.00  0.00           H  
ATOM    845  N   TYR A  56      -6.231  -1.174   3.571  1.00  0.00           N  
ATOM    847  CA  TYR A  56      -6.122  -0.414   2.327  1.00  0.00           C  
ATOM    849  C   TYR A  56      -4.807  -0.719   1.607  1.00  0.00           C  
ATOM    853  O   TYR A  56      -3.718  -0.469   2.139  1.00  0.00           O  
ATOM    850  CB  TYR A  56      -6.276   1.087   2.592  1.00  0.00           C  
ATOM    854  CG  TYR A  56      -7.680   1.506   2.972  1.00  0.00           C  
ATOM    855  CD1 TYR A  56      -8.623   1.815   1.972  1.00  0.00           C  
ATOM    857  CD2 TYR A  56      -8.049   1.564   4.327  1.00  0.00           C  
ATOM    859  CE1 TYR A  56      -9.926   2.217   2.328  1.00  0.00           C  
ATOM    861  CE2 TYR A  56      -9.358   1.934   4.682  1.00  0.00           C  
ATOM    865  CZ  TYR A  56     -10.294   2.277   3.687  1.00  0.00           C  
ATOM    863  OH  TYR A  56     -11.546   2.656   4.044  1.00  0.00           O  
ATOM    846  H   TYR A  56      -5.494  -1.068   4.254  1.00  0.00           H  
ATOM    848  HA  TYR A  56      -6.933  -0.701   1.657  1.00  0.00           H  
ATOM    851  HB2 TYR A  56      -5.996   1.630   1.689  1.00  0.00           H  
ATOM    852  HB3 TYR A  56      -5.588   1.382   3.384  1.00  0.00           H  
ATOM    856  HD1 TYR A  56      -8.346   1.740   0.931  1.00  0.00           H  
ATOM    858  HD2 TYR A  56      -7.341   1.283   5.092  1.00  0.00           H  
ATOM    860  HE1 TYR A  56     -10.656   2.471   1.574  1.00  0.00           H  
ATOM    862  HE2 TYR A  56      -9.657   1.922   5.719  1.00  0.00           H  
ATOM    864  HH  TYR A  56     -11.682   2.582   4.991  1.00  0.00           H  
ATOM    866  N   ASP A  57      -4.930  -1.178   0.365  1.00  0.00           N  
ATOM    868  CA  ASP A  57      -3.839  -1.254  -0.598  1.00  0.00           C  
ATOM    870  C   ASP A  57      -3.762   0.084  -1.329  1.00  0.00           C  
ATOM    874  O   ASP A  57      -4.717   0.484  -1.992  1.00  0.00           O  
ATOM    871  CB  ASP A  57      -4.073  -2.405  -1.591  1.00  0.00           C  
ATOM    875  CG  ASP A  57      -4.046  -3.798  -0.949  1.00  0.00           C  
ATOM    876  OD1 ASP A  57      -3.432  -3.958   0.135  1.00  0.00           O  
ATOM    877  OD2 ASP A  57      -4.618  -4.722  -1.567  1.00  0.00           O1-
ATOM    867  H   ASP A  57      -5.857  -1.382   0.020  1.00  0.00           H  
ATOM    869  HA  ASP A  57      -2.897  -1.435  -0.080  1.00  0.00           H  
ATOM    872  HB2 ASP A  57      -3.295  -2.367  -2.353  1.00  0.00           H  
ATOM    873  HB3 ASP A  57      -5.033  -2.259  -2.086  1.00  0.00           H  
ATOM    878  N   CYS A  58      -2.649   0.797  -1.205  1.00  0.00           N  
ATOM    880  CA  CYS A  58      -2.416   2.042  -1.922  1.00  0.00           C  
ATOM    882  C   CYS A  58      -1.519   1.789  -3.136  1.00  0.00           C  
ATOM    886  O   CYS A  58      -0.442   1.213  -3.010  1.00  0.00           O  
ATOM    883  CB  CYS A  58      -1.784   3.048  -0.971  1.00  0.00           C  
ATOM    887  SG  CYS A  58      -0.940   4.356  -1.868  1.00  0.00           S  
ATOM    879  H   CYS A  58      -1.885   0.427  -0.657  1.00  0.00           H  
ATOM    881  HA  CYS A  58      -3.358   2.464  -2.273  1.00  0.00           H  
ATOM    884  HB2 CYS A  58      -2.536   3.466  -0.302  1.00  0.00           H  
ATOM    885  HB3 CYS A  58      -1.039   2.517  -0.379  1.00  0.00           H  
ATOM    888  N   PHE A  59      -1.923   2.275  -4.303  1.00  0.00           N  
ATOM    890  CA  PHE A  59      -1.176   2.133  -5.547  1.00  0.00           C  
ATOM    892  C   PHE A  59      -0.415   3.411  -5.860  1.00  0.00           C  
ATOM    896  O   PHE A  59      -0.993   4.501  -5.827  1.00  0.00           O  
ATOM    893  CB  PHE A  59      -2.141   1.786  -6.669  1.00  0.00           C  
ATOM    897  CG  PHE A  59      -2.755   0.411  -6.524  1.00  0.00           C  
ATOM    898  CD1 PHE A  59      -2.256  -0.666  -7.279  1.00  0.00           C  
ATOM    900  CD2 PHE A  59      -3.820   0.205  -5.627  1.00  0.00           C  
ATOM    902  CE1 PHE A  59      -2.838  -1.939  -7.159  1.00  0.00           C  
ATOM    904  CE2 PHE A  59      -4.374  -1.075  -5.482  1.00  0.00           C  
ATOM    906  CZ  PHE A  59      -3.896  -2.144  -6.257  1.00  0.00           C  
ATOM    889  H   PHE A  59      -2.784   2.802  -4.328  1.00  0.00           H  
ATOM    891  HA  PHE A  59      -0.457   1.319  -5.461  1.00  0.00           H  
ATOM    894  HB2 PHE A  59      -2.936   2.532  -6.671  1.00  0.00           H  
ATOM    895  HB3 PHE A  59      -1.615   1.843  -7.621  1.00  0.00           H  
ATOM    899  HD1 PHE A  59      -1.419  -0.521  -7.946  1.00  0.00           H  
ATOM    901  HD2 PHE A  59      -4.199   1.021  -5.029  1.00  0.00           H  
ATOM    903  HE1 PHE A  59      -2.443  -2.769  -7.726  1.00  0.00           H  
ATOM    905  HE2 PHE A  59      -5.135  -1.247  -4.735  1.00  0.00           H  
ATOM    907  HZ  PHE A  59      -4.311  -3.132  -6.122  1.00  0.00           H  
ATOM    908  N   CYS A  60       0.864   3.261  -6.189  1.00  0.00           N  
ATOM    910  CA  CYS A  60       1.773   4.374  -6.378  1.00  0.00           C  
ATOM    912  C   CYS A  60       2.124   4.628  -7.843  1.00  0.00           C  
ATOM    916  O   CYS A  60       2.163   3.699  -8.657  1.00  0.00           O  
ATOM    913  CB  CYS A  60       2.998   4.189  -5.488  1.00  0.00           C  
ATOM    917  SG  CYS A  60       2.572   4.206  -3.728  1.00  0.00           S  
ATOM    909  H   CYS A  60       1.262   2.335  -6.263  1.00  0.00           H  
ATOM    911  HA  CYS A  60       1.253   5.265  -6.026  1.00  0.00           H  
ATOM    914  HB2 CYS A  60       3.490   3.250  -5.741  1.00  0.00           H  
ATOM    915  HB3 CYS A  60       3.694   5.004  -5.687  1.00  0.00           H  
ATOM    918  N   LYS A  61       2.358   5.904  -8.156  1.00  0.00           N  
ATOM    920  CA  LYS A  61       2.876   6.409  -9.429  1.00  0.00           C  
ATOM    922  C   LYS A  61       3.848   7.549  -9.157  1.00  0.00           C  
ATOM    926  O   LYS A  61       4.759   7.701  -9.986  1.00  0.00           O  
ATOM    923  CB  LYS A  61       1.727   6.878 -10.319  1.00  0.00           C  
ATOM    927  CG  LYS A  61       2.184   7.091 -11.763  1.00  0.00           C  
ATOM    930  CD  LYS A  61       1.042   7.697 -12.569  1.00  0.00           C  
ATOM    933  CE  LYS A  61       1.542   7.983 -13.980  1.00  0.00           C  
ATOM    936  NZ  LYS A  61       0.595   8.867 -14.688  1.00  0.00           N1+
ATOM    940  OXT LYS A  61       3.696   8.184  -8.093  1.00  0.00           O1-
ATOM    919  H   LYS A  61       2.330   6.595  -7.420  1.00  0.00           H  
ATOM    921  HA  LYS A  61       3.440   5.625  -9.935  1.00  0.00           H  
ATOM    924  HB2 LYS A  61       1.357   7.824  -9.923  1.00  0.00           H  
ATOM    925  HB3 LYS A  61       0.934   6.130 -10.309  1.00  0.00           H  
ATOM    928  HG2 LYS A  61       2.487   6.139 -12.198  1.00  0.00           H  
ATOM    929  HG3 LYS A  61       3.025   7.784 -11.791  1.00  0.00           H  
ATOM    931  HD2 LYS A  61       0.196   7.010 -12.594  1.00  0.00           H  
ATOM    932  HD3 LYS A  61       0.752   8.632 -12.089  1.00  0.00           H  
ATOM    934  HE2 LYS A  61       1.692   7.042 -14.509  1.00  0.00           H  
ATOM    935  HE3 LYS A  61       2.507   8.481 -13.889  1.00  0.00           H  
ATOM    937  HZ1 LYS A  61       0.518   9.720 -14.152  1.00  0.00           H  
ATOM    938  HZ2 LYS A  61       0.952   9.108 -15.602  1.00  0.00           H  
ATOM    939  HZ3 LYS A  61      -0.319   8.442 -14.759  1.00  0.00           H  
TER   
END
