# Supplementary material for: The structural repertoire of Fusarium oxysporum f. sp. lycopersici effectors revealed by experimental and computational studies
Source: eLife. 2024 Feb 27;12:RP89280. doi: 10.7554/eLife.89280 (PMC10942635; doi:10.7554/eLife.89280)
Supplement: Source data 1. [file elife-89280-data1.zip › AlphaFold pdb files/FOXG_04805_AF.pdb]

ATOM      1  N   GLN A   1      -8.668 -10.101 -11.192  1.00  0.00           N  
ATOM      2  CA  GLN A   1      -8.238  -9.607  -9.860  1.00  0.00           C  
ATOM      3  C   GLN A   1      -9.039  -8.366  -9.404  1.00  0.00           C  
ATOM      4  O   GLN A   1      -8.530  -7.539  -8.659  1.00  0.00           O  
ATOM      5  CB  GLN A   1      -6.720  -9.341  -9.886  1.00  0.00           C  
ATOM      6  CG  GLN A   1      -5.896 -10.638 -10.000  1.00  0.00           C  
ATOM      7  CD  GLN A   1      -4.432 -10.350 -10.319  1.00  0.00           C  
ATOM      8  NE2 GLN A   1      -3.491 -11.068  -9.755  1.00  0.00           N  
ATOM      9  OE1 GLN A   1      -4.131  -9.486 -11.115  1.00  0.00           O  
ATOM     10  H   GLN A   1      -8.534  -9.378 -11.884  1.00  0.00           H  
ATOM     11  HA  GLN A   1      -8.419 -10.384  -9.117  1.00  0.00           H  
ATOM     12  HB2 GLN A   1      -6.409  -8.839  -8.969  1.00  0.00           H  
ATOM     13  HB3 GLN A   1      -6.505  -8.680 -10.725  1.00  0.00           H  
ATOM     14  HG2 GLN A   1      -6.280 -11.274 -10.797  1.00  0.00           H  
ATOM     15  HG3 GLN A   1      -5.963 -11.186  -9.060  1.00  0.00           H  
ATOM     16 HE21 GLN A   1      -2.549 -10.817 -10.021  1.00  0.00           H  
ATOM     17 HE22 GLN A   1      -3.683 -11.814  -9.103  1.00  0.00           H  
ATOM     18  H2  GLN A   1      -8.101 -10.893 -11.460  1.00  0.00           H  
ATOM     19  H3  GLN A   1      -9.636 -10.388 -11.184  1.00  0.00           H  
ATOM     20  N   ASN A   2     -10.324  -8.242  -9.767  1.00  0.00           N  
ATOM     21  CA  ASN A   2     -11.103  -7.001  -9.612  1.00  0.00           C  
ATOM     22  C   ASN A   2     -11.782  -6.830  -8.229  1.00  0.00           C  
ATOM     23  O   ASN A   2     -12.952  -6.477  -8.152  1.00  0.00           O  
ATOM     24  CB  ASN A   2     -12.093  -6.907 -10.797  1.00  0.00           C  
ATOM     25  CG  ASN A   2     -12.554  -5.481 -11.056  1.00  0.00           C  
ATOM     26  ND2 ASN A   2     -13.487  -5.282 -11.956  1.00  0.00           N  
ATOM     27  OD1 ASN A   2     -12.035  -4.532 -10.501  1.00  0.00           O  
ATOM     28  H   ASN A   2     -10.812  -8.995 -10.231  1.00  0.00           H  
ATOM     29  HA  ASN A   2     -10.407  -6.167  -9.700  1.00  0.00           H  
ATOM     30  HB2 ASN A   2     -11.616  -7.247 -11.716  1.00  0.00           H  
ATOM     31  HB3 ASN A   2     -12.968  -7.527 -10.603  1.00  0.00           H  
ATOM     32 HD21 ASN A   2     -13.964  -6.046 -12.414  1.00  0.00           H  
ATOM     33 HD22 ASN A   2     -13.755  -4.319 -12.096  1.00  0.00           H  
ATOM     34  N   GLY A   3     -11.086  -7.144  -7.130  1.00  0.00           N  
ATOM     35  CA  GLY A   3     -11.705  -7.150  -5.791  1.00  0.00           C  
ATOM     36  C   GLY A   3     -10.824  -6.703  -4.626  1.00  0.00           C  
ATOM     37  O   GLY A   3     -11.343  -6.388  -3.561  1.00  0.00           O  
ATOM     38  H   GLY A   3     -10.115  -7.397  -7.246  1.00  0.00           H  
ATOM     39  HA2 GLY A   3     -12.045  -8.163  -5.574  1.00  0.00           H  
ATOM     40  HA3 GLY A   3     -12.586  -6.508  -5.782  1.00  0.00           H  
ATOM     41  N   GLN A   4      -9.502  -6.623  -4.794  1.00  0.00           N  
ATOM     42  CA  GLN A   4      -8.609  -6.332  -3.663  1.00  0.00           C  
ATOM     43  C   GLN A   4      -8.659  -4.860  -3.230  1.00  0.00           C  
ATOM     44  O   GLN A   4      -8.631  -4.580  -2.028  1.00  0.00           O  
ATOM     45  CB  GLN A   4      -7.187  -6.778  -4.018  1.00  0.00           C  
ATOM     46  CG  GLN A   4      -7.084  -8.314  -4.043  1.00  0.00           C  
ATOM     47  CD  GLN A   4      -5.745  -8.814  -4.574  1.00  0.00           C  
ATOM     48  NE2 GLN A   4      -5.385 -10.052  -4.317  1.00  0.00           N  
ATOM     49  OE1 GLN A   4      -5.018  -8.127  -5.263  1.00  0.00           O  
ATOM     50  H   GLN A   4      -9.092  -6.838  -5.692  1.00  0.00           H  
ATOM     51  HA  GLN A   4      -8.936  -6.913  -2.801  1.00  0.00           H  
ATOM     52  HB2 GLN A   4      -6.911  -6.360  -4.986  1.00  0.00           H  
ATOM     53  HB3 GLN A   4      -6.495  -6.398  -3.265  1.00  0.00           H  
ATOM     54  HG2 GLN A   4      -7.863  -8.732  -4.680  1.00  0.00           H  
ATOM     55  HG3 GLN A   4      -7.228  -8.694  -3.032  1.00  0.00           H  
ATOM     56 HE21 GLN A   4      -5.929 -10.647  -3.708  1.00  0.00           H  
ATOM     57 HE22 GLN A   4      -4.470 -10.314  -4.653  1.00  0.00           H  
ATOM     58  N   ASN A   5      -8.818  -3.953  -4.200  1.00  0.00           N  
ATOM     59  CA  ASN A   5      -8.824  -2.500  -4.010  1.00  0.00           C  
ATOM     60  C   ASN A   5     -10.215  -1.897  -4.266  1.00  0.00           C  
ATOM     61  O   ASN A   5     -10.326  -0.797  -4.797  1.00  0.00           O  
ATOM     62  CB  ASN A   5      -7.729  -1.871  -4.895  1.00  0.00           C  
ATOM     63  CG  ASN A   5      -6.340  -2.373  -4.590  1.00  0.00           C  
ATOM     64  ND2 ASN A   5      -5.384  -2.151  -5.461  1.00  0.00           N  
ATOM     65  OD1 ASN A   5      -6.113  -2.986  -3.563  1.00  0.00           O  
ATOM     66  H   ASN A   5      -8.808  -4.286  -5.154  1.00  0.00           H  
ATOM     67  HA  ASN A   5      -8.574  -2.271  -2.974  1.00  0.00           H  
ATOM     68  HB2 ASN A   5      -7.950  -2.062  -5.945  1.00  0.00           H  
ATOM     69  HB3 ASN A   5      -7.711  -0.795  -4.722  1.00  0.00           H  
ATOM     70 HD21 ASN A   5      -5.554  -1.656  -6.324  1.00  0.00           H  
ATOM     71 HD22 ASN A   5      -4.455  -2.454  -5.207  1.00  0.00           H  
ATOM     72  N   GLY A   6     -11.297  -2.634  -3.986  1.00  0.00           N  
ATOM     73  CA  GLY A   6     -12.670  -2.142  -4.187  1.00  0.00           C  
ATOM     74  C   GLY A   6     -12.962  -1.679  -5.622  1.00  0.00           C  
ATOM     75  O   GLY A   6     -13.536  -0.613  -5.813  1.00  0.00           O  
ATOM     76  H   GLY A   6     -11.169  -3.538  -3.554  1.00  0.00           H  
ATOM     77  HA2 GLY A   6     -13.372  -2.938  -3.942  1.00  0.00           H  
ATOM     78  HA3 GLY A   6     -12.854  -1.304  -3.516  1.00  0.00           H  
ATOM     79  N   GLY A   7     -12.499  -2.434  -6.625  1.00  0.00           N  
ATOM     80  CA  GLY A   7     -12.666  -2.115  -8.051  1.00  0.00           C  
ATOM     81  C   GLY A   7     -11.547  -1.269  -8.673  1.00  0.00           C  
ATOM     82  O   GLY A   7     -11.522  -1.088  -9.887  1.00  0.00           O  
ATOM     83  H   GLY A   7     -12.046  -3.307  -6.394  1.00  0.00           H  
ATOM     84  HA2 GLY A   7     -12.732  -3.046  -8.613  1.00  0.00           H  
ATOM     85  HA3 GLY A   7     -13.602  -1.576  -8.192  1.00  0.00           H  
ATOM     86  N   ARG A   8     -10.592  -0.769  -7.876  1.00  0.00           N  
ATOM     87  CA  ARG A   8      -9.393  -0.094  -8.398  1.00  0.00           C  
ATOM     88  C   ARG A   8      -8.360  -1.111  -8.911  1.00  0.00           C  
ATOM     89  O   ARG A   8      -8.303  -2.232  -8.395  1.00  0.00           O  
ATOM     90  CB  ARG A   8      -8.786   0.822  -7.327  1.00  0.00           C  
ATOM     91  CG  ARG A   8      -9.733   1.952  -6.903  1.00  0.00           C  
ATOM     92  CD  ARG A   8      -9.100   2.773  -5.774  1.00  0.00           C  
ATOM     93  NE  ARG A   8      -9.003   2.042  -4.501  1.00  0.00           N  
ATOM     94  CZ  ARG A   8      -9.960   1.816  -3.625  1.00  0.00           C  
ATOM     95  NH1 ARG A   8     -11.190   2.209  -3.825  1.00  0.00           N1+
ATOM     96  NH2 ARG A   8      -9.677   1.198  -2.515  1.00  0.00           N  
ATOM     97  H   ARG A   8     -10.675  -0.907  -6.879  1.00  0.00           H  
ATOM     98  HA  ARG A   8      -9.699   0.518  -9.246  1.00  0.00           H  
ATOM     99  HB2 ARG A   8      -7.862   1.263  -7.701  1.00  0.00           H  
ATOM    100  HB3 ARG A   8      -8.532   0.218  -6.456  1.00  0.00           H  
ATOM    101  HG2 ARG A   8     -10.688   1.548  -6.568  1.00  0.00           H  
ATOM    102  HG3 ARG A   8      -9.908   2.604  -7.759  1.00  0.00           H  
ATOM    103  HD2 ARG A   8      -9.654   3.702  -5.637  1.00  0.00           H  
ATOM    104  HD3 ARG A   8      -8.083   3.021  -6.079  1.00  0.00           H  
ATOM    105  HE  ARG A   8      -8.079   1.730  -4.239  1.00  0.00           H  
ATOM    106 HH11 ARG A   8     -11.922   1.923  -3.191  1.00  0.00           H  
ATOM    107 HH12 ARG A   8     -11.417   2.585  -4.734  1.00  0.00           H  
ATOM    108 HH21 ARG A   8      -8.721   0.904  -2.373  1.00  0.00           H  
ATOM    109 HH22 ARG A   8     -10.372   1.022  -1.804  1.00  0.00           H  
ATOM    110  N   PRO A   9      -7.510  -0.735  -9.885  1.00  0.00           N  
ATOM    111  CA  PRO A   9      -6.428  -1.597 -10.353  1.00  0.00           C  
ATOM    112  C   PRO A   9      -5.431  -1.916  -9.230  1.00  0.00           C  
ATOM    113  O   PRO A   9      -5.223  -1.120  -8.310  1.00  0.00           O  
ATOM    114  CB  PRO A   9      -5.775  -0.847 -11.522  1.00  0.00           C  
ATOM    115  CG  PRO A   9      -6.095   0.619 -11.232  1.00  0.00           C  
ATOM    116  CD  PRO A   9      -7.472   0.545 -10.579  1.00  0.00           C  
ATOM    117  HA  PRO A   9      -6.847  -2.533 -10.722  1.00  0.00           H  
ATOM    118  HB2 PRO A   9      -4.701  -1.021 -11.579  1.00  0.00           H  
ATOM    119  HB3 PRO A   9      -6.256  -1.143 -12.454  1.00  0.00           H  
ATOM    120  HG2 PRO A   9      -5.374   1.018 -10.519  1.00  0.00           H  
ATOM    121  HG3 PRO A   9      -6.109   1.220 -12.141  1.00  0.00           H  
ATOM    122  HD2 PRO A   9      -8.245   0.560 -11.348  1.00  0.00           H  
ATOM    123  HD3 PRO A   9      -7.607   1.387  -9.900  1.00  0.00           H  
ATOM    124  N   VAL A  10      -4.801  -3.086  -9.327  1.00  0.00           N  
ATOM    125  CA  VAL A  10      -3.682  -3.503  -8.472  1.00  0.00           C  
ATOM    126  C   VAL A  10      -2.391  -3.089  -9.188  1.00  0.00           C  
ATOM    127  O   VAL A  10      -2.050  -3.715 -10.192  1.00  0.00           O  
ATOM    128  CB  VAL A  10      -3.734  -5.023  -8.207  1.00  0.00           C  
ATOM    129  CG1 VAL A  10      -2.563  -5.503  -7.342  1.00  0.00           C  
ATOM    130  CG2 VAL A  10      -5.033  -5.407  -7.481  1.00  0.00           C  
ATOM    131  H   VAL A  10      -5.009  -3.676 -10.120  1.00  0.00           H  
ATOM    132  HA  VAL A  10      -3.745  -3.007  -7.504  1.00  0.00           H  
ATOM    133  HB  VAL A  10      -3.706  -5.556  -9.158  1.00  0.00           H  
ATOM    134 HG11 VAL A  10      -2.629  -6.581  -7.201  1.00  0.00           H  
ATOM    135 HG12 VAL A  10      -2.597  -5.019  -6.365  1.00  0.00           H  
ATOM    136 HG13 VAL A  10      -1.612  -5.286  -7.829  1.00  0.00           H  
ATOM    137 HG21 VAL A  10      -5.084  -4.901  -6.517  1.00  0.00           H  
ATOM    138 HG22 VAL A  10      -5.052  -6.484  -7.319  1.00  0.00           H  
ATOM    139 HG23 VAL A  10      -5.903  -5.134  -8.079  1.00  0.00           H  
ATOM    140  N   PRO A  11      -1.699  -2.012  -8.764  1.00  0.00           N  
ATOM    141  CA  PRO A  11      -0.464  -1.590  -9.418  1.00  0.00           C  
ATOM    142  C   PRO A  11       0.650  -2.612  -9.225  1.00  0.00           C  
ATOM    143  O   PRO A  11       0.746  -3.221  -8.162  1.00  0.00           O  
ATOM    144  CB  PRO A  11      -0.065  -0.256  -8.785  1.00  0.00           C  
ATOM    145  CG  PRO A  11      -0.802  -0.239  -7.449  1.00  0.00           C  
ATOM    146  CD  PRO A  11      -2.029  -1.118  -7.663  1.00  0.00           C  
ATOM    147  HA  PRO A  11      -0.638  -1.451 -10.485  1.00  0.00           H  
ATOM    148  HB2 PRO A  11       1.012  -0.179  -8.640  1.00  0.00           H  
ATOM    149  HB3 PRO A  11      -0.397   0.565  -9.421  1.00  0.00           H  
ATOM    150  HG2 PRO A  11      -1.079   0.774  -7.156  1.00  0.00           H  
ATOM    151  HG3 PRO A  11      -0.161  -0.681  -6.686  1.00  0.00           H  
ATOM    152  HD2 PRO A  11      -2.251  -1.668  -6.748  1.00  0.00           H  
ATOM    153  HD3 PRO A  11      -2.873  -0.489  -7.946  1.00  0.00           H  
ATOM    154  N   SER A  12       1.536  -2.718 -10.213  1.00  0.00           N  
ATOM    155  CA  SER A  12       2.781  -3.482 -10.127  1.00  0.00           C  
ATOM    156  C   SER A  12       4.004  -2.575 -10.293  1.00  0.00           C  
ATOM    157  O   SER A  12       4.008  -1.723 -11.182  1.00  0.00           O  
ATOM    158  CB  SER A  12       2.800  -4.609 -11.161  1.00  0.00           C  
ATOM    159  OG  SER A  12       2.704  -4.076 -12.468  1.00  0.00           O  
ATOM    160  H   SER A  12       1.380  -2.213 -11.074  1.00  0.00           H  
ATOM    161  HA  SER A  12       2.824  -3.955  -9.146  1.00  0.00           H  
ATOM    162  HB2 SER A  12       3.727  -5.173 -11.064  1.00  0.00           H  
ATOM    163  HB3 SER A  12       1.959  -5.279 -10.981  1.00  0.00           H  
ATOM    164  HG  SER A  12       3.366  -3.389 -12.570  1.00  0.00           H  
ATOM    165  N   GLY A  13       5.045  -2.776  -9.484  1.00  0.00           N  
ATOM    166  CA  GLY A  13       6.305  -2.027  -9.526  1.00  0.00           C  
ATOM    167  C   GLY A  13       6.652  -1.380  -8.185  1.00  0.00           C  
ATOM    168  O   GLY A  13       6.210  -1.827  -7.131  1.00  0.00           O  
ATOM    169  H   GLY A  13       4.933  -3.441  -8.732  1.00  0.00           H  
ATOM    170  HA2 GLY A  13       6.251  -1.246 -10.284  1.00  0.00           H  
ATOM    171  HA3 GLY A  13       7.117  -2.700  -9.802  1.00  0.00           H  
ATOM    172  N   GLU A  14       7.456  -0.318  -8.207  1.00  0.00           N  
ATOM    173  CA  GLU A  14       7.846   0.417  -6.990  1.00  0.00           C  
ATOM    174  C   GLU A  14       6.800   1.445  -6.540  1.00  0.00           C  
ATOM    175  O   GLU A  14       6.737   1.798  -5.362  1.00  0.00           O  
ATOM    176  CB  GLU A  14       9.183   1.130  -7.221  1.00  0.00           C  
ATOM    177  CG  GLU A  14      10.331   0.137  -7.417  1.00  0.00           C  
ATOM    178  CD  GLU A  14      11.667   0.871  -7.500  1.00  0.00           C  
ATOM    179  OE1 GLU A  14      12.485   0.674  -6.578  1.00  0.00           O  
ATOM    180  OE2 GLU A  14      11.834   1.619  -8.487  1.00  0.00           O1-
ATOM    181  H   GLU A  14       7.892  -0.050  -9.078  1.00  0.00           H  
ATOM    182  HA  GLU A  14       7.977  -0.281  -6.164  1.00  0.00           H  
ATOM    183  HB2 GLU A  14       9.100   1.780  -8.093  1.00  0.00           H  
ATOM    184  HB3 GLU A  14       9.405   1.746  -6.350  1.00  0.00           H  
ATOM    185  HG2 GLU A  14      10.171  -0.426  -8.337  1.00  0.00           H  
ATOM    186  HG3 GLU A  14      10.339  -0.564  -6.582  1.00  0.00           H  
ATOM    187  N   CYS A  15       5.954   1.923  -7.455  1.00  0.00           N  
ATOM    188  CA  CYS A  15       5.033   3.030  -7.210  1.00  0.00           C  
ATOM    189  C   CYS A  15       3.596   2.664  -7.561  1.00  0.00           C  
ATOM    190  O   CYS A  15       3.313   2.123  -8.629  1.00  0.00           O  
ATOM    191  CB  CYS A  15       5.493   4.260  -8.000  1.00  0.00           C  
ATOM    192  SG  CYS A  15       7.166   4.809  -7.593  1.00  0.00           S  
ATOM    193  H   CYS A  15       6.014   1.551  -8.393  1.00  0.00           H  
ATOM    194  HA  CYS A  15       5.050   3.293  -6.152  1.00  0.00           H  
ATOM    195  HB2 CYS A  15       4.806   5.082  -7.799  1.00  0.00           H  
ATOM    196  HB3 CYS A  15       5.458   4.029  -9.064  1.00  0.00           H  
ATOM    197  N   CYS A  16       2.664   3.037  -6.692  1.00  0.00           N  
ATOM    198  CA  CYS A  16       1.241   2.844  -6.929  1.00  0.00           C  
ATOM    199  C   CYS A  16       0.671   3.868  -7.915  1.00  0.00           C  
ATOM    200  O   CYS A  16       1.279   4.912  -8.171  1.00  0.00           O  
ATOM    201  CB  CYS A  16       0.519   2.867  -5.594  1.00  0.00           C  
ATOM    202  SG  CYS A  16       0.970   1.459  -4.569  1.00  0.00           S  
ATOM    203  H   CYS A  16       2.947   3.527  -5.856  1.00  0.00           H  
ATOM    204  HA  CYS A  16       1.098   1.856  -7.367  1.00  0.00           H  
ATOM    205  HB2 CYS A  16       0.753   3.797  -5.076  1.00  0.00           H  
ATOM    206  HB3 CYS A  16      -0.555   2.817  -5.776  1.00  0.00           H  
ATOM    207  N   VAL A  17      -0.499   3.588  -8.497  1.00  0.00           N  
ATOM    208  CA  VAL A  17      -1.100   4.438  -9.537  1.00  0.00           C  
ATOM    209  C   VAL A  17      -1.466   5.803  -8.950  1.00  0.00           C  
ATOM    210  O   VAL A  17      -2.262   5.894  -8.015  1.00  0.00           O  
ATOM    211  CB  VAL A  17      -2.336   3.788 -10.190  1.00  0.00           C  
ATOM    212  CG1 VAL A  17      -2.767   4.590 -11.424  1.00  0.00           C  
ATOM    213  CG2 VAL A  17      -2.091   2.345 -10.637  1.00  0.00           C  
ATOM    214  H   VAL A  17      -1.034   2.796  -8.171  1.00  0.00           H  
ATOM    215  HA  VAL A  17      -0.362   4.584 -10.326  1.00  0.00           H  
ATOM    216  HB  VAL A  17      -3.152   3.767  -9.468  1.00  0.00           H  
ATOM    217 HG11 VAL A  17      -2.992   5.623 -11.159  1.00  0.00           H  
ATOM    218 HG12 VAL A  17      -1.983   4.576 -12.182  1.00  0.00           H  
ATOM    219 HG13 VAL A  17      -3.672   4.157 -11.849  1.00  0.00           H  
ATOM    220 HG21 VAL A  17      -1.126   2.251 -11.135  1.00  0.00           H  
ATOM    221 HG22 VAL A  17      -2.878   2.023 -11.320  1.00  0.00           H  
ATOM    222 HG23 VAL A  17      -2.146   1.698  -9.761  1.00  0.00           H  
ATOM    223  N   ALA A  18      -0.883   6.871  -9.502  1.00  0.00           N  
ATOM    224  CA  ALA A  18      -1.159   8.239  -9.066  1.00  0.00           C  
ATOM    225  C   ALA A  18      -2.657   8.556  -9.176  1.00  0.00           C  
ATOM    226  O   ALA A  18      -3.299   8.162 -10.149  1.00  0.00           O  
ATOM    227  CB  ALA A  18      -0.350   9.219  -9.921  1.00  0.00           C  
ATOM    228  H   ALA A  18      -0.313   6.746 -10.326  1.00  0.00           H  
ATOM    229  HA  ALA A  18      -0.854   8.343  -8.024  1.00  0.00           H  
ATOM    230  HB1 ALA A  18       0.711   8.970  -9.901  1.00  0.00           H  
ATOM    231  HB2 ALA A  18      -0.484  10.233  -9.545  1.00  0.00           H  
ATOM    232  HB3 ALA A  18      -0.697   9.183 -10.954  1.00  0.00           H  
ATOM    233  N   ASN A  19      -3.207   9.263  -8.183  1.00  0.00           N  
ATOM    234  CA  ASN A  19      -4.612   9.703  -8.128  1.00  0.00           C  
ATOM    235  C   ASN A  19      -5.669   8.586  -8.236  1.00  0.00           C  
ATOM    236  O   ASN A  19      -6.859   8.874  -8.275  1.00  0.00           O  
ATOM    237  CB  ASN A  19      -4.830  10.819  -9.165  1.00  0.00           C  
ATOM    238  CG  ASN A  19      -3.831  11.944  -9.000  1.00  0.00           C  
ATOM    239  ND2 ASN A  19      -3.134  12.322 -10.046  1.00  0.00           N  
ATOM    240  OD1 ASN A  19      -3.621  12.456  -7.916  1.00  0.00           O  
ATOM    241  H   ASN A  19      -2.607   9.584  -7.436  1.00  0.00           H  
ATOM    242  HA  ASN A  19      -4.770  10.150  -7.147  1.00  0.00           H  
ATOM    243  HB2 ASN A  19      -5.828  11.238  -9.045  1.00  0.00           H  
ATOM    244  HB3 ASN A  19      -4.761  10.405 -10.171  1.00  0.00           H  
ATOM    245 HD21 ASN A  19      -2.528  13.118  -9.906  1.00  0.00           H  
ATOM    246 HD22 ASN A  19      -3.338  11.944 -10.960  1.00  0.00           H  
ATOM    247  N   THR A  20      -5.250   7.320  -8.273  1.00  0.00           N  
ATOM    248  CA  THR A  20      -6.132   6.159  -8.417  1.00  0.00           C  
ATOM    249  C   THR A  20      -5.982   5.254  -7.208  1.00  0.00           C  
ATOM    250  O   THR A  20      -6.967   4.973  -6.536  1.00  0.00           O  
ATOM    251  CB  THR A  20      -5.812   5.389  -9.702  1.00  0.00           C  
ATOM    252  CG2 THR A  20      -6.743   4.199  -9.935  1.00  0.00           C  
ATOM    253  OG1 THR A  20      -5.894   6.225 -10.828  1.00  0.00           O  
ATOM    254  H   THR A  20      -4.253   7.160  -8.254  1.00  0.00           H  
ATOM    255  HA  THR A  20      -7.173   6.477  -8.466  1.00  0.00           H  
ATOM    256  HB  THR A  20      -4.788   5.022  -9.633  1.00  0.00           H  
ATOM    257  HG1 THR A  20      -5.333   6.990 -10.679  1.00  0.00           H  
ATOM    258 HG21 THR A  20      -6.501   3.736 -10.891  1.00  0.00           H  
ATOM    259 HG22 THR A  20      -6.617   3.461  -9.142  1.00  0.00           H  
ATOM    260 HG23 THR A  20      -7.778   4.541  -9.956  1.00  0.00           H  
ATOM    261  N   SER A  21      -4.756   4.823  -6.899  1.00  0.00           N  
ATOM    262  CA  SER A  21      -4.489   3.981  -5.735  1.00  0.00           C  
ATOM    263  C   SER A  21      -4.646   4.773  -4.442  1.00  0.00           C  
ATOM    264  O   SER A  21      -4.164   5.900  -4.315  1.00  0.00           O  
ATOM    265  CB  SER A  21      -3.087   3.384  -5.795  1.00  0.00           C  
ATOM    266  OG  SER A  21      -2.937   2.570  -6.945  1.00  0.00           O  
ATOM    267  H   SER A  21      -3.962   5.135  -7.439  1.00  0.00           H  
ATOM    268  HA  SER A  21      -5.208   3.162  -5.722  1.00  0.00           H  
ATOM    269  HB2 SER A  21      -2.917   2.781  -4.903  1.00  0.00           H  
ATOM    270  HB3 SER A  21      -2.355   4.191  -5.821  1.00  0.00           H  
ATOM    271  HG  SER A  21      -3.596   1.874  -6.890  1.00  0.00           H  
ATOM    272  N   LEU A  22      -5.293   4.155  -3.463  1.00  0.00           N  
ATOM    273  CA  LEU A  22      -5.465   4.703  -2.126  1.00  0.00           C  
ATOM    274  C   LEU A  22      -4.439   4.100  -1.162  1.00  0.00           C  
ATOM    275  O   LEU A  22      -3.829   3.066  -1.437  1.00  0.00           O  
ATOM    276  CB  LEU A  22      -6.916   4.479  -1.667  1.00  0.00           C  
ATOM    277  CG  LEU A  22      -8.003   4.960  -2.654  1.00  0.00           C  
ATOM    278  CD1 LEU A  22      -9.388   4.725  -2.045  1.00  0.00           C  
ATOM    279  CD2 LEU A  22      -7.893   6.426  -3.106  1.00  0.00           C  
ATOM    280  H   LEU A  22      -5.642   3.224  -3.638  1.00  0.00           H  
ATOM    281  HA  LEU A  22      -5.271   5.775  -2.155  1.00  0.00           H  
ATOM    282  HB2 LEU A  22      -7.055   4.976  -0.706  1.00  0.00           H  
ATOM    283  HB3 LEU A  22      -7.056   3.411  -1.505  1.00  0.00           H  
ATOM    284  HG  LEU A  22      -7.938   4.338  -3.547  1.00  0.00           H  
ATOM    285 HD11 LEU A  22      -9.454   3.706  -1.664  1.00  0.00           H  
ATOM    286 HD12 LEU A  22      -9.579   5.403  -1.213  1.00  0.00           H  
ATOM    287 HD13 LEU A  22     -10.150   4.871  -2.811  1.00  0.00           H  
ATOM    288 HD21 LEU A  22      -7.001   6.915  -2.715  1.00  0.00           H  
ATOM    289 HD22 LEU A  22      -7.803   6.430  -4.193  1.00  0.00           H  
ATOM    290 HD23 LEU A  22      -8.792   6.992  -2.863  1.00  0.00           H  
ATOM    291  N   LYS A  23      -4.242   4.750  -0.010  1.00  0.00           N  
ATOM    292  CA  LYS A  23      -3.451   4.157   1.072  1.00  0.00           C  
ATOM    293  C   LYS A  23      -4.054   2.801   1.451  1.00  0.00           C  
ATOM    294  O   LYS A  23      -5.275   2.681   1.516  1.00  0.00           O  
ATOM    295  CB  LYS A  23      -3.400   5.064   2.305  1.00  0.00           C  
ATOM    296  CG  LYS A  23      -2.697   6.417   2.107  1.00  0.00           C  
ATOM    297  CD  LYS A  23      -2.701   7.151   3.455  1.00  0.00           C  
ATOM    298  CE  LYS A  23      -2.043   8.533   3.457  1.00  0.00           C  
ATOM    299  NZ  LYS A  23      -2.142   9.120   4.823  1.00  0.00           N1+
ATOM    300  H   LYS A  23      -4.767   5.593   0.178  1.00  0.00           H  
ATOM    301  HA  LYS A  23      -2.435   3.979   0.720  1.00  0.00           H  
ATOM    302  HB2 LYS A  23      -4.414   5.228   2.670  1.00  0.00           H  
ATOM    303  HB3 LYS A  23      -2.851   4.515   3.070  1.00  0.00           H  
ATOM    304  HG2 LYS A  23      -1.668   6.248   1.789  1.00  0.00           H  
ATOM    305  HG3 LYS A  23      -3.224   7.010   1.360  1.00  0.00           H  
ATOM    306  HD2 LYS A  23      -2.174   6.528   4.178  1.00  0.00           H  
ATOM    307  HD3 LYS A  23      -3.732   7.253   3.795  1.00  0.00           H  
ATOM    308  HE2 LYS A  23      -0.997   8.424   3.171  1.00  0.00           H  
ATOM    309  HE3 LYS A  23      -2.541   9.174   2.730  1.00  0.00           H  
ATOM    310  HZ1 LYS A  23      -3.100   9.232   5.123  1.00  0.00           H  
ATOM    311  HZ2 LYS A  23      -1.753   8.494   5.514  1.00  0.00           H  
ATOM    312  HZ3 LYS A  23      -1.659  10.003   4.915  1.00  0.00           H  
ATOM    313  N   GLN A  24      -3.187   1.823   1.692  1.00  0.00           N  
ATOM    314  CA  GLN A  24      -3.507   0.420   1.976  1.00  0.00           C  
ATOM    315  C   GLN A  24      -4.083  -0.400   0.817  1.00  0.00           C  
ATOM    316  O   GLN A  24      -4.412  -1.573   1.016  1.00  0.00           O  
ATOM    317  CB  GLN A  24      -4.384   0.277   3.232  1.00  0.00           C  
ATOM    318  CG  GLN A  24      -3.934   1.102   4.437  1.00  0.00           C  
ATOM    319  CD  GLN A  24      -2.463   0.902   4.742  1.00  0.00           C  
ATOM    320  NE2 GLN A  24      -1.782   1.937   5.155  1.00  0.00           N  
ATOM    321  OE1 GLN A  24      -1.888  -0.164   4.588  1.00  0.00           O  
ATOM    322  H   GLN A  24      -2.208   2.040   1.568  1.00  0.00           H  
ATOM    323  HA  GLN A  24      -2.553  -0.059   2.195  1.00  0.00           H  
ATOM    324  HB2 GLN A  24      -4.387  -0.773   3.526  1.00  0.00           H  
ATOM    325  HB3 GLN A  24      -5.408   0.557   2.987  1.00  0.00           H  
ATOM    326  HG2 GLN A  24      -4.135   2.157   4.251  1.00  0.00           H  
ATOM    327  HG3 GLN A  24      -4.515   0.800   5.309  1.00  0.00           H  
ATOM    328 HE21 GLN A  24      -2.280   2.803   5.301  1.00  0.00           H  
ATOM    329 HE22 GLN A  24      -0.812   1.778   5.387  1.00  0.00           H  
ATOM    330  N   ASP A  25      -4.169   0.153  -0.395  1.00  0.00           N  
ATOM    331  CA  ASP A  25      -4.487  -0.665  -1.563  1.00  0.00           C  
ATOM    332  C   ASP A  25      -3.403  -1.734  -1.765  1.00  0.00           C  
ATOM    333  O   ASP A  25      -2.210  -1.485  -1.587  1.00  0.00           O  
ATOM    334  CB  ASP A  25      -4.667   0.195  -2.824  1.00  0.00           C  
ATOM    335  CG  ASP A  25      -6.080   0.770  -3.011  1.00  0.00           C  
ATOM    336  OD1 ASP A  25      -7.031   0.436  -2.268  1.00  0.00           O  
ATOM    337  OD2 ASP A  25      -6.273   1.542  -3.978  1.00  0.00           O1-
ATOM    338  H   ASP A  25      -3.933   1.126  -0.531  1.00  0.00           H  
ATOM    339  HA  ASP A  25      -5.423  -1.191  -1.375  1.00  0.00           H  
ATOM    340  HB2 ASP A  25      -3.930   0.998  -2.836  1.00  0.00           H  
ATOM    341  HB3 ASP A  25      -4.450  -0.422  -3.695  1.00  0.00           H  
ATOM    342  N   ALA A  26      -3.823  -2.936  -2.141  1.00  0.00           N  
ATOM    343  CA  ALA A  26      -2.939  -4.007  -2.558  1.00  0.00           C  
ATOM    344  C   ALA A  26      -2.190  -3.614  -3.835  1.00  0.00           C  
ATOM    345  O   ALA A  26      -2.747  -2.994  -4.746  1.00  0.00           O  
ATOM    346  CB  ALA A  26      -3.755  -5.287  -2.765  1.00  0.00           C  
ATOM    347  H   ALA A  26      -4.805  -3.044  -2.349  1.00  0.00           H  
ATOM    348  HA  ALA A  26      -2.211  -4.182  -1.765  1.00  0.00           H  
ATOM    349  HB1 ALA A  26      -4.455  -5.149  -3.589  1.00  0.00           H  
ATOM    350  HB2 ALA A  26      -4.302  -5.531  -1.854  1.00  0.00           H  
ATOM    351  HB3 ALA A  26      -3.084  -6.111  -3.010  1.00  0.00           H  
ATOM    352  N   CYS A  27      -0.933  -4.022  -3.906  1.00  0.00           N  
ATOM    353  CA  CYS A  27      -0.073  -3.843  -5.062  1.00  0.00           C  
ATOM    354  C   CYS A  27       0.894  -5.028  -5.184  1.00  0.00           C  
ATOM    355  O   CYS A  27       1.043  -5.826  -4.257  1.00  0.00           O  
ATOM    356  CB  CYS A  27       0.643  -2.501  -4.909  1.00  0.00           C  
ATOM    357  SG  CYS A  27       1.869  -2.452  -3.595  1.00  0.00           S  
ATOM    358  H   CYS A  27      -0.538  -4.516  -3.119  1.00  0.00           H  
ATOM    359  HA  CYS A  27      -0.675  -3.805  -5.970  1.00  0.00           H  
ATOM    360  HB2 CYS A  27      -0.106  -1.735  -4.708  1.00  0.00           H  
ATOM    361  HB3 CYS A  27       1.141  -2.259  -5.848  1.00  0.00           H  
ATOM    362  N   THR A  28       1.555  -5.150  -6.325  1.00  0.00           N  
ATOM    363  CA  THR A  28       2.645  -6.100  -6.545  1.00  0.00           C  
ATOM    364  C   THR A  28       3.952  -5.321  -6.545  1.00  0.00           C  
ATOM    365  O   THR A  28       4.186  -4.507  -7.433  1.00  0.00           O  
ATOM    366  CB  THR A  28       2.437  -6.871  -7.853  1.00  0.00           C  
ATOM    367  CG2 THR A  28       3.461  -7.988  -8.022  1.00  0.00           C  
ATOM    368  OG1 THR A  28       1.162  -7.475  -7.854  1.00  0.00           O  
ATOM    369  H   THR A  28       1.364  -4.485  -7.061  1.00  0.00           H  
ATOM    370  HA  THR A  28       2.681  -6.826  -5.732  1.00  0.00           H  
ATOM    371  HB  THR A  28       2.503  -6.188  -8.701  1.00  0.00           H  
ATOM    372  HG1 THR A  28       1.119  -8.052  -7.089  1.00  0.00           H  
ATOM    373 HG21 THR A  28       3.423  -8.670  -7.172  1.00  0.00           H  
ATOM    374 HG22 THR A  28       4.463  -7.564  -8.096  1.00  0.00           H  
ATOM    375 HG23 THR A  28       3.251  -8.541  -8.938  1.00  0.00           H  
ATOM    376  N   ALA A  29       4.794  -5.527  -5.537  1.00  0.00           N  
ATOM    377  CA  ALA A  29       6.069  -4.827  -5.429  1.00  0.00           C  
ATOM    378  C   ALA A  29       7.002  -5.192  -6.596  1.00  0.00           C  
ATOM    379  O   ALA A  29       6.813  -6.207  -7.266  1.00  0.00           O  
ATOM    380  CB  ALA A  29       6.665  -5.130  -4.053  1.00  0.00           C  
ATOM    381  H   ALA A  29       4.599  -6.273  -4.885  1.00  0.00           H  
ATOM    382  HA  ALA A  29       5.889  -3.754  -5.489  1.00  0.00           H  
ATOM    383  HB1 ALA A  29       6.752  -6.208  -3.923  1.00  0.00           H  
ATOM    384  HB2 ALA A  29       7.646  -4.664  -3.956  1.00  0.00           H  
ATOM    385  HB3 ALA A  29       6.003  -4.731  -3.284  1.00  0.00           H  
ATOM    386  N   SER A  30       8.035  -4.379  -6.828  1.00  0.00           N  
ATOM    387  CA  SER A  30       8.983  -4.558  -7.944  1.00  0.00           C  
ATOM    388  C   SER A  30       9.664  -5.940  -7.970  1.00  0.00           C  
ATOM    389  O   SER A  30      10.041  -6.442  -9.021  1.00  0.00           O  
ATOM    390  CB  SER A  30      10.040  -3.452  -7.872  1.00  0.00           C  
ATOM    391  OG  SER A  30      10.631  -3.260  -9.135  1.00  0.00           O  
ATOM    392  H   SER A  30       8.081  -3.521  -6.296  1.00  0.00           H  
ATOM    393  HA  SER A  30       8.439  -4.450  -8.882  1.00  0.00           H  
ATOM    394  HB2 SER A  30      10.800  -3.706  -7.134  1.00  0.00           H  
ATOM    395  HB3 SER A  30       9.555  -2.522  -7.576  1.00  0.00           H  
ATOM    396  HG  SER A  30      11.336  -2.613  -9.061  1.00  0.00           H  
ATOM    397  N   ASN A  31       9.749  -6.608  -6.816  1.00  0.00           N  
ATOM    398  CA  ASN A  31      10.261  -7.974  -6.671  1.00  0.00           C  
ATOM    399  C   ASN A  31       9.207  -9.081  -6.920  1.00  0.00           C  
ATOM    400  O   ASN A  31       9.446 -10.237  -6.578  1.00  0.00           O  
ATOM    401  CB  ASN A  31      10.919  -8.089  -5.283  1.00  0.00           C  
ATOM    402  CG  ASN A  31       9.938  -7.954  -4.132  1.00  0.00           C  
ATOM    403  ND2 ASN A  31      10.404  -8.084  -2.913  1.00  0.00           N  
ATOM    404  OD1 ASN A  31       8.755  -7.704  -4.294  1.00  0.00           O  
ATOM    405  H   ASN A  31       9.329  -6.186  -6.001  1.00  0.00           H  
ATOM    406  HA  ASN A  31      11.036  -8.126  -7.421  1.00  0.00           H  
ATOM    407  HB2 ASN A  31      11.407  -9.060  -5.206  1.00  0.00           H  
ATOM    408  HB3 ASN A  31      11.687  -7.321  -5.183  1.00  0.00           H  
ATOM    409 HD21 ASN A  31      11.380  -8.301  -2.769  1.00  0.00           H  
ATOM    410 HD22 ASN A  31       9.733  -8.026  -2.160  1.00  0.00           H  
ATOM    411  N   GLY A  32       8.026  -8.743  -7.445  1.00  0.00           N  
ATOM    412  CA  GLY A  32       6.926  -9.678  -7.713  1.00  0.00           C  
ATOM    413  C   GLY A  32       6.125 -10.110  -6.479  1.00  0.00           C  
ATOM    414  O   GLY A  32       5.167 -10.870  -6.608  1.00  0.00           O  
ATOM    415  H   GLY A  32       7.863  -7.769  -7.658  1.00  0.00           H  
ATOM    416  HA2 GLY A  32       7.330 -10.577  -8.179  1.00  0.00           H  
ATOM    417  HA3 GLY A  32       6.236  -9.212  -8.416  1.00  0.00           H  
ATOM    418  N   GLN A  33       6.481  -9.639  -5.282  1.00  0.00           N  
ATOM    419  CA  GLN A  33       5.782  -9.994  -4.046  1.00  0.00           C  
ATOM    420  C   GLN A  33       4.495  -9.182  -3.875  1.00  0.00           C  
ATOM    421  O   GLN A  33       4.400  -8.029  -4.298  1.00  0.00           O  
ATOM    422  CB  GLN A  33       6.701  -9.790  -2.835  1.00  0.00           C  
ATOM    423  CG  GLN A  33       7.903 -10.753  -2.802  1.00  0.00           C  
ATOM    424  CD  GLN A  33       7.645 -11.975  -1.929  1.00  0.00           C  
ATOM    425  NE2 GLN A  33       7.795 -13.177  -2.439  1.00  0.00           N  
ATOM    426  OE1 GLN A  33       7.313 -11.862  -0.762  1.00  0.00           O  
ATOM    427  H   GLN A  33       7.251  -8.988  -5.229  1.00  0.00           H  
ATOM    428  HA  GLN A  33       5.507 -11.048  -4.089  1.00  0.00           H  
ATOM    429  HB2 GLN A  33       7.061  -8.761  -2.844  1.00  0.00           H  
ATOM    430  HB3 GLN A  33       6.120  -9.903  -1.920  1.00  0.00           H  
ATOM    431  HG2 GLN A  33       8.186 -11.058  -3.810  1.00  0.00           H  
ATOM    432  HG3 GLN A  33       8.754 -10.231  -2.367  1.00  0.00           H  
ATOM    433 HE21 GLN A  33       7.646 -13.951  -1.807  1.00  0.00           H  
ATOM    434 HE22 GLN A  33       8.094 -13.302  -3.396  1.00  0.00           H  
ATOM    435  N   ALA A  34       3.517  -9.760  -3.178  1.00  0.00           N  
ATOM    436  CA  ALA A  34       2.358  -9.008  -2.717  1.00  0.00           C  
ATOM    437  C   ALA A  34       2.790  -7.914  -1.725  1.00  0.00           C  
ATOM    438  O   ALA A  34       3.646  -8.124  -0.860  1.00  0.00           O  
ATOM    439  CB  ALA A  34       1.333  -9.972  -2.111  1.00  0.00           C  
ATOM    440  H   ALA A  34       3.654 -10.696  -2.822  1.00  0.00           H  
ATOM    441  HA  ALA A  34       1.898  -8.521  -3.577  1.00  0.00           H  
ATOM    442  HB1 ALA A  34       0.452  -9.415  -1.794  1.00  0.00           H  
ATOM    443  HB2 ALA A  34       1.763 -10.473  -1.243  1.00  0.00           H  
ATOM    444  HB3 ALA A  34       1.038 -10.715  -2.851  1.00  0.00           H  
ATOM    445  N   GLY A  35       2.203  -6.734  -1.868  1.00  0.00           N  
ATOM    446  CA  GLY A  35       2.522  -5.559  -1.076  1.00  0.00           C  
ATOM    447  C   GLY A  35       1.338  -4.618  -0.919  1.00  0.00           C  
ATOM    448  O   GLY A  35       0.214  -4.921  -1.335  1.00  0.00           O  
ATOM    449  H   GLY A  35       1.540  -6.606  -2.619  1.00  0.00           H  
ATOM    450  HA2 GLY A  35       3.325  -5.018  -1.577  1.00  0.00           H  
ATOM    451  HA3 GLY A  35       2.857  -5.850  -0.080  1.00  0.00           H  
ATOM    452  N   ARG A  36       1.604  -3.454  -0.322  1.00  0.00           N  
ATOM    453  CA  ARG A  36       0.620  -2.376  -0.180  1.00  0.00           C  
ATOM    454  C   ARG A  36       1.144  -1.012  -0.579  1.00  0.00           C  
ATOM    455  O   ARG A  36       2.325  -0.705  -0.429  1.00  0.00           O  
ATOM    456  CB  ARG A  36       0.038  -2.305   1.235  1.00  0.00           C  
ATOM    457  CG  ARG A  36      -0.778  -3.558   1.548  1.00  0.00           C  
ATOM    458  CD  ARG A  36      -1.801  -3.232   2.624  1.00  0.00           C  
ATOM    459  NE  ARG A  36      -2.692  -4.373   2.850  1.00  0.00           N  
ATOM    460  CZ  ARG A  36      -3.601  -4.406   3.799  1.00  0.00           C  
ATOM    461  NH1 ARG A  36      -3.841  -3.391   4.565  1.00  0.00           N1+
ATOM    462  NH2 ARG A  36      -4.272  -5.490   4.046  1.00  0.00           N  
ATOM    463  H   ARG A  36       2.558  -3.277  -0.042  1.00  0.00           H  
ATOM    464  HA  ARG A  36      -0.200  -2.584  -0.866  1.00  0.00           H  
ATOM    465  HB2 ARG A  36       0.824  -2.162   1.976  1.00  0.00           H  
ATOM    466  HB3 ARG A  36      -0.620  -1.438   1.282  1.00  0.00           H  
ATOM    467  HG2 ARG A  36      -0.119  -4.361   1.878  1.00  0.00           H  
ATOM    468  HG3 ARG A  36      -1.317  -3.875   0.655  1.00  0.00           H  
ATOM    469  HD2 ARG A  36      -1.278  -2.976   3.545  1.00  0.00           H  
ATOM    470  HD3 ARG A  36      -2.395  -2.373   2.311  1.00  0.00           H  
ATOM    471  HE  ARG A  36      -2.523  -5.212   2.314  1.00  0.00           H  
ATOM    472 HH11 ARG A  36      -3.254  -2.569   4.560  1.00  0.00           H  
ATOM    473 HH12 ARG A  36      -4.310  -3.592   5.436  1.00  0.00           H  
ATOM    474 HH21 ARG A  36      -3.949  -6.375   3.681  1.00  0.00           H  
ATOM    475 HH22 ARG A  36      -4.685  -5.477   4.968  1.00  0.00           H  
ATOM    476  N   CYS A  37       0.203  -0.194  -1.029  1.00  0.00           N  
ATOM    477  CA  CYS A  37       0.364   1.220  -1.295  1.00  0.00           C  
ATOM    478  C   CYS A  37       0.424   1.999   0.017  1.00  0.00           C  
ATOM    479  O   CYS A  37      -0.596   2.214   0.674  1.00  0.00           O  
ATOM    480  CB  CYS A  37      -0.796   1.682  -2.180  1.00  0.00           C  
ATOM    481  SG  CYS A  37      -0.807   0.882  -3.796  1.00  0.00           S  
ATOM    482  H   CYS A  37      -0.720  -0.584  -1.158  1.00  0.00           H  
ATOM    483  HA  CYS A  37       1.296   1.373  -1.838  1.00  0.00           H  
ATOM    484  HB2 CYS A  37      -1.739   1.466  -1.678  1.00  0.00           H  
ATOM    485  HB3 CYS A  37      -0.726   2.760  -2.328  1.00  0.00           H  
ATOM    486  N   VAL A  38       1.617   2.446   0.389  1.00  0.00           N  
ATOM    487  CA  VAL A  38       1.866   3.199   1.622  1.00  0.00           C  
ATOM    488  C   VAL A  38       2.531   4.542   1.316  1.00  0.00           C  
ATOM    489  O   VAL A  38       3.177   4.697   0.278  1.00  0.00           O  
ATOM    490  CB  VAL A  38       2.666   2.370   2.643  1.00  0.00           C  
ATOM    491  CG1 VAL A  38       1.864   1.137   3.072  1.00  0.00           C  
ATOM    492  CG2 VAL A  38       4.030   1.919   2.119  1.00  0.00           C  
ATOM    493  H   VAL A  38       2.411   2.230  -0.197  1.00  0.00           H  
ATOM    494  HA  VAL A  38       0.905   3.416   2.088  1.00  0.00           H  
ATOM    495  HB  VAL A  38       2.835   2.976   3.534  1.00  0.00           H  
ATOM    496 HG11 VAL A  38       0.858   1.428   3.373  1.00  0.00           H  
ATOM    497 HG12 VAL A  38       2.357   0.660   3.920  1.00  0.00           H  
ATOM    498 HG13 VAL A  38       1.797   0.420   2.253  1.00  0.00           H  
ATOM    499 HG21 VAL A  38       4.652   2.784   1.889  1.00  0.00           H  
ATOM    500 HG22 VAL A  38       4.523   1.320   2.885  1.00  0.00           H  
ATOM    501 HG23 VAL A  38       3.915   1.310   1.222  1.00  0.00           H  
ATOM    502  N   PRO A  39       2.339   5.559   2.169  1.00  0.00           N  
ATOM    503  CA  PRO A  39       2.980   6.850   1.968  1.00  0.00           C  
ATOM    504  C   PRO A  39       4.476   6.750   2.333  1.00  0.00           C  
ATOM    505  O   PRO A  39       4.817   6.490   3.482  1.00  0.00           O  
ATOM    506  CB  PRO A  39       2.134   7.803   2.822  1.00  0.00           C  
ATOM    507  CG  PRO A  39       1.653   6.941   3.988  1.00  0.00           C  
ATOM    508  CD  PRO A  39       1.460   5.576   3.334  1.00  0.00           C  
ATOM    509  HA  PRO A  39       2.898   7.154   0.925  1.00  0.00           H  
ATOM    510  HB2 PRO A  39       2.678   8.687   3.156  1.00  0.00           H  
ATOM    511  HB3 PRO A  39       1.268   8.119   2.240  1.00  0.00           H  
ATOM    512  HG2 PRO A  39       2.433   6.876   4.747  1.00  0.00           H  
ATOM    513  HG3 PRO A  39       0.728   7.318   4.423  1.00  0.00           H  
ATOM    514  HD2 PRO A  39       1.714   4.790   4.045  1.00  0.00           H  
ATOM    515  HD3 PRO A  39       0.424   5.471   3.011  1.00  0.00           H  
ATOM    516  N   GLY A  40       5.367   6.961   1.357  1.00  0.00           N  
ATOM    517  CA  GLY A  40       6.826   6.817   1.522  1.00  0.00           C  
ATOM    518  C   GLY A  40       7.333   5.377   1.336  1.00  0.00           C  
ATOM    519  O   GLY A  40       6.549   4.487   1.022  1.00  0.00           O  
ATOM    520  H   GLY A  40       5.021   7.118   0.421  1.00  0.00           H  
ATOM    521  HA2 GLY A  40       7.120   7.169   2.511  1.00  0.00           H  
ATOM    522  HA3 GLY A  40       7.330   7.449   0.791  1.00  0.00           H  
ATOM    523  N   GLY A  41       8.645   5.151   1.443  1.00  0.00           N  
ATOM    524  CA  GLY A  41       9.302   3.851   1.212  1.00  0.00           C  
ATOM    525  C   GLY A  41      10.099   3.762  -0.095  1.00  0.00           C  
ATOM    526  O   GLY A  41      11.256   3.366  -0.059  1.00  0.00           O  
ATOM    527  H   GLY A  41       9.243   5.917   1.720  1.00  0.00           H  
ATOM    528  HA2 GLY A  41       9.992   3.652   2.033  1.00  0.00           H  
ATOM    529  HA3 GLY A  41       8.560   3.053   1.204  1.00  0.00           H  
ATOM    530  N   ASN A  42       9.525   4.202  -1.217  1.00  0.00           N  
ATOM    531  CA  ASN A  42      10.201   4.303  -2.514  1.00  0.00           C  
ATOM    532  C   ASN A  42      10.161   5.752  -3.021  1.00  0.00           C  
ATOM    533  O   ASN A  42       9.315   6.555  -2.610  1.00  0.00           O  
ATOM    534  CB  ASN A  42       9.562   3.336  -3.529  1.00  0.00           C  
ATOM    535  CG  ASN A  42       9.622   1.880  -3.100  1.00  0.00           C  
ATOM    536  ND2 ASN A  42       8.585   1.122  -3.360  1.00  0.00           N  
ATOM    537  OD1 ASN A  42      10.573   1.402  -2.516  1.00  0.00           O  
ATOM    538  H   ASN A  42       8.581   4.559  -1.177  1.00  0.00           H  
ATOM    539  HA  ASN A  42      11.248   4.022  -2.400  1.00  0.00           H  
ATOM    540  HB2 ASN A  42       8.523   3.622  -3.692  1.00  0.00           H  
ATOM    541  HB3 ASN A  42      10.083   3.410  -4.483  1.00  0.00           H  
ATOM    542 HD21 ASN A  42       8.659   0.145  -3.113  1.00  0.00           H  
ATOM    543 HD22 ASN A  42       7.861   1.455  -3.980  1.00  0.00           H  
ATOM    544  N   ASN A  43      11.056   6.099  -3.946  1.00  0.00           N  
ATOM    545  CA  ASN A  43      11.077   7.429  -4.548  1.00  0.00           C  
ATOM    546  C   ASN A  43      10.001   7.565  -5.641  1.00  0.00           C  
ATOM    547  O   ASN A  43      10.277   7.449  -6.831  1.00  0.00           O  
ATOM    548  CB  ASN A  43      12.490   7.766  -5.044  1.00  0.00           C  
ATOM    549  CG  ASN A  43      12.587   9.219  -5.483  1.00  0.00           C  
ATOM    550  ND2 ASN A  43      13.703   9.608  -6.052  1.00  0.00           N  
ATOM    551  OD1 ASN A  43      11.683  10.024  -5.299  1.00  0.00           O  
ATOM    552  H   ASN A  43      11.705   5.404  -4.287  1.00  0.00           H  
ATOM    553  HA  ASN A  43      10.835   8.155  -3.772  1.00  0.00           H  
ATOM    554  HB2 ASN A  43      12.751   7.122  -5.884  1.00  0.00           H  
ATOM    555  HB3 ASN A  43      13.210   7.606  -4.241  1.00  0.00           H  
ATOM    556 HD21 ASN A  43      14.445   8.947  -6.228  1.00  0.00           H  
ATOM    557 HD22 ASN A  43      13.752  10.575  -6.340  1.00  0.00           H  
ATOM    558  N   CYS A  44       8.760   7.811  -5.220  1.00  0.00           N  
ATOM    559  CA  CYS A  44       7.602   7.901  -6.111  1.00  0.00           C  
ATOM    560  C   CYS A  44       7.097   9.335  -6.356  1.00  0.00           C  
ATOM    561  O   CYS A  44       5.970   9.515  -6.824  1.00  0.00           O  
ATOM    562  CB  CYS A  44       6.522   6.948  -5.595  1.00  0.00           C  
ATOM    563  SG  CYS A  44       7.024   5.218  -5.608  1.00  0.00           S  
ATOM    564  H   CYS A  44       8.600   7.749  -4.224  1.00  0.00           H  
ATOM    565  HA  CYS A  44       7.897   7.536  -7.095  1.00  0.00           H  
ATOM    566  HB2 CYS A  44       5.654   7.020  -6.252  1.00  0.00           H  
ATOM    567  HB3 CYS A  44       6.232   7.231  -4.583  1.00  0.00           H  
ATOM    568  N   GLY A  45       7.897  10.360  -6.028  1.00  0.00           N  
ATOM    569  CA  GLY A  45       7.601  11.765  -6.348  1.00  0.00           C  
ATOM    570  C   GLY A  45       6.273  12.293  -5.784  1.00  0.00           C  
ATOM    571  O   GLY A  45       5.586  13.058  -6.450  1.00  0.00           O  
ATOM    572  H   GLY A  45       8.827  10.141  -5.699  1.00  0.00           H  
ATOM    573  HA2 GLY A  45       7.580  11.887  -7.431  1.00  0.00           H  
ATOM    574  HA3 GLY A  45       8.403  12.389  -5.954  1.00  0.00           H  
ATOM    575  N   GLY A  46       5.868  11.839  -4.592  1.00  0.00           N  
ATOM    576  CA  GLY A  46       4.597  12.212  -3.949  1.00  0.00           C  
ATOM    577  C   GLY A  46       3.452  11.215  -4.159  1.00  0.00           C  
ATOM    578  O   GLY A  46       2.410  11.322  -3.512  1.00  0.00           O  
ATOM    579  H   GLY A  46       6.483  11.208  -4.099  1.00  0.00           H  
ATOM    580  HA2 GLY A  46       4.762  12.309  -2.876  1.00  0.00           H  
ATOM    581  HA3 GLY A  46       4.267  13.182  -4.324  1.00  0.00           H  
ATOM    582  N   ARG A  47       3.642  10.203  -5.011  1.00  0.00           N  
ATOM    583  CA  ARG A  47       2.729   9.056  -5.106  1.00  0.00           C  
ATOM    584  C   ARG A  47       2.976   8.089  -3.945  1.00  0.00           C  
ATOM    585  O   ARG A  47       4.027   8.111  -3.307  1.00  0.00           O  
ATOM    586  CB  ARG A  47       2.892   8.343  -6.455  1.00  0.00           C  
ATOM    587  CG  ARG A  47       2.758   9.258  -7.681  1.00  0.00           C  
ATOM    588  CD  ARG A  47       3.359   8.597  -8.927  1.00  0.00           C  
ATOM    589  NE  ARG A  47       2.709   7.316  -9.283  1.00  0.00           N  
ATOM    590  CZ  ARG A  47       3.022   6.566 -10.325  1.00  0.00           C  
ATOM    591  NH1 ARG A  47       4.006   6.864 -11.121  1.00  0.00           N1+
ATOM    592  NH2 ARG A  47       2.363   5.477 -10.581  1.00  0.00           N  
ATOM    593  H   ARG A  47       4.513  10.171  -5.520  1.00  0.00           H  
ATOM    594  HA  ARG A  47       1.706   9.422  -5.017  1.00  0.00           H  
ATOM    595  HB2 ARG A  47       2.156   7.543  -6.529  1.00  0.00           H  
ATOM    596  HB3 ARG A  47       3.880   7.883  -6.475  1.00  0.00           H  
ATOM    597  HG2 ARG A  47       1.707   9.495  -7.842  1.00  0.00           H  
ATOM    598  HG3 ARG A  47       3.297  10.193  -7.526  1.00  0.00           H  
ATOM    599  HD2 ARG A  47       3.265   9.296  -9.758  1.00  0.00           H  
ATOM    600  HD3 ARG A  47       4.421   8.430  -8.746  1.00  0.00           H  
ATOM    601  HE  ARG A  47       2.014   6.940  -8.655  1.00  0.00           H  
ATOM    602 HH11 ARG A  47       4.243   6.276 -11.908  1.00  0.00           H  
ATOM    603 HH12 ARG A  47       4.563   7.682 -10.922  1.00  0.00           H  
ATOM    604 HH21 ARG A  47       1.817   5.097  -9.821  1.00  0.00           H  
ATOM    605 HH22 ARG A  47       2.663   4.868 -11.329  1.00  0.00           H  
ATOM    606  N   LEU A  48       2.014   7.202  -3.707  1.00  0.00           N  
ATOM    607  CA  LEU A  48       2.189   6.091  -2.772  1.00  0.00           C  
ATOM    608  C   LEU A  48       3.221   5.101  -3.321  1.00  0.00           C  
ATOM    609  O   LEU A  48       3.234   4.807  -4.521  1.00  0.00           O  
ATOM    610  CB  LEU A  48       0.843   5.398  -2.507  1.00  0.00           C  
ATOM    611  CG  LEU A  48      -0.244   6.309  -1.920  1.00  0.00           C  
ATOM    612  CD1 LEU A  48      -1.574   5.566  -1.914  1.00  0.00           C  
ATOM    613  CD2 LEU A  48       0.077   6.745  -0.492  1.00  0.00           C  
ATOM    614  H   LEU A  48       1.186   7.222  -4.286  1.00  0.00           H  
ATOM    615  HA  LEU A  48       2.579   6.479  -1.831  1.00  0.00           H  
ATOM    616  HB2 LEU A  48       0.470   5.005  -3.452  1.00  0.00           H  
ATOM    617  HB3 LEU A  48       1.007   4.557  -1.833  1.00  0.00           H  
ATOM    618  HG  LEU A  48      -0.360   7.195  -2.544  1.00  0.00           H  
ATOM    619 HD11 LEU A  48      -2.357   6.229  -1.546  1.00  0.00           H  
ATOM    620 HD12 LEU A  48      -1.836   5.259  -2.926  1.00  0.00           H  
ATOM    621 HD13 LEU A  48      -1.507   4.684  -1.277  1.00  0.00           H  
ATOM    622 HD21 LEU A  48       0.187   5.870   0.148  1.00  0.00           H  
ATOM    623 HD22 LEU A  48       1.000   7.325  -0.483  1.00  0.00           H  
ATOM    624 HD23 LEU A  48      -0.727   7.379  -0.118  1.00  0.00           H  
ATOM    625  N   SER A  49       4.042   4.559  -2.434  1.00  0.00           N  
ATOM    626  CA  SER A  49       4.998   3.507  -2.766  1.00  0.00           C  
ATOM    627  C   SER A  49       4.326   2.155  -2.642  1.00  0.00           C  
ATOM    628  O   SER A  49       3.581   1.917  -1.692  1.00  0.00           O  
ATOM    629  CB  SER A  49       6.194   3.521  -1.829  1.00  0.00           C  
ATOM    630  OG  SER A  49       6.678   4.830  -1.657  1.00  0.00           O  
ATOM    631  H   SER A  49       3.933   4.789  -1.457  1.00  0.00           H  
ATOM    632  HA  SER A  49       5.364   3.644  -3.783  1.00  0.00           H  
ATOM    633  HB2 SER A  49       6.979   2.877  -2.227  1.00  0.00           H  
ATOM    634  HB3 SER A  49       5.886   3.122  -0.862  1.00  0.00           H  
ATOM    635  HG  SER A  49       6.530   5.003  -0.725  1.00  0.00           H  
ATOM    636  N   CYS A  50       4.622   1.259  -3.574  1.00  0.00           N  
ATOM    637  CA  CYS A  50       4.272  -0.141  -3.439  1.00  0.00           C  
ATOM    638  C   CYS A  50       5.394  -0.877  -2.709  1.00  0.00           C  
ATOM    639  O   CYS A  50       6.480  -1.078  -3.255  1.00  0.00           O  
ATOM    640  CB  CYS A  50       4.012  -0.747  -4.813  1.00  0.00           C  
ATOM    641  SG  CYS A  50       3.570  -2.489  -4.673  1.00  0.00           S  
ATOM    642  H   CYS A  50       5.303   1.500  -4.279  1.00  0.00           H  
ATOM    643  HA  CYS A  50       3.357  -0.229  -2.852  1.00  0.00           H  
ATOM    644  HB2 CYS A  50       4.916  -0.662  -5.416  1.00  0.00           H  
ATOM    645  HB3 CYS A  50       3.205  -0.212  -5.312  1.00  0.00           H  
ATOM    646  N   VAL A  51       5.134  -1.276  -1.466  1.00  0.00           N  
ATOM    647  CA  VAL A  51       6.124  -1.954  -0.626  1.00  0.00           C  
ATOM    648  C   VAL A  51       5.650  -3.366  -0.322  1.00  0.00           C  
ATOM    649  O   VAL A  51       4.500  -3.573   0.062  1.00  0.00           O  
ATOM    650  CB  VAL A  51       6.440  -1.123   0.630  1.00  0.00           C  
ATOM    651  CG1 VAL A  51       7.504  -1.799   1.500  1.00  0.00           C  
ATOM    652  CG2 VAL A  51       6.962   0.260   0.208  1.00  0.00           C  
ATOM    653  H   VAL A  51       4.225  -1.078  -1.073  1.00  0.00           H  
ATOM    654  HA  VAL A  51       7.060  -2.043  -1.177  1.00  0.00           H  
ATOM    655  HB  VAL A  51       5.534  -0.992   1.223  1.00  0.00           H  
ATOM    656 HG11 VAL A  51       7.133  -2.755   1.868  1.00  0.00           H  
ATOM    657 HG12 VAL A  51       7.726  -1.174   2.365  1.00  0.00           H  
ATOM    658 HG13 VAL A  51       8.420  -1.947   0.928  1.00  0.00           H  
ATOM    659 HG21 VAL A  51       6.141   0.862  -0.182  1.00  0.00           H  
ATOM    660 HG22 VAL A  51       7.405   0.785   1.054  1.00  0.00           H  
ATOM    661 HG23 VAL A  51       7.729   0.157  -0.559  1.00  0.00           H  
ATOM    662  N   ALA A  52       6.534  -4.346  -0.523  1.00  0.00           N  
ATOM    663  CA  ALA A  52       6.246  -5.754  -0.266  1.00  0.00           C  
ATOM    664  C   ALA A  52       5.891  -5.989   1.207  1.00  0.00           C  
ATOM    665  O   ALA A  52       6.475  -5.359   2.090  1.00  0.00           O  
ATOM    666  CB  ALA A  52       7.463  -6.599  -0.667  1.00  0.00           C  
ATOM    667  H   ALA A  52       7.453  -4.099  -0.864  1.00  0.00           H  
ATOM    668  HA  ALA A  52       5.398  -6.057  -0.880  1.00  0.00           H  
ATOM    669  HB1 ALA A  52       7.706  -6.433  -1.717  1.00  0.00           H  
ATOM    670  HB2 ALA A  52       7.234  -7.655  -0.524  1.00  0.00           H  
ATOM    671  HB3 ALA A  52       8.321  -6.333  -0.050  1.00  0.00           H  
ATOM    672  N   GLN A  53       5.010  -6.957   1.475  1.00  0.00           N  
ATOM    673  CA  GLN A  53       4.538  -7.284   2.826  1.00  0.00           C  
ATOM    674  C   GLN A  53       5.683  -7.503   3.832  1.00  0.00           C  
ATOM    675  O   GLN A  53       5.595  -7.063   4.973  1.00  0.00           O  
ATOM    676  CB  GLN A  53       3.647  -8.536   2.753  1.00  0.00           C  
ATOM    677  CG  GLN A  53       2.523  -8.537   3.808  1.00  0.00           C  
ATOM    678  CD  GLN A  53       1.138  -8.163   3.273  1.00  0.00           C  
ATOM    679  NE2 GLN A  53       0.124  -8.221   4.108  1.00  0.00           N  
ATOM    680  OE1 GLN A  53       0.920  -7.828   2.119  1.00  0.00           O  
ATOM    681  H   GLN A  53       4.567  -7.429   0.700  1.00  0.00           H  
ATOM    682  HA  GLN A  53       3.937  -6.451   3.191  1.00  0.00           H  
ATOM    683  HB2 GLN A  53       3.216  -8.640   1.757  1.00  0.00           H  
ATOM    684  HB3 GLN A  53       4.269  -9.418   2.908  1.00  0.00           H  
ATOM    685  HG2 GLN A  53       2.446  -9.546   4.214  1.00  0.00           H  
ATOM    686  HG3 GLN A  53       2.779  -7.877   4.636  1.00  0.00           H  
ATOM    687 HE21 GLN A  53       0.268  -8.452   5.081  1.00  0.00           H  
ATOM    688 HE22 GLN A  53      -0.782  -7.973   3.739  1.00  0.00           H  
ATOM    689  N   ALA A  54       6.792  -8.111   3.395  1.00  0.00           N  
ATOM    690  CA  ALA A  54       7.975  -8.351   4.227  1.00  0.00           C  
ATOM    691  C   ALA A  54       8.614  -7.058   4.784  1.00  0.00           C  
ATOM    692  O   ALA A  54       9.152  -7.042   5.894  1.00  0.00           O  
ATOM    693  CB  ALA A  54       8.980  -9.132   3.373  1.00  0.00           C  
ATOM    694  H   ALA A  54       6.798  -8.461   2.448  1.00  0.00           H  
ATOM    695  HA  ALA A  54       7.686  -8.965   5.080  1.00  0.00           H  
ATOM    696  HB1 ALA A  54       9.860  -9.367   3.971  1.00  0.00           H  
ATOM    697  HB2 ALA A  54       8.533 -10.065   3.028  1.00  0.00           H  
ATOM    698  HB3 ALA A  54       9.288  -8.537   2.513  1.00  0.00           H  
ATOM    699  N   ASN A  55       8.515  -5.963   4.027  1.00  0.00           N  
ATOM    700  CA  ASN A  55       9.047  -4.646   4.377  1.00  0.00           C  
ATOM    701  C   ASN A  55       7.972  -3.707   4.946  1.00  0.00           C  
ATOM    702  O   ASN A  55       8.225  -2.517   5.130  1.00  0.00           O  
ATOM    703  CB  ASN A  55       9.761  -4.056   3.152  1.00  0.00           C  
ATOM    704  CG  ASN A  55      11.012  -4.837   2.815  1.00  0.00           C  
ATOM    705  ND2 ASN A  55      11.077  -5.443   1.652  1.00  0.00           N  
ATOM    706  OD1 ASN A  55      11.936  -4.936   3.597  1.00  0.00           O  
ATOM    707  H   ASN A  55       7.947  -6.019   3.193  1.00  0.00           H  
ATOM    708  HA  ASN A  55       9.791  -4.762   5.164  1.00  0.00           H  
ATOM    709  HB2 ASN A  55      10.068  -3.032   3.361  1.00  0.00           H  
ATOM    710  HB3 ASN A  55       9.084  -4.049   2.298  1.00  0.00           H  
ATOM    711 HD21 ASN A  55      10.357  -5.301   0.958  1.00  0.00           H  
ATOM    712 HD22 ASN A  55      11.955  -5.905   1.462  1.00  0.00           H  
ATOM    713  N   LEU A  56       6.777  -4.226   5.235  1.00  0.00           N  
ATOM    714  CA  LEU A  56       5.703  -3.484   5.878  1.00  0.00           C  
ATOM    715  C   LEU A  56       5.630  -3.829   7.368  1.00  0.00           C  
ATOM    716  O   LEU A  56       5.855  -4.965   7.786  1.00  0.00           O  
ATOM    717  CB  LEU A  56       4.375  -3.743   5.142  1.00  0.00           C  
ATOM    718  CG  LEU A  56       4.284  -3.083   3.752  1.00  0.00           C  
ATOM    719  CD1 LEU A  56       3.024  -3.540   3.022  1.00  0.00           C  
ATOM    720  CD2 LEU A  56       4.206  -1.560   3.857  1.00  0.00           C  
ATOM    721  H   LEU A  56       6.630  -5.216   5.098  1.00  0.00           H  
ATOM    722  HA  LEU A  56       5.917  -2.417   5.818  1.00  0.00           H  
ATOM    723  HB2 LEU A  56       3.556  -3.369   5.758  1.00  0.00           H  
ATOM    724  HB3 LEU A  56       4.233  -4.819   5.039  1.00  0.00           H  
ATOM    725  HG  LEU A  56       5.149  -3.351   3.146  1.00  0.00           H  
ATOM    726 HD11 LEU A  56       3.076  -4.607   2.806  1.00  0.00           H  
ATOM    727 HD12 LEU A  56       2.951  -3.009   2.073  1.00  0.00           H  
ATOM    728 HD13 LEU A  56       2.141  -3.337   3.629  1.00  0.00           H  
ATOM    729 HD21 LEU A  56       3.950  -1.129   2.889  1.00  0.00           H  
ATOM    730 HD22 LEU A  56       3.455  -1.273   4.594  1.00  0.00           H  
ATOM    731 HD23 LEU A  56       5.180  -1.173   4.155  1.00  0.00           H  
ATOM    732  N   GLN A  57       5.310  -2.825   8.173  1.00  0.00           N  
ATOM    733  CA  GLN A  57       4.807  -2.983   9.531  1.00  0.00           C  
ATOM    734  C   GLN A  57       3.313  -2.671   9.480  1.00  0.00           C  
ATOM    735  O   GLN A  57       2.951  -1.572   9.057  1.00  0.00           O  
ATOM    736  CB  GLN A  57       5.540  -2.004  10.454  1.00  0.00           C  
ATOM    737  CG  GLN A  57       5.232  -2.207  11.948  1.00  0.00           C  
ATOM    738  CD  GLN A  57       6.198  -3.133  12.679  1.00  0.00           C  
ATOM    739  NE2 GLN A  57       5.945  -3.405  13.940  1.00  0.00           N  
ATOM    740  OE1 GLN A  57       7.184  -3.623  12.146  1.00  0.00           O  
ATOM    741  H   GLN A  57       5.204  -1.909   7.761  1.00  0.00           H  
ATOM    742  HA  GLN A  57       4.965  -4.002   9.884  1.00  0.00           H  
ATOM    743  HB2 GLN A  57       5.224  -0.996  10.185  1.00  0.00           H  
ATOM    744  HB3 GLN A  57       6.614  -2.065  10.278  1.00  0.00           H  
ATOM    745  HG2 GLN A  57       4.218  -2.586  12.079  1.00  0.00           H  
ATOM    746  HG3 GLN A  57       5.282  -1.235  12.440  1.00  0.00           H  
ATOM    747 HE21 GLN A  57       5.125  -3.034  14.398  1.00  0.00           H  
ATOM    748 HE22 GLN A  57       6.606  -4.000  14.419  1.00  0.00           H  
ATOM    749  N   CYS A  58       2.468  -3.616   9.890  1.00  0.00           N  
ATOM    750  CA  CYS A  58       1.015  -3.450   9.904  1.00  0.00           C  
ATOM    751  C   CYS A  58       0.468  -3.532  11.331  1.00  0.00           C  
ATOM    752  O   CYS A  58       0.977  -4.306  12.142  1.00  0.00           O  
ATOM    753  CB  CYS A  58       0.352  -4.482   8.985  1.00  0.00           C  
ATOM    754  SG  CYS A  58       0.909  -4.485   7.257  1.00  0.00           S  
ATOM    755  H   CYS A  58       2.829  -4.477  10.274  1.00  0.00           H  
ATOM    756  HA  CYS A  58       0.768  -2.462   9.516  1.00  0.00           H  
ATOM    757  HB2 CYS A  58      -0.727  -4.326   8.994  1.00  0.00           H  
ATOM    758  HB3 CYS A  58       0.535  -5.473   9.401  1.00  0.00           H  
ATOM    759  N   ASP A  59      -0.575  -2.758  11.612  1.00  0.00           N  
ATOM    760  CA  ASP A  59      -1.341  -2.804  12.854  1.00  0.00           C  
ATOM    761  C   ASP A  59      -2.806  -3.062  12.513  1.00  0.00           C  
ATOM    762  O   ASP A  59      -3.486  -2.222  11.925  1.00  0.00           O  
ATOM    763  CB  ASP A  59      -1.154  -1.515  13.668  1.00  0.00           C  
ATOM    764  CG  ASP A  59      -1.793  -1.567  15.054  1.00  0.00           C  
ATOM    765  OD1 ASP A  59      -2.548  -2.530  15.339  1.00  0.00           O  
ATOM    766  OD2 ASP A  59      -1.477  -0.658  15.847  1.00  0.00           O1-
ATOM    767  H   ASP A  59      -0.903  -2.116  10.904  1.00  0.00           H  
ATOM    768  HA  ASP A  59      -0.984  -3.628  13.473  1.00  0.00           H  
ATOM    769  HB2 ASP A  59      -1.540  -0.660  13.113  1.00  0.00           H  
ATOM    770  HB3 ASP A  59      -0.088  -1.376  13.843  1.00  0.00           H  
ATOM    771  N   ALA A  60      -3.286  -4.249  12.879  1.00  0.00           N  
ATOM    772  CA  ALA A  60      -4.664  -4.661  12.642  1.00  0.00           C  
ATOM    773  C   ALA A  60      -5.678  -3.912  13.525  1.00  0.00           C  
ATOM    774  O   ALA A  60      -6.869  -3.934  13.225  1.00  0.00           O  
ATOM    775  CB  ALA A  60      -4.745  -6.179  12.840  1.00  0.00           C  
ATOM    776  H   ALA A  60      -2.684  -4.868  13.403  1.00  0.00           H  
ATOM    777  HA  ALA A  60      -4.924  -4.434  11.608  1.00  0.00           H  
ATOM    778  HB1 ALA A  60      -5.766  -6.514  12.654  1.00  0.00           H  
ATOM    779  HB2 ALA A  60      -4.469  -6.437  13.862  1.00  0.00           H  
ATOM    780  HB3 ALA A  60      -4.076  -6.679  12.140  1.00  0.00           H  
ATOM    781  N   ASN A  61      -5.226  -3.243  14.591  1.00  0.00           N  
ATOM    782  CA  ASN A  61      -6.090  -2.455  15.472  1.00  0.00           C  
ATOM    783  C   ASN A  61      -6.392  -1.069  14.894  1.00  0.00           C  
ATOM    784  O   ASN A  61      -7.359  -0.428  15.303  1.00  0.00           O  
ATOM    785  CB  ASN A  61      -5.439  -2.322  16.855  1.00  0.00           C  
ATOM    786  CG  ASN A  61      -5.078  -3.661  17.458  1.00  0.00           C  
ATOM    787  ND2 ASN A  61      -3.827  -4.045  17.365  1.00  0.00           N  
ATOM    788  OD1 ASN A  61      -5.909  -4.380  17.984  1.00  0.00           O  
ATOM    789  H   ASN A  61      -4.233  -3.215  14.772  1.00  0.00           H  
ATOM    790  HA  ASN A  61      -7.042  -2.972  15.591  1.00  0.00           H  
ATOM    791  HB2 ASN A  61      -4.544  -1.703  16.785  1.00  0.00           H  
ATOM    792  HB3 ASN A  61      -6.134  -1.825  17.531  1.00  0.00           H  
ATOM    793 HD21 ASN A  61      -3.191  -3.468  16.834  1.00  0.00           H  
ATOM    794 HD22 ASN A  61      -3.576  -4.936  17.771  1.00  0.00           H  
ATOM    795  N   VAL A  62      -5.579  -0.601  13.942  1.00  0.00           N  
ATOM    796  CA  VAL A  62      -5.750   0.701  13.302  1.00  0.00           C  
ATOM    797  C   VAL A  62      -6.198   0.484  11.866  1.00  0.00           C  
ATOM    798  O   VAL A  62      -5.473  -0.082  11.055  1.00  0.00           O  
ATOM    799  CB  VAL A  62      -4.473   1.550  13.396  1.00  0.00           C  
ATOM    800  CG1 VAL A  62      -4.753   2.953  12.850  1.00  0.00           C  
ATOM    801  CG2 VAL A  62      -3.992   1.711  14.843  1.00  0.00           C  
ATOM    802  H   VAL A  62      -4.825  -1.191  13.619  1.00  0.00           H  
ATOM    803  HA  VAL A  62      -6.534   1.253  13.821  1.00  0.00           H  
ATOM    804  HB  VAL A  62      -3.674   1.086  12.818  1.00  0.00           H  
ATOM    805 HG11 VAL A  62      -3.881   3.586  13.014  1.00  0.00           H  
ATOM    806 HG12 VAL A  62      -4.963   2.903  11.781  1.00  0.00           H  
ATOM    807 HG13 VAL A  62      -5.604   3.396  13.368  1.00  0.00           H  
ATOM    808 HG21 VAL A  62      -3.716   0.741  15.258  1.00  0.00           H  
ATOM    809 HG22 VAL A  62      -3.107   2.346  14.874  1.00  0.00           H  
ATOM    810 HG23 VAL A  62      -4.778   2.149  15.458  1.00  0.00           H  
ATOM    811  N   ILE A  63      -7.405   0.942  11.539  1.00  0.00           N  
ATOM    812  CA  ILE A  63      -7.979   0.785  10.202  1.00  0.00           C  
ATOM    813  C   ILE A  63      -7.860   2.102   9.430  1.00  0.00           C  
ATOM    814  O   ILE A  63      -8.385   3.130   9.848  1.00  0.00           O  
ATOM    815  CB  ILE A  63      -9.422   0.241  10.291  1.00  0.00           C  
ATOM    816  CG1 ILE A  63      -9.512  -1.107  11.049  1.00  0.00           C  
ATOM    817  CG2 ILE A  63     -10.054   0.101   8.895  1.00  0.00           C  
ATOM    818  CD1 ILE A  63      -8.651  -2.253  10.496  1.00  0.00           C  
ATOM    819  H   ILE A  63      -7.954   1.406  12.248  1.00  0.00           H  
ATOM    820  HA  ILE A  63      -7.395   0.041   9.661  1.00  0.00           H  
ATOM    821  HB  ILE A  63     -10.021   0.964  10.846  1.00  0.00           H  
ATOM    822 HG12 ILE A  63      -9.229  -0.948  12.089  1.00  0.00           H  
ATOM    823 HG13 ILE A  63     -10.552  -1.435  11.052  1.00  0.00           H  
ATOM    824 HG21 ILE A  63      -9.444  -0.559   8.277  1.00  0.00           H  
ATOM    825 HG22 ILE A  63     -10.129   1.081   8.425  1.00  0.00           H  
ATOM    826 HG23 ILE A  63     -11.056  -0.316   8.989  1.00  0.00           H  
ATOM    827 HD11 ILE A  63      -8.885  -2.445   9.449  1.00  0.00           H  
ATOM    828 HD12 ILE A  63      -8.850  -3.159  11.069  1.00  0.00           H  
ATOM    829 HD13 ILE A  63      -7.593  -2.012  10.601  1.00  0.00           H  
ATOM    830  N   GLU A  64      -7.205   2.064   8.272  1.00  0.00           N  
ATOM    831  CA  GLU A  64      -7.098   3.169   7.318  1.00  0.00           C  
ATOM    832  C   GLU A  64      -7.832   2.779   6.028  1.00  0.00           C  
ATOM    833  O   GLU A  64      -7.483   1.806   5.359  1.00  0.00           O  
ATOM    834  CB  GLU A  64      -5.614   3.518   7.089  1.00  0.00           C  
ATOM    835  CG  GLU A  64      -5.406   4.831   6.313  1.00  0.00           C  
ATOM    836  CD  GLU A  64      -3.920   5.187   6.128  1.00  0.00           C  
ATOM    837  OE1 GLU A  64      -3.168   4.398   5.509  1.00  0.00           O  
ATOM    838  OE2 GLU A  64      -3.470   6.290   6.519  1.00  0.00           O1-
ATOM    839  H   GLU A  64      -6.831   1.170   7.986  1.00  0.00           H  
ATOM    840  HA  GLU A  64      -7.579   4.051   7.739  1.00  0.00           H  
ATOM    841  HB2 GLU A  64      -5.129   3.616   8.060  1.00  0.00           H  
ATOM    842  HB3 GLU A  64      -5.128   2.700   6.558  1.00  0.00           H  
ATOM    843  HG2 GLU A  64      -5.848   4.723   5.323  1.00  0.00           H  
ATOM    844  HG3 GLU A  64      -5.917   5.640   6.834  1.00  0.00           H  
ATOM    845  N   ARG A  65      -8.889   3.527   5.683  1.00  0.00           N  
ATOM    846  CA  ARG A  65      -9.724   3.296   4.483  1.00  0.00           C  
ATOM    847  C   ARG A  65     -10.259   1.859   4.346  1.00  0.00           C  
ATOM    848  O   ARG A  65     -10.331   1.313   3.246  1.00  0.00           O  
ATOM    849  CB  ARG A  65      -8.997   3.774   3.212  1.00  0.00           C  
ATOM    850  CG  ARG A  65      -8.360   5.159   3.384  1.00  0.00           C  
ATOM    851  CD  ARG A  65      -8.015   5.790   2.039  1.00  0.00           C  
ATOM    852  NE  ARG A  65      -9.131   6.620   1.547  1.00  0.00           N  
ATOM    853  CZ  ARG A  65      -9.121   7.395   0.483  1.00  0.00           C  
ATOM    854  NH1 ARG A  65      -8.089   7.432  -0.303  1.00  0.00           N1+
ATOM    855  NH2 ARG A  65     -10.139   8.148   0.184  1.00  0.00           N  
ATOM    856  H   ARG A  65      -9.095   4.327   6.264  1.00  0.00           H  
ATOM    857  HA  ARG A  65     -10.613   3.916   4.597  1.00  0.00           H  
ATOM    858  HB2 ARG A  65      -8.217   3.061   2.946  1.00  0.00           H  
ATOM    859  HB3 ARG A  65      -9.721   3.811   2.398  1.00  0.00           H  
ATOM    860  HG2 ARG A  65      -7.436   5.045   3.951  1.00  0.00           H  
ATOM    861  HG3 ARG A  65      -9.023   5.820   3.943  1.00  0.00           H  
ATOM    862  HD2 ARG A  65      -7.767   4.998   1.332  1.00  0.00           H  
ATOM    863  HD3 ARG A  65      -7.139   6.423   2.185  1.00  0.00           H  
ATOM    864  HE  ARG A  65      -9.940   6.669   2.149  1.00  0.00           H  
ATOM    865 HH11 ARG A  65      -7.317   6.818  -0.084  1.00  0.00           H  
ATOM    866 HH12 ARG A  65      -8.101   7.985  -1.148  1.00  0.00           H  
ATOM    867 HH21 ARG A  65     -10.934   8.177   0.806  1.00  0.00           H  
ATOM    868 HH22 ARG A  65     -10.116   8.759  -0.621  1.00  0.00           H  
ATOM    869  N   GLY A  66     -10.653   1.255   5.468  1.00  0.00           N  
ATOM    870  CA  GLY A  66     -11.243  -0.091   5.517  1.00  0.00           C  
ATOM    871  C   GLY A  66     -10.232  -1.242   5.474  1.00  0.00           C  
ATOM    872  O   GLY A  66     -10.626  -2.391   5.291  1.00  0.00           O  
ATOM    873  H   GLY A  66     -10.535   1.759   6.335  1.00  0.00           H  
ATOM    874  HA2 GLY A  66     -11.928  -0.216   4.678  1.00  0.00           H  
ATOM    875  HA3 GLY A  66     -11.817  -0.189   6.438  1.00  0.00           H  
ATOM    876  N   LYS A  67      -8.938  -0.950   5.625  1.00  0.00           N  
ATOM    877  CA  LYS A  67      -7.848  -1.928   5.688  1.00  0.00           C  
ATOM    878  C   LYS A  67      -6.997  -1.681   6.934  1.00  0.00           C  
ATOM    879  O   LYS A  67      -6.922  -0.552   7.401  1.00  0.00           O  
ATOM    880  CB  LYS A  67      -6.978  -1.758   4.440  1.00  0.00           C  
ATOM    881  CG  LYS A  67      -7.636  -2.035   3.081  1.00  0.00           C  
ATOM    882  CD  LYS A  67      -7.721  -3.525   2.732  1.00  0.00           C  
ATOM    883  CE  LYS A  67      -8.204  -3.616   1.280  1.00  0.00           C  
ATOM    884  NZ  LYS A  67      -8.346  -5.010   0.808  1.00  0.00           N1+
ATOM    885  H   LYS A  67      -8.670   0.017   5.744  1.00  0.00           H  
ATOM    886  HA  LYS A  67      -8.240  -2.944   5.743  1.00  0.00           H  
ATOM    887  HB2 LYS A  67      -6.100  -2.396   4.538  1.00  0.00           H  
ATOM    888  HB3 LYS A  67      -6.635  -0.723   4.438  1.00  0.00           H  
ATOM    889  HG2 LYS A  67      -7.023  -1.546   2.324  1.00  0.00           H  
ATOM    890  HG3 LYS A  67      -8.628  -1.587   3.041  1.00  0.00           H  
ATOM    891  HD2 LYS A  67      -8.423  -4.015   3.406  1.00  0.00           H  
ATOM    892  HD3 LYS A  67      -6.734  -3.978   2.828  1.00  0.00           H  
ATOM    893  HE2 LYS A  67      -9.159  -3.096   1.202  1.00  0.00           H  
ATOM    894  HE3 LYS A  67      -7.490  -3.084   0.652  1.00  0.00           H  
ATOM    895  HZ1 LYS A  67      -9.079  -5.483   1.318  1.00  0.00           H  
ATOM    896  HZ2 LYS A  67      -7.472  -5.503   0.926  1.00  0.00           H  
ATOM    897  HZ3 LYS A  67      -8.572  -4.993  -0.176  1.00  0.00           H  
ATOM    898  N   ASP A  68      -6.327  -2.708   7.439  1.00  0.00           N  
ATOM    899  CA  ASP A  68      -5.274  -2.574   8.451  1.00  0.00           C  
ATOM    900  C   ASP A  68      -4.192  -1.580   8.007  1.00  0.00           C  
ATOM    901  O   ASP A  68      -3.761  -1.565   6.848  1.00  0.00           O  
ATOM    902  CB  ASP A  68      -4.674  -3.951   8.800  1.00  0.00           C  
ATOM    903  CG  ASP A  68      -4.169  -4.754   7.593  1.00  0.00           C  
ATOM    904  OD1 ASP A  68      -4.914  -4.845   6.581  1.00  0.00           O  
ATOM    905  OD2 ASP A  68      -3.055  -5.309   7.640  1.00  0.00           O1-
ATOM    906  H   ASP A  68      -6.377  -3.607   6.980  1.00  0.00           H  
ATOM    907  HA  ASP A  68      -5.721  -2.177   9.363  1.00  0.00           H  
ATOM    908  HB2 ASP A  68      -3.856  -3.806   9.506  1.00  0.00           H  
ATOM    909  HB3 ASP A  68      -5.443  -4.542   9.298  1.00  0.00           H  
ATOM    910  N   LEU A  69      -3.780  -0.724   8.936  1.00  0.00           N  
ATOM    911  CA  LEU A  69      -2.792   0.313   8.718  1.00  0.00           C  
ATOM    912  C   LEU A  69      -1.418  -0.331   8.563  1.00  0.00           C  
ATOM    913  O   LEU A  69      -0.832  -0.793   9.538  1.00  0.00           O  
ATOM    914  CB  LEU A  69      -2.820   1.276   9.916  1.00  0.00           C  
ATOM    915  CG  LEU A  69      -1.738   2.365   9.854  1.00  0.00           C  
ATOM    916  CD1 LEU A  69      -2.083   3.429   8.820  1.00  0.00           C  
ATOM    917  CD2 LEU A  69      -1.549   3.037  11.207  1.00  0.00           C  
ATOM    918  H   LEU A  69      -4.185  -0.789   9.860  1.00  0.00           H  
ATOM    919  HA  LEU A  69      -3.044   0.860   7.809  1.00  0.00           H  
ATOM    920  HB2 LEU A  69      -3.803   1.742   9.988  1.00  0.00           H  
ATOM    921  HB3 LEU A  69      -2.662   0.681  10.816  1.00  0.00           H  
ATOM    922  HG  LEU A  69      -0.780   1.928   9.573  1.00  0.00           H  
ATOM    923 HD11 LEU A  69      -1.346   4.231   8.879  1.00  0.00           H  
ATOM    924 HD12 LEU A  69      -3.070   3.839   9.033  1.00  0.00           H  
ATOM    925 HD13 LEU A  69      -2.091   2.984   7.825  1.00  0.00           H  
ATOM    926 HD21 LEU A  69      -1.598   2.299  12.008  1.00  0.00           H  
ATOM    927 HD22 LEU A  69      -0.561   3.496  11.243  1.00  0.00           H  
ATOM    928 HD23 LEU A  69      -2.316   3.793  11.375  1.00  0.00           H  
ATOM    929  N   CYS A  70      -0.865  -0.278   7.355  1.00  0.00           N  
ATOM    930  CA  CYS A  70       0.522  -0.628   7.093  1.00  0.00           C  
ATOM    931  C   CYS A  70       1.360   0.608   6.749  1.00  0.00           C  
ATOM    932  O   CYS A  70       0.891   1.536   6.075  1.00  0.00           O  
ATOM    933  CB  CYS A  70       0.600  -1.696   6.001  1.00  0.00           C  
ATOM    934  SG  CYS A  70      -0.356  -3.209   6.291  1.00  0.00           S  
ATOM    935  H   CYS A  70      -1.456  -0.050   6.569  1.00  0.00           H  
ATOM    936  HA  CYS A  70       0.943  -1.068   7.996  1.00  0.00           H  
ATOM    937  HB2 CYS A  70       0.254  -1.255   5.066  1.00  0.00           H  
ATOM    938  HB3 CYS A  70       1.643  -1.982   5.867  1.00  0.00           H  
ATOM    939  N   ARG A  71       2.628   0.595   7.170  1.00  0.00           N  
ATOM    940  CA  ARG A  71       3.672   1.559   6.789  1.00  0.00           C  
ATOM    941  C   ARG A  71       4.967   0.838   6.432  1.00  0.00           C  
ATOM    942  O   ARG A  71       5.245  -0.243   6.948  1.00  0.00           O  
ATOM    943  CB  ARG A  71       3.900   2.579   7.920  1.00  0.00           C  
ATOM    944  CG  ARG A  71       2.717   3.529   8.184  1.00  0.00           C  
ATOM    945  CD  ARG A  71       2.305   4.333   6.942  1.00  0.00           C  
ATOM    946  NE  ARG A  71       1.290   5.351   7.238  1.00  0.00           N  
ATOM    947  CZ  ARG A  71       0.035   5.370   6.852  1.00  0.00           C  
ATOM    948  NH1 ARG A  71      -0.490   4.393   6.185  1.00  0.00           N1+
ATOM    949  NH2 ARG A  71      -0.711   6.398   7.116  1.00  0.00           N  
ATOM    950  H   ARG A  71       2.902  -0.171   7.769  1.00  0.00           H  
ATOM    951  HA  ARG A  71       3.365   2.087   5.887  1.00  0.00           H  
ATOM    952  HB2 ARG A  71       4.774   3.181   7.674  1.00  0.00           H  
ATOM    953  HB3 ARG A  71       4.130   2.042   8.840  1.00  0.00           H  
ATOM    954  HG2 ARG A  71       1.858   2.956   8.535  1.00  0.00           H  
ATOM    955  HG3 ARG A  71       3.007   4.224   8.972  1.00  0.00           H  
ATOM    956  HD2 ARG A  71       3.169   4.854   6.529  1.00  0.00           H  
ATOM    957  HD3 ARG A  71       1.954   3.661   6.160  1.00  0.00           H  
ATOM    958  HE  ARG A  71       1.614   6.226   7.624  1.00  0.00           H  
ATOM    959 HH11 ARG A  71      -1.478   4.443   5.982  1.00  0.00           H  
ATOM    960 HH12 ARG A  71       0.015   3.520   6.131  1.00  0.00           H  
ATOM    961 HH21 ARG A  71      -1.713   6.345   7.004  1.00  0.00           H  
ATOM    962 HH22 ARG A  71      -0.261   7.173   7.582  1.00  0.00           H  
ATOM    963  N   ALA A  72       5.746   1.422   5.524  1.00  0.00           N  
ATOM    964  CA  ALA A  72       7.024   0.850   5.110  1.00  0.00           C  
ATOM    965  C   ALA A  72       8.061   0.992   6.224  1.00  0.00           C  
ATOM    966  O   ALA A  72       8.166   2.055   6.835  1.00  0.00           O  
ATOM    967  CB  ALA A  72       7.477   1.509   3.806  1.00  0.00           C  
ATOM    968  H   ALA A  72       5.512   2.351   5.204  1.00  0.00           H  
ATOM    969  HA  ALA A  72       6.901  -0.216   4.920  1.00  0.00           H  
ATOM    970  HB1 ALA A  72       7.575   2.587   3.934  1.00  0.00           H  
ATOM    971  HB2 ALA A  72       8.438   1.096   3.497  1.00  0.00           H  
ATOM    972  HB3 ALA A  72       6.736   1.316   3.031  1.00  0.00           H  
ATOM    973  N   LYS A  73       8.837  -0.063   6.470  1.00  0.00           N  
ATOM    974  CA  LYS A  73       9.957  -0.029   7.410  1.00  0.00           C  
ATOM    975  C   LYS A  73      11.060   0.877   6.863  1.00  0.00           C  
ATOM    976  O   LYS A  73      11.445   0.771   5.702  1.00  0.00           O  
ATOM    977  CB  LYS A  73      10.470  -1.449   7.688  1.00  0.00           C  
ATOM    978  CG  LYS A  73       9.436  -2.294   8.450  1.00  0.00           C  
ATOM    979  CD  LYS A  73       9.925  -3.738   8.605  1.00  0.00           C  
ATOM    980  CE  LYS A  73       8.855  -4.579   9.308  1.00  0.00           C  
ATOM    981  NZ  LYS A  73       9.163  -6.026   9.223  1.00  0.00           N1+
ATOM    982  H   LYS A  73       8.701  -0.900   5.920  1.00  0.00           H  
ATOM    983  HA  LYS A  73       9.620   0.407   8.350  1.00  0.00           H  
ATOM    984  HB2 LYS A  73      11.379  -1.385   8.287  1.00  0.00           H  
ATOM    985  HB3 LYS A  73      10.716  -1.931   6.742  1.00  0.00           H  
ATOM    986  HG2 LYS A  73       8.491  -2.302   7.906  1.00  0.00           H  
ATOM    987  HG3 LYS A  73       9.268  -1.858   9.435  1.00  0.00           H  
ATOM    988  HD2 LYS A  73      10.117  -4.149   7.615  1.00  0.00           H  
ATOM    989  HD3 LYS A  73      10.848  -3.752   9.185  1.00  0.00           H  
ATOM    990  HE2 LYS A  73       7.893  -4.388   8.832  1.00  0.00           H  
ATOM    991  HE3 LYS A  73       8.770  -4.259  10.347  1.00  0.00           H  
ATOM    992  HZ1 LYS A  73       9.198  -6.319   8.257  1.00  0.00           H  
ATOM    993  HZ2 LYS A  73       8.430  -6.554   9.675  1.00  0.00           H  
ATOM    994  HZ3 LYS A  73      10.047  -6.233   9.666  1.00  0.00           H  
ATOM    995  N   ALA A  74      11.556   1.759   7.715  1.00  0.00           N  
ATOM    996  CA  ALA A  74      12.704   2.620   7.482  1.00  0.00           C  
ATOM    997  C   ALA A  74      13.838   2.224   8.434  1.00  0.00           C  
ATOM    998  O   ALA A  74      13.601   1.580   9.454  1.00  0.00           O  
ATOM    999  CB  ALA A  74      12.277   4.076   7.699  1.00  0.00           C  
ATOM   1000  H   ALA A  74      11.200   1.749   8.661  1.00  0.00           H  
ATOM   1001  HA  ALA A  74      13.053   2.503   6.457  1.00  0.00           H  
ATOM   1002  HB1 ALA A  74      12.077   4.252   8.755  1.00  0.00           H  
ATOM   1003  HB2 ALA A  74      11.367   4.290   7.138  1.00  0.00           H  
ATOM   1004  HB3 ALA A  74      13.066   4.750   7.365  1.00  0.00           H  
ATOM   1005  N   ALA A  75      15.065   2.667   8.150  1.00  0.00           N  
ATOM   1006  CA  ALA A  75      16.215   2.393   9.018  1.00  0.00           C  
ATOM   1007  C   ALA A  75      16.002   2.862  10.474  1.00  0.00           C  
ATOM   1008  O   ALA A  75      16.443   2.194  11.400  1.00  0.00           O  
ATOM   1009  CB  ALA A  75      17.448   3.059   8.394  1.00  0.00           C  
ATOM   1010  H   ALA A  75      15.222   3.170   7.289  1.00  0.00           H  
ATOM   1011  HA  ALA A  75      16.383   1.317   9.051  1.00  0.00           H  
ATOM   1012  HB1 ALA A  75      17.313   4.140   8.348  1.00  0.00           H  
ATOM   1013  HB2 ALA A  75      17.618   2.667   7.392  1.00  0.00           H  
ATOM   1014  HB3 ALA A  75      18.322   2.842   9.008  1.00  0.00           H  
ATOM   1015  N   ASN A  76      15.281   3.976  10.666  1.00  0.00           N  
ATOM   1016  CA  ASN A  76      15.048   4.607  11.971  1.00  0.00           C  
ATOM   1017  C   ASN A  76      13.563   4.628  12.392  1.00  0.00           C  
ATOM   1018  O   ASN A  76      13.178   5.460  13.212  1.00  0.00           O  
ATOM   1019  CB  ASN A  76      15.671   6.018  11.953  1.00  0.00           C  
ATOM   1020  CG  ASN A  76      17.183   6.008  11.830  1.00  0.00           C  
ATOM   1021  ND2 ASN A  76      17.757   6.998  11.189  1.00  0.00           N  
ATOM   1022  OD1 ASN A  76      17.876   5.134  12.309  1.00  0.00           O  
ATOM   1023  H   ASN A  76      14.925   4.444   9.844  1.00  0.00           H  
ATOM   1024  HA  ASN A  76      15.560   4.029  12.741  1.00  0.00           H  
ATOM   1025  HB2 ASN A  76      15.238   6.595  11.136  1.00  0.00           H  
ATOM   1026  HB3 ASN A  76      15.441   6.529  12.887  1.00  0.00           H  
ATOM   1027 HD21 ASN A  76      17.217   7.775  10.835  1.00  0.00           H  
ATOM   1028 HD22 ASN A  76      18.767   6.967  11.168  1.00  0.00           H  
ATOM   1029  N   GLY A  77      12.709   3.780  11.805  1.00  0.00           N  
ATOM   1030  CA  GLY A  77      11.276   3.762  12.125  1.00  0.00           C  
ATOM   1031  C   GLY A  77      10.401   3.297  10.966  1.00  0.00           C  
ATOM   1032  O   GLY A  77      10.700   2.306  10.305  1.00  0.00           O  
ATOM   1033  H   GLY A  77      13.066   3.068  11.184  1.00  0.00           H  
ATOM   1034  HA2 GLY A  77      10.954   4.759  12.422  1.00  0.00           H  
ATOM   1035  HA3 GLY A  77      11.104   3.096  12.971  1.00  0.00           H  
ATOM   1036  N   LEU A  78       9.309   4.012  10.712  1.00  0.00           N  
ATOM   1037  CA  LEU A  78       8.327   3.718   9.672  1.00  0.00           C  
ATOM   1038  C   LEU A  78       8.080   4.964   8.820  1.00  0.00           C  
ATOM   1039  O   LEU A  78       7.924   6.058   9.355  1.00  0.00           O  
ATOM   1040  CB  LEU A  78       7.011   3.253  10.317  1.00  0.00           C  
ATOM   1041  CG  LEU A  78       7.122   2.085  11.311  1.00  0.00           C  
ATOM   1042  CD1 LEU A  78       5.802   1.920  12.058  1.00  0.00           C  
ATOM   1043  CD2 LEU A  78       7.451   0.789  10.577  1.00  0.00           C  
ATOM   1044  H   LEU A  78       9.103   4.785  11.329  1.00  0.00           H  
ATOM   1045  HA  LEU A  78       8.705   2.925   9.027  1.00  0.00           H  
ATOM   1046  HB2 LEU A  78       6.592   4.107  10.849  1.00  0.00           H  
ATOM   1047  HB3 LEU A  78       6.309   2.987   9.527  1.00  0.00           H  
ATOM   1048  HG  LEU A  78       7.895   2.283  12.053  1.00  0.00           H  
ATOM   1049 HD11 LEU A  78       5.004   1.702  11.347  1.00  0.00           H  
ATOM   1050 HD12 LEU A  78       5.572   2.840  12.595  1.00  0.00           H  
ATOM   1051 HD13 LEU A  78       5.892   1.107  12.778  1.00  0.00           H  
ATOM   1052 HD21 LEU A  78       8.452   0.868  10.151  1.00  0.00           H  
ATOM   1053 HD22 LEU A  78       6.733   0.615   9.775  1.00  0.00           H  
ATOM   1054 HD23 LEU A  78       7.452  -0.038  11.286  1.00  0.00           H  
ATOM   1055  N   PHE A  79       8.009   4.810   7.503  1.00  0.00           N  
ATOM   1056  CA  PHE A  79       7.639   5.904   6.607  1.00  0.00           C  
ATOM   1057  C   PHE A  79       6.154   6.246   6.762  1.00  0.00           C  
ATOM   1058  O   PHE A  79       5.320   5.367   6.576  1.00  0.00           O  
ATOM   1059  CB  PHE A  79       7.939   5.508   5.157  1.00  0.00           C  
ATOM   1060  CG  PHE A  79       9.412   5.395   4.818  1.00  0.00           C  
ATOM   1061  CD1 PHE A  79      10.143   6.559   4.522  1.00  0.00           C  
ATOM   1062  CD2 PHE A  79      10.050   4.141   4.768  1.00  0.00           C  
ATOM   1063  CE1 PHE A  79      11.505   6.470   4.183  1.00  0.00           C  
ATOM   1064  CE2 PHE A  79      11.407   4.050   4.415  1.00  0.00           C  
ATOM   1065  CZ  PHE A  79      12.138   5.216   4.131  1.00  0.00           C  
ATOM   1066  H   PHE A  79       8.122   3.882   7.120  1.00  0.00           H  
ATOM   1067  HA  PHE A  79       8.220   6.792   6.856  1.00  0.00           H  
ATOM   1068  HB2 PHE A  79       7.435   4.568   4.932  1.00  0.00           H  
ATOM   1069  HB3 PHE A  79       7.504   6.267   4.507  1.00  0.00           H  
ATOM   1070  HD1 PHE A  79       9.664   7.526   4.566  1.00  0.00           H  
ATOM   1071  HD2 PHE A  79       9.505   3.238   5.001  1.00  0.00           H  
ATOM   1072  HE1 PHE A  79      12.066   7.366   3.963  1.00  0.00           H  
ATOM   1073  HE2 PHE A  79      11.885   3.083   4.361  1.00  0.00           H  
ATOM   1074  HZ  PHE A  79      13.180   5.146   3.858  1.00  0.00           H  
ATOM   1075  N   ASP A  80       5.825   7.510   7.038  1.00  0.00           N  
ATOM   1076  CA  ASP A  80       4.467   8.076   6.963  1.00  0.00           C  
ATOM   1077  C   ASP A  80       4.476   9.303   6.037  1.00  0.00           C  
ATOM   1078  O   ASP A  80       4.366  10.460   6.446  1.00  0.00           O  
ATOM   1079  CB  ASP A  80       3.885   8.366   8.360  1.00  0.00           C  
ATOM   1080  CG  ASP A  80       2.374   8.677   8.327  1.00  0.00           C  
ATOM   1081  OD1 ASP A  80       1.644   8.026   7.538  1.00  0.00           O  
ATOM   1082  OD2 ASP A  80       1.891   9.499   9.132  1.00  0.00           O1-
ATOM   1083  H   ASP A  80       6.576   8.155   7.238  1.00  0.00           H  
ATOM   1084  HA  ASP A  80       3.820   7.333   6.496  1.00  0.00           H  
ATOM   1085  HB2 ASP A  80       4.033   7.484   8.983  1.00  0.00           H  
ATOM   1086  HB3 ASP A  80       4.426   9.195   8.816  1.00  0.00           H  
ATOM   1087  N   GLY A  81       4.692   9.047   4.748  1.00  0.00           N  
ATOM   1088  CA  GLY A  81       4.837  10.081   3.725  1.00  0.00           C  
ATOM   1089  C   GLY A  81       6.240  10.670   3.720  1.00  0.00           C  
ATOM   1090  O   GLY A  81       7.206   9.948   3.494  1.00  0.00           O  
ATOM   1091  H   GLY A  81       4.880   8.088   4.492  1.00  0.00           H  
ATOM   1092  HA2 GLY A  81       4.106  10.872   3.896  1.00  0.00           H  
ATOM   1093  HA3 GLY A  81       4.661   9.652   2.738  1.00  0.00           H  
ATOM   1094  N   GLY A  82       6.342  11.983   3.931  1.00  0.00           N  
ATOM   1095  CA  GLY A  82       7.627  12.683   4.042  1.00  0.00           C  
ATOM   1096  C   GLY A  82       8.280  12.582   5.425  1.00  0.00           C  
ATOM   1097  O   GLY A  82       9.391  13.068   5.597  1.00  0.00           O  
ATOM   1098  H   GLY A  82       5.501  12.505   4.135  1.00  0.00           H  
ATOM   1099  HA2 GLY A  82       8.329  12.278   3.312  1.00  0.00           H  
ATOM   1100  HA3 GLY A  82       7.479  13.740   3.822  1.00  0.00           H  
ATOM   1101  N   ASN A  83       7.603  11.969   6.402  1.00  0.00           N  
ATOM   1102  CA  ASN A  83       8.073  11.850   7.781  1.00  0.00           C  
ATOM   1103  C   ASN A  83       8.417  10.397   8.139  1.00  0.00           C  
ATOM   1104  O   ASN A  83       7.908   9.457   7.524  1.00  0.00           O  
ATOM   1105  CB  ASN A  83       7.007  12.423   8.727  1.00  0.00           C  
ATOM   1106  CG  ASN A  83       6.755  13.899   8.484  1.00  0.00           C  
ATOM   1107  ND2 ASN A  83       5.547  14.270   8.129  1.00  0.00           N  
ATOM   1108  OD1 ASN A  83       7.632  14.734   8.600  1.00  0.00           O  
ATOM   1109  H   ASN A  83       6.732  11.511   6.173  1.00  0.00           H  
ATOM   1110  HA  ASN A  83       8.982  12.439   7.906  1.00  0.00           H  
ATOM   1111  HB2 ASN A  83       6.080  11.863   8.609  1.00  0.00           H  
ATOM   1112  HB3 ASN A  83       7.336  12.315   9.761  1.00  0.00           H  
ATOM   1113 HD21 ASN A  83       4.807  13.586   8.069  1.00  0.00           H  
ATOM   1114 HD22 ASN A  83       5.414  15.265   8.012  1.00  0.00           H  
ATOM   1115  N   ILE A  84       9.238  10.229   9.180  1.00  0.00           N  
ATOM   1116  CA  ILE A  84       9.508   8.940   9.826  1.00  0.00           C  
ATOM   1117  C   ILE A  84       8.854   8.942  11.208  1.00  0.00           C  
ATOM   1118  O   ILE A  84       9.129   9.820  12.023  1.00  0.00           O  
ATOM   1119  CB  ILE A  84      11.023   8.651   9.919  1.00  0.00           C  
ATOM   1120  CG1 ILE A  84      11.733   8.681   8.547  1.00  0.00           C  
ATOM   1121  CG2 ILE A  84      11.286   7.303  10.620  1.00  0.00           C  
ATOM   1122  CD1 ILE A  84      11.249   7.638   7.534  1.00  0.00           C  
ATOM   1123  H   ILE A  84       9.578  11.052   9.656  1.00  0.00           H  
ATOM   1124  HA  ILE A  84       9.053   8.145   9.236  1.00  0.00           H  
ATOM   1125  HB  ILE A  84      11.477   9.431  10.530  1.00  0.00           H  
ATOM   1126 HG12 ILE A  84      11.620   9.670   8.104  1.00  0.00           H  
ATOM   1127 HG13 ILE A  84      12.799   8.526   8.710  1.00  0.00           H  
ATOM   1128 HG21 ILE A  84      10.987   7.357  11.667  1.00  0.00           H  
ATOM   1129 HG22 ILE A  84      12.350   7.067  10.592  1.00  0.00           H  
ATOM   1130 HG23 ILE A  84      10.724   6.503  10.138  1.00  0.00           H  
ATOM   1131 HD11 ILE A  84      11.866   7.711   6.638  1.00  0.00           H  
ATOM   1132 HD12 ILE A  84      10.211   7.830   7.264  1.00  0.00           H  
ATOM   1133 HD13 ILE A  84      11.341   6.631   7.943  1.00  0.00           H  
ATOM   1134  N   ILE A  85       8.005   7.953  11.470  1.00  0.00           N  
ATOM   1135  CA  ILE A  85       7.350   7.729  12.765  1.00  0.00           C  
ATOM   1136  C   ILE A  85       7.978   6.523  13.474  1.00  0.00           C  
ATOM   1137  O   ILE A  85       8.501   5.618  12.827  1.00  0.00           O  
ATOM   1138  CB  ILE A  85       5.817   7.610  12.605  1.00  0.00           C  
ATOM   1139  CG1 ILE A  85       5.430   6.385  11.751  1.00  0.00           C  
ATOM   1140  CG2 ILE A  85       5.256   8.928  12.038  1.00  0.00           C  
ATOM   1141  CD1 ILE A  85       3.935   6.094  11.604  1.00  0.00           C  
ATOM   1142  H   ILE A  85       7.857   7.261  10.750  1.00  0.00           H  
ATOM   1143  HA  ILE A  85       7.534   8.592  13.404  1.00  0.00           H  
ATOM   1144  HB  ILE A  85       5.401   7.468  13.602  1.00  0.00           H  
ATOM   1145 HG12 ILE A  85       5.869   5.506  12.224  1.00  0.00           H  
ATOM   1146 HG13 ILE A  85       5.845   6.501  10.750  1.00  0.00           H  
ATOM   1147 HG21 ILE A  85       5.550   9.049  10.995  1.00  0.00           H  
ATOM   1148 HG22 ILE A  85       5.637   9.771  12.614  1.00  0.00           H  
ATOM   1149 HG23 ILE A  85       4.168   8.949  12.102  1.00  0.00           H  
ATOM   1150 HD11 ILE A  85       3.339   6.946  11.930  1.00  0.00           H  
ATOM   1151 HD12 ILE A  85       3.706   5.870  10.562  1.00  0.00           H  
ATOM   1152 HD13 ILE A  85       3.666   5.223  12.201  1.00  0.00           H  
ATOM   1153  N   GLN A  86       7.934   6.490  14.804  1.00  0.00           N  
ATOM   1154  CA  GLN A  86       8.504   5.397  15.606  1.00  0.00           C  
ATOM   1155  C   GLN A  86       7.546   4.204  15.712  1.00  0.00           C  
ATOM   1156  O   GLN A  86       7.974   3.058  15.822  1.00  0.00           O  
ATOM   1157  CB  GLN A  86       8.836   5.928  17.011  1.00  0.00           C  
ATOM   1158  CG  GLN A  86       9.984   6.953  17.029  1.00  0.00           C  
ATOM   1159  CD  GLN A  86      11.359   6.307  16.879  1.00  0.00           C  
ATOM   1160  NE2 GLN A  86      12.261   6.896  16.127  1.00  0.00           N  
ATOM   1161  OE1 GLN A  86      11.647   5.266  17.440  1.00  0.00           O  
ATOM   1162  H   GLN A  86       7.435   7.220  15.294  1.00  0.00           H  
ATOM   1163  HA  GLN A  86       9.422   5.034  15.144  1.00  0.00           H  
ATOM   1164  HB2 GLN A  86       7.945   6.394  17.433  1.00  0.00           H  
ATOM   1165  HB3 GLN A  86       9.093   5.091  17.660  1.00  0.00           H  
ATOM   1166  HG2 GLN A  86       9.972   7.472  17.988  1.00  0.00           H  
ATOM   1167  HG3 GLN A  86       9.835   7.699  16.248  1.00  0.00           H  
ATOM   1168 HE21 GLN A  86      13.101   6.360  15.963  1.00  0.00           H  
ATOM   1169 HE22 GLN A  86      12.038   7.721  15.589  1.00  0.00           H  
ATOM   1170  N   ASN A  87       6.238   4.462  15.687  1.00  0.00           N  
ATOM   1171  CA  ASN A  87       5.201   3.447  15.842  1.00  0.00           C  
ATOM   1172  C   ASN A  87       3.946   3.806  15.037  1.00  0.00           C  
ATOM   1173  O   ASN A  87       3.719   4.964  14.696  1.00  0.00           O  
ATOM   1174  CB  ASN A  87       4.908   3.260  17.342  1.00  0.00           C  
ATOM   1175  CG  ASN A  87       4.574   4.562  18.049  1.00  0.00           C  
ATOM   1176  ND2 ASN A  87       5.319   4.932  19.063  1.00  0.00           N  
ATOM   1177  OD1 ASN A  87       3.646   5.267  17.693  1.00  0.00           O  
ATOM   1178  H   ASN A  87       5.939   5.421  15.586  1.00  0.00           H  
ATOM   1179  HA  ASN A  87       5.573   2.502  15.447  1.00  0.00           H  
ATOM   1180  HB2 ASN A  87       4.072   2.573  17.479  1.00  0.00           H  
ATOM   1181  HB3 ASN A  87       5.785   2.814  17.812  1.00  0.00           H  
ATOM   1182 HD21 ASN A  87       6.091   4.357  19.369  1.00  0.00           H  
ATOM   1183 HD22 ASN A  87       5.060   5.789  19.530  1.00  0.00           H  
ATOM   1184  N   LEU A  88       3.115   2.804  14.740  1.00  0.00           N  
ATOM   1185  CA  LEU A  88       1.908   2.980  13.924  1.00  0.00           C  
ATOM   1186  C   LEU A  88       0.846   3.860  14.599  1.00  0.00           C  
ATOM   1187  O   LEU A  88       0.088   4.519  13.897  1.00  0.00           O  
ATOM   1188  CB  LEU A  88       1.357   1.595  13.539  1.00  0.00           C  
ATOM   1189  CG  LEU A  88       2.231   0.903  12.476  1.00  0.00           C  
ATOM   1190  CD1 LEU A  88       1.906  -0.572  12.351  1.00  0.00           C  
ATOM   1191  CD2 LEU A  88       2.037   1.499  11.081  1.00  0.00           C  
ATOM   1192  H   LEU A  88       3.330   1.875  15.072  1.00  0.00           H  
ATOM   1193  HA  LEU A  88       2.182   3.514  13.015  1.00  0.00           H  
ATOM   1194  HB2 LEU A  88       0.345   1.699  13.148  1.00  0.00           H  
ATOM   1195  HB3 LEU A  88       1.298   0.974  14.432  1.00  0.00           H  
ATOM   1196  HG  LEU A  88       3.279   0.983  12.763  1.00  0.00           H  
ATOM   1197 HD11 LEU A  88       0.882  -0.667  11.991  1.00  0.00           H  
ATOM   1198 HD12 LEU A  88       2.571  -1.034  11.622  1.00  0.00           H  
ATOM   1199 HD13 LEU A  88       2.028  -1.071  13.312  1.00  0.00           H  
ATOM   1200 HD21 LEU A  88       2.663   0.965  10.367  1.00  0.00           H  
ATOM   1201 HD22 LEU A  88       0.994   1.385  10.783  1.00  0.00           H  
ATOM   1202 HD23 LEU A  88       2.307   2.555  11.073  1.00  0.00           H  
ATOM   1203  N   SER A  89       0.854   3.975  15.930  1.00  0.00           N  
ATOM   1204  CA  SER A  89      -0.002   4.919  16.663  1.00  0.00           C  
ATOM   1205  C   SER A  89       0.299   6.394  16.370  1.00  0.00           C  
ATOM   1206  O   SER A  89      -0.554   7.242  16.609  1.00  0.00           O  
ATOM   1207  CB  SER A  89       0.074   4.657  18.173  1.00  0.00           C  
ATOM   1208  OG  SER A  89       1.383   4.346  18.614  1.00  0.00           O  
ATOM   1209  H   SER A  89       1.481   3.400  16.475  1.00  0.00           H  
ATOM   1210  HA  SER A  89      -1.034   4.752  16.356  1.00  0.00           H  
ATOM   1211  HB2 SER A  89      -0.303   5.524  18.716  1.00  0.00           H  
ATOM   1212  HB3 SER A  89      -0.569   3.809  18.406  1.00  0.00           H  
ATOM   1213  HG  SER A  89       2.025   4.958  18.248  1.00  0.00           H  
ATOM   1214  N   GLN A  90       1.482   6.718  15.838  1.00  0.00           N  
ATOM   1215  CA  GLN A  90       1.819   8.067  15.371  1.00  0.00           C  
ATOM   1216  C   GLN A  90       1.396   8.328  13.919  1.00  0.00           C  
ATOM   1217  O   GLN A  90       1.500   9.465  13.458  1.00  0.00           O  
ATOM   1218  CB  GLN A  90       3.330   8.284  15.513  1.00  0.00           C  
ATOM   1219  CG  GLN A  90       3.772   8.501  16.961  1.00  0.00           C  
ATOM   1220  CD  GLN A  90       5.291   8.581  17.078  1.00  0.00           C  
ATOM   1221  NE2 GLN A  90       5.801   9.489  17.879  1.00  0.00           N  
ATOM   1222  OE1 GLN A  90       6.052   7.854  16.454  1.00  0.00           O  
ATOM   1223  H   GLN A  90       2.164   5.988  15.687  1.00  0.00           H  
ATOM   1224  HA  GLN A  90       1.302   8.806  15.983  1.00  0.00           H  
ATOM   1225  HB2 GLN A  90       3.633   9.159  14.938  1.00  0.00           H  
ATOM   1226  HB3 GLN A  90       3.844   7.413  15.106  1.00  0.00           H  
ATOM   1227  HG2 GLN A  90       3.407   7.702  17.605  1.00  0.00           H  
ATOM   1228  HG3 GLN A  90       3.335   9.435  17.316  1.00  0.00           H  
ATOM   1229 HE21 GLN A  90       6.809   9.538  17.927  1.00  0.00           H  
ATOM   1230 HE22 GLN A  90       5.198  10.116  18.392  1.00  0.00           H  
ATOM   1231  N   ALA A  91       0.960   7.303  13.178  1.00  0.00           N  
ATOM   1232  CA  ALA A  91       0.602   7.467  11.776  1.00  0.00           C  
ATOM   1233  C   ALA A  91      -0.650   8.331  11.644  1.00  0.00           C  
ATOM   1234  O   ALA A  91      -1.669   8.085  12.296  1.00  0.00           O  
ATOM   1235  CB  ALA A  91       0.385   6.103  11.121  1.00  0.00           C  
ATOM   1236  H   ALA A  91       0.791   6.407  13.612  1.00  0.00           H  
ATOM   1237  HA  ALA A  91       1.422   7.972  11.265  1.00  0.00           H  
ATOM   1238  HB1 ALA A  91       1.231   5.443  11.313  1.00  0.00           H  
ATOM   1239  HB2 ALA A  91      -0.521   5.664  11.539  1.00  0.00           H  
ATOM   1240  HB3 ALA A  91       0.256   6.228  10.046  1.00  0.00           H  
ATOM   1241  N   LYS A  92      -0.611   9.308  10.734  1.00  0.00           N  
ATOM   1242  CA  LYS A  92      -1.795  10.114  10.440  1.00  0.00           C  
ATOM   1243  C   LYS A  92      -2.739   9.328   9.528  1.00  0.00           C  
ATOM   1244  O   LYS A  92      -2.620   9.361   8.297  1.00  0.00           O  
ATOM   1245  CB  LYS A  92      -1.371  11.494   9.926  1.00  0.00           C  
ATOM   1246  CG  LYS A  92      -2.542  12.486   9.985  1.00  0.00           C  
ATOM   1247  CD  LYS A  92      -2.039  13.922   9.787  1.00  0.00           C  
ATOM   1248  CE  LYS A  92      -3.177  14.943   9.898  1.00  0.00           C  
ATOM   1249  NZ  LYS A  92      -4.063  14.924   8.706  1.00  0.00           N1+
ATOM   1250  H   LYS A  92       0.249   9.468  10.230  1.00  0.00           H  
ATOM   1251  HA  LYS A  92      -2.321  10.273  11.381  1.00  0.00           H  
ATOM   1252  HB2 LYS A  92      -0.572  11.862  10.569  1.00  0.00           H  
ATOM   1253  HB3 LYS A  92      -0.986  11.418   8.910  1.00  0.00           H  
ATOM   1254  HG2 LYS A  92      -3.268  12.234   9.211  1.00  0.00           H  
ATOM   1255  HG3 LYS A  92      -3.028  12.419  10.958  1.00  0.00           H  
ATOM   1256  HD2 LYS A  92      -1.536  14.015   8.824  1.00  0.00           H  
ATOM   1257  HD3 LYS A  92      -1.313  14.140  10.571  1.00  0.00           H  
ATOM   1258  HE2 LYS A  92      -3.750  14.722  10.798  1.00  0.00           H  
ATOM   1259  HE3 LYS A  92      -2.741  15.934  10.020  1.00  0.00           H  
ATOM   1260  HZ1 LYS A  92      -4.465  14.006   8.582  1.00  0.00           H  
ATOM   1261  HZ2 LYS A  92      -4.830  15.570   8.824  1.00  0.00           H  
ATOM   1262  HZ3 LYS A  92      -3.552  15.161   7.868  1.00  0.00           H  
ATOM   1263  N   VAL A  93      -3.660   8.603  10.161  1.00  0.00           N  
ATOM   1264  CA  VAL A  93      -4.801   7.946   9.513  1.00  0.00           C  
ATOM   1265  C   VAL A  93      -5.789   8.990   8.995  1.00  0.00           C  
ATOM   1266  O   VAL A  93      -6.033  10.006   9.645  1.00  0.00           O  
ATOM   1267  CB  VAL A  93      -5.483   6.919  10.440  1.00  0.00           C  
ATOM   1268  CG1 VAL A  93      -4.653   5.632  10.486  1.00  0.00           C  
ATOM   1269  CG2 VAL A  93      -5.703   7.426  11.873  1.00  0.00           C  
ATOM   1270  H   VAL A  93      -3.589   8.545  11.167  1.00  0.00           H  
ATOM   1271  HA  VAL A  93      -4.432   7.404   8.642  1.00  0.00           H  
ATOM   1272  HB  VAL A  93      -6.457   6.668  10.019  1.00  0.00           H  
ATOM   1273 HG11 VAL A  93      -4.581   5.269  11.512  1.00  0.00           H  
ATOM   1274 HG12 VAL A  93      -3.639   5.805  10.125  1.00  0.00           H  
ATOM   1275 HG13 VAL A  93      -5.141   4.865   9.885  1.00  0.00           H  
ATOM   1276 HG21 VAL A  93      -4.753   7.566  12.389  1.00  0.00           H  
ATOM   1277 HG22 VAL A  93      -6.296   6.697  12.426  1.00  0.00           H  
ATOM   1278 HG23 VAL A  93      -6.250   8.368  11.853  1.00  0.00           H  
ATOM   1279  N   ASN A  94      -6.302   8.752   7.787  1.00  0.00           N  
ATOM   1280  CA  ASN A  94      -7.245   9.619   7.076  1.00  0.00           C  
ATOM   1281  C   ASN A  94      -8.509   8.845   6.705  1.00  0.00           C  
ATOM   1282  O   ASN A  94      -8.375   7.648   6.347  1.00  0.00           O  
ATOM   1283  CB  ASN A  94      -6.572  10.215   5.815  1.00  0.00           C  
ATOM   1284  CG  ASN A  94      -6.356  11.722   5.826  1.00  0.00           C  
ATOM   1285  ND2 ASN A  94      -6.571  12.358   4.697  1.00  0.00           N  
ATOM   1286  OD1 ASN A  94      -5.899  12.355   6.768  1.00  0.00           O  
ATOM   1287  OXT ASN A  94      -9.547   9.526   6.638  1.00  0.00           O1-
ATOM   1288  H   ASN A  94      -6.155   7.838   7.383  1.00  0.00           H  
ATOM   1289  HA  ASN A  94      -7.579  10.424   7.731  1.00  0.00           H  
ATOM   1290  HB2 ASN A  94      -7.207   9.976   4.962  1.00  0.00           H  
ATOM   1291  HB3 ASN A  94      -5.609   9.734   5.644  1.00  0.00           H  
ATOM   1292 HD21 ASN A  94      -6.513  13.365   4.749  1.00  0.00           H  
ATOM   1293 HD22 ASN A  94      -7.085  11.883   3.968  1.00  0.00           H  
TER   
END
