# Supplementary material for: The structural repertoire of Fusarium oxysporum f. sp. lycopersici effectors revealed by experimental and computational studies
Source: eLife. 2024 Feb 27;12:RP89280. doi: 10.7554/eLife.89280 (PMC10942635; doi:10.7554/eLife.89280)
Supplement: Source data 1. [file elife-89280-data1.zip › AlphaFold pdb files/SIX14_AF.pdb]

ATOM      1  N   GLN A   1      -7.994  16.880  -2.731  1.00  0.00           N  
ATOM      5  CA  GLN A   1      -8.360  15.457  -2.545  1.00  0.00           C  
ATOM      7  C   GLN A   1      -7.116  14.745  -2.037  1.00  0.00           C  
ATOM     11  O   GLN A   1      -6.062  14.982  -2.609  1.00  0.00           O  
ATOM      8  CB  GLN A   1      -8.857  14.831  -3.863  1.00  0.00           C  
ATOM     12  CG  GLN A   1     -10.290  15.269  -4.213  1.00  0.00           C  
ATOM     15  CD  GLN A   1     -10.718  14.818  -5.609  1.00  0.00           C  
ATOM     16  NE2 GLN A   1     -11.577  15.553  -6.275  1.00  0.00           N  
ATOM     19  OE1 GLN A   1     -10.281  13.809  -6.124  1.00  0.00           O  
ATOM      2  H   GLN A   1      -7.711  17.291  -1.853  1.00  0.00           H  
ATOM      6  HA  GLN A   1      -9.142  15.363  -1.792  1.00  0.00           H  
ATOM      9  HB2 GLN A   1      -8.842  13.745  -3.768  1.00  0.00           H  
ATOM     10  HB3 GLN A   1      -8.181  15.112  -4.671  1.00  0.00           H  
ATOM     13  HG2 GLN A   1     -10.359  16.356  -4.169  1.00  0.00           H  
ATOM     14  HG3 GLN A   1     -10.987  14.852  -3.487  1.00  0.00           H  
ATOM     17 HE21 GLN A   1     -11.810  15.210  -7.196  1.00  0.00           H  
ATOM     18 HE22 GLN A   1     -11.978  16.404  -5.907  1.00  0.00           H  
ATOM      3  H2  GLN A   1      -7.203  16.927  -3.357  1.00  0.00           H  
ATOM      4  H3  GLN A   1      -8.761  17.406  -3.125  1.00  0.00           H  
ATOM     20  N   ARG A   2      -7.196  13.979  -0.940  1.00  0.00           N  
ATOM     22  CA  ARG A   2      -6.055  13.179  -0.462  1.00  0.00           C  
ATOM     24  C   ARG A   2      -5.920  11.966  -1.376  1.00  0.00           C  
ATOM     28  O   ARG A   2      -6.912  11.263  -1.559  1.00  0.00           O  
ATOM     25  CB  ARG A   2      -6.250  12.722   0.997  1.00  0.00           C  
ATOM     29  CG  ARG A   2      -6.240  13.876   2.011  1.00  0.00           C  
ATOM     32  CD  ARG A   2      -6.347  13.323   3.439  1.00  0.00           C  
ATOM     35  NE  ARG A   2      -6.385  14.398   4.447  1.00  0.00           N  
ATOM     43  CZ  ARG A   2      -6.412  14.214   5.758  1.00  0.00           C  
ATOM     37  NH1 ARG A   2      -6.353  13.033   6.315  1.00  0.00           N1+
ATOM     40  NH2 ARG A   2      -6.490  15.249   6.552  1.00  0.00           N  
ATOM     21  H   ARG A   2      -8.098  13.759  -0.542  1.00  0.00           H  
ATOM     23  HA  ARG A   2      -5.129  13.750  -0.533  1.00  0.00           H  
ATOM     26  HB2 ARG A   2      -7.189  12.175   1.083  1.00  0.00           H  
ATOM     27  HB3 ARG A   2      -5.441  12.038   1.250  1.00  0.00           H  
ATOM     30  HG2 ARG A   2      -5.307  14.431   1.913  1.00  0.00           H  
ATOM     31  HG3 ARG A   2      -7.078  14.545   1.818  1.00  0.00           H  
ATOM     33  HD2 ARG A   2      -5.489  12.679   3.631  1.00  0.00           H  
ATOM     34  HD3 ARG A   2      -7.249  12.717   3.524  1.00  0.00           H  
ATOM     36  HE  ARG A   2      -6.346  15.353   4.122  1.00  0.00           H  
ATOM     38 HH11 ARG A   2      -6.032  12.221   5.807  1.00  0.00           H  
ATOM     39 HH12 ARG A   2      -6.289  12.914   7.315  1.00  0.00           H  
ATOM     41 HH21 ARG A   2      -6.492  16.191   6.188  1.00  0.00           H  
ATOM     42 HH22 ARG A   2      -6.471  15.095   7.550  1.00  0.00           H  
ATOM     44  N   ILE A   3      -4.748  11.761  -1.965  1.00  0.00           N  
ATOM     46  CA  ILE A   3      -4.474  10.597  -2.802  1.00  0.00           C  
ATOM     48  C   ILE A   3      -3.478   9.721  -2.060  1.00  0.00           C  
ATOM     51  O   ILE A   3      -2.410  10.183  -1.661  1.00  0.00           O  
ATOM     49  CB  ILE A   3      -3.979  10.985  -4.206  1.00  0.00           C  
ATOM     52  CG1 ILE A   3      -4.930  11.991  -4.899  1.00  0.00           C  
ATOM     55  CG2 ILE A   3      -3.880   9.696  -5.026  1.00  0.00           C  
ATOM     59  CD1 ILE A   3      -4.366  12.616  -6.179  1.00  0.00           C  
ATOM     45  H   ILE A   3      -3.975  12.387  -1.787  1.00  0.00           H  
ATOM     47  HA  ILE A   3      -5.393  10.025  -2.932  1.00  0.00           H  
ATOM     50  HB  ILE A   3      -2.986  11.428  -4.129  1.00  0.00           H  
ATOM     53 HG12 ILE A   3      -5.132  12.824  -4.227  1.00  0.00           H  
ATOM     54 HG13 ILE A   3      -5.879  11.503  -5.123  1.00  0.00           H  
ATOM     56 HG21 ILE A   3      -3.709   9.967  -6.068  1.00  0.00           H  
ATOM     57 HG22 ILE A   3      -3.048   9.084  -4.677  1.00  0.00           H  
ATOM     58 HG23 ILE A   3      -4.807   9.126  -4.966  1.00  0.00           H  
ATOM     60 HD11 ILE A   3      -3.398  13.067  -5.961  1.00  0.00           H  
ATOM     61 HD12 ILE A   3      -4.273  11.872  -6.971  1.00  0.00           H  
ATOM     62 HD13 ILE A   3      -5.044  13.398  -6.522  1.00  0.00           H  
ATOM     63  N   LEU A   4      -3.868   8.468  -1.857  1.00  0.00           N  
ATOM     65  CA  LEU A   4      -3.077   7.487  -1.134  1.00  0.00           C  
ATOM     67  C   LEU A   4      -2.305   6.638  -2.146  1.00  0.00           C  
ATOM     71  O   LEU A   4      -2.918   6.035  -3.034  1.00  0.00           O  
ATOM     68  CB  LEU A   4      -4.000   6.653  -0.232  1.00  0.00           C  
ATOM     72  CG  LEU A   4      -4.864   7.456   0.757  1.00  0.00           C  
ATOM     74  CD1 LEU A   4      -5.820   6.530   1.503  1.00  0.00           C  
ATOM     78  CD2 LEU A   4      -4.005   8.164   1.798  1.00  0.00           C  
ATOM     64  H   LEU A   4      -4.748   8.167  -2.251  1.00  0.00           H  
ATOM     66  HA  LEU A   4      -2.351   7.998  -0.501  1.00  0.00           H  
ATOM     69  HB2 LEU A   4      -4.653   6.049  -0.863  1.00  0.00           H  
ATOM     70  HB3 LEU A   4      -3.364   5.987   0.351  1.00  0.00           H  
ATOM     73  HG  LEU A   4      -5.462   8.192   0.219  1.00  0.00           H  
ATOM     75 HD11 LEU A   4      -6.394   5.941   0.787  1.00  0.00           H  
ATOM     76 HD12 LEU A   4      -6.502   7.121   2.114  1.00  0.00           H  
ATOM     77 HD13 LEU A   4      -5.248   5.865   2.149  1.00  0.00           H  
ATOM     79 HD21 LEU A   4      -4.643   8.699   2.502  1.00  0.00           H  
ATOM     80 HD22 LEU A   4      -3.393   7.441   2.337  1.00  0.00           H  
ATOM     81 HD23 LEU A   4      -3.358   8.895   1.313  1.00  0.00           H  
ATOM     82  N   GLY A   5      -0.977   6.628  -2.016  1.00  0.00           N  
ATOM     84  CA  GLY A   5      -0.068   5.794  -2.796  1.00  0.00           C  
ATOM     87  C   GLY A   5       0.484   4.643  -1.959  1.00  0.00           C  
ATOM     88  O   GLY A   5       0.823   4.822  -0.792  1.00  0.00           O  
ATOM     83  H   GLY A   5      -0.561   7.188  -1.285  1.00  0.00           H  
ATOM     85  HA2 GLY A   5      -0.583   5.392  -3.669  1.00  0.00           H  
ATOM     86  HA3 GLY A   5       0.770   6.397  -3.144  1.00  0.00           H  
ATOM     89  N   CYS A   6       0.562   3.455  -2.552  1.00  0.00           N  
ATOM     91  CA  CYS A   6       1.181   2.276  -1.950  1.00  0.00           C  
ATOM     93  C   CYS A   6       2.476   1.989  -2.702  1.00  0.00           C  
ATOM     97  O   CYS A   6       2.418   1.839  -3.923  1.00  0.00           O  
ATOM     94  CB  CYS A   6       0.199   1.107  -2.073  1.00  0.00           C  
ATOM     98  SG  CYS A   6       0.844  -0.486  -1.517  1.00  0.00           S  
ATOM     90  H   CYS A   6       0.284   3.389  -3.520  1.00  0.00           H  
ATOM     92  HA  CYS A   6       1.412   2.444  -0.898  1.00  0.00           H  
ATOM     95  HB2 CYS A   6      -0.698   1.338  -1.497  1.00  0.00           H  
ATOM     96  HB3 CYS A   6      -0.087   1.008  -3.120  1.00  0.00           H  
ATOM     99  N   ARG A   7       3.625   1.907  -2.028  1.00  0.00           N  
ATOM    101  CA  ARG A   7       4.884   1.518  -2.676  1.00  0.00           C  
ATOM    103  C   ARG A   7       5.232   0.074  -2.375  1.00  0.00           C  
ATOM    107  O   ARG A   7       5.040  -0.412  -1.271  1.00  0.00           O  
ATOM    104  CB  ARG A   7       6.031   2.462  -2.309  1.00  0.00           C  
ATOM    108  CG  ARG A   7       5.849   3.830  -2.981  1.00  0.00           C  
ATOM    111  CD  ARG A   7       7.210   4.510  -3.135  1.00  0.00           C  
ATOM    114  NE  ARG A   7       7.084   5.917  -3.577  1.00  0.00           N  
ATOM    122  CZ  ARG A   7       7.849   6.917  -3.182  1.00  0.00           C  
ATOM    116  NH1 ARG A   7       8.826   6.748  -2.349  1.00  0.00           N1+
ATOM    119  NH2 ARG A   7       7.656   8.138  -3.581  1.00  0.00           N  
ATOM    100  H   ARG A   7       3.627   2.013  -1.024  1.00  0.00           H  
ATOM    102  HA  ARG A   7       4.763   1.570  -3.758  1.00  0.00           H  
ATOM    105  HB2 ARG A   7       6.960   2.015  -2.664  1.00  0.00           H  
ATOM    106  HB3 ARG A   7       6.098   2.580  -1.228  1.00  0.00           H  
ATOM    109  HG2 ARG A   7       5.174   4.441  -2.382  1.00  0.00           H  
ATOM    110  HG3 ARG A   7       5.422   3.705  -3.976  1.00  0.00           H  
ATOM    112  HD2 ARG A   7       7.749   4.426  -2.191  1.00  0.00           H  
ATOM    113  HD3 ARG A   7       7.785   3.958  -3.879  1.00  0.00           H  
ATOM    115  HE  ARG A   7       6.321   6.132  -4.202  1.00  0.00           H  
ATOM    117 HH11 ARG A   7       9.370   5.922  -2.555  1.00  0.00           H  
ATOM    118 HH12 ARG A   7       8.390   6.560  -1.458  1.00  0.00           H  
ATOM    120 HH21 ARG A   7       6.902   8.374  -4.210  1.00  0.00           H  
ATOM    121 HH22 ARG A   7       8.295   8.830  -3.218  1.00  0.00           H  
ATOM    123  N   MET A   8       5.734  -0.628  -3.374  1.00  0.00           N  
ATOM    125  CA  MET A   8       6.314  -1.952  -3.210  1.00  0.00           C  
ATOM    127  C   MET A   8       7.762  -1.836  -2.690  1.00  0.00           C  
ATOM    131  O   MET A   8       8.390  -0.789  -2.862  1.00  0.00           O  
ATOM    128  CB  MET A   8       6.229  -2.695  -4.547  1.00  0.00           C  
ATOM    132  CG  MET A   8       4.786  -3.047  -4.919  1.00  0.00           C  
ATOM    135  SD  MET A   8       4.613  -4.155  -6.346  1.00  0.00           S  
ATOM    136  CE  MET A   8       5.376  -3.161  -7.654  1.00  0.00           C  
ATOM    124  H   MET A   8       5.887  -0.152  -4.252  1.00  0.00           H  
ATOM    126  HA  MET A   8       5.727  -2.507  -2.478  1.00  0.00           H  
ATOM    129  HB2 MET A   8       6.816  -3.612  -4.502  1.00  0.00           H  
ATOM    130  HB3 MET A   8       6.625  -2.044  -5.326  1.00  0.00           H  
ATOM    133  HG2 MET A   8       4.315  -3.532  -4.064  1.00  0.00           H  
ATOM    134  HG3 MET A   8       4.248  -2.123  -5.131  1.00  0.00           H  
ATOM    137  HE1 MET A   8       4.867  -2.201  -7.731  1.00  0.00           H  
ATOM    138  HE2 MET A   8       5.298  -3.690  -8.604  1.00  0.00           H  
ATOM    139  HE3 MET A   8       6.427  -2.997  -7.416  1.00  0.00           H  
ATOM    140  N   PRO A   9       8.336  -2.905  -2.107  1.00  0.00           N  
ATOM    141  CA  PRO A   9       9.738  -2.977  -1.677  1.00  0.00           C  
ATOM    143  C   PRO A   9      10.753  -2.589  -2.756  1.00  0.00           C  
ATOM    147  O   PRO A   9      11.840  -2.122  -2.442  1.00  0.00           O  
ATOM    144  CB  PRO A   9       9.940  -4.428  -1.234  1.00  0.00           C  
ATOM    148  CG  PRO A   9       8.560  -4.833  -0.727  1.00  0.00           C  
ATOM    151  CD  PRO A   9       7.616  -4.078  -1.654  1.00  0.00           C  
ATOM    142  HA  PRO A   9       9.895  -2.332  -0.812  1.00  0.00           H  
ATOM    145  HB2 PRO A   9      10.207  -5.049  -2.089  1.00  0.00           H  
ATOM    146  HB3 PRO A   9      10.697  -4.509  -0.454  1.00  0.00           H  
ATOM    149  HG2 PRO A   9       8.427  -4.479   0.295  1.00  0.00           H  
ATOM    150  HG3 PRO A   9       8.405  -5.911  -0.782  1.00  0.00           H  
ATOM    152  HD2 PRO A   9       6.743  -3.758  -1.086  1.00  0.00           H  
ATOM    153  HD3 PRO A   9       7.332  -4.708  -2.497  1.00  0.00           H  
ATOM    154  N   ASN A  10      10.384  -2.730  -4.031  1.00  0.00           N  
ATOM    156  CA  ASN A  10      11.192  -2.308  -5.175  1.00  0.00           C  
ATOM    158  C   ASN A  10      11.115  -0.791  -5.476  1.00  0.00           C  
ATOM    162  O   ASN A  10      11.613  -0.351  -6.508  1.00  0.00           O  
ATOM    159  CB  ASN A  10      10.796  -3.174  -6.386  1.00  0.00           C  
ATOM    163  CG  ASN A  10       9.426  -2.847  -6.954  1.00  0.00           C  
ATOM    164  ND2 ASN A  10       9.028  -3.502  -8.016  1.00  0.00           N  
ATOM    167  OD1 ASN A  10       8.699  -2.001  -6.464  1.00  0.00           O  
ATOM    155  H   ASN A  10       9.456  -3.080  -4.220  1.00  0.00           H  
ATOM    157  HA  ASN A  10      12.237  -2.516  -4.943  1.00  0.00           H  
ATOM    160  HB2 ASN A  10      10.826  -4.229  -6.112  1.00  0.00           H  
ATOM    161  HB3 ASN A  10      11.530  -3.014  -7.177  1.00  0.00           H  
ATOM    165 HD21 ASN A  10       8.169  -3.199  -8.451  1.00  0.00           H  
ATOM    166 HD22 ASN A  10       9.640  -4.178  -8.452  1.00  0.00           H  
ATOM    168  N   GLY A  11      10.432   0.000  -4.641  1.00  0.00           N  
ATOM    170  CA  GLY A  11      10.236   1.444  -4.810  1.00  0.00           C  
ATOM    173  C   GLY A  11       9.157   1.846  -5.823  1.00  0.00           C  
ATOM    174  O   GLY A  11       8.844   3.031  -5.935  1.00  0.00           O  
ATOM    169  H   GLY A  11       9.997  -0.429  -3.837  1.00  0.00           H  
ATOM    171  HA2 GLY A  11       9.961   1.869  -3.845  1.00  0.00           H  
ATOM    172  HA3 GLY A  11      11.177   1.892  -5.129  1.00  0.00           H  
ATOM    175  N   SER A  12       8.553   0.894  -6.537  1.00  0.00           N  
ATOM    177  CA  SER A  12       7.487   1.169  -7.508  1.00  0.00           C  
ATOM    179  C   SER A  12       6.144   1.377  -6.815  1.00  0.00           C  
ATOM    183  O   SER A  12       5.869   0.766  -5.784  1.00  0.00           O  
ATOM    180  CB  SER A  12       7.362   0.033  -8.523  1.00  0.00           C  
ATOM    184  OG  SER A  12       8.584  -0.149  -9.205  1.00  0.00           O  
ATOM    176  H   SER A  12       8.788  -0.069  -6.345  1.00  0.00           H  
ATOM    178  HA  SER A  12       7.735   2.078  -8.055  1.00  0.00           H  
ATOM    181  HB2 SER A  12       6.584   0.274  -9.247  1.00  0.00           H  
ATOM    182  HB3 SER A  12       7.081  -0.887  -8.009  1.00  0.00           H  
ATOM    185  HG  SER A  12       9.298  -0.147  -8.563  1.00  0.00           H  
ATOM    186  N   LEU A  13       5.265   2.192  -7.400  1.00  0.00           N  
ATOM    188  CA  LEU A  13       3.867   2.237  -6.969  1.00  0.00           C  
ATOM    190  C   LEU A  13       3.214   0.881  -7.236  1.00  0.00           C  
ATOM    194  O   LEU A  13       3.342   0.339  -8.331  1.00  0.00           O  
ATOM    191  CB  LEU A  13       3.109   3.361  -7.692  1.00  0.00           C  
ATOM    195  CG  LEU A  13       3.436   4.767  -7.164  1.00  0.00           C  
ATOM    197  CD1 LEU A  13       2.845   5.813  -8.108  1.00  0.00           C  
ATOM    201  CD2 LEU A  13       2.851   5.008  -5.767  1.00  0.00           C  
ATOM    187  H   LEU A  13       5.521   2.648  -8.264  1.00  0.00           H  
ATOM    189  HA  LEU A  13       3.838   2.412  -5.894  1.00  0.00           H  
ATOM    192  HB2 LEU A  13       2.039   3.190  -7.578  1.00  0.00           H  
ATOM    193  HB3 LEU A  13       3.340   3.306  -8.756  1.00  0.00           H  
ATOM    196  HG  LEU A  13       4.516   4.905  -7.128  1.00  0.00           H  
ATOM    198 HD11 LEU A  13       3.266   5.691  -9.106  1.00  0.00           H  
ATOM    199 HD12 LEU A  13       1.761   5.706  -8.159  1.00  0.00           H  
ATOM    200 HD13 LEU A  13       3.086   6.814  -7.751  1.00  0.00           H  
ATOM    202 HD21 LEU A  13       1.770   4.864  -5.783  1.00  0.00           H  
ATOM    203 HD22 LEU A  13       3.290   4.322  -5.043  1.00  0.00           H  
ATOM    204 HD23 LEU A  13       3.068   6.028  -5.450  1.00  0.00           H  
ATOM    205  N   ASN A  14       2.518   0.343  -6.240  1.00  0.00           N  
ATOM    207  CA  ASN A  14       1.790  -0.903  -6.360  1.00  0.00           C  
ATOM    209  C   ASN A  14       0.585  -0.675  -7.289  1.00  0.00           C  
ATOM    213  O   ASN A  14      -0.329   0.065  -6.915  1.00  0.00           O  
ATOM    210  CB  ASN A  14       1.397  -1.401  -4.961  1.00  0.00           C  
ATOM    214  CG  ASN A  14       0.919  -2.842  -5.001  1.00  0.00           C  
ATOM    215  ND2 ASN A  14       1.213  -3.613  -3.979  1.00  0.00           N  
ATOM    218  OD1 ASN A  14       0.282  -3.278  -5.947  1.00  0.00           O  
ATOM    206  H   ASN A  14       2.444   0.858  -5.374  1.00  0.00           H  
ATOM    208  HA  ASN A  14       2.463  -1.644  -6.792  1.00  0.00           H  
ATOM    211  HB2 ASN A  14       2.260  -1.335  -4.298  1.00  0.00           H  
ATOM    212  HB3 ASN A  14       0.603  -0.774  -4.554  1.00  0.00           H  
ATOM    216 HD21 ASN A  14       1.749  -3.261  -3.198  1.00  0.00           H  
ATOM    217 HD22 ASN A  14       1.018  -4.602  -4.039  1.00  0.00           H  
ATOM    219  N   PRO A  15       0.568  -1.284  -8.491  1.00  0.00           N  
ATOM    220  CA  PRO A  15      -0.482  -1.055  -9.472  1.00  0.00           C  
ATOM    222  C   PRO A  15      -1.760  -1.859  -9.170  1.00  0.00           C  
ATOM    226  O   PRO A  15      -2.664  -1.912 -10.006  1.00  0.00           O  
ATOM    223  CB  PRO A  15       0.153  -1.426 -10.812  1.00  0.00           C  
ATOM    227  CG  PRO A  15       1.062  -2.590 -10.430  1.00  0.00           C  
ATOM    230  CD  PRO A  15       1.557  -2.210  -9.036  1.00  0.00           C  
ATOM    221  HA  PRO A  15      -0.719   0.009  -9.488  1.00  0.00           H  
ATOM    224  HB2 PRO A  15       0.759  -0.593 -11.169  1.00  0.00           H  
ATOM    225  HB3 PRO A  15      -0.582  -1.710 -11.565  1.00  0.00           H  
ATOM    228  HG2 PRO A  15       0.478  -3.509 -10.373  1.00  0.00           H  
ATOM    229  HG3 PRO A  15       1.888  -2.705 -11.133  1.00  0.00           H  
ATOM    231  HD2 PRO A  15       2.531  -1.729  -9.128  1.00  0.00           H  
ATOM    232  HD3 PRO A  15       1.643  -3.101  -8.414  1.00  0.00           H  
ATOM    233  N   SER A  16      -1.800  -2.573  -8.036  1.00  0.00           N  
ATOM    235  CA  SER A  16      -2.821  -3.575  -7.756  1.00  0.00           C  
ATOM    237  C   SER A  16      -4.195  -2.934  -7.527  1.00  0.00           C  
ATOM    241  O   SER A  16      -4.382  -2.238  -6.520  1.00  0.00           O  
ATOM    238  CB  SER A  16      -2.428  -4.443  -6.558  1.00  0.00           C  
ATOM    242  OG  SER A  16      -3.403  -5.445  -6.328  1.00  0.00           O  
ATOM    234  H   SER A  16      -1.032  -2.492  -7.385  1.00  0.00           H  
ATOM    236  HA  SER A  16      -2.841  -4.240  -8.620  1.00  0.00           H  
ATOM    239  HB2 SER A  16      -2.328  -3.820  -5.669  1.00  0.00           H  
ATOM    240  HB3 SER A  16      -1.472  -4.924  -6.766  1.00  0.00           H  
ATOM    243  HG  SER A  16      -3.072  -6.010  -5.626  1.00  0.00           H  
ATOM    244  N   PRO A  17      -5.203  -3.239  -8.377  1.00  0.00           N  
ATOM    245  CA  PRO A  17      -6.577  -2.767  -8.202  1.00  0.00           C  
ATOM    247  C   PRO A  17      -7.172  -3.192  -6.847  1.00  0.00           C  
ATOM    251  O   PRO A  17      -8.057  -2.532  -6.297  1.00  0.00           O  
ATOM    248  CB  PRO A  17      -7.374  -3.317  -9.383  1.00  0.00           C  
ATOM    252  CG  PRO A  17      -6.578  -4.540  -9.818  1.00  0.00           C  
ATOM    255  CD  PRO A  17      -5.137  -4.145  -9.515  1.00  0.00           C  
ATOM    246  HA  PRO A  17      -6.600  -1.683  -8.313  1.00  0.00           H  
ATOM    249  HB2 PRO A  17      -8.396  -3.577  -9.108  1.00  0.00           H  
ATOM    250  HB3 PRO A  17      -7.377  -2.583 -10.190  1.00  0.00           H  
ATOM    253  HG2 PRO A  17      -6.722  -4.765 -10.874  1.00  0.00           H  
ATOM    254  HG3 PRO A  17      -6.858  -5.395  -9.203  1.00  0.00           H  
ATOM    256  HD2 PRO A  17      -4.705  -3.626 -10.371  1.00  0.00           H  
ATOM    257  HD3 PRO A  17      -4.571  -5.049  -9.290  1.00  0.00           H  
ATOM    258  N   ASN A  18      -6.638  -4.270  -6.268  1.00  0.00           N  
ATOM    260  CA  ASN A  18      -7.117  -4.844  -5.020  1.00  0.00           C  
ATOM    262  C   ASN A  18      -6.889  -3.930  -3.816  1.00  0.00           C  
ATOM    266  O   ASN A  18      -7.680  -3.992  -2.881  1.00  0.00           O  
ATOM    263  CB  ASN A  18      -6.456  -6.214  -4.816  1.00  0.00           C  
ATOM    267  CG  ASN A  18      -6.851  -7.202  -5.896  1.00  0.00           C  
ATOM    268  ND2 ASN A  18      -5.999  -8.149  -6.205  1.00  0.00           N  
ATOM    271  OD1 ASN A  18      -7.924  -7.129  -6.472  1.00  0.00           O  
ATOM    259  H   ASN A  18      -5.880  -4.739  -6.744  1.00  0.00           H  
ATOM    261  HA  ASN A  18      -8.193  -4.994  -5.102  1.00  0.00           H  
ATOM    264  HB2 ASN A  18      -5.372  -6.104  -4.789  1.00  0.00           H  
ATOM    265  HB3 ASN A  18      -6.775  -6.629  -3.860  1.00  0.00           H  
ATOM    269 HD21 ASN A  18      -5.111  -8.222  -5.730  1.00  0.00           H  
ATOM    270 HD22 ASN A  18      -6.291  -8.807  -6.914  1.00  0.00           H  
ATOM    272  N   ILE A  19      -5.874  -3.059  -3.835  1.00  0.00           N  
ATOM    274  CA  ILE A  19      -5.606  -2.149  -2.711  1.00  0.00           C  
ATOM    276  C   ILE A  19      -6.766  -1.167  -2.543  1.00  0.00           C  
ATOM    279  O   ILE A  19      -7.302  -1.028  -1.446  1.00  0.00           O  
ATOM    277  CB  ILE A  19      -4.269  -1.405  -2.899  1.00  0.00           C  
ATOM    280  CG1 ILE A  19      -3.106  -2.413  -2.931  1.00  0.00           C  
ATOM    283  CG2 ILE A  19      -4.060  -0.397  -1.749  1.00  0.00           C  
ATOM    287  CD1 ILE A  19      -1.829  -1.805  -3.501  1.00  0.00           C  
ATOM    273  H   ILE A  19      -5.275  -3.022  -4.647  1.00  0.00           H  
ATOM    275  HA  ILE A  19      -5.544  -2.735  -1.794  1.00  0.00           H  
ATOM    278  HB  ILE A  19      -4.298  -0.864  -3.845  1.00  0.00           H  
ATOM    281 HG12 ILE A  19      -2.913  -2.772  -1.920  1.00  0.00           H  
ATOM    282 HG13 ILE A  19      -3.352  -3.277  -3.548  1.00  0.00           H  
ATOM    284 HG21 ILE A  19      -4.089  -0.907  -0.786  1.00  0.00           H  
ATOM    285 HG22 ILE A  19      -4.840   0.364  -1.760  1.00  0.00           H  
ATOM    286 HG23 ILE A  19      -3.106   0.123  -1.842  1.00  0.00           H  
ATOM    288 HD11 ILE A  19      -1.609  -0.841  -3.044  1.00  0.00           H  
ATOM    289 HD12 ILE A  19      -1.013  -2.491  -3.274  1.00  0.00           H  
ATOM    290 HD13 ILE A  19      -1.926  -1.676  -4.579  1.00  0.00           H  
ATOM    291  N   CYS A  20      -7.202  -0.526  -3.632  1.00  0.00           N  
ATOM    293  CA  CYS A  20      -8.347   0.379  -3.573  1.00  0.00           C  
ATOM    295  C   CYS A  20      -9.657  -0.332  -3.319  1.00  0.00           C  
ATOM    299  O   CYS A  20     -10.455   0.165  -2.530  1.00  0.00           O  
ATOM    296  CB  CYS A  20      -8.500   1.169  -4.860  1.00  0.00           C  
ATOM    300  SG  CYS A  20      -7.357   2.531  -4.921  1.00  0.00           S  
ATOM    292  H   CYS A  20      -6.740  -0.686  -4.516  1.00  0.00           H  
ATOM    294  HA  CYS A  20      -8.200   1.066  -2.739  1.00  0.00           H  
ATOM    297  HB2 CYS A  20      -8.391   0.511  -5.722  1.00  0.00           H  
ATOM    298  HB3 CYS A  20      -9.505   1.589  -4.894  1.00  0.00           H  
ATOM    301  N   ASN A  21      -9.864  -1.490  -3.943  1.00  0.00           N  
ATOM    303  CA  ASN A  21     -11.083  -2.259  -3.731  1.00  0.00           C  
ATOM    305  C   ASN A  21     -11.207  -2.682  -2.257  1.00  0.00           C  
ATOM    309  O   ASN A  21     -12.267  -2.522  -1.661  1.00  0.00           O  
ATOM    306  CB  ASN A  21     -11.087  -3.454  -4.695  1.00  0.00           C  
ATOM    310  CG  ASN A  21     -11.231  -3.047  -6.155  1.00  0.00           C  
ATOM    311  ND2 ASN A  21     -10.946  -3.944  -7.070  1.00  0.00           N  
ATOM    314  OD1 ASN A  21     -11.609  -1.941  -6.499  1.00  0.00           O  
ATOM    302  H   ASN A  21      -9.200  -1.811  -4.633  1.00  0.00           H  
ATOM    304  HA  ASN A  21     -11.943  -1.627  -3.953  1.00  0.00           H  
ATOM    307  HB2 ASN A  21     -10.171  -4.031  -4.570  1.00  0.00           H  
ATOM    308  HB3 ASN A  21     -11.932  -4.099  -4.455  1.00  0.00           H  
ATOM    312 HD21 ASN A  21     -11.105  -3.661  -8.026  1.00  0.00           H  
ATOM    313 HD22 ASN A  21     -10.642  -4.873  -6.816  1.00  0.00           H  
ATOM    315  N   GLN A  22     -10.109  -3.120  -1.627  1.00  0.00           N  
ATOM    317  CA  GLN A  22     -10.067  -3.398  -0.186  1.00  0.00           C  
ATOM    319  C   GLN A  22     -10.235  -2.138   0.667  1.00  0.00           C  
ATOM    323  O   GLN A  22     -10.822  -2.195   1.748  1.00  0.00           O  
ATOM    320  CB  GLN A  22      -8.743  -4.080   0.183  1.00  0.00           C  
ATOM    324  CG  GLN A  22      -8.739  -5.557  -0.231  1.00  0.00           C  
ATOM    327  CD  GLN A  22      -7.462  -6.281   0.181  1.00  0.00           C  
ATOM    328  NE2 GLN A  22      -7.504  -7.587   0.331  1.00  0.00           N  
ATOM    331  OE1 GLN A  22      -6.402  -5.716   0.383  1.00  0.00           O  
ATOM    316  H   GLN A  22      -9.258  -3.243  -2.157  1.00  0.00           H  
ATOM    318  HA  GLN A  22     -10.893  -4.062   0.071  1.00  0.00           H  
ATOM    321  HB2 GLN A  22      -7.908  -3.551  -0.278  1.00  0.00           H  
ATOM    322  HB3 GLN A  22      -8.613  -4.036   1.264  1.00  0.00           H  
ATOM    325  HG2 GLN A  22      -8.861  -5.649  -1.310  1.00  0.00           H  
ATOM    326  HG3 GLN A  22      -9.586  -6.052   0.244  1.00  0.00           H  
ATOM    329 HE21 GLN A  22      -6.614  -8.039   0.486  1.00  0.00           H  
ATOM    330 HE22 GLN A  22      -8.335  -8.102   0.078  1.00  0.00           H  
ATOM    332  N   ALA A  23      -9.752  -0.993   0.183  1.00  0.00           N  
ATOM    334  CA  ALA A  23      -9.954   0.288   0.840  1.00  0.00           C  
ATOM    336  C   ALA A  23     -11.389   0.827   0.712  1.00  0.00           C  
ATOM    341  O   ALA A  23     -11.736   1.769   1.420  1.00  0.00           O  
ATOM    337  CB  ALA A  23      -8.892   1.278   0.359  1.00  0.00           C  
ATOM    333  H   ALA A  23      -9.201  -1.016  -0.663  1.00  0.00           H  
ATOM    335  HA  ALA A  23      -9.778   0.134   1.905  1.00  0.00           H  
ATOM    338  HB1 ALA A  23      -7.912   0.803   0.356  1.00  0.00           H  
ATOM    339  HB2 ALA A  23      -8.866   2.122   1.049  1.00  0.00           H  
ATOM    340  HB3 ALA A  23      -9.132   1.630  -0.644  1.00  0.00           H  
ATOM    342  N   GLY A  24     -12.231   0.230  -0.139  1.00  0.00           N  
ATOM    344  CA  GLY A  24     -13.577   0.723  -0.433  1.00  0.00           C  
ATOM    347  C   GLY A  24     -13.618   1.868  -1.451  1.00  0.00           C  
ATOM    348  O   GLY A  24     -14.627   2.552  -1.576  1.00  0.00           O  
ATOM    343  H   GLY A  24     -11.896  -0.556  -0.678  1.00  0.00           H  
ATOM    345  HA2 GLY A  24     -14.176  -0.100  -0.825  1.00  0.00           H  
ATOM    346  HA3 GLY A  24     -14.022   1.086   0.493  1.00  0.00           H  
ATOM    349  N   GLY A  25     -12.513   2.102  -2.157  1.00  0.00           N  
ATOM    351  CA  GLY A  25     -12.372   3.157  -3.152  1.00  0.00           C  
ATOM    354  C   GLY A  25     -12.247   2.622  -4.566  1.00  0.00           C  
ATOM    355  O   GLY A  25     -12.454   1.444  -4.849  1.00  0.00           O  
ATOM    350  H   GLY A  25     -11.766   1.426  -2.083  1.00  0.00           H  
ATOM    352  HA2 GLY A  25     -13.220   3.840  -3.113  1.00  0.00           H  
ATOM    353  HA3 GLY A  25     -11.463   3.720  -2.942  1.00  0.00           H  
ATOM    356  N   SER A  26     -11.844   3.501  -5.476  1.00  0.00           N  
ATOM    358  CA  SER A  26     -11.388   3.080  -6.796  1.00  0.00           C  
ATOM    360  C   SER A  26     -10.230   3.938  -7.263  1.00  0.00           C  
ATOM    364  O   SER A  26     -10.023   5.068  -6.805  1.00  0.00           O  
ATOM    361  CB  SER A  26     -12.511   3.065  -7.826  1.00  0.00           C  
ATOM    365  OG  SER A  26     -13.577   2.260  -7.343  1.00  0.00           O  
ATOM    357  H   SER A  26     -11.664   4.455  -5.197  1.00  0.00           H  
ATOM    359  HA  SER A  26     -11.011   2.060  -6.724  1.00  0.00           H  
ATOM    362  HB2 SER A  26     -12.830   4.088  -8.028  1.00  0.00           H  
ATOM    363  HB3 SER A  26     -12.143   2.634  -8.758  1.00  0.00           H  
ATOM    366  HG  SER A  26     -13.244   1.680  -6.653  1.00  0.00           H  
ATOM    367  N   PHE A  27      -9.435   3.358  -8.152  1.00  0.00           N  
ATOM    369  CA  PHE A  27      -8.299   4.046  -8.734  1.00  0.00           C  
ATOM    371  C   PHE A  27      -8.766   5.209  -9.596  1.00  0.00           C  
ATOM    375  O   PHE A  27      -9.744   5.105 -10.339  1.00  0.00           O  
ATOM    372  CB  PHE A  27      -7.436   3.060  -9.522  1.00  0.00           C  
ATOM    376  CG  PHE A  27      -6.582   2.227  -8.597  1.00  0.00           C  
ATOM    377  CD1 PHE A  27      -5.342   2.734  -8.174  1.00  0.00           C  
ATOM    379  CD2 PHE A  27      -7.052   1.010  -8.073  1.00  0.00           C  
ATOM    381  CE1 PHE A  27      -4.559   2.020  -7.253  1.00  0.00           C  
ATOM    383  CE2 PHE A  27      -6.275   0.330  -7.118  1.00  0.00           C  
ATOM    385  CZ  PHE A  27      -5.020   0.809  -6.732  1.00  0.00           C  
ATOM    368  H   PHE A  27      -9.666   2.439  -8.502  1.00  0.00           H  
ATOM    370  HA  PHE A  27      -7.693   4.454  -7.926  1.00  0.00           H  
ATOM    373  HB2 PHE A  27      -8.064   2.418 -10.140  1.00  0.00           H  
ATOM    374  HB3 PHE A  27      -6.777   3.617 -10.187  1.00  0.00           H  
ATOM    378  HD1 PHE A  27      -4.991   3.676  -8.569  1.00  0.00           H  
ATOM    380  HD2 PHE A  27      -8.017   0.621  -8.362  1.00  0.00           H  
ATOM    382  HE1 PHE A  27      -3.589   2.383  -6.947  1.00  0.00           H  
ATOM    384  HE2 PHE A  27      -6.647  -0.561  -6.634  1.00  0.00           H  
ATOM    386  HZ  PHE A  27      -4.415   0.265  -6.023  1.00  0.00           H  
ATOM    387  N   ARG A  28      -8.026   6.314  -9.519  1.00  0.00           N  
ATOM    389  CA  ARG A  28      -8.204   7.421 -10.450  1.00  0.00           C  
ATOM    391  C   ARG A  28      -7.870   6.917 -11.855  1.00  0.00           C  
ATOM    395  O   ARG A  28      -6.782   6.376 -12.066  1.00  0.00           O  
ATOM    392  CB  ARG A  28      -7.313   8.586 -10.003  1.00  0.00           C  
ATOM    396  CG  ARG A  28      -7.728   9.913 -10.647  1.00  0.00           C  
ATOM    399  CD  ARG A  28      -6.903  11.038 -10.019  1.00  0.00           C  
ATOM    402  NE  ARG A  28      -7.257  12.363 -10.559  1.00  0.00           N  
ATOM    410  CZ  ARG A  28      -6.532  13.455 -10.382  1.00  0.00           C  
ATOM    404  NH1 ARG A  28      -5.518  13.466  -9.571  1.00  0.00           N1+
ATOM    407  NH2 ARG A  28      -6.799  14.553 -11.027  1.00  0.00           N  
ATOM    388  H   ARG A  28      -7.238   6.321  -8.887  1.00  0.00           H  
ATOM    390  HA  ARG A  28      -9.250   7.725 -10.417  1.00  0.00           H  
ATOM    393  HB2 ARG A  28      -6.271   8.368 -10.239  1.00  0.00           H  
ATOM    394  HB3 ARG A  28      -7.398   8.690  -8.922  1.00  0.00           H  
ATOM    397  HG2 ARG A  28      -8.787  10.093 -10.462  1.00  0.00           H  
ATOM    398  HG3 ARG A  28      -7.546   9.875 -11.721  1.00  0.00           H  
ATOM    400  HD2 ARG A  28      -7.059  11.035  -8.940  1.00  0.00           H  
ATOM    401  HD3 ARG A  28      -5.851  10.840 -10.224  1.00  0.00           H  
ATOM    403  HE  ARG A  28      -8.008  12.409 -11.233  1.00  0.00           H  
ATOM    405 HH11 ARG A  28      -4.661  13.872  -9.919  1.00  0.00           H  
ATOM    406 HH12 ARG A  28      -5.304  12.596  -9.105  1.00  0.00           H  
ATOM    408 HH21 ARG A  28      -6.174  15.336 -10.895  1.00  0.00           H  
ATOM    409 HH22 ARG A  28      -7.515  14.577 -11.739  1.00  0.00           H  
ATOM    411  N   SER A  29      -8.792   7.079 -12.807  1.00  0.00           N  
ATOM    413  CA  SER A  29      -8.517   6.749 -14.213  1.00  0.00           C  
ATOM    415  C   SER A  29      -7.247   7.477 -14.661  1.00  0.00           C  
ATOM    419  O   SER A  29      -7.179   8.698 -14.560  1.00  0.00           O  
ATOM    416  CB  SER A  29      -9.687   7.128 -15.127  1.00  0.00           C  
ATOM    420  OG  SER A  29     -10.645   6.090 -15.127  1.00  0.00           O  
ATOM    412  H   SER A  29      -9.683   7.483 -12.558  1.00  0.00           H  
ATOM    414  HA  SER A  29      -8.349   5.675 -14.300  1.00  0.00           H  
ATOM    417  HB2 SER A  29     -10.134   8.071 -14.812  1.00  0.00           H  
ATOM    418  HB3 SER A  29      -9.318   7.242 -16.147  1.00  0.00           H  
ATOM    421  HG  SER A  29     -11.156   6.113 -14.314  1.00  0.00           H  
ATOM    422  N   GLY A  30      -6.234   6.720 -15.089  1.00  0.00           N  
ATOM    424  CA  GLY A  30      -4.926   7.237 -15.516  1.00  0.00           C  
ATOM    427  C   GLY A  30      -3.754   6.920 -14.580  1.00  0.00           C  
ATOM    428  O   GLY A  30      -2.634   6.798 -15.063  1.00  0.00           O  
ATOM    423  H   GLY A  30      -6.370   5.719 -15.109  1.00  0.00           H  
ATOM    425  HA2 GLY A  30      -4.689   6.834 -16.500  1.00  0.00           H  
ATOM    426  HA3 GLY A  30      -4.974   8.322 -15.611  1.00  0.00           H  
ATOM    429  N   SER A  31      -3.994   6.672 -13.287  1.00  0.00           N  
ATOM    431  CA  SER A  31      -2.912   6.493 -12.303  1.00  0.00           C  
ATOM    433  C   SER A  31      -3.133   5.227 -11.472  1.00  0.00           C  
ATOM    437  O   SER A  31      -3.736   5.260 -10.399  1.00  0.00           O  
ATOM    434  CB  SER A  31      -2.750   7.766 -11.449  1.00  0.00           C  
ATOM    438  OG  SER A  31      -2.412   8.849 -12.298  1.00  0.00           O  
ATOM    430  H   SER A  31      -4.940   6.762 -12.945  1.00  0.00           H  
ATOM    432  HA  SER A  31      -1.963   6.367 -12.825  1.00  0.00           H  
ATOM    435  HB2 SER A  31      -3.681   7.984 -10.927  1.00  0.00           H  
ATOM    436  HB3 SER A  31      -1.949   7.615 -10.725  1.00  0.00           H  
ATOM    439  HG  SER A  31      -2.239   9.671 -11.833  1.00  0.00           H  
ATOM    440  N   ARG A  32      -2.613   4.085 -11.957  1.00  0.00           N  
ATOM    442  CA  ARG A  32      -2.771   2.748 -11.335  1.00  0.00           C  
ATOM    444  C   ARG A  32      -2.199   2.606  -9.912  1.00  0.00           C  
ATOM    448  O   ARG A  32      -2.352   1.549  -9.331  1.00  0.00           O  
ATOM    445  CB  ARG A  32      -2.238   1.630 -12.265  1.00  0.00           C  
ATOM    449  CG  ARG A  32      -3.171   1.331 -13.451  1.00  0.00           C  
ATOM    452  CD  ARG A  32      -2.694   0.096 -14.233  1.00  0.00           C  
ATOM    455  NE  ARG A  32      -3.602  -0.230 -15.355  1.00  0.00           N  
ATOM    463  CZ  ARG A  32      -3.405  -1.147 -16.290  1.00  0.00           C  
ATOM    457  NH1 ARG A  32      -2.340  -1.901 -16.307  1.00  0.00           N1+
ATOM    460  NH2 ARG A  32      -4.283  -1.330 -17.237  1.00  0.00           N  
ATOM    441  H   ARG A  32      -2.126   4.150 -12.840  1.00  0.00           H  
ATOM    443  HA  ARG A  32      -3.837   2.573 -11.188  1.00  0.00           H  
ATOM    446  HB2 ARG A  32      -2.144   0.708 -11.691  1.00  0.00           H  
ATOM    447  HB3 ARG A  32      -1.246   1.898 -12.629  1.00  0.00           H  
ATOM    450  HG2 ARG A  32      -4.176   1.141 -13.074  1.00  0.00           H  
ATOM    451  HG3 ARG A  32      -3.199   2.195 -14.116  1.00  0.00           H  
ATOM    453  HD2 ARG A  32      -1.693   0.292 -14.615  1.00  0.00           H  
ATOM    454  HD3 ARG A  32      -2.648  -0.752 -13.550  1.00  0.00           H  
ATOM    456  HE  ARG A  32      -4.464   0.294 -15.408  1.00  0.00           H  
ATOM    458 HH11 ARG A  32      -2.211  -2.599 -17.025  1.00  0.00           H  
ATOM    459 HH12 ARG A  32      -1.645  -1.782 -15.584  1.00  0.00           H  
ATOM    461 HH21 ARG A  32      -5.120  -0.767 -17.279  1.00  0.00           H  
ATOM    462 HH22 ARG A  32      -4.117  -2.022 -17.954  1.00  0.00           H  
ATOM    464  N   GLY A  33      -1.606   3.640  -9.316  1.00  0.00           N  
ATOM    466  CA  GLY A  33      -1.140   3.638  -7.919  1.00  0.00           C  
ATOM    469  C   GLY A  33      -1.966   4.501  -6.961  1.00  0.00           C  
ATOM    470  O   GLY A  33      -1.596   4.632  -5.799  1.00  0.00           O  
ATOM    465  H   GLY A  33      -1.535   4.500  -9.840  1.00  0.00           H  
ATOM    467  HA2 GLY A  33      -1.125   2.622  -7.524  1.00  0.00           H  
ATOM    468  HA3 GLY A  33      -0.117   4.015  -7.895  1.00  0.00           H  
ATOM    471  N   CYS A  34      -3.042   5.126  -7.444  1.00  0.00           N  
ATOM    473  CA  CYS A  34      -3.629   6.292  -6.798  1.00  0.00           C  
ATOM    475  C   CYS A  34      -5.093   6.090  -6.458  1.00  0.00           C  
ATOM    479  O   CYS A  34      -5.975   6.141  -7.323  1.00  0.00           O  
ATOM    476  CB  CYS A  34      -3.384   7.459  -7.730  1.00  0.00           C  
ATOM    480  SG  CYS A  34      -1.596   7.694  -7.870  1.00  0.00           S  
ATOM    472  H   CYS A  34      -3.304   4.956  -8.404  1.00  0.00           H  
ATOM    474  HA  CYS A  34      -3.102   6.509  -5.869  1.00  0.00           H  
ATOM    477  HB2 CYS A  34      -3.867   8.358  -7.347  1.00  0.00           H  
ATOM    478  HB3 CYS A  34      -3.806   7.239  -8.711  1.00  0.00           H  
ATOM    481  N   CYS A  35      -5.334   5.872  -5.168  1.00  0.00           N  
ATOM    483  CA  CYS A  35      -6.669   5.619  -4.674  1.00  0.00           C  
ATOM    485  C   CYS A  35      -7.455   6.892  -4.452  1.00  0.00           C  
ATOM    489  O   CYS A  35      -7.007   7.798  -3.748  1.00  0.00           O  
ATOM    486  CB  CYS A  35      -6.615   4.806  -3.388  1.00  0.00           C  
ATOM    490  SG  CYS A  35      -7.978   3.650  -3.341  1.00  0.00           S  
ATOM    482  H   CYS A  35      -4.560   5.850  -4.521  1.00  0.00           H  
ATOM    484  HA  CYS A  35      -7.190   5.048  -5.443  1.00  0.00           H  
ATOM    487  HB2 CYS A  35      -5.683   4.241  -3.374  1.00  0.00           H  
ATOM    488  HB3 CYS A  35      -6.638   5.460  -2.516  1.00  0.00           H  
ATOM    491  N   THR A  36      -8.661   6.919  -5.001  1.00  0.00           N  
ATOM    493  CA  THR A  36      -9.636   7.968  -4.732  1.00  0.00           C  
ATOM    495  C   THR A  36     -10.841   7.377  -4.020  1.00  0.00           C  
ATOM    498  O   THR A  36     -11.213   6.220  -4.233  1.00  0.00           O  
ATOM    496  CB  THR A  36     -10.016   8.736  -6.004  1.00  0.00           C  
ATOM    499  CG2 THR A  36      -8.823   9.536  -6.530  1.00  0.00           C  
ATOM    503  OG1 THR A  36     -10.463   7.903  -7.047  1.00  0.00           O  
ATOM    492  H   THR A  36      -8.969   6.124  -5.542  1.00  0.00           H  
ATOM    494  HA  THR A  36      -9.196   8.696  -4.051  1.00  0.00           H  
ATOM    497  HB  THR A  36     -10.814   9.439  -5.762  1.00  0.00           H  
ATOM    504  HG1 THR A  36     -10.326   6.979  -6.828  1.00  0.00           H  
ATOM    500 HG21 THR A  36      -9.115  10.061  -7.440  1.00  0.00           H  
ATOM    501 HG22 THR A  36      -7.986   8.872  -6.742  1.00  0.00           H  
ATOM    502 HG23 THR A  36      -8.517  10.270  -5.784  1.00  0.00           H  
ATOM    505  N   ARG A  37     -11.457   8.177  -3.144  1.00  0.00           N  
ATOM    507  CA  ARG A  37     -12.759   7.845  -2.569  1.00  0.00           C  
ATOM    509  C   ARG A  37     -13.761   7.803  -3.718  1.00  0.00           C  
ATOM    513  O   ARG A  37     -14.131   8.858  -4.233  1.00  0.00           O  
ATOM    510  CB  ARG A  37     -13.134   8.873  -1.487  1.00  0.00           C  
ATOM    514  CG  ARG A  37     -14.424   8.463  -0.761  1.00  0.00           C  
ATOM    517  CD  ARG A  37     -14.832   9.462   0.328  1.00  0.00           C  
ATOM    520  NE  ARG A  37     -15.381  10.709  -0.245  1.00  0.00           N  
ATOM    528  CZ  ARG A  37     -16.269  11.502   0.333  1.00  0.00           C  
ATOM    522  NH1 ARG A  37     -16.731  11.273   1.531  1.00  0.00           N1+
ATOM    525  NH2 ARG A  37     -16.721  12.553  -0.291  1.00  0.00           N  
ATOM    506  H   ARG A  37     -11.089   9.107  -3.003  1.00  0.00           H  
ATOM    508  HA  ARG A  37     -12.715   6.852  -2.121  1.00  0.00           H  
ATOM    511  HB2 ARG A  37     -12.327   8.926  -0.756  1.00  0.00           H  
ATOM    512  HB3 ARG A  37     -13.257   9.857  -1.939  1.00  0.00           H  
ATOM    515  HG2 ARG A  37     -14.265   7.491  -0.293  1.00  0.00           H  
ATOM    516  HG3 ARG A  37     -15.244   8.361  -1.472  1.00  0.00           H  
ATOM    518  HD2 ARG A  37     -13.974   9.682   0.964  1.00  0.00           H  
ATOM    519  HD3 ARG A  37     -15.594   8.973   0.934  1.00  0.00           H  
ATOM    521  HE  ARG A  37     -15.158  10.892  -1.213  1.00  0.00           H  
ATOM    523 HH11 ARG A  37     -17.490  11.818   1.914  1.00  0.00           H  
ATOM    524 HH12 ARG A  37     -16.477  10.407   1.985  1.00  0.00           H  
ATOM    526 HH21 ARG A  37     -16.454  12.719  -1.251  1.00  0.00           H  
ATOM    527 HH22 ARG A  37     -17.404  13.139   0.167  1.00  0.00           H  
ATOM    529  N   ASN A  38     -14.160   6.605  -4.132  1.00  0.00           N  
ATOM    531  CA  ASN A  38     -15.219   6.475  -5.114  1.00  0.00           C  
ATOM    533  C   ASN A  38     -16.536   6.807  -4.407  1.00  0.00           C  
ATOM    537  O   ASN A  38     -16.902   6.140  -3.448  1.00  0.00           O  
ATOM    534  CB  ASN A  38     -15.188   5.088  -5.796  1.00  0.00           C  
ATOM    538  CG  ASN A  38     -15.005   5.188  -7.304  1.00  0.00           C  
ATOM    539  ND2 ASN A  38     -15.386   4.186  -8.048  1.00  0.00           N  
ATOM    542  OD1 ASN A  38     -14.521   6.164  -7.849  1.00  0.00           O  
ATOM    530  H   ASN A  38     -13.827   5.775  -3.663  1.00  0.00           H  
ATOM    532  HA  ASN A  38     -15.059   7.242  -5.871  1.00  0.00           H  
ATOM    535  HB2 ASN A  38     -16.126   4.569  -5.598  1.00  0.00           H  
ATOM    536  HB3 ASN A  38     -14.385   4.469  -5.395  1.00  0.00           H  
ATOM    540 HD21 ASN A  38     -15.519   3.280  -7.623  1.00  0.00           H  
ATOM    541 HD22 ASN A  38     -15.231   4.279  -9.042  1.00  0.00           H  
ATOM    543  N   THR A  39     -17.176   7.876  -4.881  1.00  0.00           N  
ATOM    545  CA  THR A  39     -18.573   8.272  -4.634  1.00  0.00           C  
ATOM    547  C   THR A  39     -18.973   8.715  -3.212  1.00  0.00           C  
ATOM    550  O   THR A  39     -18.278   8.504  -2.220  1.00  0.00           O  
ATOM    548  CB  THR A  39     -19.553   7.260  -5.263  1.00  0.00           C  
ATOM    551  CG2 THR A  39     -19.254   7.037  -6.748  1.00  0.00           C  
ATOM    555  OG1 THR A  39     -19.493   6.011  -4.634  1.00  0.00           O  
ATOM    544  H   THR A  39     -16.693   8.372  -5.617  1.00  0.00           H  
ATOM    546  HA  THR A  39     -18.706   9.176  -5.229  1.00  0.00           H  
ATOM    549  HB  THR A  39     -20.567   7.650  -5.170  1.00  0.00           H  
ATOM    556  HG1 THR A  39     -20.157   5.430  -5.015  1.00  0.00           H  
ATOM    552 HG21 THR A  39     -20.049   6.435  -7.188  1.00  0.00           H  
ATOM    553 HG22 THR A  39     -18.309   6.510  -6.878  1.00  0.00           H  
ATOM    554 HG23 THR A  39     -19.215   7.992  -7.272  1.00  0.00           H  
ATOM    557  N   ARG A  40     -20.082   9.475  -3.142  1.00  0.00           N  
ATOM    559  CA  ARG A  40     -20.668  10.048  -1.911  1.00  0.00           C  
ATOM    561  C   ARG A  40     -21.189   8.977  -0.941  1.00  0.00           C  
ATOM    565  O   ARG A  40     -21.234   9.257   0.251  1.00  0.00           O  
ATOM    562  CB  ARG A  40     -21.816  11.022  -2.274  1.00  0.00           C  
ATOM    566  CG  ARG A  40     -21.413  12.505  -2.225  1.00  0.00           C  
ATOM    569  CD  ARG A  40     -22.604  13.400  -2.607  1.00  0.00           C  
ATOM    572  NE  ARG A  40     -22.263  14.842  -2.578  1.00  0.00           N  
ATOM    580  CZ  ARG A  40     -23.014  15.828  -3.047  1.00  0.00           C  
ATOM    574  NH1 ARG A  40     -24.174  15.610  -3.600  1.00  0.00           N1+
ATOM    577  NH2 ARG A  40     -22.614  17.068  -2.967  1.00  0.00           N  
ATOM    558  H   ARG A  40     -20.629   9.574  -3.986  1.00  0.00           H  
ATOM    560  HA  ARG A  40     -19.898  10.574  -1.347  1.00  0.00           H  
ATOM    563  HB2 ARG A  40     -22.633  10.884  -1.565  1.00  0.00           H  
ATOM    564  HB3 ARG A  40     -22.215  10.778  -3.258  1.00  0.00           H  
ATOM    567  HG2 ARG A  40     -20.592  12.678  -2.921  1.00  0.00           H  
ATOM    568  HG3 ARG A  40     -21.086  12.752  -1.215  1.00  0.00           H  
ATOM    570  HD2 ARG A  40     -22.934  13.122  -3.607  1.00  0.00           H  
ATOM    571  HD3 ARG A  40     -23.422  13.206  -1.913  1.00  0.00           H  
ATOM    573  HE  ARG A  40     -21.394  15.099  -2.132  1.00  0.00           H  
ATOM    575 HH11 ARG A  40     -24.535  14.667  -3.622  1.00  0.00           H  
ATOM    576 HH12 ARG A  40     -24.750  16.368  -3.939  1.00  0.00           H  
ATOM    578 HH21 ARG A  40     -21.750  17.307  -2.501  1.00  0.00           H  
ATOM    579 HH22 ARG A  40     -23.209  17.803  -3.321  1.00  0.00           H  
ATOM    581  N   ASP A  41     -21.490   7.785  -1.453  1.00  0.00           N  
ATOM    583  CA  ASP A  41     -22.197   6.704  -0.751  1.00  0.00           C  
ATOM    585  C   ASP A  41     -21.383   5.396  -0.658  1.00  0.00           C  
ATOM    589  O   ASP A  41     -21.872   4.381  -0.168  1.00  0.00           O  
ATOM    586  CB  ASP A  41     -23.543   6.486  -1.460  1.00  0.00           C  
ATOM    590  CG  ASP A  41     -24.391   7.757  -1.413  1.00  0.00           C  
ATOM    591  OD1 ASP A  41     -25.003   7.999  -0.353  1.00  0.00           O  
ATOM    592  OD2 ASP A  41     -24.332   8.524  -2.405  1.00  0.00           O1-
ATOM    582  H   ASP A  41     -21.490   7.716  -2.461  1.00  0.00           H  
ATOM    584  HA  ASP A  41     -22.413   7.015   0.271  1.00  0.00           H  
ATOM    587  HB2 ASP A  41     -24.088   5.680  -0.967  1.00  0.00           H  
ATOM    588  HB3 ASP A  41     -23.366   6.194  -2.496  1.00  0.00           H  
ATOM    593  N   GLY A  42     -20.131   5.395  -1.132  1.00  0.00           N  
ATOM    595  CA  GLY A  42     -19.214   4.263  -0.996  1.00  0.00           C  
ATOM    598  C   GLY A  42     -18.539   4.222   0.382  1.00  0.00           C  
ATOM    599  O   GLY A  42     -18.411   5.264   1.037  1.00  0.00           O  
ATOM    594  H   GLY A  42     -19.755   6.261  -1.491  1.00  0.00           H  
ATOM    596  HA2 GLY A  42     -19.771   3.340  -1.157  1.00  0.00           H  
ATOM    597  HA3 GLY A  42     -18.437   4.333  -1.757  1.00  0.00           H  
ATOM    600  N   PRO A  43     -18.074   3.045   0.850  1.00  0.00           N  
ATOM    601  CA  PRO A  43     -17.285   2.961   2.073  1.00  0.00           C  
ATOM    603  C   PRO A  43     -16.131   3.964   2.015  1.00  0.00           C  
ATOM    607  O   PRO A  43     -15.339   3.969   1.075  1.00  0.00           O  
ATOM    604  CB  PRO A  43     -16.796   1.511   2.174  1.00  0.00           C  
ATOM    608  CG  PRO A  43     -16.990   0.941   0.769  1.00  0.00           C  
ATOM    611  CD  PRO A  43     -18.131   1.757   0.180  1.00  0.00           C  
ATOM    602  HA  PRO A  43     -17.922   3.191   2.926  1.00  0.00           H  
ATOM    605  HB2 PRO A  43     -15.748   1.460   2.470  1.00  0.00           H  
ATOM    606  HB3 PRO A  43     -17.427   0.966   2.876  1.00  0.00           H  
ATOM    609  HG2 PRO A  43     -17.218  -0.125   0.786  1.00  0.00           H  
ATOM    610  HG3 PRO A  43     -16.104   1.133   0.163  1.00  0.00           H  
ATOM    612  HD2 PRO A  43     -19.085   1.277   0.400  1.00  0.00           H  
ATOM    613  HD3 PRO A  43     -17.996   1.855  -0.897  1.00  0.00           H  
ATOM    614  N   VAL A  44     -16.046   4.834   3.024  1.00  0.00           N  
ATOM    616  CA  VAL A  44     -14.984   5.837   3.099  1.00  0.00           C  
ATOM    618  C   VAL A  44     -13.644   5.113   3.006  1.00  0.00           C  
ATOM    621  O   VAL A  44     -13.351   4.243   3.829  1.00  0.00           O  
ATOM    619  CB  VAL A  44     -15.078   6.677   4.390  1.00  0.00           C  
ATOM    622  CG1 VAL A  44     -13.969   7.736   4.462  1.00  0.00           C  
ATOM    626  CG2 VAL A  44     -16.425   7.410   4.471  1.00  0.00           C  
ATOM    615  H   VAL A  44     -16.780   4.840   3.718  1.00  0.00           H  
ATOM    617  HA  VAL A  44     -15.085   6.502   2.241  1.00  0.00           H  
ATOM    620  HB  VAL A  44     -14.990   6.021   5.257  1.00  0.00           H  
ATOM    623 HG11 VAL A  44     -14.093   8.337   5.363  1.00  0.00           H  
ATOM    624 HG12 VAL A  44     -14.004   8.385   3.587  1.00  0.00           H  
ATOM    625 HG13 VAL A  44     -12.993   7.254   4.516  1.00  0.00           H  
ATOM    627 HG21 VAL A  44     -16.459   8.029   5.367  1.00  0.00           H  
ATOM    628 HG22 VAL A  44     -16.570   8.035   3.590  1.00  0.00           H  
ATOM    629 HG23 VAL A  44     -17.244   6.693   4.529  1.00  0.00           H  
ATOM    630  N   VAL A  45     -12.837   5.479   2.008  1.00  0.00           N  
ATOM    632  CA  VAL A  45     -11.424   5.101   1.954  1.00  0.00           C  
ATOM    634  C   VAL A  45     -10.766   5.690   3.190  1.00  0.00           C  
ATOM    637  O   VAL A  45     -10.446   6.878   3.228  1.00  0.00           O  
ATOM    635  CB  VAL A  45     -10.745   5.587   0.660  1.00  0.00           C  
ATOM    638  CG1 VAL A  45      -9.235   5.313   0.651  1.00  0.00           C  
ATOM    642  CG2 VAL A  45     -11.338   4.880  -0.556  1.00  0.00           C  
ATOM    631  H   VAL A  45     -13.213   6.063   1.275  1.00  0.00           H  
ATOM    633  HA  VAL A  45     -11.336   4.016   2.004  1.00  0.00           H  
ATOM    636  HB  VAL A  45     -10.908   6.659   0.545  1.00  0.00           H  
ATOM    639 HG11 VAL A  45      -8.744   5.907   1.422  1.00  0.00           H  
ATOM    640 HG12 VAL A  45      -8.811   5.590  -0.314  1.00  0.00           H  
ATOM    641 HG13 VAL A  45      -9.042   4.257   0.840  1.00  0.00           H  
ATOM    643 HG21 VAL A  45     -10.893   5.286  -1.464  1.00  0.00           H  
ATOM    644 HG22 VAL A  45     -12.419   5.015  -0.594  1.00  0.00           H  
ATOM    645 HG23 VAL A  45     -11.124   3.814  -0.491  1.00  0.00           H  
ATOM    646  N   THR A  46     -10.631   4.879   4.234  1.00  0.00           N  
ATOM    648  CA  THR A  46      -9.870   5.262   5.415  1.00  0.00           C  
ATOM    650  C   THR A  46      -8.405   4.959   5.161  1.00  0.00           C  
ATOM    653  O   THR A  46      -8.063   3.941   4.551  1.00  0.00           O  
ATOM    651  CB  THR A  46     -10.375   4.617   6.715  1.00  0.00           C  
ATOM    654  CG2 THR A  46     -11.853   4.901   6.978  1.00  0.00           C  
ATOM    658  OG1 THR A  46     -10.217   3.219   6.722  1.00  0.00           O  
ATOM    647  H   THR A  46     -11.023   3.949   4.182  1.00  0.00           H  
ATOM    649  HA  THR A  46      -9.963   6.339   5.551  1.00  0.00           H  
ATOM    652  HB  THR A  46      -9.796   5.029   7.542  1.00  0.00           H  
ATOM    659  HG1 THR A  46     -10.599   2.919   7.549  1.00  0.00           H  
ATOM    655 HG21 THR A  46     -12.041   5.972   6.902  1.00  0.00           H  
ATOM    656 HG22 THR A  46     -12.476   4.378   6.253  1.00  0.00           H  
ATOM    657 HG23 THR A  46     -12.119   4.572   7.983  1.00  0.00           H  
ATOM    660  N   GLU A  47      -7.530   5.833   5.654  1.00  0.00           N  
ATOM    662  CA  GLU A  47      -6.079   5.631   5.606  1.00  0.00           C  
ATOM    664  C   GLU A  47      -5.721   4.243   6.156  1.00  0.00           C  
ATOM    668  O   GLU A  47      -4.975   3.505   5.526  1.00  0.00           O  
ATOM    665  CB  GLU A  47      -5.388   6.754   6.400  1.00  0.00           C  
ATOM    669  CG  GLU A  47      -5.492   8.107   5.663  1.00  0.00           C  
ATOM    672  CD  GLU A  47      -5.088   9.339   6.497  1.00  0.00           C  
ATOM    673  OE1 GLU A  47      -5.093  10.457   5.917  1.00  0.00           O  
ATOM    674  OE2 GLU A  47      -4.890   9.191   7.720  1.00  0.00           O1-
ATOM    661  H   GLU A  47      -7.864   6.682   6.087  1.00  0.00           H  
ATOM    663  HA  GLU A  47      -5.735   5.669   4.572  1.00  0.00           H  
ATOM    666  HB2 GLU A  47      -4.334   6.507   6.531  1.00  0.00           H  
ATOM    667  HB3 GLU A  47      -5.856   6.821   7.382  1.00  0.00           H  
ATOM    670  HG2 GLU A  47      -6.521   8.254   5.335  1.00  0.00           H  
ATOM    671  HG3 GLU A  47      -4.867   8.055   4.772  1.00  0.00           H  
ATOM    675  N   SER A  48      -6.366   3.811   7.244  1.00  0.00           N  
ATOM    677  CA  SER A  48      -6.177   2.481   7.831  1.00  0.00           C  
ATOM    679  C   SER A  48      -6.522   1.330   6.880  1.00  0.00           C  
ATOM    683  O   SER A  48      -5.769   0.359   6.810  1.00  0.00           O  
ATOM    680  CB  SER A  48      -7.032   2.343   9.094  1.00  0.00           C  
ATOM    684  OG  SER A  48      -6.923   3.494   9.907  1.00  0.00           O  
ATOM    676  H   SER A  48      -6.937   4.467   7.757  1.00  0.00           H  
ATOM    678  HA  SER A  48      -5.129   2.375   8.111  1.00  0.00           H  
ATOM    681  HB2 SER A  48      -8.077   2.227   8.808  1.00  0.00           H  
ATOM    682  HB3 SER A  48      -6.721   1.461   9.654  1.00  0.00           H  
ATOM    685  HG  SER A  48      -6.070   3.503  10.348  1.00  0.00           H  
ATOM    686  N   ARG A  49      -7.634   1.407   6.129  1.00  0.00           N  
ATOM    688  CA  ARG A  49      -7.996   0.351   5.165  1.00  0.00           C  
ATOM    690  C   ARG A  49      -7.061   0.344   3.966  1.00  0.00           C  
ATOM    694  O   ARG A  49      -6.694  -0.730   3.500  1.00  0.00           O  
ATOM    691  CB  ARG A  49      -9.439   0.492   4.674  1.00  0.00           C  
ATOM    695  CG  ARG A  49     -10.494   0.088   5.701  1.00  0.00           C  
ATOM    698  CD  ARG A  49     -11.879   0.252   5.067  1.00  0.00           C  
ATOM    701  NE  ARG A  49     -12.943  -0.189   5.986  1.00  0.00           N  
ATOM    709  CZ  ARG A  49     -14.233  -0.222   5.707  1.00  0.00           C  
ATOM    703  NH1 ARG A  49     -14.694   0.160   4.551  1.00  0.00           N1+
ATOM    706  NH2 ARG A  49     -15.090  -0.645   6.595  1.00  0.00           N  
ATOM    687  H   ARG A  49      -8.180   2.256   6.150  1.00  0.00           H  
ATOM    689  HA  ARG A  49      -7.881  -0.626   5.635  1.00  0.00           H  
ATOM    692  HB2 ARG A  49      -9.617   1.507   4.319  1.00  0.00           H  
ATOM    693  HB3 ARG A  49      -9.557  -0.208   3.846  1.00  0.00           H  
ATOM    696  HG2 ARG A  49     -10.344  -0.957   5.973  1.00  0.00           H  
ATOM    697  HG3 ARG A  49     -10.413   0.700   6.599  1.00  0.00           H  
ATOM    699  HD2 ARG A  49     -11.920  -0.341   4.153  1.00  0.00           H  
ATOM    700  HD3 ARG A  49     -12.027   1.301   4.809  1.00  0.00           H  
ATOM    702  HE  ARG A  49     -12.661  -0.509   6.901  1.00  0.00           H  
ATOM    704 HH11 ARG A  49     -14.045   0.524   3.868  1.00  0.00           H  
ATOM    705 HH12 ARG A  49     -15.679   0.102   4.337  1.00  0.00           H  
ATOM    707 HH21 ARG A  49     -16.075  -0.669   6.374  1.00  0.00           H  
ATOM    708 HH22 ARG A  49     -14.779  -0.954   7.505  1.00  0.00           H  
ATOM    710  N   PHE A  50      -6.641   1.519   3.505  1.00  0.00           N  
ATOM    712  CA  PHE A  50      -5.664   1.623   2.430  1.00  0.00           C  
ATOM    714  C   PHE A  50      -4.296   1.067   2.846  1.00  0.00           C  
ATOM    718  O   PHE A  50      -3.738   0.245   2.127  1.00  0.00           O  
ATOM    715  CB  PHE A  50      -5.562   3.077   1.980  1.00  0.00           C  
ATOM    719  CG  PHE A  50      -4.607   3.230   0.819  1.00  0.00           C  
ATOM    720  CD1 PHE A  50      -3.251   3.517   1.058  1.00  0.00           C  
ATOM    722  CD2 PHE A  50      -5.057   2.992  -0.492  1.00  0.00           C  
ATOM    724  CE1 PHE A  50      -2.349   3.592  -0.017  1.00  0.00           C  
ATOM    726  CE2 PHE A  50      -4.147   3.048  -1.561  1.00  0.00           C  
ATOM    728  CZ  PHE A  50      -2.802   3.365  -1.327  1.00  0.00           C  
ATOM    711  H   PHE A  50      -6.985   2.364   3.938  1.00  0.00           H  
ATOM    713  HA  PHE A  50      -6.003   1.026   1.584  1.00  0.00           H  
ATOM    716  HB2 PHE A  50      -6.548   3.432   1.682  1.00  0.00           H  
ATOM    717  HB3 PHE A  50      -5.220   3.687   2.816  1.00  0.00           H  
ATOM    721  HD1 PHE A  50      -2.900   3.689   2.064  1.00  0.00           H  
ATOM    723  HD2 PHE A  50      -6.088   2.730  -0.676  1.00  0.00           H  
ATOM    725  HE1 PHE A  50      -1.311   3.828   0.167  1.00  0.00           H  
ATOM    727  HE2 PHE A  50      -4.463   2.810  -2.565  1.00  0.00           H  
ATOM    729  HZ  PHE A  50      -2.118   3.422  -2.161  1.00  0.00           H  
ATOM    730  N   ILE A  51      -3.791   1.442   4.026  1.00  0.00           N  
ATOM    732  CA  ILE A  51      -2.542   0.911   4.594  1.00  0.00           C  
ATOM    734  C   ILE A  51      -2.646  -0.606   4.759  1.00  0.00           C  
ATOM    737  O   ILE A  51      -1.743  -1.332   4.355  1.00  0.00           O  
ATOM    735  CB  ILE A  51      -2.213   1.607   5.938  1.00  0.00           C  
ATOM    738  CG1 ILE A  51      -1.874   3.101   5.725  1.00  0.00           C  
ATOM    741  CG2 ILE A  51      -1.027   0.917   6.641  1.00  0.00           C  
ATOM    745  CD1 ILE A  51      -1.934   3.939   7.009  1.00  0.00           C  
ATOM    731  H   ILE A  51      -4.287   2.144   4.556  1.00  0.00           H  
ATOM    733  HA  ILE A  51      -1.726   1.101   3.898  1.00  0.00           H  
ATOM    736  HB  ILE A  51      -3.087   1.534   6.586  1.00  0.00           H  
ATOM    739 HG12 ILE A  51      -2.554   3.549   5.000  1.00  0.00           H  
ATOM    740 HG13 ILE A  51      -0.871   3.186   5.307  1.00  0.00           H  
ATOM    742 HG21 ILE A  51      -1.282  -0.107   6.915  1.00  0.00           H  
ATOM    743 HG22 ILE A  51      -0.765   1.441   7.560  1.00  0.00           H  
ATOM    744 HG23 ILE A  51      -0.158   0.903   5.983  1.00  0.00           H  
ATOM    746 HD11 ILE A  51      -2.907   3.825   7.486  1.00  0.00           H  
ATOM    747 HD12 ILE A  51      -1.149   3.639   7.703  1.00  0.00           H  
ATOM    748 HD13 ILE A  51      -1.787   4.989   6.757  1.00  0.00           H  
ATOM    749  N   SER A  52      -3.769  -1.105   5.284  1.00  0.00           N  
ATOM    751  CA  SER A  52      -4.001  -2.544   5.418  1.00  0.00           C  
ATOM    753  C   SER A  52      -3.989  -3.253   4.062  1.00  0.00           C  
ATOM    757  O   SER A  52      -3.305  -4.263   3.914  1.00  0.00           O  
ATOM    754  CB  SER A  52      -5.323  -2.806   6.142  1.00  0.00           C  
ATOM    758  OG  SER A  52      -5.446  -4.183   6.455  1.00  0.00           O  
ATOM    750  H   SER A  52      -4.469  -0.462   5.627  1.00  0.00           H  
ATOM    752  HA  SER A  52      -3.190  -2.964   6.014  1.00  0.00           H  
ATOM    755  HB2 SER A  52      -6.156  -2.497   5.510  1.00  0.00           H  
ATOM    756  HB3 SER A  52      -5.350  -2.231   7.067  1.00  0.00           H  
ATOM    759  HG  SER A  52      -4.797  -4.378   7.135  1.00  0.00           H  
ATOM    760  N   GLY A  53      -4.689  -2.717   3.058  1.00  0.00           N  
ATOM    762  CA  GLY A  53      -4.703  -3.281   1.709  1.00  0.00           C  
ATOM    765  C   GLY A  53      -3.328  -3.243   1.046  1.00  0.00           C  
ATOM    766  O   GLY A  53      -2.906  -4.228   0.445  1.00  0.00           O  
ATOM    761  H   GLY A  53      -5.240  -1.889   3.230  1.00  0.00           H  
ATOM    763  HA2 GLY A  53      -5.024  -4.321   1.767  1.00  0.00           H  
ATOM    764  HA3 GLY A  53      -5.405  -2.723   1.090  1.00  0.00           H  
ATOM    767  N   CYS A  54      -2.588  -2.151   1.222  1.00  0.00           N  
ATOM    769  CA  CYS A  54      -1.224  -2.011   0.733  1.00  0.00           C  
ATOM    771  C   CYS A  54      -0.297  -3.070   1.346  1.00  0.00           C  
ATOM    775  O   CYS A  54       0.321  -3.837   0.608  1.00  0.00           O  
ATOM    772  CB  CYS A  54      -0.750  -0.591   1.042  1.00  0.00           C  
ATOM    776  SG  CYS A  54       0.929  -0.244   0.483  1.00  0.00           S  
ATOM    768  H   CYS A  54      -2.991  -1.372   1.724  1.00  0.00           H  
ATOM    770  HA  CYS A  54      -1.218  -2.153  -0.347  1.00  0.00           H  
ATOM    773  HB2 CYS A  54      -0.787  -0.432   2.120  1.00  0.00           H  
ATOM    774  HB3 CYS A  54      -1.429   0.122   0.573  1.00  0.00           H  
ATOM    777  N   ASN A  55      -0.297  -3.192   2.676  1.00  0.00           N  
ATOM    779  CA  ASN A  55       0.515  -4.168   3.405  1.00  0.00           C  
ATOM    781  C   ASN A  55       0.153  -5.614   3.033  1.00  0.00           C  
ATOM    785  O   ASN A  55       1.034  -6.449   2.844  1.00  0.00           O  
ATOM    782  CB  ASN A  55       0.373  -3.909   4.914  1.00  0.00           C  
ATOM    786  CG  ASN A  55       0.983  -2.592   5.379  1.00  0.00           C  
ATOM    787  ND2 ASN A  55       0.740  -2.215   6.612  1.00  0.00           N  
ATOM    790  OD1 ASN A  55       1.679  -1.879   4.680  1.00  0.00           O  
ATOM    778  H   ASN A  55      -0.807  -2.510   3.218  1.00  0.00           H  
ATOM    780  HA  ASN A  55       1.565  -4.041   3.139  1.00  0.00           H  
ATOM    783  HB2 ASN A  55       0.883  -4.708   5.452  1.00  0.00           H  
ATOM    784  HB3 ASN A  55      -0.682  -3.926   5.188  1.00  0.00           H  
ATOM    788 HD21 ASN A  55       1.201  -1.363   6.899  1.00  0.00           H  
ATOM    789 HD22 ASN A  55       0.232  -2.815   7.246  1.00  0.00           H  
ATOM    791  N   LYS A  56      -1.141  -5.914   2.854  1.00  0.00           N  
ATOM    793  CA  LYS A  56      -1.607  -7.238   2.407  1.00  0.00           C  
ATOM    795  C   LYS A  56      -1.167  -7.586   0.985  1.00  0.00           C  
ATOM    799  O   LYS A  56      -1.009  -8.760   0.679  1.00  0.00           O  
ATOM    796  CB  LYS A  56      -3.135  -7.315   2.504  1.00  0.00           C  
ATOM    800  CG  LYS A  56      -3.602  -7.518   3.949  1.00  0.00           C  
ATOM    803  CD  LYS A  56      -5.129  -7.615   3.994  1.00  0.00           C  
ATOM    806  CE  LYS A  56      -5.582  -7.839   5.437  1.00  0.00           C  
ATOM    809  NZ  LYS A  56      -7.034  -8.133   5.508  1.00  0.00           N1+
ATOM    792  H   LYS A  56      -1.823  -5.192   3.037  1.00  0.00           H  
ATOM    794  HA  LYS A  56      -1.164  -8.006   3.041  1.00  0.00           H  
ATOM    797  HB2 LYS A  56      -3.481  -8.163   1.914  1.00  0.00           H  
ATOM    798  HB3 LYS A  56      -3.577  -6.410   2.088  1.00  0.00           H  
ATOM    801  HG2 LYS A  56      -3.174  -8.444   4.332  1.00  0.00           H  
ATOM    802  HG3 LYS A  56      -3.264  -6.695   4.579  1.00  0.00           H  
ATOM    804  HD2 LYS A  56      -5.561  -6.692   3.609  1.00  0.00           H  
ATOM    805  HD3 LYS A  56      -5.448  -8.451   3.371  1.00  0.00           H  
ATOM    807  HE2 LYS A  56      -5.012  -8.669   5.855  1.00  0.00           H  
ATOM    808  HE3 LYS A  56      -5.346  -6.945   6.014  1.00  0.00           H  
ATOM    810  HZ1 LYS A  56      -7.315  -8.282   6.467  1.00  0.00           H  
ATOM    811  HZ2 LYS A  56      -7.562  -7.358   5.132  1.00  0.00           H  
ATOM    812  HZ3 LYS A  56      -7.249  -8.966   4.979  1.00  0.00           H  
ATOM    813  N   ASN A  57      -0.970  -6.587   0.126  1.00  0.00           N  
ATOM    815  CA  ASN A  57      -0.499  -6.761  -1.250  1.00  0.00           C  
ATOM    817  C   ASN A  57       1.027  -6.570  -1.367  1.00  0.00           C  
ATOM    821  O   ASN A  57       1.526  -6.248  -2.446  1.00  0.00           O  
ATOM    818  CB  ASN A  57      -1.319  -5.864  -2.199  1.00  0.00           C  
ATOM    822  CG  ASN A  57      -2.740  -6.357  -2.412  1.00  0.00           C  
ATOM    823  ND2 ASN A  57      -3.664  -6.006  -1.550  1.00  0.00           N  
ATOM    826  OD1 ASN A  57      -3.052  -7.032  -3.381  1.00  0.00           O  
ATOM    814  H   ASN A  57      -1.099  -5.643   0.463  1.00  0.00           H  
ATOM    816  HA  ASN A  57      -0.676  -7.794  -1.553  1.00  0.00           H  
ATOM    819  HB2 ASN A  57      -0.846  -5.854  -3.182  1.00  0.00           H  
ATOM    820  HB3 ASN A  57      -1.330  -4.841  -1.823  1.00  0.00           H  
ATOM    824 HD21 ASN A  57      -4.604  -6.351  -1.678  1.00  0.00           H  
ATOM    825 HD22 ASN A  57      -3.416  -5.422  -0.764  1.00  0.00           H  
ATOM    827  N   GLY A  58       1.760  -6.741  -0.260  1.00  0.00           N  
ATOM    829  CA  GLY A  58       3.222  -6.710  -0.221  1.00  0.00           C  
ATOM    832  C   GLY A  58       3.837  -5.322  -0.382  1.00  0.00           C  
ATOM    833  O   GLY A  58       5.042  -5.228  -0.578  1.00  0.00           O  
ATOM    828  H   GLY A  58       1.286  -6.947   0.608  1.00  0.00           H  
ATOM    830  HA2 GLY A  58       3.617  -7.347  -1.012  1.00  0.00           H  
ATOM    831  HA3 GLY A  58       3.552  -7.108   0.739  1.00  0.00           H  
ATOM    834  N   GLY A  59       3.035  -4.257  -0.336  1.00  0.00           N  
ATOM    836  CA  GLY A  59       3.524  -2.886  -0.303  1.00  0.00           C  
ATOM    839  C   GLY A  59       3.635  -2.336   1.114  1.00  0.00           C  
ATOM    840  O   GLY A  59       3.322  -3.004   2.092  1.00  0.00           O  
ATOM    835  H   GLY A  59       2.066  -4.406  -0.090  1.00  0.00           H  
ATOM    837  HA2 GLY A  59       2.852  -2.246  -0.875  1.00  0.00           H  
ATOM    838  HA3 GLY A  59       4.513  -2.833  -0.759  1.00  0.00           H  
ATOM    841  N   PHE A  60       4.062  -1.090   1.215  1.00  0.00           N  
ATOM    843  CA  PHE A  60       4.024  -0.288   2.422  1.00  0.00           C  
ATOM    845  C   PHE A  60       3.589   1.129   2.057  1.00  0.00           C  
ATOM    849  O   PHE A  60       3.756   1.596   0.927  1.00  0.00           O  
ATOM    846  CB  PHE A  60       5.387  -0.324   3.125  1.00  0.00           C  
ATOM    850  CG  PHE A  60       6.534   0.203   2.286  1.00  0.00           C  
ATOM    851  CD1 PHE A  60       7.202  -0.652   1.389  1.00  0.00           C  
ATOM    853  CD2 PHE A  60       6.911   1.557   2.370  1.00  0.00           C  
ATOM    855  CE1 PHE A  60       8.235  -0.149   0.581  1.00  0.00           C  
ATOM    857  CE2 PHE A  60       7.949   2.054   1.563  1.00  0.00           C  
ATOM    859  CZ  PHE A  60       8.614   1.198   0.669  1.00  0.00           C  
ATOM    842  H   PHE A  60       4.359  -0.616   0.374  1.00  0.00           H  
ATOM    844  HA  PHE A  60       3.279  -0.704   3.101  1.00  0.00           H  
ATOM    847  HB2 PHE A  60       5.323   0.257   4.045  1.00  0.00           H  
ATOM    848  HB3 PHE A  60       5.604  -1.353   3.410  1.00  0.00           H  
ATOM    852  HD1 PHE A  60       6.907  -1.688   1.306  1.00  0.00           H  
ATOM    854  HD2 PHE A  60       6.384   2.225   3.035  1.00  0.00           H  
ATOM    856  HE1 PHE A  60       8.734  -0.794  -0.127  1.00  0.00           H  
ATOM    858  HE2 PHE A  60       8.215   3.100   1.608  1.00  0.00           H  
ATOM    860  HZ  PHE A  60       9.401   1.579   0.036  1.00  0.00           H  
ATOM    861  N   VAL A  61       2.997   1.812   3.027  1.00  0.00           N  
ATOM    863  CA  VAL A  61       2.649   3.223   2.909  1.00  0.00           C  
ATOM    865  C   VAL A  61       3.607   3.984   3.806  1.00  0.00           C  
ATOM    868  O   VAL A  61       3.544   3.855   5.029  1.00  0.00           O  
ATOM    866  CB  VAL A  61       1.186   3.454   3.305  1.00  0.00           C  
ATOM    869  CG1 VAL A  61       0.795   4.911   3.101  1.00  0.00           C  
ATOM    873  CG2 VAL A  61       0.220   2.598   2.481  1.00  0.00           C  
ATOM    862  H   VAL A  61       2.894   1.370   3.930  1.00  0.00           H  
ATOM    864  HA  VAL A  61       2.783   3.570   1.885  1.00  0.00           H  
ATOM    867  HB  VAL A  61       1.063   3.197   4.357  1.00  0.00           H  
ATOM    870 HG11 VAL A  61       0.921   5.195   2.056  1.00  0.00           H  
ATOM    871 HG12 VAL A  61       1.432   5.539   3.724  1.00  0.00           H  
ATOM    872 HG13 VAL A  61      -0.245   5.047   3.397  1.00  0.00           H  
ATOM    874 HG21 VAL A  61       0.364   1.548   2.735  1.00  0.00           H  
ATOM    875 HG22 VAL A  61       0.414   2.746   1.419  1.00  0.00           H  
ATOM    876 HG23 VAL A  61      -0.811   2.871   2.707  1.00  0.00           H  
ATOM    877  N   SER A  62       4.521   4.753   3.222  1.00  0.00           N  
ATOM    879  CA  SER A  62       5.367   5.635   4.022  1.00  0.00           C  
ATOM    881  C   SER A  62       4.546   6.809   4.562  1.00  0.00           C  
ATOM    885  O   SER A  62       3.638   7.307   3.895  1.00  0.00           O  
ATOM    882  CB  SER A  62       6.564   6.107   3.202  1.00  0.00           C  
ATOM    886  OG  SER A  62       7.490   6.772   4.042  1.00  0.00           O  
ATOM    878  H   SER A  62       4.584   4.780   2.214  1.00  0.00           H  
ATOM    880  HA  SER A  62       5.751   5.068   4.871  1.00  0.00           H  
ATOM    883  HB2 SER A  62       7.046   5.244   2.742  1.00  0.00           H  
ATOM    884  HB3 SER A  62       6.227   6.786   2.419  1.00  0.00           H  
ATOM    887  HG  SER A  62       8.359   6.418   3.839  1.00  0.00           H  
ATOM    888  N   SER A  63       4.899   7.330   5.739  1.00  0.00           N  
ATOM    890  CA  SER A  63       4.289   8.546   6.304  1.00  0.00           C  
ATOM    892  C   SER A  63       4.417   9.769   5.380  1.00  0.00           C  
ATOM    896  O   SER A  63       3.647  10.718   5.505  1.00  0.00           O  
ATOM    893  CB  SER A  63       4.911   8.843   7.673  1.00  0.00           C  
ATOM    897  OG  SER A  63       6.327   8.845   7.595  1.00  0.00           O  
ATOM    889  H   SER A  63       5.689   6.932   6.227  1.00  0.00           H  
ATOM    891  HA  SER A  63       3.224   8.366   6.447  1.00  0.00           H  
ATOM    894  HB2 SER A  63       4.555   9.807   8.036  1.00  0.00           H  
ATOM    895  HB3 SER A  63       4.597   8.069   8.374  1.00  0.00           H  
ATOM    898  HG  SER A  63       6.673   8.928   8.487  1.00  0.00           H  
ATOM    899  N   LYS A  64       5.342   9.725   4.410  1.00  0.00           N  
ATOM    901  CA  LYS A  64       5.525  10.738   3.356  1.00  0.00           C  
ATOM    903  C   LYS A  64       4.722  10.478   2.070  1.00  0.00           C  
ATOM    907  O   LYS A  64       4.681  11.344   1.206  1.00  0.00           O  
ATOM    904  CB  LYS A  64       7.026  10.876   3.046  1.00  0.00           C  
ATOM    908  CG  LYS A  64       7.836  11.378   4.253  1.00  0.00           C  
ATOM    911  CD  LYS A  64       9.305  11.603   3.870  1.00  0.00           C  
ATOM    914  CE  LYS A  64      10.093  12.113   5.083  1.00  0.00           C  
ATOM    917  NZ  LYS A  64      11.524  12.342   4.755  1.00  0.00           N1+
ATOM    900  H   LYS A  64       5.940   8.912   4.400  1.00  0.00           H  
ATOM    902  HA  LYS A  64       5.163  11.697   3.726  1.00  0.00           H  
ATOM    905  HB2 LYS A  64       7.147  11.588   2.230  1.00  0.00           H  
ATOM    906  HB3 LYS A  64       7.416   9.913   2.719  1.00  0.00           H  
ATOM    909  HG2 LYS A  64       7.787  10.647   5.059  1.00  0.00           H  
ATOM    910  HG3 LYS A  64       7.409  12.318   4.604  1.00  0.00           H  
ATOM    912  HD2 LYS A  64       9.730  10.661   3.524  1.00  0.00           H  
ATOM    913  HD3 LYS A  64       9.355  12.336   3.065  1.00  0.00           H  
ATOM    915  HE2 LYS A  64       9.635  13.040   5.428  1.00  0.00           H  
ATOM    916  HE3 LYS A  64      10.004  11.382   5.886  1.00  0.00           H  
ATOM    918  HZ1 LYS A  64      11.963  11.484   4.450  1.00  0.00           H  
ATOM    919  HZ2 LYS A  64      12.023  12.679   5.566  1.00  0.00           H  
ATOM    920  HZ3 LYS A  64      11.617  13.029   4.021  1.00  0.00           H  
ATOM    921  N   GLU A  65       4.094   9.313   1.918  1.00  0.00           N  
ATOM    923  CA  GLU A  65       3.385   8.893   0.690  1.00  0.00           C  
ATOM    925  C   GLU A  65       1.861   9.036   0.781  1.00  0.00           C  
ATOM    929  O   GLU A  65       1.165   8.944  -0.229  1.00  0.00           O  
ATOM    926  CB  GLU A  65       3.761   7.446   0.362  1.00  0.00           C  
ATOM    930  CG  GLU A  65       5.184   7.390  -0.197  1.00  0.00           C  
ATOM    933  CD  GLU A  65       5.787   5.990  -0.182  1.00  0.00           C  
ATOM    934  OE1 GLU A  65       6.962   5.919  -0.599  1.00  0.00           O  
ATOM    935  OE2 GLU A  65       5.156   5.034   0.315  1.00  0.00           O1-
ATOM    922  H   GLU A  65       4.126   8.649   2.678  1.00  0.00           H  
ATOM    924  HA  GLU A  65       3.693   9.518  -0.148  1.00  0.00           H  
ATOM    927  HB2 GLU A  65       3.081   7.040  -0.387  1.00  0.00           H  
ATOM    928  HB3 GLU A  65       3.675   6.848   1.270  1.00  0.00           H  
ATOM    931  HG2 GLU A  65       5.835   8.038   0.390  1.00  0.00           H  
ATOM    932  HG3 GLU A  65       5.175   7.773  -1.218  1.00  0.00           H  
ATOM    936  N   ILE A  66       1.338   9.322   1.976  1.00  0.00           N  
ATOM    938  CA  ILE A  66      -0.100   9.511   2.248  1.00  0.00           C  
ATOM    940  C   ILE A  66      -0.645  10.823   1.641  1.00  0.00           C  
ATOM    943  O   ILE A  66      -1.847  11.087   1.661  1.00  0.00           O  
ATOM    941  CB  ILE A  66      -0.333   9.352   3.780  1.00  0.00           C  
ATOM    944  CG1 ILE A  66      -0.001   7.890   4.152  1.00  0.00           C  
ATOM    947  CG2 ILE A  66      -1.754   9.690   4.266  1.00  0.00           C  
ATOM    951  CD1 ILE A  66      -0.247   7.457   5.602  1.00  0.00           C  
ATOM    937  H   ILE A  66       1.973   9.349   2.760  1.00  0.00           H  
ATOM    939  HA  ILE A  66      -0.645   8.713   1.743  1.00  0.00           H  
ATOM    942  HB  ILE A  66       0.357  10.011   4.306  1.00  0.00           H  
ATOM    945 HG12 ILE A  66      -0.594   7.241   3.508  1.00  0.00           H  
ATOM    946 HG13 ILE A  66       1.056   7.717   3.948  1.00  0.00           H  
ATOM    948 HG21 ILE A  66      -1.828   9.581   5.348  1.00  0.00           H  
ATOM    949 HG22 ILE A  66      -2.489   9.037   3.794  1.00  0.00           H  
ATOM    950 HG23 ILE A  66      -2.000  10.731   4.058  1.00  0.00           H  
ATOM    952 HD11 ILE A  66      -1.316   7.408   5.810  1.00  0.00           H  
ATOM    953 HD12 ILE A  66       0.231   8.159   6.285  1.00  0.00           H  
ATOM    954 HD13 ILE A  66       0.179   6.466   5.760  1.00  0.00           H  
ATOM    955  N   LEU A  67       0.220  11.660   1.065  1.00  0.00           N  
ATOM    957  CA  LEU A  67      -0.096  13.032   0.672  1.00  0.00           C  
ATOM    959  C   LEU A  67       0.454  13.361  -0.718  1.00  0.00           C  
ATOM    963  O   LEU A  67       1.242  14.287  -0.883  1.00  0.00           O  
ATOM    960  CB  LEU A  67       0.425  13.975   1.774  1.00  0.00           C  
ATOM    964  CG  LEU A  67      -0.469  13.994   3.028  1.00  0.00           C  
ATOM    966  CD1 LEU A  67       0.363  14.294   4.271  1.00  0.00           C  
ATOM    970  CD2 LEU A  67      -1.569  15.052   2.898  1.00  0.00           C  
ATOM    956  H   LEU A  67       1.180  11.356   0.991  1.00  0.00           H  
ATOM    958  HA  LEU A  67      -1.177  13.153   0.598  1.00  0.00           H  
ATOM    961  HB2 LEU A  67       1.435  13.662   2.041  1.00  0.00           H  
ATOM    962  HB3 LEU A  67       0.498  14.994   1.394  1.00  0.00           H  
ATOM    965  HG  LEU A  67      -0.938  13.022   3.183  1.00  0.00           H  
ATOM    967 HD11 LEU A  67      -0.280  14.314   5.150  1.00  0.00           H  
ATOM    968 HD12 LEU A  67       0.867  15.255   4.165  1.00  0.00           H  
ATOM    969 HD13 LEU A  67       1.108  13.511   4.408  1.00  0.00           H  
ATOM    971 HD21 LEU A  67      -2.208  15.016   3.781  1.00  0.00           H  
ATOM    972 HD22 LEU A  67      -2.169  14.844   2.012  1.00  0.00           H  
ATOM    973 HD23 LEU A  67      -1.124  16.043   2.814  1.00  0.00           H  
ATOM    974  N   ALA A  68       0.015  12.638  -1.746  1.00  0.00           N  
ATOM    976  CA  ALA A  68       0.137  13.170  -3.097  1.00  0.00           C  
ATOM    978  C   ALA A  68      -1.039  14.130  -3.348  1.00  0.00           C  
ATOM    983  O   ALA A  68      -2.185  13.712  -3.515  1.00  0.00           O  
ATOM    979  CB  ALA A  68       0.252  12.015  -4.093  1.00  0.00           C  
ATOM    975  H   ALA A  68      -0.587  11.844  -1.583  1.00  0.00           H  
ATOM    977  HA  ALA A  68       1.060  13.742  -3.186  1.00  0.00           H  
ATOM    980  HB1 ALA A  68       1.122  11.406  -3.848  1.00  0.00           H  
ATOM    981  HB2 ALA A  68      -0.640  11.390  -4.052  1.00  0.00           H  
ATOM    982  HB3 ALA A  68       0.371  12.407  -5.103  1.00  0.00           H  
ATOM    984  N   THR A  69      -0.774  15.438  -3.376  1.00  0.00           N  
ATOM    986  CA  THR A  69      -1.714  16.448  -3.907  1.00  0.00           C  
ATOM    988  C   THR A  69      -1.973  16.243  -5.406  1.00  0.00           C  
ATOM    991  O   THR A  69      -2.946  16.769  -5.943  1.00  0.00           O  
ATOM    989  CB  THR A  69      -1.211  17.890  -3.669  1.00  0.00           C  
ATOM    992  CG2 THR A  69      -2.259  18.727  -2.937  1.00  0.00           C  
ATOM    996  OG1 THR A  69      -0.048  17.916  -2.871  1.00  0.00           O  
ATOM    985  H   THR A  69       0.134  15.768  -3.082  1.00  0.00           H  
ATOM    987  HA  THR A  69      -2.671  16.317  -3.401  1.00  0.00           H  
ATOM    990  HB  THR A  69      -0.982  18.363  -4.624  1.00  0.00           H  
ATOM    997  HG1 THR A  69       0.324  18.800  -2.908  1.00  0.00           H  
ATOM    993 HG21 THR A  69      -1.880  19.738  -2.788  1.00  0.00           H  
ATOM    994 HG22 THR A  69      -3.167  18.777  -3.539  1.00  0.00           H  
ATOM    995 HG23 THR A  69      -2.480  18.277  -1.969  1.00  0.00           H  
ATOM    998  N   SER A  70      -1.131  15.439  -6.060  1.00  0.00           N  
ATOM   1000  CA  SER A  70      -1.242  15.003  -7.446  1.00  0.00           C  
ATOM   1002  C   SER A  70      -0.738  13.566  -7.600  1.00  0.00           C  
ATOM   1006  O   SER A  70       0.450  13.287  -7.450  1.00  0.00           O  
ATOM   1003  CB  SER A  70      -0.437  15.939  -8.353  1.00  0.00           C  
ATOM   1007  OG  SER A  70       0.914  15.986  -7.937  1.00  0.00           O  
ATOM    999  H   SER A  70      -0.319  15.109  -5.558  1.00  0.00           H  
ATOM   1001  HA  SER A  70      -2.285  15.048  -7.760  1.00  0.00           H  
ATOM   1004  HB2 SER A  70      -0.491  15.583  -9.381  1.00  0.00           H  
ATOM   1005  HB3 SER A  70      -0.861  16.942  -8.305  1.00  0.00           H  
ATOM   1008  HG  SER A  70       1.246  15.085  -7.937  1.00  0.00           H  
ATOM   1009  N   CYS A  71      -1.665  12.679  -7.934  1.00  0.00           N  
ATOM   1011  CA  CYS A  71      -1.433  11.653  -8.933  1.00  0.00           C  
ATOM   1013  C   CYS A  71      -2.101  12.086 -10.244  1.00  0.00           C  
ATOM   1017  O   CYS A  71      -1.959  11.319 -11.209  1.00  0.00           O  
ATOM   1014  CB  CYS A  71      -2.064  10.347  -8.491  1.00  0.00           C  
ATOM   1018  SG  CYS A  71      -1.309   9.507  -7.104  1.00  0.00           S  
ATOM   1019  OXT CYS A  71      -2.928  13.044 -10.207  1.00  0.00           O1-
ATOM   1010  H   CYS A  71      -2.605  13.045  -7.974  1.00  0.00           H  
ATOM   1012  HA  CYS A  71      -0.369  11.511  -9.122  1.00  0.00           H  
ATOM   1015  HB2 CYS A  71      -1.983   9.686  -9.355  1.00  0.00           H  
ATOM   1016  HB3 CYS A  71      -3.128  10.495  -8.303  1.00  0.00           H  
TER   
END
