# Supplementary material for: The structural repertoire of Fusarium oxysporum f. sp. lycopersici effectors revealed by experimental and computational studies
Source: eLife. 2024 Feb 27;12:RP89280. doi: 10.7554/eLife.89280 (PMC10942635; doi:10.7554/eLife.89280)
Supplement: Source data 1. [file elife-89280-data1.zip › AlphaFold pdb files/SIX2_AF.pdb]

ATOM      1  N   GLY A   1     -11.230 -12.110  10.197  1.00  0.00           N  
ATOM      5  CA  GLY A   1     -11.371 -12.435   8.765  1.00  0.00           C  
ATOM      8  C   GLY A   1     -10.022 -12.335   8.087  1.00  0.00           C  
ATOM      9  O   GLY A   1      -9.137 -11.672   8.614  1.00  0.00           O  
ATOM      2  H   GLY A   1     -12.109 -12.240  10.677  1.00  0.00           H  
ATOM      6  HA2 GLY A   1     -12.059 -11.738   8.286  1.00  0.00           H  
ATOM      7  HA3 GLY A   1     -11.745 -13.452   8.651  1.00  0.00           H  
ATOM      3  H2  GLY A   1     -10.522 -12.703  10.609  1.00  0.00           H  
ATOM      4  H3  GLY A   1     -10.932 -11.150  10.289  1.00  0.00           H  
ATOM     10  N   SER A   2      -9.837 -13.039   6.978  1.00  0.00           N  
ATOM     12  CA  SER A   2      -8.637 -12.937   6.146  1.00  0.00           C  
ATOM     14  C   SER A   2      -8.770 -11.765   5.176  1.00  0.00           C  
ATOM     18  O   SER A   2      -9.877 -11.440   4.751  1.00  0.00           O  
ATOM     15  CB  SER A   2      -8.424 -14.251   5.387  1.00  0.00           C  
ATOM     19  OG  SER A   2      -9.644 -14.671   4.805  1.00  0.00           O  
ATOM     11  H   SER A   2     -10.592 -13.563   6.562  1.00  0.00           H  
ATOM     13  HA  SER A   2      -7.765 -12.759   6.776  1.00  0.00           H  
ATOM     16  HB2 SER A   2      -7.668 -14.121   4.613  1.00  0.00           H  
ATOM     17  HB3 SER A   2      -8.086 -15.015   6.086  1.00  0.00           H  
ATOM     20  HG  SER A   2      -9.747 -14.219   3.964  1.00  0.00           H  
ATOM     21  N   CYS A   3      -7.649 -11.139   4.825  1.00  0.00           N  
ATOM     23  CA  CYS A   3      -7.603 -10.170   3.735  1.00  0.00           C  
ATOM     25  C   CYS A   3      -8.024 -10.843   2.422  1.00  0.00           C  
ATOM     29  O   CYS A   3      -7.661 -11.997   2.186  1.00  0.00           O  
ATOM     26  CB  CYS A   3      -6.173  -9.638   3.616  1.00  0.00           C  
ATOM     30  SG  CYS A   3      -5.516  -8.892   5.129  1.00  0.00           S  
ATOM     22  H   CYS A   3      -6.766 -11.446   5.207  1.00  0.00           H  
ATOM     24  HA  CYS A   3      -8.282  -9.346   3.954  1.00  0.00           H  
ATOM     27  HB2 CYS A   3      -6.137  -8.899   2.815  1.00  0.00           H  
ATOM     28  HB3 CYS A   3      -5.522 -10.464   3.332  1.00  0.00           H  
ATOM     31  N   PHE A   4      -8.752 -10.126   1.569  1.00  0.00           N  
ATOM     33  CA  PHE A   4      -9.035 -10.584   0.211  1.00  0.00           C  
ATOM     35  C   PHE A   4      -7.994 -10.016  -0.743  1.00  0.00           C  
ATOM     39  O   PHE A   4      -7.720  -8.819  -0.700  1.00  0.00           O  
ATOM     36  CB  PHE A   4     -10.451 -10.184  -0.214  1.00  0.00           C  
ATOM     40  CG  PHE A   4     -11.535 -10.866   0.594  1.00  0.00           C  
ATOM     41  CD1 PHE A   4     -11.890 -12.198   0.306  1.00  0.00           C  
ATOM     43  CD2 PHE A   4     -12.176 -10.182   1.642  1.00  0.00           C  
ATOM     45  CE1 PHE A   4     -12.890 -12.838   1.056  1.00  0.00           C  
ATOM     47  CE2 PHE A   4     -13.180 -10.822   2.390  1.00  0.00           C  
ATOM     49  CZ  PHE A   4     -13.539 -12.149   2.095  1.00  0.00           C  
ATOM     32  H   PHE A   4      -8.983  -9.171   1.803  1.00  0.00           H  
ATOM     34  HA  PHE A   4      -8.975 -11.671   0.170  1.00  0.00           H  
ATOM     37  HB2 PHE A   4     -10.588 -10.449  -1.262  1.00  0.00           H  
ATOM     38  HB3 PHE A   4     -10.561  -9.102  -0.136  1.00  0.00           H  
ATOM     42  HD1 PHE A   4     -11.396 -12.727  -0.496  1.00  0.00           H  
ATOM     44  HD2 PHE A   4     -11.893  -9.166   1.878  1.00  0.00           H  
ATOM     46  HE1 PHE A   4     -13.166 -13.857   0.828  1.00  0.00           H  
ATOM     48  HE2 PHE A   4     -13.673 -10.293   3.193  1.00  0.00           H  
ATOM     50  HZ  PHE A   4     -14.315 -12.639   2.665  1.00  0.00           H  
ATOM     51  N   SER A   5      -7.454 -10.866  -1.613  1.00  0.00           N  
ATOM     53  CA  SER A   5      -6.683 -10.424  -2.771  1.00  0.00           C  
ATOM     55  C   SER A   5      -7.637 -10.165  -3.926  1.00  0.00           C  
ATOM     59  O   SER A   5      -8.528 -10.967  -4.210  1.00  0.00           O  
ATOM     56  CB  SER A   5      -5.622 -11.450  -3.169  1.00  0.00           C  
ATOM     60  OG  SER A   5      -4.753 -11.675  -2.075  1.00  0.00           O  
ATOM     52  H   SER A   5      -7.697 -11.845  -1.565  1.00  0.00           H  
ATOM     54  HA  SER A   5      -6.172  -9.491  -2.534  1.00  0.00           H  
ATOM     57  HB2 SER A   5      -6.101 -12.387  -3.453  1.00  0.00           H  
ATOM     58  HB3 SER A   5      -5.051 -11.071  -4.017  1.00  0.00           H  
ATOM     61  HG  SER A   5      -4.388 -10.830  -1.801  1.00  0.00           H  
ATOM     62  N   PHE A   6      -7.461  -9.033  -4.585  1.00  0.00           N  
ATOM     64  CA  PHE A   6      -8.224  -8.706  -5.778  1.00  0.00           C  
ATOM     66  C   PHE A   6      -7.664  -9.465  -6.993  1.00  0.00           C  
ATOM     70  O   PHE A   6      -6.532  -9.950  -6.953  1.00  0.00           O  
ATOM     67  CB  PHE A   6      -8.151  -7.199  -5.940  1.00  0.00           C  
ATOM     71  CG  PHE A   6      -8.932  -6.431  -4.893  1.00  0.00           C  
ATOM     72  CD1 PHE A   6     -10.310  -6.216  -5.068  1.00  0.00           C  
ATOM     74  CD2 PHE A   6      -8.297  -5.967  -3.729  1.00  0.00           C  
ATOM     76  CE1 PHE A   6     -11.047  -5.541  -4.082  1.00  0.00           C  
ATOM     78  CE2 PHE A   6      -9.024  -5.274  -2.751  1.00  0.00           C  
ATOM     80  CZ  PHE A   6     -10.403  -5.064  -2.930  1.00  0.00           C  
ATOM     63  H   PHE A   6      -6.713  -8.409  -4.317  1.00  0.00           H  
ATOM     65  HA  PHE A   6      -9.263  -8.997  -5.634  1.00  0.00           H  
ATOM     68  HB2 PHE A   6      -7.091  -6.958  -5.852  1.00  0.00           H  
ATOM     69  HB3 PHE A   6      -8.502  -6.909  -6.930  1.00  0.00           H  
ATOM     73  HD1 PHE A   6     -10.804  -6.582  -5.956  1.00  0.00           H  
ATOM     75  HD2 PHE A   6      -7.243  -6.152  -3.579  1.00  0.00           H  
ATOM     77  HE1 PHE A   6     -12.107  -5.384  -4.213  1.00  0.00           H  
ATOM     79  HE2 PHE A   6      -8.511  -4.925  -1.867  1.00  0.00           H  
ATOM     81  HZ  PHE A   6     -10.987  -4.535  -2.192  1.00  0.00           H  
ATOM     82  N   PRO A   7      -8.427  -9.607  -8.085  1.00  0.00           N  
ATOM     83  CA  PRO A   7      -7.873 -10.129  -9.328  1.00  0.00           C  
ATOM     85  C   PRO A   7      -6.795  -9.186  -9.876  1.00  0.00           C  
ATOM     89  O   PRO A   7      -6.884  -7.967  -9.712  1.00  0.00           O  
ATOM     86  CB  PRO A   7      -9.067 -10.270 -10.275  1.00  0.00           C  
ATOM     90  CG  PRO A   7     -10.057  -9.225  -9.759  1.00  0.00           C  
ATOM     93  CD  PRO A   7      -9.815  -9.213  -8.253  1.00  0.00           C  
ATOM     84  HA  PRO A   7      -7.430 -11.109  -9.153  1.00  0.00           H  
ATOM     87  HB2 PRO A   7      -9.500 -11.264 -10.164  1.00  0.00           H  
ATOM     88  HB3 PRO A   7      -8.792 -10.090 -11.314  1.00  0.00           H  
ATOM     91  HG2 PRO A   7     -11.087  -9.488 -10.001  1.00  0.00           H  
ATOM     92  HG3 PRO A   7      -9.804  -8.249 -10.174  1.00  0.00           H  
ATOM     94  HD2 PRO A   7     -10.015  -8.219  -7.852  1.00  0.00           H  
ATOM     95  HD3 PRO A   7     -10.456  -9.950  -7.769  1.00  0.00           H  
ATOM     96  N   THR A   8      -5.800  -9.755 -10.561  1.00  0.00           N  
ATOM     98  CA  THR A   8      -4.782  -8.974 -11.270  1.00  0.00           C  
ATOM    100  C   THR A   8      -5.467  -7.987 -12.219  1.00  0.00           C  
ATOM    103  O   THR A   8      -6.376  -8.385 -12.958  1.00  0.00           O  
ATOM    101  CB  THR A   8      -3.832  -9.883 -12.060  1.00  0.00           C  
ATOM    104  CG2 THR A   8      -2.631  -9.149 -12.656  1.00  0.00           C  
ATOM    108  OG1 THR A   8      -3.325 -10.875 -11.196  1.00  0.00           O  
ATOM     97  H   THR A   8      -5.744 -10.762 -10.619  1.00  0.00           H  
ATOM     99  HA  THR A   8      -4.201  -8.439 -10.518  1.00  0.00           H  
ATOM    102  HB  THR A   8      -4.384 -10.370 -12.865  1.00  0.00           H  
ATOM    109  HG1 THR A   8      -3.062 -10.445 -10.378  1.00  0.00           H  
ATOM    105 HG21 THR A   8      -2.965  -8.397 -13.371  1.00  0.00           H  
ATOM    106 HG22 THR A   8      -2.051  -8.674 -11.865  1.00  0.00           H  
ATOM    107 HG23 THR A   8      -1.997  -9.866 -13.177  1.00  0.00           H  
ATOM    110  N   PRO A   9      -5.079  -6.704 -12.196  1.00  0.00           N  
ATOM    111  CA  PRO A   9      -5.750  -5.683 -12.984  1.00  0.00           C  
ATOM    113  C   PRO A   9      -5.491  -5.875 -14.491  1.00  0.00           C  
ATOM    117  O   PRO A   9      -4.671  -6.695 -14.916  1.00  0.00           O  
ATOM    114  CB  PRO A   9      -5.244  -4.368 -12.389  1.00  0.00           C  
ATOM    118  CG  PRO A   9      -3.827  -4.712 -11.947  1.00  0.00           C  
ATOM    121  CD  PRO A   9      -4.011  -6.119 -11.398  1.00  0.00           C  
ATOM    112  HA  PRO A   9      -6.825  -5.747 -12.819  1.00  0.00           H  
ATOM    115  HB2 PRO A   9      -5.839  -4.121 -11.509  1.00  0.00           H  
ATOM    116  HB3 PRO A   9      -5.280  -3.534 -13.090  1.00  0.00           H  
ATOM    119  HG2 PRO A   9      -3.461  -4.027 -11.183  1.00  0.00           H  
ATOM    120  HG3 PRO A   9      -3.162  -4.737 -12.811  1.00  0.00           H  
ATOM    122  HD2 PRO A   9      -3.077  -6.674 -11.486  1.00  0.00           H  
ATOM    123  HD3 PRO A   9      -4.324  -6.069 -10.354  1.00  0.00           H  
ATOM    124  N   ALA A  10      -6.229  -5.139 -15.325  1.00  0.00           N  
ATOM    126  CA  ALA A  10      -6.135  -5.251 -16.780  1.00  0.00           C  
ATOM    128  C   ALA A  10      -4.710  -4.959 -17.295  1.00  0.00           C  
ATOM    133  O   ALA A  10      -3.942  -4.221 -16.674  1.00  0.00           O  
ATOM    129  CB  ALA A  10      -7.173  -4.315 -17.414  1.00  0.00           C  
ATOM    125  H   ALA A  10      -6.831  -4.429 -14.932  1.00  0.00           H  
ATOM    127  HA  ALA A  10      -6.384  -6.277 -17.052  1.00  0.00           H  
ATOM    130  HB1 ALA A  10      -8.170  -4.566 -17.052  1.00  0.00           H  
ATOM    131  HB2 ALA A  10      -7.154  -4.418 -18.499  1.00  0.00           H  
ATOM    132  HB3 ALA A  10      -6.944  -3.282 -17.154  1.00  0.00           H  
ATOM    134  N   ARG A  11      -4.350  -5.500 -18.469  1.00  0.00           N  
ATOM    136  CA  ARG A  11      -3.048  -5.213 -19.101  1.00  0.00           C  
ATOM    138  C   ARG A  11      -2.812  -3.700 -19.207  1.00  0.00           C  
ATOM    142  O   ARG A  11      -3.687  -2.974 -19.666  1.00  0.00           O  
ATOM    139  CB  ARG A  11      -2.953  -5.840 -20.500  1.00  0.00           C  
ATOM    143  CG  ARG A  11      -2.644  -7.342 -20.468  1.00  0.00           C  
ATOM    146  CD  ARG A  11      -2.425  -7.840 -21.902  1.00  0.00           C  
ATOM    149  NE  ARG A  11      -2.038  -9.262 -21.939  1.00  0.00           N  
ATOM    157  CZ  ARG A  11      -1.667  -9.940 -23.013  1.00  0.00           C  
ATOM    151  NH1 ARG A  11      -1.614  -9.390 -24.195  1.00  0.00           N1+
ATOM    154  NH2 ARG A  11      -1.339 -11.198 -22.918  1.00  0.00           N  
ATOM    135  H   ARG A  11      -5.029  -6.064 -18.958  1.00  0.00           H  
ATOM    137  HA  ARG A  11      -2.262  -5.616 -18.462  1.00  0.00           H  
ATOM    140  HB2 ARG A  11      -2.146  -5.346 -21.040  1.00  0.00           H  
ATOM    141  HB3 ARG A  11      -3.879  -5.661 -21.046  1.00  0.00           H  
ATOM    144  HG2 ARG A  11      -3.473  -7.881 -20.010  1.00  0.00           H  
ATOM    145  HG3 ARG A  11      -1.738  -7.512 -19.886  1.00  0.00           H  
ATOM    147  HD2 ARG A  11      -1.638  -7.242 -22.362  1.00  0.00           H  
ATOM    148  HD3 ARG A  11      -3.347  -7.698 -22.467  1.00  0.00           H  
ATOM    150  HE  ARG A  11      -2.053  -9.761 -21.061  1.00  0.00           H  
ATOM    152 HH11 ARG A  11      -1.325  -9.923 -25.003  1.00  0.00           H  
ATOM    153 HH12 ARG A  11      -1.867  -8.417 -24.291  1.00  0.00           H  
ATOM    155 HH21 ARG A  11      -1.052 -11.713 -23.738  1.00  0.00           H  
ATOM    156 HH22 ARG A  11      -1.360 -11.663 -22.021  1.00  0.00           H  
ATOM    158  N   GLY A  12      -1.617  -3.250 -18.820  1.00  0.00           N  
ATOM    160  CA  GLY A  12      -1.253  -1.825 -18.801  1.00  0.00           C  
ATOM    163  C   GLY A  12      -1.680  -1.075 -17.533  1.00  0.00           C  
ATOM    164  O   GLY A  12      -1.561   0.151 -17.472  1.00  0.00           O  
ATOM    159  H   GLY A  12      -0.963  -3.907 -18.420  1.00  0.00           H  
ATOM    161  HA2 GLY A  12      -1.703  -1.319 -19.656  1.00  0.00           H  
ATOM    162  HA3 GLY A  12      -0.169  -1.737 -18.884  1.00  0.00           H  
ATOM    165  N   SER A  13      -2.170  -1.797 -16.525  1.00  0.00           N  
ATOM    167  CA  SER A  13      -2.448  -1.269 -15.195  1.00  0.00           C  
ATOM    169  C   SER A  13      -1.815  -2.144 -14.119  1.00  0.00           C  
ATOM    173  O   SER A  13      -1.552  -3.326 -14.337  1.00  0.00           O  
ATOM    170  CB  SER A  13      -3.954  -1.088 -14.987  1.00  0.00           C  
ATOM    174  OG  SER A  13      -4.665  -2.305 -15.019  1.00  0.00           O  
ATOM    166  H   SER A  13      -2.259  -2.798 -16.632  1.00  0.00           H  
ATOM    168  HA  SER A  13      -1.986  -0.286 -15.106  1.00  0.00           H  
ATOM    171  HB2 SER A  13      -4.133  -0.606 -14.026  1.00  0.00           H  
ATOM    172  HB3 SER A  13      -4.339  -0.440 -15.774  1.00  0.00           H  
ATOM    175  HG  SER A  13      -4.248  -2.913 -15.635  1.00  0.00           H  
ATOM    176  N   CYS A  14      -1.568  -1.547 -12.964  1.00  0.00           N  
ATOM    178  CA  CYS A  14      -1.113  -2.235 -11.767  1.00  0.00           C  
ATOM    180  C   CYS A  14      -1.959  -1.789 -10.573  1.00  0.00           C  
ATOM    184  O   CYS A  14      -2.710  -0.811 -10.663  1.00  0.00           O  
ATOM    181  CB  CYS A  14       0.388  -1.996 -11.587  1.00  0.00           C  
ATOM    185  SG  CYS A  14       0.877  -0.327 -11.089  1.00  0.00           S  
ATOM    177  H   CYS A  14      -1.812  -0.571 -12.861  1.00  0.00           H  
ATOM    179  HA  CYS A  14      -1.258  -3.308 -11.890  1.00  0.00           H  
ATOM    182  HB2 CYS A  14       0.883  -2.224 -12.531  1.00  0.00           H  
ATOM    183  HB3 CYS A  14       0.767  -2.698 -10.844  1.00  0.00           H  
ATOM    186  N   MET A  15      -1.877  -2.517  -9.459  1.00  0.00           N  
ATOM    188  CA  MET A  15      -2.680  -2.216  -8.281  1.00  0.00           C  
ATOM    190  C   MET A  15      -1.910  -2.445  -6.988  1.00  0.00           C  
ATOM    194  O   MET A  15      -1.229  -3.458  -6.833  1.00  0.00           O  
ATOM    191  CB  MET A  15      -3.958  -3.047  -8.340  1.00  0.00           C  
ATOM    195  CG  MET A  15      -4.996  -2.637  -7.294  1.00  0.00           C  
ATOM    198  SD  MET A  15      -6.629  -3.253  -7.745  1.00  0.00           S  
ATOM    199  CE  MET A  15      -6.361  -4.987  -7.347  1.00  0.00           C  
ATOM    187  H   MET A  15      -1.224  -3.286  -9.401  1.00  0.00           H  
ATOM    189  HA  MET A  15      -2.957  -1.162  -8.312  1.00  0.00           H  
ATOM    192  HB2 MET A  15      -4.410  -2.905  -9.321  1.00  0.00           H  
ATOM    193  HB3 MET A  15      -3.706  -4.102  -8.227  1.00  0.00           H  
ATOM    196  HG2 MET A  15      -5.055  -1.550  -7.254  1.00  0.00           H  
ATOM    197  HG3 MET A  15      -4.712  -3.008  -6.309  1.00  0.00           H  
ATOM    200  HE1 MET A  15      -6.674  -5.087  -6.308  1.00  0.00           H  
ATOM    201  HE2 MET A  15      -6.975  -5.612  -7.995  1.00  0.00           H  
ATOM    202  HE3 MET A  15      -5.315  -5.281  -7.436  1.00  0.00           H  
ATOM    203  N   ILE A  16      -2.057  -1.495  -6.067  1.00  0.00           N  
ATOM    205  CA  ILE A  16      -1.607  -1.613  -4.684  1.00  0.00           C  
ATOM    207  C   ILE A  16      -2.828  -1.953  -3.845  1.00  0.00           C  
ATOM    210  O   ILE A  16      -3.752  -1.147  -3.730  1.00  0.00           O  
ATOM    208  CB  ILE A  16      -0.921  -0.324  -4.191  1.00  0.00           C  
ATOM    211  CG1 ILE A  16       0.243   0.046  -5.133  1.00  0.00           C  
ATOM    214  CG2 ILE A  16      -0.428  -0.526  -2.746  1.00  0.00           C  
ATOM    218  CD1 ILE A  16       0.972   1.334  -4.758  1.00  0.00           C  
ATOM    204  H   ILE A  16      -2.636  -0.699  -6.295  1.00  0.00           H  
ATOM    206  HA  ILE A  16      -0.889  -2.428  -4.600  1.00  0.00           H  
ATOM    209  HB  ILE A  16      -1.645   0.491  -4.202  1.00  0.00           H  
ATOM    212 HG12 ILE A  16       0.966  -0.770  -5.142  1.00  0.00           H  
ATOM    213 HG13 ILE A  16      -0.141   0.188  -6.142  1.00  0.00           H  
ATOM    215 HG21 ILE A  16      -0.013   0.405  -2.359  1.00  0.00           H  
ATOM    216 HG22 ILE A  16      -1.251  -0.809  -2.090  1.00  0.00           H  
ATOM    217 HG23 ILE A  16       0.333  -1.306  -2.710  1.00  0.00           H  
ATOM    219 HD11 ILE A  16       1.579   1.156  -3.871  1.00  0.00           H  
ATOM    220 HD12 ILE A  16       0.255   2.135  -4.576  1.00  0.00           H  
ATOM    221 HD13 ILE A  16       1.632   1.622  -5.576  1.00  0.00           H  
ATOM    222  N   ASP A  17      -2.819  -3.146  -3.272  1.00  0.00           N  
ATOM    224  CA  ASP A  17      -3.850  -3.634  -2.376  1.00  0.00           C  
ATOM    226  C   ASP A  17      -3.479  -3.302  -0.936  1.00  0.00           C  
ATOM    230  O   ASP A  17      -2.347  -3.493  -0.499  1.00  0.00           O  
ATOM    227  CB  ASP A  17      -4.037  -5.142  -2.571  1.00  0.00           C  
ATOM    231  CG  ASP A  17      -4.654  -5.483  -3.928  1.00  0.00           C  
ATOM    232  OD1 ASP A  17      -5.486  -4.677  -4.390  1.00  0.00           O  
ATOM    233  OD2 ASP A  17      -4.383  -6.579  -4.475  1.00  0.00           O1-
ATOM    223  H   ASP A  17      -1.997  -3.724  -3.371  1.00  0.00           H  
ATOM    225  HA  ASP A  17      -4.794  -3.142  -2.606  1.00  0.00           H  
ATOM    228  HB2 ASP A  17      -3.066  -5.630  -2.475  1.00  0.00           H  
ATOM    229  HB3 ASP A  17      -4.699  -5.518  -1.791  1.00  0.00           H  
ATOM    234  N   TYR A  18      -4.460  -2.837  -0.181  1.00  0.00           N  
ATOM    236  CA  TYR A  18      -4.357  -2.519   1.230  1.00  0.00           C  
ATOM    238  C   TYR A  18      -5.326  -3.393   2.003  1.00  0.00           C  
ATOM    242  O   TYR A  18      -6.497  -3.528   1.642  1.00  0.00           O  
ATOM    239  CB  TYR A  18      -4.658  -1.040   1.468  1.00  0.00           C  
ATOM    243  CG  TYR A  18      -3.684  -0.103   0.792  1.00  0.00           C  
ATOM    244  CD1 TYR A  18      -2.540   0.352   1.477  1.00  0.00           C  
ATOM    246  CD2 TYR A  18      -3.921   0.315  -0.530  1.00  0.00           C  
ATOM    248  CE1 TYR A  18      -1.688   1.301   0.883  1.00  0.00           C  
ATOM    250  CE2 TYR A  18      -3.045   1.227  -1.144  1.00  0.00           C  
ATOM    254  CZ  TYR A  18      -1.946   1.744  -0.430  1.00  0.00           C  
ATOM    252  OH  TYR A  18      -1.137   2.659  -1.021  1.00  0.00           O  
ATOM    235  H   TYR A  18      -5.359  -2.696  -0.620  1.00  0.00           H  
ATOM    237  HA  TYR A  18      -3.345  -2.716   1.580  1.00  0.00           H  
ATOM    240  HB2 TYR A  18      -5.665  -0.817   1.113  1.00  0.00           H  
ATOM    241  HB3 TYR A  18      -4.641  -0.847   2.541  1.00  0.00           H  
ATOM    245  HD1 TYR A  18      -2.313  -0.009   2.469  1.00  0.00           H  
ATOM    247  HD2 TYR A  18      -4.759  -0.081  -1.083  1.00  0.00           H  
ATOM    249  HE1 TYR A  18      -0.835   1.683   1.424  1.00  0.00           H  
ATOM    251  HE2 TYR A  18      -3.197   1.535  -2.167  1.00  0.00           H  
ATOM    253  HH  TYR A  18      -0.519   3.050  -0.401  1.00  0.00           H  
ATOM    255  N   CYS A  19      -4.845  -3.945   3.107  1.00  0.00           N  
ATOM    257  CA  CYS A  19      -5.666  -4.640   4.075  1.00  0.00           C  
ATOM    259  C   CYS A  19      -5.412  -4.068   5.457  1.00  0.00           C  
ATOM    263  O   CYS A  19      -4.266  -4.030   5.907  1.00  0.00           O  
ATOM    260  CB  CYS A  19      -5.372  -6.133   4.033  1.00  0.00           C  
ATOM    264  SG  CYS A  19      -6.405  -7.083   5.176  1.00  0.00           S  
ATOM    256  H   CYS A  19      -3.874  -3.795   3.336  1.00  0.00           H  
ATOM    258  HA  CYS A  19      -6.715  -4.489   3.823  1.00  0.00           H  
ATOM    261  HB2 CYS A  19      -5.540  -6.498   3.021  1.00  0.00           H  
ATOM    262  HB3 CYS A  19      -4.325  -6.288   4.294  1.00  0.00           H  
ATOM    265  N   TRP A  20      -6.478  -3.641   6.127  1.00  0.00           N  
ATOM    267  CA  TRP A  20      -6.368  -3.175   7.498  1.00  0.00           C  
ATOM    269  C   TRP A  20      -7.578  -3.516   8.343  1.00  0.00           C  
ATOM    273  O   TRP A  20      -8.651  -3.832   7.831  1.00  0.00           O  
ATOM    270  CB  TRP A  20      -6.054  -1.677   7.563  1.00  0.00           C  
ATOM    274  CG  TRP A  20      -7.185  -0.779   7.184  1.00  0.00           C  
ATOM    275  CD1 TRP A  20      -7.986  -0.129   8.056  1.00  0.00           C  
ATOM    277  CD2 TRP A  20      -7.688  -0.456   5.853  1.00  0.00           C  
ATOM    278  CE2 TRP A  20      -8.837   0.374   6.005  1.00  0.00           C  
ATOM    279  CE3 TRP A  20      -7.301  -0.792   4.534  1.00  0.00           C  
ATOM    281  NE1 TRP A  20      -8.962   0.553   7.363  1.00  0.00           N  
ATOM    285  CZ2 TRP A  20      -9.580   0.828   4.911  1.00  0.00           C  
ATOM    287  CZ3 TRP A  20      -8.043  -0.342   3.426  1.00  0.00           C  
ATOM    283  CH2 TRP A  20      -9.186   0.458   3.615  1.00  0.00           C  
ATOM    266  H   TRP A  20      -7.400  -3.741   5.726  1.00  0.00           H  
ATOM    268  HA  TRP A  20      -5.537  -3.730   7.931  1.00  0.00           H  
ATOM    271  HB2 TRP A  20      -5.207  -1.474   6.906  1.00  0.00           H  
ATOM    272  HB3 TRP A  20      -5.737  -1.427   8.576  1.00  0.00           H  
ATOM    276  HD1 TRP A  20      -7.890  -0.152   9.131  1.00  0.00           H  
ATOM    282  HE1 TRP A  20      -9.659   1.122   7.821  1.00  0.00           H  
ATOM    280  HE3 TRP A  20      -6.428  -1.410   4.385  1.00  0.00           H  
ATOM    286  HZ2 TRP A  20     -10.453   1.443   5.072  1.00  0.00           H  
ATOM    288  HZ3 TRP A  20      -7.738  -0.621   2.428  1.00  0.00           H  
ATOM    284  HH2 TRP A  20      -9.772   0.792   2.772  1.00  0.00           H  
ATOM    289  N   ARG A  21      -7.375  -3.457   9.656  1.00  0.00           N  
ATOM    291  CA  ARG A  21      -8.433  -3.542  10.656  1.00  0.00           C  
ATOM    293  C   ARG A  21      -8.730  -2.148  11.203  1.00  0.00           C  
ATOM    297  O   ARG A  21      -7.795  -1.411  11.498  1.00  0.00           O  
ATOM    294  CB  ARG A  21      -7.995  -4.530  11.739  1.00  0.00           C  
ATOM    298  CG  ARG A  21      -9.101  -4.749  12.775  1.00  0.00           C  
ATOM    301  CD  ARG A  21      -8.645  -5.711  13.870  1.00  0.00           C  
ATOM    304  NE  ARG A  21      -8.488  -7.081  13.354  1.00  0.00           N  
ATOM    312  CZ  ARG A  21      -8.053  -8.109  14.053  1.00  0.00           C  
ATOM    306  NH1 ARG A  21      -7.784  -8.008  15.325  1.00  0.00           N1+
ATOM    309  NH2 ARG A  21      -7.864  -9.263  13.477  1.00  0.00           N  
ATOM    290  H   ARG A  21      -6.462  -3.162   9.969  1.00  0.00           H  
ATOM    292  HA  ARG A  21      -9.344  -3.913  10.187  1.00  0.00           H  
ATOM    295  HB2 ARG A  21      -7.106  -4.144  12.238  1.00  0.00           H  
ATOM    296  HB3 ARG A  21      -7.746  -5.479  11.267  1.00  0.00           H  
ATOM    299  HG2 ARG A  21     -10.000  -5.127  12.289  1.00  0.00           H  
ATOM    300  HG3 ARG A  21      -9.329  -3.798  13.256  1.00  0.00           H  
ATOM    302  HD2 ARG A  21      -7.701  -5.348  14.274  1.00  0.00           H  
ATOM    303  HD3 ARG A  21      -9.384  -5.704  14.671  1.00  0.00           H  
ATOM    305  HE  ARG A  21      -8.712  -7.214  12.378  1.00  0.00           H  
ATOM    307 HH11 ARG A  21      -7.420  -8.779  15.866  1.00  0.00           H  
ATOM    308 HH12 ARG A  21      -7.898  -7.101  15.756  1.00  0.00           H  
ATOM    310 HH21 ARG A  21      -7.462 -10.016  14.016  1.00  0.00           H  
ATOM    311 HH22 ARG A  21      -7.943  -9.320  12.472  1.00  0.00           H  
ATOM    313  N   ASP A  22     -10.008  -1.809  11.315  1.00  0.00           N  
ATOM    315  CA  ASP A  22     -10.474  -0.569  11.936  1.00  0.00           C  
ATOM    317  C   ASP A  22     -10.673  -0.717  13.457  1.00  0.00           C  
ATOM    321  O   ASP A  22     -10.496  -1.806  14.012  1.00  0.00           O  
ATOM    318  CB  ASP A  22     -11.707  -0.065  11.166  1.00  0.00           C  
ATOM    322  CG  ASP A  22     -13.086  -0.642  11.554  1.00  0.00           C  
ATOM    323  OD1 ASP A  22     -13.169  -1.545  12.418  1.00  0.00           O  
ATOM    324  OD2 ASP A  22     -14.087  -0.216  10.924  1.00  0.00           O1-
ATOM    314  H   ASP A  22     -10.714  -2.482  11.054  1.00  0.00           H  
ATOM    316  HA  ASP A  22      -9.701   0.188  11.808  1.00  0.00           H  
ATOM    319  HB2 ASP A  22     -11.750   1.019  11.265  1.00  0.00           H  
ATOM    320  HB3 ASP A  22     -11.517  -0.225  10.105  1.00  0.00           H  
ATOM    325  N   ASP A  23     -11.062   0.362  14.140  1.00  0.00           N  
ATOM    327  CA  ASP A  23     -11.182   0.365  15.608  1.00  0.00           C  
ATOM    329  C   ASP A  23     -12.330  -0.519  16.129  1.00  0.00           C  
ATOM    333  O   ASP A  23     -12.303  -0.963  17.277  1.00  0.00           O  
ATOM    330  CB  ASP A  23     -11.354   1.808  16.107  1.00  0.00           C  
ATOM    334  CG  ASP A  23     -10.105   2.674  15.933  1.00  0.00           C  
ATOM    335  OD1 ASP A  23      -8.994   2.102  15.908  1.00  0.00           O  
ATOM    336  OD2 ASP A  23     -10.266   3.911  15.829  1.00  0.00           O1-
ATOM    326  H   ASP A  23     -11.221   1.234  13.657  1.00  0.00           H  
ATOM    328  HA  ASP A  23     -10.262  -0.033  16.036  1.00  0.00           H  
ATOM    331  HB2 ASP A  23     -11.606   1.789  17.167  1.00  0.00           H  
ATOM    332  HB3 ASP A  23     -12.189   2.257  15.568  1.00  0.00           H  
ATOM    337  N   ASN A  24     -13.314  -0.843  15.283  1.00  0.00           N  
ATOM    339  CA  ASN A  24     -14.401  -1.770  15.613  1.00  0.00           C  
ATOM    341  C   ASN A  24     -14.046  -3.233  15.301  1.00  0.00           C  
ATOM    345  O   ASN A  24     -14.879  -4.129  15.460  1.00  0.00           O  
ATOM    342  CB  ASN A  24     -15.673  -1.334  14.877  1.00  0.00           C  
ATOM    346  CG  ASN A  24     -16.166   0.022  15.331  1.00  0.00           C  
ATOM    347  ND2 ASN A  24     -16.511   0.879  14.401  1.00  0.00           N  
ATOM    350  OD1 ASN A  24     -16.281   0.329  16.503  1.00  0.00           O  
ATOM    338  H   ASN A  24     -13.212  -0.560  14.318  1.00  0.00           H  
ATOM    340  HA  ASN A  24     -14.595  -1.717  16.684  1.00  0.00           H  
ATOM    343  HB2 ASN A  24     -15.479  -1.323  13.805  1.00  0.00           H  
ATOM    344  HB3 ASN A  24     -16.471  -2.050  15.073  1.00  0.00           H  
ATOM    348 HD21 ASN A  24     -16.267   0.667  13.443  1.00  0.00           H  
ATOM    349 HD22 ASN A  24     -16.715   1.806  14.742  1.00  0.00           H  
ATOM    351  N   GLY A  25     -12.827  -3.501  14.828  1.00  0.00           N  
ATOM    353  CA  GLY A  25     -12.381  -4.833  14.442  1.00  0.00           C  
ATOM    356  C   GLY A  25     -12.823  -5.269  13.042  1.00  0.00           C  
ATOM    357  O   GLY A  25     -12.569  -6.419  12.661  1.00  0.00           O  
ATOM    352  H   GLY A  25     -12.209  -2.720  14.660  1.00  0.00           H  
ATOM    354  HA2 GLY A  25     -11.292  -4.838  14.475  1.00  0.00           H  
ATOM    355  HA3 GLY A  25     -12.757  -5.561  15.162  1.00  0.00           H  
ATOM    358  N   VAL A  26     -13.446  -4.383  12.258  1.00  0.00           N  
ATOM    360  CA  VAL A  26     -13.830  -4.662  10.870  1.00  0.00           C  
ATOM    362  C   VAL A  26     -12.575  -4.688  10.010  1.00  0.00           C  
ATOM    365  O   VAL A  26     -11.695  -3.841  10.139  1.00  0.00           O  
ATOM    363  CB  VAL A  26     -14.851  -3.646  10.324  1.00  0.00           C  
ATOM    366  CG1 VAL A  26     -15.273  -3.977   8.885  1.00  0.00           C  
ATOM    370  CG2 VAL A  26     -16.118  -3.612  11.188  1.00  0.00           C  
ATOM    359  H   VAL A  26     -13.499  -3.424  12.571  1.00  0.00           H  
ATOM    361  HA  VAL A  26     -14.295  -5.648  10.842  1.00  0.00           H  
ATOM    364  HB  VAL A  26     -14.402  -2.652  10.314  1.00  0.00           H  
ATOM    367 HG11 VAL A  26     -14.422  -3.888   8.209  1.00  0.00           H  
ATOM    368 HG12 VAL A  26     -16.025  -3.260   8.557  1.00  0.00           H  
ATOM    369 HG13 VAL A  26     -15.689  -4.984   8.832  1.00  0.00           H  
ATOM    371 HG21 VAL A  26     -15.866  -3.287  12.197  1.00  0.00           H  
ATOM    372 HG22 VAL A  26     -16.824  -2.891  10.775  1.00  0.00           H  
ATOM    373 HG23 VAL A  26     -16.580  -4.598  11.230  1.00  0.00           H  
ATOM    374  N   ILE A  27     -12.480  -5.680   9.128  1.00  0.00           N  
ATOM    376  CA  ILE A  27     -11.341  -5.831   8.222  1.00  0.00           C  
ATOM    378  C   ILE A  27     -11.737  -5.339   6.837  1.00  0.00           C  
ATOM    381  O   ILE A  27     -12.707  -5.821   6.249  1.00  0.00           O  
ATOM    379  CB  ILE A  27     -10.804  -7.273   8.225  1.00  0.00           C  
ATOM    382  CG1 ILE A  27     -10.295  -7.597   9.649  1.00  0.00           C  
ATOM    385  CG2 ILE A  27      -9.686  -7.453   7.175  1.00  0.00           C  
ATOM    389  CD1 ILE A  27      -9.855  -9.045   9.812  1.00  0.00           C  
ATOM    375  H   ILE A  27     -13.276  -6.287   9.003  1.00  0.00           H  
ATOM    377  HA  ILE A  27     -10.527  -5.196   8.570  1.00  0.00           H  
ATOM    380  HB  ILE A  27     -11.620  -7.950   7.977  1.00  0.00           H  
ATOM    383 HG12 ILE A  27      -9.465  -6.937   9.903  1.00  0.00           H  
ATOM    384 HG13 ILE A  27     -11.094  -7.426  10.370  1.00  0.00           H  
ATOM    386 HG21 ILE A  27     -10.082  -7.303   6.171  1.00  0.00           H  
ATOM    387 HG22 ILE A  27      -9.270  -8.459   7.210  1.00  0.00           H  
ATOM    388 HG23 ILE A  27      -8.891  -6.728   7.348  1.00  0.00           H  
ATOM    390 HD11 ILE A  27      -8.887  -9.192   9.337  1.00  0.00           H  
ATOM    391 HD12 ILE A  27      -9.768  -9.284  10.872  1.00  0.00           H  
ATOM    392 HD13 ILE A  27     -10.609  -9.681   9.349  1.00  0.00           H  
ATOM    393  N   TYR A  28     -10.949  -4.414   6.310  1.00  0.00           N  
ATOM    395  CA  TYR A  28     -11.081  -3.878   4.966  1.00  0.00           C  
ATOM    397  C   TYR A  28     -10.016  -4.495   4.069  1.00  0.00           C  
ATOM    401  O   TYR A  28      -8.895  -4.782   4.484  1.00  0.00           O  
ATOM    398  CB  TYR A  28     -10.997  -2.347   4.984  1.00  0.00           C  
ATOM    402  CG  TYR A  28     -12.105  -1.691   5.786  1.00  0.00           C  
ATOM    403  CD1 TYR A  28     -13.255  -1.162   5.160  1.00  0.00           C  
ATOM    405  CD2 TYR A  28     -11.999  -1.660   7.185  1.00  0.00           C  
ATOM    407  CE1 TYR A  28     -14.288  -0.592   5.939  1.00  0.00           C  
ATOM    409  CE2 TYR A  28     -13.050  -1.147   7.953  1.00  0.00           C  
ATOM    413  CZ  TYR A  28     -14.183  -0.582   7.348  1.00  0.00           C  
ATOM    411  OH  TYR A  28     -15.147  -0.041   8.141  1.00  0.00           O  
ATOM    394  H   TYR A  28     -10.164  -4.093   6.859  1.00  0.00           H  
ATOM    396  HA  TYR A  28     -12.060  -4.147   4.571  1.00  0.00           H  
ATOM    399  HB2 TYR A  28     -10.035  -2.059   5.409  1.00  0.00           H  
ATOM    400  HB3 TYR A  28     -11.033  -1.974   3.961  1.00  0.00           H  
ATOM    404  HD1 TYR A  28     -13.335  -1.169   4.082  1.00  0.00           H  
ATOM    406  HD2 TYR A  28     -11.126  -2.058   7.682  1.00  0.00           H  
ATOM    408  HE1 TYR A  28     -15.160  -0.154   5.476  1.00  0.00           H  
ATOM    410  HE2 TYR A  28     -12.998  -1.211   9.029  1.00  0.00           H  
ATOM    412  HH  TYR A  28     -14.883  -0.096   9.062  1.00  0.00           H  
ATOM    414  N   SER A  29     -10.374  -4.700   2.809  1.00  0.00           N  
ATOM    416  CA  SER A  29      -9.439  -4.990   1.724  1.00  0.00           C  
ATOM    418  C   SER A  29      -9.855  -4.105   0.565  1.00  0.00           C  
ATOM    422  O   SER A  29     -11.003  -4.229   0.140  1.00  0.00           O  
ATOM    419  CB  SER A  29      -9.463  -6.473   1.340  1.00  0.00           C  
ATOM    423  OG  SER A  29      -9.106  -7.250   2.472  1.00  0.00           O  
ATOM    415  H   SER A  29     -11.324  -4.480   2.549  1.00  0.00           H  
ATOM    417  HA  SER A  29      -8.423  -4.734   2.027  1.00  0.00           H  
ATOM    420  HB2 SER A  29     -10.459  -6.757   1.004  1.00  0.00           H  
ATOM    421  HB3 SER A  29      -8.751  -6.653   0.535  1.00  0.00           H  
ATOM    424  HG  SER A  29      -8.893  -6.638   3.180  1.00  0.00           H  
ATOM    425  N   ARG A  30      -9.003  -3.169   0.141  1.00  0.00           N  
ATOM    427  CA  ARG A  30      -9.264  -2.147  -0.895  1.00  0.00           C  
ATOM    429  C   ARG A  30      -8.001  -1.879  -1.699  1.00  0.00           C  
ATOM    433  O   ARG A  30      -6.919  -2.156  -1.204  1.00  0.00           O  
ATOM    430  CB  ARG A  30      -9.745  -0.835  -0.253  1.00  0.00           C  
ATOM    434  CG  ARG A  30     -11.073  -0.949   0.491  1.00  0.00           C  
ATOM    437  CD  ARG A  30     -12.189  -1.455  -0.427  1.00  0.00           C  
ATOM    440  NE  ARG A  30     -13.464  -1.447   0.284  1.00  0.00           N  
ATOM    448  CZ  ARG A  30     -13.996  -2.350   1.070  1.00  0.00           C  
ATOM    442  NH1 ARG A  30     -13.454  -3.517   1.278  1.00  0.00           N1+
ATOM    445  NH2 ARG A  30     -15.114  -2.042   1.653  1.00  0.00           N  
ATOM    426  H   ARG A  30      -8.076  -3.168   0.543  1.00  0.00           H  
ATOM    428  HA  ARG A  30     -10.007  -2.504  -1.608  1.00  0.00           H  
ATOM    431  HB2 ARG A  30      -8.992  -0.493   0.456  1.00  0.00           H  
ATOM    432  HB3 ARG A  30      -9.854  -0.076  -1.026  1.00  0.00           H  
ATOM    435  HG2 ARG A  30     -10.965  -1.614   1.348  1.00  0.00           H  
ATOM    436  HG3 ARG A  30     -11.344   0.039   0.862  1.00  0.00           H  
ATOM    438  HD2 ARG A  30     -12.240  -0.815  -1.307  1.00  0.00           H  
ATOM    439  HD3 ARG A  30     -11.992  -2.452  -0.824  1.00  0.00           H  
ATOM    441  HE  ARG A  30     -14.029  -0.620   0.163  1.00  0.00           H  
ATOM    443 HH11 ARG A  30     -12.635  -3.745   0.733  1.00  0.00           H  
ATOM    444 HH12 ARG A  30     -13.953  -4.225   1.797  1.00  0.00           H  
ATOM    446 HH21 ARG A  30     -15.599  -2.676   2.273  1.00  0.00           H  
ATOM    447 HH22 ARG A  30     -15.495  -1.135   1.418  1.00  0.00           H  
ATOM    449  N   GLY A  31      -8.130  -1.344  -2.905  1.00  0.00           N  
ATOM    451  CA  GLY A  31      -6.997  -1.177  -3.815  1.00  0.00           C  
ATOM    454  C   GLY A  31      -6.950   0.193  -4.476  1.00  0.00           C  
ATOM    455  O   GLY A  31      -7.992   0.794  -4.748  1.00  0.00           O  
ATOM    450  H   GLY A  31      -9.040  -1.034  -3.217  1.00  0.00           H  
ATOM    452  HA2 GLY A  31      -7.034  -1.939  -4.593  1.00  0.00           H  
ATOM    453  HA3 GLY A  31      -6.066  -1.321  -3.268  1.00  0.00           H  
ATOM    456  N   ILE A  32      -5.731   0.654  -4.757  1.00  0.00           N  
ATOM    458  CA  ILE A  32      -5.444   1.787  -5.640  1.00  0.00           C  
ATOM    460  C   ILE A  32      -4.916   1.240  -6.965  1.00  0.00           C  
ATOM    463  O   ILE A  32      -3.844   0.641  -7.016  1.00  0.00           O  
ATOM    461  CB  ILE A  32      -4.437   2.771  -5.005  1.00  0.00           C  
ATOM    464  CG1 ILE A  32      -4.936   3.377  -3.676  1.00  0.00           C  
ATOM    467  CG2 ILE A  32      -4.072   3.904  -5.985  1.00  0.00           C  
ATOM    471  CD1 ILE A  32      -6.226   4.207  -3.748  1.00  0.00           C  
ATOM    457  H   ILE A  32      -4.948   0.087  -4.466  1.00  0.00           H  
ATOM    459  HA  ILE A  32      -6.369   2.328  -5.838  1.00  0.00           H  
ATOM    462  HB  ILE A  32      -3.521   2.224  -4.782  1.00  0.00           H  
ATOM    465 HG12 ILE A  32      -4.144   4.006  -3.271  1.00  0.00           H  
ATOM    466 HG13 ILE A  32      -5.086   2.568  -2.960  1.00  0.00           H  
ATOM    468 HG21 ILE A  32      -3.456   4.648  -5.479  1.00  0.00           H  
ATOM    469 HG22 ILE A  32      -4.968   4.385  -6.378  1.00  0.00           H  
ATOM    470 HG23 ILE A  32      -3.490   3.506  -6.816  1.00  0.00           H  
ATOM    472 HD11 ILE A  32      -7.012   3.700  -3.187  1.00  0.00           H  
ATOM    473 HD12 ILE A  32      -6.050   5.188  -3.306  1.00  0.00           H  
ATOM    474 HD13 ILE A  32      -6.558   4.344  -4.777  1.00  0.00           H  
ATOM    475  N   THR A  33      -5.659   1.457  -8.045  1.00  0.00           N  
ATOM    477  CA  THR A  33      -5.259   1.100  -9.407  1.00  0.00           C  
ATOM    479  C   THR A  33      -4.525   2.264 -10.063  1.00  0.00           C  
ATOM    482  O   THR A  33      -5.026   3.391 -10.071  1.00  0.00           O  
ATOM    480  CB  THR A  33      -6.473   0.701 -10.257  1.00  0.00           C  
ATOM    483  CG2 THR A  33      -6.074   0.142 -11.622  1.00  0.00           C  
ATOM    487  OG1 THR A  33      -7.241  -0.288  -9.611  1.00  0.00           O  
ATOM    476  H   THR A  33      -6.531   1.956  -7.926  1.00  0.00           H  
ATOM    478  HA  THR A  33      -4.585   0.244  -9.366  1.00  0.00           H  
ATOM    481  HB  THR A  33      -7.104   1.577 -10.407  1.00  0.00           H  
ATOM    488  HG1 THR A  33      -6.662  -0.993  -9.309  1.00  0.00           H  
ATOM    484 HG21 THR A  33      -6.969  -0.174 -12.159  1.00  0.00           H  
ATOM    485 HG22 THR A  33      -5.410  -0.714 -11.500  1.00  0.00           H  
ATOM    486 HG23 THR A  33      -5.571   0.908 -12.213  1.00  0.00           H  
ATOM    489  N   ILE A  34      -3.372   1.977 -10.664  1.00  0.00           N  
ATOM    491  CA  ILE A  34      -2.551   2.909 -11.445  1.00  0.00           C  
ATOM    493  C   ILE A  34      -2.568   2.451 -12.906  1.00  0.00           C  
ATOM    496  O   ILE A  34      -2.473   1.258 -13.190  1.00  0.00           O  
ATOM    494  CB  ILE A  34      -1.112   2.981 -10.881  1.00  0.00           C  
ATOM    497  CG1 ILE A  34      -1.118   3.264  -9.359  1.00  0.00           C  
ATOM    500  CG2 ILE A  34      -0.305   4.041 -11.650  1.00  0.00           C  
ATOM    504  CD1 ILE A  34       0.270   3.415  -8.722  1.00  0.00           C  
ATOM    490  H   ILE A  34      -3.050   1.021 -10.624  1.00  0.00           H  
ATOM    492  HA  ILE A  34      -2.986   3.907 -11.390  1.00  0.00           H  
ATOM    495  HB  ILE A  34      -0.635   2.015 -11.040  1.00  0.00           H  
ATOM    498 HG12 ILE A  34      -1.700   4.165  -9.165  1.00  0.00           H  
ATOM    499 HG13 ILE A  34      -1.607   2.436  -8.847  1.00  0.00           H  
ATOM    501 HG21 ILE A  34       0.721   4.073 -11.284  1.00  0.00           H  
ATOM    502 HG22 ILE A  34      -0.248   3.781 -12.708  1.00  0.00           H  
ATOM    503 HG23 ILE A  34      -0.768   5.020 -11.526  1.00  0.00           H  
ATOM    505 HD11 ILE A  34       0.735   4.353  -9.026  1.00  0.00           H  
ATOM    506 HD12 ILE A  34       0.914   2.586  -9.015  1.00  0.00           H  
ATOM    507 HD13 ILE A  34       0.166   3.414  -7.636  1.00  0.00           H  
ATOM    508  N   THR A  35      -2.740   3.368 -13.860  1.00  0.00           N  
ATOM    510  CA  THR A  35      -2.841   3.020 -15.290  1.00  0.00           C  
ATOM    512  C   THR A  35      -2.100   4.004 -16.184  1.00  0.00           C  
ATOM    515  O   THR A  35      -2.144   5.220 -15.978  1.00  0.00           O  
ATOM    513  CB  THR A  35      -4.309   2.922 -15.730  1.00  0.00           C  
ATOM    516  CG2 THR A  35      -4.486   2.405 -17.160  1.00  0.00           C  
ATOM    520  OG1 THR A  35      -4.994   2.027 -14.887  1.00  0.00           O  
ATOM    509  H   THR A  35      -2.871   4.331 -13.585  1.00  0.00           H  
ATOM    511  HA  THR A  35      -2.385   2.044 -15.454  1.00  0.00           H  
ATOM    514  HB  THR A  35      -4.778   3.902 -15.648  1.00  0.00           H  
ATOM    521  HG1 THR A  35      -4.354   1.675 -14.265  1.00  0.00           H  
ATOM    517 HG21 THR A  35      -5.540   2.188 -17.338  1.00  0.00           H  
ATOM    518 HG22 THR A  35      -3.909   1.492 -17.307  1.00  0.00           H  
ATOM    519 HG23 THR A  35      -4.169   3.162 -17.876  1.00  0.00           H  
ATOM    522  N   GLY A  36      -1.465   3.475 -17.231  1.00  0.00           N  
ATOM    524  CA  GLY A  36      -0.822   4.279 -18.271  1.00  0.00           C  
ATOM    527  C   GLY A  36       0.493   4.918 -17.831  1.00  0.00           C  
ATOM    528  O   GLY A  36       0.773   6.040 -18.226  1.00  0.00           O  
ATOM    523  H   GLY A  36      -1.476   2.473 -17.348  1.00  0.00           H  
ATOM    525  HA2 GLY A  36      -1.496   5.065 -18.613  1.00  0.00           H  
ATOM    526  HA3 GLY A  36      -0.603   3.633 -19.121  1.00  0.00           H  
ATOM    529  N   SER A  37       1.274   4.223 -17.002  1.00  0.00           N  
ATOM    531  CA  SER A  37       2.680   4.548 -16.750  1.00  0.00           C  
ATOM    533  C   SER A  37       3.565   3.417 -17.267  1.00  0.00           C  
ATOM    537  O   SER A  37       3.199   2.244 -17.205  1.00  0.00           O  
ATOM    534  CB  SER A  37       2.938   4.788 -15.262  1.00  0.00           C  
ATOM    538  OG  SER A  37       4.313   5.037 -15.050  1.00  0.00           O  
ATOM    530  H   SER A  37       0.979   3.295 -16.731  1.00  0.00           H  
ATOM    532  HA  SER A  37       2.947   5.462 -17.280  1.00  0.00           H  
ATOM    535  HB2 SER A  37       2.642   3.903 -14.700  1.00  0.00           H  
ATOM    536  HB3 SER A  37       2.357   5.643 -14.915  1.00  0.00           H  
ATOM    539  HG  SER A  37       4.477   5.983 -15.093  1.00  0.00           H  
ATOM    540  N   ASN A  38       4.741   3.780 -17.771  1.00  0.00           N  
ATOM    542  CA  ASN A  38       5.814   2.854 -18.140  1.00  0.00           C  
ATOM    544  C   ASN A  38       6.972   2.863 -17.123  1.00  0.00           C  
ATOM    548  O   ASN A  38       8.072   2.429 -17.453  1.00  0.00           O  
ATOM    545  CB  ASN A  38       6.276   3.178 -19.571  1.00  0.00           C  
ATOM    549  CG  ASN A  38       6.966   4.528 -19.694  1.00  0.00           C  
ATOM    550  ND2 ASN A  38       7.408   4.882 -20.875  1.00  0.00           N  
ATOM    553  OD1 ASN A  38       7.081   5.309 -18.758  1.00  0.00           O  
ATOM    541  H   ASN A  38       4.953   4.766 -17.785  1.00  0.00           H  
ATOM    543  HA  ASN A  38       5.423   1.837 -18.136  1.00  0.00           H  
ATOM    546  HB2 ASN A  38       6.979   2.408 -19.895  1.00  0.00           H  
ATOM    547  HB3 ASN A  38       5.419   3.160 -20.243  1.00  0.00           H  
ATOM    551 HD21 ASN A  38       7.332   4.249 -21.660  1.00  0.00           H  
ATOM    552 HD22 ASN A  38       7.882   5.771 -20.938  1.00  0.00           H  
ATOM    554  N   GLY A  39       6.748   3.418 -15.926  1.00  0.00           N  
ATOM    556  CA  GLY A  39       7.744   3.512 -14.855  1.00  0.00           C  
ATOM    559  C   GLY A  39       8.649   4.739 -14.941  1.00  0.00           C  
ATOM    560  O   GLY A  39       9.163   5.181 -13.924  1.00  0.00           O  
ATOM    555  H   GLY A  39       5.820   3.752 -15.714  1.00  0.00           H  
ATOM    557  HA2 GLY A  39       8.383   2.629 -14.878  1.00  0.00           H  
ATOM    558  HA3 GLY A  39       7.234   3.533 -13.892  1.00  0.00           H  
ATOM    561  N   ALA A  40       8.784   5.341 -16.126  1.00  0.00           N  
ATOM    563  CA  ALA A  40       9.523   6.590 -16.338  1.00  0.00           C  
ATOM    565  C   ALA A  40       8.605   7.812 -16.528  1.00  0.00           C  
ATOM    570  O   ALA A  40       9.060   8.953 -16.530  1.00  0.00           O  
ATOM    566  CB  ALA A  40      10.444   6.383 -17.544  1.00  0.00           C  
ATOM    562  H   ALA A  40       8.380   4.887 -16.933  1.00  0.00           H  
ATOM    564  HA  ALA A  40      10.147   6.799 -15.469  1.00  0.00           H  
ATOM    567  HB1 ALA A  40       9.855   6.147 -18.430  1.00  0.00           H  
ATOM    568  HB2 ALA A  40      11.019   7.292 -17.725  1.00  0.00           H  
ATOM    569  HB3 ALA A  40      11.136   5.565 -17.340  1.00  0.00           H  
ATOM    571  N   SER A  41       7.305   7.584 -16.722  1.00  0.00           N  
ATOM    573  CA  SER A  41       6.294   8.620 -16.950  1.00  0.00           C  
ATOM    575  C   SER A  41       5.232   8.605 -15.859  1.00  0.00           C  
ATOM    579  O   SER A  41       4.955   7.570 -15.247  1.00  0.00           O  
ATOM    576  CB  SER A  41       5.649   8.461 -18.330  1.00  0.00           C  
ATOM    580  OG  SER A  41       5.149   7.149 -18.509  1.00  0.00           O  
ATOM    572  H   SER A  41       6.992   6.625 -16.667  1.00  0.00           H  
ATOM    574  HA  SER A  41       6.769   9.600 -16.924  1.00  0.00           H  
ATOM    577  HB2 SER A  41       4.834   9.176 -18.438  1.00  0.00           H  
ATOM    578  HB3 SER A  41       6.395   8.665 -19.099  1.00  0.00           H  
ATOM    581  HG  SER A  41       5.910   6.574 -18.617  1.00  0.00           H  
ATOM    582  N   ASN A  42       4.602   9.756 -15.626  1.00  0.00           N  
ATOM    584  CA  ASN A  42       3.441   9.825 -14.747  1.00  0.00           C  
ATOM    586  C   ASN A  42       2.264   9.050 -15.353  1.00  0.00           C  
ATOM    590  O   ASN A  42       2.112   9.036 -16.576  1.00  0.00           O  
ATOM    587  CB  ASN A  42       3.105  11.290 -14.433  1.00  0.00           C  
ATOM    591  CG  ASN A  42       4.214  11.929 -13.625  1.00  0.00           C  
ATOM    592  ND2 ASN A  42       4.515  13.183 -13.847  1.00  0.00           N  
ATOM    595  OD1 ASN A  42       4.856  11.281 -12.815  1.00  0.00           O  
ATOM    583  H   ASN A  42       4.849  10.573 -16.167  1.00  0.00           H  
ATOM    585  HA  ASN A  42       3.706   9.336 -13.809  1.00  0.00           H  
ATOM    588  HB2 ASN A  42       2.939  11.842 -15.359  1.00  0.00           H  
ATOM    589  HB3 ASN A  42       2.194  11.332 -13.835  1.00  0.00           H  
ATOM    593 HD21 ASN A  42       5.366  13.496 -13.402  1.00  0.00           H  
ATOM    594 HD22 ASN A  42       3.973  13.756 -14.477  1.00  0.00           H  
ATOM    596  N   PRO A  43       1.442   8.385 -14.524  1.00  0.00           N  
ATOM    597  CA  PRO A  43       0.304   7.629 -15.006  1.00  0.00           C  
ATOM    599  C   PRO A  43      -0.731   8.560 -15.624  1.00  0.00           C  
ATOM    603  O   PRO A  43      -0.802   9.747 -15.326  1.00  0.00           O  
ATOM    600  CB  PRO A  43      -0.238   6.874 -13.789  1.00  0.00           C  
ATOM    604  CG  PRO A  43       0.161   7.765 -12.617  1.00  0.00           C  
ATOM    607  CD  PRO A  43       1.508   8.313 -13.076  1.00  0.00           C  
ATOM    598  HA  PRO A  43       0.627   6.916 -15.764  1.00  0.00           H  
ATOM    601  HB2 PRO A  43       0.275   5.916 -13.711  1.00  0.00           H  
ATOM    602  HB3 PRO A  43      -1.317   6.726 -13.831  1.00  0.00           H  
ATOM    605  HG2 PRO A  43      -0.553   8.580 -12.509  1.00  0.00           H  
ATOM    606  HG3 PRO A  43       0.245   7.196 -11.691  1.00  0.00           H  
ATOM    608  HD2 PRO A  43       2.279   7.581 -12.836  1.00  0.00           H  
ATOM    609  HD3 PRO A  43       1.713   9.280 -12.617  1.00  0.00           H  
ATOM    610  N   THR A  44      -1.598   7.988 -16.445  1.00  0.00           N  
ATOM    612  CA  THR A  44      -2.774   8.686 -16.985  1.00  0.00           C  
ATOM    614  C   THR A  44      -3.958   8.674 -16.017  1.00  0.00           C  
ATOM    617  O   THR A  44      -4.858   9.500 -16.132  1.00  0.00           O  
ATOM    615  CB  THR A  44      -3.201   8.077 -18.322  1.00  0.00           C  
ATOM    618  CG2 THR A  44      -2.108   8.203 -19.384  1.00  0.00           C  
ATOM    622  OG1 THR A  44      -3.512   6.707 -18.160  1.00  0.00           O  
ATOM    611  H   THR A  44      -1.462   7.008 -16.648  1.00  0.00           H  
ATOM    613  HA  THR A  44      -2.519   9.732 -17.161  1.00  0.00           H  
ATOM    616  HB  THR A  44      -4.088   8.598 -18.681  1.00  0.00           H  
ATOM    623  HG1 THR A  44      -2.843   6.308 -17.600  1.00  0.00           H  
ATOM    619 HG21 THR A  44      -1.219   7.642 -19.098  1.00  0.00           H  
ATOM    620 HG22 THR A  44      -2.483   7.817 -20.333  1.00  0.00           H  
ATOM    621 HG23 THR A  44      -1.841   9.253 -19.513  1.00  0.00           H  
ATOM    624  N   SER A  45      -3.979   7.738 -15.061  1.00  0.00           N  
ATOM    626  CA  SER A  45      -5.042   7.611 -14.062  1.00  0.00           C  
ATOM    628  C   SER A  45      -4.546   6.903 -12.801  1.00  0.00           C  
ATOM    632  O   SER A  45      -3.820   5.911 -12.887  1.00  0.00           O  
ATOM    629  CB  SER A  45      -6.223   6.848 -14.679  1.00  0.00           C  
ATOM    633  OG  SER A  45      -7.273   6.645 -13.745  1.00  0.00           O  
ATOM    625  H   SER A  45      -3.219   7.073 -15.027  1.00  0.00           H  
ATOM    627  HA  SER A  45      -5.392   8.605 -13.785  1.00  0.00           H  
ATOM    630  HB2 SER A  45      -5.878   5.881 -15.045  1.00  0.00           H  
ATOM    631  HB3 SER A  45      -6.607   7.419 -15.524  1.00  0.00           H  
ATOM    634  HG  SER A  45      -7.040   5.862 -13.239  1.00  0.00           H  
ATOM    635  N   MET A  46      -5.021   7.366 -11.642  1.00  0.00           N  
ATOM    637  CA  MET A  46      -4.909   6.687 -10.351  1.00  0.00           C  
ATOM    639  C   MET A  46      -6.256   6.735  -9.627  1.00  0.00           C  
ATOM    643  O   MET A  46      -6.847   7.809  -9.500  1.00  0.00           O  
ATOM    640  CB  MET A  46      -3.807   7.339  -9.512  1.00  0.00           C  
ATOM    644  CG  MET A  46      -3.582   6.542  -8.225  1.00  0.00           C  
ATOM    647  SD  MET A  46      -2.304   7.202  -7.138  1.00  0.00           S  
ATOM    648  CE  MET A  46      -0.840   7.055  -8.184  1.00  0.00           C  
ATOM    636  H   MET A  46      -5.543   8.230 -11.647  1.00  0.00           H  
ATOM    638  HA  MET A  46      -4.629   5.647 -10.523  1.00  0.00           H  
ATOM    641  HB2 MET A  46      -4.089   8.360  -9.259  1.00  0.00           H  
ATOM    642  HB3 MET A  46      -2.885   7.357 -10.093  1.00  0.00           H  
ATOM    645  HG2 MET A  46      -3.326   5.514  -8.482  1.00  0.00           H  
ATOM    646  HG3 MET A  46      -4.509   6.524  -7.653  1.00  0.00           H  
ATOM    649  HE1 MET A  46      -0.746   6.037  -8.562  1.00  0.00           H  
ATOM    650  HE2 MET A  46       0.030   7.293  -7.570  1.00  0.00           H  
ATOM    651  HE3 MET A  46      -0.899   7.762  -9.011  1.00  0.00           H  
ATOM    652  N   ARG A  47      -6.787   5.583  -9.199  1.00  0.00           N  
ATOM    654  CA  ARG A  47      -8.137   5.497  -8.607  1.00  0.00           C  
ATOM    656  C   ARG A  47      -8.222   4.452  -7.505  1.00  0.00           C  
ATOM    660  O   ARG A  47      -7.675   3.366  -7.645  1.00  0.00           O  
ATOM    657  CB  ARG A  47      -9.186   5.185  -9.690  1.00  0.00           C  
ATOM    661  CG  ARG A  47      -9.267   6.278 -10.763  1.00  0.00           C  
ATOM    664  CD  ARG A  47     -10.354   5.981 -11.795  1.00  0.00           C  
ATOM    667  NE  ARG A  47     -10.277   6.939 -12.910  1.00  0.00           N  
ATOM    675  CZ  ARG A  47     -11.180   7.127 -13.852  1.00  0.00           C  
ATOM    669  NH1 ARG A  47     -12.269   6.410 -13.914  1.00  0.00           N1+
ATOM    672  NH2 ARG A  47     -10.997   8.040 -14.763  1.00  0.00           N  
ATOM    653  H   ARG A  47      -6.257   4.732  -9.323  1.00  0.00           H  
ATOM    655  HA  ARG A  47      -8.381   6.459  -8.156  1.00  0.00           H  
ATOM    658  HB2 ARG A  47     -10.162   5.089  -9.215  1.00  0.00           H  
ATOM    659  HB3 ARG A  47      -8.940   4.233 -10.162  1.00  0.00           H  
ATOM    662  HG2 ARG A  47      -8.314   6.335 -11.289  1.00  0.00           H  
ATOM    663  HG3 ARG A  47      -9.472   7.240 -10.293  1.00  0.00           H  
ATOM    665  HD2 ARG A  47     -11.326   6.041 -11.305  1.00  0.00           H  
ATOM    666  HD3 ARG A  47     -10.210   4.970 -12.178  1.00  0.00           H  
ATOM    668  HE  ARG A  47      -9.407   7.444 -13.005  1.00  0.00           H  
ATOM    670 HH11 ARG A  47     -12.409   5.687 -13.223  1.00  0.00           H  
ATOM    671 HH12 ARG A  47     -12.952   6.568 -14.641  1.00  0.00           H  
ATOM    673 HH21 ARG A  47     -11.682   8.191 -15.489  1.00  0.00           H  
ATOM    674 HH22 ARG A  47     -10.148   8.586 -14.753  1.00  0.00           H  
ATOM    676  N   SER A  48      -8.976   4.769  -6.455  1.00  0.00           N  
ATOM    678  CA  SER A  48      -9.409   3.791  -5.452  1.00  0.00           C  
ATOM    680  C   SER A  48     -10.630   3.015  -5.942  1.00  0.00           C  
ATOM    684  O   SER A  48     -11.503   3.593  -6.594  1.00  0.00           O  
ATOM    681  CB  SER A  48      -9.748   4.492  -4.138  1.00  0.00           C  
ATOM    685  OG  SER A  48     -10.163   3.542  -3.183  1.00  0.00           O  
ATOM    677  H   SER A  48      -9.429   5.671  -6.453  1.00  0.00           H  
ATOM    679  HA  SER A  48      -8.599   3.088  -5.260  1.00  0.00           H  
ATOM    682  HB2 SER A  48     -10.554   5.208  -4.302  1.00  0.00           H  
ATOM    683  HB3 SER A  48      -8.873   5.026  -3.767  1.00  0.00           H  
ATOM    686  HG  SER A  48     -10.244   4.008  -2.346  1.00  0.00           H  
ATOM    687  N   ASN A  49     -10.724   1.734  -5.583  1.00  0.00           N  
ATOM    689  CA  ASN A  49     -11.930   0.931  -5.803  1.00  0.00           C  
ATOM    691  C   ASN A  49     -13.036   1.159  -4.753  1.00  0.00           C  
ATOM    695  O   ASN A  49     -14.161   0.709  -4.955  1.00  0.00           O  
ATOM    692  CB  ASN A  49     -11.543  -0.547  -5.955  1.00  0.00           C  
ATOM    696  CG  ASN A  49     -11.017  -1.228  -4.701  1.00  0.00           C  
ATOM    697  ND2 ASN A  49     -10.668  -2.485  -4.830  1.00  0.00           N  
ATOM    700  OD1 ASN A  49     -10.887  -0.676  -3.618  1.00  0.00           O  
ATOM    688  H   ASN A  49      -9.961   1.332  -5.057  1.00  0.00           H  
ATOM    690  HA  ASN A  49     -12.367   1.243  -6.751  1.00  0.00           H  
ATOM    693  HB2 ASN A  49     -10.785  -0.634  -6.735  1.00  0.00           H  
ATOM    694  HB3 ASN A  49     -12.425  -1.098  -6.283  1.00  0.00           H  
ATOM    698 HD21 ASN A  49     -10.691  -2.922  -5.741  1.00  0.00           H  
ATOM    699 HD22 ASN A  49     -10.258  -2.975  -4.048  1.00  0.00           H  
ATOM    701  N   ASP A  50     -12.741   1.869  -3.661  1.00  0.00           N  
ATOM    703  CA  ASP A  50     -13.724   2.294  -2.658  1.00  0.00           C  
ATOM    705  C   ASP A  50     -13.285   3.608  -1.990  1.00  0.00           C  
ATOM    709  O   ASP A  50     -12.737   3.598  -0.880  1.00  0.00           O  
ATOM    706  CB  ASP A  50     -13.908   1.186  -1.621  1.00  0.00           C  
ATOM    710  CG  ASP A  50     -15.014   1.466  -0.603  1.00  0.00           C  
ATOM    711  OD1 ASP A  50     -15.603   2.566  -0.594  1.00  0.00           O  
ATOM    712  OD2 ASP A  50     -15.233   0.568   0.249  1.00  0.00           O1-
ATOM    702  H   ASP A  50     -11.786   2.177  -3.542  1.00  0.00           H  
ATOM    704  HA  ASP A  50     -14.689   2.453  -3.139  1.00  0.00           H  
ATOM    707  HB2 ASP A  50     -14.135   0.250  -2.130  1.00  0.00           H  
ATOM    708  HB3 ASP A  50     -12.971   1.082  -1.075  1.00  0.00           H  
ATOM    713  N   PRO A  51     -13.526   4.755  -2.649  1.00  0.00           N  
ATOM    714  CA  PRO A  51     -13.137   6.071  -2.143  1.00  0.00           C  
ATOM    716  C   PRO A  51     -13.700   6.425  -0.760  1.00  0.00           C  
ATOM    720  O   PRO A  51     -13.169   7.321  -0.111  1.00  0.00           O  
ATOM    717  CB  PRO A  51     -13.618   7.067  -3.202  1.00  0.00           C  
ATOM    721  CG  PRO A  51     -13.640   6.244  -4.489  1.00  0.00           C  
ATOM    724  CD  PRO A  51     -14.074   4.870  -3.994  1.00  0.00           C  
ATOM    715  HA  PRO A  51     -12.049   6.120  -2.097  1.00  0.00           H  
ATOM    718  HB2 PRO A  51     -14.630   7.398  -2.972  1.00  0.00           H  
ATOM    719  HB3 PRO A  51     -12.947   7.922  -3.282  1.00  0.00           H  
ATOM    722  HG2 PRO A  51     -14.340   6.650  -5.218  1.00  0.00           H  
ATOM    723  HG3 PRO A  51     -12.636   6.184  -4.909  1.00  0.00           H  
ATOM    725  HD2 PRO A  51     -13.686   4.105  -4.666  1.00  0.00           H  
ATOM    726  HD3 PRO A  51     -15.161   4.817  -3.948  1.00  0.00           H  
ATOM    727  N   ALA A  52     -14.759   5.748  -0.298  1.00  0.00           N  
ATOM    729  CA  ALA A  52     -15.357   6.005   1.010  1.00  0.00           C  
ATOM    731  C   ALA A  52     -14.546   5.405   2.171  1.00  0.00           C  
ATOM    736  O   ALA A  52     -14.671   5.870   3.302  1.00  0.00           O  
ATOM    732  CB  ALA A  52     -16.791   5.461   0.998  1.00  0.00           C  
ATOM    728  H   ALA A  52     -15.110   4.960  -0.826  1.00  0.00           H  
ATOM    730  HA  ALA A  52     -15.401   7.082   1.172  1.00  0.00           H  
ATOM    733  HB1 ALA A  52     -16.781   4.378   0.872  1.00  0.00           H  
ATOM    734  HB2 ALA A  52     -17.279   5.704   1.941  1.00  0.00           H  
ATOM    735  HB3 ALA A  52     -17.352   5.914   0.180  1.00  0.00           H  
ATOM    737  N   ASN A  53     -13.740   4.369   1.907  1.00  0.00           N  
ATOM    739  CA  ASN A  53     -12.966   3.662   2.934  1.00  0.00           C  
ATOM    741  C   ASN A  53     -11.448   3.692   2.682  1.00  0.00           C  
ATOM    745  O   ASN A  53     -10.676   3.579   3.634  1.00  0.00           O  
ATOM    742  CB  ASN A  53     -13.511   2.229   3.063  1.00  0.00           C  
ATOM    746  CG  ASN A  53     -14.982   2.197   3.457  1.00  0.00           C  
ATOM    747  ND2 ASN A  53     -15.862   1.712   2.622  1.00  0.00           N  
ATOM    750  OD1 ASN A  53     -15.395   2.610   4.527  1.00  0.00           O  
ATOM    738  H   ASN A  53     -13.701   4.039   0.953  1.00  0.00           H  
ATOM    740  HA  ASN A  53     -13.114   4.157   3.894  1.00  0.00           H  
ATOM    743  HB2 ASN A  53     -12.949   1.700   3.834  1.00  0.00           H  
ATOM    744  HB3 ASN A  53     -13.377   1.703   2.118  1.00  0.00           H  
ATOM    748 HD21 ASN A  53     -16.838   1.801   2.868  1.00  0.00           H  
ATOM    749 HD22 ASN A  53     -15.600   1.485   1.674  1.00  0.00           H  
ATOM    751  N   LEU A  54     -11.027   3.859   1.426  1.00  0.00           N  
ATOM    753  CA  LEU A  54      -9.643   4.069   1.007  1.00  0.00           C  
ATOM    755  C   LEU A  54      -9.604   5.220   0.003  1.00  0.00           C  
ATOM    759  O   LEU A  54     -10.151   5.091  -1.090  1.00  0.00           O  
ATOM    756  CB  LEU A  54      -9.098   2.775   0.377  1.00  0.00           C  
ATOM    760  CG  LEU A  54      -7.651   2.884  -0.142  1.00  0.00           C  
ATOM    762  CD1 LEU A  54      -6.641   3.027   0.995  1.00  0.00           C  
ATOM    766  CD2 LEU A  54      -7.290   1.626  -0.925  1.00  0.00           C  
ATOM    752  H   LEU A  54     -11.722   3.916   0.695  1.00  0.00           H  
ATOM    754  HA  LEU A  54      -9.037   4.320   1.878  1.00  0.00           H  
ATOM    757  HB2 LEU A  54      -9.142   1.973   1.114  1.00  0.00           H  
ATOM    758  HB3 LEU A  54      -9.746   2.499  -0.455  1.00  0.00           H  
ATOM    761  HG  LEU A  54      -7.557   3.739  -0.810  1.00  0.00           H  
ATOM    763 HD11 LEU A  54      -5.628   3.024   0.593  1.00  0.00           H  
ATOM    764 HD12 LEU A  54      -6.752   2.199   1.696  1.00  0.00           H  
ATOM    765 HD13 LEU A  54      -6.796   3.968   1.522  1.00  0.00           H  
ATOM    767 HD21 LEU A  54      -7.290   0.754  -0.269  1.00  0.00           H  
ATOM    768 HD22 LEU A  54      -6.287   1.738  -1.337  1.00  0.00           H  
ATOM    769 HD23 LEU A  54      -7.989   1.486  -1.749  1.00  0.00           H  
ATOM    770  N   SER A  55      -8.933   6.323   0.311  1.00  0.00           N  
ATOM    772  CA  SER A  55      -8.810   7.453  -0.621  1.00  0.00           C  
ATOM    774  C   SER A  55      -7.367   7.920  -0.738  1.00  0.00           C  
ATOM    778  O   SER A  55      -6.563   7.685   0.158  1.00  0.00           O  
ATOM    775  CB  SER A  55      -9.759   8.597  -0.228  1.00  0.00           C  
ATOM    779  OG  SER A  55      -9.188   9.479   0.724  1.00  0.00           O  
ATOM    771  H   SER A  55      -8.465   6.375   1.204  1.00  0.00           H  
ATOM    773  HA  SER A  55      -9.107   7.128  -1.619  1.00  0.00           H  
ATOM    776  HB2 SER A  55     -10.007   9.173  -1.121  1.00  0.00           H  
ATOM    777  HB3 SER A  55     -10.684   8.179   0.170  1.00  0.00           H  
ATOM    780  HG  SER A  55      -8.562  10.046   0.269  1.00  0.00           H  
ATOM    781  N   LEU A  56      -7.037   8.637  -1.811  1.00  0.00           N  
ATOM    783  CA  LEU A  56      -5.801   9.417  -1.849  1.00  0.00           C  
ATOM    785  C   LEU A  56      -5.899  10.545  -0.815  1.00  0.00           C  
ATOM    789  O   LEU A  56      -6.980  11.111  -0.613  1.00  0.00           O  
ATOM    786  CB  LEU A  56      -5.554   9.939  -3.275  1.00  0.00           C  
ATOM    790  CG  LEU A  56      -5.342   8.813  -4.306  1.00  0.00           C  
ATOM    792  CD1 LEU A  56      -5.342   9.395  -5.715  1.00  0.00           C  
ATOM    796  CD2 LEU A  56      -4.030   8.065  -4.082  1.00  0.00           C  
ATOM    782  H   LEU A  56      -7.738   8.830  -2.513  1.00  0.00           H  
ATOM    784  HA  LEU A  56      -4.965   8.782  -1.555  1.00  0.00           H  
ATOM    787  HB2 LEU A  56      -4.675  10.584  -3.275  1.00  0.00           H  
ATOM    788  HB3 LEU A  56      -6.408  10.546  -3.575  1.00  0.00           H  
ATOM    791  HG  LEU A  56      -6.166   8.101  -4.245  1.00  0.00           H  
ATOM    793 HD11 LEU A  56      -6.280   9.914  -5.911  1.00  0.00           H  
ATOM    794 HD12 LEU A  56      -5.213   8.600  -6.450  1.00  0.00           H  
ATOM    795 HD13 LEU A  56      -4.515  10.099  -5.808  1.00  0.00           H  
ATOM    797 HD21 LEU A  56      -3.183   8.742  -4.200  1.00  0.00           H  
ATOM    798 HD22 LEU A  56      -3.940   7.258  -4.811  1.00  0.00           H  
ATOM    799 HD23 LEU A  56      -3.994   7.620  -3.088  1.00  0.00           H  
ATOM    800  N   ASN A  57      -4.798  10.834  -0.125  1.00  0.00           N  
ATOM    802  CA  ASN A  57      -4.749  11.913   0.853  1.00  0.00           C  
ATOM    804  C   ASN A  57      -4.391  13.231   0.152  1.00  0.00           C  
ATOM    808  O   ASN A  57      -3.250  13.432  -0.244  1.00  0.00           O  
ATOM    805  CB  ASN A  57      -3.775  11.542   1.976  1.00  0.00           C  
ATOM    809  CG  ASN A  57      -3.740  12.619   3.045  1.00  0.00           C  
ATOM    810  ND2 ASN A  57      -4.129  12.335   4.259  1.00  0.00           N  
ATOM    813  OD1 ASN A  57      -3.407  13.761   2.795  1.00  0.00           O  
ATOM    801  H   ASN A  57      -3.944  10.331  -0.323  1.00  0.00           H  
ATOM    803  HA  ASN A  57      -5.735  12.034   1.303  1.00  0.00           H  
ATOM    806  HB2 ASN A  57      -2.770  11.442   1.566  1.00  0.00           H  
ATOM    807  HB3 ASN A  57      -4.067  10.592   2.424  1.00  0.00           H  
ATOM    811 HD21 ASN A  57      -4.081  13.082   4.937  1.00  0.00           H  
ATOM    812 HD22 ASN A  57      -4.561  11.447   4.471  1.00  0.00           H  
ATOM    814  N   SER A  58      -5.358  14.139   0.033  1.00  0.00           N  
ATOM    816  CA  SER A  58      -5.191  15.418  -0.671  1.00  0.00           C  
ATOM    818  C   SER A  58      -4.357  16.465   0.077  1.00  0.00           C  
ATOM    822  O   SER A  58      -4.111  17.529  -0.475  1.00  0.00           O  
ATOM    819  CB  SER A  58      -6.576  16.001  -0.968  1.00  0.00           C  
ATOM    823  OG  SER A  58      -7.277  16.238   0.243  1.00  0.00           O  
ATOM    815  H   SER A  58      -6.285  13.926   0.373  1.00  0.00           H  
ATOM    817  HA  SER A  58      -4.687  15.236  -1.619  1.00  0.00           H  
ATOM    820  HB2 SER A  58      -7.137  15.289  -1.574  1.00  0.00           H  
ATOM    821  HB3 SER A  58      -6.476  16.930  -1.528  1.00  0.00           H  
ATOM    824  HG  SER A  58      -6.975  17.082   0.587  1.00  0.00           H  
ATOM    825  N   VAL A  59      -3.983  16.215   1.337  1.00  0.00           N  
ATOM    827  CA  VAL A  59      -3.121  17.119   2.117  1.00  0.00           C  
ATOM    829  C   VAL A  59      -1.653  16.839   1.808  1.00  0.00           C  
ATOM    832  O   VAL A  59      -0.890  17.776   1.614  1.00  0.00           O  
ATOM    830  CB  VAL A  59      -3.399  17.005   3.631  1.00  0.00           C  
ATOM    833  CG1 VAL A  59      -2.482  17.910   4.461  1.00  0.00           C  
ATOM    837  CG2 VAL A  59      -4.854  17.375   3.955  1.00  0.00           C  
ATOM    826  H   VAL A  59      -4.158  15.296   1.718  1.00  0.00           H  
ATOM    828  HA  VAL A  59      -3.311  18.150   1.817  1.00  0.00           H  
ATOM    831  HB  VAL A  59      -3.230  15.978   3.960  1.00  0.00           H  
ATOM    834 HG11 VAL A  59      -1.444  17.594   4.356  1.00  0.00           H  
ATOM    835 HG12 VAL A  59      -2.570  18.943   4.124  1.00  0.00           H  
ATOM    836 HG13 VAL A  59      -2.748  17.849   5.516  1.00  0.00           H  
ATOM    838 HG21 VAL A  59      -5.024  17.301   5.029  1.00  0.00           H  
ATOM    839 HG22 VAL A  59      -5.057  18.395   3.628  1.00  0.00           H  
ATOM    840 HG23 VAL A  59      -5.537  16.692   3.451  1.00  0.00           H  
ATOM    841  N   PHE A  60      -1.266  15.561   1.748  1.00  0.00           N  
ATOM    843  CA  PHE A  60       0.113  15.149   1.459  1.00  0.00           C  
ATOM    845  C   PHE A  60       0.382  14.936  -0.032  1.00  0.00           C  
ATOM    849  O   PHE A  60       1.508  15.127  -0.475  1.00  0.00           O  
ATOM    846  CB  PHE A  60       0.441  13.875   2.244  1.00  0.00           C  
ATOM    850  CG  PHE A  60       0.431  14.054   3.749  1.00  0.00           C  
ATOM    851  CD1 PHE A  60       1.412  14.850   4.366  1.00  0.00           C  
ATOM    853  CD2 PHE A  60      -0.555  13.434   4.535  1.00  0.00           C  
ATOM    855  CE1 PHE A  60       1.401  15.032   5.759  1.00  0.00           C  
ATOM    857  CE2 PHE A  60      -0.579  13.626   5.928  1.00  0.00           C  
ATOM    859  CZ  PHE A  60       0.402  14.425   6.540  1.00  0.00           C  
ATOM    842  H   PHE A  60      -1.948  14.845   1.955  1.00  0.00           H  
ATOM    844  HA  PHE A  60       0.798  15.934   1.781  1.00  0.00           H  
ATOM    847  HB2 PHE A  60      -0.269  13.098   1.963  1.00  0.00           H  
ATOM    848  HB3 PHE A  60       1.436  13.537   1.955  1.00  0.00           H  
ATOM    852  HD1 PHE A  60       2.175  15.324   3.765  1.00  0.00           H  
ATOM    854  HD2 PHE A  60      -1.296  12.804   4.064  1.00  0.00           H  
ATOM    856  HE1 PHE A  60       2.156  15.647   6.225  1.00  0.00           H  
ATOM    858  HE2 PHE A  60      -1.344  13.159   6.530  1.00  0.00           H  
ATOM    860  HZ  PHE A  60       0.393  14.571   7.610  1.00  0.00           H  
ATOM    861  N   ASN A  61      -0.631  14.550  -0.812  1.00  0.00           N  
ATOM    863  CA  ASN A  61      -0.507  14.449  -2.261  1.00  0.00           C  
ATOM    865  C   ASN A  61      -0.892  15.784  -2.915  1.00  0.00           C  
ATOM    869  O   ASN A  61      -1.996  15.933  -3.439  1.00  0.00           O  
ATOM    866  CB  ASN A  61      -1.345  13.285  -2.804  1.00  0.00           C  
ATOM    870  CG  ASN A  61      -1.015  11.913  -2.255  1.00  0.00           C  
ATOM    871  ND2 ASN A  61      -2.004  11.053  -2.263  1.00  0.00           N  
ATOM    874  OD1 ASN A  61       0.088  11.580  -1.852  1.00  0.00           O  
ATOM    862  H   ASN A  61      -1.538  14.386  -0.401  1.00  0.00           H  
ATOM    864  HA  ASN A  61       0.535  14.252  -2.508  1.00  0.00           H  
ATOM    867  HB2 ASN A  61      -1.205  13.247  -3.884  1.00  0.00           H  
ATOM    868  HB3 ASN A  61      -2.399  13.498  -2.623  1.00  0.00           H  
ATOM    872 HD21 ASN A  61      -1.861  10.152  -1.829  1.00  0.00           H  
ATOM    873 HD22 ASN A  61      -2.882  11.356  -2.660  1.00  0.00           H  
ATOM    875  N   ASP A  62       0.009  16.756  -2.867  1.00  0.00           N  
ATOM    877  CA  ASP A  62      -0.156  18.108  -3.419  1.00  0.00           C  
ATOM    879  C   ASP A  62       0.465  18.287  -4.824  1.00  0.00           C  
ATOM    883  O   ASP A  62       0.423  19.367  -5.414  1.00  0.00           O  
ATOM    880  CB  ASP A  62       0.409  19.115  -2.404  1.00  0.00           C  
ATOM    884  CG  ASP A  62       1.929  19.019  -2.210  1.00  0.00           C  
ATOM    885  OD1 ASP A  62       2.518  17.969  -2.562  1.00  0.00           O  
ATOM    886  OD2 ASP A  62       2.506  20.012  -1.721  1.00  0.00           O1-
ATOM    876  H   ASP A  62       0.885  16.590  -2.392  1.00  0.00           H  
ATOM    878  HA  ASP A  62      -1.220  18.316  -3.522  1.00  0.00           H  
ATOM    881  HB2 ASP A  62       0.157  20.122  -2.739  1.00  0.00           H  
ATOM    882  HB3 ASP A  62      -0.079  18.956  -1.442  1.00  0.00           H  
ATOM    887  N   GLY A  63       1.039  17.218  -5.378  1.00  0.00           N  
ATOM    889  CA  GLY A  63       1.686  17.170  -6.682  1.00  0.00           C  
ATOM    892  C   GLY A  63       0.758  16.739  -7.822  1.00  0.00           C  
ATOM    893  O   GLY A  63      -0.432  17.046  -7.865  1.00  0.00           O  
ATOM    888  H   GLY A  63       1.066  16.379  -4.817  1.00  0.00           H  
ATOM    890  HA2 GLY A  63       2.514  16.464  -6.614  1.00  0.00           H  
ATOM    891  HA3 GLY A  63       2.097  18.150  -6.922  1.00  0.00           H  
ATOM    894  N   TYR A  64       1.331  16.032  -8.802  1.00  0.00           N  
ATOM    896  CA  TYR A  64       0.675  15.685 -10.068  1.00  0.00           C  
ATOM    898  C   TYR A  64      -0.722  15.071  -9.860  1.00  0.00           C  
ATOM    902  O   TYR A  64      -0.855  14.003  -9.260  1.00  0.00           O  
ATOM    899  CB  TYR A  64       1.604  14.754 -10.857  1.00  0.00           C  
ATOM    903  CG  TYR A  64       1.067  14.312 -12.200  1.00  0.00           C  
ATOM    904  CD1 TYR A  64       0.359  13.101 -12.325  1.00  0.00           C  
ATOM    906  CD2 TYR A  64       1.285  15.119 -13.332  1.00  0.00           C  
ATOM    908  CE1 TYR A  64      -0.110  12.697 -13.589  1.00  0.00           C  
ATOM    910  CE2 TYR A  64       0.797  14.725 -14.590  1.00  0.00           C  
ATOM    914  CZ  TYR A  64       0.095  13.509 -14.719  1.00  0.00           C  
ATOM    912  OH  TYR A  64      -0.389  13.122 -15.927  1.00  0.00           O  
ATOM    895  H   TYR A  64       2.294  15.756  -8.673  1.00  0.00           H  
ATOM    897  HA  TYR A  64       0.554  16.602 -10.645  1.00  0.00           H  
ATOM    900  HB2 TYR A  64       2.553  15.267 -11.018  1.00  0.00           H  
ATOM    901  HB3 TYR A  64       1.825  13.869 -10.262  1.00  0.00           H  
ATOM    905  HD1 TYR A  64       0.168  12.497 -11.451  1.00  0.00           H  
ATOM    907  HD2 TYR A  64       1.820  16.052 -13.229  1.00  0.00           H  
ATOM    909  HE1 TYR A  64      -0.630  11.760 -13.717  1.00  0.00           H  
ATOM    911  HE2 TYR A  64       0.947  15.358 -15.452  1.00  0.00           H  
ATOM    913  HH  TYR A  64      -0.178  13.750 -16.623  1.00  0.00           H  
ATOM    915  N   ASN A  65      -1.756  15.767 -10.352  1.00  0.00           N  
ATOM    917  CA  ASN A  65      -3.183  15.434 -10.217  1.00  0.00           C  
ATOM    919  C   ASN A  65      -3.676  15.159  -8.777  1.00  0.00           C  
ATOM    923  O   ASN A  65      -4.742  14.569  -8.596  1.00  0.00           O  
ATOM    920  CB  ASN A  65      -3.529  14.299 -11.196  1.00  0.00           C  
ATOM    924  CG  ASN A  65      -3.442  14.686 -12.656  1.00  0.00           C  
ATOM    925  ND2 ASN A  65      -3.299  13.717 -13.525  1.00  0.00           N  
ATOM    928  OD1 ASN A  65      -3.522  15.839 -13.042  1.00  0.00           O  
ATOM    916  H   ASN A  65      -1.545  16.641 -10.813  1.00  0.00           H  
ATOM    918  HA  ASN A  65      -3.746  16.313 -10.531  1.00  0.00           H  
ATOM    921  HB2 ASN A  65      -2.859  13.460 -11.010  1.00  0.00           H  
ATOM    922  HB3 ASN A  65      -4.554  13.967 -11.024  1.00  0.00           H  
ATOM    926 HD21 ASN A  65      -3.165  13.984 -14.490  1.00  0.00           H  
ATOM    927 HD22 ASN A  65      -3.187  12.769 -13.194  1.00  0.00           H  
ATOM    929  N   GLY A  66      -2.924  15.569  -7.751  1.00  0.00           N  
ATOM    931  CA  GLY A  66      -3.204  15.231  -6.354  1.00  0.00           C  
ATOM    934  C   GLY A  66      -2.971  13.753  -6.008  1.00  0.00           C  
ATOM    935  O   GLY A  66      -3.593  13.217  -5.091  1.00  0.00           O  
ATOM    930  H   GLY A  66      -2.083  16.095  -7.936  1.00  0.00           H  
ATOM    932  HA2 GLY A  66      -4.235  15.488  -6.108  1.00  0.00           H  
ATOM    933  HA3 GLY A  66      -2.541  15.835  -5.736  1.00  0.00           H  
ATOM    936  N   TRP A  67      -2.134  13.053  -6.780  1.00  0.00           N  
ATOM    938  CA  TRP A  67      -1.860  11.617  -6.606  1.00  0.00           C  
ATOM    940  C   TRP A  67      -0.571  11.326  -5.849  1.00  0.00           C  
ATOM    944  O   TRP A  67      -0.443  10.265  -5.247  1.00  0.00           O  
ATOM    941  CB  TRP A  67      -1.806  10.949  -7.980  1.00  0.00           C  
ATOM    945  CG  TRP A  67      -3.035  11.063  -8.823  1.00  0.00           C  
ATOM    946  CD1 TRP A  67      -4.272  11.413  -8.405  1.00  0.00           C  
ATOM    948  CD2 TRP A  67      -3.147  10.886 -10.261  1.00  0.00           C  
ATOM    949  CE2 TRP A  67      -4.493  11.154 -10.650  1.00  0.00           C  
ATOM    950  CE3 TRP A  67      -2.238  10.553 -11.282  1.00  0.00           C  
ATOM    952  NE1 TRP A  67      -5.135  11.464  -9.476  1.00  0.00           N  
ATOM    956  CZ2 TRP A  67      -4.915  11.121 -11.986  1.00  0.00           C  
ATOM    958  CZ3 TRP A  67      -2.665  10.481 -12.618  1.00  0.00           C  
ATOM    954  CH2 TRP A  67      -3.985  10.783 -12.979  1.00  0.00           C  
ATOM    937  H   TRP A  67      -1.718  13.518  -7.574  1.00  0.00           H  
ATOM    939  HA  TRP A  67      -2.658  11.153  -6.027  1.00  0.00           H  
ATOM    942  HB2 TRP A  67      -1.590   9.890  -7.841  1.00  0.00           H  
ATOM    943  HB3 TRP A  67      -0.975  11.377  -8.539  1.00  0.00           H  
ATOM    947  HD1 TRP A  67      -4.528  11.689  -7.392  1.00  0.00           H  
ATOM    953  HE1 TRP A  67      -6.073  11.830  -9.395  1.00  0.00           H  
ATOM    951  HE3 TRP A  67      -1.212  10.344 -11.017  1.00  0.00           H  
ATOM    957  HZ2 TRP A  67      -5.934  11.372 -12.243  1.00  0.00           H  
ATOM    959  HZ3 TRP A  67      -1.968  10.179 -13.386  1.00  0.00           H  
ATOM    955  HH2 TRP A  67      -4.282  10.764 -14.018  1.00  0.00           H  
ATOM    960  N   PHE A  68       0.356  12.275  -5.879  1.00  0.00           N  
ATOM    962  CA  PHE A  68       1.680  12.166  -5.283  1.00  0.00           C  
ATOM    964  C   PHE A  68       2.005  13.456  -4.533  1.00  0.00           C  
ATOM    968  O   PHE A  68       1.458  14.501  -4.901  1.00  0.00           O  
ATOM    965  CB  PHE A  68       2.720  11.955  -6.388  1.00  0.00           C  
ATOM    969  CG  PHE A  68       2.358  10.906  -7.420  1.00  0.00           C  
ATOM    970  CD1 PHE A  68       2.481   9.544  -7.122  1.00  0.00           C  
ATOM    972  CD2 PHE A  68       1.889  11.296  -8.684  1.00  0.00           C  
ATOM    974  CE1 PHE A  68       2.156   8.576  -8.082  1.00  0.00           C  
ATOM    976  CE2 PHE A  68       1.564  10.334  -9.654  1.00  0.00           C  
ATOM    978  CZ  PHE A  68       1.690   8.970  -9.346  1.00  0.00           C  
ATOM    961  H   PHE A  68       0.131  13.154  -6.323  1.00  0.00           H  
ATOM    963  HA  PHE A  68       1.708  11.320  -4.597  1.00  0.00           H  
ATOM    966  HB2 PHE A  68       3.660  11.671  -5.913  1.00  0.00           H  
ATOM    967  HB3 PHE A  68       2.892  12.901  -6.899  1.00  0.00           H  
ATOM    971  HD1 PHE A  68       2.854   9.236  -6.155  1.00  0.00           H  
ATOM    973  HD2 PHE A  68       1.757  12.349  -8.888  1.00  0.00           H  
ATOM    975  HE1 PHE A  68       2.287   7.530  -7.850  1.00  0.00           H  
ATOM    977  HE2 PHE A  68       1.214  10.641 -10.629  1.00  0.00           H  
ATOM    979  HZ  PHE A  68       1.447   8.217 -10.080  1.00  0.00           H  
ATOM    980  N   PRO A  69       2.912  13.431  -3.551  1.00  0.00           N  
ATOM    981  CA  PRO A  69       3.540  14.643  -3.049  1.00  0.00           C  
ATOM    983  C   PRO A  69       4.319  15.367  -4.148  1.00  0.00           C  
ATOM    987  O   PRO A  69       4.780  14.763  -5.127  1.00  0.00           O  
ATOM    984  CB  PRO A  69       4.471  14.207  -1.917  1.00  0.00           C  
ATOM    988  CG  PRO A  69       3.991  12.808  -1.560  1.00  0.00           C  
ATOM    991  CD  PRO A  69       3.426  12.264  -2.864  1.00  0.00           C  
ATOM    982  HA  PRO A  69       2.775  15.310  -2.650  1.00  0.00           H  
ATOM    985  HB2 PRO A  69       4.406  14.882  -1.064  1.00  0.00           H  
ATOM    986  HB3 PRO A  69       5.500  14.150  -2.274  1.00  0.00           H  
ATOM    989  HG2 PRO A  69       3.194  12.884  -0.819  1.00  0.00           H  
ATOM    990  HG3 PRO A  69       4.820  12.196  -1.201  1.00  0.00           H  
ATOM    992  HD2 PRO A  69       4.222  11.811  -3.456  1.00  0.00           H  
ATOM    993  HD3 PRO A  69       2.641  11.539  -2.651  1.00  0.00           H  
ATOM    994  N   HIS A  70       4.496  16.673  -3.985  1.00  0.00           N  
ATOM    996  CA  HIS A  70       5.303  17.477  -4.886  1.00  0.00           C  
ATOM    998  C   HIS A  70       6.730  16.917  -5.002  1.00  0.00           C  
ATOM   1002  O   HIS A  70       7.402  16.675  -4.006  1.00  0.00           O  
ATOM    999  CB  HIS A  70       5.307  18.931  -4.414  1.00  0.00           C  
ATOM   1003  CG  HIS A  70       5.846  19.846  -5.477  1.00  0.00           C  
ATOM   1004  CD2 HIS A  70       7.147  20.226  -5.665  1.00  0.00           C  
ATOM   1006  ND1 HIS A  70       5.104  20.406  -6.487  1.00  0.00           N  
ATOM   1008  CE1 HIS A  70       5.935  21.115  -7.267  1.00  0.00           C  
ATOM   1010  NE2 HIS A  70       7.195  21.025  -6.814  1.00  0.00           N  
ATOM    995  H   HIS A  70       4.006  17.138  -3.235  1.00  0.00           H  
ATOM    997  HA  HIS A  70       4.833  17.440  -5.869  1.00  0.00           H  
ATOM   1000  HB2 HIS A  70       4.288  19.240  -4.182  1.00  0.00           H  
ATOM   1001  HB3 HIS A  70       5.902  19.026  -3.505  1.00  0.00           H  
ATOM   1007  HD1 HIS A  70       4.095  20.395  -6.535  1.00  0.00           H  
ATOM   1005  HD2 HIS A  70       7.986  19.938  -5.048  1.00  0.00           H  
ATOM   1009  HE1 HIS A  70       5.634  21.707  -8.118  1.00  0.00           H  
ATOM   1011  N   GLY A  71       7.201  16.702  -6.234  1.00  0.00           N  
ATOM   1013  CA  GLY A  71       8.533  16.147  -6.506  1.00  0.00           C  
ATOM   1016  C   GLY A  71       8.657  14.623  -6.377  1.00  0.00           C  
ATOM   1017  O   GLY A  71       9.653  14.079  -6.843  1.00  0.00           O  
ATOM   1012  H   GLY A  71       6.603  16.924  -7.017  1.00  0.00           H  
ATOM   1014  HA2 GLY A  71       8.833  16.422  -7.517  1.00  0.00           H  
ATOM   1015  HA3 GLY A  71       9.246  16.588  -5.810  1.00  0.00           H  
ATOM   1018  N   HIS A  72       7.638  13.932  -5.855  1.00  0.00           N  
ATOM   1020  CA  HIS A  72       7.652  12.484  -5.610  1.00  0.00           C  
ATOM   1022  C   HIS A  72       6.715  11.714  -6.552  1.00  0.00           C  
ATOM   1026  O   HIS A  72       5.993  10.804  -6.141  1.00  0.00           O  
ATOM   1023  CB  HIS A  72       7.367  12.209  -4.129  1.00  0.00           C  
ATOM   1027  CG  HIS A  72       8.451  12.718  -3.219  1.00  0.00           C  
ATOM   1028  CD2 HIS A  72       8.454  13.888  -2.508  1.00  0.00           C  
ATOM   1030  ND1 HIS A  72       9.648  12.092  -2.967  1.00  0.00           N  
ATOM   1032  CE1 HIS A  72      10.349  12.860  -2.124  1.00  0.00           C  
ATOM   1034  NE2 HIS A  72       9.665  13.973  -1.813  1.00  0.00           N  
ATOM   1019  H   HIS A  72       6.854  14.446  -5.479  1.00  0.00           H  
ATOM   1021  HA  HIS A  72       8.658  12.116  -5.814  1.00  0.00           H  
ATOM   1024  HB2 HIS A  72       6.413  12.658  -3.852  1.00  0.00           H  
ATOM   1025  HB3 HIS A  72       7.295  11.133  -3.970  1.00  0.00           H  
ATOM   1031  HD1 HIS A  72      10.012  11.249  -3.388  1.00  0.00           H  
ATOM   1029  HD2 HIS A  72       7.669  14.630  -2.496  1.00  0.00           H  
ATOM   1033  HE1 HIS A  72      11.345  12.623  -1.781  1.00  0.00           H  
ATOM   1035  N   ALA A  73       6.668  12.106  -7.826  1.00  0.00           N  
ATOM   1037  CA  ALA A  73       5.864  11.428  -8.843  1.00  0.00           C  
ATOM   1039  C   ALA A  73       6.673  10.346  -9.584  1.00  0.00           C  
ATOM   1044  O   ALA A  73       7.901  10.286  -9.492  1.00  0.00           O  
ATOM   1040  CB  ALA A  73       5.266  12.489  -9.775  1.00  0.00           C  
ATOM   1036  H   ALA A  73       7.314  12.822  -8.123  1.00  0.00           H  
ATOM   1038  HA  ALA A  73       5.031  10.924  -8.354  1.00  0.00           H  
ATOM   1041  HB1 ALA A  73       4.507  12.031 -10.409  1.00  0.00           H  
ATOM   1042  HB2 ALA A  73       4.790  13.270  -9.181  1.00  0.00           H  
ATOM   1043  HB3 ALA A  73       6.047  12.928 -10.394  1.00  0.00           H  
ATOM   1045  N   CYS A  74       5.995   9.516 -10.381  1.00  0.00           N  
ATOM   1047  CA  CYS A  74       6.619   8.434 -11.159  1.00  0.00           C  
ATOM   1049  C   CYS A  74       7.753   8.926 -12.064  1.00  0.00           C  
ATOM   1053  O   CYS A  74       8.802   8.295 -12.152  1.00  0.00           O  
ATOM   1050  CB  CYS A  74       5.547   7.731 -11.983  1.00  0.00           C  
ATOM   1054  SG  CYS A  74       4.048   7.313 -11.064  1.00  0.00           S  
ATOM   1046  H   CYS A  74       4.989   9.597 -10.404  1.00  0.00           H  
ATOM   1048  HA  CYS A  74       7.052   7.683 -10.498  1.00  0.00           H  
ATOM   1051  HB2 CYS A  74       5.969   6.827 -12.422  1.00  0.00           H  
ATOM   1052  HB3 CYS A  74       5.269   8.399 -12.797  1.00  0.00           H  
ATOM   1055  N   SER A  75       7.585  10.094 -12.688  1.00  0.00           N  
ATOM   1057  CA  SER A  75       8.617  10.707 -13.530  1.00  0.00           C  
ATOM   1059  C   SER A  75       9.906  11.073 -12.787  1.00  0.00           C  
ATOM   1063  O   SER A  75      10.935  11.282 -13.422  1.00  0.00           O  
ATOM   1060  CB  SER A  75       8.056  11.956 -14.213  1.00  0.00           C  
ATOM   1064  OG  SER A  75       7.479  12.869 -13.286  1.00  0.00           O  
ATOM   1056  H   SER A  75       6.718  10.596 -12.554  1.00  0.00           H  
ATOM   1058  HA  SER A  75       8.901   9.993 -14.303  1.00  0.00           H  
ATOM   1061  HB2 SER A  75       7.288  11.651 -14.923  1.00  0.00           H  
ATOM   1062  HB3 SER A  75       8.853  12.454 -14.767  1.00  0.00           H  
ATOM   1065  HG  SER A  75       8.094  13.048 -12.571  1.00  0.00           H  
ATOM   1066  N   ASN A  76       9.866  11.171 -11.456  1.00  0.00           N  
ATOM   1068  CA  ASN A  76      11.007  11.538 -10.623  1.00  0.00           C  
ATOM   1070  C   ASN A  76      11.806  10.320 -10.135  1.00  0.00           C  
ATOM   1074  O   ASN A  76      12.852  10.499  -9.523  1.00  0.00           O  
ATOM   1071  CB  ASN A  76      10.505  12.408  -9.458  1.00  0.00           C  
ATOM   1075  CG  ASN A  76       9.843  13.677  -9.955  1.00  0.00           C  
ATOM   1076  ND2 ASN A  76      10.608  14.720 -10.172  1.00  0.00           N  
ATOM   1079  OD1 ASN A  76       8.654  13.731 -10.240  1.00  0.00           O  
ATOM   1067  H   ASN A  76       9.003  10.957 -10.976  1.00  0.00           H  
ATOM   1069  HA  ASN A  76      11.701  12.136 -11.212  1.00  0.00           H  
ATOM   1072  HB2 ASN A  76       9.792  11.857  -8.845  1.00  0.00           H  
ATOM   1073  HB3 ASN A  76      11.341  12.676  -8.812  1.00  0.00           H  
ATOM   1077 HD21 ASN A  76      11.563  14.695  -9.842  1.00  0.00           H  
ATOM   1078 HD22 ASN A  76      10.146  15.573 -10.452  1.00  0.00           H  
ATOM   1080  N   SER A  77      11.342   9.090 -10.406  1.00  0.00           N  
ATOM   1082  CA  SER A  77      11.932   7.835  -9.897  1.00  0.00           C  
ATOM   1084  C   SER A  77      11.970   7.691  -8.363  1.00  0.00           C  
ATOM   1088  O   SER A  77      12.523   6.716  -7.862  1.00  0.00           O  
ATOM   1085  CB  SER A  77      13.317   7.580 -10.508  1.00  0.00           C  
ATOM   1089  OG  SER A  77      13.252   7.627 -11.922  1.00  0.00           O  
ATOM   1081  H   SER A  77      10.482   9.012 -10.928  1.00  0.00           H  
ATOM   1083  HA  SER A  77      11.288   7.027 -10.244  1.00  0.00           H  
ATOM   1086  HB2 SER A  77      13.674   6.597 -10.203  1.00  0.00           H  
ATOM   1087  HB3 SER A  77      14.023   8.330 -10.150  1.00  0.00           H  
ATOM   1090  HG  SER A  77      12.792   8.435 -12.158  1.00  0.00           H  
ATOM   1091  N   ASP A  78      11.345   8.612  -7.626  1.00  0.00           N  
ATOM   1093  CA  ASP A  78      11.218   8.613  -6.164  1.00  0.00           C  
ATOM   1095  C   ASP A  78       9.742   8.789  -5.782  1.00  0.00           C  
ATOM   1099  O   ASP A  78       9.296   9.855  -5.367  1.00  0.00           O  
ATOM   1096  CB  ASP A  78      12.115   9.704  -5.560  1.00  0.00           C  
ATOM   1100  CG  ASP A  78      12.018   9.727  -4.031  1.00  0.00           C  
ATOM   1101  OD1 ASP A  78      11.694   8.669  -3.450  1.00  0.00           O  
ATOM   1102  OD2 ASP A  78      12.256  10.810  -3.454  1.00  0.00           O1-
ATOM   1092  H   ASP A  78      10.981   9.425  -8.102  1.00  0.00           H  
ATOM   1094  HA  ASP A  78      11.549   7.656  -5.761  1.00  0.00           H  
ATOM   1097  HB2 ASP A  78      11.826  10.675  -5.962  1.00  0.00           H  
ATOM   1098  HB3 ASP A  78      13.149   9.509  -5.844  1.00  0.00           H  
ATOM   1103  N   THR A  79       8.930   7.772  -6.077  1.00  0.00           N  
ATOM   1105  CA  THR A  79       7.470   7.912  -6.014  1.00  0.00           C  
ATOM   1107  C   THR A  79       6.903   7.587  -4.647  1.00  0.00           C  
ATOM   1110  O   THR A  79       7.149   6.500  -4.121  1.00  0.00           O  
ATOM   1108  CB  THR A  79       6.762   7.063  -7.053  1.00  0.00           C  
ATOM   1111  CG2 THR A  79       5.273   7.379  -7.195  1.00  0.00           C  
ATOM   1115  OG1 THR A  79       7.363   7.318  -8.288  1.00  0.00           O  
ATOM   1104  H   THR A  79       9.336   6.898  -6.381  1.00  0.00           H  
ATOM   1106  HA  THR A  79       7.235   8.950  -6.251  1.00  0.00           H  
ATOM   1109  HB  THR A  79       6.890   6.015  -6.780  1.00  0.00           H  
ATOM   1116  HG1 THR A  79       8.210   7.729  -8.098  1.00  0.00           H  
ATOM   1112 HG21 THR A  79       5.145   8.431  -7.448  1.00  0.00           H  
ATOM   1113 HG22 THR A  79       4.747   7.163  -6.265  1.00  0.00           H  
ATOM   1114 HG23 THR A  79       4.851   6.760  -7.986  1.00  0.00           H  
ATOM   1117  N   GLN A  80       6.041   8.466  -4.140  1.00  0.00           N  
ATOM   1119  CA  GLN A  80       5.298   8.255  -2.900  1.00  0.00           C  
ATOM   1121  C   GLN A  80       3.802   8.456  -3.120  1.00  0.00           C  
ATOM   1125  O   GLN A  80       3.394   9.339  -3.868  1.00  0.00           O  
ATOM   1122  CB  GLN A  80       5.812   9.196  -1.811  1.00  0.00           C  
ATOM   1126  CG  GLN A  80       7.267   8.879  -1.444  1.00  0.00           C  
ATOM   1129  CD  GLN A  80       7.789   9.758  -0.321  1.00  0.00           C  
ATOM   1130  NE2 GLN A  80       8.847   9.333   0.328  1.00  0.00           N  
ATOM   1133  OE1 GLN A  80       7.247  10.804   0.001  1.00  0.00           O  
ATOM   1118  H   GLN A  80       5.884   9.329  -4.639  1.00  0.00           H  
ATOM   1120  HA  GLN A  80       5.447   7.230  -2.559  1.00  0.00           H  
ATOM   1123  HB2 GLN A  80       5.742  10.227  -2.163  1.00  0.00           H  
ATOM   1124  HB3 GLN A  80       5.194   9.084  -0.921  1.00  0.00           H  
ATOM   1127  HG2 GLN A  80       7.334   7.838  -1.131  1.00  0.00           H  
ATOM   1128  HG3 GLN A  80       7.919   9.023  -2.306  1.00  0.00           H  
ATOM   1131 HE21 GLN A  80       9.252   9.969   1.002  1.00  0.00           H  
ATOM   1132 HE22 GLN A  80       9.275   8.456   0.066  1.00  0.00           H  
ATOM   1134  N   ILE A  81       2.972   7.645  -2.464  1.00  0.00           N  
ATOM   1136  CA  ILE A  81       1.509   7.771  -2.546  1.00  0.00           C  
ATOM   1138  C   ILE A  81       0.941   7.711  -1.136  1.00  0.00           C  
ATOM   1141  O   ILE A  81       1.002   6.661  -0.492  1.00  0.00           O  
ATOM   1139  CB  ILE A  81       0.877   6.681  -3.445  1.00  0.00           C  
ATOM   1142  CG1 ILE A  81       1.510   6.636  -4.855  1.00  0.00           C  
ATOM   1145  CG2 ILE A  81      -0.644   6.906  -3.549  1.00  0.00           C  
ATOM   1149  CD1 ILE A  81       1.092   5.411  -5.675  1.00  0.00           C  
ATOM   1135  H   ILE A  81       3.371   6.943  -1.858  1.00  0.00           H  
ATOM   1137  HA  ILE A  81       1.248   8.739  -2.972  1.00  0.00           H  
ATOM   1140  HB  ILE A  81       1.036   5.711  -2.974  1.00  0.00           H  
ATOM   1143 HG12 ILE A  81       1.243   7.543  -5.396  1.00  0.00           H  
ATOM   1144 HG13 ILE A  81       2.597   6.596  -4.775  1.00  0.00           H  
ATOM   1146 HG21 ILE A  81      -1.103   6.939  -2.560  1.00  0.00           H  
ATOM   1147 HG22 ILE A  81      -1.115   6.091  -4.099  1.00  0.00           H  
ATOM   1148 HG23 ILE A  81      -0.842   7.845  -4.064  1.00  0.00           H  
ATOM   1150 HD11 ILE A  81       0.029   5.455  -5.919  1.00  0.00           H  
ATOM   1151 HD12 ILE A  81       1.662   5.390  -6.604  1.00  0.00           H  
ATOM   1152 HD13 ILE A  81       1.291   4.499  -5.113  1.00  0.00           H  
ATOM   1153  N   TYR A  82       0.362   8.820  -0.674  1.00  0.00           N  
ATOM   1155  CA  TYR A  82      -0.319   8.884   0.616  1.00  0.00           C  
ATOM   1157  C   TYR A  82      -1.791   8.501   0.475  1.00  0.00           C  
ATOM   1161  O   TYR A  82      -2.503   8.984  -0.412  1.00  0.00           O  
ATOM   1158  CB  TYR A  82      -0.161  10.266   1.260  1.00  0.00           C  
ATOM   1162  CG  TYR A  82       1.239  10.565   1.755  1.00  0.00           C  
ATOM   1163  CD1 TYR A  82       1.498  10.574   3.141  1.00  0.00           C  
ATOM   1165  CD2 TYR A  82       2.287  10.804   0.845  1.00  0.00           C  
ATOM   1167  CE1 TYR A  82       2.804  10.805   3.609  1.00  0.00           C  
ATOM   1169  CE2 TYR A  82       3.594  11.020   1.318  1.00  0.00           C  
ATOM   1173  CZ  TYR A  82       3.854  11.033   2.698  1.00  0.00           C  
ATOM   1171  OH  TYR A  82       5.113  11.258   3.148  1.00  0.00           O  
ATOM   1154  H   TYR A  82       0.396   9.660  -1.233  1.00  0.00           H  
ATOM   1156  HA  TYR A  82       0.145   8.166   1.291  1.00  0.00           H  
ATOM   1159  HB2 TYR A  82      -0.836  10.316   2.115  1.00  0.00           H  
ATOM   1160  HB3 TYR A  82      -0.472  11.043   0.559  1.00  0.00           H  
ATOM   1164  HD1 TYR A  82       0.700  10.393   3.845  1.00  0.00           H  
ATOM   1166  HD2 TYR A  82       2.096  10.820  -0.219  1.00  0.00           H  
ATOM   1168  HE1 TYR A  82       3.016  10.796   4.669  1.00  0.00           H  
ATOM   1170  HE2 TYR A  82       4.427  11.169   0.646  1.00  0.00           H  
ATOM   1172  HH  TYR A  82       5.184  11.211   4.104  1.00  0.00           H  
ATOM   1174  N   THR A  83      -2.272   7.663   1.386  1.00  0.00           N  
ATOM   1176  CA  THR A  83      -3.647   7.167   1.410  1.00  0.00           C  
ATOM   1178  C   THR A  83      -4.289   7.348   2.779  1.00  0.00           C  
ATOM   1181  O   THR A  83      -3.656   7.211   3.825  1.00  0.00           O  
ATOM   1179  CB  THR A  83      -3.745   5.701   0.951  1.00  0.00           C  
ATOM   1182  CG2 THR A  83      -3.505   5.570  -0.554  1.00  0.00           C  
ATOM   1186  OG1 THR A  83      -2.786   4.881   1.579  1.00  0.00           O  
ATOM   1175  H   THR A  83      -1.638   7.284   2.075  1.00  0.00           H  
ATOM   1177  HA  THR A  83      -4.234   7.759   0.708  1.00  0.00           H  
ATOM   1180  HB  THR A  83      -4.741   5.320   1.172  1.00  0.00           H  
ATOM   1187  HG1 THR A  83      -3.123   4.583   2.427  1.00  0.00           H  
ATOM   1183 HG21 THR A  83      -2.511   5.936  -0.810  1.00  0.00           H  
ATOM   1184 HG22 THR A  83      -4.259   6.140  -1.098  1.00  0.00           H  
ATOM   1185 HG23 THR A  83      -3.576   4.520  -0.839  1.00  0.00           H  
ATOM   1188  N   ASN A  84      -5.583   7.653   2.757  1.00  0.00           N  
ATOM   1190  CA  ASN A  84      -6.465   7.646   3.911  1.00  0.00           C  
ATOM   1192  C   ASN A  84      -7.117   6.272   4.041  1.00  0.00           C  
ATOM   1196  O   ASN A  84      -7.689   5.773   3.073  1.00  0.00           O  
ATOM   1193  CB  ASN A  84      -7.549   8.713   3.723  1.00  0.00           C  
ATOM   1197  CG  ASN A  84      -7.012  10.121   3.775  1.00  0.00           C  
ATOM   1198  ND2 ASN A  84      -7.589  11.020   3.016  1.00  0.00           N  
ATOM   1201  OD1 ASN A  84      -6.095  10.438   4.509  1.00  0.00           O  
ATOM   1189  H   ASN A  84      -6.022   7.717   1.850  1.00  0.00           H  
ATOM   1191  HA  ASN A  84      -5.896   7.864   4.816  1.00  0.00           H  
ATOM   1194  HB2 ASN A  84      -8.305   8.614   4.502  1.00  0.00           H  
ATOM   1195  HB3 ASN A  84      -8.042   8.542   2.766  1.00  0.00           H  
ATOM   1199 HD21 ASN A  84      -7.271  11.975   3.101  1.00  0.00           H  
ATOM   1200 HD22 ASN A  84      -8.337  10.737   2.399  1.00  0.00           H  
ATOM   1202  N   HIS A  85      -7.090   5.715   5.245  1.00  0.00           N  
ATOM   1204  CA  HIS A  85      -7.701   4.442   5.609  1.00  0.00           C  
ATOM   1206  C   HIS A  85      -8.752   4.688   6.680  1.00  0.00           C  
ATOM   1210  O   HIS A  85      -8.437   5.237   7.734  1.00  0.00           O  
ATOM   1207  CB  HIS A  85      -6.620   3.503   6.156  1.00  0.00           C  
ATOM   1211  CG  HIS A  85      -5.529   3.229   5.167  1.00  0.00           C  
ATOM   1212  CD2 HIS A  85      -4.434   4.015   4.924  1.00  0.00           C  
ATOM   1214  ND1 HIS A  85      -5.511   2.195   4.268  1.00  0.00           N  
ATOM   1216  CE1 HIS A  85      -4.437   2.365   3.481  1.00  0.00           C  
ATOM   1218  NE2 HIS A  85      -3.749   3.458   3.844  1.00  0.00           N  
ATOM   1203  H   HIS A  85      -6.583   6.198   5.971  1.00  0.00           H  
ATOM   1205  HA  HIS A  85      -8.168   3.978   4.740  1.00  0.00           H  
ATOM   1208  HB2 HIS A  85      -6.177   3.951   7.046  1.00  0.00           H  
ATOM   1209  HB3 HIS A  85      -7.078   2.559   6.450  1.00  0.00           H  
ATOM   1215  HD1 HIS A  85      -6.219   1.481   4.169  1.00  0.00           H  
ATOM   1213  HD2 HIS A  85      -4.179   4.931   5.436  1.00  0.00           H  
ATOM   1217  HE1 HIS A  85      -4.198   1.753   2.625  1.00  0.00           H  
ATOM   1219  N   ARG A  86      -9.995   4.277   6.443  1.00  0.00           N  
ATOM   1221  CA  ARG A  86     -11.058   4.447   7.437  1.00  0.00           C  
ATOM   1223  C   ARG A  86     -10.751   3.687   8.729  1.00  0.00           C  
ATOM   1227  O   ARG A  86     -10.510   2.483   8.686  1.00  0.00           O  
ATOM   1224  CB  ARG A  86     -12.382   4.009   6.824  1.00  0.00           C  
ATOM   1228  CG  ARG A  86     -13.540   4.217   7.803  1.00  0.00           C  
ATOM   1231  CD  ARG A  86     -14.810   3.761   7.109  1.00  0.00           C  
ATOM   1234  NE  ARG A  86     -15.996   3.913   7.958  1.00  0.00           N  
ATOM   1242  CZ  ARG A  86     -17.234   3.842   7.514  1.00  0.00           C  
ATOM   1236  NH1 ARG A  86     -17.496   3.656   6.249  1.00  0.00           N1+
ATOM   1239  NH2 ARG A  86     -18.235   3.958   8.343  1.00  0.00           N  
ATOM   1220  H   ARG A  86     -10.213   3.883   5.540  1.00  0.00           H  
ATOM   1222  HA  ARG A  86     -11.131   5.507   7.684  1.00  0.00           H  
ATOM   1225  HB2 ARG A  86     -12.324   2.958   6.538  1.00  0.00           H  
ATOM   1226  HB3 ARG A  86     -12.563   4.614   5.935  1.00  0.00           H  
ATOM   1229  HG2 ARG A  86     -13.398   3.621   8.706  1.00  0.00           H  
ATOM   1230  HG3 ARG A  86     -13.615   5.273   8.062  1.00  0.00           H  
ATOM   1232  HD2 ARG A  86     -14.697   2.708   6.852  1.00  0.00           H  
ATOM   1233  HD3 ARG A  86     -14.926   4.355   6.202  1.00  0.00           H  
ATOM   1235  HE  ARG A  86     -15.832   4.034   8.947  1.00  0.00           H  
ATOM   1237 HH11 ARG A  86     -18.440   3.599   5.896  1.00  0.00           H  
ATOM   1238 HH12 ARG A  86     -16.710   3.469   5.641  1.00  0.00           H  
ATOM   1240 HH21 ARG A  86     -19.181   3.850   8.006  1.00  0.00           H  
ATOM   1241 HH22 ARG A  86     -18.048   4.012   9.334  1.00  0.00           H  
ATOM   1243  N   LEU A  87     -10.829   4.382   9.862  1.00  0.00           N  
ATOM   1245  CA  LEU A  87     -10.699   3.810  11.210  1.00  0.00           C  
ATOM   1247  C   LEU A  87     -12.043   3.774  11.943  1.00  0.00           C  
ATOM   1251  O   LEU A  87     -12.373   2.802  12.613  1.00  0.00           O  
ATOM   1248  CB  LEU A  87      -9.682   4.630  12.019  1.00  0.00           C  
ATOM   1252  CG  LEU A  87      -8.250   4.606  11.462  1.00  0.00           C  
ATOM   1254  CD1 LEU A  87      -7.356   5.485  12.336  1.00  0.00           C  
ATOM   1258  CD2 LEU A  87      -7.673   3.192  11.412  1.00  0.00           C  
ATOM   1244  H   LEU A  87     -11.013   5.373   9.789  1.00  0.00           H  
ATOM   1246  HA  LEU A  87     -10.346   2.780  11.151  1.00  0.00           H  
ATOM   1249  HB2 LEU A  87      -9.662   4.241  13.036  1.00  0.00           H  
ATOM   1250  HB3 LEU A  87     -10.023   5.664  12.070  1.00  0.00           H  
ATOM   1253  HG  LEU A  87      -8.247   5.014  10.451  1.00  0.00           H  
ATOM   1255 HD11 LEU A  87      -7.716   6.512  12.317  1.00  0.00           H  
ATOM   1256 HD12 LEU A  87      -7.382   5.123  13.364  1.00  0.00           H  
ATOM   1257 HD13 LEU A  87      -6.329   5.459  11.972  1.00  0.00           H  
ATOM   1259 HD21 LEU A  87      -6.604   3.236  11.204  1.00  0.00           H  
ATOM   1260 HD22 LEU A  87      -8.162   2.613  10.629  1.00  0.00           H  
ATOM   1261 HD23 LEU A  87      -7.824   2.699  12.372  1.00  0.00           H  
ATOM   1262  N   LEU A  88     -12.845   4.825  11.768  1.00  0.00           N  
ATOM   1264  CA  LEU A  88     -14.208   4.958  12.277  1.00  0.00           C  
ATOM   1266  C   LEU A  88     -15.012   5.838  11.311  1.00  0.00           C  
ATOM   1270  O   LEU A  88     -14.488   6.357  10.325  1.00  0.00           O  
ATOM   1267  CB  LEU A  88     -14.183   5.556  13.703  1.00  0.00           C  
ATOM   1271  CG  LEU A  88     -13.664   4.617  14.811  1.00  0.00           C  
ATOM   1273  CD1 LEU A  88     -13.494   5.392  16.112  1.00  0.00           C  
ATOM   1277  CD2 LEU A  88     -14.648   3.467  15.048  1.00  0.00           C  
ATOM   1263  H   LEU A  88     -12.497   5.581  11.194  1.00  0.00           H  
ATOM   1265  HA  LEU A  88     -14.681   3.976  12.305  1.00  0.00           H  
ATOM   1268  HB2 LEU A  88     -15.188   5.871  13.984  1.00  0.00           H  
ATOM   1269  HB3 LEU A  88     -13.562   6.451  13.698  1.00  0.00           H  
ATOM   1272  HG  LEU A  88     -12.679   4.234  14.547  1.00  0.00           H  
ATOM   1274 HD11 LEU A  88     -13.090   4.723  16.873  1.00  0.00           H  
ATOM   1275 HD12 LEU A  88     -12.771   6.194  15.964  1.00  0.00           H  
ATOM   1276 HD13 LEU A  88     -14.446   5.802  16.448  1.00  0.00           H  
ATOM   1278 HD21 LEU A  88     -14.616   2.791  14.194  1.00  0.00           H  
ATOM   1279 HD22 LEU A  88     -14.346   2.903  15.930  1.00  0.00           H  
ATOM   1280 HD23 LEU A  88     -15.656   3.852  15.208  1.00  0.00           H  
ATOM   1281  N   GLN A  89     -16.310   6.011  11.554  1.00  0.00           N  
ATOM   1283  CA  GLN A  89     -17.103   6.960  10.769  1.00  0.00           C  
ATOM   1285  C   GLN A  89     -16.527   8.379  10.908  1.00  0.00           C  
ATOM   1289  O   GLN A  89     -16.477   8.924  12.004  1.00  0.00           O  
ATOM   1286  CB  GLN A  89     -18.568   6.885  11.209  1.00  0.00           C  
ATOM   1290  CG  GLN A  89     -19.473   7.774  10.342  1.00  0.00           C  
ATOM   1293  CD  GLN A  89     -20.949   7.621  10.691  1.00  0.00           C  
ATOM   1294  NE2 GLN A  89     -21.841   8.205   9.922  1.00  0.00           N  
ATOM   1297  OE1 GLN A  89     -21.338   6.958  11.634  1.00  0.00           O  
ATOM   1282  H   GLN A  89     -16.691   5.658  12.420  1.00  0.00           H  
ATOM   1284  HA  GLN A  89     -17.045   6.668   9.720  1.00  0.00           H  
ATOM   1287  HB2 GLN A  89     -18.906   5.853  11.122  1.00  0.00           H  
ATOM   1288  HB3 GLN A  89     -18.653   7.191  12.252  1.00  0.00           H  
ATOM   1291  HG2 GLN A  89     -19.336   7.514   9.292  1.00  0.00           H  
ATOM   1292  HG3 GLN A  89     -19.200   8.822  10.477  1.00  0.00           H  
ATOM   1295 HE21 GLN A  89     -22.799   8.105  10.226  1.00  0.00           H  
ATOM   1296 HE22 GLN A  89     -21.565   8.815   9.166  1.00  0.00           H  
ATOM   1298  N   GLY A  90     -16.094   8.964   9.788  1.00  0.00           N  
ATOM   1300  CA  GLY A  90     -15.509  10.308   9.750  1.00  0.00           C  
ATOM   1303  C   GLY A  90     -14.059  10.405  10.237  1.00  0.00           C  
ATOM   1304  O   GLY A  90     -13.508  11.500  10.229  1.00  0.00           O  
ATOM   1299  H   GLY A  90     -16.076   8.422   8.936  1.00  0.00           H  
ATOM   1301  HA2 GLY A  90     -15.538  10.679   8.725  1.00  0.00           H  
ATOM   1302  HA3 GLY A  90     -16.107  10.976  10.370  1.00  0.00           H  
ATOM   1305  N   VAL A  91     -13.426   9.290  10.625  1.00  0.00           N  
ATOM   1307  CA  VAL A  91     -12.036   9.263  11.100  1.00  0.00           C  
ATOM   1309  C   VAL A  91     -11.207   8.366  10.195  1.00  0.00           C  
ATOM   1312  O   VAL A  91     -11.522   7.188  10.008  1.00  0.00           O  
ATOM   1310  CB  VAL A  91     -11.926   8.793  12.560  1.00  0.00           C  
ATOM   1313  CG1 VAL A  91     -10.479   8.869  13.066  1.00  0.00           C  
ATOM   1317  CG2 VAL A  91     -12.802   9.635  13.496  1.00  0.00           C  
ATOM   1306  H   VAL A  91     -13.911   8.407  10.561  1.00  0.00           H  
ATOM   1308  HA  VAL A  91     -11.620  10.269  11.056  1.00  0.00           H  
ATOM   1311  HB  VAL A  91     -12.249   7.753  12.615  1.00  0.00           H  
ATOM   1314 HG11 VAL A  91     -10.438   8.544  14.106  1.00  0.00           H  
ATOM   1315 HG12 VAL A  91     -10.107   9.892  12.999  1.00  0.00           H  
ATOM   1316 HG13 VAL A  91      -9.833   8.208  12.490  1.00  0.00           H  
ATOM   1318 HG21 VAL A  91     -13.854   9.518  13.237  1.00  0.00           H  
ATOM   1319 HG22 VAL A  91     -12.529  10.688  13.420  1.00  0.00           H  
ATOM   1320 HG23 VAL A  91     -12.670   9.302  14.524  1.00  0.00           H  
ATOM   1321  N   ASN A  92     -10.118   8.926   9.674  1.00  0.00           N  
ATOM   1323  CA  ASN A  92      -9.180   8.223   8.815  1.00  0.00           C  
ATOM   1325  C   ASN A  92      -7.783   8.230   9.434  1.00  0.00           C  
ATOM   1329  O   ASN A  92      -7.344   9.245   9.973  1.00  0.00           O  
ATOM   1326  CB  ASN A  92      -9.172   8.871   7.423  1.00  0.00           C  
ATOM   1330  CG  ASN A  92     -10.518   8.802   6.721  1.00  0.00           C  
ATOM   1331  ND2 ASN A  92     -10.880   9.828   5.987  1.00  0.00           N  
ATOM   1334  OD1 ASN A  92     -11.253   7.835   6.799  1.00  0.00           O  
ATOM   1322  H   ASN A  92      -9.880   9.868   9.946  1.00  0.00           H  
ATOM   1324  HA  ASN A  92      -9.494   7.186   8.706  1.00  0.00           H  
ATOM   1327  HB2 ASN A  92      -8.443   8.352   6.801  1.00  0.00           H  
ATOM   1328  HB3 ASN A  92      -8.860   9.911   7.516  1.00  0.00           H  
ATOM   1332 HD21 ASN A  92     -10.296  10.650   5.927  1.00  0.00           H  
ATOM   1333 HD22 ASN A  92     -11.770   9.743   5.519  1.00  0.00           H  
ATOM   1335  N   GLY A  93      -7.081   7.111   9.305  1.00  0.00           N  
ATOM   1337  CA  GLY A  93      -5.642   7.034   9.492  1.00  0.00           C  
ATOM   1340  C   GLY A  93      -4.916   7.292   8.177  1.00  0.00           C  
ATOM   1341  O   GLY A  93      -5.461   7.035   7.102  1.00  0.00           O  
ATOM   1336  H   GLY A  93      -7.524   6.333   8.839  1.00  0.00           H  
ATOM   1338  HA2 GLY A  93      -5.366   6.047   9.862  1.00  0.00           H  
ATOM   1339  HA3 GLY A  93      -5.336   7.779  10.227  1.00  0.00           H  
ATOM   1342  N   VAL A  94      -3.680   7.775   8.255  1.00  0.00           N  
ATOM   1344  CA  VAL A  94      -2.849   8.068   7.086  1.00  0.00           C  
ATOM   1346  C   VAL A  94      -1.643   7.140   7.049  1.00  0.00           C  
ATOM   1349  O   VAL A  94      -0.942   6.961   8.051  1.00  0.00           O  
ATOM   1347  CB  VAL A  94      -2.430   9.549   7.033  1.00  0.00           C  
ATOM   1350  CG1 VAL A  94      -1.704   9.861   5.718  1.00  0.00           C  
ATOM   1354  CG2 VAL A  94      -3.643  10.482   7.145  1.00  0.00           C  
ATOM   1343  H   VAL A  94      -3.297   7.962   9.171  1.00  0.00           H  
ATOM   1345  HA  VAL A  94      -3.432   7.881   6.184  1.00  0.00           H  
ATOM   1348  HB  VAL A  94      -1.764   9.769   7.867  1.00  0.00           H  
ATOM   1351 HG11 VAL A  94      -1.467  10.924   5.668  1.00  0.00           H  
ATOM   1352 HG12 VAL A  94      -2.333   9.597   4.868  1.00  0.00           H  
ATOM   1353 HG13 VAL A  94      -0.768   9.307   5.659  1.00  0.00           H  
ATOM   1355 HG21 VAL A  94      -3.332  11.517   7.014  1.00  0.00           H  
ATOM   1356 HG22 VAL A  94      -4.381  10.220   6.386  1.00  0.00           H  
ATOM   1357 HG23 VAL A  94      -4.100  10.388   8.130  1.00  0.00           H  
ATOM   1358  N   ALA A  95      -1.387   6.582   5.872  1.00  0.00           N  
ATOM   1360  CA  ALA A  95      -0.182   5.833   5.551  1.00  0.00           C  
ATOM   1362  C   ALA A  95       0.306   6.216   4.151  1.00  0.00           C  
ATOM   1367  O   ALA A  95      -0.425   6.844   3.385  1.00  0.00           O  
ATOM   1363  CB  ALA A  95      -0.483   4.336   5.669  1.00  0.00           C  
ATOM   1359  H   ALA A  95      -2.003   6.789   5.099  1.00  0.00           H  
ATOM   1361  HA  ALA A  95       0.606   6.091   6.259  1.00  0.00           H  
ATOM   1364  HB1 ALA A  95      -1.264   4.060   4.960  1.00  0.00           H  
ATOM   1365  HB2 ALA A  95       0.415   3.756   5.452  1.00  0.00           H  
ATOM   1366  HB3 ALA A  95      -0.812   4.106   6.682  1.00  0.00           H  
ATOM   1368  N   TYR A  96       1.533   5.836   3.810  1.00  0.00           N  
ATOM   1370  CA  TYR A  96       2.038   5.979   2.451  1.00  0.00           C  
ATOM   1372  C   TYR A  96       2.911   4.804   2.036  1.00  0.00           C  
ATOM   1376  O   TYR A  96       3.578   4.180   2.862  1.00  0.00           O  
ATOM   1373  CB  TYR A  96       2.767   7.315   2.270  1.00  0.00           C  
ATOM   1377  CG  TYR A  96       4.103   7.437   2.973  1.00  0.00           C  
ATOM   1378  CD1 TYR A  96       4.156   7.804   4.331  1.00  0.00           C  
ATOM   1380  CD2 TYR A  96       5.295   7.231   2.250  1.00  0.00           C  
ATOM   1382  CE1 TYR A  96       5.399   7.976   4.968  1.00  0.00           C  
ATOM   1384  CE2 TYR A  96       6.539   7.378   2.889  1.00  0.00           C  
ATOM   1388  CZ  TYR A  96       6.593   7.743   4.249  1.00  0.00           C  
ATOM   1386  OH  TYR A  96       7.794   7.827   4.876  1.00  0.00           O  
ATOM   1369  H   TYR A  96       2.109   5.358   4.488  1.00  0.00           H  
ATOM   1371  HA  TYR A  96       1.179   5.980   1.780  1.00  0.00           H  
ATOM   1374  HB2 TYR A  96       2.922   7.489   1.205  1.00  0.00           H  
ATOM   1375  HB3 TYR A  96       2.110   8.106   2.630  1.00  0.00           H  
ATOM   1379  HD1 TYR A  96       3.238   7.971   4.876  1.00  0.00           H  
ATOM   1381  HD2 TYR A  96       5.262   6.990   1.198  1.00  0.00           H  
ATOM   1383  HE1 TYR A  96       5.440   8.254   6.011  1.00  0.00           H  
ATOM   1385  HE2 TYR A  96       7.458   7.252   2.336  1.00  0.00           H  
ATOM   1387  HH  TYR A  96       7.717   8.128   5.785  1.00  0.00           H  
ATOM   1389  N   VAL A  97       2.893   4.515   0.740  1.00  0.00           N  
ATOM   1391  CA  VAL A  97       3.851   3.616   0.089  1.00  0.00           C  
ATOM   1393  C   VAL A  97       5.014   4.423  -0.466  1.00  0.00           C  
ATOM   1396  O   VAL A  97       4.813   5.512  -1.004  1.00  0.00           O  
ATOM   1394  CB  VAL A  97       3.209   2.772  -1.023  1.00  0.00           C  
ATOM   1397  CG1 VAL A  97       2.392   1.627  -0.429  1.00  0.00           C  
ATOM   1401  CG2 VAL A  97       2.307   3.604  -1.936  1.00  0.00           C  
ATOM   1390  H   VAL A  97       2.342   5.114   0.143  1.00  0.00           H  
ATOM   1392  HA  VAL A  97       4.258   2.929   0.832  1.00  0.00           H  
ATOM   1395  HB  VAL A  97       4.001   2.331  -1.628  1.00  0.00           H  
ATOM   1398 HG11 VAL A  97       1.909   1.065  -1.229  1.00  0.00           H  
ATOM   1399 HG12 VAL A  97       1.640   2.008   0.263  1.00  0.00           H  
ATOM   1400 HG13 VAL A  97       3.077   0.956   0.087  1.00  0.00           H  
ATOM   1402 HG21 VAL A  97       1.418   3.935  -1.400  1.00  0.00           H  
ATOM   1403 HG22 VAL A  97       2.853   4.477  -2.296  1.00  0.00           H  
ATOM   1404 HG23 VAL A  97       1.998   3.011  -2.796  1.00  0.00           H  
ATOM   1405  N   ASP A  98       6.217   3.876  -0.332  1.00  0.00           N  
ATOM   1407  CA  ASP A  98       7.473   4.532  -0.691  1.00  0.00           C  
ATOM   1409  C   ASP A  98       8.189   3.824  -1.854  1.00  0.00           C  
ATOM   1413  O   ASP A  98       8.135   2.593  -1.969  1.00  0.00           O  
ATOM   1410  CB  ASP A  98       8.342   4.604   0.569  1.00  0.00           C  
ATOM   1414  CG  ASP A  98       9.625   5.383   0.315  1.00  0.00           C  
ATOM   1415  OD1 ASP A  98       9.519   6.542  -0.134  1.00  0.00           O  
ATOM   1416  OD2 ASP A  98      10.709   4.787   0.497  1.00  0.00           O1-
ATOM   1406  H   ASP A  98       6.284   2.986   0.140  1.00  0.00           H  
ATOM   1408  HA  ASP A  98       7.268   5.555  -1.010  1.00  0.00           H  
ATOM   1411  HB2 ASP A  98       8.579   3.593   0.899  1.00  0.00           H  
ATOM   1412  HB3 ASP A  98       7.782   5.097   1.364  1.00  0.00           H  
ATOM   1417  N   HIS A  99       8.874   4.597  -2.703  1.00  0.00           N  
ATOM   1419  CA  HIS A  99       9.553   4.137  -3.924  1.00  0.00           C  
ATOM   1421  C   HIS A  99       8.653   3.291  -4.848  1.00  0.00           C  
ATOM   1425  O   HIS A  99       9.027   2.196  -5.282  1.00  0.00           O  
ATOM   1422  CB  HIS A  99      10.878   3.443  -3.571  1.00  0.00           C  
ATOM   1426  CG  HIS A  99      11.959   4.367  -3.079  1.00  0.00           C  
ATOM   1427  CD2 HIS A  99      13.108   4.688  -3.748  1.00  0.00           C  
ATOM   1429  ND1 HIS A  99      12.001   5.038  -1.881  1.00  0.00           N  
ATOM   1431  CE1 HIS A  99      13.116   5.777  -1.850  1.00  0.00           C  
ATOM   1433  NE2 HIS A  99      13.869   5.530  -2.934  1.00  0.00           N  
ATOM   1418  H   HIS A  99       8.903   5.588  -2.512  1.00  0.00           H  
ATOM   1420  HA  HIS A  99       9.806   5.029  -4.496  1.00  0.00           H  
ATOM   1423  HB2 HIS A  99      10.691   2.681  -2.815  1.00  0.00           H  
ATOM   1424  HB3 HIS A  99      11.266   2.945  -4.459  1.00  0.00           H  
ATOM   1430  HD1 HIS A  99      11.290   5.085  -1.166  1.00  0.00           H  
ATOM   1428  HD2 HIS A  99      13.387   4.342  -4.732  1.00  0.00           H  
ATOM   1432  HE1 HIS A  99      13.363   6.482  -1.071  1.00  0.00           H  
ATOM   1434  N   VAL A 100       7.447   3.784  -5.141  1.00  0.00           N  
ATOM   1436  CA  VAL A 100       6.495   3.096  -6.025  1.00  0.00           C  
ATOM   1438  C   VAL A 100       6.988   3.095  -7.476  1.00  0.00           C  
ATOM   1441  O   VAL A 100       7.320   4.122  -8.055  1.00  0.00           O  
ATOM   1439  CB  VAL A 100       5.075   3.686  -5.945  1.00  0.00           C  
ATOM   1442  CG1 VAL A 100       4.074   2.850  -6.760  1.00  0.00           C  
ATOM   1446  CG2 VAL A 100       4.559   3.749  -4.503  1.00  0.00           C  
ATOM   1435  H   VAL A 100       7.201   4.682  -4.749  1.00  0.00           H  
ATOM   1437  HA  VAL A 100       6.432   2.062  -5.686  1.00  0.00           H  
ATOM   1440  HB  VAL A 100       5.078   4.699  -6.346  1.00  0.00           H  
ATOM   1443 HG11 VAL A 100       4.079   1.816  -6.413  1.00  0.00           H  
ATOM   1444 HG12 VAL A 100       3.073   3.265  -6.647  1.00  0.00           H  
ATOM   1445 HG13 VAL A 100       4.328   2.882  -7.820  1.00  0.00           H  
ATOM   1447 HG21 VAL A 100       5.197   4.393  -3.898  1.00  0.00           H  
ATOM   1448 HG22 VAL A 100       3.557   4.177  -4.501  1.00  0.00           H  
ATOM   1449 HG23 VAL A 100       4.529   2.753  -4.062  1.00  0.00           H  
ATOM   1450  N   ARG A 101       6.968   1.931  -8.111  1.00  0.00           N  
ATOM   1452  CA  ARG A 101       7.202   1.741  -9.540  1.00  0.00           C  
ATOM   1454  C   ARG A 101       5.873   1.693 -10.272  1.00  0.00           C  
ATOM   1458  O   ARG A 101       5.136   0.718 -10.164  1.00  0.00           O  
ATOM   1455  CB  ARG A 101       7.977   0.445  -9.732  1.00  0.00           C  
ATOM   1459  CG  ARG A 101       9.413   0.565  -9.232  1.00  0.00           C  
ATOM   1462  CD  ARG A 101      10.188  -0.652  -9.726  1.00  0.00           C  
ATOM   1465  NE  ARG A 101      11.562  -0.646  -9.201  1.00  0.00           N  
ATOM   1473  CZ  ARG A 101      12.525  -1.465  -9.570  1.00  0.00           C  
ATOM   1467  NH1 ARG A 101      12.325  -2.386 -10.472  1.00  0.00           N1+
ATOM   1470  NH2 ARG A 101      13.711  -1.364  -9.039  1.00  0.00           N  
ATOM   1451  H   ARG A 101       6.740   1.117  -7.559  1.00  0.00           H  
ATOM   1453  HA  ARG A 101       7.784   2.566  -9.950  1.00  0.00           H  
ATOM   1456  HB2 ARG A 101       7.988   0.201 -10.794  1.00  0.00           H  
ATOM   1457  HB3 ARG A 101       7.474  -0.362  -9.200  1.00  0.00           H  
ATOM   1460  HG2 ARG A 101       9.871   1.470  -9.632  1.00  0.00           H  
ATOM   1461  HG3 ARG A 101       9.423   0.602  -8.142  1.00  0.00           H  
ATOM   1463  HD2 ARG A 101      10.203  -0.624 -10.816  1.00  0.00           H  
ATOM   1464  HD3 ARG A 101       9.673  -1.556  -9.403  1.00  0.00           H  
ATOM   1466  HE  ARG A 101      11.773   0.069  -8.521  1.00  0.00           H  
ATOM   1468 HH11 ARG A 101      11.437  -2.366 -10.953  1.00  0.00           H  
ATOM   1469 HH12 ARG A 101      13.081  -2.965 -10.806  1.00  0.00           H  
ATOM   1471 HH21 ARG A 101      14.460  -1.972  -9.339  1.00  0.00           H  
ATOM   1472 HH22 ARG A 101      13.887  -0.629  -8.371  1.00  0.00           H  
ATOM   1474  N   CYS A 102       5.521   2.753 -10.982  1.00  0.00           N  
ATOM   1476  CA  CYS A 102       4.160   2.931 -11.492  1.00  0.00           C  
ATOM   1478  C   CYS A 102       3.771   1.993 -12.650  1.00  0.00           C  
ATOM   1482  O   CYS A 102       2.593   1.912 -12.987  1.00  0.00           O  
ATOM   1479  CB  CYS A 102       3.988   4.404 -11.841  1.00  0.00           C  
ATOM   1483  SG  CYS A 102       4.276   5.439 -10.391  1.00  0.00           S  
ATOM   1475  H   CYS A 102       6.160   3.533 -11.016  1.00  0.00           H  
ATOM   1477  HA  CYS A 102       3.467   2.708 -10.681  1.00  0.00           H  
ATOM   1480  HB2 CYS A 102       2.978   4.576 -12.213  1.00  0.00           H  
ATOM   1481  HB3 CYS A 102       4.707   4.674 -12.614  1.00  0.00           H  
ATOM   1484  N   GLU A 103       4.724   1.266 -13.239  1.00  0.00           N  
ATOM   1486  CA  GLU A 103       4.473   0.241 -14.258  1.00  0.00           C  
ATOM   1488  C   GLU A 103       3.985  -1.094 -13.684  1.00  0.00           C  
ATOM   1492  O   GLU A 103       3.283  -1.839 -14.367  1.00  0.00           O  
ATOM   1489  CB  GLU A 103       5.724   0.029 -15.134  1.00  0.00           C  
ATOM   1493  CG  GLU A 103       6.926  -0.752 -14.556  1.00  0.00           C  
ATOM   1496  CD  GLU A 103       7.768  -0.053 -13.474  1.00  0.00           C  
ATOM   1497  OE1 GLU A 103       8.716  -0.718 -12.983  1.00  0.00           O  
ATOM   1498  OE2 GLU A 103       7.439   1.089 -13.084  1.00  0.00           O1-
ATOM   1485  H   GLU A 103       5.685   1.412 -12.965  1.00  0.00           H  
ATOM   1487  HA  GLU A 103       3.680   0.604 -14.912  1.00  0.00           H  
ATOM   1490  HB2 GLU A 103       6.072   1.000 -15.486  1.00  0.00           H  
ATOM   1491  HB3 GLU A 103       5.395  -0.516 -16.018  1.00  0.00           H  
ATOM   1494  HG2 GLU A 103       6.575  -1.713 -14.179  1.00  0.00           H  
ATOM   1495  HG3 GLU A 103       7.588  -0.976 -15.392  1.00  0.00           H  
ATOM   1499  N   ASN A 104       4.365  -1.420 -12.444  1.00  0.00           N  
ATOM   1501  CA  ASN A 104       4.059  -2.712 -11.817  1.00  0.00           C  
ATOM   1503  C   ASN A 104       3.595  -2.596 -10.361  1.00  0.00           C  
ATOM   1507  O   ASN A 104       3.305  -3.609  -9.741  1.00  0.00           O  
ATOM   1504  CB  ASN A 104       5.265  -3.658 -11.976  1.00  0.00           C  
ATOM   1508  CG  ASN A 104       6.542  -3.083 -11.392  1.00  0.00           C  
ATOM   1509  ND2 ASN A 104       7.650  -3.233 -12.077  1.00  0.00           N  
ATOM   1512  OD1 ASN A 104       6.554  -2.448 -10.356  1.00  0.00           O  
ATOM   1500  H   ASN A 104       4.936  -0.759 -11.938  1.00  0.00           H  
ATOM   1502  HA  ASN A 104       3.219  -3.167 -12.343  1.00  0.00           H  
ATOM   1505  HB2 ASN A 104       5.409  -3.852 -13.039  1.00  0.00           H  
ATOM   1506  HB3 ASN A 104       5.057  -4.607 -11.482  1.00  0.00           H  
ATOM   1510 HD21 ASN A 104       7.576  -3.675 -12.984  1.00  0.00           H  
ATOM   1511 HD22 ASN A 104       8.268  -2.437 -12.016  1.00  0.00           H  
ATOM   1513  N   CYS A 105       3.492  -1.385  -9.821  1.00  0.00           N  
ATOM   1515  CA  CYS A 105       3.101  -1.087  -8.450  1.00  0.00           C  
ATOM   1517  C   CYS A 105       4.007  -1.752  -7.403  1.00  0.00           C  
ATOM   1521  O   CYS A 105       3.579  -1.956  -6.269  1.00  0.00           O  
ATOM   1518  CB  CYS A 105       1.607  -1.388  -8.263  1.00  0.00           C  
ATOM   1522  SG  CYS A 105       0.453  -0.259  -9.093  1.00  0.00           S  
ATOM   1514  H   CYS A 105       3.804  -0.595 -10.369  1.00  0.00           H  
ATOM   1516  HA  CYS A 105       3.235  -0.016  -8.304  1.00  0.00           H  
ATOM   1519  HB2 CYS A 105       1.399  -2.408  -8.585  1.00  0.00           H  
ATOM   1520  HB3 CYS A 105       1.377  -1.350  -7.198  1.00  0.00           H  
ATOM   1523  N   ASN A 106       5.238  -2.129  -7.755  1.00  0.00           N  
ATOM   1525  CA  ASN A 106       6.232  -2.543  -6.775  1.00  0.00           C  
ATOM   1527  C   ASN A 106       6.609  -1.323  -5.927  1.00  0.00           C  
ATOM   1531  O   ASN A 106       6.737  -0.227  -6.454  1.00  0.00           O  
ATOM   1528  CB  ASN A 106       7.430  -3.160  -7.514  1.00  0.00           C  
ATOM   1532  CG  ASN A 106       8.482  -3.754  -6.606  1.00  0.00           C  
ATOM   1533  ND2 ASN A 106       9.481  -4.396  -7.158  1.00  0.00           N  
ATOM   1536  OD1 ASN A 106       8.431  -3.680  -5.394  1.00  0.00           O  
ATOM   1524  H   ASN A 106       5.545  -1.968  -8.705  1.00  0.00           H  
ATOM   1526  HA  ASN A 106       5.792  -3.297  -6.121  1.00  0.00           H  
ATOM   1529  HB2 ASN A 106       7.906  -2.392  -8.123  1.00  0.00           H  
ATOM   1530  HB3 ASN A 106       7.067  -3.951  -8.170  1.00  0.00           H  
ATOM   1534 HD21 ASN A 106       9.502  -4.522  -8.160  1.00  0.00           H  
ATOM   1535 HD22 ASN A 106      10.141  -4.816  -6.519  1.00  0.00           H  
ATOM   1537  N   PHE A 107       6.781  -1.497  -4.628  1.00  0.00           N  
ATOM   1539  CA  PHE A 107       7.175  -0.443  -3.704  1.00  0.00           C  
ATOM   1541  C   PHE A 107       8.112  -1.031  -2.655  1.00  0.00           C  
ATOM   1545  O   PHE A 107       8.155  -2.247  -2.448  1.00  0.00           O  
ATOM   1542  CB  PHE A 107       5.923   0.197  -3.089  1.00  0.00           C  
ATOM   1546  CG  PHE A 107       5.000  -0.785  -2.400  1.00  0.00           C  
ATOM   1547  CD1 PHE A 107       3.881  -1.292  -3.084  1.00  0.00           C  
ATOM   1549  CD2 PHE A 107       5.280  -1.220  -1.093  1.00  0.00           C  
ATOM   1551  CE1 PHE A 107       3.064  -2.261  -2.482  1.00  0.00           C  
ATOM   1553  CE2 PHE A 107       4.459  -2.184  -0.487  1.00  0.00           C  
ATOM   1555  CZ  PHE A 107       3.359  -2.705  -1.183  1.00  0.00           C  
ATOM   1538  H   PHE A 107       6.767  -2.435  -4.253  1.00  0.00           H  
ATOM   1540  HA  PHE A 107       7.726   0.332  -4.237  1.00  0.00           H  
ATOM   1543  HB2 PHE A 107       6.214   0.967  -2.375  1.00  0.00           H  
ATOM   1544  HB3 PHE A 107       5.371   0.689  -3.891  1.00  0.00           H  
ATOM   1548  HD1 PHE A 107       3.651  -0.934  -4.076  1.00  0.00           H  
ATOM   1550  HD2 PHE A 107       6.130  -0.822  -0.560  1.00  0.00           H  
ATOM   1552  HE1 PHE A 107       2.215  -2.658  -3.017  1.00  0.00           H  
ATOM   1554  HE2 PHE A 107       4.677  -2.530   0.513  1.00  0.00           H  
ATOM   1556  HZ  PHE A 107       2.734  -3.447  -0.709  1.00  0.00           H  
ATOM   1557  N   ARG A 108       8.874  -0.168  -1.988  1.00  0.00           N  
ATOM   1559  CA  ARG A 108       9.872  -0.584  -1.003  1.00  0.00           C  
ATOM   1561  C   ARG A 108       9.238  -0.922   0.344  1.00  0.00           C  
ATOM   1565  O   ARG A 108       9.507  -1.981   0.908  1.00  0.00           O  
ATOM   1562  CB  ARG A 108      10.908   0.536  -0.899  1.00  0.00           C  
ATOM   1566  CG  ARG A 108      12.072   0.173   0.022  1.00  0.00           C  
ATOM   1569  CD  ARG A 108      12.950   1.409   0.199  1.00  0.00           C  
ATOM   1572  NE  ARG A 108      14.054   1.134   1.133  1.00  0.00           N  
ATOM   1580  CZ  ARG A 108      15.098   1.916   1.318  1.00  0.00           C  
ATOM   1574  NH1 ARG A 108      15.254   3.023   0.646  1.00  0.00           N1+
ATOM   1577  NH2 ARG A 108      16.010   1.593   2.193  1.00  0.00           N  
ATOM   1558  H   ARG A 108       8.746   0.817  -2.167  1.00  0.00           H  
ATOM   1560  HA  ARG A 108      10.361  -1.494  -1.350  1.00  0.00           H  
ATOM   1563  HB2 ARG A 108      11.312   0.732  -1.892  1.00  0.00           H  
ATOM   1564  HB3 ARG A 108      10.423   1.443  -0.538  1.00  0.00           H  
ATOM   1567  HG2 ARG A 108      11.707  -0.150   0.998  1.00  0.00           H  
ATOM   1568  HG3 ARG A 108      12.652  -0.635  -0.425  1.00  0.00           H  
ATOM   1570  HD2 ARG A 108      13.340   1.704  -0.774  1.00  0.00           H  
ATOM   1571  HD3 ARG A 108      12.341   2.224   0.589  1.00  0.00           H  
ATOM   1573  HE  ARG A 108      13.938   0.339   1.744  1.00  0.00           H  
ATOM   1575 HH11 ARG A 108      14.500   3.325   0.045  1.00  0.00           H  
ATOM   1576 HH12 ARG A 108      16.020   3.658   0.816  1.00  0.00           H  
ATOM   1578 HH21 ARG A 108      15.886   0.772   2.767  1.00  0.00           H  
ATOM   1579 HH22 ARG A 108      16.786   2.222   2.349  1.00  0.00           H  
ATOM   1581  N   ASN A 109       8.405  -0.026   0.862  1.00  0.00           N  
ATOM   1583  CA  ASN A 109       7.784  -0.157   2.177  1.00  0.00           C  
ATOM   1585  C   ASN A 109       6.482   0.640   2.270  1.00  0.00           C  
ATOM   1589  O   ASN A 109       6.191   1.490   1.429  1.00  0.00           O  
ATOM   1586  CB  ASN A 109       8.780   0.229   3.296  1.00  0.00           C  
ATOM   1590  CG  ASN A 109       9.516   1.541   3.078  1.00  0.00           C  
ATOM   1591  ND2 ASN A 109       9.320   2.554   3.879  1.00  0.00           N  
ATOM   1594  OD1 ASN A 109      10.358   1.652   2.209  1.00  0.00           O  
ATOM   1582  H   ASN A 109       8.251   0.831   0.351  1.00  0.00           H  
ATOM   1584  HA  ASN A 109       7.514  -1.203   2.320  1.00  0.00           H  
ATOM   1587  HB2 ASN A 109       9.539  -0.549   3.366  1.00  0.00           H  
ATOM   1588  HB3 ASN A 109       8.267   0.264   4.258  1.00  0.00           H  
ATOM   1592 HD21 ASN A 109       9.929   3.344   3.713  1.00  0.00           H  
ATOM   1593 HD22 ASN A 109       8.742   2.506   4.706  1.00  0.00           H  
ATOM   1595  N   VAL A 110       5.712   0.333   3.314  1.00  0.00           N  
ATOM   1597  CA  VAL A 110       4.541   1.095   3.751  1.00  0.00           C  
ATOM   1599  C   VAL A 110       4.868   1.718   5.102  1.00  0.00           C  
ATOM   1602  O   VAL A 110       5.316   1.010   6.003  1.00  0.00           O  
ATOM   1600  CB  VAL A 110       3.310   0.185   3.885  1.00  0.00           C  
ATOM   1603  CG1 VAL A 110       2.066   0.944   4.356  1.00  0.00           C  
ATOM   1607  CG2 VAL A 110       2.928  -0.479   2.567  1.00  0.00           C  
ATOM   1596  H   VAL A 110       6.040  -0.377   3.953  1.00  0.00           H  
ATOM   1598  HA  VAL A 110       4.316   1.883   3.031  1.00  0.00           H  
ATOM   1601  HB  VAL A 110       3.535  -0.600   4.608  1.00  0.00           H  
ATOM   1604 HG11 VAL A 110       2.257   1.410   5.322  1.00  0.00           H  
ATOM   1605 HG12 VAL A 110       1.223   0.260   4.455  1.00  0.00           H  
ATOM   1606 HG13 VAL A 110       1.815   1.734   3.646  1.00  0.00           H  
ATOM   1608 HG21 VAL A 110       3.806  -0.760   1.986  1.00  0.00           H  
ATOM   1609 HG22 VAL A 110       2.304   0.191   1.974  1.00  0.00           H  
ATOM   1610 HG23 VAL A 110       2.371  -1.385   2.808  1.00  0.00           H  
ATOM   1611  N   ASN A 111       4.616   3.013   5.261  1.00  0.00           N  
ATOM   1613  CA  ASN A 111       4.873   3.747   6.499  1.00  0.00           C  
ATOM   1615  C   ASN A 111       3.584   4.364   7.035  1.00  0.00           C  
ATOM   1619  O   ASN A 111       2.758   4.857   6.262  1.00  0.00           O  
ATOM   1616  CB  ASN A 111       5.908   4.844   6.250  1.00  0.00           C  
ATOM   1620  CG  ASN A 111       7.150   4.338   5.563  1.00  0.00           C  
ATOM   1621  ND2 ASN A 111       7.259   4.571   4.275  1.00  0.00           N  
ATOM   1624  OD1 ASN A 111       8.000   3.686   6.147  1.00  0.00           O  
ATOM   1612  H   ASN A 111       4.229   3.527   4.482  1.00  0.00           H  
ATOM   1614  HA  ASN A 111       5.270   3.074   7.260  1.00  0.00           H  
ATOM   1617  HB2 ASN A 111       6.193   5.307   7.195  1.00  0.00           H  
ATOM   1618  HB3 ASN A 111       5.434   5.590   5.612  1.00  0.00           H  
ATOM   1622 HD21 ASN A 111       8.068   4.215   3.787  1.00  0.00           H  
ATOM   1623 HD22 ASN A 111       6.578   5.149   3.805  1.00  0.00           H  
ATOM   1625  N   CYS A 112       3.429   4.370   8.357  1.00  0.00           N  
ATOM   1627  CA  CYS A 112       2.223   4.855   9.022  1.00  0.00           C  
ATOM   1629  C   CYS A 112       2.472   6.199   9.696  1.00  0.00           C  
ATOM   1633  O   CYS A 112       3.304   6.306  10.594  1.00  0.00           O  
ATOM   1630  CB  CYS A 112       1.743   3.814  10.038  1.00  0.00           C  
ATOM   1634  SG  CYS A 112       0.662   2.568   9.315  1.00  0.00           S  
ATOM   1626  H   CYS A 112       4.146   3.950   8.932  1.00  0.00           H  
ATOM   1628  HA  CYS A 112       1.424   4.992   8.294  1.00  0.00           H  
ATOM   1631  HB2 CYS A 112       1.181   4.319  10.823  1.00  0.00           H  
ATOM   1632  HB3 CYS A 112       2.605   3.333  10.499  1.00  0.00           H  
ATOM   1635  N   LEU A 113       1.685   7.211   9.323  1.00  0.00           N  
ATOM   1637  CA  LEU A 113       1.620   8.456  10.092  1.00  0.00           C  
ATOM   1639  C   LEU A 113       0.651   8.336  11.274  1.00  0.00           C  
ATOM   1643  O   LEU A 113       0.816   9.017  12.280  1.00  0.00           O  
ATOM   1640  CB  LEU A 113       1.219   9.624   9.181  1.00  0.00           C  
ATOM   1644  CG  LEU A 113       2.159   9.915   7.998  1.00  0.00           C  
ATOM   1646  CD1 LEU A 113       1.722  11.237   7.368  1.00  0.00           C  
ATOM   1650  CD2 LEU A 113       3.628  10.032   8.407  1.00  0.00           C  
ATOM   1636  H   LEU A 113       0.992   7.054   8.606  1.00  0.00           H  
ATOM   1638  HA  LEU A 113       2.598   8.674  10.522  1.00  0.00           H  
ATOM   1641  HB2 LEU A 113       0.220   9.431   8.790  1.00  0.00           H  
ATOM   1642  HB3 LEU A 113       1.163  10.515   9.805  1.00  0.00           H  
ATOM   1645  HG  LEU A 113       2.066   9.123   7.254  1.00  0.00           H  
ATOM   1647 HD11 LEU A 113       1.713  12.029   8.117  1.00  0.00           H  
ATOM   1648 HD12 LEU A 113       0.724  11.135   6.943  1.00  0.00           H  
ATOM   1649 HD13 LEU A 113       2.411  11.536   6.578  1.00  0.00           H  
ATOM   1651 HD21 LEU A 113       4.229  10.329   7.547  1.00  0.00           H  
ATOM   1652 HD22 LEU A 113       3.739  10.777   9.195  1.00  0.00           H  
ATOM   1653 HD23 LEU A 113       3.995   9.070   8.764  1.00  0.00           H  
ATOM   1654  N   SER A 114      -0.359   7.469  11.165  1.00  0.00           N  
ATOM   1656  CA  SER A 114      -1.299   7.189  12.252  1.00  0.00           C  
ATOM   1658  C   SER A 114      -0.918   5.913  12.994  1.00  0.00           C  
ATOM   1662  O   SER A 114      -0.934   4.829  12.412  1.00  0.00           O  
ATOM   1659  CB  SER A 114      -2.725   7.090  11.713  1.00  0.00           C  
ATOM   1663  OG  SER A 114      -3.060   8.289  11.040  1.00  0.00           O  
ATOM   1655  H   SER A 114      -0.474   6.984  10.287  1.00  0.00           H  
ATOM   1657  HA  SER A 114      -1.279   8.010  12.968  1.00  0.00           H  
ATOM   1660  HB2 SER A 114      -2.801   6.252  11.021  1.00  0.00           H  
ATOM   1661  HB3 SER A 114      -3.416   6.931  12.540  1.00  0.00           H  
ATOM   1664  HG  SER A 114      -2.845   9.030  11.611  1.00  0.00           H  
ATOM   1665  N   ASP A 115      -0.651   6.027  14.297  1.00  0.00           N  
ATOM   1667  CA  ASP A 115      -0.226   4.900  15.139  1.00  0.00           C  
ATOM   1669  C   ASP A 115      -1.217   3.732  15.147  1.00  0.00           C  
ATOM   1673  O   ASP A 115      -0.804   2.578  15.191  1.00  0.00           O  
ATOM   1670  CB  ASP A 115      -0.005   5.380  16.582  1.00  0.00           C  
ATOM   1674  CG  ASP A 115       1.257   6.225  16.756  1.00  0.00           C  
ATOM   1675  OD1 ASP A 115       2.237   5.978  16.015  1.00  0.00           O  
ATOM   1676  OD2 ASP A 115       1.256   7.088  17.652  1.00  0.00           O1-
ATOM   1666  H   ASP A 115      -0.560   6.953  14.689  1.00  0.00           H  
ATOM   1668  HA  ASP A 115       0.716   4.512  14.752  1.00  0.00           H  
ATOM   1671  HB2 ASP A 115      -0.878   5.943  16.912  1.00  0.00           H  
ATOM   1672  HB3 ASP A 115       0.096   4.508  17.228  1.00  0.00           H  
ATOM   1677  N   VAL A 116      -2.518   4.006  15.032  1.00  0.00           N  
ATOM   1679  CA  VAL A 116      -3.578   2.982  14.987  1.00  0.00           C  
ATOM   1681  C   VAL A 116      -3.405   2.013  13.810  1.00  0.00           C  
ATOM   1684  O   VAL A 116      -3.773   0.843  13.902  1.00  0.00           O  
ATOM   1682  CB  VAL A 116      -4.955   3.670  14.910  1.00  0.00           C  
ATOM   1685  CG1 VAL A 116      -6.115   2.679  14.851  1.00  0.00           C  
ATOM   1689  CG2 VAL A 116      -5.180   4.579  16.127  1.00  0.00           C  
ATOM   1678  H   VAL A 116      -2.789   4.980  15.029  1.00  0.00           H  
ATOM   1680  HA  VAL A 116      -3.537   2.389  15.901  1.00  0.00           H  
ATOM   1683  HB  VAL A 116      -4.984   4.286  14.010  1.00  0.00           H  
ATOM   1686 HG11 VAL A 116      -6.156   2.078  15.760  1.00  0.00           H  
ATOM   1687 HG12 VAL A 116      -7.053   3.228  14.770  1.00  0.00           H  
ATOM   1688 HG13 VAL A 116      -6.048   2.022  13.984  1.00  0.00           H  
ATOM   1690 HG21 VAL A 116      -5.071   4.003  17.046  1.00  0.00           H  
ATOM   1691 HG22 VAL A 116      -6.189   4.992  16.097  1.00  0.00           H  
ATOM   1692 HG23 VAL A 116      -4.472   5.407  16.135  1.00  0.00           H  
ATOM   1693  N   LEU A 117      -2.815   2.473  12.703  1.00  0.00           N  
ATOM   1695  CA  LEU A 117      -2.540   1.630  11.540  1.00  0.00           C  
ATOM   1697  C   LEU A 117      -1.270   0.780  11.718  1.00  0.00           C  
ATOM   1701  O   LEU A 117      -1.108  -0.216  11.006  1.00  0.00           O  
ATOM   1698  CB  LEU A 117      -2.452   2.514  10.287  1.00  0.00           C  
ATOM   1702  CG  LEU A 117      -3.754   3.189   9.837  1.00  0.00           C  
ATOM   1704  CD1 LEU A 117      -3.437   4.125   8.669  1.00  0.00           C  
ATOM   1708  CD2 LEU A 117      -4.798   2.175   9.363  1.00  0.00           C  
ATOM   1694  H   LEU A 117      -2.436   3.408  12.714  1.00  0.00           H  
ATOM   1696  HA  LEU A 117      -3.360   0.924  11.411  1.00  0.00           H  
ATOM   1699  HB2 LEU A 117      -2.095   1.901   9.460  1.00  0.00           H  
ATOM   1700  HB3 LEU A 117      -1.718   3.298  10.476  1.00  0.00           H  
ATOM   1703  HG  LEU A 117      -4.170   3.779  10.653  1.00  0.00           H  
ATOM   1705 HD11 LEU A 117      -4.355   4.591   8.310  1.00  0.00           H  
ATOM   1706 HD12 LEU A 117      -2.742   4.901   8.991  1.00  0.00           H  
ATOM   1707 HD13 LEU A 117      -2.987   3.566   7.849  1.00  0.00           H  
ATOM   1709 HD21 LEU A 117      -4.410   1.592   8.528  1.00  0.00           H  
ATOM   1710 HD22 LEU A 117      -5.698   2.696   9.040  1.00  0.00           H  
ATOM   1711 HD23 LEU A 117      -5.074   1.507  10.179  1.00  0.00           H  
ATOM   1712  N   LYS A 118      -0.389   1.110  12.673  1.00  0.00           N  
ATOM   1714  CA  LYS A 118       0.803   0.301  12.963  1.00  0.00           C  
ATOM   1716  C   LYS A 118       0.366  -1.083  13.425  1.00  0.00           C  
ATOM   1720  O   LYS A 118      -0.530  -1.225  14.250  1.00  0.00           O  
ATOM   1717  CB  LYS A 118       1.713   0.967  14.007  1.00  0.00           C  
ATOM   1721  CG  LYS A 118       2.306   2.283  13.489  1.00  0.00           C  
ATOM   1724  CD  LYS A 118       3.179   2.957  14.549  1.00  0.00           C  
ATOM   1727  CE  LYS A 118       3.871   4.165  13.911  1.00  0.00           C  
ATOM   1730  NZ  LYS A 118       4.488   5.041  14.929  1.00  0.00           N1+
ATOM   1713  H   LYS A 118      -0.622   1.858  13.311  1.00  0.00           H  
ATOM   1715  HA  LYS A 118       1.375   0.188  12.042  1.00  0.00           H  
ATOM   1718  HB2 LYS A 118       2.538   0.288  14.227  1.00  0.00           H  
ATOM   1719  HB3 LYS A 118       1.165   1.132  14.935  1.00  0.00           H  
ATOM   1722  HG2 LYS A 118       1.505   2.965  13.201  1.00  0.00           H  
ATOM   1723  HG3 LYS A 118       2.911   2.067  12.609  1.00  0.00           H  
ATOM   1725  HD2 LYS A 118       2.555   3.274  15.385  1.00  0.00           H  
ATOM   1726  HD3 LYS A 118       3.937   2.257  14.903  1.00  0.00           H  
ATOM   1728  HE2 LYS A 118       4.618   3.804  13.204  1.00  0.00           H  
ATOM   1729  HE3 LYS A 118       3.133   4.736  13.348  1.00  0.00           H  
ATOM   1731  HZ1 LYS A 118       3.750   5.434  15.497  1.00  0.00           H  
ATOM   1732  HZ2 LYS A 118       5.135   4.530  15.513  1.00  0.00           H  
ATOM   1733  HZ3 LYS A 118       4.949   5.818  14.476  1.00  0.00           H  
ATOM   1734  N   ASN A 119       0.977  -2.121  12.859  1.00  0.00           N  
ATOM   1736  CA  ASN A 119       0.591  -3.534  13.022  1.00  0.00           C  
ATOM   1738  C   ASN A 119      -0.795  -3.934  12.480  1.00  0.00           C  
ATOM   1742  O   ASN A 119      -1.063  -5.132  12.374  1.00  0.00           O  
ATOM   1739  CB  ASN A 119       0.752  -3.973  14.489  1.00  0.00           C  
ATOM   1743  CG  ASN A 119       2.129  -3.666  15.027  1.00  0.00           C  
ATOM   1744  ND2 ASN A 119       2.229  -2.911  16.094  1.00  0.00           N  
ATOM   1747  OD1 ASN A 119       3.126  -4.105  14.481  1.00  0.00           O  
ATOM   1735  H   ASN A 119       1.729  -1.909  12.220  1.00  0.00           H  
ATOM   1737  HA  ASN A 119       1.305  -4.114  12.438  1.00  0.00           H  
ATOM   1740  HB2 ASN A 119      -0.006  -3.499  15.111  1.00  0.00           H  
ATOM   1741  HB3 ASN A 119       0.602  -5.050  14.561  1.00  0.00           H  
ATOM   1745 HD21 ASN A 119       3.165  -2.681  16.398  1.00  0.00           H  
ATOM   1746 HD22 ASN A 119       1.406  -2.470  16.479  1.00  0.00           H  
ATOM   1748  N   ASN A 120      -1.646  -2.978  12.103  1.00  0.00           N  
ATOM   1750  CA  ASN A 120      -2.991  -3.233  11.596  1.00  0.00           C  
ATOM   1752  C   ASN A 120      -3.104  -3.076  10.084  1.00  0.00           C  
ATOM   1756  O   ASN A 120      -4.048  -3.620   9.525  1.00  0.00           O  
ATOM   1753  CB  ASN A 120      -3.982  -2.321  12.330  1.00  0.00           C  
ATOM   1757  CG  ASN A 120      -4.221  -2.762  13.760  1.00  0.00           C  
ATOM   1758  ND2 ASN A 120      -4.446  -1.829  14.649  1.00  0.00           N  
ATOM   1761  OD1 ASN A 120      -4.241  -3.943  14.083  1.00  0.00           O  
ATOM   1749  H   ASN A 120      -1.381  -2.014  12.256  1.00  0.00           H  
ATOM   1751  HA  ASN A 120      -3.269  -4.265  11.806  1.00  0.00           H  
ATOM   1754  HB2 ASN A 120      -4.949  -2.336  11.827  1.00  0.00           H  
ATOM   1755  HB3 ASN A 120      -3.615  -1.294  12.318  1.00  0.00           H  
ATOM   1759 HD21 ASN A 120      -4.619  -2.104  15.606  1.00  0.00           H  
ATOM   1760 HD22 ASN A 120      -4.361  -0.856  14.390  1.00  0.00           H  
ATOM   1762  N   LEU A 121      -2.172  -2.380   9.427  1.00  0.00           N  
ATOM   1764  CA  LEU A 121      -2.150  -2.173   7.981  1.00  0.00           C  
ATOM   1766  C   LEU A 121      -1.048  -3.002   7.312  1.00  0.00           C  
ATOM   1770  O   LEU A 121       0.115  -3.001   7.721  1.00  0.00           O  
ATOM   1767  CB  LEU A 121      -2.020  -0.667   7.694  1.00  0.00           C  
ATOM   1771  CG  LEU A 121      -1.911  -0.292   6.202  1.00  0.00           C  
ATOM   1773  CD1 LEU A 121      -3.204  -0.562   5.437  1.00  0.00           C  
ATOM   1777  CD2 LEU A 121      -1.610   1.192   6.051  1.00  0.00           C  
ATOM   1763  H   LEU A 121      -1.484  -1.884   9.975  1.00  0.00           H  
ATOM   1765  HA  LEU A 121      -3.105  -2.501   7.570  1.00  0.00           H  
ATOM   1768  HB2 LEU A 121      -1.135  -0.296   8.210  1.00  0.00           H  
ATOM   1769  HB3 LEU A 121      -2.882  -0.157   8.123  1.00  0.00           H  
ATOM   1772  HG  LEU A 121      -1.096  -0.848   5.737  1.00  0.00           H  
ATOM   1774 HD11 LEU A 121      -3.437  -1.626   5.445  1.00  0.00           H  
ATOM   1775 HD12 LEU A 121      -4.016   0.020   5.874  1.00  0.00           H  
ATOM   1776 HD13 LEU A 121      -3.086  -0.243   4.401  1.00  0.00           H  
ATOM   1778 HD21 LEU A 121      -1.479   1.443   4.998  1.00  0.00           H  
ATOM   1779 HD22 LEU A 121      -2.432   1.786   6.452  1.00  0.00           H  
ATOM   1780 HD23 LEU A 121      -0.693   1.444   6.583  1.00  0.00           H  
ATOM   1781  N   ILE A 122      -1.420  -3.665   6.225  1.00  0.00           N  
ATOM   1783  CA  ILE A 122      -0.510  -4.307   5.280  1.00  0.00           C  
ATOM   1785  C   ILE A 122      -0.865  -3.783   3.894  1.00  0.00           C  
ATOM   1788  O   ILE A 122      -2.048  -3.740   3.551  1.00  0.00           O  
ATOM   1786  CB  ILE A 122      -0.625  -5.847   5.360  1.00  0.00           C  
ATOM   1789  CG1 ILE A 122      -0.449  -6.327   6.822  1.00  0.00           C  
ATOM   1792  CG2 ILE A 122       0.390  -6.515   4.413  1.00  0.00           C  
ATOM   1796  CD1 ILE A 122      -0.387  -7.846   7.023  1.00  0.00           C  
ATOM   1782  H   ILE A 122      -2.399  -3.649   5.977  1.00  0.00           H  
ATOM   1784  HA  ILE A 122       0.517  -4.016   5.502  1.00  0.00           H  
ATOM   1787  HB  ILE A 122      -1.625  -6.134   5.034  1.00  0.00           H  
ATOM   1790 HG12 ILE A 122       0.446  -5.870   7.245  1.00  0.00           H  
ATOM   1791 HG13 ILE A 122      -1.298  -5.972   7.406  1.00  0.00           H  
ATOM   1793 HG21 ILE A 122       0.257  -6.160   3.391  1.00  0.00           H  
ATOM   1794 HG22 ILE A 122       1.407  -6.286   4.734  1.00  0.00           H  
ATOM   1795 HG23 ILE A 122       0.241  -7.595   4.409  1.00  0.00           H  
ATOM   1797 HD11 ILE A 122      -1.249  -8.318   6.552  1.00  0.00           H  
ATOM   1798 HD12 ILE A 122      -0.400  -8.066   8.091  1.00  0.00           H  
ATOM   1799 HD13 ILE A 122       0.533  -8.250   6.600  1.00  0.00           H  
ATOM   1800  N   ALA A 123       0.139  -3.431   3.093  1.00  0.00           N  
ATOM   1802  CA  ALA A 123      -0.056  -3.256   1.659  1.00  0.00           C  
ATOM   1804  C   ALA A 123       0.743  -4.294   0.879  1.00  0.00           C  
ATOM   1809  O   ALA A 123       1.790  -4.771   1.330  1.00  0.00           O  
ATOM   1805  CB  ALA A 123       0.234  -1.824   1.201  1.00  0.00           C  
ATOM   1801  H   ALA A 123       1.087  -3.510   3.428  1.00  0.00           H  
ATOM   1803  HA  ALA A 123      -1.108  -3.442   1.440  1.00  0.00           H  
ATOM   1806  HB1 ALA A 123      -0.018  -1.110   1.985  1.00  0.00           H  
ATOM   1807  HB2 ALA A 123       1.281  -1.728   0.911  1.00  0.00           H  
ATOM   1808  HB3 ALA A 123      -0.368  -1.605   0.321  1.00  0.00           H  
ATOM   1810  N   TYR A 124       0.241  -4.653  -0.291  1.00  0.00           N  
ATOM   1812  CA  TYR A 124       0.914  -5.554  -1.209  1.00  0.00           C  
ATOM   1814  C   TYR A 124       0.577  -5.207  -2.652  1.00  0.00           C  
ATOM   1818  O   TYR A 124      -0.473  -4.649  -2.956  1.00  0.00           O  
ATOM   1815  CB  TYR A 124       0.612  -7.016  -0.865  1.00  0.00           C  
ATOM   1819  CG  TYR A 124      -0.857  -7.357  -0.756  1.00  0.00           C  
ATOM   1820  CD1 TYR A 124      -1.551  -7.125   0.451  1.00  0.00           C  
ATOM   1822  CD2 TYR A 124      -1.530  -7.889  -1.869  1.00  0.00           C  
ATOM   1824  CE1 TYR A 124      -2.923  -7.422   0.544  1.00  0.00           C  
ATOM   1826  CE2 TYR A 124      -2.894  -8.207  -1.775  1.00  0.00           C  
ATOM   1830  CZ  TYR A 124      -3.590  -7.971  -0.574  1.00  0.00           C  
ATOM   1828  OH  TYR A 124      -4.905  -8.285  -0.515  1.00  0.00           O  
ATOM   1811  H   TYR A 124      -0.632  -4.249  -0.594  1.00  0.00           H  
ATOM   1813  HA  TYR A 124       1.988  -5.407  -1.091  1.00  0.00           H  
ATOM   1816  HB2 TYR A 124       1.079  -7.659  -1.611  1.00  0.00           H  
ATOM   1817  HB3 TYR A 124       1.085  -7.246   0.090  1.00  0.00           H  
ATOM   1821  HD1 TYR A 124      -1.034  -6.684   1.290  1.00  0.00           H  
ATOM   1823  HD2 TYR A 124      -1.008  -8.029  -2.804  1.00  0.00           H  
ATOM   1825  HE1 TYR A 124      -3.464  -7.219   1.456  1.00  0.00           H  
ATOM   1827  HE2 TYR A 124      -3.426  -8.569  -2.642  1.00  0.00           H  
ATOM   1829  HH  TYR A 124      -5.364  -7.918   0.244  1.00  0.00           H  
ATOM   1831  N   SER A 125       1.504  -5.512  -3.547  1.00  0.00           N  
ATOM   1833  CA  SER A 125       1.332  -5.278  -4.971  1.00  0.00           C  
ATOM   1835  C   SER A 125       0.696  -6.495  -5.631  1.00  0.00           C  
ATOM   1839  O   SER A 125       1.163  -7.623  -5.455  1.00  0.00           O  
ATOM   1836  CB  SER A 125       2.681  -4.959  -5.586  1.00  0.00           C  
ATOM   1840  OG  SER A 125       2.449  -4.396  -6.845  1.00  0.00           O  
ATOM   1832  H   SER A 125       2.329  -6.001  -3.233  1.00  0.00           H  
ATOM   1834  HA  SER A 125       0.682  -4.417  -5.124  1.00  0.00           H  
ATOM   1837  HB2 SER A 125       3.206  -4.236  -4.963  1.00  0.00           H  
ATOM   1838  HB3 SER A 125       3.281  -5.865  -5.673  1.00  0.00           H  
ATOM   1841  HG  SER A 125       2.759  -3.490  -6.796  1.00  0.00           H  
ATOM   1842  N   ASN A 126      -0.380  -6.296  -6.386  1.00  0.00           N  
ATOM   1844  CA  ASN A 126      -1.080  -7.411  -7.009  1.00  0.00           C  
ATOM   1846  C   ASN A 126      -0.300  -7.951  -8.218  1.00  0.00           C  
ATOM   1850  O   ASN A 126      -0.022  -7.216  -9.164  1.00  0.00           O  
ATOM   1847  CB  ASN A 126      -2.499  -6.975  -7.368  1.00  0.00           C  
ATOM   1851  CG  ASN A 126      -3.415  -8.170  -7.492  1.00  0.00           C  
ATOM   1852  ND2 ASN A 126      -4.544  -8.090  -6.851  1.00  0.00           N  
ATOM   1855  OD1 ASN A 126      -3.120  -9.172  -8.129  1.00  0.00           O  
ATOM   1843  H   ASN A 126      -0.709  -5.354  -6.537  1.00  0.00           H  
ATOM   1845  HA  ASN A 126      -1.159  -8.207  -6.268  1.00  0.00           H  
ATOM   1848  HB2 ASN A 126      -2.502  -6.421  -8.307  1.00  0.00           H  
ATOM   1849  HB3 ASN A 126      -2.879  -6.318  -6.586  1.00  0.00           H  
ATOM   1853 HD21 ASN A 126      -4.632  -7.396  -6.124  1.00  0.00           H  
ATOM   1854 HD22 ASN A 126      -5.153  -8.896  -6.891  1.00  0.00           H  
ATOM   1856  N   GLY A 127       0.040  -9.242  -8.194  1.00  0.00           N  
ATOM   1858  CA  GLY A 127       0.845  -9.891  -9.236  1.00  0.00           C  
ATOM   1861  C   GLY A 127       2.362  -9.763  -9.048  1.00  0.00           C  
ATOM   1862  O   GLY A 127       3.116 -10.162  -9.932  1.00  0.00           O  
ATOM   1857  H   GLY A 127      -0.250  -9.790  -7.397  1.00  0.00           H  
ATOM   1859  HA2 GLY A 127       0.599 -10.953  -9.256  1.00  0.00           H  
ATOM   1860  HA3 GLY A 127       0.591  -9.466 -10.208  1.00  0.00           H  
ATOM   1863  N   VAL A 128       2.822  -9.242  -7.905  1.00  0.00           N  
ATOM   1865  CA  VAL A 128       4.246  -9.044  -7.585  1.00  0.00           C  
ATOM   1867  C   VAL A 128       4.531  -9.440  -6.131  1.00  0.00           C  
ATOM   1870  O   VAL A 128       3.629  -9.490  -5.303  1.00  0.00           O  
ATOM   1868  CB  VAL A 128       4.723  -7.596  -7.866  1.00  0.00           C  
ATOM   1871  CG1 VAL A 128       5.978  -7.615  -8.749  1.00  0.00           C  
ATOM   1875  CG2 VAL A 128       3.709  -6.697  -8.576  1.00  0.00           C  
ATOM   1864  H   VAL A 128       2.157  -8.935  -7.210  1.00  0.00           H  
ATOM   1866  HA  VAL A 128       4.825  -9.723  -8.213  1.00  0.00           H  
ATOM   1869  HB  VAL A 128       4.980  -7.118  -6.921  1.00  0.00           H  
ATOM   1872 HG11 VAL A 128       6.769  -8.182  -8.260  1.00  0.00           H  
ATOM   1873 HG12 VAL A 128       5.746  -8.071  -9.712  1.00  0.00           H  
ATOM   1874 HG13 VAL A 128       6.327  -6.596  -8.911  1.00  0.00           H  
ATOM   1876 HG21 VAL A 128       2.773  -6.656  -8.018  1.00  0.00           H  
ATOM   1877 HG22 VAL A 128       4.111  -5.685  -8.638  1.00  0.00           H  
ATOM   1878 HG23 VAL A 128       3.502  -7.062  -9.582  1.00  0.00           H  
ATOM   1879  N   ALA A 129       5.791  -9.733  -5.799  1.00  0.00           N  
ATOM   1881  CA  ALA A 129       6.183 -10.241  -4.475  1.00  0.00           C  
ATOM   1883  C   ALA A 129       6.231  -9.174  -3.358  1.00  0.00           C  
ATOM   1888  O   ALA A 129       6.605  -9.479  -2.226  1.00  0.00           O  
ATOM   1884  CB  ALA A 129       7.527 -10.968  -4.624  1.00  0.00           C  
ATOM   1880  H   ALA A 129       6.505  -9.673  -6.510  1.00  0.00           H  
ATOM   1882  HA  ALA A 129       5.440 -10.975  -4.161  1.00  0.00           H  
ATOM   1885  HB1 ALA A 129       7.803 -11.424  -3.673  1.00  0.00           H  
ATOM   1886  HB2 ALA A 129       7.444 -11.752  -5.377  1.00  0.00           H  
ATOM   1887  HB3 ALA A 129       8.303 -10.260  -4.915  1.00  0.00           H  
ATOM   1889  N   SER A 130       5.899  -7.920  -3.662  1.00  0.00           N  
ATOM   1891  CA  SER A 130       6.057  -6.809  -2.722  1.00  0.00           C  
ATOM   1893  C   SER A 130       4.907  -6.799  -1.732  1.00  0.00           C  
ATOM   1897  O   SER A 130       3.776  -6.485  -2.089  1.00  0.00           O  
ATOM   1894  CB  SER A 130       6.176  -5.475  -3.458  1.00  0.00           C  
ATOM   1898  OG  SER A 130       7.127  -5.666  -4.481  1.00  0.00           O  
ATOM   1890  H   SER A 130       5.591  -7.705  -4.599  1.00  0.00           H  
ATOM   1892  HA  SER A 130       6.988  -6.950  -2.173  1.00  0.00           H  
ATOM   1895  HB2 SER A 130       5.219  -5.194  -3.897  1.00  0.00           H  
ATOM   1896  HB3 SER A 130       6.509  -4.701  -2.768  1.00  0.00           H  
ATOM   1899  HG  SER A 130       7.605  -4.846  -4.628  1.00  0.00           H  
ATOM   1900  N   GLN A 131       5.211  -7.136  -0.484  1.00  0.00           N  
ATOM   1902  CA  GLN A 131       4.311  -7.043   0.655  1.00  0.00           C  
ATOM   1904  C   GLN A 131       5.057  -6.350   1.789  1.00  0.00           C  
ATOM   1908  O   GLN A 131       6.172  -6.734   2.135  1.00  0.00           O  
ATOM   1905  CB  GLN A 131       3.834  -8.448   1.055  1.00  0.00           C  
ATOM   1909  CG  GLN A 131       2.899  -8.423   2.274  1.00  0.00           C  
ATOM   1912  CD  GLN A 131       2.385  -9.808   2.650  1.00  0.00           C  
ATOM   1913  NE2 GLN A 131       1.190  -9.911   3.188  1.00  0.00           N  
ATOM   1916  OE1 GLN A 131       3.034 -10.826   2.505  1.00  0.00           O  
ATOM   1901  H   GLN A 131       6.150  -7.457  -0.298  1.00  0.00           H  
ATOM   1903  HA  GLN A 131       3.443  -6.441   0.388  1.00  0.00           H  
ATOM   1906  HB2 GLN A 131       3.305  -8.894   0.213  1.00  0.00           H  
ATOM   1907  HB3 GLN A 131       4.702  -9.068   1.282  1.00  0.00           H  
ATOM   1910  HG2 GLN A 131       3.425  -8.022   3.141  1.00  0.00           H  
ATOM   1911  HG3 GLN A 131       2.051  -7.770   2.065  1.00  0.00           H  
ATOM   1914 HE21 GLN A 131       0.870 -10.860   3.313  1.00  0.00           H  
ATOM   1915 HE22 GLN A 131       0.574  -9.110   3.196  1.00  0.00           H  
ATOM   1917  N   SER A 132       4.435  -5.344   2.394  1.00  0.00           N  
ATOM   1919  CA  SER A 132       5.013  -4.631   3.525  1.00  0.00           C  
ATOM   1921  C   SER A 132       3.953  -4.383   4.587  1.00  0.00           C  
ATOM   1925  O   SER A 132       2.815  -4.012   4.288  1.00  0.00           O  
ATOM   1922  CB  SER A 132       5.664  -3.331   3.056  1.00  0.00           C  
ATOM   1926  OG  SER A 132       6.485  -2.803   4.074  1.00  0.00           O  
ATOM   1918  H   SER A 132       3.515  -5.071   2.077  1.00  0.00           H  
ATOM   1920  HA  SER A 132       5.797  -5.244   3.972  1.00  0.00           H  
ATOM   1923  HB2 SER A 132       6.273  -3.521   2.172  1.00  0.00           H  
ATOM   1924  HB3 SER A 132       4.885  -2.611   2.808  1.00  0.00           H  
ATOM   1927  HG  SER A 132       7.367  -3.175   3.996  1.00  0.00           H  
ATOM   1928  N   ARG A 133       4.329  -4.636   5.841  1.00  0.00           N  
ATOM   1930  CA  ARG A 133       3.532  -4.227   6.995  1.00  0.00           C  
ATOM   1932  C   ARG A 133       3.875  -2.791   7.322  1.00  0.00           C  
ATOM   1936  O   ARG A 133       5.036  -2.408   7.234  1.00  0.00           O  
ATOM   1933  CB  ARG A 133       3.789  -5.111   8.215  1.00  0.00           C  
ATOM   1937  CG  ARG A 133       3.418  -6.571   7.952  1.00  0.00           C  
ATOM   1940  CD  ARG A 133       3.337  -7.316   9.281  1.00  0.00           C  
ATOM   1943  NE  ARG A 133       2.853  -8.694   9.088  1.00  0.00           N  
ATOM   1951  CZ  ARG A 133       2.194  -9.413   9.977  1.00  0.00           C  
ATOM   1945  NH1 ARG A 133       1.906  -8.954  11.164  1.00  0.00           N1+
ATOM   1948  NH2 ARG A 133       1.810 -10.624   9.684  1.00  0.00           N  
ATOM   1929  H   ARG A 133       5.313  -4.801   5.997  1.00  0.00           H  
ATOM   1931  HA  ARG A 133       2.470  -4.261   6.747  1.00  0.00           H  
ATOM   1934  HB2 ARG A 133       4.838  -5.048   8.504  1.00  0.00           H  
ATOM   1935  HB3 ARG A 133       3.186  -4.727   9.038  1.00  0.00           H  
ATOM   1938  HG2 ARG A 133       2.452  -6.623   7.450  1.00  0.00           H  
ATOM   1939  HG3 ARG A 133       4.170  -7.034   7.314  1.00  0.00           H  
ATOM   1941  HD2 ARG A 133       2.655  -6.771   9.934  1.00  0.00           H  
ATOM   1942  HD3 ARG A 133       4.323  -7.331   9.743  1.00  0.00           H  
ATOM   1944  HE  ARG A 133       3.050  -9.119   8.193  1.00  0.00           H  
ATOM   1946 HH11 ARG A 133       2.189  -8.014  11.401  1.00  0.00           H  
ATOM   1947 HH12 ARG A 133       1.389  -9.503  11.835  1.00  0.00           H  
ATOM   1949 HH21 ARG A 133       2.032 -11.017   8.780  1.00  0.00           H  
ATOM   1950 HH22 ARG A 133       1.325 -11.177  10.376  1.00  0.00           H  
ATOM   1952  N   CYS A 134       2.868  -2.042   7.728  1.00  0.00           N  
ATOM   1954  CA  CYS A 134       3.065  -0.659   8.091  1.00  0.00           C  
ATOM   1956  C   CYS A 134       3.912  -0.540   9.362  1.00  0.00           C  
ATOM   1960  O   CYS A 134       3.530  -1.083  10.406  1.00  0.00           O  
ATOM   1957  CB  CYS A 134       1.702  -0.015   8.263  1.00  0.00           C  
ATOM   1961  SG  CYS A 134       1.779   1.731   7.895  1.00  0.00           S  
ATOM   1953  H   CYS A 134       1.938  -2.434   7.793  1.00  0.00           H  
ATOM   1955  HA  CYS A 134       3.581  -0.163   7.270  1.00  0.00           H  
ATOM   1958  HB2 CYS A 134       1.341  -0.167   9.280  1.00  0.00           H  
ATOM   1959  HB3 CYS A 134       0.999  -0.465   7.562  1.00  0.00           H  
ATOM   1962  N   THR A 135       5.043   0.157   9.244  1.00  0.00           N  
ATOM   1964  CA  THR A 135       5.934   0.520  10.357  1.00  0.00           C  
ATOM   1966  C   THR A 135       5.715   1.956  10.810  1.00  0.00           C  
ATOM   1969  O   THR A 135       5.410   2.805   9.938  1.00  0.00           O  
ATOM   1967  CB  THR A 135       7.403   0.279  10.009  1.00  0.00           C  
ATOM   1970  CG2 THR A 135       7.702  -1.205   9.784  1.00  0.00           C  
ATOM   1974  OG1 THR A 135       7.735   0.967   8.829  1.00  0.00           O  
ATOM   1976  OXT THR A 135       5.831   2.166  12.035  1.00  0.00           O1-
ATOM   1963  H   THR A 135       5.289   0.523   8.336  1.00  0.00           H  
ATOM   1965  HA  THR A 135       5.696  -0.094  11.225  1.00  0.00           H  
ATOM   1968  HB  THR A 135       8.025   0.645  10.825  1.00  0.00           H  
ATOM   1975  HG1 THR A 135       7.276   1.809   8.866  1.00  0.00           H  
ATOM   1971 HG21 THR A 135       7.142  -1.574   8.925  1.00  0.00           H  
ATOM   1972 HG22 THR A 135       7.423  -1.773  10.673  1.00  0.00           H  
ATOM   1973 HG23 THR A 135       8.768  -1.330   9.595  1.00  0.00           H  
TER   
END
