# Supplementary material for: The structural repertoire of Fusarium oxysporum f. sp. lycopersici effectors revealed by experimental and computational studies
Source: eLife. 2024 Feb 27;12:RP89280. doi: 10.7554/eLife.89280 (PMC10942635; doi:10.7554/eLife.89280)
Supplement: Source data 1. [file elife-89280-data1.zip › AlphaFold pdb files/FOXG_16600_AF.pdb]

ATOM      1  N   SER A   1     -36.382  -2.340  -5.462  1.00  0.00           N  
ATOM      2  CA  SER A   1     -35.476  -3.382  -4.949  1.00  0.00           C  
ATOM      3  C   SER A   1     -34.531  -2.741  -3.960  1.00  0.00           C  
ATOM      4  O   SER A   1     -34.074  -1.646  -4.279  1.00  0.00           O  
ATOM      5  CB  SER A   1     -34.684  -3.996  -6.103  1.00  0.00           C  
ATOM      6  OG  SER A   1     -35.617  -4.316  -7.117  1.00  0.00           O  
ATOM      7  H   SER A   1     -37.019  -2.032  -4.741  1.00  0.00           H  
ATOM      8  HA  SER A   1     -36.056  -4.166  -4.461  1.00  0.00           H  
ATOM      9  HB2 SER A   1     -34.167  -4.893  -5.762  1.00  0.00           H  
ATOM     10  HB3 SER A   1     -33.957  -3.281  -6.488  1.00  0.00           H  
ATOM     11  HG  SER A   1     -35.173  -4.836  -7.791  1.00  0.00           H  
ATOM     12  H2  SER A   1     -35.827  -1.555  -5.772  1.00  0.00           H  
ATOM     13  H3  SER A   1     -36.891  -2.717  -6.249  1.00  0.00           H  
ATOM     14  N   PRO A   2     -34.243  -3.332  -2.788  1.00  0.00           N  
ATOM     15  CA  PRO A   2     -33.058  -2.905  -2.057  1.00  0.00           C  
ATOM     16  C   PRO A   2     -31.873  -3.055  -3.014  1.00  0.00           C  
ATOM     17  O   PRO A   2     -31.814  -4.028  -3.769  1.00  0.00           O  
ATOM     18  CB  PRO A   2     -32.970  -3.808  -0.823  1.00  0.00           C  
ATOM     19  CG  PRO A   2     -33.690  -5.083  -1.264  1.00  0.00           C  
ATOM     20  CD  PRO A   2     -34.743  -4.596  -2.264  1.00  0.00           C  
ATOM     21  HA  PRO A   2     -33.149  -1.865  -1.745  1.00  0.00           H  
ATOM     22  HB2 PRO A   2     -33.518  -3.349  -0.000  1.00  0.00           H  
ATOM     23  HB3 PRO A   2     -31.939  -4.003  -0.530  1.00  0.00           H  
ATOM     24  HG2 PRO A   2     -32.982  -5.736  -1.776  1.00  0.00           H  
ATOM     25  HG3 PRO A   2     -34.142  -5.604  -0.421  1.00  0.00           H  
ATOM     26  HD2 PRO A   2     -35.685  -4.424  -1.744  1.00  0.00           H  
ATOM     27  HD3 PRO A   2     -34.874  -5.338  -3.051  1.00  0.00           H  
ATOM     28  N   ILE A   3     -31.005  -2.049  -3.069  1.00  0.00           N  
ATOM     29  CA  ILE A   3     -29.739  -2.143  -3.794  1.00  0.00           C  
ATOM     30  C   ILE A   3     -29.028  -3.334  -3.154  1.00  0.00           C  
ATOM     31  O   ILE A   3     -28.632  -3.247  -1.993  1.00  0.00           O  
ATOM     32  CB  ILE A   3     -28.955  -0.815  -3.655  1.00  0.00           C  
ATOM     33  CG1 ILE A   3     -29.726   0.347  -4.331  1.00  0.00           C  
ATOM     34  CG2 ILE A   3     -27.544  -0.937  -4.258  1.00  0.00           C  
ATOM     35  CD1 ILE A   3     -29.249   1.737  -3.890  1.00  0.00           C  
ATOM     36  H   ILE A   3     -31.117  -1.271  -2.434  1.00  0.00           H  
ATOM     37  HA  ILE A   3     -29.919  -2.351  -4.849  1.00  0.00           H  
ATOM     38  HB  ILE A   3     -28.851  -0.590  -2.593  1.00  0.00           H  
ATOM     39 HG12 ILE A   3     -29.629   0.264  -5.413  1.00  0.00           H  
ATOM     40 HG13 ILE A   3     -30.787   0.287  -4.090  1.00  0.00           H  
ATOM     41 HG21 ILE A   3     -26.996  -0.002  -4.145  1.00  0.00           H  
ATOM     42 HG22 ILE A   3     -27.598  -1.196  -5.316  1.00  0.00           H  
ATOM     43 HG23 ILE A   3     -26.975  -1.706  -3.735  1.00  0.00           H  
ATOM     44 HD11 ILE A   3     -29.330   1.828  -2.807  1.00  0.00           H  
ATOM     45 HD12 ILE A   3     -28.215   1.905  -4.192  1.00  0.00           H  
ATOM     46 HD13 ILE A   3     -29.876   2.497  -4.355  1.00  0.00           H  
ATOM     47  N   SER A   4     -28.997  -4.483  -3.837  1.00  0.00           N  
ATOM     48  CA  SER A   4     -28.245  -5.636  -3.351  1.00  0.00           C  
ATOM     49  C   SER A   4     -26.830  -5.149  -3.123  1.00  0.00           C  
ATOM     50  O   SER A   4     -26.195  -4.658  -4.058  1.00  0.00           O  
ATOM     51  CB  SER A   4     -28.231  -6.797  -4.352  1.00  0.00           C  
ATOM     52  OG  SER A   4     -29.310  -7.675  -4.095  1.00  0.00           O  
ATOM     53  H   SER A   4     -29.466  -4.546  -4.729  1.00  0.00           H  
ATOM     54  HA  SER A   4     -28.665  -5.979  -2.406  1.00  0.00           H  
ATOM     55  HB2 SER A   4     -27.302  -7.357  -4.247  1.00  0.00           H  
ATOM     56  HB3 SER A   4     -28.291  -6.413  -5.370  1.00  0.00           H  
ATOM     57  HG  SER A   4     -28.983  -8.397  -3.553  1.00  0.00           H  
ATOM     58  N   LYS A   5     -26.379  -5.240  -1.873  1.00  0.00           N  
ATOM     59  CA  LYS A   5     -24.993  -4.985  -1.521  1.00  0.00           C  
ATOM     60  C   LYS A   5     -24.147  -5.882  -2.421  1.00  0.00           C  
ATOM     61  O   LYS A   5     -24.345  -7.097  -2.451  1.00  0.00           O  
ATOM     62  CB  LYS A   5     -24.752  -5.312  -0.050  1.00  0.00           C  
ATOM     63  CG  LYS A   5     -25.657  -4.589   0.959  1.00  0.00           C  
ATOM     64  CD  LYS A   5     -25.250  -5.047   2.363  1.00  0.00           C  
ATOM     65  CE  LYS A   5     -26.071  -4.397   3.474  1.00  0.00           C  
ATOM     66  NZ  LYS A   5     -25.557  -4.857   4.786  1.00  0.00           N1+
ATOM     67  H   LYS A   5     -26.990  -5.604  -1.156  1.00  0.00           H  
ATOM     68  HA  LYS A   5     -24.742  -3.941  -1.706  1.00  0.00           H  
ATOM     69  HB2 LYS A   5     -24.864  -6.387   0.089  1.00  0.00           H  
ATOM     70  HB3 LYS A   5     -23.720  -5.032   0.163  1.00  0.00           H  
ATOM     71  HG2 LYS A   5     -26.702  -4.846   0.784  1.00  0.00           H  
ATOM     72  HG3 LYS A   5     -25.524  -3.511   0.867  1.00  0.00           H  
ATOM     73  HD2 LYS A   5     -24.201  -4.791   2.510  1.00  0.00           H  
ATOM     74  HD3 LYS A   5     -25.345  -6.131   2.425  1.00  0.00           H  
ATOM     75  HE2 LYS A   5     -27.121  -4.663   3.349  1.00  0.00           H  
ATOM     76  HE3 LYS A   5     -25.968  -3.315   3.388  1.00  0.00           H  
ATOM     77  HZ1 LYS A   5     -26.014  -4.395   5.560  1.00  0.00           H  
ATOM     78  HZ2 LYS A   5     -25.639  -5.860   4.870  1.00  0.00           H  
ATOM     79  HZ3 LYS A   5     -24.569  -4.655   4.840  1.00  0.00           H  
ATOM     80  N   ARG A   6     -23.327  -5.268  -3.265  1.00  0.00           N  
ATOM     81  CA  ARG A   6     -22.486  -5.972  -4.227  1.00  0.00           C  
ATOM     82  C   ARG A   6     -21.054  -5.604  -3.908  1.00  0.00           C  
ATOM     83  O   ARG A   6     -20.769  -4.419  -3.763  1.00  0.00           O  
ATOM     84  CB  ARG A   6     -22.883  -5.612  -5.669  1.00  0.00           C  
ATOM     85  CG  ARG A   6     -22.145  -6.507  -6.678  1.00  0.00           C  
ATOM     86  CD  ARG A   6     -22.435  -6.102  -8.125  1.00  0.00           C  
ATOM     87  NE  ARG A   6     -21.695  -6.970  -9.065  1.00  0.00           N  
ATOM     88  CZ  ARG A   6     -21.080  -6.604 -10.177  1.00  0.00           C  
ATOM     89  NH1 ARG A   6     -21.109  -5.377 -10.617  1.00  0.00           N1+
ATOM     90  NH2 ARG A   6     -20.406  -7.477 -10.871  1.00  0.00           N  
ATOM     91  H   ARG A   6     -23.187  -4.273  -3.161  1.00  0.00           H  
ATOM     92  HA  ARG A   6     -22.596  -7.047  -4.084  1.00  0.00           H  
ATOM     93  HB2 ARG A   6     -23.957  -5.752  -5.792  1.00  0.00           H  
ATOM     94  HB3 ARG A   6     -22.642  -4.566  -5.860  1.00  0.00           H  
ATOM     95  HG2 ARG A   6     -21.070  -6.434  -6.516  1.00  0.00           H  
ATOM     96  HG3 ARG A   6     -22.449  -7.542  -6.525  1.00  0.00           H  
ATOM     97  HD2 ARG A   6     -23.505  -6.188  -8.313  1.00  0.00           H  
ATOM     98  HD3 ARG A   6     -22.138  -5.061  -8.244  1.00  0.00           H  
ATOM     99  HE  ARG A   6     -21.545  -7.922  -8.764  1.00  0.00           H  
ATOM    100 HH11 ARG A   6     -21.513  -4.673 -10.016  1.00  0.00           H  
ATOM    101 HH12 ARG A   6     -20.522  -5.101 -11.391  1.00  0.00           H  
ATOM    102 HH21 ARG A   6     -19.855  -7.173 -11.661  1.00  0.00           H  
ATOM    103 HH22 ARG A   6     -20.256  -8.404 -10.500  1.00  0.00           H  
ATOM    104  N   ALA A   7     -20.202  -6.622  -3.858  1.00  0.00           N  
ATOM    105  CA  ALA A   7     -18.765  -6.441  -3.801  1.00  0.00           C  
ATOM    106  C   ALA A   7     -18.310  -5.479  -4.905  1.00  0.00           C  
ATOM    107  O   ALA A   7     -18.733  -5.595  -6.064  1.00  0.00           O  
ATOM    108  CB  ALA A   7     -18.092  -7.807  -3.945  1.00  0.00           C  
ATOM    109  H   ALA A   7     -20.551  -7.569  -3.902  1.00  0.00           H  
ATOM    110  HA  ALA A   7     -18.504  -6.021  -2.829  1.00  0.00           H  
ATOM    111  HB1 ALA A   7     -18.228  -8.187  -4.957  1.00  0.00           H  
ATOM    112  HB2 ALA A   7     -17.024  -7.703  -3.753  1.00  0.00           H  
ATOM    113  HB3 ALA A   7     -18.529  -8.511  -3.237  1.00  0.00           H  
ATOM    114  N   VAL A   8     -17.485  -4.520  -4.518  1.00  0.00           N  
ATOM    115  CA  VAL A   8     -16.895  -3.523  -5.410  1.00  0.00           C  
ATOM    116  C   VAL A   8     -15.705  -4.125  -6.129  1.00  0.00           C  
ATOM    117  O   VAL A   8     -15.551  -3.942  -7.338  1.00  0.00           O  
ATOM    118  CB  VAL A   8     -16.455  -2.303  -4.590  1.00  0.00           C  
ATOM    119  CG1 VAL A   8     -15.742  -1.245  -5.442  1.00  0.00           C  
ATOM    120  CG2 VAL A   8     -17.686  -1.668  -3.936  1.00  0.00           C  
ATOM    121  H   VAL A   8     -17.155  -4.551  -3.564  1.00  0.00           H  
ATOM    122  HA  VAL A   8     -17.624  -3.210  -6.158  1.00  0.00           H  
ATOM    123  HB  VAL A   8     -15.770  -2.621  -3.804  1.00  0.00           H  
ATOM    124 HG11 VAL A   8     -15.382  -0.450  -4.789  1.00  0.00           H  
ATOM    125 HG12 VAL A   8     -16.419  -0.840  -6.194  1.00  0.00           H  
ATOM    126 HG13 VAL A   8     -14.864  -1.668  -5.930  1.00  0.00           H  
ATOM    127 HG21 VAL A   8     -18.154  -2.368  -3.244  1.00  0.00           H  
ATOM    128 HG22 VAL A   8     -17.375  -0.794  -3.364  1.00  0.00           H  
ATOM    129 HG23 VAL A   8     -18.407  -1.364  -4.695  1.00  0.00           H  
ATOM    130  N   PHE A   9     -14.878  -4.849  -5.381  1.00  0.00           N  
ATOM    131  CA  PHE A   9     -13.645  -5.410  -5.889  1.00  0.00           C  
ATOM    132  C   PHE A   9     -13.850  -6.835  -6.395  1.00  0.00           C  
ATOM    133  O   PHE A   9     -14.657  -7.612  -5.882  1.00  0.00           O  
ATOM    134  CB  PHE A   9     -12.556  -5.304  -4.823  1.00  0.00           C  
ATOM    135  CG  PHE A   9     -12.343  -3.899  -4.284  1.00  0.00           C  
ATOM    136  CD1 PHE A   9     -12.008  -2.845  -5.157  1.00  0.00           C  
ATOM    137  CD2 PHE A   9     -12.486  -3.643  -2.908  1.00  0.00           C  
ATOM    138  CE1 PHE A   9     -11.836  -1.542  -4.659  1.00  0.00           C  
ATOM    139  CE2 PHE A   9     -12.290  -2.345  -2.407  1.00  0.00           C  
ATOM    140  CZ  PHE A   9     -11.979  -1.292  -3.283  1.00  0.00           C  
ATOM    141  H   PHE A   9     -15.102  -5.002  -4.408  1.00  0.00           H  
ATOM    142  HA  PHE A   9     -13.320  -4.810  -6.739  1.00  0.00           H  
ATOM    143  HB2 PHE A   9     -12.804  -5.976  -4.001  1.00  0.00           H  
ATOM    144  HB3 PHE A   9     -11.620  -5.643  -5.267  1.00  0.00           H  
ATOM    145  HD1 PHE A   9     -11.888  -3.031  -6.214  1.00  0.00           H  
ATOM    146  HD2 PHE A   9     -12.745  -4.447  -2.235  1.00  0.00           H  
ATOM    147  HE1 PHE A   9     -11.598  -0.735  -5.336  1.00  0.00           H  
ATOM    148  HE2 PHE A   9     -12.385  -2.161  -1.347  1.00  0.00           H  
ATOM    149  HZ  PHE A   9     -11.852  -0.291  -2.897  1.00  0.00           H  
ATOM    150  N   SER A  10     -13.091  -7.175  -7.428  1.00  0.00           N  
ATOM    151  CA  SER A  10     -12.953  -8.532  -7.941  1.00  0.00           C  
ATOM    152  C   SER A  10     -11.488  -8.929  -7.889  1.00  0.00           C  
ATOM    153  O   SER A  10     -10.623  -8.064  -8.023  1.00  0.00           O  
ATOM    154  CB  SER A  10     -13.486  -8.633  -9.373  1.00  0.00           C  
ATOM    155  OG  SER A  10     -12.824  -7.738 -10.250  1.00  0.00           O  
ATOM    156  H   SER A  10     -12.427  -6.498  -7.775  1.00  0.00           H  
ATOM    157  HA  SER A  10     -13.513  -9.225  -7.313  1.00  0.00           H  
ATOM    158  HB2 SER A  10     -14.552  -8.405  -9.371  1.00  0.00           H  
ATOM    159  HB3 SER A  10     -13.350  -9.652  -9.735  1.00  0.00           H  
ATOM    160  HG  SER A  10     -11.877  -7.852 -10.144  1.00  0.00           H  
ATOM    161  N   GLN A  11     -11.228 -10.229  -7.769  1.00  0.00           N  
ATOM    162  CA  GLN A  11      -9.894 -10.808  -7.893  1.00  0.00           C  
ATOM    163  C   GLN A  11      -9.104 -10.180  -9.056  1.00  0.00           C  
ATOM    164  O   GLN A  11      -9.608 -10.048 -10.174  1.00  0.00           O  
ATOM    165  CB  GLN A  11     -10.054 -12.326  -8.045  1.00  0.00           C  
ATOM    166  CG  GLN A  11      -8.748 -13.025  -8.432  1.00  0.00           C  
ATOM    167  CD  GLN A  11      -8.825 -14.546  -8.347  1.00  0.00           C  
ATOM    168  NE2 GLN A  11      -7.907 -15.242  -8.974  1.00  0.00           N  
ATOM    169  OE1 GLN A  11      -9.728 -15.160  -7.804  1.00  0.00           O  
ATOM    170  H   GLN A  11     -11.985 -10.867  -7.573  1.00  0.00           H  
ATOM    171  HA  GLN A  11      -9.350 -10.629  -6.965  1.00  0.00           H  
ATOM    172  HB2 GLN A  11     -10.800 -12.544  -8.810  1.00  0.00           H  
ATOM    173  HB3 GLN A  11     -10.405 -12.723  -7.092  1.00  0.00           H  
ATOM    174  HG2 GLN A  11      -7.937 -12.666  -7.799  1.00  0.00           H  
ATOM    175  HG3 GLN A  11      -8.499 -12.762  -9.460  1.00  0.00           H  
ATOM    176 HE21 GLN A  11      -7.940 -16.238  -8.807  1.00  0.00           H  
ATOM    177 HE22 GLN A  11      -7.102 -14.770  -9.361  1.00  0.00           H  
ATOM    178  N   THR A  12      -7.868  -9.784  -8.774  1.00  0.00           N  
ATOM    179  CA  THR A  12      -6.945  -9.138  -9.713  1.00  0.00           C  
ATOM    180  C   THR A  12      -5.504  -9.446  -9.303  1.00  0.00           C  
ATOM    181  O   THR A  12      -5.262  -9.973  -8.217  1.00  0.00           O  
ATOM    182  CB  THR A  12      -7.219  -7.625  -9.769  1.00  0.00           C  
ATOM    183  CG2 THR A  12      -6.856  -6.916  -8.469  1.00  0.00           C  
ATOM    184  OG1 THR A  12      -6.488  -6.988 -10.791  1.00  0.00           O  
ATOM    185  H   THR A  12      -7.524  -9.920  -7.834  1.00  0.00           H  
ATOM    186  HA  THR A  12      -7.104  -9.549 -10.710  1.00  0.00           H  
ATOM    187  HB  THR A  12      -8.280  -7.470  -9.966  1.00  0.00           H  
ATOM    188  HG1 THR A  12      -6.676  -7.372 -11.650  1.00  0.00           H  
ATOM    189 HG21 THR A  12      -7.410  -7.356  -7.640  1.00  0.00           H  
ATOM    190 HG22 THR A  12      -7.104  -5.858  -8.552  1.00  0.00           H  
ATOM    191 HG23 THR A  12      -5.790  -7.035  -8.273  1.00  0.00           H  
ATOM    192  N   THR A  13      -4.540  -9.163 -10.170  1.00  0.00           N  
ATOM    193  CA  THR A  13      -3.125  -9.412  -9.883  1.00  0.00           C  
ATOM    194  C   THR A  13      -2.497  -8.236  -9.139  1.00  0.00           C  
ATOM    195  O   THR A  13      -2.996  -7.106  -9.173  1.00  0.00           O  
ATOM    196  CB  THR A  13      -2.342  -9.726 -11.162  1.00  0.00           C  
ATOM    197  CG2 THR A  13      -2.939 -10.909 -11.928  1.00  0.00           C  
ATOM    198  OG1 THR A  13      -2.357  -8.596 -11.999  1.00  0.00           O  
ATOM    199  H   THR A  13      -4.749  -8.612 -10.990  1.00  0.00           H  
ATOM    200  HA  THR A  13      -3.037 -10.289  -9.241  1.00  0.00           H  
ATOM    201  HB  THR A  13      -1.311  -9.965 -10.902  1.00  0.00           H  
ATOM    202  HG1 THR A  13      -2.315  -8.881 -12.915  1.00  0.00           H  
ATOM    203 HG21 THR A  13      -3.926 -10.657 -12.317  1.00  0.00           H  
ATOM    204 HG22 THR A  13      -2.281 -11.170 -12.756  1.00  0.00           H  
ATOM    205 HG23 THR A  13      -3.018 -11.769 -11.262  1.00  0.00           H  
ATOM    206  N   TYR A  14      -1.365  -8.482  -8.480  1.00  0.00           N  
ATOM    207  CA  TYR A  14      -0.541  -7.401  -7.946  1.00  0.00           C  
ATOM    208  C   TYR A  14      -0.131  -6.417  -9.041  1.00  0.00           C  
ATOM    209  O   TYR A  14      -0.231  -5.211  -8.836  1.00  0.00           O  
ATOM    210  CB  TYR A  14       0.725  -7.966  -7.315  1.00  0.00           C  
ATOM    211  CG  TYR A  14       1.665  -6.870  -6.858  1.00  0.00           C  
ATOM    212  CD1 TYR A  14       2.775  -6.530  -7.652  1.00  0.00           C  
ATOM    213  CD2 TYR A  14       1.376  -6.125  -5.701  1.00  0.00           C  
ATOM    214  CE1 TYR A  14       3.647  -5.506  -7.245  1.00  0.00           C  
ATOM    215  CE2 TYR A  14       2.245  -5.101  -5.286  1.00  0.00           C  
ATOM    216  CZ  TYR A  14       3.384  -4.797  -6.058  1.00  0.00           C  
ATOM    217  OH  TYR A  14       4.178  -3.764  -5.683  1.00  0.00           O  
ATOM    218  H   TYR A  14      -1.016  -9.428  -8.433  1.00  0.00           H  
ATOM    219  HA  TYR A  14      -1.105  -6.854  -7.190  1.00  0.00           H  
ATOM    220  HB2 TYR A  14       1.235  -8.586  -8.052  1.00  0.00           H  
ATOM    221  HB3 TYR A  14       0.467  -8.611  -6.475  1.00  0.00           H  
ATOM    222  HD1 TYR A  14       2.973  -7.073  -8.564  1.00  0.00           H  
ATOM    223  HD2 TYR A  14       0.474  -6.327  -5.143  1.00  0.00           H  
ATOM    224  HE1 TYR A  14       4.520  -5.274  -7.836  1.00  0.00           H  
ATOM    225  HE2 TYR A  14       2.029  -4.539  -4.390  1.00  0.00           H  
ATOM    226  HH  TYR A  14       3.902  -3.452  -4.819  1.00  0.00           H  
ATOM    227  N   ASP A  15       0.295  -6.918 -10.200  1.00  0.00           N  
ATOM    228  CA  ASP A  15       0.771  -6.086 -11.305  1.00  0.00           C  
ATOM    229  C   ASP A  15      -0.308  -5.109 -11.792  1.00  0.00           C  
ATOM    230  O   ASP A  15      -0.019  -3.935 -12.030  1.00  0.00           O  
ATOM    231  CB  ASP A  15       1.255  -6.993 -12.449  1.00  0.00           C  
ATOM    232  CG  ASP A  15       2.569  -7.725 -12.149  1.00  0.00           C  
ATOM    233  OD1 ASP A  15       3.101  -7.578 -11.025  1.00  0.00           O  
ATOM    234  OD2 ASP A  15       3.081  -8.379 -13.081  1.00  0.00           O1-
ATOM    235  H   ASP A  15       0.456  -7.913 -10.263  1.00  0.00           H  
ATOM    236  HA  ASP A  15       1.616  -5.491 -10.958  1.00  0.00           H  
ATOM    237  HB2 ASP A  15       1.413  -6.373 -13.332  1.00  0.00           H  
ATOM    238  HB3 ASP A  15       0.481  -7.723 -12.687  1.00  0.00           H  
ATOM    239  N   ASP A  16      -1.568  -5.554 -11.840  1.00  0.00           N  
ATOM    240  CA  ASP A  16      -2.712  -4.706 -12.180  1.00  0.00           C  
ATOM    241  C   ASP A  16      -3.028  -3.677 -11.085  1.00  0.00           C  
ATOM    242  O   ASP A  16      -3.499  -2.574 -11.382  1.00  0.00           O  
ATOM    243  CB  ASP A  16      -3.955  -5.577 -12.416  1.00  0.00           C  
ATOM    244  CG  ASP A  16      -3.979  -6.322 -13.753  1.00  0.00           C  
ATOM    245  OD1 ASP A  16      -3.251  -5.911 -14.685  1.00  0.00           O  
ATOM    246  OD2 ASP A  16      -4.807  -7.258 -13.861  1.00  0.00           O1-
ATOM    247  H   ASP A  16      -1.743  -6.530 -11.652  1.00  0.00           H  
ATOM    248  HA  ASP A  16      -2.487  -4.157 -13.095  1.00  0.00           H  
ATOM    249  HB2 ASP A  16      -4.837  -4.938 -12.392  1.00  0.00           H  
ATOM    250  HB3 ASP A  16      -4.039  -6.295 -11.600  1.00  0.00           H  
ATOM    251  N   LEU A  17      -2.777  -3.999  -9.815  1.00  0.00           N  
ATOM    252  CA  LEU A  17      -2.985  -3.094  -8.681  1.00  0.00           C  
ATOM    253  C   LEU A  17      -1.838  -2.115  -8.460  1.00  0.00           C  
ATOM    254  O   LEU A  17      -2.060  -1.035  -7.907  1.00  0.00           O  
ATOM    255  CB  LEU A  17      -3.183  -3.923  -7.408  1.00  0.00           C  
ATOM    256  CG  LEU A  17      -4.574  -4.551  -7.320  1.00  0.00           C  
ATOM    257  CD1 LEU A  17      -4.572  -5.533  -6.154  1.00  0.00           C  
ATOM    258  CD2 LEU A  17      -5.654  -3.491  -7.072  1.00  0.00           C  
ATOM    259  H   LEU A  17      -2.411  -4.924  -9.636  1.00  0.00           H  
ATOM    260  HA  LEU A  17      -3.874  -2.490  -8.868  1.00  0.00           H  
ATOM    261  HB2 LEU A  17      -2.428  -4.708  -7.378  1.00  0.00           H  
ATOM    262  HB3 LEU A  17      -3.035  -3.288  -6.535  1.00  0.00           H  
ATOM    263  HG  LEU A  17      -4.795  -5.078  -8.248  1.00  0.00           H  
ATOM    264 HD11 LEU A  17      -3.916  -6.371  -6.393  1.00  0.00           H  
ATOM    265 HD12 LEU A  17      -4.204  -5.032  -5.259  1.00  0.00           H  
ATOM    266 HD13 LEU A  17      -5.579  -5.916  -5.987  1.00  0.00           H  
ATOM    267 HD21 LEU A  17      -5.760  -2.848  -7.946  1.00  0.00           H  
ATOM    268 HD22 LEU A  17      -5.404  -2.891  -6.197  1.00  0.00           H  
ATOM    269 HD23 LEU A  17      -6.614  -3.981  -6.910  1.00  0.00           H  
ATOM    270  N   SER A  18      -0.625  -2.488  -8.858  1.00  0.00           N  
ATOM    271  CA  SER A  18       0.586  -1.783  -8.480  1.00  0.00           C  
ATOM    272  C   SER A  18       0.566  -0.341  -8.975  1.00  0.00           C  
ATOM    273  O   SER A  18       0.164  -0.022 -10.096  1.00  0.00           O  
ATOM    274  CB  SER A  18       1.827  -2.507  -8.996  1.00  0.00           C  
ATOM    275  OG  SER A  18       2.988  -2.045  -8.315  1.00  0.00           O  
ATOM    276  H   SER A  18      -0.533  -3.402  -9.278  1.00  0.00           H  
ATOM    277  HA  SER A  18       0.632  -1.785  -7.391  1.00  0.00           H  
ATOM    278  HB2 SER A  18       1.726  -3.578  -8.822  1.00  0.00           H  
ATOM    279  HB3 SER A  18       1.918  -2.329 -10.068  1.00  0.00           H  
ATOM    280  HG  SER A  18       3.370  -2.836  -7.927  1.00  0.00           H  
ATOM    281  N   ILE A  19       1.043   0.543  -8.105  1.00  0.00           N  
ATOM    282  CA  ILE A  19       1.258   1.967  -8.389  1.00  0.00           C  
ATOM    283  C   ILE A  19       2.746   2.323  -8.303  1.00  0.00           C  
ATOM    284  O   ILE A  19       3.117   3.487  -8.251  1.00  0.00           O  
ATOM    285  CB  ILE A  19       0.369   2.847  -7.488  1.00  0.00           C  
ATOM    286  CG1 ILE A  19       0.717   2.676  -5.995  1.00  0.00           C  
ATOM    287  CG2 ILE A  19      -1.115   2.528  -7.749  1.00  0.00           C  
ATOM    288  CD1 ILE A  19       0.105   3.778  -5.124  1.00  0.00           C  
ATOM    289  H   ILE A  19       1.294   0.195  -7.191  1.00  0.00           H  
ATOM    290  HA  ILE A  19       0.969   2.171  -9.420  1.00  0.00           H  
ATOM    291  HB  ILE A  19       0.540   3.887  -7.767  1.00  0.00           H  
ATOM    292 HG12 ILE A  19       0.366   1.702  -5.653  1.00  0.00           H  
ATOM    293 HG13 ILE A  19       1.798   2.705  -5.858  1.00  0.00           H  
ATOM    294 HG21 ILE A  19      -1.759   3.239  -7.230  1.00  0.00           H  
ATOM    295 HG22 ILE A  19      -1.353   1.523  -7.401  1.00  0.00           H  
ATOM    296 HG23 ILE A  19      -1.320   2.593  -8.818  1.00  0.00           H  
ATOM    297 HD11 ILE A  19       0.393   3.636  -4.083  1.00  0.00           H  
ATOM    298 HD12 ILE A  19       0.459   4.753  -5.460  1.00  0.00           H  
ATOM    299 HD13 ILE A  19      -0.982   3.745  -5.186  1.00  0.00           H  
ATOM    300  N   SER A  20       3.623   1.320  -8.242  1.00  0.00           N  
ATOM    301  CA  SER A  20       5.057   1.521  -8.008  1.00  0.00           C  
ATOM    302  C   SER A  20       5.796   2.178  -9.179  1.00  0.00           C  
ATOM    303  O   SER A  20       6.827   2.813  -8.974  1.00  0.00           O  
ATOM    304  CB  SER A  20       5.708   0.195  -7.633  1.00  0.00           C  
ATOM    305  OG  SER A  20       5.448  -0.786  -8.616  1.00  0.00           O  
ATOM    306  H   SER A  20       3.281   0.374  -8.332  1.00  0.00           H  
ATOM    307  HA  SER A  20       5.182   2.187  -7.155  1.00  0.00           H  
ATOM    308  HB2 SER A  20       6.784   0.348  -7.549  1.00  0.00           H  
ATOM    309  HB3 SER A  20       5.324  -0.144  -6.671  1.00  0.00           H  
ATOM    310  HG  SER A  20       4.645  -1.267  -8.407  1.00  0.00           H  
ATOM    311  N   GLY A  21       5.267   2.085 -10.399  1.00  0.00           N  
ATOM    312  CA  GLY A  21       5.852   2.712 -11.585  1.00  0.00           C  
ATOM    313  C   GLY A  21       5.536   4.201 -11.758  1.00  0.00           C  
ATOM    314  O   GLY A  21       4.731   4.794 -11.036  1.00  0.00           O  
ATOM    315  H   GLY A  21       4.406   1.566 -10.498  1.00  0.00           H  
ATOM    316  HA2 GLY A  21       6.935   2.595 -11.552  1.00  0.00           H  
ATOM    317  HA3 GLY A  21       5.488   2.196 -12.473  1.00  0.00           H  
ATOM    318  N   GLY A  22       6.147   4.796 -12.784  1.00  0.00           N  
ATOM    319  CA  GLY A  22       5.824   6.135 -13.276  1.00  0.00           C  
ATOM    320  C   GLY A  22       6.611   7.237 -12.574  1.00  0.00           C  
ATOM    321  O   GLY A  22       7.840   7.250 -12.598  1.00  0.00           O  
ATOM    322  H   GLY A  22       6.917   4.308 -13.218  1.00  0.00           H  
ATOM    323  HA2 GLY A  22       4.757   6.319 -13.151  1.00  0.00           H  
ATOM    324  HA3 GLY A  22       6.049   6.191 -14.341  1.00  0.00           H  
ATOM    325  N   THR A  23       5.901   8.190 -11.979  1.00  0.00           N  
ATOM    326  CA  THR A  23       6.482   9.360 -11.310  1.00  0.00           C  
ATOM    327  C   THR A  23       6.028   9.380  -9.854  1.00  0.00           C  
ATOM    328  O   THR A  23       4.889   9.017  -9.562  1.00  0.00           O  
ATOM    329  CB  THR A  23       6.098  10.646 -12.060  1.00  0.00           C  
ATOM    330  CG2 THR A  23       6.801  11.894 -11.544  1.00  0.00           C  
ATOM    331  OG1 THR A  23       6.476  10.540 -13.416  1.00  0.00           O  
ATOM    332  H   THR A  23       4.895   8.105 -11.961  1.00  0.00           H  
ATOM    333  HA  THR A  23       7.570   9.282 -11.315  1.00  0.00           H  
ATOM    334  HB  THR A  23       5.019  10.791 -12.005  1.00  0.00           H  
ATOM    335  HG1 THR A  23       7.425  10.393 -13.440  1.00  0.00           H  
ATOM    336 HG21 THR A  23       6.450  12.124 -10.538  1.00  0.00           H  
ATOM    337 HG22 THR A  23       6.562  12.737 -12.192  1.00  0.00           H  
ATOM    338 HG23 THR A  23       7.879  11.737 -11.532  1.00  0.00           H  
ATOM    339  N   ALA A  24       6.922   9.746  -8.939  1.00  0.00           N  
ATOM    340  CA  ALA A  24       6.581   9.937  -7.531  1.00  0.00           C  
ATOM    341  C   ALA A  24       5.856  11.277  -7.302  1.00  0.00           C  
ATOM    342  O   ALA A  24       5.947  12.202  -8.119  1.00  0.00           O  
ATOM    343  CB  ALA A  24       7.861   9.801  -6.701  1.00  0.00           C  
ATOM    344  H   ALA A  24       7.851  10.009  -9.235  1.00  0.00           H  
ATOM    345  HA  ALA A  24       5.901   9.148  -7.212  1.00  0.00           H  
ATOM    346  HB1 ALA A  24       8.616  10.497  -7.065  1.00  0.00           H  
ATOM    347  HB2 ALA A  24       8.238   8.781  -6.782  1.00  0.00           H  
ATOM    348  HB3 ALA A  24       7.650  10.012  -5.653  1.00  0.00           H  
ATOM    349  N   GLY A  25       5.148  11.385  -6.178  1.00  0.00           N  
ATOM    350  CA  GLY A  25       4.511  12.615  -5.688  1.00  0.00           C  
ATOM    351  C   GLY A  25       2.980  12.616  -5.689  1.00  0.00           C  
ATOM    352  O   GLY A  25       2.364  13.552  -5.174  1.00  0.00           O  
ATOM    353  H   GLY A  25       5.151  10.594  -5.550  1.00  0.00           H  
ATOM    354  HA2 GLY A  25       4.845  13.469  -6.277  1.00  0.00           H  
ATOM    355  HA3 GLY A  25       4.831  12.766  -4.657  1.00  0.00           H  
ATOM    356  N   ASN A  26       2.349  11.591  -6.260  1.00  0.00           N  
ATOM    357  CA  ASN A  26       0.896  11.445  -6.372  1.00  0.00           C  
ATOM    358  C   ASN A  26       0.377  10.092  -5.840  1.00  0.00           C  
ATOM    359  O   ASN A  26      -0.780   9.746  -6.094  1.00  0.00           O  
ATOM    360  CB  ASN A  26       0.482  11.695  -7.838  1.00  0.00           C  
ATOM    361  CG  ASN A  26       0.967  10.591  -8.764  1.00  0.00           C  
ATOM    362  ND2 ASN A  26       0.395  10.448  -9.933  1.00  0.00           N  
ATOM    363  OD1 ASN A  26       1.855   9.825  -8.437  1.00  0.00           O  
ATOM    364  H   ASN A  26       2.918  10.859  -6.661  1.00  0.00           H  
ATOM    365  HA  ASN A  26       0.422  12.211  -5.758  1.00  0.00           H  
ATOM    366  HB2 ASN A  26       0.890  12.646  -8.182  1.00  0.00           H  
ATOM    367  HB3 ASN A  26      -0.606  11.744  -7.897  1.00  0.00           H  
ATOM    368 HD21 ASN A  26      -0.407  10.999 -10.202  1.00  0.00           H  
ATOM    369 HD22 ASN A  26       0.612   9.557 -10.356  1.00  0.00           H  
ATOM    370  N   ALA A  27       1.179   9.337  -5.079  1.00  0.00           N  
ATOM    371  CA  ALA A  27       0.879   7.948  -4.723  1.00  0.00           C  
ATOM    372  C   ALA A  27      -0.458   7.771  -3.995  1.00  0.00           C  
ATOM    373  O   ALA A  27      -1.170   6.799  -4.234  1.00  0.00           O  
ATOM    374  CB  ALA A  27       2.013   7.419  -3.847  1.00  0.00           C  
ATOM    375  H   ALA A  27       2.097   9.686  -4.845  1.00  0.00           H  
ATOM    376  HA  ALA A  27       0.842   7.357  -5.639  1.00  0.00           H  
ATOM    377  HB1 ALA A  27       2.047   7.958  -2.900  1.00  0.00           H  
ATOM    378  HB2 ALA A  27       1.874   6.354  -3.664  1.00  0.00           H  
ATOM    379  HB3 ALA A  27       2.956   7.576  -4.372  1.00  0.00           H  
ATOM    380  N   GLN A  28      -0.845   8.720  -3.134  1.00  0.00           N  
ATOM    381  CA  GLN A  28      -2.132   8.641  -2.435  1.00  0.00           C  
ATOM    382  C   GLN A  28      -3.314   8.685  -3.406  1.00  0.00           C  
ATOM    383  O   GLN A  28      -4.295   7.969  -3.220  1.00  0.00           O  
ATOM    384  CB  GLN A  28      -2.262   9.783  -1.412  1.00  0.00           C  
ATOM    385  CG  GLN A  28      -3.560   9.680  -0.584  1.00  0.00           C  
ATOM    386  CD  GLN A  28      -3.667   8.345   0.148  1.00  0.00           C  
ATOM    387  NE2 GLN A  28      -4.809   7.709   0.222  1.00  0.00           N  
ATOM    388  OE1 GLN A  28      -2.694   7.831   0.656  1.00  0.00           O  
ATOM    389  H   GLN A  28      -0.210   9.485  -2.956  1.00  0.00           H  
ATOM    390  HA  GLN A  28      -2.171   7.684  -1.915  1.00  0.00           H  
ATOM    391  HB2 GLN A  28      -1.406   9.755  -0.739  1.00  0.00           H  
ATOM    392  HB3 GLN A  28      -2.249  10.741  -1.932  1.00  0.00           H  
ATOM    393  HG2 GLN A  28      -4.428   9.817  -1.229  1.00  0.00           H  
ATOM    394  HG3 GLN A  28      -3.572  10.478   0.159  1.00  0.00           H  
ATOM    395 HE21 GLN A  28      -4.718   6.764   0.567  1.00  0.00           H  
ATOM    396 HE22 GLN A  28      -5.598   7.996  -0.339  1.00  0.00           H  
ATOM    397  N   GLN A  29      -3.242   9.540  -4.428  1.00  0.00           N  
ATOM    398  CA  GLN A  29      -4.303   9.653  -5.422  1.00  0.00           C  
ATOM    399  C   GLN A  29      -4.387   8.376  -6.261  1.00  0.00           C  
ATOM    400  O   GLN A  29      -5.483   7.877  -6.495  1.00  0.00           O  
ATOM    401  CB  GLN A  29      -4.053  10.890  -6.292  1.00  0.00           C  
ATOM    402  CG  GLN A  29      -5.170  11.089  -7.327  1.00  0.00           C  
ATOM    403  CD  GLN A  29      -4.964  12.323  -8.196  1.00  0.00           C  
ATOM    404  NE2 GLN A  29      -5.843  12.563  -9.143  1.00  0.00           N  
ATOM    405  OE1 GLN A  29      -4.034  13.097  -8.051  1.00  0.00           O  
ATOM    406  H   GLN A  29      -2.356   9.983  -4.628  1.00  0.00           H  
ATOM    407  HA  GLN A  29      -5.258   9.772  -4.910  1.00  0.00           H  
ATOM    408  HB2 GLN A  29      -3.103  10.784  -6.816  1.00  0.00           H  
ATOM    409  HB3 GLN A  29      -4.002  11.769  -5.650  1.00  0.00           H  
ATOM    410  HG2 GLN A  29      -5.218  10.224  -7.988  1.00  0.00           H  
ATOM    411  HG3 GLN A  29      -6.127  11.181  -6.813  1.00  0.00           H  
ATOM    412 HE21 GLN A  29      -5.643  13.359  -9.732  1.00  0.00           H  
ATOM    413 HE22 GLN A  29      -6.580  11.899  -9.333  1.00  0.00           H  
ATOM    414  N   GLU A  30      -3.242   7.824  -6.663  1.00  0.00           N  
ATOM    415  CA  GLU A  30      -3.187   6.568  -7.413  1.00  0.00           C  
ATOM    416  C   GLU A  30      -3.723   5.391  -6.585  1.00  0.00           C  
ATOM    417  O   GLU A  30      -4.538   4.614  -7.083  1.00  0.00           O  
ATOM    418  CB  GLU A  30      -1.748   6.299  -7.857  1.00  0.00           C  
ATOM    419  CG  GLU A  30      -1.213   7.362  -8.832  1.00  0.00           C  
ATOM    420  CD  GLU A  30       0.228   7.066  -9.261  1.00  0.00           C  
ATOM    421  OE1 GLU A  30       0.686   7.630 -10.281  1.00  0.00           O  
ATOM    422  OE2 GLU A  30       0.899   6.276  -8.567  1.00  0.00           O1-
ATOM    423  H   GLU A  30      -2.371   8.290  -6.456  1.00  0.00           H  
ATOM    424  HA  GLU A  30      -3.812   6.650  -8.302  1.00  0.00           H  
ATOM    425  HB2 GLU A  30      -1.111   6.256  -6.973  1.00  0.00           H  
ATOM    426  HB3 GLU A  30      -1.719   5.332  -8.360  1.00  0.00           H  
ATOM    427  HG2 GLU A  30      -1.857   7.386  -9.710  1.00  0.00           H  
ATOM    428  HG3 GLU A  30      -1.246   8.344  -8.361  1.00  0.00           H  
ATOM    429  N   ALA A  31      -3.354   5.297  -5.302  1.00  0.00           N  
ATOM    430  CA  ALA A  31      -3.867   4.274  -4.392  1.00  0.00           C  
ATOM    431  C   ALA A  31      -5.392   4.373  -4.223  1.00  0.00           C  
ATOM    432  O   ALA A  31      -6.089   3.364  -4.310  1.00  0.00           O  
ATOM    433  CB  ALA A  31      -3.150   4.397  -3.040  1.00  0.00           C  
ATOM    434  H   ALA A  31      -2.650   5.933  -4.955  1.00  0.00           H  
ATOM    435  HA  ALA A  31      -3.647   3.293  -4.812  1.00  0.00           H  
ATOM    436  HB1 ALA A  31      -2.076   4.269  -3.172  1.00  0.00           H  
ATOM    437  HB2 ALA A  31      -3.517   3.622  -2.367  1.00  0.00           H  
ATOM    438  HB3 ALA A  31      -3.341   5.374  -2.596  1.00  0.00           H  
ATOM    439  N   LEU A  32      -5.930   5.586  -4.043  1.00  0.00           N  
ATOM    440  CA  LEU A  32      -7.379   5.810  -3.959  1.00  0.00           C  
ATOM    441  C   LEU A  32      -8.101   5.521  -5.277  1.00  0.00           C  
ATOM    442  O   LEU A  32      -9.257   5.111  -5.254  1.00  0.00           O  
ATOM    443  CB  LEU A  32      -7.660   7.259  -3.531  1.00  0.00           C  
ATOM    444  CG  LEU A  32      -7.318   7.554  -2.065  1.00  0.00           C  
ATOM    445  CD1 LEU A  32      -7.393   9.062  -1.817  1.00  0.00           C  
ATOM    446  CD2 LEU A  32      -8.261   6.858  -1.083  1.00  0.00           C  
ATOM    447  H   LEU A  32      -5.308   6.379  -3.979  1.00  0.00           H  
ATOM    448  HA  LEU A  32      -7.802   5.122  -3.226  1.00  0.00           H  
ATOM    449  HB2 LEU A  32      -8.717   7.474  -3.684  1.00  0.00           H  
ATOM    450  HB3 LEU A  32      -7.088   7.926  -4.177  1.00  0.00           H  
ATOM    451  HG  LEU A  32      -6.303   7.215  -1.856  1.00  0.00           H  
ATOM    452 HD11 LEU A  32      -6.673   9.570  -2.459  1.00  0.00           H  
ATOM    453 HD12 LEU A  32      -7.165   9.286  -0.775  1.00  0.00           H  
ATOM    454 HD13 LEU A  32      -8.395   9.423  -2.047  1.00  0.00           H  
ATOM    455 HD21 LEU A  32      -9.294   7.136  -1.290  1.00  0.00           H  
ATOM    456 HD22 LEU A  32      -8.011   7.136  -0.059  1.00  0.00           H  
ATOM    457 HD23 LEU A  32      -8.163   5.775  -1.171  1.00  0.00           H  
ATOM    458  N   GLN A  33      -7.445   5.719  -6.421  1.00  0.00           N  
ATOM    459  CA  GLN A  33      -8.014   5.367  -7.718  1.00  0.00           C  
ATOM    460  C   GLN A  33      -8.083   3.845  -7.909  1.00  0.00           C  
ATOM    461  O   GLN A  33      -9.085   3.350  -8.420  1.00  0.00           O  
ATOM    462  CB  GLN A  33      -7.208   6.056  -8.826  1.00  0.00           C  
ATOM    463  CG  GLN A  33      -7.843   5.839 -10.207  1.00  0.00           C  
ATOM    464  CD  GLN A  33      -7.120   6.586 -11.321  1.00  0.00           C  
ATOM    465  NE2 GLN A  33      -7.577   6.459 -12.547  1.00  0.00           N  
ATOM    466  OE1 GLN A  33      -6.151   7.300 -11.134  1.00  0.00           O  
ATOM    467  H   GLN A  33      -6.519   6.120  -6.391  1.00  0.00           H  
ATOM    468  HA  GLN A  33      -9.037   5.742  -7.758  1.00  0.00           H  
ATOM    469  HB2 GLN A  33      -6.188   5.672  -8.836  1.00  0.00           H  
ATOM    470  HB3 GLN A  33      -7.175   7.126  -8.620  1.00  0.00           H  
ATOM    471  HG2 GLN A  33      -7.832   4.777 -10.452  1.00  0.00           H  
ATOM    472  HG3 GLN A  33      -8.879   6.175 -10.182  1.00  0.00           H  
ATOM    473 HE21 GLN A  33      -7.044   6.937 -13.259  1.00  0.00           H  
ATOM    474 HE22 GLN A  33      -8.357   5.848 -12.743  1.00  0.00           H  
ATOM    475  N   LYS A  34      -7.053   3.102  -7.480  1.00  0.00           N  
ATOM    476  CA  LYS A  34      -7.039   1.628  -7.519  1.00  0.00           C  
ATOM    477  C   LYS A  34      -8.038   1.007  -6.544  1.00  0.00           C  
ATOM    478  O   LYS A  34      -8.670   0.012  -6.877  1.00  0.00           O  
ATOM    479  CB  LYS A  34      -5.624   1.109  -7.209  1.00  0.00           C  
ATOM    480  CG  LYS A  34      -4.585   1.415  -8.295  1.00  0.00           C  
ATOM    481  CD  LYS A  34      -4.816   0.640  -9.598  1.00  0.00           C  
ATOM    482  CE  LYS A  34      -3.610   0.865 -10.516  1.00  0.00           C  
ATOM    483  NZ  LYS A  34      -3.709   0.073 -11.762  1.00  0.00           N1+
ATOM    484  H   LYS A  34      -6.245   3.582  -7.111  1.00  0.00           H  
ATOM    485  HA  LYS A  34      -7.348   1.284  -8.506  1.00  0.00           H  
ATOM    486  HB2 LYS A  34      -5.283   1.549  -6.271  1.00  0.00           H  
ATOM    487  HB3 LYS A  34      -5.662   0.029  -7.066  1.00  0.00           H  
ATOM    488  HG2 LYS A  34      -4.571   2.483  -8.512  1.00  0.00           H  
ATOM    489  HG3 LYS A  34      -3.609   1.137  -7.895  1.00  0.00           H  
ATOM    490  HD2 LYS A  34      -5.727   0.988 -10.085  1.00  0.00           H  
ATOM    491  HD3 LYS A  34      -4.905  -0.422  -9.373  1.00  0.00           H  
ATOM    492  HE2 LYS A  34      -2.715   0.562  -9.974  1.00  0.00           H  
ATOM    493  HE3 LYS A  34      -3.521   1.928 -10.741  1.00  0.00           H  
ATOM    494  HZ1 LYS A  34      -3.764  -0.908 -11.527  1.00  0.00           H  
ATOM    495  HZ2 LYS A  34      -4.519   0.304 -12.319  1.00  0.00           H  
ATOM    496  HZ3 LYS A  34      -2.858   0.142 -12.302  1.00  0.00           H  
ATOM    497  N   LEU A  35      -8.189   1.604  -5.361  1.00  0.00           N  
ATOM    498  CA  LEU A  35      -9.021   1.100  -4.261  1.00  0.00           C  
ATOM    499  C   LEU A  35     -10.311   1.917  -4.067  1.00  0.00           C  
ATOM    500  O   LEU A  35     -10.844   2.013  -2.961  1.00  0.00           O  
ATOM    501  CB  LEU A  35      -8.173   1.014  -2.980  1.00  0.00           C  
ATOM    502  CG  LEU A  35      -6.886   0.179  -3.103  1.00  0.00           C  
ATOM    503  CD1 LEU A  35      -6.131   0.244  -1.778  1.00  0.00           C  
ATOM    504  CD2 LEU A  35      -7.170  -1.286  -3.433  1.00  0.00           C  
ATOM    505  H   LEU A  35      -7.584   2.389  -5.162  1.00  0.00           H  
ATOM    506  HA  LEU A  35      -9.355   0.092  -4.507  1.00  0.00           H  
ATOM    507  HB2 LEU A  35      -7.907   2.027  -2.677  1.00  0.00           H  
ATOM    508  HB3 LEU A  35      -8.788   0.579  -2.192  1.00  0.00           H  
ATOM    509  HG  LEU A  35      -6.240   0.593  -3.877  1.00  0.00           H  
ATOM    510 HD11 LEU A  35      -6.763  -0.141  -0.978  1.00  0.00           H  
ATOM    511 HD12 LEU A  35      -5.856   1.278  -1.567  1.00  0.00           H  
ATOM    512 HD13 LEU A  35      -5.222  -0.354  -1.845  1.00  0.00           H  
ATOM    513 HD21 LEU A  35      -7.647  -1.365  -4.410  1.00  0.00           H  
ATOM    514 HD22 LEU A  35      -6.233  -1.842  -3.474  1.00  0.00           H  
ATOM    515 HD23 LEU A  35      -7.823  -1.726  -2.679  1.00  0.00           H  
ATOM    516  N   GLY A  36     -10.796   2.551  -5.133  1.00  0.00           N  
ATOM    517  CA  GLY A  36     -12.026   3.336  -5.115  1.00  0.00           C  
ATOM    518  C   GLY A  36     -13.283   2.477  -5.275  1.00  0.00           C  
ATOM    519  O   GLY A  36     -13.221   1.304  -5.625  1.00  0.00           O  
ATOM    520  H   GLY A  36     -10.311   2.438  -6.012  1.00  0.00           H  
ATOM    521  HA2 GLY A  36     -11.993   4.060  -5.930  1.00  0.00           H  
ATOM    522  HA3 GLY A  36     -12.089   3.885  -4.176  1.00  0.00           H  
ATOM    523  N   GLY A  37     -14.450   3.091  -5.068  1.00  0.00           N  
ATOM    524  CA  GLY A  37     -15.752   2.481  -5.373  1.00  0.00           C  
ATOM    525  C   GLY A  37     -16.508   1.895  -4.180  1.00  0.00           C  
ATOM    526  O   GLY A  37     -17.669   1.530  -4.349  1.00  0.00           O  
ATOM    527  H   GLY A  37     -14.436   4.052  -4.758  1.00  0.00           H  
ATOM    528  HA2 GLY A  37     -16.393   3.238  -5.824  1.00  0.00           H  
ATOM    529  HA3 GLY A  37     -15.620   1.682  -6.102  1.00  0.00           H  
ATOM    530  N   LEU A  38     -15.900   1.855  -2.986  1.00  0.00           N  
ATOM    531  CA  LEU A  38     -16.599   1.498  -1.746  1.00  0.00           C  
ATOM    532  C   LEU A  38     -17.852   2.369  -1.530  1.00  0.00           C  
ATOM    533  O   LEU A  38     -17.856   3.549  -1.903  1.00  0.00           O  
ATOM    534  CB  LEU A  38     -15.653   1.589  -0.536  1.00  0.00           C  
ATOM    535  CG  LEU A  38     -14.544   0.522  -0.505  1.00  0.00           C  
ATOM    536  CD1 LEU A  38     -13.703   0.734   0.752  1.00  0.00           C  
ATOM    537  CD2 LEU A  38     -15.091  -0.909  -0.484  1.00  0.00           C  
ATOM    538  H   LEU A  38     -14.928   2.124  -2.933  1.00  0.00           H  
ATOM    539  HA  LEU A  38     -16.934   0.465  -1.833  1.00  0.00           H  
ATOM    540  HB2 LEU A  38     -16.242   1.492   0.376  1.00  0.00           H  
ATOM    541  HB3 LEU A  38     -15.198   2.580  -0.524  1.00  0.00           H  
ATOM    542  HG  LEU A  38     -13.900   0.644  -1.375  1.00  0.00           H  
ATOM    543 HD11 LEU A  38     -12.842   0.066   0.726  1.00  0.00           H  
ATOM    544 HD12 LEU A  38     -14.294   0.533   1.645  1.00  0.00           H  
ATOM    545 HD13 LEU A  38     -13.339   1.762   0.780  1.00  0.00           H  
ATOM    546 HD21 LEU A  38     -15.491  -1.175  -1.463  1.00  0.00           H  
ATOM    547 HD22 LEU A  38     -15.872  -1.012   0.270  1.00  0.00           H  
ATOM    548 HD23 LEU A  38     -14.292  -1.612  -0.253  1.00  0.00           H  
ATOM    549  N   PRO A  39     -18.919   1.815  -0.922  1.00  0.00           N  
ATOM    550  CA  PRO A  39     -20.123   2.575  -0.618  1.00  0.00           C  
ATOM    551  C   PRO A  39     -19.819   3.751   0.315  1.00  0.00           C  
ATOM    552  O   PRO A  39     -18.990   3.653   1.216  1.00  0.00           O  
ATOM    553  CB  PRO A  39     -21.089   1.574   0.031  1.00  0.00           C  
ATOM    554  CG  PRO A  39     -20.159   0.525   0.639  1.00  0.00           C  
ATOM    555  CD  PRO A  39     -19.028   0.465  -0.384  1.00  0.00           C  
ATOM    556  HA  PRO A  39     -20.557   2.955  -1.542  1.00  0.00           H  
ATOM    557  HB2 PRO A  39     -21.702   1.108  -0.740  1.00  0.00           H  
ATOM    558  HB3 PRO A  39     -21.721   2.037   0.788  1.00  0.00           H  
ATOM    559  HG2 PRO A  39     -19.774   0.882   1.595  1.00  0.00           H  
ATOM    560  HG3 PRO A  39     -20.651  -0.440   0.758  1.00  0.00           H  
ATOM    561  HD2 PRO A  39     -19.292  -0.224  -1.187  1.00  0.00           H  
ATOM    562  HD3 PRO A  39     -18.103   0.140   0.093  1.00  0.00           H  
ATOM    563  N   THR A  40     -20.546   4.858   0.142  1.00  0.00           N  
ATOM    564  CA  THR A  40     -20.451   6.015   1.047  1.00  0.00           C  
ATOM    565  C   THR A  40     -20.802   5.640   2.487  1.00  0.00           C  
ATOM    566  O   THR A  40     -20.185   6.143   3.422  1.00  0.00           O  
ATOM    567  CB  THR A  40     -21.388   7.138   0.580  1.00  0.00           C  
ATOM    568  CG2 THR A  40     -21.222   8.434   1.371  1.00  0.00           C  
ATOM    569  OG1 THR A  40     -21.139   7.439  -0.775  1.00  0.00           O  
ATOM    570  H   THR A  40     -21.157   4.924  -0.661  1.00  0.00           H  
ATOM    571  HA  THR A  40     -19.423   6.379   1.050  1.00  0.00           H  
ATOM    572  HB  THR A  40     -22.422   6.804   0.671  1.00  0.00           H  
ATOM    573  HG1 THR A  40     -20.194   7.572  -0.872  1.00  0.00           H  
ATOM    574 HG21 THR A  40     -21.833   9.216   0.921  1.00  0.00           H  
ATOM    575 HG22 THR A  40     -21.549   8.288   2.400  1.00  0.00           H  
ATOM    576 HG23 THR A  40     -20.176   8.743   1.369  1.00  0.00           H  
ATOM    577  N   ASP A  41     -21.775   4.745   2.668  1.00  0.00           N  
ATOM    578  CA  ASP A  41     -22.055   4.134   3.965  1.00  0.00           C  
ATOM    579  C   ASP A  41     -21.134   2.928   4.182  1.00  0.00           C  
ATOM    580  O   ASP A  41     -21.423   1.808   3.748  1.00  0.00           O  
ATOM    581  CB  ASP A  41     -23.540   3.769   4.071  1.00  0.00           C  
ATOM    582  CG  ASP A  41     -23.904   3.190   5.443  1.00  0.00           C  
ATOM    583  OD1 ASP A  41     -23.004   3.039   6.307  1.00  0.00           O  
ATOM    584  OD2 ASP A  41     -25.097   2.876   5.620  1.00  0.00           O1-
ATOM    585  H   ASP A  41     -22.202   4.321   1.856  1.00  0.00           H  
ATOM    586  HA  ASP A  41     -21.850   4.856   4.755  1.00  0.00           H  
ATOM    587  HB2 ASP A  41     -24.134   4.668   3.901  1.00  0.00           H  
ATOM    588  HB3 ASP A  41     -23.793   3.046   3.296  1.00  0.00           H  
ATOM    589  N   LEU A  42     -20.019   3.166   4.873  1.00  0.00           N  
ATOM    590  CA  LEU A  42     -19.000   2.152   5.136  1.00  0.00           C  
ATOM    591  C   LEU A  42     -19.498   0.986   6.006  1.00  0.00           C  
ATOM    592  O   LEU A  42     -18.914  -0.095   5.960  1.00  0.00           O  
ATOM    593  CB  LEU A  42     -17.767   2.813   5.768  1.00  0.00           C  
ATOM    594  CG  LEU A  42     -16.984   3.770   4.855  1.00  0.00           C  
ATOM    595  CD1 LEU A  42     -15.789   4.315   5.638  1.00  0.00           C  
ATOM    596  CD2 LEU A  42     -16.440   3.082   3.601  1.00  0.00           C  
ATOM    597  H   LEU A  42     -19.831   4.120   5.145  1.00  0.00           H  
ATOM    598  HA  LEU A  42     -18.711   1.719   4.178  1.00  0.00           H  
ATOM    599  HB2 LEU A  42     -17.084   2.021   6.073  1.00  0.00           H  
ATOM    600  HB3 LEU A  42     -18.078   3.351   6.664  1.00  0.00           H  
ATOM    601  HG  LEU A  42     -17.621   4.604   4.561  1.00  0.00           H  
ATOM    602 HD11 LEU A  42     -16.133   4.820   6.540  1.00  0.00           H  
ATOM    603 HD12 LEU A  42     -15.236   5.024   5.022  1.00  0.00           H  
ATOM    604 HD13 LEU A  42     -15.130   3.491   5.912  1.00  0.00           H  
ATOM    605 HD21 LEU A  42     -17.261   2.773   2.955  1.00  0.00           H  
ATOM    606 HD22 LEU A  42     -15.847   2.210   3.876  1.00  0.00           H  
ATOM    607 HD23 LEU A  42     -15.818   3.778   3.039  1.00  0.00           H  
ATOM    608  N   SER A  43     -20.608   1.148   6.737  1.00  0.00           N  
ATOM    609  CA  SER A  43     -21.219   0.037   7.482  1.00  0.00           C  
ATOM    610  C   SER A  43     -21.778  -1.050   6.551  1.00  0.00           C  
ATOM    611  O   SER A  43     -22.003  -2.187   6.967  1.00  0.00           O  
ATOM    612  CB  SER A  43     -22.310   0.557   8.423  1.00  0.00           C  
ATOM    613  OG  SER A  43     -23.493   0.878   7.717  1.00  0.00           O  
ATOM    614  H   SER A  43     -21.122   2.015   6.672  1.00  0.00           H  
ATOM    615  HA  SER A  43     -20.447  -0.423   8.099  1.00  0.00           H  
ATOM    616  HB2 SER A  43     -21.950   1.432   8.964  1.00  0.00           H  
ATOM    617  HB3 SER A  43     -22.539  -0.224   9.148  1.00  0.00           H  
ATOM    618  HG  SER A  43     -23.380   1.711   7.253  1.00  0.00           H  
ATOM    619  N   THR A  44     -21.968  -0.723   5.266  1.00  0.00           N  
ATOM    620  CA  THR A  44     -22.512  -1.625   4.243  1.00  0.00           C  
ATOM    621  C   THR A  44     -21.459  -2.310   3.376  1.00  0.00           C  
ATOM    622  O   THR A  44     -21.843  -3.079   2.497  1.00  0.00           O  
ATOM    623  CB  THR A  44     -23.559  -0.931   3.358  1.00  0.00           C  
ATOM    624  CG2 THR A  44     -24.673  -0.274   4.170  1.00  0.00           C  
ATOM    625  OG1 THR A  44     -22.998   0.043   2.511  1.00  0.00           O  
ATOM    626  H   THR A  44     -21.766   0.230   4.999  1.00  0.00           H  
ATOM    627  HA  THR A  44     -23.028  -2.436   4.758  1.00  0.00           H  
ATOM    628  HB  THR A  44     -24.023  -1.689   2.726  1.00  0.00           H  
ATOM    629  HG1 THR A  44     -22.489   0.664   3.037  1.00  0.00           H  
ATOM    630 HG21 THR A  44     -25.413   0.156   3.495  1.00  0.00           H  
ATOM    631 HG22 THR A  44     -25.152  -1.010   4.815  1.00  0.00           H  
ATOM    632 HG23 THR A  44     -24.267   0.523   4.793  1.00  0.00           H  
ATOM    633  N   VAL A  45     -20.163  -2.065   3.617  1.00  0.00           N  
ATOM    634  CA  VAL A  45     -19.061  -2.734   2.903  1.00  0.00           C  
ATOM    635  C   VAL A  45     -19.174  -4.250   3.068  1.00  0.00           C  
ATOM    636  O   VAL A  45     -19.327  -4.756   4.182  1.00  0.00           O  
ATOM    637  CB  VAL A  45     -17.690  -2.231   3.396  1.00  0.00           C  
ATOM    638  CG1 VAL A  45     -16.511  -2.991   2.779  1.00  0.00           C  
ATOM    639  CG2 VAL A  45     -17.499  -0.757   3.025  1.00  0.00           C  
ATOM    640  H   VAL A  45     -19.922  -1.439   4.371  1.00  0.00           H  
ATOM    641  HA  VAL A  45     -19.145  -2.507   1.840  1.00  0.00           H  
ATOM    642  HB  VAL A  45     -17.642  -2.332   4.481  1.00  0.00           H  
ATOM    643 HG11 VAL A  45     -16.519  -4.031   3.103  1.00  0.00           H  
ATOM    644 HG12 VAL A  45     -15.570  -2.545   3.101  1.00  0.00           H  
ATOM    645 HG13 VAL A  45     -16.571  -2.955   1.691  1.00  0.00           H  
ATOM    646 HG21 VAL A  45     -16.603  -0.365   3.506  1.00  0.00           H  
ATOM    647 HG22 VAL A  45     -18.360  -0.174   3.354  1.00  0.00           H  
ATOM    648 HG23 VAL A  45     -17.399  -0.656   1.944  1.00  0.00           H  
ATOM    649  N   GLU A  46     -19.102  -4.977   1.955  1.00  0.00           N  
ATOM    650  CA  GLU A  46     -19.244  -6.430   1.952  1.00  0.00           C  
ATOM    651  C   GLU A  46     -17.997  -7.114   2.520  1.00  0.00           C  
ATOM    652  O   GLU A  46     -16.870  -6.633   2.384  1.00  0.00           O  
ATOM    653  CB  GLU A  46     -19.553  -6.933   0.533  1.00  0.00           C  
ATOM    654  CG  GLU A  46     -20.994  -6.624   0.094  1.00  0.00           C  
ATOM    655  CD  GLU A  46     -22.018  -7.421   0.919  1.00  0.00           C  
ATOM    656  OE1 GLU A  46     -22.857  -6.802   1.613  1.00  0.00           O  
ATOM    657  OE2 GLU A  46     -21.953  -8.668   0.888  1.00  0.00           O1-
ATOM    658  H   GLU A  46     -18.911  -4.523   1.073  1.00  0.00           H  
ATOM    659  HA  GLU A  46     -20.080  -6.694   2.600  1.00  0.00           H  
ATOM    660  HB2 GLU A  46     -18.857  -6.477  -0.171  1.00  0.00           H  
ATOM    661  HB3 GLU A  46     -19.399  -8.012   0.492  1.00  0.00           H  
ATOM    662  HG2 GLU A  46     -21.184  -5.554   0.180  1.00  0.00           H  
ATOM    663  HG3 GLU A  46     -21.104  -6.892  -0.957  1.00  0.00           H  
ATOM    664  N   LYS A  47     -18.183  -8.294   3.120  1.00  0.00           N  
ATOM    665  CA  LYS A  47     -17.072  -9.068   3.687  1.00  0.00           C  
ATOM    666  C   LYS A  47     -15.994  -9.387   2.642  1.00  0.00           C  
ATOM    667  O   LYS A  47     -14.812  -9.297   2.956  1.00  0.00           O  
ATOM    668  CB  LYS A  47     -17.632 -10.330   4.364  1.00  0.00           C  
ATOM    669  CG  LYS A  47     -16.565 -11.255   4.970  1.00  0.00           C  
ATOM    670  CD  LYS A  47     -15.640 -10.548   5.969  1.00  0.00           C  
ATOM    671  CE  LYS A  47     -14.626 -11.556   6.506  1.00  0.00           C  
ATOM    672  NZ  LYS A  47     -13.371 -10.886   6.897  1.00  0.00           N1+
ATOM    673  H   LYS A  47     -19.125  -8.653   3.184  1.00  0.00           H  
ATOM    674  HA  LYS A  47     -16.589  -8.441   4.437  1.00  0.00           H  
ATOM    675  HB2 LYS A  47     -18.315 -10.026   5.157  1.00  0.00           H  
ATOM    676  HB3 LYS A  47     -18.200 -10.904   3.632  1.00  0.00           H  
ATOM    677  HG2 LYS A  47     -15.964 -11.680   4.165  1.00  0.00           H  
ATOM    678  HG3 LYS A  47     -17.071 -12.077   5.476  1.00  0.00           H  
ATOM    679  HD2 LYS A  47     -15.102  -9.749   5.458  1.00  0.00           H  
ATOM    680  HD3 LYS A  47     -16.220 -10.124   6.789  1.00  0.00           H  
ATOM    681  HE2 LYS A  47     -15.066 -12.104   7.339  1.00  0.00           H  
ATOM    682  HE3 LYS A  47     -14.393 -12.259   5.706  1.00  0.00           H  
ATOM    683  HZ1 LYS A  47     -12.876 -10.705   6.036  1.00  0.00           H  
ATOM    684  HZ2 LYS A  47     -13.527 -10.016   7.386  1.00  0.00           H  
ATOM    685  HZ3 LYS A  47     -12.763 -11.512   7.404  1.00  0.00           H  
ATOM    686  N   SER A  48     -16.389  -9.670   1.401  1.00  0.00           N  
ATOM    687  CA  SER A  48     -15.454  -9.896   0.293  1.00  0.00           C  
ATOM    688  C   SER A  48     -14.604  -8.667  -0.040  1.00  0.00           C  
ATOM    689  O   SER A  48     -13.443  -8.825  -0.388  1.00  0.00           O  
ATOM    690  CB  SER A  48     -16.226 -10.328  -0.954  1.00  0.00           C  
ATOM    691  OG  SER A  48     -17.228  -9.374  -1.253  1.00  0.00           O  
ATOM    692  H   SER A  48     -17.375  -9.657   1.184  1.00  0.00           H  
ATOM    693  HA  SER A  48     -14.770 -10.700   0.565  1.00  0.00           H  
ATOM    694  HB2 SER A  48     -16.696 -11.293  -0.764  1.00  0.00           H  
ATOM    695  HB3 SER A  48     -15.541 -10.429  -1.796  1.00  0.00           H  
ATOM    696  HG  SER A  48     -16.807  -8.627  -1.683  1.00  0.00           H  
ATOM    697  N   ASP A  49     -15.131  -7.446   0.108  1.00  0.00           N  
ATOM    698  CA  ASP A  49     -14.332  -6.231  -0.095  1.00  0.00           C  
ATOM    699  C   ASP A  49     -13.317  -6.045   1.044  1.00  0.00           C  
ATOM    700  O   ASP A  49     -12.183  -5.633   0.806  1.00  0.00           O  
ATOM    701  CB  ASP A  49     -15.234  -4.991  -0.203  1.00  0.00           C  
ATOM    702  CG  ASP A  49     -16.106  -4.954  -1.460  1.00  0.00           C  
ATOM    703  OD1 ASP A  49     -15.620  -5.315  -2.554  1.00  0.00           O  
ATOM    704  OD2 ASP A  49     -17.279  -4.535  -1.350  1.00  0.00           O1-
ATOM    705  H   ASP A  49     -16.063  -7.344   0.483  1.00  0.00           H  
ATOM    706  HA  ASP A  49     -13.770  -6.323  -1.024  1.00  0.00           H  
ATOM    707  HB2 ASP A  49     -15.872  -4.939   0.680  1.00  0.00           H  
ATOM    708  HB3 ASP A  49     -14.602  -4.104  -0.209  1.00  0.00           H  
ATOM    709  N   LEU A  50     -13.683  -6.397   2.285  1.00  0.00           N  
ATOM    710  CA  LEU A  50     -12.739  -6.406   3.412  1.00  0.00           C  
ATOM    711  C   LEU A  50     -11.621  -7.438   3.213  1.00  0.00           C  
ATOM    712  O   LEU A  50     -10.465  -7.160   3.542  1.00  0.00           O  
ATOM    713  CB  LEU A  50     -13.466  -6.694   4.739  1.00  0.00           C  
ATOM    714  CG  LEU A  50     -14.582  -5.712   5.121  1.00  0.00           C  
ATOM    715  CD1 LEU A  50     -15.220  -6.162   6.436  1.00  0.00           C  
ATOM    716  CD2 LEU A  50     -14.062  -4.289   5.310  1.00  0.00           C  
ATOM    717  H   LEU A  50     -14.629  -6.722   2.423  1.00  0.00           H  
ATOM    718  HA  LEU A  50     -12.259  -5.429   3.472  1.00  0.00           H  
ATOM    719  HB2 LEU A  50     -13.893  -7.696   4.691  1.00  0.00           H  
ATOM    720  HB3 LEU A  50     -12.724  -6.695   5.536  1.00  0.00           H  
ATOM    721  HG  LEU A  50     -15.351  -5.712   4.349  1.00  0.00           H  
ATOM    722 HD11 LEU A  50     -14.486  -6.157   7.241  1.00  0.00           H  
ATOM    723 HD12 LEU A  50     -15.639  -7.162   6.324  1.00  0.00           H  
ATOM    724 HD13 LEU A  50     -16.029  -5.482   6.701  1.00  0.00           H  
ATOM    725 HD21 LEU A  50     -13.659  -3.906   4.372  1.00  0.00           H  
ATOM    726 HD22 LEU A  50     -13.300  -4.258   6.089  1.00  0.00           H  
ATOM    727 HD23 LEU A  50     -14.900  -3.658   5.606  1.00  0.00           H  
ATOM    728  N   ASP A  51     -11.962  -8.616   2.687  1.00  0.00           N  
ATOM    729  CA  ASP A  51     -11.007  -9.688   2.397  1.00  0.00           C  
ATOM    730  C   ASP A  51     -10.085  -9.304   1.232  1.00  0.00           C  
ATOM    731  O   ASP A  51      -8.868  -9.464   1.350  1.00  0.00           O  
ATOM    732  CB  ASP A  51     -11.754 -11.013   2.155  1.00  0.00           C  
ATOM    733  CG  ASP A  51     -12.452 -11.553   3.417  1.00  0.00           C  
ATOM    734  OD1 ASP A  51     -12.074 -11.161   4.553  1.00  0.00           O  
ATOM    735  OD2 ASP A  51     -13.386 -12.375   3.292  1.00  0.00           O1-
ATOM    736  H   ASP A  51     -12.937  -8.786   2.486  1.00  0.00           H  
ATOM    737  HA  ASP A  51     -10.365  -9.827   3.267  1.00  0.00           H  
ATOM    738  HB2 ASP A  51     -11.034 -11.760   1.820  1.00  0.00           H  
ATOM    739  HB3 ASP A  51     -12.489 -10.873   1.362  1.00  0.00           H  
ATOM    740  N   PHE A  52     -10.622  -8.669   0.186  1.00  0.00           N  
ATOM    741  CA  PHE A  52      -9.837  -8.076  -0.895  1.00  0.00           C  
ATOM    742  C   PHE A  52      -8.839  -7.042  -0.360  1.00  0.00           C  
ATOM    743  O   PHE A  52      -7.641  -7.151  -0.611  1.00  0.00           O  
ATOM    744  CB  PHE A  52     -10.778  -7.437  -1.920  1.00  0.00           C  
ATOM    745  CG  PHE A  52     -10.045  -6.779  -3.069  1.00  0.00           C  
ATOM    746  CD1 PHE A  52      -9.629  -5.435  -2.982  1.00  0.00           C  
ATOM    747  CD2 PHE A  52      -9.792  -7.518  -4.236  1.00  0.00           C  
ATOM    748  CE1 PHE A  52      -8.968  -4.828  -4.065  1.00  0.00           C  
ATOM    749  CE2 PHE A  52      -9.154  -6.902  -5.323  1.00  0.00           C  
ATOM    750  CZ  PHE A  52      -8.737  -5.564  -5.238  1.00  0.00           C  
ATOM    751  H   PHE A  52     -11.629  -8.634   0.106  1.00  0.00           H  
ATOM    752  HA  PHE A  52      -9.277  -8.866  -1.394  1.00  0.00           H  
ATOM    753  HB2 PHE A  52     -11.405  -6.690  -1.433  1.00  0.00           H  
ATOM    754  HB3 PHE A  52     -11.438  -8.209  -2.317  1.00  0.00           H  
ATOM    755  HD1 PHE A  52      -9.839  -4.858  -2.094  1.00  0.00           H  
ATOM    756  HD2 PHE A  52     -10.115  -8.547  -4.301  1.00  0.00           H  
ATOM    757  HE1 PHE A  52      -8.673  -3.791  -4.010  1.00  0.00           H  
ATOM    758  HE2 PHE A  52      -9.014  -7.450  -6.244  1.00  0.00           H  
ATOM    759  HZ  PHE A  52      -8.269  -5.098  -6.092  1.00  0.00           H  
ATOM    760  N   LEU A  53      -9.288  -6.065   0.441  1.00  0.00           N  
ATOM    761  CA  LEU A  53      -8.408  -5.042   1.026  1.00  0.00           C  
ATOM    762  C   LEU A  53      -7.325  -5.657   1.927  1.00  0.00           C  
ATOM    763  O   LEU A  53      -6.188  -5.182   1.955  1.00  0.00           O  
ATOM    764  CB  LEU A  53      -9.249  -4.043   1.839  1.00  0.00           C  
ATOM    765  CG  LEU A  53     -10.157  -3.126   1.001  1.00  0.00           C  
ATOM    766  CD1 LEU A  53     -11.136  -2.415   1.937  1.00  0.00           C  
ATOM    767  CD2 LEU A  53      -9.364  -2.063   0.240  1.00  0.00           C  
ATOM    768  H   LEU A  53     -10.282  -6.016   0.612  1.00  0.00           H  
ATOM    769  HA  LEU A  53      -7.891  -4.518   0.222  1.00  0.00           H  
ATOM    770  HB2 LEU A  53      -8.578  -3.414   2.423  1.00  0.00           H  
ATOM    771  HB3 LEU A  53      -9.866  -4.610   2.536  1.00  0.00           H  
ATOM    772  HG  LEU A  53     -10.721  -3.708   0.272  1.00  0.00           H  
ATOM    773 HD11 LEU A  53     -11.736  -3.155   2.466  1.00  0.00           H  
ATOM    774 HD12 LEU A  53     -11.809  -1.795   1.346  1.00  0.00           H  
ATOM    775 HD13 LEU A  53     -10.593  -1.796   2.651  1.00  0.00           H  
ATOM    776 HD21 LEU A  53      -8.815  -1.436   0.943  1.00  0.00           H  
ATOM    777 HD22 LEU A  53     -10.047  -1.443  -0.340  1.00  0.00           H  
ATOM    778 HD23 LEU A  53      -8.668  -2.541  -0.450  1.00  0.00           H  
ATOM    779  N   ASN A  54      -7.656  -6.725   2.659  1.00  0.00           N  
ATOM    780  CA  ASN A  54      -6.669  -7.479   3.424  1.00  0.00           C  
ATOM    781  C   ASN A  54      -5.646  -8.173   2.515  1.00  0.00           C  
ATOM    782  O   ASN A  54      -4.455  -8.137   2.812  1.00  0.00           O  
ATOM    783  CB  ASN A  54      -7.391  -8.492   4.322  1.00  0.00           C  
ATOM    784  CG  ASN A  54      -6.410  -9.144   5.272  1.00  0.00           C  
ATOM    785  ND2 ASN A  54      -5.966 -10.346   4.995  1.00  0.00           N  
ATOM    786  OD1 ASN A  54      -6.035  -8.541   6.271  1.00  0.00           O  
ATOM    787  H   ASN A  54      -8.601  -7.076   2.594  1.00  0.00           H  
ATOM    788  HA  ASN A  54      -6.111  -6.783   4.049  1.00  0.00           H  
ATOM    789  HB2 ASN A  54      -8.167  -7.993   4.902  1.00  0.00           H  
ATOM    790  HB3 ASN A  54      -7.871  -9.258   3.712  1.00  0.00           H  
ATOM    791 HD21 ASN A  54      -6.187 -10.777   4.108  1.00  0.00           H  
ATOM    792 HD22 ASN A  54      -5.198 -10.711   5.539  1.00  0.00           H  
ATOM    793  N   SER A  55      -6.103  -8.763   1.413  1.00  0.00           N  
ATOM    794  CA  SER A  55      -5.246  -9.416   0.428  1.00  0.00           C  
ATOM    795  C   SER A  55      -4.292  -8.419  -0.239  1.00  0.00           C  
ATOM    796  O   SER A  55      -3.093  -8.674  -0.292  1.00  0.00           O  
ATOM    797  CB  SER A  55      -6.124 -10.132  -0.598  1.00  0.00           C  
ATOM    798  OG  SER A  55      -5.319 -10.955  -1.403  1.00  0.00           O  
ATOM    799  H   SER A  55      -7.097  -8.763   1.237  1.00  0.00           H  
ATOM    800  HA  SER A  55      -4.638 -10.163   0.938  1.00  0.00           H  
ATOM    801  HB2 SER A  55      -6.641  -9.406  -1.225  1.00  0.00           H  
ATOM    802  HB3 SER A  55      -6.864 -10.748  -0.087  1.00  0.00           H  
ATOM    803  HG  SER A  55      -4.964 -11.683  -0.887  1.00  0.00           H  
ATOM    804  N   VAL A  56      -4.767  -7.223  -0.617  1.00  0.00           N  
ATOM    805  CA  VAL A  56      -3.905  -6.136  -1.122  1.00  0.00           C  
ATOM    806  C   VAL A  56      -2.814  -5.776  -0.113  1.00  0.00           C  
ATOM    807  O   VAL A  56      -1.658  -5.608  -0.495  1.00  0.00           O  
ATOM    808  CB  VAL A  56      -4.720  -4.873  -1.476  1.00  0.00           C  
ATOM    809  CG1 VAL A  56      -3.822  -3.713  -1.938  1.00  0.00           C  
ATOM    810  CG2 VAL A  56      -5.712  -5.158  -2.606  1.00  0.00           C  
ATOM    811  H   VAL A  56      -5.767  -7.083  -0.587  1.00  0.00           H  
ATOM    812  HA  VAL A  56      -3.402  -6.487  -2.024  1.00  0.00           H  
ATOM    813  HB  VAL A  56      -5.278  -4.543  -0.600  1.00  0.00           H  
ATOM    814 HG11 VAL A  56      -3.209  -4.031  -2.781  1.00  0.00           H  
ATOM    815 HG12 VAL A  56      -4.435  -2.865  -2.242  1.00  0.00           H  
ATOM    816 HG13 VAL A  56      -3.173  -3.381  -1.127  1.00  0.00           H  
ATOM    817 HG21 VAL A  56      -6.501  -5.831  -2.269  1.00  0.00           H  
ATOM    818 HG22 VAL A  56      -5.196  -5.644  -3.434  1.00  0.00           H  
ATOM    819 HG23 VAL A  56      -6.182  -4.238  -2.952  1.00  0.00           H  
ATOM    820  N   ASN A  57      -3.155  -5.667   1.177  1.00  0.00           N  
ATOM    821  CA  ASN A  57      -2.167  -5.377   2.216  1.00  0.00           C  
ATOM    822  C   ASN A  57      -1.083  -6.464   2.310  1.00  0.00           C  
ATOM    823  O   ASN A  57       0.098  -6.123   2.354  1.00  0.00           O  
ATOM    824  CB  ASN A  57      -2.876  -5.174   3.564  1.00  0.00           C  
ATOM    825  CG  ASN A  57      -1.874  -5.030   4.694  1.00  0.00           C  
ATOM    826  ND2 ASN A  57      -1.408  -3.839   4.963  1.00  0.00           N  
ATOM    827  OD1 ASN A  57      -1.498  -5.972   5.365  1.00  0.00           O  
ATOM    828  H   ASN A  57      -4.118  -5.822   1.437  1.00  0.00           H  
ATOM    829  HA  ASN A  57      -1.659  -4.451   1.946  1.00  0.00           H  
ATOM    830  HB2 ASN A  57      -3.503  -6.037   3.789  1.00  0.00           H  
ATOM    831  HB3 ASN A  57      -3.507  -4.287   3.516  1.00  0.00           H  
ATOM    832 HD21 ASN A  57      -1.826  -3.031   4.525  1.00  0.00           H  
ATOM    833 HD22 ASN A  57      -0.732  -3.798   5.712  1.00  0.00           H  
ATOM    834  N   GLN A  58      -1.485  -7.738   2.336  1.00  0.00           N  
ATOM    835  CA  GLN A  58      -0.571  -8.880   2.433  1.00  0.00           C  
ATOM    836  C   GLN A  58       0.349  -8.945   1.216  1.00  0.00           C  
ATOM    837  O   GLN A  58       1.561  -8.881   1.368  1.00  0.00           O  
ATOM    838  CB  GLN A  58      -1.380 -10.177   2.577  1.00  0.00           C  
ATOM    839  CG  GLN A  58      -2.017 -10.274   3.968  1.00  0.00           C  
ATOM    840  CD  GLN A  58      -2.973 -11.453   4.109  1.00  0.00           C  
ATOM    841  NE2 GLN A  58      -3.074 -12.036   5.284  1.00  0.00           N  
ATOM    842  OE1 GLN A  58      -3.703 -11.849   3.217  1.00  0.00           O  
ATOM    843  H   GLN A  58      -2.473  -7.931   2.265  1.00  0.00           H  
ATOM    844  HA  GLN A  58       0.070  -8.762   3.307  1.00  0.00           H  
ATOM    845  HB2 GLN A  58      -0.718 -11.031   2.437  1.00  0.00           H  
ATOM    846  HB3 GLN A  58      -2.153 -10.210   1.809  1.00  0.00           H  
ATOM    847  HG2 GLN A  58      -1.219 -10.369   4.705  1.00  0.00           H  
ATOM    848  HG3 GLN A  58      -2.573  -9.364   4.193  1.00  0.00           H  
ATOM    849 HE21 GLN A  58      -3.583 -12.909   5.260  1.00  0.00           H  
ATOM    850 HE22 GLN A  58      -2.376 -11.830   5.984  1.00  0.00           H  
ATOM    851  N   ILE A  59      -0.225  -8.921   0.015  1.00  0.00           N  
ATOM    852  CA  ILE A  59       0.530  -8.991  -1.235  1.00  0.00           C  
ATOM    853  C   ILE A  59       1.503  -7.815  -1.368  1.00  0.00           C  
ATOM    854  O   ILE A  59       2.649  -8.000  -1.762  1.00  0.00           O  
ATOM    855  CB  ILE A  59      -0.459  -9.044  -2.413  1.00  0.00           C  
ATOM    856  CG1 ILE A  59      -1.255 -10.368  -2.400  1.00  0.00           C  
ATOM    857  CG2 ILE A  59       0.300  -8.899  -3.732  1.00  0.00           C  
ATOM    858  CD1 ILE A  59      -2.403 -10.403  -3.414  1.00  0.00           C  
ATOM    859  H   ILE A  59      -1.234  -8.933  -0.039  1.00  0.00           H  
ATOM    860  HA  ILE A  59       1.127  -9.902  -1.234  1.00  0.00           H  
ATOM    861  HB  ILE A  59      -1.156  -8.210  -2.326  1.00  0.00           H  
ATOM    862 HG12 ILE A  59      -0.581 -11.205  -2.583  1.00  0.00           H  
ATOM    863 HG13 ILE A  59      -1.694 -10.524  -1.414  1.00  0.00           H  
ATOM    864 HG21 ILE A  59       1.080  -9.659  -3.783  1.00  0.00           H  
ATOM    865 HG22 ILE A  59      -0.390  -8.996  -4.570  1.00  0.00           H  
ATOM    866 HG23 ILE A  59       0.784  -7.924  -3.790  1.00  0.00           H  
ATOM    867 HD11 ILE A  59      -3.012  -9.504  -3.313  1.00  0.00           H  
ATOM    868 HD12 ILE A  59      -3.023 -11.275  -3.205  1.00  0.00           H  
ATOM    869 HD13 ILE A  59      -2.024 -10.480  -4.433  1.00  0.00           H  
ATOM    870  N   ALA A  60       1.083  -6.593  -1.025  1.00  0.00           N  
ATOM    871  CA  ALA A  60       1.979  -5.441  -1.067  1.00  0.00           C  
ATOM    872  C   ALA A  60       3.080  -5.519   0.005  1.00  0.00           C  
ATOM    873  O   ALA A  60       4.151  -4.944  -0.188  1.00  0.00           O  
ATOM    874  CB  ALA A  60       1.150  -4.162  -0.937  1.00  0.00           C  
ATOM    875  H   ALA A  60       0.126  -6.464  -0.730  1.00  0.00           H  
ATOM    876  HA  ALA A  60       2.477  -5.427  -2.037  1.00  0.00           H  
ATOM    877  HB1 ALA A  60       0.409  -4.125  -1.736  1.00  0.00           H  
ATOM    878  HB2 ALA A  60       1.804  -3.295  -1.026  1.00  0.00           H  
ATOM    879  HB3 ALA A  60       0.639  -4.151   0.026  1.00  0.00           H  
ATOM    880  N   ASN A  61       2.839  -6.198   1.132  1.00  0.00           N  
ATOM    881  CA  ASN A  61       3.890  -6.490   2.101  1.00  0.00           C  
ATOM    882  C   ASN A  61       4.884  -7.518   1.550  1.00  0.00           C  
ATOM    883  O   ASN A  61       6.083  -7.284   1.618  1.00  0.00           O  
ATOM    884  CB  ASN A  61       3.277  -6.961   3.428  1.00  0.00           C  
ATOM    885  CG  ASN A  61       4.335  -6.883   4.505  1.00  0.00           C  
ATOM    886  ND2 ASN A  61       5.018  -7.971   4.775  1.00  0.00           N  
ATOM    887  OD1 ASN A  61       4.558  -5.801   5.049  1.00  0.00           O  
ATOM    888  H   ASN A  61       1.966  -6.698   1.224  1.00  0.00           H  
ATOM    889  HA  ASN A  61       4.459  -5.579   2.281  1.00  0.00           H  
ATOM    890  HB2 ASN A  61       2.923  -7.989   3.338  1.00  0.00           H  
ATOM    891  HB3 ASN A  61       2.434  -6.331   3.711  1.00  0.00           H  
ATOM    892 HD21 ASN A  61       4.859  -8.793   4.210  1.00  0.00           H  
ATOM    893 HD22 ASN A  61       5.965  -7.863   5.107  1.00  0.00           H  
ATOM    894  N   ASP A  62       4.393  -8.595   0.946  1.00  0.00           N  
ATOM    895  CA  ASP A  62       5.242  -9.637   0.368  1.00  0.00           C  
ATOM    896  C   ASP A  62       6.075  -9.072  -0.793  1.00  0.00           C  
ATOM    897  O   ASP A  62       7.285  -9.258  -0.833  1.00  0.00           O  
ATOM    898  CB  ASP A  62       4.377 -10.834  -0.057  1.00  0.00           C  
ATOM    899  CG  ASP A  62       3.587 -11.474   1.100  1.00  0.00           C  
ATOM    900  OD1 ASP A  62       3.949 -11.256   2.283  1.00  0.00           O  
ATOM    901  OD2 ASP A  62       2.564 -12.133   0.800  1.00  0.00           O1-
ATOM    902  H   ASP A  62       3.402  -8.783   0.992  1.00  0.00           H  
ATOM    903  HA  ASP A  62       5.940  -9.988   1.129  1.00  0.00           H  
ATOM    904  HB2 ASP A  62       3.678 -10.509  -0.828  1.00  0.00           H  
ATOM    905  HB3 ASP A  62       5.027 -11.595  -0.488  1.00  0.00           H  
ATOM    906  N   ALA A  63       5.488  -8.241  -1.661  1.00  0.00           N  
ATOM    907  CA  ALA A  63       6.228  -7.530  -2.705  1.00  0.00           C  
ATOM    908  C   ALA A  63       7.296  -6.573  -2.133  1.00  0.00           C  
ATOM    909  O   ALA A  63       8.348  -6.379  -2.745  1.00  0.00           O  
ATOM    910  CB  ALA A  63       5.228  -6.765  -3.581  1.00  0.00           C  
ATOM    911  H   ALA A  63       4.482  -8.165  -1.636  1.00  0.00           H  
ATOM    912  HA  ALA A  63       6.738  -8.269  -3.324  1.00  0.00           H  
ATOM    913  HB1 ALA A  63       5.755  -6.289  -4.408  1.00  0.00           H  
ATOM    914  HB2 ALA A  63       4.716  -6.005  -2.990  1.00  0.00           H  
ATOM    915  HB3 ALA A  63       4.491  -7.457  -3.988  1.00  0.00           H  
ATOM    916  N   GLU A  64       7.059  -5.958  -0.967  1.00  0.00           N  
ATOM    917  CA  GLU A  64       8.077  -5.147  -0.286  1.00  0.00           C  
ATOM    918  C   GLU A  64       9.294  -6.002   0.088  1.00  0.00           C  
ATOM    919  O   GLU A  64      10.426  -5.620  -0.221  1.00  0.00           O  
ATOM    920  CB  GLU A  64       7.478  -4.414   0.939  1.00  0.00           C  
ATOM    921  CG  GLU A  64       8.506  -3.546   1.680  1.00  0.00           C  
ATOM    922  CD  GLU A  64       7.943  -2.706   2.849  1.00  0.00           C  
ATOM    923  OE1 GLU A  64       8.750  -1.970   3.475  1.00  0.00           O  
ATOM    924  OE2 GLU A  64       6.702  -2.622   3.056  1.00  0.00           O1-
ATOM    925  H   GLU A  64       6.239  -6.236  -0.447  1.00  0.00           H  
ATOM    926  HA  GLU A  64       8.433  -4.390  -0.985  1.00  0.00           H  
ATOM    927  HB2 GLU A  64       6.668  -3.773   0.591  1.00  0.00           H  
ATOM    928  HB3 GLU A  64       7.073  -5.125   1.659  1.00  0.00           H  
ATOM    929  HG2 GLU A  64       9.310  -4.175   2.063  1.00  0.00           H  
ATOM    930  HG3 GLU A  64       8.932  -2.871   0.938  1.00  0.00           H  
ATOM    931  N   ASP A  65       9.052  -7.152   0.713  1.00  0.00           N  
ATOM    932  CA  ASP A  65      10.094  -8.011   1.269  1.00  0.00           C  
ATOM    933  C   ASP A  65      10.798  -8.876   0.213  1.00  0.00           C  
ATOM    934  O   ASP A  65      12.016  -9.045   0.277  1.00  0.00           O  
ATOM    935  CB  ASP A  65       9.500  -8.831   2.431  1.00  0.00           C  
ATOM    936  CG  ASP A  65       9.144  -7.963   3.654  1.00  0.00           C  
ATOM    937  OD1 ASP A  65       9.848  -6.943   3.877  1.00  0.00           O  
ATOM    938  OD2 ASP A  65       8.204  -8.324   4.404  1.00  0.00           O1-
ATOM    939  H   ASP A  65       8.093  -7.414   0.890  1.00  0.00           H  
ATOM    940  HA  ASP A  65      10.873  -7.375   1.689  1.00  0.00           H  
ATOM    941  HB2 ASP A  65      10.236  -9.571   2.746  1.00  0.00           H  
ATOM    942  HB3 ASP A  65       8.614  -9.362   2.082  1.00  0.00           H  
ATOM    943  N   GLU A  66      10.064  -9.368  -0.784  1.00  0.00           N  
ATOM    944  CA  GLU A  66      10.538 -10.349  -1.765  1.00  0.00           C  
ATOM    945  C   GLU A  66      10.926  -9.737  -3.118  1.00  0.00           C  
ATOM    946  O   GLU A  66      11.758 -10.308  -3.824  1.00  0.00           O  
ATOM    947  CB  GLU A  66       9.469 -11.431  -1.977  1.00  0.00           C  
ATOM    948  CG  GLU A  66       9.115 -12.197  -0.689  1.00  0.00           C  
ATOM    949  CD  GLU A  66       8.133 -13.357  -0.920  1.00  0.00           C  
ATOM    950  OE1 GLU A  66       7.752 -13.987   0.093  1.00  0.00           O  
ATOM    951  OE2 GLU A  66       7.827 -13.665  -2.096  1.00  0.00           O1-
ATOM    952  H   GLU A  66       9.065  -9.227  -0.732  1.00  0.00           H  
ATOM    953  HA  GLU A  66      11.430 -10.842  -1.377  1.00  0.00           H  
ATOM    954  HB2 GLU A  66       8.569 -10.969  -2.383  1.00  0.00           H  
ATOM    955  HB3 GLU A  66       9.853 -12.140  -2.710  1.00  0.00           H  
ATOM    956  HG2 GLU A  66       8.685 -11.508   0.038  1.00  0.00           H  
ATOM    957  HG3 GLU A  66      10.037 -12.596  -0.264  1.00  0.00           H  
ATOM    958  N   ALA A  67      10.376  -8.572  -3.484  1.00  0.00           N  
ATOM    959  CA  ALA A  67      10.700  -7.901  -4.747  1.00  0.00           C  
ATOM    960  C   ALA A  67      11.510  -6.615  -4.532  1.00  0.00           C  
ATOM    961  O   ALA A  67      12.620  -6.490  -5.053  1.00  0.00           O  
ATOM    962  CB  ALA A  67       9.423  -7.685  -5.573  1.00  0.00           C  
ATOM    963  H   ALA A  67       9.685  -8.159  -2.873  1.00  0.00           H  
ATOM    964  HA  ALA A  67      11.336  -8.555  -5.343  1.00  0.00           H  
ATOM    965  HB1 ALA A  67       9.687  -7.320  -6.565  1.00  0.00           H  
ATOM    966  HB2 ALA A  67       8.761  -6.958  -5.101  1.00  0.00           H  
ATOM    967  HB3 ALA A  67       8.893  -8.632  -5.680  1.00  0.00           H  
ATOM    968  N   PHE A  68      10.999  -5.660  -3.746  1.00  0.00           N  
ATOM    969  CA  PHE A  68      11.658  -4.360  -3.595  1.00  0.00           C  
ATOM    970  C   PHE A  68      12.955  -4.435  -2.795  1.00  0.00           C  
ATOM    971  O   PHE A  68      13.955  -3.892  -3.260  1.00  0.00           O  
ATOM    972  CB  PHE A  68      10.720  -3.308  -2.994  1.00  0.00           C  
ATOM    973  CG  PHE A  68       9.719  -2.763  -3.986  1.00  0.00           C  
ATOM    974  CD1 PHE A  68      10.125  -1.807  -4.938  1.00  0.00           C  
ATOM    975  CD2 PHE A  68       8.405  -3.257  -4.005  1.00  0.00           C  
ATOM    976  CE1 PHE A  68       9.229  -1.381  -5.933  1.00  0.00           C  
ATOM    977  CE2 PHE A  68       7.513  -2.836  -5.000  1.00  0.00           C  
ATOM    978  CZ  PHE A  68       7.931  -1.916  -5.973  1.00  0.00           C  
ATOM    979  H   PHE A  68      10.102  -5.825  -3.311  1.00  0.00           H  
ATOM    980  HA  PHE A  68      11.946  -4.014  -4.588  1.00  0.00           H  
ATOM    981  HB2 PHE A  68      10.207  -3.724  -2.127  1.00  0.00           H  
ATOM    982  HB3 PHE A  68      11.327  -2.473  -2.644  1.00  0.00           H  
ATOM    983  HD1 PHE A  68      11.139  -1.437  -4.938  1.00  0.00           H  
ATOM    984  HD2 PHE A  68       8.090  -4.005  -3.292  1.00  0.00           H  
ATOM    985  HE1 PHE A  68       9.556  -0.696  -6.702  1.00  0.00           H  
ATOM    986  HE2 PHE A  68       6.530  -3.279  -5.057  1.00  0.00           H  
ATOM    987  HZ  PHE A  68       7.269  -1.677  -6.792  1.00  0.00           H  
ATOM    988  N   ASN A  69      12.967  -5.079  -1.622  1.00  0.00           N  
ATOM    989  CA  ASN A  69      14.179  -5.139  -0.796  1.00  0.00           C  
ATOM    990  C   ASN A  69      15.363  -5.770  -1.561  1.00  0.00           C  
ATOM    991  O   ASN A  69      16.397  -5.107  -1.662  1.00  0.00           O  
ATOM    992  CB  ASN A  69      13.904  -5.810   0.568  1.00  0.00           C  
ATOM    993  CG  ASN A  69      12.968  -5.033   1.471  1.00  0.00           C  
ATOM    994  ND2 ASN A  69      12.454  -5.672   2.498  1.00  0.00           N  
ATOM    995  OD1 ASN A  69      12.731  -3.844   1.301  1.00  0.00           O  
ATOM    996  H   ASN A  69      12.113  -5.488  -1.271  1.00  0.00           H  
ATOM    997  HA  ASN A  69      14.491  -4.115  -0.592  1.00  0.00           H  
ATOM    998  HB2 ASN A  69      14.849  -5.928   1.097  1.00  0.00           H  
ATOM    999  HB3 ASN A  69      13.472  -6.802   0.438  1.00  0.00           H  
ATOM   1000 HD21 ASN A  69      11.609  -5.323   2.927  1.00  0.00           H  
ATOM   1001 HD22 ASN A  69      12.603  -6.668   2.566  1.00  0.00           H  
ATOM   1002  N   PRO A  70      15.226  -6.950  -2.207  1.00  0.00           N  
ATOM   1003  CA  PRO A  70      16.338  -7.546  -2.949  1.00  0.00           C  
ATOM   1004  C   PRO A  70      16.769  -6.718  -4.165  1.00  0.00           C  
ATOM   1005  O   PRO A  70      17.960  -6.627  -4.459  1.00  0.00           O  
ATOM   1006  CB  PRO A  70      15.859  -8.943  -3.365  1.00  0.00           C  
ATOM   1007  CG  PRO A  70      14.767  -9.263  -2.349  1.00  0.00           C  
ATOM   1008  CD  PRO A  70      14.118  -7.899  -2.165  1.00  0.00           C  
ATOM   1009  HA  PRO A  70      17.189  -7.645  -2.275  1.00  0.00           H  
ATOM   1010  HB2 PRO A  70      16.668  -9.672  -3.327  1.00  0.00           H  
ATOM   1011  HB3 PRO A  70      15.419  -8.914  -4.362  1.00  0.00           H  
ATOM   1012  HG2 PRO A  70      15.213  -9.589  -1.409  1.00  0.00           H  
ATOM   1013  HG3 PRO A  70      14.065 -10.008  -2.723  1.00  0.00           H  
ATOM   1014  HD2 PRO A  70      13.564  -7.886  -1.227  1.00  0.00           H  
ATOM   1015  HD3 PRO A  70      13.437  -7.708  -2.994  1.00  0.00           H  
ATOM   1016  N   ALA A  71      15.822  -6.094  -4.877  1.00  0.00           N  
ATOM   1017  CA  ALA A  71      16.141  -5.265  -6.037  1.00  0.00           C  
ATOM   1018  C   ALA A  71      16.896  -3.985  -5.649  1.00  0.00           C  
ATOM   1019  O   ALA A  71      17.817  -3.583  -6.358  1.00  0.00           O  
ATOM   1020  CB  ALA A  71      14.843  -4.938  -6.781  1.00  0.00           C  
ATOM   1021  H   ALA A  71      14.853  -6.208  -4.619  1.00  0.00           H  
ATOM   1022  HA  ALA A  71      16.787  -5.834  -6.706  1.00  0.00           H  
ATOM   1023  HB1 ALA A  71      14.181  -4.369  -6.128  1.00  0.00           H  
ATOM   1024  HB2 ALA A  71      14.345  -5.860  -7.081  1.00  0.00           H  
ATOM   1025  HB3 ALA A  71      15.067  -4.349  -7.671  1.00  0.00           H  
ATOM   1026  N   ILE A  72      16.522  -3.354  -4.530  1.00  0.00           N  
ATOM   1027  CA  ILE A  72      17.200  -2.162  -4.006  1.00  0.00           C  
ATOM   1028  C   ILE A  72      18.621  -2.519  -3.562  1.00  0.00           C  
ATOM   1029  O   ILE A  72      19.554  -1.824  -3.957  1.00  0.00           O  
ATOM   1030  CB  ILE A  72      16.372  -1.518  -2.869  1.00  0.00           C  
ATOM   1031  CG1 ILE A  72      15.082  -0.893  -3.449  1.00  0.00           C  
ATOM   1032  CG2 ILE A  72      17.174  -0.433  -2.126  1.00  0.00           C  
ATOM   1033  CD1 ILE A  72      14.022  -0.550  -2.397  1.00  0.00           C  
ATOM   1034  H   ILE A  72      15.763  -3.746  -3.991  1.00  0.00           H  
ATOM   1035  HA  ILE A  72      17.299  -1.432  -4.810  1.00  0.00           H  
ATOM   1036  HB  ILE A  72      16.103  -2.295  -2.153  1.00  0.00           H  
ATOM   1037 HG12 ILE A  72      14.624  -1.590  -4.151  1.00  0.00           H  
ATOM   1038 HG13 ILE A  72      15.338   0.013  -3.999  1.00  0.00           H  
ATOM   1039 HG21 ILE A  72      18.034  -0.877  -1.624  1.00  0.00           H  
ATOM   1040 HG22 ILE A  72      17.522   0.325  -2.827  1.00  0.00           H  
ATOM   1041 HG23 ILE A  72      16.563   0.039  -1.357  1.00  0.00           H  
ATOM   1042 HD11 ILE A  72      13.820  -1.422  -1.774  1.00  0.00           H  
ATOM   1043 HD12 ILE A  72      13.102  -0.255  -2.900  1.00  0.00           H  
ATOM   1044 HD13 ILE A  72      14.360   0.276  -1.771  1.00  0.00           H  
ATOM   1045  N   ASP A  73      18.795  -3.620  -2.825  1.00  0.00           N  
ATOM   1046  CA  ASP A  73      20.111  -4.083  -2.361  1.00  0.00           C  
ATOM   1047  C   ASP A  73      21.065  -4.418  -3.524  1.00  0.00           C  
ATOM   1048  O   ASP A  73      22.280  -4.250  -3.411  1.00  0.00           O  
ATOM   1049  CB  ASP A  73      19.934  -5.324  -1.465  1.00  0.00           C  
ATOM   1050  CG  ASP A  73      19.382  -5.038  -0.061  1.00  0.00           C  
ATOM   1051  OD1 ASP A  73      19.338  -3.854   0.348  1.00  0.00           O  
ATOM   1052  OD2 ASP A  73      19.069  -6.032   0.635  1.00  0.00           O1-
ATOM   1053  H   ASP A  73      17.983  -4.118  -2.490  1.00  0.00           H  
ATOM   1054  HA  ASP A  73      20.582  -3.293  -1.776  1.00  0.00           H  
ATOM   1055  HB2 ASP A  73      19.287  -6.042  -1.969  1.00  0.00           H  
ATOM   1056  HB3 ASP A  73      20.909  -5.796  -1.338  1.00  0.00           H  
ATOM   1057  N   ALA A  74      20.524  -4.881  -4.656  1.00  0.00           N  
ATOM   1058  CA  ALA A  74      21.289  -5.200  -5.861  1.00  0.00           C  
ATOM   1059  C   ALA A  74      21.576  -3.984  -6.765  1.00  0.00           C  
ATOM   1060  O   ALA A  74      22.410  -4.073  -7.673  1.00  0.00           O  
ATOM   1061  CB  ALA A  74      20.527  -6.289  -6.622  1.00  0.00           C  
ATOM   1062  H   ALA A  74      19.530  -5.061  -4.658  1.00  0.00           H  
ATOM   1063  HA  ALA A  74      22.255  -5.606  -5.559  1.00  0.00           H  
ATOM   1064  HB1 ALA A  74      21.096  -6.593  -7.501  1.00  0.00           H  
ATOM   1065  HB2 ALA A  74      20.376  -7.153  -5.975  1.00  0.00           H  
ATOM   1066  HB3 ALA A  74      19.555  -5.908  -6.937  1.00  0.00           H  
ATOM   1067  N   ALA A  75      20.885  -2.863  -6.560  1.00  0.00           N  
ATOM   1068  CA  ALA A  75      21.011  -1.660  -7.371  1.00  0.00           C  
ATOM   1069  C   ALA A  75      21.923  -0.614  -6.707  1.00  0.00           C  
ATOM   1070  O   ALA A  75      22.296  -0.703  -5.541  1.00  0.00           O  
ATOM   1071  CB  ALA A  75      19.605  -1.130  -7.676  1.00  0.00           C  
ATOM   1072  H   ALA A  75      20.270  -2.825  -5.759  1.00  0.00           H  
ATOM   1073  HA  ALA A  75      21.468  -1.924  -8.325  1.00  0.00           H  
ATOM   1074  HB1 ALA A  75      19.029  -1.897  -8.193  1.00  0.00           H  
ATOM   1075  HB2 ALA A  75      19.098  -0.885  -6.742  1.00  0.00           H  
ATOM   1076  HB3 ALA A  75      19.659  -0.241  -8.305  1.00  0.00           H  
ATOM   1077  N   SER A  76      22.301   0.420  -7.460  1.00  0.00           N  
ATOM   1078  CA  SER A  76      22.995   1.585  -6.900  1.00  0.00           C  
ATOM   1079  C   SER A  76      22.644   2.869  -7.648  1.00  0.00           C  
ATOM   1080  O   SER A  76      22.122   2.836  -8.767  1.00  0.00           O  
ATOM   1081  CB  SER A  76      24.511   1.354  -6.858  1.00  0.00           C  
ATOM   1082  OG  SER A  76      25.046   1.152  -8.151  1.00  0.00           O  
ATOM   1083  H   SER A  76      21.955   0.493  -8.406  1.00  0.00           H  
ATOM   1084  HA  SER A  76      22.659   1.719  -5.872  1.00  0.00           H  
ATOM   1085  HB2 SER A  76      24.723   0.480  -6.241  1.00  0.00           H  
ATOM   1086  HB3 SER A  76      24.994   2.216  -6.399  1.00  0.00           H  
ATOM   1087  HG  SER A  76      24.775   0.276  -8.433  1.00  0.00           H  
ATOM   1088  N   GLY A  77      22.919   4.008  -7.006  1.00  0.00           N  
ATOM   1089  CA  GLY A  77      22.621   5.337  -7.538  1.00  0.00           C  
ATOM   1090  C   GLY A  77      21.141   5.512  -7.876  1.00  0.00           C  
ATOM   1091  O   GLY A  77      20.268   4.954  -7.217  1.00  0.00           O  
ATOM   1092  H   GLY A  77      23.256   3.951  -6.056  1.00  0.00           H  
ATOM   1093  HA2 GLY A  77      22.886   6.095  -6.801  1.00  0.00           H  
ATOM   1094  HA3 GLY A  77      23.215   5.502  -8.437  1.00  0.00           H  
ATOM   1095  N   GLU A  78      20.870   6.233  -8.961  1.00  0.00           N  
ATOM   1096  CA  GLU A  78      19.506   6.581  -9.373  1.00  0.00           C  
ATOM   1097  C   GLU A  78      18.602   5.357  -9.608  1.00  0.00           C  
ATOM   1098  O   GLU A  78      17.393   5.436  -9.408  1.00  0.00           O  
ATOM   1099  CB  GLU A  78      19.612   7.432 -10.648  1.00  0.00           C  
ATOM   1100  CG  GLU A  78      18.278   8.007 -11.144  1.00  0.00           C  
ATOM   1101  CD  GLU A  78      17.566   8.890 -10.109  1.00  0.00           C  
ATOM   1102  OE1 GLU A  78      16.318   8.948 -10.156  1.00  0.00           O  
ATOM   1103  OE2 GLU A  78      18.246   9.543  -9.295  1.00  0.00           O1-
ATOM   1104  H   GLU A  78      21.631   6.698  -9.435  1.00  0.00           H  
ATOM   1105  HA  GLU A  78      19.055   7.182  -8.583  1.00  0.00           H  
ATOM   1106  HB2 GLU A  78      20.039   6.821 -11.444  1.00  0.00           H  
ATOM   1107  HB3 GLU A  78      20.300   8.257 -10.467  1.00  0.00           H  
ATOM   1108  HG2 GLU A  78      17.625   7.189 -11.450  1.00  0.00           H  
ATOM   1109  HG3 GLU A  78      18.478   8.604 -12.034  1.00  0.00           H  
ATOM   1110  N   ALA A  79      19.166   4.205  -9.995  1.00  0.00           N  
ATOM   1111  CA  ALA A  79      18.387   2.977 -10.142  1.00  0.00           C  
ATOM   1112  C   ALA A  79      17.848   2.481  -8.788  1.00  0.00           C  
ATOM   1113  O   ALA A  79      16.671   2.132  -8.690  1.00  0.00           O  
ATOM   1114  CB  ALA A  79      19.249   1.918 -10.838  1.00  0.00           C  
ATOM   1115  H   ALA A  79      20.173   4.154 -10.052  1.00  0.00           H  
ATOM   1116  HA  ALA A  79      17.523   3.186 -10.774  1.00  0.00           H  
ATOM   1117  HB1 ALA A  79      18.663   1.009 -10.976  1.00  0.00           H  
ATOM   1118  HB2 ALA A  79      19.570   2.285 -11.813  1.00  0.00           H  
ATOM   1119  HB3 ALA A  79      20.125   1.687 -10.232  1.00  0.00           H  
ATOM   1120  N   ALA A  80      18.679   2.503  -7.738  1.00  0.00           N  
ATOM   1121  CA  ALA A  80      18.248   2.172  -6.380  1.00  0.00           C  
ATOM   1122  C   ALA A  80      17.248   3.207  -5.847  1.00  0.00           C  
ATOM   1123  O   ALA A  80      16.226   2.830  -5.275  1.00  0.00           O  
ATOM   1124  CB  ALA A  80      19.475   2.059  -5.468  1.00  0.00           C  
ATOM   1125  H   ALA A  80      19.587   2.930  -7.851  1.00  0.00           H  
ATOM   1126  HA  ALA A  80      17.744   1.206  -6.391  1.00  0.00           H  
ATOM   1127  HB1 ALA A  80      20.136   1.271  -5.828  1.00  0.00           H  
ATOM   1128  HB2 ALA A  80      19.152   1.799  -4.460  1.00  0.00           H  
ATOM   1129  HB3 ALA A  80      20.012   3.007  -5.430  1.00  0.00           H  
ATOM   1130  N   ASP A  81      17.478   4.496  -6.108  1.00  0.00           N  
ATOM   1131  CA  ASP A  81      16.567   5.563  -5.681  1.00  0.00           C  
ATOM   1132  C   ASP A  81      15.190   5.445  -6.362  1.00  0.00           C  
ATOM   1133  O   ASP A  81      14.149   5.606  -5.720  1.00  0.00           O  
ATOM   1134  CB  ASP A  81      17.200   6.938  -5.952  1.00  0.00           C  
ATOM   1135  CG  ASP A  81      18.458   7.223  -5.119  1.00  0.00           C  
ATOM   1136  OD1 ASP A  81      18.582   6.644  -4.017  1.00  0.00           O  
ATOM   1137  OD2 ASP A  81      19.270   8.058  -5.575  1.00  0.00           O1-
ATOM   1138  H   ASP A  81      18.369   4.757  -6.505  1.00  0.00           H  
ATOM   1139  HA  ASP A  81      16.407   5.474  -4.607  1.00  0.00           H  
ATOM   1140  HB2 ASP A  81      16.466   7.704  -5.702  1.00  0.00           H  
ATOM   1141  HB3 ASP A  81      17.429   7.027  -7.014  1.00  0.00           H  
ATOM   1142  N   ALA A  82      15.149   5.087  -7.650  1.00  0.00           N  
ATOM   1143  CA  ALA A  82      13.900   4.863  -8.376  1.00  0.00           C  
ATOM   1144  C   ALA A  82      13.132   3.635  -7.866  1.00  0.00           C  
ATOM   1145  O   ALA A  82      11.900   3.666  -7.806  1.00  0.00           O  
ATOM   1146  CB  ALA A  82      14.209   4.773  -9.875  1.00  0.00           C  
ATOM   1147  H   ALA A  82      16.021   5.012  -8.153  1.00  0.00           H  
ATOM   1148  HA  ALA A  82      13.246   5.719  -8.209  1.00  0.00           H  
ATOM   1149  HB1 ALA A  82      14.781   5.646 -10.189  1.00  0.00           H  
ATOM   1150  HB2 ALA A  82      14.798   3.879 -10.081  1.00  0.00           H  
ATOM   1151  HB3 ALA A  82      13.278   4.748 -10.441  1.00  0.00           H  
ATOM   1152  N   LEU A  83      13.836   2.571  -7.472  1.00  0.00           N  
ATOM   1153  CA  LEU A  83      13.239   1.409  -6.807  1.00  0.00           C  
ATOM   1154  C   LEU A  83      12.725   1.763  -5.406  1.00  0.00           C  
ATOM   1155  O   LEU A  83      11.628   1.353  -5.034  1.00  0.00           O  
ATOM   1156  CB  LEU A  83      14.278   0.281  -6.727  1.00  0.00           C  
ATOM   1157  CG  LEU A  83      14.598  -0.385  -8.073  1.00  0.00           C  
ATOM   1158  CD1 LEU A  83      15.879  -1.205  -7.939  1.00  0.00           C  
ATOM   1159  CD2 LEU A  83      13.476  -1.329  -8.497  1.00  0.00           C  
ATOM   1160  H   LEU A  83      14.841   2.599  -7.567  1.00  0.00           H  
ATOM   1161  HA  LEU A  83      12.377   1.064  -7.379  1.00  0.00           H  
ATOM   1162  HB2 LEU A  83      13.905  -0.488  -6.050  1.00  0.00           H  
ATOM   1163  HB3 LEU A  83      15.198   0.683  -6.302  1.00  0.00           H  
ATOM   1164  HG  LEU A  83      14.737   0.368  -8.848  1.00  0.00           H  
ATOM   1165 HD11 LEU A  83      15.769  -1.940  -7.142  1.00  0.00           H  
ATOM   1166 HD12 LEU A  83      16.712  -0.544  -7.699  1.00  0.00           H  
ATOM   1167 HD13 LEU A  83      16.097  -1.717  -8.876  1.00  0.00           H  
ATOM   1168 HD21 LEU A  83      13.373  -2.119  -7.753  1.00  0.00           H  
ATOM   1169 HD22 LEU A  83      12.530  -0.795  -8.585  1.00  0.00           H  
ATOM   1170 HD23 LEU A  83      13.720  -1.775  -9.461  1.00  0.00           H  
ATOM   1171  N   GLN A  84      13.462   2.581  -4.651  1.00  0.00           N  
ATOM   1172  CA  GLN A  84      13.045   3.055  -3.333  1.00  0.00           C  
ATOM   1173  C   GLN A  84      11.786   3.931  -3.412  1.00  0.00           C  
ATOM   1174  O   GLN A  84      10.895   3.793  -2.569  1.00  0.00           O  
ATOM   1175  CB  GLN A  84      14.230   3.773  -2.669  1.00  0.00           C  
ATOM   1176  CG  GLN A  84      13.938   4.293  -1.255  1.00  0.00           C  
ATOM   1177  CD  GLN A  84      13.451   3.206  -0.300  1.00  0.00           C  
ATOM   1178  NE2 GLN A  84      12.227   3.287   0.168  1.00  0.00           N  
ATOM   1179  OE1 GLN A  84      14.127   2.252   0.040  1.00  0.00           O  
ATOM   1180  H   GLN A  84      14.380   2.842  -4.982  1.00  0.00           H  
ATOM   1181  HA  GLN A  84      12.797   2.181  -2.730  1.00  0.00           H  
ATOM   1182  HB2 GLN A  84      14.534   4.618  -3.287  1.00  0.00           H  
ATOM   1183  HB3 GLN A  84      15.069   3.080  -2.613  1.00  0.00           H  
ATOM   1184  HG2 GLN A  84      13.197   5.091  -1.313  1.00  0.00           H  
ATOM   1185  HG3 GLN A  84      14.851   4.725  -0.846  1.00  0.00           H  
ATOM   1186 HE21 GLN A  84      11.929   2.524   0.759  1.00  0.00           H  
ATOM   1187 HE22 GLN A  84      11.603   3.974  -0.231  1.00  0.00           H  
ATOM   1188  N   ARG A  85      11.651   4.774  -4.444  1.00  0.00           N  
ATOM   1189  CA  ARG A  85      10.394   5.485  -4.741  1.00  0.00           C  
ATOM   1190  C   ARG A  85       9.260   4.511  -5.061  1.00  0.00           C  
ATOM   1191  O   ARG A  85       8.192   4.627  -4.464  1.00  0.00           O  
ATOM   1192  CB  ARG A  85      10.608   6.501  -5.869  1.00  0.00           C  
ATOM   1193  CG  ARG A  85      11.400   7.712  -5.356  1.00  0.00           C  
ATOM   1194  CD  ARG A  85      11.599   8.766  -6.443  1.00  0.00           C  
ATOM   1195  NE  ARG A  85      12.466   8.291  -7.512  1.00  0.00           N  
ATOM   1196  CZ  ARG A  85      13.756   8.490  -7.656  1.00  0.00           C  
ATOM   1197  NH1 ARG A  85      14.498   9.143  -6.808  1.00  0.00           N1+
ATOM   1198  NH2 ARG A  85      14.293   8.036  -8.737  1.00  0.00           N  
ATOM   1199  H   ARG A  85      12.449   4.908  -5.050  1.00  0.00           H  
ATOM   1200  HA  ARG A  85      10.069   6.026  -3.853  1.00  0.00           H  
ATOM   1201  HB2 ARG A  85      11.133   6.027  -6.699  1.00  0.00           H  
ATOM   1202  HB3 ARG A  85       9.637   6.845  -6.224  1.00  0.00           H  
ATOM   1203  HG2 ARG A  85      12.373   7.400  -4.976  1.00  0.00           H  
ATOM   1204  HG3 ARG A  85      10.843   8.169  -4.537  1.00  0.00           H  
ATOM   1205  HD2 ARG A  85      12.063   9.648  -6.003  1.00  0.00           H  
ATOM   1206  HD3 ARG A  85      10.633   9.058  -6.854  1.00  0.00           H  
ATOM   1207  HE  ARG A  85      12.035   7.753  -8.250  1.00  0.00           H  
ATOM   1208 HH11 ARG A  85      14.098   9.550  -5.975  1.00  0.00           H  
ATOM   1209 HH12 ARG A  85      15.495   9.170  -6.965  1.00  0.00           H  
ATOM   1210 HH21 ARG A  85      13.712   7.554  -9.408  1.00  0.00           H  
ATOM   1211 HH22 ARG A  85      15.214   8.329  -9.032  1.00  0.00           H  
ATOM   1212  N   GLY A  86       9.518   3.484  -5.874  1.00  0.00           N  
ATOM   1213  CA  GLY A  86       8.540   2.427  -6.164  1.00  0.00           C  
ATOM   1214  C   GLY A  86       8.056   1.708  -4.906  1.00  0.00           C  
ATOM   1215  O   GLY A  86       6.849   1.552  -4.705  1.00  0.00           O  
ATOM   1216  H   GLY A  86      10.416   3.451  -6.334  1.00  0.00           H  
ATOM   1217  HA2 GLY A  86       7.666   2.863  -6.648  1.00  0.00           H  
ATOM   1218  HA3 GLY A  86       8.991   1.695  -6.834  1.00  0.00           H  
ATOM   1219  N   LYS A  87       8.983   1.379  -3.999  1.00  0.00           N  
ATOM   1220  CA  LYS A  87       8.693   0.802  -2.682  1.00  0.00           C  
ATOM   1221  C   LYS A  87       7.837   1.734  -1.823  1.00  0.00           C  
ATOM   1222  O   LYS A  87       6.903   1.270  -1.173  1.00  0.00           O  
ATOM   1223  CB  LYS A  87      10.020   0.449  -1.990  1.00  0.00           C  
ATOM   1224  CG  LYS A  87       9.811  -0.167  -0.598  1.00  0.00           C  
ATOM   1225  CD  LYS A  87      11.144  -0.582   0.036  1.00  0.00           C  
ATOM   1226  CE  LYS A  87      10.941  -0.869   1.527  1.00  0.00           C  
ATOM   1227  NZ  LYS A  87      12.173  -1.379   2.159  1.00  0.00           N1+
ATOM   1228  H   LYS A  87       9.949   1.485  -4.274  1.00  0.00           H  
ATOM   1229  HA  LYS A  87       8.128  -0.118  -2.830  1.00  0.00           H  
ATOM   1230  HB2 LYS A  87      10.569  -0.255  -2.616  1.00  0.00           H  
ATOM   1231  HB3 LYS A  87      10.628   1.348  -1.886  1.00  0.00           H  
ATOM   1232  HG2 LYS A  87       9.334   0.569   0.049  1.00  0.00           H  
ATOM   1233  HG3 LYS A  87       9.163  -1.039  -0.679  1.00  0.00           H  
ATOM   1234  HD2 LYS A  87      11.877   0.216  -0.084  1.00  0.00           H  
ATOM   1235  HD3 LYS A  87      11.514  -1.477  -0.463  1.00  0.00           H  
ATOM   1236  HE2 LYS A  87      10.601   0.037   2.030  1.00  0.00           H  
ATOM   1237  HE3 LYS A  87      10.159  -1.619   1.642  1.00  0.00           H  
ATOM   1238  HZ1 LYS A  87      12.001  -1.662   3.113  1.00  0.00           H  
ATOM   1239  HZ2 LYS A  87      12.958  -0.749   2.078  1.00  0.00           H  
ATOM   1240  HZ3 LYS A  87      12.437  -2.235   1.693  1.00  0.00           H  
ATOM   1241  N   ILE A  88       8.111   3.040  -1.813  1.00  0.00           N  
ATOM   1242  CA  ILE A  88       7.293   4.021  -1.079  1.00  0.00           C  
ATOM   1243  C   ILE A  88       5.862   4.040  -1.632  1.00  0.00           C  
ATOM   1244  O   ILE A  88       4.916   3.919  -0.851  1.00  0.00           O  
ATOM   1245  CB  ILE A  88       7.950   5.419  -1.095  1.00  0.00           C  
ATOM   1246  CG1 ILE A  88       9.226   5.424  -0.225  1.00  0.00           C  
ATOM   1247  CG2 ILE A  88       6.984   6.494  -0.567  1.00  0.00           C  
ATOM   1248  CD1 ILE A  88      10.188   6.570  -0.567  1.00  0.00           C  
ATOM   1249  H   ILE A  88       8.890   3.367  -2.367  1.00  0.00           H  
ATOM   1250  HA  ILE A  88       7.217   3.703  -0.040  1.00  0.00           H  
ATOM   1251  HB  ILE A  88       8.215   5.674  -2.121  1.00  0.00           H  
ATOM   1252 HG12 ILE A  88       8.951   5.491   0.828  1.00  0.00           H  
ATOM   1253 HG13 ILE A  88       9.767   4.488  -0.360  1.00  0.00           H  
ATOM   1254 HG21 ILE A  88       6.667   6.261   0.450  1.00  0.00           H  
ATOM   1255 HG22 ILE A  88       7.466   7.471  -0.574  1.00  0.00           H  
ATOM   1256 HG23 ILE A  88       6.106   6.567  -1.209  1.00  0.00           H  
ATOM   1257 HD11 ILE A  88       9.702   7.538  -0.442  1.00  0.00           H  
ATOM   1258 HD12 ILE A  88      10.526   6.476  -1.599  1.00  0.00           H  
ATOM   1259 HD13 ILE A  88      11.055   6.523   0.091  1.00  0.00           H  
ATOM   1260  N   LYS A  89       5.682   4.101  -2.957  1.00  0.00           N  
ATOM   1261  CA  LYS A  89       4.350   4.038  -3.584  1.00  0.00           C  
ATOM   1262  C   LYS A  89       3.633   2.720  -3.255  1.00  0.00           C  
ATOM   1263  O   LYS A  89       2.461   2.736  -2.884  1.00  0.00           O  
ATOM   1264  CB  LYS A  89       4.459   4.250  -5.103  1.00  0.00           C  
ATOM   1265  CG  LYS A  89       5.072   5.601  -5.512  1.00  0.00           C  
ATOM   1266  CD  LYS A  89       5.023   5.862  -7.025  1.00  0.00           C  
ATOM   1267  CE  LYS A  89       3.616   6.243  -7.484  1.00  0.00           C  
ATOM   1268  NZ  LYS A  89       3.526   6.454  -8.947  1.00  0.00           N1+
ATOM   1269  H   LYS A  89       6.493   4.218  -3.547  1.00  0.00           H  
ATOM   1270  HA  LYS A  89       3.734   4.838  -3.173  1.00  0.00           H  
ATOM   1271  HB2 LYS A  89       5.075   3.455  -5.522  1.00  0.00           H  
ATOM   1272  HB3 LYS A  89       3.458   4.183  -5.530  1.00  0.00           H  
ATOM   1273  HG2 LYS A  89       6.118   5.628  -5.205  1.00  0.00           H  
ATOM   1274  HG3 LYS A  89       4.569   6.413  -4.986  1.00  0.00           H  
ATOM   1275  HD2 LYS A  89       5.360   4.972  -7.558  1.00  0.00           H  
ATOM   1276  HD3 LYS A  89       5.701   6.684  -7.254  1.00  0.00           H  
ATOM   1277  HE2 LYS A  89       2.917   5.454  -7.205  1.00  0.00           H  
ATOM   1278  HE3 LYS A  89       3.302   7.152  -6.971  1.00  0.00           H  
ATOM   1279  HZ1 LYS A  89       2.543   6.539  -9.162  1.00  0.00           H  
ATOM   1280  HZ2 LYS A  89       3.870   5.661  -9.469  1.00  0.00           H  
ATOM   1281  HZ3 LYS A  89       3.963   7.321  -9.225  1.00  0.00           H  
ATOM   1282  N   ASN A  90       4.344   1.589  -3.276  1.00  0.00           N  
ATOM   1283  CA  ASN A  90       3.816   0.290  -2.842  1.00  0.00           C  
ATOM   1284  C   ASN A  90       3.341   0.315  -1.374  1.00  0.00           C  
ATOM   1285  O   ASN A  90       2.249  -0.157  -1.057  1.00  0.00           O  
ATOM   1286  CB  ASN A  90       4.891  -0.781  -3.087  1.00  0.00           C  
ATOM   1287  CG  ASN A  90       4.410  -2.151  -2.656  1.00  0.00           C  
ATOM   1288  ND2 ASN A  90       4.958  -2.685  -1.592  1.00  0.00           N  
ATOM   1289  OD1 ASN A  90       3.517  -2.716  -3.262  1.00  0.00           O  
ATOM   1290  H   ASN A  90       5.290   1.631  -3.628  1.00  0.00           H  
ATOM   1291  HA  ASN A  90       2.946   0.042  -3.451  1.00  0.00           H  
ATOM   1292  HB2 ASN A  90       5.805  -0.536  -2.546  1.00  0.00           H  
ATOM   1293  HB3 ASN A  90       5.131  -0.828  -4.149  1.00  0.00           H  
ATOM   1294 HD21 ASN A  90       5.749  -2.259  -1.132  1.00  0.00           H  
ATOM   1295 HD22 ASN A  90       4.650  -3.605  -1.309  1.00  0.00           H  
ATOM   1296  N   LYS A  91       4.101   0.948  -0.473  1.00  0.00           N  
ATOM   1297  CA  LYS A  91       3.689   1.130   0.927  1.00  0.00           C  
ATOM   1298  C   LYS A  91       2.472   2.044   1.072  1.00  0.00           C  
ATOM   1299  O   LYS A  91       1.641   1.786   1.941  1.00  0.00           O  
ATOM   1300  CB  LYS A  91       4.861   1.653   1.763  1.00  0.00           C  
ATOM   1301  CG  LYS A  91       5.929   0.567   1.954  1.00  0.00           C  
ATOM   1302  CD  LYS A  91       7.151   1.119   2.686  1.00  0.00           C  
ATOM   1303  CE  LYS A  91       6.841   1.310   4.170  1.00  0.00           C  
ATOM   1304  NZ  LYS A  91       7.951   2.029   4.824  1.00  0.00           N1+
ATOM   1305  H   LYS A  91       4.999   1.299  -0.773  1.00  0.00           H  
ATOM   1306  HA  LYS A  91       3.388   0.159   1.320  1.00  0.00           H  
ATOM   1307  HB2 LYS A  91       4.484   1.957   2.739  1.00  0.00           H  
ATOM   1308  HB3 LYS A  91       5.300   2.525   1.278  1.00  0.00           H  
ATOM   1309  HG2 LYS A  91       5.506  -0.263   2.519  1.00  0.00           H  
ATOM   1310  HG3 LYS A  91       6.250   0.182   0.987  1.00  0.00           H  
ATOM   1311  HD2 LYS A  91       7.451   2.060   2.225  1.00  0.00           H  
ATOM   1312  HD3 LYS A  91       7.965   0.402   2.581  1.00  0.00           H  
ATOM   1313  HE2 LYS A  91       5.917   1.881   4.267  1.00  0.00           H  
ATOM   1314  HE3 LYS A  91       6.704   0.323   4.610  1.00  0.00           H  
ATOM   1315  HZ1 LYS A  91       8.808   1.528   4.642  1.00  0.00           H  
ATOM   1316  HZ2 LYS A  91       7.813   2.085   5.823  1.00  0.00           H  
ATOM   1317  HZ3 LYS A  91       8.010   2.956   4.426  1.00  0.00           H  
ATOM   1318  N   VAL A  92       2.331   3.077   0.240  1.00  0.00           N  
ATOM   1319  CA  VAL A  92       1.128   3.929   0.220  1.00  0.00           C  
ATOM   1320  C   VAL A  92      -0.105   3.128  -0.210  1.00  0.00           C  
ATOM   1321  O   VAL A  92      -1.143   3.247   0.442  1.00  0.00           O  
ATOM   1322  CB  VAL A  92       1.331   5.185  -0.651  1.00  0.00           C  
ATOM   1323  CG1 VAL A  92       0.040   5.996  -0.810  1.00  0.00           C  
ATOM   1324  CG2 VAL A  92       2.368   6.120  -0.012  1.00  0.00           C  
ATOM   1325  H   VAL A  92       3.070   3.257  -0.424  1.00  0.00           H  
ATOM   1326  HA  VAL A  92       0.931   4.269   1.237  1.00  0.00           H  
ATOM   1327  HB  VAL A  92       1.680   4.895  -1.642  1.00  0.00           H  
ATOM   1328 HG11 VAL A  92       0.259   6.940  -1.308  1.00  0.00           H  
ATOM   1329 HG12 VAL A  92      -0.402   6.207   0.164  1.00  0.00           H  
ATOM   1330 HG13 VAL A  92      -0.679   5.451  -1.423  1.00  0.00           H  
ATOM   1331 HG21 VAL A  92       3.321   5.604   0.108  1.00  0.00           H  
ATOM   1332 HG22 VAL A  92       2.537   6.984  -0.654  1.00  0.00           H  
ATOM   1333 HG23 VAL A  92       2.017   6.461   0.962  1.00  0.00           H  
ATOM   1334  N   LEU A  93       0.004   2.253  -1.219  1.00  0.00           N  
ATOM   1335  CA  LEU A  93      -1.070   1.321  -1.595  1.00  0.00           C  
ATOM   1336  C   LEU A  93      -1.430   0.384  -0.432  1.00  0.00           C  
ATOM   1337  O   LEU A  93      -2.594   0.325  -0.028  1.00  0.00           O  
ATOM   1338  CB  LEU A  93      -0.644   0.531  -2.848  1.00  0.00           C  
ATOM   1339  CG  LEU A  93      -1.673  -0.504  -3.345  1.00  0.00           C  
ATOM   1340  CD1 LEU A  93      -2.943   0.168  -3.873  1.00  0.00           C  
ATOM   1341  CD2 LEU A  93      -1.063  -1.340  -4.469  1.00  0.00           C  
ATOM   1342  H   LEU A  93       0.870   2.222  -1.738  1.00  0.00           H  
ATOM   1343  HA  LEU A  93      -1.961   1.901  -1.834  1.00  0.00           H  
ATOM   1344  HB2 LEU A  93       0.286   0.004  -2.634  1.00  0.00           H  
ATOM   1345  HB3 LEU A  93      -0.445   1.242  -3.651  1.00  0.00           H  
ATOM   1346  HG  LEU A  93      -1.940  -1.178  -2.531  1.00  0.00           H  
ATOM   1347 HD11 LEU A  93      -3.632  -0.594  -4.234  1.00  0.00           H  
ATOM   1348 HD12 LEU A  93      -3.434   0.730  -3.078  1.00  0.00           H  
ATOM   1349 HD13 LEU A  93      -2.697   0.838  -4.697  1.00  0.00           H  
ATOM   1350 HD21 LEU A  93      -1.769  -2.112  -4.776  1.00  0.00           H  
ATOM   1351 HD22 LEU A  93      -0.834  -0.712  -5.330  1.00  0.00           H  
ATOM   1352 HD23 LEU A  93      -0.153  -1.829  -4.120  1.00  0.00           H  
ATOM   1353  N   LYS A  94      -0.420  -0.274   0.158  1.00  0.00           N  
ATOM   1354  CA  LYS A  94      -0.558  -1.184   1.309  1.00  0.00           C  
ATOM   1355  C   LYS A  94      -1.325  -0.542   2.463  1.00  0.00           C  
ATOM   1356  O   LYS A  94      -2.263  -1.123   3.005  1.00  0.00           O  
ATOM   1357  CB  LYS A  94       0.850  -1.614   1.771  1.00  0.00           C  
ATOM   1358  CG  LYS A  94       0.805  -2.601   2.945  1.00  0.00           C  
ATOM   1359  CD  LYS A  94       2.162  -3.230   3.287  1.00  0.00           C  
ATOM   1360  CE  LYS A  94       3.117  -2.321   4.072  1.00  0.00           C  
ATOM   1361  NZ  LYS A  94       4.396  -3.033   4.362  1.00  0.00           N1+
ATOM   1362  H   LYS A  94       0.490  -0.191  -0.271  1.00  0.00           H  
ATOM   1363  HA  LYS A  94      -1.118  -2.065   0.996  1.00  0.00           H  
ATOM   1364  HB2 LYS A  94       1.425  -0.740   2.078  1.00  0.00           H  
ATOM   1365  HB3 LYS A  94       1.371  -2.077   0.933  1.00  0.00           H  
ATOM   1366  HG2 LYS A  94       0.129  -3.411   2.670  1.00  0.00           H  
ATOM   1367  HG3 LYS A  94       0.413  -2.105   3.832  1.00  0.00           H  
ATOM   1368  HD2 LYS A  94       2.643  -3.563   2.367  1.00  0.00           H  
ATOM   1369  HD3 LYS A  94       1.963  -4.114   3.892  1.00  0.00           H  
ATOM   1370  HE2 LYS A  94       2.628  -2.044   5.006  1.00  0.00           H  
ATOM   1371  HE3 LYS A  94       3.316  -1.420   3.493  1.00  0.00           H  
ATOM   1372  HZ1 LYS A  94       4.272  -4.001   4.623  1.00  0.00           H  
ATOM   1373  HZ2 LYS A  94       4.968  -2.599   5.072  1.00  0.00           H  
ATOM   1374  HZ3 LYS A  94       5.020  -3.063   3.568  1.00  0.00           H  
ATOM   1375  N   LEU A  95      -0.906   0.661   2.849  1.00  0.00           N  
ATOM   1376  CA  LEU A  95      -1.469   1.386   3.983  1.00  0.00           C  
ATOM   1377  C   LEU A  95      -2.838   1.987   3.648  1.00  0.00           C  
ATOM   1378  O   LEU A  95      -3.712   1.981   4.506  1.00  0.00           O  
ATOM   1379  CB  LEU A  95      -0.453   2.443   4.438  1.00  0.00           C  
ATOM   1380  CG  LEU A  95       0.795   1.847   5.115  1.00  0.00           C  
ATOM   1381  CD1 LEU A  95       1.914   2.883   5.184  1.00  0.00           C  
ATOM   1382  CD2 LEU A  95       0.492   1.396   6.542  1.00  0.00           C  
ATOM   1383  H   LEU A  95      -0.122   1.064   2.356  1.00  0.00           H  
ATOM   1384  HA  LEU A  95      -1.638   0.686   4.802  1.00  0.00           H  
ATOM   1385  HB2 LEU A  95      -0.141   3.016   3.565  1.00  0.00           H  
ATOM   1386  HB3 LEU A  95      -0.940   3.119   5.140  1.00  0.00           H  
ATOM   1387  HG  LEU A  95       1.162   0.993   4.546  1.00  0.00           H  
ATOM   1388 HD11 LEU A  95       2.812   2.422   5.595  1.00  0.00           H  
ATOM   1389 HD12 LEU A  95       1.597   3.706   5.826  1.00  0.00           H  
ATOM   1390 HD13 LEU A  95       2.132   3.257   4.184  1.00  0.00           H  
ATOM   1391 HD21 LEU A  95       0.086   2.218   7.131  1.00  0.00           H  
ATOM   1392 HD22 LEU A  95      -0.242   0.590   6.536  1.00  0.00           H  
ATOM   1393 HD23 LEU A  95       1.394   1.019   7.025  1.00  0.00           H  
ATOM   1394  N   THR A  96      -3.077   2.427   2.409  1.00  0.00           N  
ATOM   1395  CA  THR A  96      -4.416   2.864   1.975  1.00  0.00           C  
ATOM   1396  C   THR A  96      -5.423   1.719   2.086  1.00  0.00           C  
ATOM   1397  O   THR A  96      -6.500   1.923   2.644  1.00  0.00           O  
ATOM   1398  CB  THR A  96      -4.397   3.435   0.549  1.00  0.00           C  
ATOM   1399  CG2 THR A  96      -5.770   3.917   0.077  1.00  0.00           C  
ATOM   1400  OG1 THR A  96      -3.564   4.570   0.512  1.00  0.00           O  
ATOM   1401  H   THR A  96      -2.330   2.412   1.729  1.00  0.00           H  
ATOM   1402  HA  THR A  96      -4.756   3.657   2.641  1.00  0.00           H  
ATOM   1403  HB  THR A  96      -4.021   2.685  -0.147  1.00  0.00           H  
ATOM   1404  HG1 THR A  96      -2.658   4.252   0.506  1.00  0.00           H  
ATOM   1405 HG21 THR A  96      -6.462   3.078   0.002  1.00  0.00           H  
ATOM   1406 HG22 THR A  96      -6.172   4.651   0.776  1.00  0.00           H  
ATOM   1407 HG23 THR A  96      -5.676   4.370  -0.910  1.00  0.00           H  
ATOM   1408  N   ALA A  97      -5.062   0.502   1.660  1.00  0.00           N  
ATOM   1409  CA  ALA A  97      -5.917  -0.675   1.830  1.00  0.00           C  
ATOM   1410  C   ALA A  97      -6.214  -0.965   3.313  1.00  0.00           C  
ATOM   1411  O   ALA A  97      -7.369  -1.184   3.686  1.00  0.00           O  
ATOM   1412  CB  ALA A  97      -5.258  -1.877   1.143  1.00  0.00           C  
ATOM   1413  H   ALA A  97      -4.175   0.382   1.193  1.00  0.00           H  
ATOM   1414  HA  ALA A  97      -6.869  -0.476   1.339  1.00  0.00           H  
ATOM   1415  HB1 ALA A  97      -5.015  -1.637   0.107  1.00  0.00           H  
ATOM   1416  HB2 ALA A  97      -5.950  -2.719   1.151  1.00  0.00           H  
ATOM   1417  HB3 ALA A  97      -4.343  -2.163   1.662  1.00  0.00           H  
ATOM   1418  N   THR A  98      -5.194  -0.887   4.178  1.00  0.00           N  
ATOM   1419  CA  THR A  98      -5.359  -1.027   5.634  1.00  0.00           C  
ATOM   1420  C   THR A  98      -6.331  -0.000   6.202  1.00  0.00           C  
ATOM   1421  O   THR A  98      -7.221  -0.369   6.965  1.00  0.00           O  
ATOM   1422  CB  THR A  98      -4.022  -0.874   6.371  1.00  0.00           C  
ATOM   1423  CG2 THR A  98      -4.128  -1.128   7.871  1.00  0.00           C  
ATOM   1424  OG1 THR A  98      -3.108  -1.820   5.907  1.00  0.00           O  
ATOM   1425  H   THR A  98      -4.259  -0.774   3.812  1.00  0.00           H  
ATOM   1426  HA  THR A  98      -5.760  -2.019   5.843  1.00  0.00           H  
ATOM   1427  HB  THR A  98      -3.612   0.122   6.208  1.00  0.00           H  
ATOM   1428  HG1 THR A  98      -2.308  -1.695   6.424  1.00  0.00           H  
ATOM   1429 HG21 THR A  98      -4.669  -0.305   8.339  1.00  0.00           H  
ATOM   1430 HG22 THR A  98      -3.130  -1.170   8.306  1.00  0.00           H  
ATOM   1431 HG23 THR A  98      -4.650  -2.066   8.060  1.00  0.00           H  
ATOM   1432  N   ILE A  99      -6.185   1.275   5.834  1.00  0.00           N  
ATOM   1433  CA  ILE A  99      -7.038   2.355   6.338  1.00  0.00           C  
ATOM   1434  C   ILE A  99      -8.482   2.181   5.880  1.00  0.00           C  
ATOM   1435  O   ILE A  99      -9.373   2.254   6.722  1.00  0.00           O  
ATOM   1436  CB  ILE A  99      -6.458   3.734   5.950  1.00  0.00           C  
ATOM   1437  CG1 ILE A  99      -5.125   4.021   6.675  1.00  0.00           C  
ATOM   1438  CG2 ILE A  99      -7.447   4.879   6.227  1.00  0.00           C  
ATOM   1439  CD1 ILE A  99      -5.177   3.999   8.201  1.00  0.00           C  
ATOM   1440  H   ILE A  99      -5.437   1.510   5.198  1.00  0.00           H  
ATOM   1441  HA  ILE A  99      -7.079   2.285   7.424  1.00  0.00           H  
ATOM   1442  HB  ILE A  99      -6.257   3.733   4.879  1.00  0.00           H  
ATOM   1443 HG12 ILE A  99      -4.377   3.286   6.379  1.00  0.00           H  
ATOM   1444 HG13 ILE A  99      -4.758   4.999   6.365  1.00  0.00           H  
ATOM   1445 HG21 ILE A  99      -7.813   4.827   7.253  1.00  0.00           H  
ATOM   1446 HG22 ILE A  99      -8.296   4.813   5.547  1.00  0.00           H  
ATOM   1447 HG23 ILE A  99      -6.962   5.841   6.063  1.00  0.00           H  
ATOM   1448 HD11 ILE A  99      -4.163   4.168   8.561  1.00  0.00           H  
ATOM   1449 HD12 ILE A  99      -5.496   3.026   8.574  1.00  0.00           H  
ATOM   1450 HD13 ILE A  99      -5.827   4.792   8.574  1.00  0.00           H  
ATOM   1451  N   LEU A 100      -8.725   1.887   4.599  1.00  0.00           N  
ATOM   1452  CA  LEU A 100     -10.080   1.645   4.091  1.00  0.00           C  
ATOM   1453  C   LEU A 100     -10.751   0.472   4.820  1.00  0.00           C  
ATOM   1454  O   LEU A 100     -11.909   0.579   5.226  1.00  0.00           O  
ATOM   1455  CB  LEU A 100     -10.022   1.380   2.576  1.00  0.00           C  
ATOM   1456  CG  LEU A 100      -9.664   2.609   1.720  1.00  0.00           C  
ATOM   1457  CD1 LEU A 100      -9.461   2.166   0.271  1.00  0.00           C  
ATOM   1458  CD2 LEU A 100     -10.750   3.686   1.751  1.00  0.00           C  
ATOM   1459  H   LEU A 100      -7.948   1.826   3.956  1.00  0.00           H  
ATOM   1460  HA  LEU A 100     -10.696   2.523   4.284  1.00  0.00           H  
ATOM   1461  HB2 LEU A 100      -9.289   0.595   2.391  1.00  0.00           H  
ATOM   1462  HB3 LEU A 100     -10.993   1.008   2.250  1.00  0.00           H  
ATOM   1463  HG  LEU A 100      -8.735   3.054   2.076  1.00  0.00           H  
ATOM   1464 HD11 LEU A 100     -10.369   1.706  -0.118  1.00  0.00           H  
ATOM   1465 HD12 LEU A 100      -9.206   3.023  -0.352  1.00  0.00           H  
ATOM   1466 HD13 LEU A 100      -8.645   1.444   0.221  1.00  0.00           H  
ATOM   1467 HD21 LEU A 100     -10.857   4.088   2.758  1.00  0.00           H  
ATOM   1468 HD22 LEU A 100     -11.702   3.267   1.427  1.00  0.00           H  
ATOM   1469 HD23 LEU A 100     -10.474   4.503   1.083  1.00  0.00           H  
ATOM   1470  N   LYS A 101     -10.007  -0.617   5.063  1.00  0.00           N  
ATOM   1471  CA  LYS A 101     -10.509  -1.769   5.822  1.00  0.00           C  
ATOM   1472  C   LYS A 101     -10.852  -1.385   7.261  1.00  0.00           C  
ATOM   1473  O   LYS A 101     -11.953  -1.673   7.714  1.00  0.00           O  
ATOM   1474  CB  LYS A 101      -9.487  -2.914   5.766  1.00  0.00           C  
ATOM   1475  CG  LYS A 101     -10.082  -4.217   6.323  1.00  0.00           C  
ATOM   1476  CD  LYS A 101      -9.063  -5.361   6.352  1.00  0.00           C  
ATOM   1477  CE  LYS A 101      -8.029  -5.162   7.465  1.00  0.00           C  
ATOM   1478  NZ  LYS A 101      -7.061  -6.288   7.492  1.00  0.00           N1+
ATOM   1479  H   LYS A 101      -9.072  -0.649   4.684  1.00  0.00           H  
ATOM   1480  HA  LYS A 101     -11.438  -2.103   5.359  1.00  0.00           H  
ATOM   1481  HB2 LYS A 101      -9.197  -3.082   4.729  1.00  0.00           H  
ATOM   1482  HB3 LYS A 101      -8.598  -2.633   6.330  1.00  0.00           H  
ATOM   1483  HG2 LYS A 101     -10.912  -4.515   5.683  1.00  0.00           H  
ATOM   1484  HG3 LYS A 101     -10.466  -4.063   7.331  1.00  0.00           H  
ATOM   1485  HD2 LYS A 101      -9.605  -6.291   6.527  1.00  0.00           H  
ATOM   1486  HD3 LYS A 101      -8.572  -5.429   5.381  1.00  0.00           H  
ATOM   1487  HE2 LYS A 101      -8.559  -5.087   8.415  1.00  0.00           H  
ATOM   1488  HE3 LYS A 101      -7.509  -4.220   7.294  1.00  0.00           H  
ATOM   1489  HZ1 LYS A 101      -7.526  -7.173   7.637  1.00  0.00           H  
ATOM   1490  HZ2 LYS A 101      -6.355  -6.172   8.205  1.00  0.00           H  
ATOM   1491  HZ3 LYS A 101      -6.586  -6.399   6.608  1.00  0.00           H  
ATOM   1492  N   LEU A 102      -9.944  -0.709   7.968  1.00  0.00           N  
ATOM   1493  CA  LEU A 102     -10.162  -0.297   9.359  1.00  0.00           C  
ATOM   1494  C   LEU A 102     -11.321   0.702   9.487  1.00  0.00           C  
ATOM   1495  O   LEU A 102     -12.110   0.594  10.417  1.00  0.00           O  
ATOM   1496  CB  LEU A 102      -8.868   0.302   9.937  1.00  0.00           C  
ATOM   1497  CG  LEU A 102      -7.729  -0.706  10.171  1.00  0.00           C  
ATOM   1498  CD1 LEU A 102      -6.450   0.050  10.535  1.00  0.00           C  
ATOM   1499  CD2 LEU A 102      -8.008  -1.682  11.313  1.00  0.00           C  
ATOM   1500  H   LEU A 102      -9.071  -0.473   7.519  1.00  0.00           H  
ATOM   1501  HA  LEU A 102     -10.445  -1.172   9.944  1.00  0.00           H  
ATOM   1502  HB2 LEU A 102      -8.517   1.071   9.249  1.00  0.00           H  
ATOM   1503  HB3 LEU A 102      -9.099   0.780  10.888  1.00  0.00           H  
ATOM   1504  HG  LEU A 102      -7.549  -1.288   9.268  1.00  0.00           H  
ATOM   1505 HD11 LEU A 102      -5.617  -0.647  10.619  1.00  0.00           H  
ATOM   1506 HD12 LEU A 102      -6.222   0.782   9.760  1.00  0.00           H  
ATOM   1507 HD13 LEU A 102      -6.585   0.568  11.485  1.00  0.00           H  
ATOM   1508 HD21 LEU A 102      -7.197  -2.408  11.378  1.00  0.00           H  
ATOM   1509 HD22 LEU A 102      -8.939  -2.218  11.133  1.00  0.00           H  
ATOM   1510 HD23 LEU A 102      -8.088  -1.136  12.252  1.00  0.00           H  
ATOM   1511  N   GLN A 103     -11.476   1.634   8.544  1.00  0.00           N  
ATOM   1512  CA  GLN A 103     -12.612   2.561   8.522  1.00  0.00           C  
ATOM   1513  C   GLN A 103     -13.946   1.824   8.343  1.00  0.00           C  
ATOM   1514  O   GLN A 103     -14.919   2.151   9.023  1.00  0.00           O  
ATOM   1515  CB  GLN A 103     -12.424   3.582   7.394  1.00  0.00           C  
ATOM   1516  CG  GLN A 103     -11.349   4.626   7.716  1.00  0.00           C  
ATOM   1517  CD  GLN A 103     -11.058   5.550   6.536  1.00  0.00           C  
ATOM   1518  NE2 GLN A 103     -10.489   6.708   6.783  1.00  0.00           N  
ATOM   1519  OE1 GLN A 103     -11.318   5.274   5.377  1.00  0.00           O  
ATOM   1520  H   GLN A 103     -10.795   1.693   7.801  1.00  0.00           H  
ATOM   1521  HA  GLN A 103     -12.663   3.088   9.475  1.00  0.00           H  
ATOM   1522  HB2 GLN A 103     -12.174   3.057   6.472  1.00  0.00           H  
ATOM   1523  HB3 GLN A 103     -13.362   4.117   7.244  1.00  0.00           H  
ATOM   1524  HG2 GLN A 103     -10.419   4.140   8.011  1.00  0.00           H  
ATOM   1525  HG3 GLN A 103     -11.691   5.226   8.559  1.00  0.00           H  
ATOM   1526 HE21 GLN A 103     -10.254   6.972   7.729  1.00  0.00           H  
ATOM   1527 HE22 GLN A 103     -10.309   7.280   5.970  1.00  0.00           H  
ATOM   1528  N   ALA A 104     -13.993   0.810   7.475  1.00  0.00           N  
ATOM   1529  CA  ALA A 104     -15.175  -0.031   7.311  1.00  0.00           C  
ATOM   1530  C   ALA A 104     -15.472  -0.868   8.565  1.00  0.00           C  
ATOM   1531  O   ALA A 104     -16.606  -0.873   9.033  1.00  0.00           O  
ATOM   1532  CB  ALA A 104     -14.994  -0.881   6.054  1.00  0.00           C  
ATOM   1533  H   ALA A 104     -13.181   0.605   6.911  1.00  0.00           H  
ATOM   1534  HA  ALA A 104     -16.045   0.609   7.163  1.00  0.00           H  
ATOM   1535  HB1 ALA A 104     -15.884  -1.493   5.904  1.00  0.00           H  
ATOM   1536  HB2 ALA A 104     -14.120  -1.523   6.161  1.00  0.00           H  
ATOM   1537  HB3 ALA A 104     -14.854  -0.234   5.188  1.00  0.00           H  
ATOM   1538  N   GLN A 105     -14.456  -1.489   9.171  1.00  0.00           N  
ATOM   1539  CA  GLN A 105     -14.597  -2.225  10.435  1.00  0.00           C  
ATOM   1540  C   GLN A 105     -15.113  -1.325  11.566  1.00  0.00           C  
ATOM   1541  O   GLN A 105     -16.053  -1.688  12.273  1.00  0.00           O  
ATOM   1542  CB  GLN A 105     -13.245  -2.842  10.815  1.00  0.00           C  
ATOM   1543  CG  GLN A 105     -12.873  -4.009   9.895  1.00  0.00           C  
ATOM   1544  CD  GLN A 105     -11.566  -4.662  10.322  1.00  0.00           C  
ATOM   1545  NE2 GLN A 105     -11.634  -5.860  10.846  1.00  0.00           N  
ATOM   1546  OE1 GLN A 105     -10.470  -4.128  10.191  1.00  0.00           O  
ATOM   1547  H   GLN A 105     -13.547  -1.460   8.732  1.00  0.00           H  
ATOM   1548  HA  GLN A 105     -15.324  -3.027  10.306  1.00  0.00           H  
ATOM   1549  HB2 GLN A 105     -13.300  -3.219  11.837  1.00  0.00           H  
ATOM   1550  HB3 GLN A 105     -12.465  -2.082  10.779  1.00  0.00           H  
ATOM   1551  HG2 GLN A 105     -12.781  -3.680   8.860  1.00  0.00           H  
ATOM   1552  HG3 GLN A 105     -13.671  -4.750   9.931  1.00  0.00           H  
ATOM   1553 HE21 GLN A 105     -10.849  -6.105  11.431  1.00  0.00           H  
ATOM   1554 HE22 GLN A 105     -12.537  -6.096  11.231  1.00  0.00           H  
ATOM   1555  N   GLN A 106     -14.571  -0.110  11.690  1.00  0.00           N  
ATOM   1556  CA  GLN A 106     -15.044   0.872  12.664  1.00  0.00           C  
ATOM   1557  C   GLN A 106     -16.509   1.257  12.417  1.00  0.00           C  
ATOM   1558  O   GLN A 106     -17.300   1.318  13.357  1.00  0.00           O  
ATOM   1559  CB  GLN A 106     -14.140   2.111  12.619  1.00  0.00           C  
ATOM   1560  CG  GLN A 106     -14.423   3.034  13.810  1.00  0.00           C  
ATOM   1561  CD  GLN A 106     -13.500   4.244  13.872  1.00  0.00           C  
ATOM   1562  NE2 GLN A 106     -13.703   5.126  14.825  1.00  0.00           N  
ATOM   1563  OE1 GLN A 106     -12.591   4.442  13.087  1.00  0.00           O  
ATOM   1564  H   GLN A 106     -13.782   0.131  11.107  1.00  0.00           H  
ATOM   1565  HA  GLN A 106     -14.981   0.424  13.656  1.00  0.00           H  
ATOM   1566  HB2 GLN A 106     -13.095   1.802  12.657  1.00  0.00           H  
ATOM   1567  HB3 GLN A 106     -14.300   2.654  11.687  1.00  0.00           H  
ATOM   1568  HG2 GLN A 106     -14.307   2.468  14.735  1.00  0.00           H  
ATOM   1569  HG3 GLN A 106     -15.450   3.395  13.758  1.00  0.00           H  
ATOM   1570 HE21 GLN A 106     -14.411   4.956  15.525  1.00  0.00           H  
ATOM   1571 HE22 GLN A 106     -13.048   5.894  14.861  1.00  0.00           H  
ATOM   1572  N   ALA A 107     -16.899   1.479  11.157  1.00  0.00           N  
ATOM   1573  CA  ALA A 107     -18.287   1.767  10.787  1.00  0.00           C  
ATOM   1574  C   ALA A 107     -19.238   0.581  11.045  1.00  0.00           C  
ATOM   1575  O   ALA A 107     -20.435   0.785  11.242  1.00  0.00           O  
ATOM   1576  CB  ALA A 107     -18.316   2.195   9.317  1.00  0.00           C  
ATOM   1577  H   ALA A 107     -16.210   1.432  10.420  1.00  0.00           H  
ATOM   1578  HA  ALA A 107     -18.641   2.599  11.396  1.00  0.00           H  
ATOM   1579  HB1 ALA A 107     -17.998   1.369   8.681  1.00  0.00           H  
ATOM   1580  HB2 ALA A 107     -17.648   3.043   9.166  1.00  0.00           H  
ATOM   1581  HB3 ALA A 107     -19.330   2.487   9.044  1.00  0.00           H  
ATOM   1582  N   GLN A 108     -18.710  -0.644  11.075  1.00  0.00           N  
ATOM   1583  CA  GLN A 108     -19.428  -1.872  11.434  1.00  0.00           C  
ATOM   1584  C   GLN A 108     -19.437  -2.149  12.949  1.00  0.00           C  
ATOM   1585  O   GLN A 108     -20.011  -3.147  13.386  1.00  0.00           O  
ATOM   1586  CB  GLN A 108     -18.854  -3.044  10.621  1.00  0.00           C  
ATOM   1587  CG  GLN A 108     -19.194  -2.891   9.131  1.00  0.00           C  
ATOM   1588  CD  GLN A 108     -18.581  -3.958   8.233  1.00  0.00           C  
ATOM   1589  NE2 GLN A 108     -18.900  -3.908   6.960  1.00  0.00           N  
ATOM   1590  OE1 GLN A 108     -17.851  -4.847   8.640  1.00  0.00           O  
ATOM   1591  H   GLN A 108     -17.736  -0.743  10.827  1.00  0.00           H  
ATOM   1592  HA  GLN A 108     -20.474  -1.756  11.151  1.00  0.00           H  
ATOM   1593  HB2 GLN A 108     -19.284  -3.981  10.975  1.00  0.00           H  
ATOM   1594  HB3 GLN A 108     -17.773  -3.089  10.754  1.00  0.00           H  
ATOM   1595  HG2 GLN A 108     -20.278  -2.933   9.017  1.00  0.00           H  
ATOM   1596  HG3 GLN A 108     -18.862  -1.920   8.762  1.00  0.00           H  
ATOM   1597 HE21 GLN A 108     -18.546  -4.618   6.335  1.00  0.00           H  
ATOM   1598 HE22 GLN A 108     -19.525  -3.190   6.622  1.00  0.00           H  
ATOM   1599  N   GLY A 109     -18.868  -1.249  13.759  1.00  0.00           N  
ATOM   1600  CA  GLY A 109     -18.900  -1.309  15.221  1.00  0.00           C  
ATOM   1601  C   GLY A 109     -17.702  -2.006  15.866  1.00  0.00           C  
ATOM   1602  O   GLY A 109     -17.739  -2.254  17.070  1.00  0.00           O  
ATOM   1603  H   GLY A 109     -18.387  -0.466  13.340  1.00  0.00           H  
ATOM   1604  HA2 GLY A 109     -19.804  -1.822  15.549  1.00  0.00           H  
ATOM   1605  HA3 GLY A 109     -18.925  -0.289  15.603  1.00  0.00           H  
ATOM   1606  N   GLU A 110     -16.648  -2.323  15.108  1.00  0.00           N  
ATOM   1607  CA  GLU A 110     -15.404  -2.838  15.683  1.00  0.00           C  
ATOM   1608  C   GLU A 110     -14.597  -1.725  16.375  1.00  0.00           C  
ATOM   1609  O   GLU A 110     -14.477  -0.604  15.873  1.00  0.00           O  
ATOM   1610  CB  GLU A 110     -14.527  -3.544  14.637  1.00  0.00           C  
ATOM   1611  CG  GLU A 110     -15.163  -4.784  13.979  1.00  0.00           C  
ATOM   1612  CD  GLU A 110     -14.160  -5.558  13.095  1.00  0.00           C  
ATOM   1613  OE1 GLU A 110     -14.569  -6.196  12.100  1.00  0.00           O  
ATOM   1614  OE2 GLU A 110     -12.942  -5.531  13.379  1.00  0.00           O1-
ATOM   1615  H   GLU A 110     -16.655  -2.092  14.125  1.00  0.00           H  
ATOM   1616  HA  GLU A 110     -15.660  -3.577  16.443  1.00  0.00           H  
ATOM   1617  HB2 GLU A 110     -14.240  -2.826  13.869  1.00  0.00           H  
ATOM   1618  HB3 GLU A 110     -13.621  -3.860  15.154  1.00  0.00           H  
ATOM   1619  HG2 GLU A 110     -15.526  -5.448  14.764  1.00  0.00           H  
ATOM   1620  HG3 GLU A 110     -16.016  -4.470  13.378  1.00  0.00           H  
ATOM   1621  N   ASP A 111     -13.985  -2.052  17.516  1.00  0.00           N  
ATOM   1622  CA  ASP A 111     -13.074  -1.149  18.222  1.00  0.00           C  
ATOM   1623  C   ASP A 111     -11.665  -1.220  17.619  1.00  0.00           C  
ATOM   1624  O   ASP A 111     -10.846  -2.075  17.958  1.00  0.00           O  
ATOM   1625  CB  ASP A 111     -13.081  -1.438  19.728  1.00  0.00           C  
ATOM   1626  CG  ASP A 111     -12.260  -0.405  20.514  1.00  0.00           C  
ATOM   1627  OD1 ASP A 111     -11.903   0.645  19.922  1.00  0.00           O  
ATOM   1628  OD2 ASP A 111     -12.047  -0.659  21.719  1.00  0.00           O1-
ATOM   1629  H   ASP A 111     -14.094  -2.985  17.886  1.00  0.00           H  
ATOM   1630  HA  ASP A 111     -13.438  -0.129  18.100  1.00  0.00           H  
ATOM   1631  HB2 ASP A 111     -12.686  -2.437  19.912  1.00  0.00           H  
ATOM   1632  HB3 ASP A 111     -14.109  -1.406  20.088  1.00  0.00           H  
ATOM   1633  N   VAL A 112     -11.405  -0.331  16.661  1.00  0.00           N  
ATOM   1634  CA  VAL A 112     -10.136  -0.264  15.918  1.00  0.00           C  
ATOM   1635  C   VAL A 112      -9.484   1.119  15.972  1.00  0.00           C  
ATOM   1636  O   VAL A 112      -8.569   1.394  15.195  1.00  0.00           O  
ATOM   1637  CB  VAL A 112     -10.306  -0.766  14.472  1.00  0.00           C  
ATOM   1638  CG1 VAL A 112     -10.744  -2.232  14.413  1.00  0.00           C  
ATOM   1639  CG2 VAL A 112     -11.302   0.073  13.670  1.00  0.00           C  
ATOM   1640  H   VAL A 112     -12.180   0.243  16.361  1.00  0.00           H  
ATOM   1641  HA  VAL A 112      -9.423  -0.932  16.402  1.00  0.00           H  
ATOM   1642  HB  VAL A 112      -9.336  -0.706  13.979  1.00  0.00           H  
ATOM   1643 HG11 VAL A 112     -11.748  -2.342  14.824  1.00  0.00           H  
ATOM   1644 HG12 VAL A 112     -10.753  -2.583  13.381  1.00  0.00           H  
ATOM   1645 HG13 VAL A 112     -10.060  -2.849  14.996  1.00  0.00           H  
ATOM   1646 HG21 VAL A 112     -10.979   1.113  13.631  1.00  0.00           H  
ATOM   1647 HG22 VAL A 112     -12.295   0.011  14.117  1.00  0.00           H  
ATOM   1648 HG23 VAL A 112     -11.357  -0.316  12.654  1.00  0.00           H  
ATOM   1649  N   ALA A 113      -9.934   1.999  16.873  1.00  0.00           N  
ATOM   1650  CA  ALA A 113      -9.541   3.410  16.890  1.00  0.00           C  
ATOM   1651  C   ALA A 113      -8.021   3.609  17.039  1.00  0.00           C  
ATOM   1652  O   ALA A 113      -7.414   4.343  16.254  1.00  0.00           O  
ATOM   1653  CB  ALA A 113     -10.318   4.112  18.009  1.00  0.00           C  
ATOM   1654  H   ALA A 113     -10.611   1.681  17.551  1.00  0.00           H  
ATOM   1655  HA  ALA A 113      -9.832   3.858  15.939  1.00  0.00           H  
ATOM   1656  HB1 ALA A 113     -11.390   4.008  17.839  1.00  0.00           H  
ATOM   1657  HB2 ALA A 113     -10.059   5.171  18.028  1.00  0.00           H  
ATOM   1658  HB3 ALA A 113     -10.069   3.669  18.973  1.00  0.00           H  
ATOM   1659  N   ASP A 114      -7.392   2.904  17.982  1.00  0.00           N  
ATOM   1660  CA  ASP A 114      -5.947   3.005  18.223  1.00  0.00           C  
ATOM   1661  C   ASP A 114      -5.135   2.494  17.026  1.00  0.00           C  
ATOM   1662  O   ASP A 114      -4.192   3.147  16.570  1.00  0.00           O  
ATOM   1663  CB  ASP A 114      -5.576   2.220  19.491  1.00  0.00           C  
ATOM   1664  CG  ASP A 114      -6.044   2.887  20.790  1.00  0.00           C  
ATOM   1665  OD1 ASP A 114      -6.340   4.104  20.757  1.00  0.00           O  
ATOM   1666  OD2 ASP A 114      -6.058   2.174  21.815  1.00  0.00           O1-
ATOM   1667  H   ASP A 114      -7.950   2.388  18.648  1.00  0.00           H  
ATOM   1668  HA  ASP A 114      -5.680   4.051  18.372  1.00  0.00           H  
ATOM   1669  HB2 ASP A 114      -4.490   2.132  19.537  1.00  0.00           H  
ATOM   1670  HB3 ASP A 114      -5.990   1.213  19.426  1.00  0.00           H  
ATOM   1671  N   LYS A 115      -5.550   1.359  16.449  1.00  0.00           N  
ATOM   1672  CA  LYS A 115      -4.902   0.778  15.267  1.00  0.00           C  
ATOM   1673  C   LYS A 115      -5.053   1.680  14.044  1.00  0.00           C  
ATOM   1674  O   LYS A 115      -4.102   1.852  13.286  1.00  0.00           O  
ATOM   1675  CB  LYS A 115      -5.466  -0.625  15.019  1.00  0.00           C  
ATOM   1676  CG  LYS A 115      -4.674  -1.348  13.922  1.00  0.00           C  
ATOM   1677  CD  LYS A 115      -5.116  -2.807  13.818  1.00  0.00           C  
ATOM   1678  CE  LYS A 115      -4.279  -3.513  12.750  1.00  0.00           C  
ATOM   1679  NZ  LYS A 115      -4.589  -4.962  12.711  1.00  0.00           N1+
ATOM   1680  H   LYS A 115      -6.367   0.913  16.842  1.00  0.00           H  
ATOM   1681  HA  LYS A 115      -3.834   0.704  15.470  1.00  0.00           H  
ATOM   1682  HB2 LYS A 115      -5.391  -1.196  15.945  1.00  0.00           H  
ATOM   1683  HB3 LYS A 115      -6.516  -0.559  14.734  1.00  0.00           H  
ATOM   1684  HG2 LYS A 115      -4.832  -0.853  12.964  1.00  0.00           H  
ATOM   1685  HG3 LYS A 115      -3.612  -1.315  14.165  1.00  0.00           H  
ATOM   1686  HD2 LYS A 115      -4.965  -3.290  14.784  1.00  0.00           H  
ATOM   1687  HD3 LYS A 115      -6.175  -2.849  13.561  1.00  0.00           H  
ATOM   1688  HE2 LYS A 115      -3.226  -3.359  12.983  1.00  0.00           H  
ATOM   1689  HE3 LYS A 115      -4.477  -3.045  11.786  1.00  0.00           H  
ATOM   1690  HZ1 LYS A 115      -4.391  -5.375  13.611  1.00  0.00           H  
ATOM   1691  HZ2 LYS A 115      -4.021  -5.424  12.015  1.00  0.00           H  
ATOM   1692  HZ3 LYS A 115      -5.568  -5.104  12.506  1.00  0.00           H  
ATOM   1693  N   LEU A 116      -6.225   2.287  13.858  1.00  0.00           N  
ATOM   1694  CA  LEU A 116      -6.463   3.243  12.781  1.00  0.00           C  
ATOM   1695  C   LEU A 116      -5.552   4.469  12.920  1.00  0.00           C  
ATOM   1696  O   LEU A 116      -4.970   4.906  11.928  1.00  0.00           O  
ATOM   1697  CB  LEU A 116      -7.956   3.621  12.768  1.00  0.00           C  
ATOM   1698  CG  LEU A 116      -8.334   4.612  11.652  1.00  0.00           C  
ATOM   1699  CD1 LEU A 116      -8.185   4.006  10.258  1.00  0.00           C  
ATOM   1700  CD2 LEU A 116      -9.786   5.046  11.794  1.00  0.00           C  
ATOM   1701  H   LEU A 116      -6.972   2.100  14.512  1.00  0.00           H  
ATOM   1702  HA  LEU A 116      -6.206   2.761  11.838  1.00  0.00           H  
ATOM   1703  HB2 LEU A 116      -8.211   4.070  13.728  1.00  0.00           H  
ATOM   1704  HB3 LEU A 116      -8.553   2.716  12.654  1.00  0.00           H  
ATOM   1705  HG  LEU A 116      -7.709   5.502  11.721  1.00  0.00           H  
ATOM   1706 HD11 LEU A 116      -8.392   4.770   9.508  1.00  0.00           H  
ATOM   1707 HD12 LEU A 116      -7.170   3.634  10.113  1.00  0.00           H  
ATOM   1708 HD13 LEU A 116      -8.893   3.187  10.133  1.00  0.00           H  
ATOM   1709 HD21 LEU A 116      -9.949   5.486  12.778  1.00  0.00           H  
ATOM   1710 HD22 LEU A 116     -10.040   5.781  11.031  1.00  0.00           H  
ATOM   1711 HD23 LEU A 116     -10.443   4.182  11.691  1.00  0.00           H  
ATOM   1712  N   ALA A 117      -5.383   5.000  14.133  1.00  0.00           N  
ATOM   1713  CA  ALA A 117      -4.483   6.123  14.383  1.00  0.00           C  
ATOM   1714  C   ALA A 117      -3.012   5.768  14.092  1.00  0.00           C  
ATOM   1715  O   ALA A 117      -2.304   6.551  13.448  1.00  0.00           O  
ATOM   1716  CB  ALA A 117      -4.685   6.595  15.827  1.00  0.00           C  
ATOM   1717  H   ALA A 117      -5.890   4.607  14.913  1.00  0.00           H  
ATOM   1718  HA  ALA A 117      -4.759   6.940  13.716  1.00  0.00           H  
ATOM   1719  HB1 ALA A 117      -4.419   5.801  16.524  1.00  0.00           H  
ATOM   1720  HB2 ALA A 117      -5.730   6.863  15.987  1.00  0.00           H  
ATOM   1721  HB3 ALA A 117      -4.059   7.465  16.023  1.00  0.00           H  
ATOM   1722  N   GLU A 118      -2.560   4.583  14.513  1.00  0.00           N  
ATOM   1723  CA  GLU A 118      -1.205   4.089  14.248  1.00  0.00           C  
ATOM   1724  C   GLU A 118      -0.937   3.936  12.743  1.00  0.00           C  
ATOM   1725  O   GLU A 118       0.036   4.483  12.213  1.00  0.00           O  
ATOM   1726  CB  GLU A 118      -0.987   2.750  14.975  1.00  0.00           C  
ATOM   1727  CG  GLU A 118       0.482   2.309  14.886  1.00  0.00           C  
ATOM   1728  CD  GLU A 118       0.725   0.866  15.347  1.00  0.00           C  
ATOM   1729  OE1 GLU A 118       1.668   0.258  14.778  1.00  0.00           O  
ATOM   1730  OE2 GLU A 118       0.000   0.387  16.241  1.00  0.00           O1-
ATOM   1731  H   GLU A 118      -3.173   4.005  15.070  1.00  0.00           H  
ATOM   1732  HA  GLU A 118      -0.489   4.811  14.640  1.00  0.00           H  
ATOM   1733  HB2 GLU A 118      -1.624   1.985  14.530  1.00  0.00           H  
ATOM   1734  HB3 GLU A 118      -1.257   2.865  16.025  1.00  0.00           H  
ATOM   1735  HG2 GLU A 118       0.820   2.394  13.854  1.00  0.00           H  
ATOM   1736  HG3 GLU A 118       1.089   2.987  15.485  1.00  0.00           H  
ATOM   1737  N   GLU A 119      -1.819   3.230  12.036  1.00  0.00           N  
ATOM   1738  CA  GLU A 119      -1.679   2.982  10.601  1.00  0.00           C  
ATOM   1739  C   GLU A 119      -1.808   4.278   9.793  1.00  0.00           C  
ATOM   1740  O   GLU A 119      -1.088   4.472   8.812  1.00  0.00           O  
ATOM   1741  CB  GLU A 119      -2.701   1.923  10.154  1.00  0.00           C  
ATOM   1742  CG  GLU A 119      -2.411   0.531  10.749  1.00  0.00           C  
ATOM   1743  CD  GLU A 119      -1.040  -0.021  10.334  1.00  0.00           C  
ATOM   1744  OE1 GLU A 119      -0.313  -0.557  11.202  1.00  0.00           O  
ATOM   1745  OE2 GLU A 119      -0.669   0.126   9.151  1.00  0.00           O1-
ATOM   1746  H   GLU A 119      -2.590   2.797  12.523  1.00  0.00           H  
ATOM   1747  HA  GLU A 119      -0.679   2.595  10.402  1.00  0.00           H  
ATOM   1748  HB2 GLU A 119      -3.701   2.239  10.454  1.00  0.00           H  
ATOM   1749  HB3 GLU A 119      -2.690   1.852   9.066  1.00  0.00           H  
ATOM   1750  HG2 GLU A 119      -2.457   0.581  11.837  1.00  0.00           H  
ATOM   1751  HG3 GLU A 119      -3.191  -0.160  10.429  1.00  0.00           H  
ATOM   1752  N   ASN A 120      -2.641   5.228  10.236  1.00  0.00           N  
ATOM   1753  CA  ASN A 120      -2.769   6.514   9.556  1.00  0.00           C  
ATOM   1754  C   ASN A 120      -1.481   7.334   9.696  1.00  0.00           C  
ATOM   1755  O   ASN A 120      -1.048   7.960   8.732  1.00  0.00           O  
ATOM   1756  CB  ASN A 120      -4.001   7.267  10.073  1.00  0.00           C  
ATOM   1757  CG  ASN A 120      -4.239   8.546   9.289  1.00  0.00           C  
ATOM   1758  ND2 ASN A 120      -4.372   9.666   9.959  1.00  0.00           N  
ATOM   1759  OD1 ASN A 120      -4.287   8.574   8.069  1.00  0.00           O  
ATOM   1760  H   ASN A 120      -3.242   5.023  11.022  1.00  0.00           H  
ATOM   1761  HA  ASN A 120      -2.914   6.324   8.493  1.00  0.00           H  
ATOM   1762  HB2 ASN A 120      -4.887   6.642   9.958  1.00  0.00           H  
ATOM   1763  HB3 ASN A 120      -3.875   7.489  11.132  1.00  0.00           H  
ATOM   1764 HD21 ASN A 120      -4.578  10.493   9.417  1.00  0.00           H  
ATOM   1765 HD22 ASN A 120      -4.378   9.651  10.969  1.00  0.00           H  
ATOM   1766  N   LYS A 121      -0.802   7.283  10.850  1.00  0.00           N  
ATOM   1767  CA  LYS A 121       0.517   7.916  11.012  1.00  0.00           C  
ATOM   1768  C   LYS A 121       1.550   7.321  10.050  1.00  0.00           C  
ATOM   1769  O   LYS A 121       2.310   8.073   9.437  1.00  0.00           O  
ATOM   1770  CB  LYS A 121       0.956   7.803  12.478  1.00  0.00           C  
ATOM   1771  CG  LYS A 121       2.268   8.556  12.742  1.00  0.00           C  
ATOM   1772  CD  LYS A 121       2.644   8.462  14.223  1.00  0.00           C  
ATOM   1773  CE  LYS A 121       3.967   9.191  14.474  1.00  0.00           C  
ATOM   1774  NZ  LYS A 121       4.360   9.105  15.902  1.00  0.00           N1+
ATOM   1775  H   LYS A 121      -1.192   6.746  11.611  1.00  0.00           H  
ATOM   1776  HA  LYS A 121       0.425   8.971  10.753  1.00  0.00           H  
ATOM   1777  HB2 LYS A 121       0.173   8.221  13.111  1.00  0.00           H  
ATOM   1778  HB3 LYS A 121       1.087   6.754  12.743  1.00  0.00           H  
ATOM   1779  HG2 LYS A 121       2.147   9.603  12.464  1.00  0.00           H  
ATOM   1780  HG3 LYS A 121       3.070   8.120  12.148  1.00  0.00           H  
ATOM   1781  HD2 LYS A 121       2.742   7.412  14.498  1.00  0.00           H  
ATOM   1782  HD3 LYS A 121       1.852   8.912  14.821  1.00  0.00           H  
ATOM   1783  HE2 LYS A 121       4.734   8.742  13.843  1.00  0.00           H  
ATOM   1784  HE3 LYS A 121       3.854  10.232  14.172  1.00  0.00           H  
ATOM   1785  HZ1 LYS A 121       3.654   9.528  16.487  1.00  0.00           H  
ATOM   1786  HZ2 LYS A 121       5.240   9.576  16.058  1.00  0.00           H  
ATOM   1787  HZ3 LYS A 121       4.459   8.138  16.178  1.00  0.00           H  
ATOM   1788  N   LYS A 122       1.562   5.993   9.878  1.00  0.00           N  
ATOM   1789  CA  LYS A 122       2.425   5.318   8.890  1.00  0.00           C  
ATOM   1790  C   LYS A 122       2.080   5.764   7.469  1.00  0.00           C  
ATOM   1791  O   LYS A 122       2.993   6.063   6.697  1.00  0.00           O  
ATOM   1792  CB  LYS A 122       2.305   3.787   9.007  1.00  0.00           C  
ATOM   1793  CG  LYS A 122       2.820   3.226  10.340  1.00  0.00           C  
ATOM   1794  CD  LYS A 122       2.525   1.720  10.449  1.00  0.00           C  
ATOM   1795  CE  LYS A 122       2.821   1.220  11.868  1.00  0.00           C  
ATOM   1796  NZ  LYS A 122       2.217  -0.106  12.144  1.00  0.00           N1+
ATOM   1797  H   LYS A 122       0.908   5.443  10.417  1.00  0.00           H  
ATOM   1798  HA  LYS A 122       3.461   5.606   9.064  1.00  0.00           H  
ATOM   1799  HB2 LYS A 122       1.260   3.501   8.883  1.00  0.00           H  
ATOM   1800  HB3 LYS A 122       2.873   3.326   8.199  1.00  0.00           H  
ATOM   1801  HG2 LYS A 122       2.324   3.739  11.164  1.00  0.00           H  
ATOM   1802  HG3 LYS A 122       3.894   3.396  10.419  1.00  0.00           H  
ATOM   1803  HD2 LYS A 122       3.115   1.164   9.721  1.00  0.00           H  
ATOM   1804  HD3 LYS A 122       1.468   1.555  10.236  1.00  0.00           H  
ATOM   1805  HE2 LYS A 122       2.384   1.930  12.569  1.00  0.00           H  
ATOM   1806  HE3 LYS A 122       3.897   1.196  12.045  1.00  0.00           H  
ATOM   1807  HZ1 LYS A 122       1.266  -0.160  11.807  1.00  0.00           H  
ATOM   1808  HZ2 LYS A 122       2.719  -0.886  11.744  1.00  0.00           H  
ATOM   1809  HZ3 LYS A 122       2.114  -0.230  13.141  1.00  0.00           H  
ATOM   1810  N   LEU A 123       0.791   5.843   7.132  1.00  0.00           N  
ATOM   1811  CA  LEU A 123       0.333   6.282   5.814  1.00  0.00           C  
ATOM   1812  C   LEU A 123       0.813   7.707   5.521  1.00  0.00           C  
ATOM   1813  O   LEU A 123       1.493   7.920   4.521  1.00  0.00           O  
ATOM   1814  CB  LEU A 123      -1.199   6.141   5.717  1.00  0.00           C  
ATOM   1815  CG  LEU A 123      -1.773   6.612   4.368  1.00  0.00           C  
ATOM   1816  CD1 LEU A 123      -1.165   5.887   3.166  1.00  0.00           C  
ATOM   1817  CD2 LEU A 123      -3.285   6.403   4.323  1.00  0.00           C  
ATOM   1818  H   LEU A 123       0.100   5.525   7.797  1.00  0.00           H  
ATOM   1819  HA  LEU A 123       0.784   5.633   5.063  1.00  0.00           H  
ATOM   1820  HB2 LEU A 123      -1.662   6.736   6.504  1.00  0.00           H  
ATOM   1821  HB3 LEU A 123      -1.480   5.102   5.885  1.00  0.00           H  
ATOM   1822  HG  LEU A 123      -1.579   7.681   4.282  1.00  0.00           H  
ATOM   1823 HD11 LEU A 123      -1.376   4.819   3.229  1.00  0.00           H  
ATOM   1824 HD12 LEU A 123      -0.092   6.065   3.095  1.00  0.00           H  
ATOM   1825 HD13 LEU A 123      -1.625   6.261   2.251  1.00  0.00           H  
ATOM   1826 HD21 LEU A 123      -3.757   6.923   5.156  1.00  0.00           H  
ATOM   1827 HD22 LEU A 123      -3.515   5.339   4.373  1.00  0.00           H  
ATOM   1828 HD23 LEU A 123      -3.677   6.803   3.388  1.00  0.00           H  
ATOM   1829  N   GLN A 124       0.556   8.659   6.424  1.00  0.00           N  
ATOM   1830  CA  GLN A 124       0.970  10.054   6.239  1.00  0.00           C  
ATOM   1831  C   GLN A 124       2.488  10.203   6.083  1.00  0.00           C  
ATOM   1832  O   GLN A 124       2.937  10.991   5.253  1.00  0.00           O  
ATOM   1833  CB  GLN A 124       0.471  10.938   7.397  1.00  0.00           C  
ATOM   1834  CG  GLN A 124      -1.058  11.064   7.501  1.00  0.00           C  
ATOM   1835  CD  GLN A 124      -1.741  11.398   6.182  1.00  0.00           C  
ATOM   1836  NE2 GLN A 124      -2.802  10.697   5.840  1.00  0.00           N  
ATOM   1837  OE1 GLN A 124      -1.336  12.284   5.445  1.00  0.00           O  
ATOM   1838  H   GLN A 124       0.009   8.413   7.237  1.00  0.00           H  
ATOM   1839  HA  GLN A 124       0.537  10.422   5.309  1.00  0.00           H  
ATOM   1840  HB2 GLN A 124       0.858  10.556   8.342  1.00  0.00           H  
ATOM   1841  HB3 GLN A 124       0.874  11.941   7.253  1.00  0.00           H  
ATOM   1842  HG2 GLN A 124      -1.301  11.848   8.219  1.00  0.00           H  
ATOM   1843  HG3 GLN A 124      -1.482  10.134   7.881  1.00  0.00           H  
ATOM   1844 HE21 GLN A 124      -3.220  10.903   4.944  1.00  0.00           H  
ATOM   1845 HE22 GLN A 124      -3.152   9.961   6.436  1.00  0.00           H  
ATOM   1846  N   ASN A 125       3.284   9.415   6.813  1.00  0.00           N  
ATOM   1847  CA  ASN A 125       4.735   9.420   6.644  1.00  0.00           C  
ATOM   1848  C   ASN A 125       5.158   8.984   5.231  1.00  0.00           C  
ATOM   1849  O   ASN A 125       5.964   9.665   4.606  1.00  0.00           O  
ATOM   1850  CB  ASN A 125       5.375   8.540   7.726  1.00  0.00           C  
ATOM   1851  CG  ASN A 125       6.889   8.621   7.666  1.00  0.00           C  
ATOM   1852  ND2 ASN A 125       7.552   7.693   7.016  1.00  0.00           N  
ATOM   1853  OD1 ASN A 125       7.492   9.532   8.196  1.00  0.00           O  
ATOM   1854  H   ASN A 125       2.871   8.806   7.505  1.00  0.00           H  
ATOM   1855  HA  ASN A 125       5.095  10.440   6.777  1.00  0.00           H  
ATOM   1856  HB2 ASN A 125       5.060   7.503   7.605  1.00  0.00           H  
ATOM   1857  HB3 ASN A 125       5.059   8.887   8.710  1.00  0.00           H  
ATOM   1858 HD21 ASN A 125       7.076   7.048   6.402  1.00  0.00           H  
ATOM   1859 HD22 ASN A 125       8.538   7.877   6.897  1.00  0.00           H  
ATOM   1860  N   ASN A 126       4.604   7.885   4.702  1.00  0.00           N  
ATOM   1861  CA  ASN A 126       4.959   7.422   3.352  1.00  0.00           C  
ATOM   1862  C   ASN A 126       4.414   8.367   2.262  1.00  0.00           C  
ATOM   1863  O   ASN A 126       5.087   8.569   1.259  1.00  0.00           O  
ATOM   1864  CB  ASN A 126       4.519   5.962   3.129  1.00  0.00           C  
ATOM   1865  CG  ASN A 126       5.305   4.955   3.955  1.00  0.00           C  
ATOM   1866  ND2 ASN A 126       4.866   4.667   5.157  1.00  0.00           N  
ATOM   1867  OD1 ASN A 126       6.312   4.383   3.563  1.00  0.00           O  
ATOM   1868  H   ASN A 126       3.871   7.413   5.212  1.00  0.00           H  
ATOM   1869  HA  ASN A 126       6.044   7.450   3.251  1.00  0.00           H  
ATOM   1870  HB2 ASN A 126       3.454   5.858   3.335  1.00  0.00           H  
ATOM   1871  HB3 ASN A 126       4.686   5.708   2.082  1.00  0.00           H  
ATOM   1872 HD21 ASN A 126       4.057   5.148   5.523  1.00  0.00           H  
ATOM   1873 HD22 ASN A 126       5.391   4.006   5.711  1.00  0.00           H  
ATOM   1874  N   ILE A 127       3.257   9.012   2.472  1.00  0.00           N  
ATOM   1875  CA  ILE A 127       2.765  10.077   1.577  1.00  0.00           C  
ATOM   1876  C   ILE A 127       3.731  11.267   1.566  1.00  0.00           C  
ATOM   1877  O   ILE A 127       3.985  11.830   0.506  1.00  0.00           O  
ATOM   1878  CB  ILE A 127       1.352  10.551   1.988  1.00  0.00           C  
ATOM   1879  CG1 ILE A 127       0.305   9.435   1.800  1.00  0.00           C  
ATOM   1880  CG2 ILE A 127       0.920  11.807   1.196  1.00  0.00           C  
ATOM   1881  CD1 ILE A 127      -1.037   9.806   2.446  1.00  0.00           C  
ATOM   1882  H   ILE A 127       2.711   8.774   3.288  1.00  0.00           H  
ATOM   1883  HA  ILE A 127       2.723   9.689   0.559  1.00  0.00           H  
ATOM   1884  HB  ILE A 127       1.383  10.819   3.044  1.00  0.00           H  
ATOM   1885 HG12 ILE A 127       0.656   8.512   2.261  1.00  0.00           H  
ATOM   1886 HG13 ILE A 127       0.165   9.227   0.739  1.00  0.00           H  
ATOM   1887 HG21 ILE A 127       0.950  11.590   0.128  1.00  0.00           H  
ATOM   1888 HG22 ILE A 127      -0.086  12.117   1.481  1.00  0.00           H  
ATOM   1889 HG23 ILE A 127       1.587  12.639   1.418  1.00  0.00           H  
ATOM   1890 HD11 ILE A 127      -0.875  10.192   3.453  1.00  0.00           H  
ATOM   1891 HD12 ILE A 127      -1.567  10.546   1.848  1.00  0.00           H  
ATOM   1892 HD13 ILE A 127      -1.665   8.919   2.525  1.00  0.00           H  
ATOM   1893  N   SER A 128       4.254  11.675   2.727  1.00  0.00           N  
ATOM   1894  CA  SER A 128       5.247  12.754   2.798  1.00  0.00           C  
ATOM   1895  C   SER A 128       6.507  12.382   2.021  1.00  0.00           C  
ATOM   1896  O   SER A 128       6.945  13.159   1.186  1.00  0.00           O  
ATOM   1897  CB  SER A 128       5.608  13.078   4.247  1.00  0.00           C  
ATOM   1898  OG  SER A 128       6.293  14.314   4.317  1.00  0.00           O  
ATOM   1899  H   SER A 128       3.976  11.213   3.581  1.00  0.00           H  
ATOM   1900  HA  SER A 128       4.829  13.651   2.342  1.00  0.00           H  
ATOM   1901  HB2 SER A 128       6.228  12.287   4.669  1.00  0.00           H  
ATOM   1902  HB3 SER A 128       4.694  13.157   4.835  1.00  0.00           H  
ATOM   1903  HG  SER A 128       7.082  14.301   3.771  1.00  0.00           H  
ATOM   1904  N   GLN A 129       7.025  11.168   2.225  1.00  0.00           N  
ATOM   1905  CA  GLN A 129       8.208  10.674   1.514  1.00  0.00           C  
ATOM   1906  C   GLN A 129       7.997  10.605  -0.007  1.00  0.00           C  
ATOM   1907  O   GLN A 129       8.895  10.961  -0.761  1.00  0.00           O  
ATOM   1908  CB  GLN A 129       8.580   9.289   2.062  1.00  0.00           C  
ATOM   1909  CG  GLN A 129       9.120   9.362   3.496  1.00  0.00           C  
ATOM   1910  CD  GLN A 129       9.398   7.987   4.097  1.00  0.00           C  
ATOM   1911  NE2 GLN A 129      10.470   7.849   4.845  1.00  0.00           N  
ATOM   1912  OE1 GLN A 129       8.660   7.021   3.959  1.00  0.00           O  
ATOM   1913  H   GLN A 129       6.605  10.573   2.925  1.00  0.00           H  
ATOM   1914  HA  GLN A 129       9.036  11.362   1.686  1.00  0.00           H  
ATOM   1915  HB2 GLN A 129       9.358   8.857   1.433  1.00  0.00           H  
ATOM   1916  HB3 GLN A 129       7.707   8.637   2.025  1.00  0.00           H  
ATOM   1917  HG2 GLN A 129       8.420   9.885   4.148  1.00  0.00           H  
ATOM   1918  HG3 GLN A 129      10.044   9.940   3.481  1.00  0.00           H  
ATOM   1919 HE21 GLN A 129      11.116   8.622   4.921  1.00  0.00           H  
ATOM   1920 HE22 GLN A 129      10.710   6.908   5.123  1.00  0.00           H  
ATOM   1921  N   ASP A 130       6.814  10.187  -0.469  1.00  0.00           N  
ATOM   1922  CA  ASP A 130       6.470  10.212  -1.897  1.00  0.00           C  
ATOM   1923  C   ASP A 130       6.449  11.646  -2.453  1.00  0.00           C  
ATOM   1924  O   ASP A 130       6.977  11.907  -3.532  1.00  0.00           O  
ATOM   1925  CB  ASP A 130       5.111   9.528  -2.099  1.00  0.00           C  
ATOM   1926  CG  ASP A 130       4.664   9.558  -3.562  1.00  0.00           C  
ATOM   1927  OD1 ASP A 130       5.346   8.964  -4.423  1.00  0.00           O  
ATOM   1928  OD2 ASP A 130       3.607  10.171  -3.838  1.00  0.00           O1-
ATOM   1929  H   ASP A 130       6.128   9.836   0.183  1.00  0.00           H  
ATOM   1930  HA  ASP A 130       7.221   9.657  -2.460  1.00  0.00           H  
ATOM   1931  HB2 ASP A 130       4.361  10.027  -1.485  1.00  0.00           H  
ATOM   1932  HB3 ASP A 130       5.169   8.490  -1.771  1.00  0.00           H  
ATOM   1933  N   LYS A 131       5.881  12.597  -1.699  1.00  0.00           N  
ATOM   1934  CA  LYS A 131       5.825  14.018  -2.079  1.00  0.00           C  
ATOM   1935  C   LYS A 131       7.193  14.692  -2.101  1.00  0.00           C  
ATOM   1936  O   LYS A 131       7.426  15.520  -2.977  1.00  0.00           O  
ATOM   1937  CB  LYS A 131       4.899  14.780  -1.132  1.00  0.00           C  
ATOM   1938  CG  LYS A 131       3.425  14.476  -1.409  1.00  0.00           C  
ATOM   1939  CD  LYS A 131       2.577  15.166  -0.341  1.00  0.00           C  
ATOM   1940  CE  LYS A 131       1.101  14.891  -0.612  1.00  0.00           C  
ATOM   1941  NZ  LYS A 131       0.258  15.480   0.454  1.00  0.00           N1+
ATOM   1942  H   LYS A 131       5.496  12.317  -0.809  1.00  0.00           H  
ATOM   1943  HA  LYS A 131       5.445  14.102  -3.098  1.00  0.00           H  
ATOM   1944  HB2 LYS A 131       5.148  14.528  -0.101  1.00  0.00           H  
ATOM   1945  HB3 LYS A 131       5.059  15.850  -1.267  1.00  0.00           H  
ATOM   1946  HG2 LYS A 131       3.158  14.853  -2.396  1.00  0.00           H  
ATOM   1947  HG3 LYS A 131       3.245  13.401  -1.384  1.00  0.00           H  
ATOM   1948  HD2 LYS A 131       2.769  16.238  -0.367  1.00  0.00           H  
ATOM   1949  HD3 LYS A 131       2.856  14.772   0.636  1.00  0.00           H  
ATOM   1950  HE2 LYS A 131       0.960  13.811  -0.661  1.00  0.00           H  
ATOM   1951  HE3 LYS A 131       0.845  15.305  -1.587  1.00  0.00           H  
ATOM   1952  HZ1 LYS A 131       0.409  16.477   0.499  1.00  0.00           H  
ATOM   1953  HZ2 LYS A 131       0.511  15.076   1.345  1.00  0.00           H  
ATOM   1954  HZ3 LYS A 131      -0.718  15.292   0.275  1.00  0.00           H  
ATOM   1955  N   ASP A 132       8.087  14.342  -1.182  1.00  0.00           N  
ATOM   1956  CA  ASP A 132       9.461  14.864  -1.158  1.00  0.00           C  
ATOM   1957  C   ASP A 132      10.242  14.451  -2.420  1.00  0.00           C  
ATOM   1958  O   ASP A 132      11.136  15.160  -2.882  1.00  0.00           O  
ATOM   1959  CB  ASP A 132      10.172  14.377   0.117  1.00  0.00           C  
ATOM   1960  CG  ASP A 132       9.593  14.958   1.417  1.00  0.00           C  
ATOM   1961  OD1 ASP A 132       8.984  16.052   1.371  1.00  0.00           O  
ATOM   1962  OD2 ASP A 132       9.779  14.313   2.478  1.00  0.00           O1-
ATOM   1963  H   ASP A 132       7.799  13.726  -0.436  1.00  0.00           H  
ATOM   1964  HA  ASP A 132       9.429  15.953  -1.139  1.00  0.00           H  
ATOM   1965  HB2 ASP A 132      10.131  13.288   0.156  1.00  0.00           H  
ATOM   1966  HB3 ASP A 132      11.221  14.668   0.060  1.00  0.00           H  
ATOM   1967  N   GLU A 133       9.843  13.336  -3.030  1.00  0.00           N  
ATOM   1968  CA  GLU A 133      10.403  12.798  -4.265  1.00  0.00           C  
ATOM   1969  C   GLU A 133       9.596  13.176  -5.525  1.00  0.00           C  
ATOM   1970  O   GLU A 133       9.829  12.625  -6.607  1.00  0.00           O  
ATOM   1971  CB  GLU A 133      10.555  11.282  -4.085  1.00  0.00           C  
ATOM   1972  CG  GLU A 133      11.676  10.881  -3.104  1.00  0.00           C  
ATOM   1973  CD  GLU A 133      13.070  11.317  -3.587  1.00  0.00           C  
ATOM   1974  OE1 GLU A 133      13.697  12.218  -2.992  1.00  0.00           O  
ATOM   1975  OE2 GLU A 133      13.538  10.842  -4.649  1.00  0.00           O1-
ATOM   1976  H   GLU A 133       9.123  12.792  -2.576  1.00  0.00           H  
ATOM   1977  HA  GLU A 133      11.394  13.226  -4.412  1.00  0.00           H  
ATOM   1978  HB2 GLU A 133       9.611  10.864  -3.734  1.00  0.00           H  
ATOM   1979  HB3 GLU A 133      10.754  10.842  -5.062  1.00  0.00           H  
ATOM   1980  HG2 GLU A 133      11.473  11.308  -2.122  1.00  0.00           H  
ATOM   1981  HG3 GLU A 133      11.666   9.797  -2.995  1.00  0.00           H  
ATOM   1982  N   ALA A 134       8.662  14.127  -5.415  1.00  0.00           N  
ATOM   1983  CA  ALA A 134       7.758  14.491  -6.500  1.00  0.00           C  
ATOM   1984  C   ALA A 134       8.487  14.848  -7.808  1.00  0.00           C  
ATOM   1985  O   ALA A 134       9.471  15.589  -7.829  1.00  0.00           O  
ATOM   1986  CB  ALA A 134       6.822  15.619  -6.058  1.00  0.00           C  
ATOM   1987  H   ALA A 134       8.519  14.554  -4.511  1.00  0.00           H  
ATOM   1988  HA  ALA A 134       7.144  13.610  -6.686  1.00  0.00           H  
ATOM   1989  HB1 ALA A 134       7.407  16.485  -5.749  1.00  0.00           H  
ATOM   1990  HB2 ALA A 134       6.165  15.898  -6.882  1.00  0.00           H  
ATOM   1991  HB3 ALA A 134       6.209  15.279  -5.223  1.00  0.00           H  
ATOM   1992  N   GLY A 135       7.970  14.336  -8.928  1.00  0.00           N  
ATOM   1993  CA  GLY A 135       8.523  14.588 -10.265  1.00  0.00           C  
ATOM   1994  C   GLY A 135       9.692  13.677 -10.662  1.00  0.00           C  
ATOM   1995  O   GLY A 135      10.082  13.679 -11.829  1.00  0.00           O  
ATOM   1996  H   GLY A 135       7.193  13.698  -8.832  1.00  0.00           H  
ATOM   1997  HA2 GLY A 135       8.877  15.617 -10.315  1.00  0.00           H  
ATOM   1998  HA3 GLY A 135       7.731  14.471 -11.005  1.00  0.00           H  
ATOM   1999  N   LYS A 136      10.227  12.864  -9.742  1.00  0.00           N  
ATOM   2000  CA  LYS A 136      11.284  11.885 -10.037  1.00  0.00           C  
ATOM   2001  C   LYS A 136      10.708  10.539 -10.482  1.00  0.00           C  
ATOM   2002  O   LYS A 136       9.576  10.183 -10.150  1.00  0.00           O  
ATOM   2003  CB  LYS A 136      12.198  11.716  -8.821  1.00  0.00           C  
ATOM   2004  CG  LYS A 136      12.901  13.015  -8.384  1.00  0.00           C  
ATOM   2005  CD  LYS A 136      13.639  12.699  -7.085  1.00  0.00           C  
ATOM   2006  CE  LYS A 136      14.375  13.865  -6.432  1.00  0.00           C  
ATOM   2007  NZ  LYS A 136      14.989  13.398  -5.160  1.00  0.00           N1+
ATOM   2008  H   LYS A 136       9.880  12.914  -8.794  1.00  0.00           H  
ATOM   2009  HA  LYS A 136      11.889  12.265 -10.860  1.00  0.00           H  
ATOM   2010  HB2 LYS A 136      11.602  11.324  -7.998  1.00  0.00           H  
ATOM   2011  HB3 LYS A 136      12.964  10.978  -9.060  1.00  0.00           H  
ATOM   2012  HG2 LYS A 136      13.607  13.336  -9.150  1.00  0.00           H  
ATOM   2013  HG3 LYS A 136      12.173  13.804  -8.196  1.00  0.00           H  
ATOM   2014  HD2 LYS A 136      14.345  11.888  -7.265  1.00  0.00           H  
ATOM   2015  HD3 LYS A 136      12.880  12.358  -6.381  1.00  0.00           H  
ATOM   2016  HE2 LYS A 136      13.654  14.657  -6.227  1.00  0.00           H  
ATOM   2017  HE3 LYS A 136      15.137  14.242  -7.115  1.00  0.00           H  
ATOM   2018  HZ1 LYS A 136      15.399  14.138  -4.609  1.00  0.00           H  
ATOM   2019  HZ2 LYS A 136      15.650  12.650  -5.311  1.00  0.00           H  
ATOM   2020  HZ3 LYS A 136      14.307  12.961  -4.556  1.00  0.00           H  
ATOM   2021  N   ALA A 137      11.499   9.777 -11.237  1.00  0.00           N  
ATOM   2022  CA  ALA A 137      11.085   8.491 -11.796  1.00  0.00           C  
ATOM   2023  C   ALA A 137      10.949   7.410 -10.712  1.00  0.00           C  
ATOM   2024  O   ALA A 137      11.864   7.210  -9.920  1.00  0.00           O  
ATOM   2025  CB  ALA A 137      12.094   8.072 -12.870  1.00  0.00           C  
ATOM   2026  H   ALA A 137      12.441  10.094 -11.420  1.00  0.00           H  
ATOM   2027  HA  ALA A 137      10.115   8.617 -12.275  1.00  0.00           H  
ATOM   2028  HB1 ALA A 137      11.780   7.128 -13.315  1.00  0.00           H  
ATOM   2029  HB2 ALA A 137      13.082   7.942 -12.428  1.00  0.00           H  
ATOM   2030  HB3 ALA A 137      12.145   8.830 -13.651  1.00  0.00           H  
ATOM   2031  N   SER A 138       9.840   6.681 -10.705  1.00  0.00           N  
ATOM   2032  CA  SER A 138       9.559   5.565  -9.801  1.00  0.00           C  
ATOM   2033  C   SER A 138       9.500   4.261 -10.597  1.00  0.00           C  
ATOM   2034  O   SER A 138       8.877   4.213 -11.660  1.00  0.00           O  
ATOM   2035  CB  SER A 138       8.243   5.843  -9.080  1.00  0.00           C  
ATOM   2036  OG  SER A 138       8.054   4.914  -8.050  1.00  0.00           O  
ATOM   2037  H   SER A 138       9.160   6.850 -11.432  1.00  0.00           H  
ATOM   2038  HA  SER A 138      10.345   5.481  -9.050  1.00  0.00           H  
ATOM   2039  HB2 SER A 138       7.411   5.797  -9.782  1.00  0.00           H  
ATOM   2040  HB3 SER A 138       8.283   6.840  -8.642  1.00  0.00           H  
ATOM   2041  HG  SER A 138       7.635   4.129  -8.410  1.00  0.00           H  
ATOM   2042  N   THR A 139      10.160   3.211 -10.112  1.00  0.00           N  
ATOM   2043  CA  THR A 139      10.298   1.947 -10.851  1.00  0.00           C  
ATOM   2044  C   THR A 139       9.253   0.931 -10.413  1.00  0.00           C  
ATOM   2045  O   THR A 139       9.158   0.589  -9.235  1.00  0.00           O  
ATOM   2046  CB  THR A 139      11.716   1.377 -10.737  1.00  0.00           C  
ATOM   2047  CG2 THR A 139      11.911   0.071 -11.505  1.00  0.00           C  
ATOM   2048  OG1 THR A 139      12.611   2.300 -11.310  1.00  0.00           O  
ATOM   2049  H   THR A 139      10.612   3.292  -9.212  1.00  0.00           H  
ATOM   2050  HA  THR A 139      10.143   2.145 -11.911  1.00  0.00           H  
ATOM   2051  HB  THR A 139      11.974   1.225  -9.689  1.00  0.00           H  
ATOM   2052  HG1 THR A 139      12.971   2.833 -10.597  1.00  0.00           H  
ATOM   2053 HG21 THR A 139      11.335  -0.728 -11.037  1.00  0.00           H  
ATOM   2054 HG22 THR A 139      11.599   0.190 -12.543  1.00  0.00           H  
ATOM   2055 HG23 THR A 139      12.963  -0.211 -11.476  1.00  0.00           H  
ATOM   2056  N   PHE A 140       8.497   0.426 -11.390  1.00  0.00           N  
ATOM   2057  CA  PHE A 140       7.608  -0.713 -11.205  1.00  0.00           C  
ATOM   2058  C   PHE A 140       8.412  -2.010 -11.107  1.00  0.00           C  
ATOM   2059  O   PHE A 140       9.330  -2.223 -11.900  1.00  0.00           O  
ATOM   2060  CB  PHE A 140       6.583  -0.771 -12.349  1.00  0.00           C  
ATOM   2061  CG  PHE A 140       5.808  -2.070 -12.438  1.00  0.00           C  
ATOM   2062  CD1 PHE A 140       6.197  -3.048 -13.373  1.00  0.00           C  
ATOM   2063  CD2 PHE A 140       4.720  -2.316 -11.580  1.00  0.00           C  
ATOM   2064  CE1 PHE A 140       5.496  -4.262 -13.456  1.00  0.00           C  
ATOM   2065  CE2 PHE A 140       4.034  -3.541 -11.654  1.00  0.00           C  
ATOM   2066  CZ  PHE A 140       4.417  -4.507 -12.595  1.00  0.00           C  
ATOM   2067  H   PHE A 140       8.686   0.714 -12.339  1.00  0.00           H  
ATOM   2068  HA  PHE A 140       7.074  -0.582 -10.264  1.00  0.00           H  
ATOM   2069  HB2 PHE A 140       7.103  -0.617 -13.295  1.00  0.00           H  
ATOM   2070  HB3 PHE A 140       5.865   0.039 -12.228  1.00  0.00           H  
ATOM   2071  HD1 PHE A 140       7.043  -2.875 -14.021  1.00  0.00           H  
ATOM   2072  HD2 PHE A 140       4.413  -1.576 -10.855  1.00  0.00           H  
ATOM   2073  HE1 PHE A 140       5.790  -5.018 -14.169  1.00  0.00           H  
ATOM   2074  HE2 PHE A 140       3.216  -3.768 -10.986  1.00  0.00           H  
ATOM   2075  HZ  PHE A 140       3.892  -5.450 -12.644  1.00  0.00           H  
ATOM   2076  N   LEU A 141       8.021  -2.883 -10.181  1.00  0.00           N  
ATOM   2077  CA  LEU A 141       8.447  -4.277 -10.147  1.00  0.00           C  
ATOM   2078  C   LEU A 141       7.216  -5.168 -10.252  1.00  0.00           C  
ATOM   2079  O   LEU A 141       6.248  -4.957  -9.524  1.00  0.00           O  
ATOM   2080  CB  LEU A 141       9.224  -4.585  -8.860  1.00  0.00           C  
ATOM   2081  CG  LEU A 141      10.598  -3.911  -8.744  1.00  0.00           C  
ATOM   2082  CD1 LEU A 141      11.233  -4.372  -7.434  1.00  0.00           C  
ATOM   2083  CD2 LEU A 141      11.539  -4.284  -9.894  1.00  0.00           C  
ATOM   2084  H   LEU A 141       7.227  -2.649  -9.602  1.00  0.00           H  
ATOM   2085  HA  LEU A 141       9.080  -4.496 -11.007  1.00  0.00           H  
ATOM   2086  HB2 LEU A 141       9.367  -5.665  -8.804  1.00  0.00           H  
ATOM   2087  HB3 LEU A 141       8.613  -4.295  -8.005  1.00  0.00           H  
ATOM   2088  HG  LEU A 141      10.479  -2.828  -8.715  1.00  0.00           H  
ATOM   2089 HD11 LEU A 141      12.181  -3.861  -7.269  1.00  0.00           H  
ATOM   2090 HD12 LEU A 141      10.563  -4.146  -6.604  1.00  0.00           H  
ATOM   2091 HD13 LEU A 141      11.410  -5.447  -7.458  1.00  0.00           H  
ATOM   2092 HD21 LEU A 141      11.191  -3.834 -10.824  1.00  0.00           H  
ATOM   2093 HD22 LEU A 141      12.542  -3.910  -9.686  1.00  0.00           H  
ATOM   2094 HD23 LEU A 141      11.581  -5.368 -10.002  1.00  0.00           H  
ATOM   2095  N   ALA A 142       7.286  -6.155 -11.142  1.00  0.00           N  
ATOM   2096  CA  ALA A 142       6.283  -7.204 -11.219  1.00  0.00           C  
ATOM   2097  C   ALA A 142       6.410  -8.151 -10.019  1.00  0.00           C  
ATOM   2098  O   ALA A 142       7.523  -8.415  -9.554  1.00  0.00           O  
ATOM   2099  CB  ALA A 142       6.429  -7.947 -12.552  1.00  0.00           C  
ATOM   2100  H   ALA A 142       8.140  -6.287 -11.664  1.00  0.00           H  
ATOM   2101  HA  ALA A 142       5.297  -6.740 -11.184  1.00  0.00           H  
ATOM   2102  HB1 ALA A 142       5.669  -8.726 -12.610  1.00  0.00           H  
ATOM   2103  HB2 ALA A 142       6.278  -7.257 -13.382  1.00  0.00           H  
ATOM   2104  HB3 ALA A 142       7.415  -8.407 -12.620  1.00  0.00           H  
ATOM   2105  N   PHE A 143       5.287  -8.680  -9.547  1.00  0.00           N  
ATOM   2106  CA  PHE A 143       5.243  -9.676  -8.479  1.00  0.00           C  
ATOM   2107  C   PHE A 143       4.064 -10.627  -8.708  1.00  0.00           C  
ATOM   2108  O   PHE A 143       2.921 -10.195  -8.856  1.00  0.00           O  
ATOM   2109  CB  PHE A 143       5.170  -8.966  -7.121  1.00  0.00           C  
ATOM   2110  CG  PHE A 143       5.245  -9.877  -5.919  1.00  0.00           C  
ATOM   2111  CD1 PHE A 143       4.116 -10.059  -5.098  1.00  0.00           C  
ATOM   2112  CD2 PHE A 143       6.452 -10.530  -5.610  1.00  0.00           C  
ATOM   2113  CE1 PHE A 143       4.196 -10.892  -3.967  1.00  0.00           C  
ATOM   2114  CE2 PHE A 143       6.525 -11.372  -4.489  1.00  0.00           C  
ATOM   2115  CZ  PHE A 143       5.400 -11.552  -3.668  1.00  0.00           C  
ATOM   2116  H   PHE A 143       4.418  -8.427  -9.995  1.00  0.00           H  
ATOM   2117  HA  PHE A 143       6.161 -10.263  -8.506  1.00  0.00           H  
ATOM   2118  HB2 PHE A 143       4.227  -8.422  -7.063  1.00  0.00           H  
ATOM   2119  HB3 PHE A 143       5.981  -8.241  -7.050  1.00  0.00           H  
ATOM   2120  HD1 PHE A 143       3.189  -9.555  -5.329  1.00  0.00           H  
ATOM   2121  HD2 PHE A 143       7.321 -10.394  -6.237  1.00  0.00           H  
ATOM   2122  HE1 PHE A 143       3.338 -11.031  -3.326  1.00  0.00           H  
ATOM   2123  HE2 PHE A 143       7.437 -11.897  -4.248  1.00  0.00           H  
ATOM   2124  HZ  PHE A 143       5.470 -12.205  -2.811  1.00  0.00           H  
ATOM   2125  N   ASP A 144       4.342 -11.932  -8.758  1.00  0.00           N  
ATOM   2126  CA  ASP A 144       3.338 -12.950  -9.080  1.00  0.00           C  
ATOM   2127  C   ASP A 144       2.463 -13.259  -7.862  1.00  0.00           C  
ATOM   2128  O   ASP A 144       2.718 -14.173  -7.079  1.00  0.00           O  
ATOM   2129  CB  ASP A 144       3.996 -14.205  -9.671  1.00  0.00           C  
ATOM   2130  CG  ASP A 144       2.967 -15.229 -10.178  1.00  0.00           C  
ATOM   2131  OD1 ASP A 144       1.784 -14.854 -10.365  1.00  0.00           O  
ATOM   2132  OD2 ASP A 144       3.388 -16.378 -10.448  1.00  0.00           O1-
ATOM   2133  H   ASP A 144       5.279 -12.247  -8.549  1.00  0.00           H  
ATOM   2134  HA  ASP A 144       2.684 -12.548  -9.854  1.00  0.00           H  
ATOM   2135  HB2 ASP A 144       4.636 -14.669  -8.921  1.00  0.00           H  
ATOM   2136  HB3 ASP A 144       4.624 -13.907 -10.511  1.00  0.00           H  
ATOM   2137  N   ALA A 145       1.432 -12.441  -7.689  1.00  0.00           N  
ATOM   2138  CA  ALA A 145       0.441 -12.596  -6.645  1.00  0.00           C  
ATOM   2139  C   ALA A 145      -0.932 -12.139  -7.134  1.00  0.00           C  
ATOM   2140  O   ALA A 145      -1.063 -11.279  -8.008  1.00  0.00           O  
ATOM   2141  CB  ALA A 145       0.902 -11.817  -5.419  1.00  0.00           C  
ATOM   2142  H   ALA A 145       1.351 -11.657  -8.322  1.00  0.00           H  
ATOM   2143  HA  ALA A 145       0.373 -13.650  -6.377  1.00  0.00           H  
ATOM   2144  HB1 ALA A 145       0.150 -11.885  -4.632  1.00  0.00           H  
ATOM   2145  HB2 ALA A 145       1.838 -12.238  -5.053  1.00  0.00           H  
ATOM   2146  HB3 ALA A 145       1.065 -10.778  -5.704  1.00  0.00           H  
ATOM   2147  N   THR A 146      -1.975 -12.728  -6.561  1.00  0.00           N  
ATOM   2148  CA  THR A 146      -3.364 -12.499  -6.961  1.00  0.00           C  
ATOM   2149  C   THR A 146      -4.229 -12.339  -5.724  1.00  0.00           C  
ATOM   2150  O   THR A 146      -4.083 -13.108  -4.774  1.00  0.00           O  
ATOM   2151  CB  THR A 146      -3.849 -13.663  -7.830  1.00  0.00           C  
ATOM   2152  CG2 THR A 146      -5.296 -13.526  -8.269  1.00  0.00           C  
ATOM   2153  OG1 THR A 146      -3.112 -13.726  -9.029  1.00  0.00           O  
ATOM   2154  H   THR A 146      -1.811 -13.369  -5.797  1.00  0.00           H  
ATOM   2155  HA  THR A 146      -3.440 -11.582  -7.545  1.00  0.00           H  
ATOM   2156  HB  THR A 146      -3.726 -14.601  -7.288  1.00  0.00           H  
ATOM   2157  HG1 THR A 146      -2.176 -13.704  -8.816  1.00  0.00           H  
ATOM   2158 HG21 THR A 146      -5.482 -14.264  -9.049  1.00  0.00           H  
ATOM   2159 HG22 THR A 146      -5.478 -12.528  -8.668  1.00  0.00           H  
ATOM   2160 HG23 THR A 146      -5.947 -13.717  -7.415  1.00  0.00           H  
ATOM   2161  N   THR A 147      -5.107 -11.337  -5.726  1.00  0.00           N  
ATOM   2162  CA  THR A 147      -6.003 -11.092  -4.598  1.00  0.00           C  
ATOM   2163  C   THR A 147      -7.059 -12.181  -4.457  1.00  0.00           C  
ATOM   2164  O   THR A 147      -7.511 -12.753  -5.450  1.00  0.00           O  
ATOM   2165  CB  THR A 147      -6.679  -9.717  -4.637  1.00  0.00           C  
ATOM   2166  CG2 THR A 147      -5.687  -8.565  -4.512  1.00  0.00           C  
ATOM   2167  OG1 THR A 147      -7.401  -9.512  -5.827  1.00  0.00           O  
ATOM   2168  H   THR A 147      -5.214 -10.762  -6.549  1.00  0.00           H  
ATOM   2169  HA  THR A 147      -5.382 -11.127  -3.704  1.00  0.00           H  
ATOM   2170  HB  THR A 147      -7.374  -9.652  -3.800  1.00  0.00           H  
ATOM   2171  HG1 THR A 147      -8.196  -9.049  -5.552  1.00  0.00           H  
ATOM   2172 HG21 THR A 147      -4.984  -8.580  -5.346  1.00  0.00           H  
ATOM   2173 HG22 THR A 147      -5.146  -8.654  -3.570  1.00  0.00           H  
ATOM   2174 HG23 THR A 147      -6.236  -7.623  -4.510  1.00  0.00           H  
ATOM   2175  N   SER A 148      -7.457 -12.447  -3.213  1.00  0.00           N  
ATOM   2176  CA  SER A 148      -8.612 -13.297  -2.893  1.00  0.00           C  
ATOM   2177  C   SER A 148      -9.945 -12.588  -3.114  1.00  0.00           C  
ATOM   2178  O   SER A 148      -9.979 -11.337  -3.017  1.00  0.00           O  
ATOM   2179  CB  SER A 148      -8.540 -13.803  -1.459  1.00  0.00           C  
ATOM   2180  OG  SER A 148      -7.315 -14.483  -1.234  1.00  0.00           O  
ATOM   2181  OXT SER A 148     -10.923 -13.338  -3.311  1.00  0.00           O1-
ATOM   2182  H   SER A 148      -7.001 -11.965  -2.452  1.00  0.00           H  
ATOM   2183  HA  SER A 148      -8.617 -14.158  -3.562  1.00  0.00           H  
ATOM   2184  HB2 SER A 148      -9.381 -14.476  -1.290  1.00  0.00           H  
ATOM   2185  HB3 SER A 148      -8.629 -12.954  -0.781  1.00  0.00           H  
ATOM   2186  HG  SER A 148      -7.351 -14.913  -0.377  1.00  0.00           H  
TER   
END
