# Supplementary material for: The structural repertoire of Fusarium oxysporum f. sp. lycopersici effectors revealed by experimental and computational studies
Source: eLife. 2024 Feb 27;12:RP89280. doi: 10.7554/eLife.89280 (PMC10942635; doi:10.7554/eLife.89280)
Supplement: Source data 1. [file elife-89280-data1.zip › AlphaFold pdb files/FOXGR_015322_AF.pdb]

ATOM      1  N   GLU A   1      10.140   0.255   9.963  1.00  0.00           N  
ATOM      2  CA  GLU A   1       9.358  -0.603  10.873  1.00  0.00           C  
ATOM      3  C   GLU A   1       8.827  -1.776  10.080  1.00  0.00           C  
ATOM      4  O   GLU A   1       8.360  -1.557   8.966  1.00  0.00           O  
ATOM      5  CB  GLU A   1       8.167   0.135  11.500  1.00  0.00           C  
ATOM      6  CG  GLU A   1       8.600   1.104  12.603  1.00  0.00           C  
ATOM      7  CD  GLU A   1       7.372   1.686  13.312  1.00  0.00           C  
ATOM      8  OE1 GLU A   1       7.328   1.592  14.558  1.00  0.00           O  
ATOM      9  OE2 GLU A   1       6.481   2.162  12.581  1.00  0.00           O1-
ATOM     10  H   GLU A   1       9.549   0.493   9.180  1.00  0.00           H  
ATOM     11  HA  GLU A   1       9.994  -0.990  11.669  1.00  0.00           H  
ATOM     12  HB2 GLU A   1       7.498  -0.604  11.942  1.00  0.00           H  
ATOM     13  HB3 GLU A   1       7.630   0.671  10.719  1.00  0.00           H  
ATOM     14  HG2 GLU A   1       9.224   0.565  13.316  1.00  0.00           H  
ATOM     15  HG3 GLU A   1       9.193   1.906  12.164  1.00  0.00           H  
ATOM     16  H2  GLU A   1      10.447   1.091  10.439  1.00  0.00           H  
ATOM     17  H3  GLU A   1      10.927  -0.266   9.603  1.00  0.00           H  
ATOM     18  N   ASP A   2       8.896  -2.972  10.659  1.00  0.00           N  
ATOM     19  CA  ASP A   2       8.275  -4.169  10.094  1.00  0.00           C  
ATOM     20  C   ASP A   2       6.761  -4.099  10.318  1.00  0.00           C  
ATOM     21  O   ASP A   2       6.315  -4.022  11.474  1.00  0.00           O  
ATOM     22  CB  ASP A   2       8.851  -5.428  10.762  1.00  0.00           C  
ATOM     23  CG  ASP A   2      10.370  -5.531  10.631  1.00  0.00           C  
ATOM     24  OD1 ASP A   2      10.885  -5.218   9.540  1.00  0.00           O  
ATOM     25  OD2 ASP A   2      10.996  -5.866  11.658  1.00  0.00           O1-
ATOM     26  H   ASP A   2       9.419  -3.105  11.513  1.00  0.00           H  
ATOM     27  HA  ASP A   2       8.487  -4.218   9.026  1.00  0.00           H  
ATOM     28  HB2 ASP A   2       8.585  -5.421  11.819  1.00  0.00           H  
ATOM     29  HB3 ASP A   2       8.395  -6.308  10.309  1.00  0.00           H  
ATOM     30  N   TRP A   3       5.990  -4.109   9.230  1.00  0.00           N  
ATOM     31  CA  TRP A   3       4.528  -4.163   9.254  1.00  0.00           C  
ATOM     32  C   TRP A   3       4.051  -5.590   9.000  1.00  0.00           C  
ATOM     33  O   TRP A   3       4.716  -6.382   8.324  1.00  0.00           O  
ATOM     34  CB  TRP A   3       3.932  -3.159   8.260  1.00  0.00           C  
ATOM     35  CG  TRP A   3       4.228  -1.730   8.599  1.00  0.00           C  
ATOM     36  CD1 TRP A   3       5.378  -1.089   8.319  1.00  0.00           C  
ATOM     37  CD2 TRP A   3       3.444  -0.789   9.388  1.00  0.00           C  
ATOM     38  CE2 TRP A   3       4.181   0.422   9.532  1.00  0.00           C  
ATOM     39  CE3 TRP A   3       2.197  -0.854  10.032  1.00  0.00           C  
ATOM     40  NE1 TRP A   3       5.343   0.196   8.830  1.00  0.00           N  
ATOM     41  CZ2 TRP A   3       3.710   1.502  10.291  1.00  0.00           C  
ATOM     42  CZ3 TRP A   3       1.703   0.221  10.793  1.00  0.00           C  
ATOM     43  CH2 TRP A   3       2.460   1.398  10.924  1.00  0.00           C  
ATOM     44  H   TRP A   3       6.428  -4.168   8.322  1.00  0.00           H  
ATOM     45  HA  TRP A   3       4.176  -3.880  10.246  1.00  0.00           H  
ATOM     46  HB2 TRP A   3       4.306  -3.375   7.260  1.00  0.00           H  
ATOM     47  HB3 TRP A   3       2.850  -3.285   8.239  1.00  0.00           H  
ATOM     48  HD1 TRP A   3       6.211  -1.578   7.836  1.00  0.00           H  
ATOM     49  HE1 TRP A   3       6.117   0.844   8.804  1.00  0.00           H  
ATOM     50  HE3 TRP A   3       1.610  -1.754   9.917  1.00  0.00           H  
ATOM     51  HZ2 TRP A   3       4.313   2.389  10.417  1.00  0.00           H  
ATOM     52  HZ3 TRP A   3       0.730   0.149  11.256  1.00  0.00           H  
ATOM     53  HH2 TRP A   3       2.079   2.223  11.508  1.00  0.00           H  
ATOM     54  N   ASP A   4       2.894  -5.938   9.558  1.00  0.00           N  
ATOM     55  CA  ASP A   4       2.331  -7.270   9.360  1.00  0.00           C  
ATOM     56  C   ASP A   4       1.809  -7.431   7.942  1.00  0.00           C  
ATOM     57  O   ASP A   4       1.949  -8.502   7.350  1.00  0.00           O  
ATOM     58  CB  ASP A   4       1.220  -7.552  10.377  1.00  0.00           C  
ATOM     59  CG  ASP A   4       1.789  -7.686  11.784  1.00  0.00           C  
ATOM     60  OD1 ASP A   4       2.834  -8.370  11.903  1.00  0.00           O  
ATOM     61  OD2 ASP A   4       1.184  -7.104  12.711  1.00  0.00           O1-
ATOM     62  H   ASP A   4       2.325  -5.242  10.018  1.00  0.00           H  
ATOM     63  HA  ASP A   4       3.121  -8.008   9.495  1.00  0.00           H  
ATOM     64  HB2 ASP A   4       0.735  -8.493  10.118  1.00  0.00           H  
ATOM     65  HB3 ASP A   4       0.469  -6.763  10.343  1.00  0.00           H  
ATOM     66  N   GLN A   5       1.201  -6.368   7.420  1.00  0.00           N  
ATOM     67  CA  GLN A   5       0.525  -6.353   6.135  1.00  0.00           C  
ATOM     68  C   GLN A   5       0.644  -4.964   5.517  1.00  0.00           C  
ATOM     69  O   GLN A   5       0.554  -3.969   6.227  1.00  0.00           O  
ATOM     70  CB  GLN A   5      -0.955  -6.724   6.336  1.00  0.00           C  
ATOM     71  CG  GLN A   5      -1.131  -8.110   6.981  1.00  0.00           C  
ATOM     72  CD  GLN A   5      -2.576  -8.537   7.172  1.00  0.00           C  
ATOM     73  NE2 GLN A   5      -2.789  -9.725   7.694  1.00  0.00           N  
ATOM     74  OE1 GLN A   5      -3.531  -7.837   6.866  1.00  0.00           O  
ATOM     75  H   GLN A   5       1.121  -5.539   7.992  1.00  0.00           H  
ATOM     76  HA  GLN A   5       0.991  -7.077   5.466  1.00  0.00           H  
ATOM     77  HB2 GLN A   5      -1.452  -6.720   5.365  1.00  0.00           H  
ATOM     78  HB3 GLN A   5      -1.430  -5.975   6.970  1.00  0.00           H  
ATOM     79  HG2 GLN A   5      -0.624  -8.858   6.371  1.00  0.00           H  
ATOM     80  HG3 GLN A   5      -0.691  -8.114   7.978  1.00  0.00           H  
ATOM     81 HE21 GLN A   5      -2.012 -10.312   7.963  1.00  0.00           H  
ATOM     82 HE22 GLN A   5      -3.752  -9.976   7.868  1.00  0.00           H  
ATOM     83  N   CYS A   6       0.792  -4.894   4.199  1.00  0.00           N  
ATOM     84  CA  CYS A   6       0.673  -3.651   3.447  1.00  0.00           C  
ATOM     85  C   CYS A   6      -0.203  -3.868   2.213  1.00  0.00           C  
ATOM     86  O   CYS A   6      -0.203  -4.950   1.625  1.00  0.00           O  
ATOM     87  CB  CYS A   6       2.049  -3.113   3.067  1.00  0.00           C  
ATOM     88  SG  CYS A   6       3.107  -2.513   4.411  1.00  0.00           S  
ATOM     89  H   CYS A   6       0.844  -5.746   3.658  1.00  0.00           H  
ATOM     90  HA  CYS A   6       0.178  -2.901   4.065  1.00  0.00           H  
ATOM     91  HB2 CYS A   6       1.899  -2.275   2.386  1.00  0.00           H  
ATOM     92  HB3 CYS A   6       2.573  -3.892   2.513  1.00  0.00           H  
ATOM     93  N   ARG A   7      -0.967  -2.842   1.845  1.00  0.00           N  
ATOM     94  CA  ARG A   7      -1.922  -2.824   0.735  1.00  0.00           C  
ATOM     95  C   ARG A   7      -1.685  -1.555  -0.075  1.00  0.00           C  
ATOM     96  O   ARG A   7      -1.713  -0.477   0.514  1.00  0.00           O  
ATOM     97  CB  ARG A   7      -3.362  -2.832   1.291  1.00  0.00           C  
ATOM     98  CG  ARG A   7      -3.676  -4.030   2.201  1.00  0.00           C  
ATOM     99  CD  ARG A   7      -5.135  -3.981   2.665  1.00  0.00           C  
ATOM    100  NE  ARG A   7      -5.437  -5.076   3.606  1.00  0.00           N  
ATOM    101  CZ  ARG A   7      -6.609  -5.318   4.163  1.00  0.00           C  
ATOM    102  NH1 ARG A   7      -7.675  -4.630   3.854  1.00  0.00           N1+
ATOM    103  NH2 ARG A   7      -6.719  -6.254   5.062  1.00  0.00           N  
ATOM    104  H   ARG A   7      -0.924  -2.010   2.415  1.00  0.00           H  
ATOM    105  HA  ARG A   7      -1.775  -3.691   0.091  1.00  0.00           H  
ATOM    106  HB2 ARG A   7      -4.055  -2.837   0.450  1.00  0.00           H  
ATOM    107  HB3 ARG A   7      -3.530  -1.917   1.859  1.00  0.00           H  
ATOM    108  HG2 ARG A   7      -3.029  -4.005   3.078  1.00  0.00           H  
ATOM    109  HG3 ARG A   7      -3.500  -4.956   1.652  1.00  0.00           H  
ATOM    110  HD2 ARG A   7      -5.781  -4.056   1.791  1.00  0.00           H  
ATOM    111  HD3 ARG A   7      -5.315  -3.023   3.154  1.00  0.00           H  
ATOM    112  HE  ARG A   7      -4.668  -5.669   3.882  1.00  0.00           H  
ATOM    113 HH11 ARG A   7      -7.599  -3.916   3.144  1.00  0.00           H  
ATOM    114 HH12 ARG A   7      -8.568  -4.815   4.289  1.00  0.00           H  
ATOM    115 HH21 ARG A   7      -7.602  -6.410   5.527  1.00  0.00           H  
ATOM    116 HH22 ARG A   7      -5.905  -6.791   5.326  1.00  0.00           H  
ATOM    117  N   CYS A   8      -1.477  -1.644  -1.392  1.00  0.00           N  
ATOM    118  CA  CYS A   8      -1.690  -0.464  -2.236  1.00  0.00           C  
ATOM    119  C   CYS A   8      -3.199  -0.445  -2.518  1.00  0.00           C  
ATOM    120  O   CYS A   8      -3.737  -1.408  -3.070  1.00  0.00           O  
ATOM    121  CB  CYS A   8      -0.877  -0.445  -3.551  1.00  0.00           C  
ATOM    122  SG  CYS A   8       0.921  -0.802  -3.659  1.00  0.00           S  
ATOM    123  H   CYS A   8      -1.492  -2.548  -1.841  1.00  0.00           H  
ATOM    124  HA  CYS A   8      -1.423   0.440  -1.689  1.00  0.00           H  
ATOM    125  HB2 CYS A   8      -1.367  -1.144  -4.229  1.00  0.00           H  
ATOM    126  HB3 CYS A   8      -1.025   0.541  -3.989  1.00  0.00           H  
ATOM    127  N   MET A   9      -3.897   0.602  -2.090  1.00  0.00           N  
ATOM    128  CA  MET A   9      -5.342   0.702  -2.292  1.00  0.00           C  
ATOM    129  C   MET A   9      -5.644   1.521  -3.544  1.00  0.00           C  
ATOM    130  O   MET A   9      -4.821   2.306  -4.018  1.00  0.00           O  
ATOM    131  CB  MET A   9      -6.038   1.236  -1.034  1.00  0.00           C  
ATOM    132  CG  MET A   9      -5.863   0.247   0.128  1.00  0.00           C  
ATOM    133  SD  MET A   9      -6.852   0.584   1.606  1.00  0.00           S  
ATOM    134  CE  MET A   9      -6.345   2.292   1.941  1.00  0.00           C  
ATOM    135  H   MET A   9      -3.409   1.416  -1.745  1.00  0.00           H  
ATOM    136  HA  MET A   9      -5.752  -0.292  -2.470  1.00  0.00           H  
ATOM    137  HB2 MET A   9      -7.102   1.355  -1.237  1.00  0.00           H  
ATOM    138  HB3 MET A   9      -5.619   2.207  -0.770  1.00  0.00           H  
ATOM    139  HG2 MET A   9      -6.130  -0.750  -0.223  1.00  0.00           H  
ATOM    140  HG3 MET A   9      -4.813   0.232   0.419  1.00  0.00           H  
ATOM    141  HE1 MET A   9      -6.693   2.560   2.939  1.00  0.00           H  
ATOM    142  HE2 MET A   9      -6.797   2.971   1.218  1.00  0.00           H  
ATOM    143  HE3 MET A   9      -5.261   2.390   1.894  1.00  0.00           H  
ATOM    144  N   LYS A  10      -6.826   1.303  -4.121  1.00  0.00           N  
ATOM    145  CA  LYS A  10      -7.322   2.139  -5.215  1.00  0.00           C  
ATOM    146  C   LYS A  10      -7.872   3.441  -4.669  1.00  0.00           C  
ATOM    147  O   LYS A  10      -8.408   3.482  -3.564  1.00  0.00           O  
ATOM    148  CB  LYS A  10      -8.491   1.501  -5.945  1.00  0.00           C  
ATOM    149  CG  LYS A  10      -8.360   0.026  -6.277  1.00  0.00           C  
ATOM    150  CD  LYS A  10      -9.733  -0.287  -6.859  1.00  0.00           C  
ATOM    151  CE  LYS A  10      -9.792  -1.718  -7.271  1.00  0.00           C  
ATOM    152  NZ  LYS A  10     -11.024  -2.074  -7.989  1.00  0.00           N1+
ATOM    153  H   LYS A  10      -7.471   0.677  -3.659  1.00  0.00           H  
ATOM    154  HA  LYS A  10      -6.510   2.351  -5.910  1.00  0.00           H  
ATOM    155  HB2 LYS A  10      -8.658   2.062  -6.865  1.00  0.00           H  
ATOM    156  HB3 LYS A  10      -9.373   1.626  -5.318  1.00  0.00           H  
ATOM    157  HG2 LYS A  10      -8.214  -0.563  -5.371  1.00  0.00           H  
ATOM    158  HG3 LYS A  10      -7.542  -0.160  -6.973  1.00  0.00           H  
ATOM    159  HD2 LYS A  10      -9.929   0.376  -7.702  1.00  0.00           H  
ATOM    160  HD3 LYS A  10     -10.500  -0.129  -6.100  1.00  0.00           H  
ATOM    161  HE2 LYS A  10      -9.678  -2.315  -6.367  1.00  0.00           H  
ATOM    162  HE3 LYS A  10      -8.943  -1.924  -7.923  1.00  0.00           H  
ATOM    163  HZ1 LYS A  10     -11.278  -1.368  -8.666  1.00  0.00           H  
ATOM    164  HZ2 LYS A  10     -11.762  -2.116  -7.301  1.00  0.00           H  
ATOM    165  HZ3 LYS A  10     -10.956  -2.980  -8.430  1.00  0.00           H  
ATOM    166  N   TYR A  11      -7.946   4.433  -5.541  1.00  0.00           N  
ATOM    167  CA  TYR A  11      -8.787   5.585  -5.289  1.00  0.00           C  
ATOM    168  C   TYR A  11     -10.266   5.235  -5.166  1.00  0.00           C  
ATOM    169  O   TYR A  11     -10.811   4.597  -6.079  1.00  0.00           O  
ATOM    170  CB  TYR A  11      -8.649   6.562  -6.428  1.00  0.00           C  
ATOM    171  CG  TYR A  11      -7.303   7.180  -6.395  1.00  0.00           C  
ATOM    172  CD1 TYR A  11      -7.030   8.063  -5.336  1.00  0.00           C  
ATOM    173  CD2 TYR A  11      -6.368   6.885  -7.404  1.00  0.00           C  
ATOM    174  CE1 TYR A  11      -5.856   8.794  -5.365  1.00  0.00           C  
ATOM    175  CE2 TYR A  11      -5.199   7.642  -7.454  1.00  0.00           C  
ATOM    176  CZ  TYR A  11      -5.035   8.639  -6.482  1.00  0.00           C  
ATOM    177  OH  TYR A  11      -4.208   9.633  -6.701  1.00  0.00           O  
ATOM    178  H   TYR A  11      -7.471   4.354  -6.429  1.00  0.00           H  
ATOM    179  HA  TYR A  11      -8.427   6.055  -4.374  1.00  0.00           H  
ATOM    180  HB2 TYR A  11      -8.831   6.071  -7.384  1.00  0.00           H  
ATOM    181  HB3 TYR A  11      -9.384   7.357  -6.300  1.00  0.00           H  
ATOM    182  HD1 TYR A  11      -7.739   8.236  -4.540  1.00  0.00           H  
ATOM    183  HD2 TYR A  11      -6.587   6.171  -8.184  1.00  0.00           H  
ATOM    184  HE1 TYR A  11      -5.651   9.546  -4.617  1.00  0.00           H  
ATOM    185  HE2 TYR A  11      -4.504   7.568  -8.277  1.00  0.00           H  
ATOM    186  HH  TYR A  11      -4.147  10.141  -5.889  1.00  0.00           H  
ATOM    187  N   PRO A  12     -10.955   5.770  -4.142  1.00  0.00           N  
ATOM    188  CA  PRO A  12     -12.410   5.715  -4.069  1.00  0.00           C  
ATOM    189  C   PRO A  12     -13.078   6.297  -5.324  1.00  0.00           C  
ATOM    190  O   PRO A  12     -14.151   5.850  -5.716  1.00  0.00           O  
ATOM    191  CB  PRO A  12     -12.785   6.531  -2.823  1.00  0.00           C  
ATOM    192  CG  PRO A  12     -11.522   6.526  -1.963  1.00  0.00           C  
ATOM    193  CD  PRO A  12     -10.401   6.475  -2.992  1.00  0.00           C  
ATOM    194  HA  PRO A  12     -12.724   4.680  -3.939  1.00  0.00           H  
ATOM    195  HB2 PRO A  12     -13.016   7.559  -3.101  1.00  0.00           H  
ATOM    196  HB3 PRO A  12     -13.630   6.089  -2.294  1.00  0.00           H  
ATOM    197  HG2 PRO A  12     -11.498   5.622  -1.355  1.00  0.00           H  
ATOM    198  HG3 PRO A  12     -11.453   7.413  -1.333  1.00  0.00           H  
ATOM    199  HD2 PRO A  12      -9.547   5.947  -2.568  1.00  0.00           H  
ATOM    200  HD3 PRO A  12     -10.116   7.487  -3.279  1.00  0.00           H  
ATOM    201  N   SER A  13     -12.434   7.277  -5.972  1.00  0.00           N  
ATOM    202  CA  SER A  13     -12.986   8.028  -7.104  1.00  0.00           C  
ATOM    203  C   SER A  13     -13.044   7.248  -8.419  1.00  0.00           C  
ATOM    204  O   SER A  13     -13.951   7.484  -9.213  1.00  0.00           O  
ATOM    205  CB  SER A  13     -12.178   9.316  -7.304  1.00  0.00           C  
ATOM    206  OG  SER A  13     -10.819   9.014  -7.563  1.00  0.00           O  
ATOM    207  H   SER A  13     -11.538   7.577  -5.615  1.00  0.00           H  
ATOM    208  HA  SER A  13     -14.010   8.311  -6.861  1.00  0.00           H  
ATOM    209  HB2 SER A  13     -12.593   9.882  -8.138  1.00  0.00           H  
ATOM    210  HB3 SER A  13     -12.245   9.922  -6.401  1.00  0.00           H  
ATOM    211  HG  SER A  13     -10.297   9.818  -7.513  1.00  0.00           H  
ATOM    212  N   THR A  14     -12.104   6.332  -8.673  1.00  0.00           N  
ATOM    213  CA  THR A  14     -12.036   5.597  -9.951  1.00  0.00           C  
ATOM    214  C   THR A  14     -12.375   4.123  -9.812  1.00  0.00           C  
ATOM    215  O   THR A  14     -12.788   3.504 -10.789  1.00  0.00           O  
ATOM    216  CB  THR A  14     -10.670   5.747 -10.631  1.00  0.00           C  
ATOM    217  CG2 THR A  14     -10.316   7.208 -10.910  1.00  0.00           C  
ATOM    218  OG1 THR A  14      -9.648   5.206  -9.827  1.00  0.00           O  
ATOM    219  H   THR A  14     -11.368   6.201  -7.994  1.00  0.00           H  
ATOM    220  HA  THR A  14     -12.774   6.003 -10.643  1.00  0.00           H  
ATOM    221  HB  THR A  14     -10.688   5.213 -11.581  1.00  0.00           H  
ATOM    222  HG1 THR A  14      -8.895   5.799  -9.896  1.00  0.00           H  
ATOM    223 HG21 THR A  14     -11.120   7.676 -11.478  1.00  0.00           H  
ATOM    224 HG22 THR A  14     -10.177   7.752  -9.976  1.00  0.00           H  
ATOM    225 HG23 THR A  14      -9.396   7.259 -11.493  1.00  0.00           H  
ATOM    226  N   GLY A  15     -12.213   3.536  -8.622  1.00  0.00           N  
ATOM    227  CA  GLY A  15     -12.533   2.131  -8.397  1.00  0.00           C  
ATOM    228  C   GLY A  15     -11.718   1.158  -9.260  1.00  0.00           C  
ATOM    229  O   GLY A  15     -12.081  -0.016  -9.339  1.00  0.00           O  
ATOM    230  H   GLY A  15     -11.872   4.086  -7.846  1.00  0.00           H  
ATOM    231  HA2 GLY A  15     -12.348   1.896  -7.349  1.00  0.00           H  
ATOM    232  HA3 GLY A  15     -13.590   1.972  -8.609  1.00  0.00           H  
ATOM    233  N   THR A  16     -10.598   1.575  -9.866  1.00  0.00           N  
ATOM    234  CA  THR A  16      -9.754   0.720 -10.727  1.00  0.00           C  
ATOM    235  C   THR A  16      -8.663  -0.032  -9.944  1.00  0.00           C  
ATOM    236  O   THR A  16      -7.905   0.622  -9.234  1.00  0.00           O  
ATOM    237  CB  THR A  16      -9.082   1.532 -11.836  1.00  0.00           C  
ATOM    238  CG2 THR A  16      -8.368   0.637 -12.851  1.00  0.00           C  
ATOM    239  OG1 THR A  16     -10.066   2.230 -12.556  1.00  0.00           O  
ATOM    240  H   THR A  16     -10.372   2.558  -9.817  1.00  0.00           H  
ATOM    241  HA  THR A  16     -10.416   0.021 -11.240  1.00  0.00           H  
ATOM    242  HB  THR A  16      -8.376   2.243 -11.406  1.00  0.00           H  
ATOM    243  HG1 THR A  16      -9.626   2.886 -13.101  1.00  0.00           H  
ATOM    244 HG21 THR A  16      -7.527   0.126 -12.382  1.00  0.00           H  
ATOM    245 HG22 THR A  16      -9.062  -0.098 -13.259  1.00  0.00           H  
ATOM    246 HG23 THR A  16      -7.976   1.248 -13.664  1.00  0.00           H  
ATOM    247  N   PRO A  17      -8.555  -1.378 -10.054  1.00  0.00           N  
ATOM    248  CA  PRO A  17      -7.478  -2.205  -9.469  1.00  0.00           C  
ATOM    249  C   PRO A  17      -6.091  -1.726  -9.801  1.00  0.00           C  
ATOM    250  O   PRO A  17      -5.778  -1.433 -10.951  1.00  0.00           O  
ATOM    251  CB  PRO A  17      -7.751  -3.638  -9.915  1.00  0.00           C  
ATOM    252  CG  PRO A  17      -9.221  -3.660 -10.296  1.00  0.00           C  
ATOM    253  CD  PRO A  17      -9.466  -2.238 -10.795  1.00  0.00           C  
ATOM    254  HA  PRO A  17      -7.448  -2.222  -8.379  1.00  0.00           H  
ATOM    255  HB2 PRO A  17      -7.533  -4.355  -9.123  1.00  0.00           H  
ATOM    256  HB3 PRO A  17      -7.171  -3.859 -10.811  1.00  0.00           H  
ATOM    257  HG2 PRO A  17      -9.827  -3.887  -9.419  1.00  0.00           H  
ATOM    258  HG3 PRO A  17      -9.414  -4.392 -11.081  1.00  0.00           H  
ATOM    259  HD2 PRO A  17     -10.512  -1.969 -10.646  1.00  0.00           H  
ATOM    260  HD3 PRO A  17      -9.218  -2.183 -11.855  1.00  0.00           H  
ATOM    261  N   ASN A  18      -5.269  -1.657  -8.758  1.00  0.00           N  
ATOM    262  CA  ASN A  18      -3.882  -1.283  -8.873  1.00  0.00           C  
ATOM    263  C   ASN A  18      -2.970  -2.504  -8.777  1.00  0.00           C  
ATOM    264  O   ASN A  18      -2.125  -2.662  -7.887  1.00  0.00           O  
ATOM    265  CB  ASN A  18      -3.587  -0.186  -7.884  1.00  0.00           C  
ATOM    266  CG  ASN A  18      -2.261   0.426  -8.209  1.00  0.00           C  
ATOM    267  ND2 ASN A  18      -1.951   1.389  -7.403  1.00  0.00           N  
ATOM    268  OD1 ASN A  18      -1.534   0.075  -9.136  1.00  0.00           O  
ATOM    269  H   ASN A  18      -5.602  -1.953  -7.851  1.00  0.00           H  
ATOM    270  HA  ASN A  18      -3.723  -0.865  -9.867  1.00  0.00           H  
ATOM    271  HB2 ASN A  18      -3.573  -0.580  -6.867  1.00  0.00           H  
ATOM    272  HB3 ASN A  18      -4.350   0.589  -7.958  1.00  0.00           H  
ATOM    273 HD21 ASN A  18      -2.576   1.661  -6.658  1.00  0.00           H  
ATOM    274 HD22 ASN A  18      -1.131   1.934  -7.625  1.00  0.00           H  
ATOM    275  N   ASP A  19      -3.195  -3.374  -9.750  1.00  0.00           N  
ATOM    276  CA  ASP A  19      -2.501  -4.634  -9.961  1.00  0.00           C  
ATOM    277  C   ASP A  19      -1.011  -4.414 -10.095  1.00  0.00           C  
ATOM    278  O   ASP A  19      -0.217  -5.088  -9.445  1.00  0.00           O  
ATOM    279  CB  ASP A  19      -3.146  -5.383 -11.136  1.00  0.00           C  
ATOM    280  CG  ASP A  19      -4.623  -5.743 -10.897  1.00  0.00           C  
ATOM    281  OD1 ASP A  19      -5.233  -5.181  -9.963  1.00  0.00           O  
ATOM    282  OD2 ASP A  19      -5.150  -6.571 -11.667  1.00  0.00           O1-
ATOM    283  H   ASP A  19      -4.039  -3.242 -10.290  1.00  0.00           H  
ATOM    284  HA  ASP A  19      -2.587  -5.295  -9.099  1.00  0.00           H  
ATOM    285  HB2 ASP A  19      -2.586  -6.302 -11.307  1.00  0.00           H  
ATOM    286  HB3 ASP A  19      -3.071  -4.769 -12.034  1.00  0.00           H  
ATOM    287  N   CYS A  20      -0.628  -3.396 -10.860  1.00  0.00           N  
ATOM    288  CA  CYS A  20       0.764  -3.122 -11.160  1.00  0.00           C  
ATOM    289  C   CYS A  20       1.562  -2.711  -9.917  1.00  0.00           C  
ATOM    290  O   CYS A  20       2.623  -3.287  -9.669  1.00  0.00           O  
ATOM    291  CB  CYS A  20       0.808  -2.057 -12.259  1.00  0.00           C  
ATOM    292  SG  CYS A  20       2.475  -1.984 -12.974  1.00  0.00           S  
ATOM    293  H   CYS A  20      -1.350  -2.828 -11.280  1.00  0.00           H  
ATOM    294  HA  CYS A  20       1.216  -4.037 -11.543  1.00  0.00           H  
ATOM    295  HB2 CYS A  20       0.098  -2.309 -13.046  1.00  0.00           H  
ATOM    296  HB3 CYS A  20       0.539  -1.087 -11.842  1.00  0.00           H  
ATOM    297  HG  CYS A  20       2.251  -0.879 -13.691  1.00  0.00           H  
ATOM    298  N   ALA A  21       1.060  -1.754  -9.125  1.00  0.00           N  
ATOM    299  CA  ALA A  21       1.798  -1.256  -7.967  1.00  0.00           C  
ATOM    300  C   ALA A  21       1.952  -2.341  -6.905  1.00  0.00           C  
ATOM    301  O   ALA A  21       3.058  -2.565  -6.425  1.00  0.00           O  
ATOM    302  CB  ALA A  21       1.101  -0.025  -7.398  1.00  0.00           C  
ATOM    303  H   ALA A  21       0.167  -1.331  -9.337  1.00  0.00           H  
ATOM    304  HA  ALA A  21       2.796  -0.959  -8.287  1.00  0.00           H  
ATOM    305  HB1 ALA A  21       0.141  -0.309  -6.966  1.00  0.00           H  
ATOM    306  HB2 ALA A  21       1.717   0.413  -6.613  1.00  0.00           H  
ATOM    307  HB3 ALA A  21       0.955   0.711  -8.189  1.00  0.00           H  
ATOM    308  N   THR A  22       0.880  -3.076  -6.600  1.00  0.00           N  
ATOM    309  CA  THR A  22       0.938  -4.099  -5.552  1.00  0.00           C  
ATOM    310  C   THR A  22       1.753  -5.316  -5.989  1.00  0.00           C  
ATOM    311  O   THR A  22       2.582  -5.804  -5.224  1.00  0.00           O  
ATOM    312  CB  THR A  22      -0.453  -4.540  -5.088  1.00  0.00           C  
ATOM    313  CG2 THR A  22      -0.334  -5.203  -3.716  1.00  0.00           C  
ATOM    314  OG1 THR A  22      -1.338  -3.454  -4.959  1.00  0.00           O  
ATOM    315  H   THR A  22      -0.006  -2.851  -7.030  1.00  0.00           H  
ATOM    316  HA  THR A  22       1.451  -3.662  -4.695  1.00  0.00           H  
ATOM    317  HB  THR A  22      -0.875  -5.242  -5.807  1.00  0.00           H  
ATOM    318  HG1 THR A  22      -1.709  -3.251  -5.821  1.00  0.00           H  
ATOM    319 HG21 THR A  22       0.281  -4.592  -3.055  1.00  0.00           H  
ATOM    320 HG22 THR A  22       0.129  -6.183  -3.827  1.00  0.00           H  
ATOM    321 HG23 THR A  22      -1.310  -5.313  -3.243  1.00  0.00           H  
ATOM    322  N   ILE A  23       1.599  -5.781  -7.239  1.00  0.00           N  
ATOM    323  CA  ILE A  23       2.400  -6.899  -7.762  1.00  0.00           C  
ATOM    324  C   ILE A  23       3.883  -6.552  -7.764  1.00  0.00           C  
ATOM    325  O   ILE A  23       4.694  -7.400  -7.408  1.00  0.00           O  
ATOM    326  CB  ILE A  23       1.929  -7.356  -9.163  1.00  0.00           C  
ATOM    327  CG1 ILE A  23       0.544  -8.036  -9.054  1.00  0.00           C  
ATOM    328  CG2 ILE A  23       2.928  -8.334  -9.819  1.00  0.00           C  
ATOM    329  CD1 ILE A  23      -0.149  -8.252 -10.406  1.00  0.00           C  
ATOM    330  H   ILE A  23       0.926  -5.344  -7.852  1.00  0.00           H  
ATOM    331  HA  ILE A  23       2.285  -7.740  -7.079  1.00  0.00           H  
ATOM    332  HB  ILE A  23       1.858  -6.480  -9.807  1.00  0.00           H  
ATOM    333 HG12 ILE A  23      -0.120  -7.428  -8.439  1.00  0.00           H  
ATOM    334 HG13 ILE A  23       0.649  -9.002  -8.560  1.00  0.00           H  
ATOM    335 HG21 ILE A  23       3.087  -9.197  -9.172  1.00  0.00           H  
ATOM    336 HG22 ILE A  23       3.883  -7.843 -10.003  1.00  0.00           H  
ATOM    337 HG23 ILE A  23       2.554  -8.674 -10.785  1.00  0.00           H  
ATOM    338 HD11 ILE A  23       0.361  -9.026 -10.981  1.00  0.00           H  
ATOM    339 HD12 ILE A  23      -1.176  -8.573 -10.233  1.00  0.00           H  
ATOM    340 HD13 ILE A  23      -0.162  -7.324 -10.977  1.00  0.00           H  
ATOM    341  N   LYS A  24       4.257  -5.326  -8.137  1.00  0.00           N  
ATOM    342  CA  LYS A  24       5.663  -4.915  -8.154  1.00  0.00           C  
ATOM    343  C   LYS A  24       6.210  -4.581  -6.772  1.00  0.00           C  
ATOM    344  O   LYS A  24       7.341  -4.963  -6.510  1.00  0.00           O  
ATOM    345  CB  LYS A  24       5.854  -3.732  -9.091  1.00  0.00           C  
ATOM    346  CG  LYS A  24       5.793  -4.119 -10.572  1.00  0.00           C  
ATOM    347  CD  LYS A  24       6.127  -2.879 -11.404  1.00  0.00           C  
ATOM    348  CE  LYS A  24       6.172  -3.199 -12.896  1.00  0.00           C  
ATOM    349  NZ  LYS A  24       6.576  -1.998 -13.667  1.00  0.00           N1+
ATOM    350  H   LYS A  24       3.548  -4.665  -8.423  1.00  0.00           H  
ATOM    351  HA  LYS A  24       6.274  -5.742  -8.515  1.00  0.00           H  
ATOM    352  HB2 LYS A  24       6.832  -3.295  -8.890  1.00  0.00           H  
ATOM    353  HB3 LYS A  24       5.083  -2.994  -8.866  1.00  0.00           H  
ATOM    354  HG2 LYS A  24       6.526  -4.900 -10.774  1.00  0.00           H  
ATOM    355  HG3 LYS A  24       4.797  -4.482 -10.827  1.00  0.00           H  
ATOM    356  HD2 LYS A  24       7.095  -2.490 -11.089  1.00  0.00           H  
ATOM    357  HD3 LYS A  24       5.363  -2.123 -11.222  1.00  0.00           H  
ATOM    358  HE2 LYS A  24       6.877  -4.014 -13.061  1.00  0.00           H  
ATOM    359  HE3 LYS A  24       5.181  -3.534 -13.205  1.00  0.00           H  
ATOM    360  HZ1 LYS A  24       6.587  -2.189 -14.659  1.00  0.00           H  
ATOM    361  HZ2 LYS A  24       7.489  -1.678 -13.378  1.00  0.00           H  
ATOM    362  HZ3 LYS A  24       5.921  -1.248 -13.496  1.00  0.00           H  
ATOM    363  N   ALA A  25       5.441  -3.937  -5.893  1.00  0.00           N  
ATOM    364  CA  ALA A  25       5.861  -3.669  -4.515  1.00  0.00           C  
ATOM    365  C   ALA A  25       6.106  -4.964  -3.734  1.00  0.00           C  
ATOM    366  O   ALA A  25       6.990  -5.024  -2.888  1.00  0.00           O  
ATOM    367  CB  ALA A  25       4.810  -2.786  -3.832  1.00  0.00           C  
ATOM    368  H   ALA A  25       4.532  -3.603  -6.179  1.00  0.00           H  
ATOM    369  HA  ALA A  25       6.810  -3.133  -4.528  1.00  0.00           H  
ATOM    370  HB1 ALA A  25       4.674  -1.861  -4.392  1.00  0.00           H  
ATOM    371  HB2 ALA A  25       5.152  -2.529  -2.829  1.00  0.00           H  
ATOM    372  HB3 ALA A  25       3.857  -3.310  -3.767  1.00  0.00           H  
ATOM    373  N   CYS A  26       5.365  -6.020  -4.063  1.00  0.00           N  
ATOM    374  CA  CYS A  26       5.560  -7.331  -3.461  1.00  0.00           C  
ATOM    375  C   CYS A  26       6.596  -8.166  -4.233  1.00  0.00           C  
ATOM    376  O   CYS A  26       7.462  -8.811  -3.645  1.00  0.00           O  
ATOM    377  CB  CYS A  26       4.168  -7.943  -3.304  1.00  0.00           C  
ATOM    378  SG  CYS A  26       3.210  -6.826  -2.244  1.00  0.00           S  
ATOM    379  H   CYS A  26       4.565  -5.878  -4.664  1.00  0.00           H  
ATOM    380  HA  CYS A  26       5.966  -7.196  -2.458  1.00  0.00           H  
ATOM    381  HB2 CYS A  26       4.235  -8.928  -2.841  1.00  0.00           H  
ATOM    382  HB3 CYS A  26       3.685  -8.030  -4.277  1.00  0.00           H  
ATOM    383  N   GLY A  27       6.596  -8.082  -5.563  1.00  0.00           N  
ATOM    384  CA  GLY A  27       7.538  -8.790  -6.426  1.00  0.00           C  
ATOM    385  C   GLY A  27       8.980  -8.281  -6.350  1.00  0.00           C  
ATOM    386  O   GLY A  27       9.897  -9.068  -6.577  1.00  0.00           O  
ATOM    387  H   GLY A  27       5.867  -7.545  -6.011  1.00  0.00           H  
ATOM    388  HA2 GLY A  27       7.535  -9.848  -6.161  1.00  0.00           H  
ATOM    389  HA3 GLY A  27       7.202  -8.691  -7.458  1.00  0.00           H  
ATOM    390  N   SER A  28       9.213  -7.008  -6.006  1.00  0.00           N  
ATOM    391  CA  SER A  28      10.560  -6.425  -5.901  1.00  0.00           C  
ATOM    392  C   SER A  28      11.372  -6.974  -4.724  1.00  0.00           C  
ATOM    393  O   SER A  28      12.597  -6.865  -4.737  1.00  0.00           O  
ATOM    394  CB  SER A  28      10.487  -4.894  -5.795  1.00  0.00           C  
ATOM    395  OG  SER A  28       9.821  -4.514  -4.609  1.00  0.00           O  
ATOM    396  H   SER A  28       8.434  -6.390  -5.828  1.00  0.00           H  
ATOM    397  HA  SER A  28      11.112  -6.671  -6.808  1.00  0.00           H  
ATOM    398  HB2 SER A  28       9.957  -4.492  -6.658  1.00  0.00           H  
ATOM    399  HB3 SER A  28      11.499  -4.488  -5.783  1.00  0.00           H  
ATOM    400  HG  SER A  28       9.934  -3.575  -4.446  1.00  0.00           H  
ATOM    401  N   GLY A  29      10.722  -7.578  -3.723  1.00  0.00           N  
ATOM    402  CA  GLY A  29      11.341  -7.798  -2.417  1.00  0.00           C  
ATOM    403  C   GLY A  29      11.403  -9.229  -1.897  1.00  0.00           C  
ATOM    404  O   GLY A  29      12.006  -9.411  -0.843  1.00  0.00           O  
ATOM    405  H   GLY A  29       9.713  -7.584  -3.769  1.00  0.00           H  
ATOM    406  HA2 GLY A  29      12.357  -7.402  -2.406  1.00  0.00           H  
ATOM    407  HA3 GLY A  29      10.771  -7.223  -1.687  1.00  0.00           H  
ATOM    408  N   LYS A  30      10.873 -10.234  -2.618  1.00  0.00           N  
ATOM    409  CA  LYS A  30      10.599 -11.618  -2.142  1.00  0.00           C  
ATOM    410  C   LYS A  30       9.200 -11.818  -1.536  1.00  0.00           C  
ATOM    411  O   LYS A  30       9.051 -12.663  -0.659  1.00  0.00           O  
ATOM    412  CB  LYS A  30      11.655 -12.177  -1.153  1.00  0.00           C  
ATOM    413  CG  LYS A  30      13.148 -12.039  -1.501  1.00  0.00           C  
ATOM    414  CD  LYS A  30      13.920 -11.947  -0.180  1.00  0.00           C  
ATOM    415  CE  LYS A  30      15.429 -11.856  -0.365  1.00  0.00           C  
ATOM    416  NZ  LYS A  30      16.091 -11.768   0.959  1.00  0.00           N1+
ATOM    417  H   LYS A  30      10.476  -9.958  -3.505  1.00  0.00           H  
ATOM    418  HA  LYS A  30      10.619 -12.260  -3.022  1.00  0.00           H  
ATOM    419  HB2 LYS A  30      11.462 -11.719  -0.183  1.00  0.00           H  
ATOM    420  HB3 LYS A  30      11.467 -13.242  -1.016  1.00  0.00           H  
ATOM    421  HG2 LYS A  30      13.349 -11.152  -2.102  1.00  0.00           H  
ATOM    422  HG3 LYS A  30      13.470 -12.914  -2.065  1.00  0.00           H  
ATOM    423  HD2 LYS A  30      13.595 -11.042   0.334  1.00  0.00           H  
ATOM    424  HD3 LYS A  30      13.680 -12.822   0.425  1.00  0.00           H  
ATOM    425  HE2 LYS A  30      15.649 -10.973  -0.964  1.00  0.00           H  
ATOM    426  HE3 LYS A  30      15.769 -12.737  -0.910  1.00  0.00           H  
ATOM    427  HZ1 LYS A  30      17.094 -11.704   0.859  1.00  0.00           H  
ATOM    428  HZ2 LYS A  30      15.760 -10.948   1.446  1.00  0.00           H  
ATOM    429  HZ3 LYS A  30      15.859 -12.575   1.520  1.00  0.00           H  
ATOM    430  N   HIS A  31       8.171 -11.104  -1.986  1.00  0.00           N  
ATOM    431  CA  HIS A  31       6.787 -11.339  -1.557  1.00  0.00           C  
ATOM    432  C   HIS A  31       5.949 -11.846  -2.728  1.00  0.00           C  
ATOM    433  O   HIS A  31       6.048 -11.357  -3.856  1.00  0.00           O  
ATOM    434  CB  HIS A  31       6.198 -10.079  -0.908  1.00  0.00           C  
ATOM    435  CG  HIS A  31       7.070  -9.490   0.169  1.00  0.00           C  
ATOM    436  CD2 HIS A  31       6.966  -9.753   1.500  1.00  0.00           C  
ATOM    437  ND1 HIS A  31       8.146  -8.624  -0.040  1.00  0.00           N  
ATOM    438  CE1 HIS A  31       8.665  -8.381   1.171  1.00  0.00           C  
ATOM    439  NE2 HIS A  31       7.977  -9.050   2.111  1.00  0.00           N  
ATOM    440  H   HIS A  31       8.322 -10.355  -2.647  1.00  0.00           H  
ATOM    441  HA  HIS A  31       6.771 -12.117  -0.793  1.00  0.00           H  
ATOM    442  HB2 HIS A  31       5.224 -10.320  -0.483  1.00  0.00           H  
ATOM    443  HB3 HIS A  31       6.049  -9.312  -1.667  1.00  0.00           H  
ATOM    444  HD2 HIS A  31       6.241 -10.399   1.973  1.00  0.00           H  
ATOM    445  HE1 HIS A  31       9.519  -7.748   1.361  1.00  0.00           H  
ATOM    446  HE2 HIS A  31       8.195  -9.071   3.097  1.00  0.00           H  
ATOM    447  N   ARG A  32       5.098 -12.845  -2.483  1.00  0.00           N  
ATOM    448  CA  ARG A  32       4.170 -13.325  -3.509  1.00  0.00           C  
ATOM    449  C   ARG A  32       2.944 -12.418  -3.517  1.00  0.00           C  
ATOM    450  O   ARG A  32       2.183 -12.385  -2.553  1.00  0.00           O  
ATOM    451  CB  ARG A  32       3.842 -14.804  -3.272  1.00  0.00           C  
ATOM    452  CG  ARG A  32       3.089 -15.403  -4.469  1.00  0.00           C  
ATOM    453  CD  ARG A  32       2.831 -16.892  -4.229  1.00  0.00           C  
ATOM    454  NE  ARG A  32       2.119 -17.509  -5.364  1.00  0.00           N  
ATOM    455  CZ  ARG A  32       1.738 -18.772  -5.438  1.00  0.00           C  
ATOM    456  NH1 ARG A  32       1.975 -19.619  -4.475  1.00  0.00           N1+
ATOM    457  NH2 ARG A  32       1.103 -19.210  -6.489  1.00  0.00           N  
ATOM    458  H   ARG A  32       5.010 -13.195  -1.540  1.00  0.00           H  
ATOM    459  HA  ARG A  32       4.659 -13.242  -4.480  1.00  0.00           H  
ATOM    460  HB2 ARG A  32       3.241 -14.907  -2.369  1.00  0.00           H  
ATOM    461  HB3 ARG A  32       4.773 -15.353  -3.131  1.00  0.00           H  
ATOM    462  HG2 ARG A  32       3.686 -15.280  -5.373  1.00  0.00           H  
ATOM    463  HG3 ARG A  32       2.136 -14.889  -4.594  1.00  0.00           H  
ATOM    464  HD2 ARG A  32       2.232 -16.995  -3.324  1.00  0.00           H  
ATOM    465  HD3 ARG A  32       3.787 -17.393  -4.077  1.00  0.00           H  
ATOM    466  HE  ARG A  32       1.854 -16.892  -6.118  1.00  0.00           H  
ATOM    467 HH11 ARG A  32       2.415 -19.274  -3.633  1.00  0.00           H  
ATOM    468 HH12 ARG A  32       1.632 -20.569  -4.509  1.00  0.00           H  
ATOM    469 HH21 ARG A  32       0.887 -18.577  -7.245  1.00  0.00           H  
ATOM    470 HH22 ARG A  32       0.791 -20.171  -6.522  1.00  0.00           H  
ATOM    471  N   ALA A  33       2.740 -11.697  -4.615  1.00  0.00           N  
ATOM    472  CA  ALA A  33       1.488 -10.992  -4.847  1.00  0.00           C  
ATOM    473  C   ALA A  33       0.373 -12.011  -5.127  1.00  0.00           C  
ATOM    474  O   ALA A  33       0.502 -12.842  -6.031  1.00  0.00           O  
ATOM    475  CB  ALA A  33       1.686 -10.010  -5.999  1.00  0.00           C  
ATOM    476  H   ALA A  33       3.440 -11.702  -5.344  1.00  0.00           H  
ATOM    477  HA  ALA A  33       1.227 -10.424  -3.954  1.00  0.00           H  
ATOM    478  HB1 ALA A  33       0.788  -9.403  -6.115  1.00  0.00           H  
ATOM    479  HB2 ALA A  33       1.887 -10.547  -6.926  1.00  0.00           H  
ATOM    480  HB3 ALA A  33       2.532  -9.364  -5.764  1.00  0.00           H  
ATOM    481  N   ILE A  34      -0.710 -11.960  -4.352  1.00  0.00           N  
ATOM    482  CA  ILE A  34      -1.902 -12.783  -4.554  1.00  0.00           C  
ATOM    483  C   ILE A  34      -3.046 -11.856  -4.974  1.00  0.00           C  
ATOM    484  O   ILE A  34      -3.450 -10.944  -4.252  1.00  0.00           O  
ATOM    485  CB  ILE A  34      -2.220 -13.655  -3.317  1.00  0.00           C  
ATOM    486  CG1 ILE A  34      -0.992 -14.520  -2.942  1.00  0.00           C  
ATOM    487  CG2 ILE A  34      -3.442 -14.547  -3.619  1.00  0.00           C  
ATOM    488  CD1 ILE A  34      -1.205 -15.432  -1.733  1.00  0.00           C  
ATOM    489  H   ILE A  34      -0.754 -11.272  -3.614  1.00  0.00           H  
ATOM    490  HA  ILE A  34      -1.719 -13.474  -5.377  1.00  0.00           H  
ATOM    491  HB  ILE A  34      -2.460 -13.002  -2.478  1.00  0.00           H  
ATOM    492 HG12 ILE A  34      -0.155 -13.865  -2.695  1.00  0.00           H  
ATOM    493 HG13 ILE A  34      -0.702 -15.133  -3.795  1.00  0.00           H  
ATOM    494 HG21 ILE A  34      -3.216 -15.249  -4.421  1.00  0.00           H  
ATOM    495 HG22 ILE A  34      -4.300 -13.937  -3.903  1.00  0.00           H  
ATOM    496 HG23 ILE A  34      -3.731 -15.100  -2.725  1.00  0.00           H  
ATOM    497 HD11 ILE A  34      -1.922 -16.220  -1.962  1.00  0.00           H  
ATOM    498 HD12 ILE A  34      -0.255 -15.902  -1.477  1.00  0.00           H  
ATOM    499 HD13 ILE A  34      -1.560 -14.846  -0.885  1.00  0.00           H  
ATOM    500  N   SER A  35      -3.539 -12.083  -6.189  1.00  0.00           N  
ATOM    501  CA  SER A  35      -4.676 -11.379  -6.796  1.00  0.00           C  
ATOM    502  C   SER A  35      -6.009 -11.943  -6.272  1.00  0.00           C  
ATOM    503  O   SER A  35      -6.042 -13.124  -5.942  1.00  0.00           O  
ATOM    504  CB  SER A  35      -4.563 -11.606  -8.315  1.00  0.00           C  
ATOM    505  OG  SER A  35      -5.683 -11.160  -9.047  1.00  0.00           O  
ATOM    506  H   SER A  35      -3.171 -12.878  -6.691  1.00  0.00           H  
ATOM    507  HA  SER A  35      -4.585 -10.325  -6.536  1.00  0.00           H  
ATOM    508  HB2 SER A  35      -3.669 -11.105  -8.687  1.00  0.00           H  
ATOM    509  HB3 SER A  35      -4.456 -12.675  -8.498  1.00  0.00           H  
ATOM    510  HG  SER A  35      -5.549 -10.248  -9.315  1.00  0.00           H  
ATOM    511  N   ILE A  36      -7.188 -11.309  -6.228  1.00  0.00           N  
ATOM    512  CA  ILE A  36      -7.745  -9.951  -6.068  1.00  0.00           C  
ATOM    513  C   ILE A  36      -9.184 -10.247  -5.604  1.00  0.00           C  
ATOM    514  O   ILE A  36      -9.888 -11.018  -6.262  1.00  0.00           O  
ATOM    515  CB  ILE A  36      -7.807  -9.137  -7.392  1.00  0.00           C  
ATOM    516  CG1 ILE A  36      -6.541  -8.305  -7.530  1.00  0.00           C  
ATOM    517  CG2 ILE A  36      -8.975  -8.146  -7.443  1.00  0.00           C  
ATOM    518  CD1 ILE A  36      -6.350  -7.653  -8.887  1.00  0.00           C  
ATOM    519  H   ILE A  36      -7.916 -12.003  -6.130  1.00  0.00           H  
ATOM    520  HA  ILE A  36      -7.217  -9.398  -5.291  1.00  0.00           H  
ATOM    521  HB  ILE A  36      -7.899  -9.821  -8.235  1.00  0.00           H  
ATOM    522 HG12 ILE A  36      -5.680  -8.959  -7.389  1.00  0.00           H  
ATOM    523 HG13 ILE A  36      -6.548  -7.538  -6.756  1.00  0.00           H  
ATOM    524 HG21 ILE A  36      -8.984  -7.604  -6.497  1.00  0.00           H  
ATOM    525 HG22 ILE A  36      -9.910  -8.688  -7.584  1.00  0.00           H  
ATOM    526 HG23 ILE A  36      -8.889  -7.458  -8.284  1.00  0.00           H  
ATOM    527 HD11 ILE A  36      -5.284  -7.453  -8.999  1.00  0.00           H  
ATOM    528 HD12 ILE A  36      -6.661  -8.325  -9.687  1.00  0.00           H  
ATOM    529 HD13 ILE A  36      -6.918  -6.724  -8.941  1.00  0.00           H  
ATOM    530  N   TYR A  37      -9.668  -9.654  -4.512  1.00  0.00           N  
ATOM    531  CA  TYR A  37     -11.110  -9.701  -4.208  1.00  0.00           C  
ATOM    532  C   TYR A  37     -11.871  -8.799  -5.185  1.00  0.00           C  
ATOM    533  O   TYR A  37     -11.301  -7.829  -5.659  1.00  0.00           O  
ATOM    534  CB  TYR A  37     -11.372  -9.303  -2.752  1.00  0.00           C  
ATOM    535  CG  TYR A  37     -10.950 -10.373  -1.769  1.00  0.00           C  
ATOM    536  CD1 TYR A  37     -11.863 -11.366  -1.363  1.00  0.00           C  
ATOM    537  CD2 TYR A  37      -9.628 -10.401  -1.295  1.00  0.00           C  
ATOM    538  CE1 TYR A  37     -11.454 -12.371  -0.465  1.00  0.00           C  
ATOM    539  CE2 TYR A  37      -9.218 -11.396  -0.387  1.00  0.00           C  
ATOM    540  CZ  TYR A  37     -10.134 -12.383   0.031  1.00  0.00           C  
ATOM    541  OH  TYR A  37      -9.753 -13.352   0.902  1.00  0.00           O  
ATOM    542  H   TYR A  37      -9.078  -8.992  -4.027  1.00  0.00           H  
ATOM    543  HA  TYR A  37     -11.467 -10.721  -4.346  1.00  0.00           H  
ATOM    544  HB2 TYR A  37     -12.438  -9.119  -2.619  1.00  0.00           H  
ATOM    545  HB3 TYR A  37     -10.849  -8.372  -2.530  1.00  0.00           H  
ATOM    546  HD1 TYR A  37     -12.879 -11.358  -1.729  1.00  0.00           H  
ATOM    547  HD2 TYR A  37      -8.919  -9.670  -1.656  1.00  0.00           H  
ATOM    548  HE1 TYR A  37     -12.142 -13.136  -0.136  1.00  0.00           H  
ATOM    549  HE2 TYR A  37      -8.200 -11.418  -0.026  1.00  0.00           H  
ATOM    550  HH  TYR A  37      -8.834 -13.260   1.165  1.00  0.00           H  
ATOM    551  N   LYS A  38     -13.161  -9.044  -5.469  1.00  0.00           N  
ATOM    552  CA  LYS A  38     -13.959  -8.269  -6.458  1.00  0.00           C  
ATOM    553  C   LYS A  38     -13.851  -6.733  -6.341  1.00  0.00           C  
ATOM    554  O   LYS A  38     -14.070  -6.040  -7.329  1.00  0.00           O  
ATOM    555  CB  LYS A  38     -15.443  -8.671  -6.379  1.00  0.00           C  
ATOM    556  CG  LYS A  38     -15.737 -10.035  -7.021  1.00  0.00           C  
ATOM    557  CD  LYS A  38     -17.245 -10.324  -6.988  1.00  0.00           C  
ATOM    558  CE  LYS A  38     -17.558 -11.642  -7.705  1.00  0.00           C  
ATOM    559  NZ  LYS A  38     -19.013 -11.935  -7.687  1.00  0.00           N1+
ATOM    560  H   LYS A  38     -13.578  -9.863  -5.049  1.00  0.00           H  
ATOM    561  HA  LYS A  38     -13.584  -8.496  -7.456  1.00  0.00           H  
ATOM    562  HB2 LYS A  38     -15.767  -8.669  -5.338  1.00  0.00           H  
ATOM    563  HB3 LYS A  38     -16.030  -7.923  -6.911  1.00  0.00           H  
ATOM    564  HG2 LYS A  38     -15.204 -10.819  -6.482  1.00  0.00           H  
ATOM    565  HG3 LYS A  38     -15.397 -10.023  -8.057  1.00  0.00           H  
ATOM    566  HD2 LYS A  38     -17.573 -10.379  -5.950  1.00  0.00           H  
ATOM    567  HD3 LYS A  38     -17.773  -9.508  -7.483  1.00  0.00           H  
ATOM    568  HE2 LYS A  38     -17.003 -12.443  -7.217  1.00  0.00           H  
ATOM    569  HE3 LYS A  38     -17.200 -11.569  -8.732  1.00  0.00           H  
ATOM    570  HZ1 LYS A  38     -19.526 -11.193  -8.140  1.00  0.00           H  
ATOM    571  HZ2 LYS A  38     -19.344 -12.020  -6.737  1.00  0.00           H  
ATOM    572  HZ3 LYS A  38     -19.205 -12.800  -8.173  1.00  0.00           H  
ATOM    573  N   ASN A  39     -13.473  -6.208  -5.177  1.00  0.00           N  
ATOM    574  CA  ASN A  39     -13.298  -4.777  -4.924  1.00  0.00           C  
ATOM    575  C   ASN A  39     -11.929  -4.231  -5.379  1.00  0.00           C  
ATOM    576  O   ASN A  39     -11.731  -3.021  -5.411  1.00  0.00           O  
ATOM    577  CB  ASN A  39     -13.594  -4.516  -3.441  1.00  0.00           C  
ATOM    578  CG  ASN A  39     -15.005  -4.919  -3.032  1.00  0.00           C  
ATOM    579  ND2 ASN A  39     -15.306  -4.834  -1.761  1.00  0.00           N  
ATOM    580  OD1 ASN A  39     -15.839  -5.342  -3.820  1.00  0.00           O  
ATOM    581  H   ASN A  39     -13.302  -6.844  -4.411  1.00  0.00           H  
ATOM    582  HA  ASN A  39     -14.043  -4.233  -5.505  1.00  0.00           H  
ATOM    583  HB2 ASN A  39     -13.478  -3.451  -3.238  1.00  0.00           H  
ATOM    584  HB3 ASN A  39     -12.874  -5.048  -2.820  1.00  0.00           H  
ATOM    585 HD21 ASN A  39     -16.257  -5.049  -1.497  1.00  0.00           H  
ATOM    586 HD22 ASN A  39     -14.632  -4.458  -1.111  1.00  0.00           H  
ATOM    587  N   GLY A  40     -11.024  -5.104  -5.830  1.00  0.00           N  
ATOM    588  CA  GLY A  40      -9.698  -4.814  -6.372  1.00  0.00           C  
ATOM    589  C   GLY A  40      -8.618  -4.491  -5.346  1.00  0.00           C  
ATOM    590  O   GLY A  40      -7.665  -3.798  -5.690  1.00  0.00           O  
ATOM    591  H   GLY A  40     -11.275  -6.082  -5.791  1.00  0.00           H  
ATOM    592  HA2 GLY A  40      -9.352  -5.690  -6.920  1.00  0.00           H  
ATOM    593  HA3 GLY A  40      -9.739  -4.050  -7.149  1.00  0.00           H  
ATOM    594  N   ASP A  41      -8.770  -5.010  -4.128  1.00  0.00           N  
ATOM    595  CA  ASP A  41      -7.693  -5.062  -3.142  1.00  0.00           C  
ATOM    596  C   ASP A  41      -6.781  -6.252  -3.447  1.00  0.00           C  
ATOM    597  O   ASP A  41      -7.254  -7.377  -3.666  1.00  0.00           O  
ATOM    598  CB  ASP A  41      -8.251  -5.188  -1.719  1.00  0.00           C  
ATOM    599  CG  ASP A  41      -9.106  -3.996  -1.291  1.00  0.00           C  
ATOM    600  OD1 ASP A  41      -8.826  -2.872  -1.757  1.00  0.00           O  
ATOM    601  OD2 ASP A  41     -10.045  -4.246  -0.502  1.00  0.00           O1-
ATOM    602  H   ASP A  41      -9.615  -5.522  -3.919  1.00  0.00           H  
ATOM    603  HA  ASP A  41      -7.111  -4.143  -3.197  1.00  0.00           H  
ATOM    604  HB2 ASP A  41      -7.415  -5.276  -1.025  1.00  0.00           H  
ATOM    605  HB3 ASP A  41      -8.841  -6.101  -1.650  1.00  0.00           H  
ATOM    606  N   ILE A  42      -5.472  -6.006  -3.429  1.00  0.00           N  
ATOM    607  CA  ILE A  42      -4.442  -7.032  -3.608  1.00  0.00           C  
ATOM    608  C   ILE A  42      -3.754  -7.281  -2.286  1.00  0.00           C  
ATOM    609  O   ILE A  42      -3.459  -6.360  -1.525  1.00  0.00           O  
ATOM    610  CB  ILE A  42      -3.433  -6.641  -4.689  1.00  0.00           C  
ATOM    611  CG1 ILE A  42      -4.187  -6.578  -6.006  1.00  0.00           C  
ATOM    612  CG2 ILE A  42      -2.274  -7.657  -4.829  1.00  0.00           C  
ATOM    613  CD1 ILE A  42      -3.423  -5.812  -7.039  1.00  0.00           C  
ATOM    614  H   ILE A  42      -5.162  -5.068  -3.219  1.00  0.00           H  
ATOM    615  HA  ILE A  42      -4.912  -7.964  -3.921  1.00  0.00           H  
ATOM    616  HB  ILE A  42      -3.049  -5.648  -4.454  1.00  0.00           H  
ATOM    617 HG12 ILE A  42      -5.144  -6.069  -5.896  1.00  0.00           H  
ATOM    618 HG13 ILE A  42      -4.336  -7.596  -6.365  1.00  0.00           H  
ATOM    619 HG21 ILE A  42      -2.665  -8.647  -5.064  1.00  0.00           H  
ATOM    620 HG22 ILE A  42      -1.585  -7.361  -5.620  1.00  0.00           H  
ATOM    621 HG23 ILE A  42      -1.699  -7.720  -3.905  1.00  0.00           H  
ATOM    622 HD11 ILE A  42      -3.140  -4.831  -6.657  1.00  0.00           H  
ATOM    623 HD12 ILE A  42      -4.114  -5.677  -7.870  1.00  0.00           H  
ATOM    624 HD13 ILE A  42      -2.543  -6.376  -7.350  1.00  0.00           H  
ATOM    625  N   TRP A  43      -3.498  -8.558  -2.042  1.00  0.00           N  
ATOM    626  CA  TRP A  43      -2.891  -9.048  -0.825  1.00  0.00           C  
ATOM    627  C   TRP A  43      -1.486  -9.530  -1.144  1.00  0.00           C  
ATOM    628  O   TRP A  43      -1.249 -10.178  -2.165  1.00  0.00           O  
ATOM    629  CB  TRP A  43      -3.777 -10.149  -0.237  1.00  0.00           C  
ATOM    630  CG  TRP A  43      -5.136  -9.677   0.190  1.00  0.00           C  
ATOM    631  CD1 TRP A  43      -6.134  -9.277  -0.634  1.00  0.00           C  
ATOM    632  CD2 TRP A  43      -5.652  -9.508   1.546  1.00  0.00           C  
ATOM    633  CE2 TRP A  43      -6.991  -9.022   1.460  1.00  0.00           C  
ATOM    634  CE3 TRP A  43      -5.131  -9.723   2.840  1.00  0.00           C  
ATOM    635  NE1 TRP A  43      -7.206  -8.840   0.116  1.00  0.00           N  
ATOM    636  CZ2 TRP A  43      -7.793  -8.811   2.589  1.00  0.00           C  
ATOM    637  CZ3 TRP A  43      -5.924  -9.510   3.984  1.00  0.00           C  
ATOM    638  CH2 TRP A  43      -7.258  -9.081   3.859  1.00  0.00           C  
ATOM    639  H   TRP A  43      -3.666  -9.236  -2.772  1.00  0.00           H  
ATOM    640  HA  TRP A  43      -2.823  -8.242  -0.095  1.00  0.00           H  
ATOM    641  HB2 TRP A  43      -3.272 -10.576   0.629  1.00  0.00           H  
ATOM    642  HB3 TRP A  43      -3.896 -10.944  -0.972  1.00  0.00           H  
ATOM    643  HD1 TRP A  43      -6.074  -9.251  -1.712  1.00  0.00           H  
ATOM    644  HE1 TRP A  43      -8.031  -8.417  -0.285  1.00  0.00           H  
ATOM    645  HE3 TRP A  43      -4.120 -10.087   2.946  1.00  0.00           H  
ATOM    646  HZ2 TRP A  43      -8.809  -8.462   2.477  1.00  0.00           H  
ATOM    647  HZ3 TRP A  43      -5.512  -9.710   4.962  1.00  0.00           H  
ATOM    648  HH2 TRP A  43      -7.870  -8.960   4.741  1.00  0.00           H  
ATOM    649  N   CYS A  44      -0.551  -9.230  -0.254  1.00  0.00           N  
ATOM    650  CA  CYS A  44       0.785  -9.795  -0.316  1.00  0.00           C  
ATOM    651  C   CYS A  44       0.957 -10.726   0.868  1.00  0.00           C  
ATOM    652  O   CYS A  44       0.938 -10.288   2.018  1.00  0.00           O  
ATOM    653  CB  CYS A  44       1.805  -8.672  -0.405  1.00  0.00           C  
ATOM    654  SG  CYS A  44       1.481  -7.732  -1.907  1.00  0.00           S  
ATOM    655  H   CYS A  44      -0.789  -8.671   0.553  1.00  0.00           H  
ATOM    656  HA  CYS A  44       0.903 -10.395  -1.219  1.00  0.00           H  
ATOM    657  HB2 CYS A  44       1.734  -8.019   0.464  1.00  0.00           H  
ATOM    658  HB3 CYS A  44       2.805  -9.101  -0.454  1.00  0.00           H  
ATOM    659  N   GLU A  45       1.075 -12.019   0.582  1.00  0.00           N  
ATOM    660  CA  GLU A  45       1.415 -12.998   1.606  1.00  0.00           C  
ATOM    661  C   GLU A  45       2.929 -13.025   1.807  1.00  0.00           C  
ATOM    662  O   GLU A  45       3.720 -12.986   0.857  1.00  0.00           O  
ATOM    663  CB  GLU A  45       0.847 -14.391   1.298  1.00  0.00           C  
ATOM    664  CG  GLU A  45      -0.505 -14.603   2.000  1.00  0.00           C  
ATOM    665  CD  GLU A  45      -1.059 -16.031   1.851  1.00  0.00           C  
ATOM    666  OE1 GLU A  45      -1.998 -16.354   2.610  1.00  0.00           O  
ATOM    667  OE2 GLU A  45      -0.559 -16.782   0.982  1.00  0.00           O1-
ATOM    668  H   GLU A  45       1.127 -12.309  -0.384  1.00  0.00           H  
ATOM    669  HA  GLU A  45       0.977 -12.673   2.550  1.00  0.00           H  
ATOM    670  HB2 GLU A  45       0.752 -14.521   0.220  1.00  0.00           H  
ATOM    671  HB3 GLU A  45       1.542 -15.142   1.676  1.00  0.00           H  
ATOM    672  HG2 GLU A  45      -0.379 -14.387   3.060  1.00  0.00           H  
ATOM    673  HG3 GLU A  45      -1.224 -13.890   1.596  1.00  0.00           H  
ATOM    674  N   LYS A  46       3.321 -13.081   3.084  1.00  0.00           N  
ATOM    675  CA  LYS A  46       4.711 -13.220   3.511  1.00  0.00           C  
ATOM    676  C   LYS A  46       5.276 -14.530   2.964  1.00  0.00           C  
ATOM    677  O   LYS A  46       4.807 -15.605   3.321  1.00  0.00           O  
ATOM    678  CB  LYS A  46       4.802 -13.209   5.052  1.00  0.00           C  
ATOM    679  CG  LYS A  46       4.536 -11.833   5.689  1.00  0.00           C  
ATOM    680  CD  LYS A  46       4.608 -11.897   7.228  1.00  0.00           C  
ATOM    681  CE  LYS A  46       4.369 -10.503   7.834  1.00  0.00           C  
ATOM    682  NZ  LYS A  46       4.292 -10.510   9.322  1.00  0.00           N1+
ATOM    683  H   LYS A  46       2.601 -13.142   3.789  1.00  0.00           H  
ATOM    684  HA  LYS A  46       5.299 -12.395   3.108  1.00  0.00           H  
ATOM    685  HB2 LYS A  46       4.100 -13.937   5.457  1.00  0.00           H  
ATOM    686  HB3 LYS A  46       5.807 -13.521   5.337  1.00  0.00           H  
ATOM    687  HG2 LYS A  46       3.547 -11.483   5.395  1.00  0.00           H  
ATOM    688  HG3 LYS A  46       5.279 -11.124   5.324  1.00  0.00           H  
ATOM    689  HD2 LYS A  46       3.845 -12.588   7.587  1.00  0.00           H  
ATOM    690  HD3 LYS A  46       5.590 -12.262   7.528  1.00  0.00           H  
ATOM    691  HE2 LYS A  46       5.165  -9.835   7.505  1.00  0.00           H  
ATOM    692  HE3 LYS A  46       3.437 -10.113   7.424  1.00  0.00           H  
ATOM    693  HZ1 LYS A  46       5.140 -10.869   9.736  1.00  0.00           H  
ATOM    694  HZ2 LYS A  46       3.504 -11.054   9.642  1.00  0.00           H  
ATOM    695  HZ3 LYS A  46       4.150  -9.575   9.677  1.00  0.00           H  
ATOM    696  N   THR A  47       6.345 -14.438   2.186  1.00  0.00           N  
ATOM    697  CA  THR A  47       7.335 -15.512   2.070  1.00  0.00           C  
ATOM    698  C   THR A  47       8.573 -15.047   2.834  1.00  0.00           C  
ATOM    699  O   THR A  47       9.422 -14.354   2.291  1.00  0.00           O  
ATOM    700  CB  THR A  47       7.596 -15.909   0.605  1.00  0.00           C  
ATOM    701  CG2 THR A  47       6.436 -16.738   0.053  1.00  0.00           C  
ATOM    702  OG1 THR A  47       7.645 -14.816  -0.273  1.00  0.00           O  
ATOM    703  H   THR A  47       6.600 -13.533   1.815  1.00  0.00           H  
ATOM    704  HA  THR A  47       6.977 -16.408   2.577  1.00  0.00           H  
ATOM    705  HB  THR A  47       8.517 -16.489   0.536  1.00  0.00           H  
ATOM    706  HG1 THR A  47       8.374 -14.235  -0.044  1.00  0.00           H  
ATOM    707 HG21 THR A  47       6.316 -17.643   0.650  1.00  0.00           H  
ATOM    708 HG22 THR A  47       5.512 -16.161   0.092  1.00  0.00           H  
ATOM    709 HG23 THR A  47       6.646 -17.019  -0.979  1.00  0.00           H  
ATOM    710  N   ASP A  48       8.589 -15.312   4.143  1.00  0.00           N  
ATOM    711  CA  ASP A  48       9.706 -15.121   5.091  1.00  0.00           C  
ATOM    712  C   ASP A  48      10.384 -13.737   5.192  1.00  0.00           C  
ATOM    713  O   ASP A  48      11.432 -13.612   5.826  1.00  0.00           O  
ATOM    714  CB  ASP A  48      10.713 -16.274   4.929  1.00  0.00           C  
ATOM    715  CG  ASP A  48      10.084 -17.639   5.219  1.00  0.00           C  
ATOM    716  OD1 ASP A  48       9.147 -17.684   6.051  1.00  0.00           O  
ATOM    717  OD2 ASP A  48      10.532 -18.619   4.588  1.00  0.00           O1-
ATOM    718  H   ASP A  48       7.859 -15.916   4.493  1.00  0.00           H  
ATOM    719  HA  ASP A  48       9.270 -15.251   6.082  1.00  0.00           H  
ATOM    720  HB2 ASP A  48      11.119 -16.257   3.918  1.00  0.00           H  
ATOM    721  HB3 ASP A  48      11.539 -16.140   5.628  1.00  0.00           H  
ATOM    722  N   VAL A  49       9.807 -12.667   4.633  1.00  0.00           N  
ATOM    723  CA  VAL A  49      10.386 -11.311   4.695  1.00  0.00           C  
ATOM    724  C   VAL A  49       9.337 -10.275   5.097  1.00  0.00           C  
ATOM    725  O   VAL A  49       8.196 -10.312   4.636  1.00  0.00           O  
ATOM    726  CB  VAL A  49      11.103 -10.957   3.375  1.00  0.00           C  
ATOM    727  CG1 VAL A  49      11.832  -9.608   3.452  1.00  0.00           C  
ATOM    728  CG2 VAL A  49      12.170 -12.011   3.050  1.00  0.00           C  
ATOM    729  H   VAL A  49       9.000 -12.822   4.045  1.00  0.00           H  
ATOM    730  HA  VAL A  49      11.146 -11.295   5.477  1.00  0.00           H  
ATOM    731  HB  VAL A  49      10.380 -10.920   2.561  1.00  0.00           H  
ATOM    732 HG11 VAL A  49      12.342  -9.409   2.509  1.00  0.00           H  
ATOM    733 HG12 VAL A  49      12.555  -9.609   4.268  1.00  0.00           H  
ATOM    734 HG13 VAL A  49      11.115  -8.801   3.602  1.00  0.00           H  
ATOM    735 HG21 VAL A  49      11.691 -12.944   2.751  1.00  0.00           H  
ATOM    736 HG22 VAL A  49      12.789 -11.659   2.225  1.00  0.00           H  
ATOM    737 HG23 VAL A  49      12.798 -12.191   3.922  1.00  0.00           H  
ATOM    738  N   ALA A  50       9.717  -9.341   5.972  1.00  0.00           N  
ATOM    739  CA  ALA A  50       8.864  -8.236   6.401  1.00  0.00           C  
ATOM    740  C   ALA A  50       8.603  -7.249   5.250  1.00  0.00           C  
ATOM    741  O   ALA A  50       9.477  -7.010   4.418  1.00  0.00           O  
ATOM    742  CB  ALA A  50       9.512  -7.543   7.604  1.00  0.00           C  
ATOM    743  H   ALA A  50      10.673  -9.339   6.297  1.00  0.00           H  
ATOM    744  HA  ALA A  50       7.904  -8.643   6.719  1.00  0.00           H  
ATOM    745  HB1 ALA A  50       8.873  -6.730   7.947  1.00  0.00           H  
ATOM    746  HB2 ALA A  50       9.653  -8.251   8.421  1.00  0.00           H  
ATOM    747  HB3 ALA A  50      10.477  -7.122   7.323  1.00  0.00           H  
ATOM    748  N   ILE A  51       7.396  -6.680   5.199  1.00  0.00           N  
ATOM    749  CA  ILE A  51       7.084  -5.576   4.288  1.00  0.00           C  
ATOM    750  C   ILE A  51       7.325  -4.277   5.063  1.00  0.00           C  
ATOM    751  O   ILE A  51       6.691  -4.026   6.091  1.00  0.00           O  
ATOM    752  CB  ILE A  51       5.658  -5.680   3.698  1.00  0.00           C  
ATOM    753  CG1 ILE A  51       5.424  -7.036   2.990  1.00  0.00           C  
ATOM    754  CG2 ILE A  51       5.480  -4.532   2.688  1.00  0.00           C  
ATOM    755  CD1 ILE A  51       3.969  -7.302   2.581  1.00  0.00           C  
ATOM    756  H   ILE A  51       6.731  -6.873   5.934  1.00  0.00           H  
ATOM    757  HA  ILE A  51       7.776  -5.602   3.446  1.00  0.00           H  
ATOM    758  HB  ILE A  51       4.929  -5.570   4.501  1.00  0.00           H  
ATOM    759 HG12 ILE A  51       6.050  -7.083   2.099  1.00  0.00           H  
ATOM    760 HG13 ILE A  51       5.715  -7.850   3.655  1.00  0.00           H  
ATOM    761 HG21 ILE A  51       4.516  -4.599   2.186  1.00  0.00           H  
ATOM    762 HG22 ILE A  51       5.535  -3.566   3.192  1.00  0.00           H  
ATOM    763 HG23 ILE A  51       6.257  -4.577   1.925  1.00  0.00           H  
ATOM    764 HD11 ILE A  51       3.315  -7.193   3.446  1.00  0.00           H  
ATOM    765 HD12 ILE A  51       3.656  -6.614   1.796  1.00  0.00           H  
ATOM    766 HD13 ILE A  51       3.885  -8.320   2.200  1.00  0.00           H  
ATOM    767  N   ASN A  52       8.270  -3.464   4.597  1.00  0.00           N  
ATOM    768  CA  ASN A  52       8.586  -2.179   5.212  1.00  0.00           C  
ATOM    769  C   ASN A  52       7.629  -1.112   4.687  1.00  0.00           C  
ATOM    770  O   ASN A  52       7.659  -0.784   3.506  1.00  0.00           O  
ATOM    771  CB  ASN A  52      10.043  -1.808   4.903  1.00  0.00           C  
ATOM    772  CG  ASN A  52      11.031  -2.634   5.691  1.00  0.00           C  
ATOM    773  ND2 ASN A  52      12.078  -3.092   5.049  1.00  0.00           N  
ATOM    774  OD1 ASN A  52      10.887  -2.812   6.888  1.00  0.00           O  
ATOM    775  H   ASN A  52       8.773  -3.730   3.763  1.00  0.00           H  
ATOM    776  HA  ASN A  52       8.469  -2.255   6.293  1.00  0.00           H  
ATOM    777  HB2 ASN A  52      10.222  -0.762   5.151  1.00  0.00           H  
ATOM    778  HB3 ASN A  52      10.234  -1.938   3.837  1.00  0.00           H  
ATOM    779 HD21 ASN A  52      12.709  -3.690   5.564  1.00  0.00           H  
ATOM    780 HD22 ASN A  52      12.206  -2.880   4.070  1.00  0.00           H  
ATOM    781  N   GLY A  53       6.818  -0.522   5.563  1.00  0.00           N  
ATOM    782  CA  GLY A  53       5.767   0.415   5.163  1.00  0.00           C  
ATOM    783  C   GLY A  53       6.254   1.626   4.361  1.00  0.00           C  
ATOM    784  O   GLY A  53       5.693   1.881   3.302  1.00  0.00           O  
ATOM    785  H   GLY A  53       6.816  -0.868   6.512  1.00  0.00           H  
ATOM    786  HA2 GLY A  53       5.216   0.762   6.037  1.00  0.00           H  
ATOM    787  HA3 GLY A  53       5.088  -0.133   4.509  1.00  0.00           H  
ATOM    788  N   PRO A  54       7.333   2.327   4.765  1.00  0.00           N  
ATOM    789  CA  PRO A  54       7.861   3.451   3.984  1.00  0.00           C  
ATOM    790  C   PRO A  54       8.403   3.057   2.601  1.00  0.00           C  
ATOM    791  O   PRO A  54       8.252   3.806   1.640  1.00  0.00           O  
ATOM    792  CB  PRO A  54       8.967   4.062   4.853  1.00  0.00           C  
ATOM    793  CG  PRO A  54       8.574   3.660   6.274  1.00  0.00           C  
ATOM    794  CD  PRO A  54       7.963   2.276   6.075  1.00  0.00           C  
ATOM    795  HA  PRO A  54       7.067   4.185   3.848  1.00  0.00           H  
ATOM    796  HB2 PRO A  54       9.012   5.145   4.739  1.00  0.00           H  
ATOM    797  HB3 PRO A  54       9.931   3.616   4.608  1.00  0.00           H  
ATOM    798  HG2 PRO A  54       9.435   3.633   6.942  1.00  0.00           H  
ATOM    799  HG3 PRO A  54       7.815   4.345   6.650  1.00  0.00           H  
ATOM    800  HD2 PRO A  54       7.238   2.068   6.862  1.00  0.00           H  
ATOM    801  HD3 PRO A  54       8.749   1.520   6.068  1.00  0.00           H  
ATOM    802  N   GLU A  55       9.037   1.887   2.489  1.00  0.00           N  
ATOM    803  CA  GLU A  55       9.588   1.376   1.225  1.00  0.00           C  
ATOM    804  C   GLU A  55       8.469   0.894   0.293  1.00  0.00           C  
ATOM    805  O   GLU A  55       8.483   1.181  -0.905  1.00  0.00           O  
ATOM    806  CB  GLU A  55      10.568   0.245   1.558  1.00  0.00           C  
ATOM    807  CG  GLU A  55      11.344  -0.286   0.345  1.00  0.00           C  
ATOM    808  CD  GLU A  55      12.337  -1.399   0.726  1.00  0.00           C  
ATOM    809  OE1 GLU A  55      13.124  -1.783  -0.167  1.00  0.00           O  
ATOM    810  OE2 GLU A  55      12.324  -1.845   1.904  1.00  0.00           O1-
ATOM    811  H   GLU A  55       9.044   1.262   3.282  1.00  0.00           H  
ATOM    812  HA  GLU A  55      10.130   2.170   0.712  1.00  0.00           H  
ATOM    813  HB2 GLU A  55      10.008  -0.575   2.007  1.00  0.00           H  
ATOM    814  HB3 GLU A  55      11.285   0.617   2.290  1.00  0.00           H  
ATOM    815  HG2 GLU A  55      11.884   0.544  -0.110  1.00  0.00           H  
ATOM    816  HG3 GLU A  55      10.636  -0.677  -0.387  1.00  0.00           H  
ATOM    817  N   PHE A  56       7.460   0.232   0.863  1.00  0.00           N  
ATOM    818  CA  PHE A  56       6.241  -0.169   0.175  1.00  0.00           C  
ATOM    819  C   PHE A  56       5.477   1.048  -0.346  1.00  0.00           C  
ATOM    820  O   PHE A  56       5.178   1.100  -1.535  1.00  0.00           O  
ATOM    821  CB  PHE A  56       5.378  -0.997   1.131  1.00  0.00           C  
ATOM    822  CG  PHE A  56       4.107  -1.502   0.490  1.00  0.00           C  
ATOM    823  CD1 PHE A  56       2.912  -0.768   0.608  1.00  0.00           C  
ATOM    824  CD2 PHE A  56       4.128  -2.697  -0.250  1.00  0.00           C  
ATOM    825  CE1 PHE A  56       1.738  -1.251   0.007  1.00  0.00           C  
ATOM    826  CE2 PHE A  56       2.955  -3.167  -0.862  1.00  0.00           C  
ATOM    827  CZ  PHE A  56       1.760  -2.448  -0.728  1.00  0.00           C  
ATOM    828  H   PHE A  56       7.531   0.008   1.846  1.00  0.00           H  
ATOM    829  HA  PHE A  56       6.503  -0.787  -0.683  1.00  0.00           H  
ATOM    830  HB2 PHE A  56       5.961  -1.852   1.474  1.00  0.00           H  
ATOM    831  HB3 PHE A  56       5.122  -0.402   2.007  1.00  0.00           H  
ATOM    832  HD1 PHE A  56       2.892   0.161   1.158  1.00  0.00           H  
ATOM    833  HD2 PHE A  56       5.048  -3.252  -0.358  1.00  0.00           H  
ATOM    834  HE1 PHE A  56       0.822  -0.687   0.099  1.00  0.00           H  
ATOM    835  HE2 PHE A  56       2.973  -4.081  -1.437  1.00  0.00           H  
ATOM    836  HZ  PHE A  56       0.864  -2.818  -1.206  1.00  0.00           H  
ATOM    837  N   TYR A  57       5.250   2.057   0.503  1.00  0.00           N  
ATOM    838  CA  TYR A  57       4.627   3.321   0.112  1.00  0.00           C  
ATOM    839  C   TYR A  57       5.377   3.966  -1.045  1.00  0.00           C  
ATOM    840  O   TYR A  57       4.772   4.281  -2.064  1.00  0.00           O  
ATOM    841  CB  TYR A  57       4.569   4.289   1.305  1.00  0.00           C  
ATOM    842  CG  TYR A  57       4.050   5.669   0.930  1.00  0.00           C  
ATOM    843  CD1 TYR A  57       4.954   6.686   0.562  1.00  0.00           C  
ATOM    844  CD2 TYR A  57       2.665   5.927   0.894  1.00  0.00           C  
ATOM    845  CE1 TYR A  57       4.473   7.942   0.142  1.00  0.00           C  
ATOM    846  CE2 TYR A  57       2.180   7.178   0.477  1.00  0.00           C  
ATOM    847  CZ  TYR A  57       3.083   8.188   0.098  1.00  0.00           C  
ATOM    848  OH  TYR A  57       2.617   9.397  -0.304  1.00  0.00           O  
ATOM    849  H   TYR A  57       5.486   1.934   1.477  1.00  0.00           H  
ATOM    850  HA  TYR A  57       3.612   3.127  -0.238  1.00  0.00           H  
ATOM    851  HB2 TYR A  57       3.933   3.868   2.084  1.00  0.00           H  
ATOM    852  HB3 TYR A  57       5.567   4.396   1.729  1.00  0.00           H  
ATOM    853  HD1 TYR A  57       6.017   6.495   0.581  1.00  0.00           H  
ATOM    854  HD2 TYR A  57       1.949   5.173   1.185  1.00  0.00           H  
ATOM    855  HE1 TYR A  57       5.164   8.715  -0.160  1.00  0.00           H  
ATOM    856  HE2 TYR A  57       1.118   7.372   0.433  1.00  0.00           H  
ATOM    857  HH  TYR A  57       3.315   9.973  -0.627  1.00  0.00           H  
ATOM    858  N   ARG A  58       6.703   4.106  -0.929  1.00  0.00           N  
ATOM    859  CA  ARG A  58       7.521   4.705  -1.985  1.00  0.00           C  
ATOM    860  C   ARG A  58       7.470   3.901  -3.280  1.00  0.00           C  
ATOM    861  O   ARG A  58       7.379   4.495  -4.342  1.00  0.00           O  
ATOM    862  CB  ARG A  58       8.949   4.889  -1.471  1.00  0.00           C  
ATOM    863  CG  ARG A  58       9.790   5.643  -2.501  1.00  0.00           C  
ATOM    864  CD  ARG A  58      11.135   6.014  -1.892  1.00  0.00           C  
ATOM    865  NE  ARG A  58      11.949   6.726  -2.881  1.00  0.00           N  
ATOM    866  CZ  ARG A  58      13.151   7.224  -2.677  1.00  0.00           C  
ATOM    867  NH1 ARG A  58      13.769   7.086  -1.534  1.00  0.00           N1+
ATOM    868  NH2 ARG A  58      13.753   7.871  -3.631  1.00  0.00           N  
ATOM    869  H   ARG A  58       7.141   3.828  -0.063  1.00  0.00           H  
ATOM    870  HA  ARG A  58       7.107   5.684  -2.227  1.00  0.00           H  
ATOM    871  HB2 ARG A  58       8.914   5.465  -0.547  1.00  0.00           H  
ATOM    872  HB3 ARG A  58       9.400   3.918  -1.265  1.00  0.00           H  
ATOM    873  HG2 ARG A  58       9.955   5.009  -3.372  1.00  0.00           H  
ATOM    874  HG3 ARG A  58       9.271   6.550  -2.812  1.00  0.00           H  
ATOM    875  HD2 ARG A  58      10.966   6.648  -1.023  1.00  0.00           H  
ATOM    876  HD3 ARG A  58      11.643   5.099  -1.585  1.00  0.00           H  
ATOM    877  HE  ARG A  58      11.549   6.785  -3.806  1.00  0.00           H  
ATOM    878 HH11 ARG A  58      13.300   6.554  -0.814  1.00  0.00           H  
ATOM    879 HH12 ARG A  58      14.698   7.458  -1.400  1.00  0.00           H  
ATOM    880 HH21 ARG A  58      13.271   7.951  -4.514  1.00  0.00           H  
ATOM    881 HH22 ARG A  58      14.673   8.268  -3.503  1.00  0.00           H  
ATOM    882  N   THR A  59       7.461   2.573  -3.205  1.00  0.00           N  
ATOM    883  CA  THR A  59       7.325   1.722  -4.394  1.00  0.00           C  
ATOM    884  C   THR A  59       5.945   1.860  -5.030  1.00  0.00           C  
ATOM    885  O   THR A  59       5.866   1.995  -6.248  1.00  0.00           O  
ATOM    886  CB  THR A  59       7.602   0.250  -4.074  1.00  0.00           C  
ATOM    887  CG2 THR A  59       7.616  -0.600  -5.347  1.00  0.00           C  
ATOM    888  OG1 THR A  59       8.869   0.113  -3.477  1.00  0.00           O  
ATOM    889  H   THR A  59       7.543   2.142  -2.295  1.00  0.00           H  
ATOM    890  HA  THR A  59       8.056   2.047  -5.133  1.00  0.00           H  
ATOM    891  HB  THR A  59       6.846  -0.136  -3.390  1.00  0.00           H  
ATOM    892  HG1 THR A  59       8.813   0.468  -2.587  1.00  0.00           H  
ATOM    893 HG21 THR A  59       8.110  -1.551  -5.145  1.00  0.00           H  
ATOM    894 HG22 THR A  59       6.595  -0.786  -5.680  1.00  0.00           H  
ATOM    895 HG23 THR A  59       8.167  -0.084  -6.133  1.00  0.00           H  
ATOM    896  N   CYS A  60       4.860   1.869  -4.238  1.00  0.00           N  
ATOM    897  CA  CYS A  60       3.527   2.163  -4.766  1.00  0.00           C  
ATOM    898  C   CYS A  60       3.552   3.552  -5.431  1.00  0.00           C  
ATOM    899  O   CYS A  60       3.181   3.665  -6.592  1.00  0.00           O  
ATOM    900  CB  CYS A  60       2.418   2.101  -3.687  1.00  0.00           C  
ATOM    901  SG  CYS A  60       2.107   0.590  -2.700  1.00  0.00           S  
ATOM    902  H   CYS A  60       4.967   1.739  -3.242  1.00  0.00           H  
ATOM    903  HA  CYS A  60       3.300   1.430  -5.540  1.00  0.00           H  
ATOM    904  HB2 CYS A  60       1.474   2.377  -4.157  1.00  0.00           H  
ATOM    905  HB3 CYS A  60       2.641   2.886  -2.964  1.00  0.00           H  
ATOM    906  N   TYR A  61       4.049   4.580  -4.736  1.00  0.00           N  
ATOM    907  CA  TYR A  61       4.113   5.968  -5.194  1.00  0.00           C  
ATOM    908  C   TYR A  61       4.907   6.140  -6.490  1.00  0.00           C  
ATOM    909  O   TYR A  61       4.347   6.613  -7.471  1.00  0.00           O  
ATOM    910  CB  TYR A  61       4.655   6.841  -4.058  1.00  0.00           C  
ATOM    911  CG  TYR A  61       4.610   8.323  -4.350  1.00  0.00           C  
ATOM    912  CD1 TYR A  61       5.769   8.986  -4.791  1.00  0.00           C  
ATOM    913  CD2 TYR A  61       3.413   9.039  -4.157  1.00  0.00           C  
ATOM    914  CE1 TYR A  61       5.732  10.373  -5.005  1.00  0.00           C  
ATOM    915  CE2 TYR A  61       3.357  10.417  -4.434  1.00  0.00           C  
ATOM    916  CZ  TYR A  61       4.520  11.085  -4.863  1.00  0.00           C  
ATOM    917  OH  TYR A  61       4.460  12.411  -5.163  1.00  0.00           O  
ATOM    918  H   TYR A  61       4.367   4.401  -3.794  1.00  0.00           H  
ATOM    919  HA  TYR A  61       3.104   6.313  -5.417  1.00  0.00           H  
ATOM    920  HB2 TYR A  61       5.682   6.550  -3.839  1.00  0.00           H  
ATOM    921  HB3 TYR A  61       4.063   6.656  -3.161  1.00  0.00           H  
ATOM    922  HD1 TYR A  61       6.685   8.438  -4.954  1.00  0.00           H  
ATOM    923  HD2 TYR A  61       2.531   8.531  -3.796  1.00  0.00           H  
ATOM    924  HE1 TYR A  61       6.633  10.887  -5.305  1.00  0.00           H  
ATOM    925  HE2 TYR A  61       2.428  10.952  -4.307  1.00  0.00           H  
ATOM    926  HH  TYR A  61       3.589  12.770  -4.976  1.00  0.00           H  
ATOM    927  N   ASP A  62       6.160   5.690  -6.541  1.00  0.00           N  
ATOM    928  CA  ASP A  62       7.033   5.812  -7.715  1.00  0.00           C  
ATOM    929  C   ASP A  62       6.453   5.078  -8.941  1.00  0.00           C  
ATOM    930  O   ASP A  62       6.642   5.507 -10.077  1.00  0.00           O  
ATOM    931  CB  ASP A  62       8.439   5.262  -7.378  1.00  0.00           C  
ATOM    932  CG  ASP A  62       9.267   6.098  -6.376  1.00  0.00           C  
ATOM    933  OD1 ASP A  62       8.899   7.256  -6.080  1.00  0.00           O  
ATOM    934  OD2 ASP A  62      10.323   5.600  -5.909  1.00  0.00           O1-
ATOM    935  H   ASP A  62       6.572   5.321  -5.696  1.00  0.00           H  
ATOM    936  HA  ASP A  62       7.128   6.865  -7.980  1.00  0.00           H  
ATOM    937  HB2 ASP A  62       9.011   5.208  -8.304  1.00  0.00           H  
ATOM    938  HB3 ASP A  62       8.339   4.245  -6.998  1.00  0.00           H  
ATOM    939  N   LEU A  63       5.717   3.979  -8.732  1.00  0.00           N  
ATOM    940  CA  LEU A  63       5.047   3.246  -9.813  1.00  0.00           C  
ATOM    941  C   LEU A  63       3.721   3.875 -10.248  1.00  0.00           C  
ATOM    942  O   LEU A  63       3.306   3.679 -11.390  1.00  0.00           O  
ATOM    943  CB  LEU A  63       4.800   1.802  -9.360  1.00  0.00           C  
ATOM    944  CG  LEU A  63       6.079   0.963  -9.231  1.00  0.00           C  
ATOM    945  CD1 LEU A  63       5.699  -0.374  -8.608  1.00  0.00           C  
ATOM    946  CD2 LEU A  63       6.722   0.677 -10.595  1.00  0.00           C  
ATOM    947  H   LEU A  63       5.590   3.668  -7.779  1.00  0.00           H  
ATOM    948  HA  LEU A  63       5.686   3.254 -10.696  1.00  0.00           H  
ATOM    949  HB2 LEU A  63       4.137   1.318 -10.077  1.00  0.00           H  
ATOM    950  HB3 LEU A  63       4.281   1.826  -8.402  1.00  0.00           H  
ATOM    951  HG  LEU A  63       6.811   1.459  -8.594  1.00  0.00           H  
ATOM    952 HD11 LEU A  63       5.265  -0.201  -7.623  1.00  0.00           H  
ATOM    953 HD12 LEU A  63       4.954  -0.865  -9.235  1.00  0.00           H  
ATOM    954 HD13 LEU A  63       6.591  -0.987  -8.485  1.00  0.00           H  
ATOM    955 HD21 LEU A  63       7.089   1.612 -11.017  1.00  0.00           H  
ATOM    956 HD22 LEU A  63       5.984   0.239 -11.267  1.00  0.00           H  
ATOM    957 HD23 LEU A  63       7.574   0.011 -10.457  1.00  0.00           H  
ATOM    958  N   LEU A  64       3.045   4.571  -9.337  1.00  0.00           N  
ATOM    959  CA  LEU A  64       1.738   5.195  -9.550  1.00  0.00           C  
ATOM    960  C   LEU A  64       1.810   6.647  -9.972  1.00  0.00           C  
ATOM    961  O   LEU A  64       0.825   7.149 -10.506  1.00  0.00           O  
ATOM    962  CB  LEU A  64       0.929   5.106  -8.263  1.00  0.00           C  
ATOM    963  CG  LEU A  64       0.397   3.693  -8.063  1.00  0.00           C  
ATOM    964  CD1 LEU A  64      -0.007   3.473  -6.604  1.00  0.00           C  
ATOM    965  CD2 LEU A  64      -0.770   3.470  -9.034  1.00  0.00           C  
ATOM    966  H   LEU A  64       3.451   4.651  -8.416  1.00  0.00           H  
ATOM    967  HA  LEU A  64       1.232   4.676 -10.364  1.00  0.00           H  
ATOM    968  HB2 LEU A  64       1.615   5.388  -7.464  1.00  0.00           H  
ATOM    969  HB3 LEU A  64       0.098   5.812  -8.269  1.00  0.00           H  
ATOM    970  HG  LEU A  64       1.186   2.979  -8.300  1.00  0.00           H  
ATOM    971 HD11 LEU A  64       0.812   3.823  -5.975  1.00  0.00           H  
ATOM    972 HD12 LEU A  64      -0.055   2.414  -6.352  1.00  0.00           H  
ATOM    973 HD13 LEU A  64      -0.927   4.004  -6.359  1.00  0.00           H  
ATOM    974 HD21 LEU A  64      -0.710   4.134  -9.896  1.00  0.00           H  
ATOM    975 HD22 LEU A  64      -0.742   2.455  -9.430  1.00  0.00           H  
ATOM    976 HD23 LEU A  64      -1.722   3.701  -8.555  1.00  0.00           H  
ATOM    977  N   GLN A  65       2.978   7.271  -9.838  1.00  0.00           N  
ATOM    978  CA  GLN A  65       3.366   8.477 -10.558  1.00  0.00           C  
ATOM    979  C   GLN A  65       3.423   8.257 -12.091  1.00  0.00           C  
ATOM    980  O   GLN A  65       4.247   8.847 -12.789  1.00  0.00           O  
ATOM    981  CB  GLN A  65       4.697   9.018 -10.008  1.00  0.00           C  
ATOM    982  CG  GLN A  65       4.614   9.747  -8.659  1.00  0.00           C  
ATOM    983  CD  GLN A  65       5.835  10.648  -8.467  1.00  0.00           C  
ATOM    984  NE2 GLN A  65       5.801  11.614  -7.591  1.00  0.00           N  
ATOM    985  OE1 GLN A  65       6.845  10.591  -9.144  1.00  0.00           O  
ATOM    986  H   GLN A  65       3.689   6.817  -9.281  1.00  0.00           H  
ATOM    987  HA  GLN A  65       2.593   9.229 -10.397  1.00  0.00           H  
ATOM    988  HB2 GLN A  65       5.429   8.212  -9.946  1.00  0.00           H  
ATOM    989  HB3 GLN A  65       5.072   9.751 -10.722  1.00  0.00           H  
ATOM    990  HG2 GLN A  65       3.722  10.373  -8.642  1.00  0.00           H  
ATOM    991  HG3 GLN A  65       4.556   9.040  -7.832  1.00  0.00           H  
ATOM    992 HE21 GLN A  65       6.648  12.160  -7.530  1.00  0.00           H  
ATOM    993 HE22 GLN A  65       5.035  11.711  -6.940  1.00  0.00           H  
ATOM    994  N   ASP A  66       2.503   7.460 -12.651  1.00  0.00           N  
ATOM    995  CA  ASP A  66       1.950   7.741 -13.970  1.00  0.00           C  
ATOM    996  C   ASP A  66       1.619   9.249 -13.978  1.00  0.00           C  
ATOM    997  O   ASP A  66       0.867   9.705 -13.110  1.00  0.00           O  
ATOM    998  CB  ASP A  66       0.702   6.863 -14.212  1.00  0.00           C  
ATOM    999  CG  ASP A  66       0.122   6.950 -15.636  1.00  0.00           C  
ATOM   1000  OD1 ASP A  66       0.517   7.854 -16.407  1.00  0.00           O  
ATOM   1001  OD2 ASP A  66      -0.755   6.121 -15.973  1.00  0.00           O1-
ATOM   1002  H   ASP A  66       1.840   7.047 -12.010  1.00  0.00           H  
ATOM   1003  HA  ASP A  66       2.700   7.485 -14.719  1.00  0.00           H  
ATOM   1004  HB2 ASP A  66      -0.075   7.136 -13.498  1.00  0.00           H  
ATOM   1005  HB3 ASP A  66       0.974   5.824 -14.023  1.00  0.00           H  
ATOM   1006  N   PRO A  67       2.245  10.060 -14.854  1.00  0.00           N  
ATOM   1007  CA  PRO A  67       2.327  11.522 -14.742  1.00  0.00           C  
ATOM   1008  C   PRO A  67       0.997  12.275 -14.916  1.00  0.00           C  
ATOM   1009  O   PRO A  67       0.983  13.461 -15.250  1.00  0.00           O  
ATOM   1010  CB  PRO A  67       3.408  11.943 -15.750  1.00  0.00           C  
ATOM   1011  CG  PRO A  67       3.418  10.808 -16.767  1.00  0.00           C  
ATOM   1012  CD  PRO A  67       3.150   9.598 -15.891  1.00  0.00           C  
ATOM   1013  HA  PRO A  67       2.685  11.758 -13.740  1.00  0.00           H  
ATOM   1014  HB2 PRO A  67       3.211  12.904 -16.226  1.00  0.00           H  
ATOM   1015  HB3 PRO A  67       4.372  11.976 -15.242  1.00  0.00           H  
ATOM   1016  HG2 PRO A  67       2.600  10.937 -17.476  1.00  0.00           H  
ATOM   1017  HG3 PRO A  67       4.374  10.730 -17.283  1.00  0.00           H  
ATOM   1018  HD2 PRO A  67       2.719   8.798 -16.495  1.00  0.00           H  
ATOM   1019  HD3 PRO A  67       4.081   9.261 -15.435  1.00  0.00           H  
ATOM   1020  N   LYS A  68      -0.147  11.631 -14.682  1.00  0.00           N  
ATOM   1021  CA  LYS A  68      -1.434  12.304 -14.587  1.00  0.00           C  
ATOM   1022  C   LYS A  68      -1.529  13.013 -13.232  1.00  0.00           C  
ATOM   1023  O   LYS A  68      -1.561  12.329 -12.204  1.00  0.00           O  
ATOM   1024  CB  LYS A  68      -2.575  11.310 -14.796  1.00  0.00           C  
ATOM   1025  CG  LYS A  68      -2.559  10.792 -16.236  1.00  0.00           C  
ATOM   1026  CD  LYS A  68      -3.741   9.858 -16.465  1.00  0.00           C  
ATOM   1027  CE  LYS A  68      -3.599   9.249 -17.857  1.00  0.00           C  
ATOM   1028  NZ  LYS A  68      -4.650   8.236 -18.089  1.00  0.00           N1+
ATOM   1029  H   LYS A  68      -0.067  10.696 -14.307  1.00  0.00           H  
ATOM   1030  HA  LYS A  68      -1.479  13.032 -15.397  1.00  0.00           H  
ATOM   1031  HB2 LYS A  68      -3.524  11.809 -14.598  1.00  0.00           H  
ATOM   1032  HB3 LYS A  68      -2.463  10.471 -14.108  1.00  0.00           H  
ATOM   1033  HG2 LYS A  68      -1.634  10.244 -16.415  1.00  0.00           H  
ATOM   1034  HG3 LYS A  68      -2.619  11.629 -16.931  1.00  0.00           H  
ATOM   1035  HD2 LYS A  68      -4.674  10.415 -16.380  1.00  0.00           H  
ATOM   1036  HD3 LYS A  68      -3.715   9.068 -15.715  1.00  0.00           H  
ATOM   1037  HE2 LYS A  68      -2.617   8.781 -17.915  1.00  0.00           H  
ATOM   1038  HE3 LYS A  68      -3.643  10.042 -18.602  1.00  0.00           H  
ATOM   1039  HZ1 LYS A  68      -5.570   8.644 -18.002  1.00  0.00           H  
ATOM   1040  HZ2 LYS A  68      -4.543   7.509 -17.395  1.00  0.00           H  
ATOM   1041  HZ3 LYS A  68      -4.531   7.813 -18.998  1.00  0.00           H  
ATOM   1042  N   PRO A  69      -1.610  14.359 -13.203  1.00  0.00           N  
ATOM   1043  CA  PRO A  69      -1.921  15.077 -11.973  1.00  0.00           C  
ATOM   1044  C   PRO A  69      -3.223  14.504 -11.404  1.00  0.00           C  
ATOM   1045  O   PRO A  69      -4.175  14.295 -12.158  1.00  0.00           O  
ATOM   1046  CB  PRO A  69      -2.018  16.559 -12.359  1.00  0.00           C  
ATOM   1047  CG  PRO A  69      -2.317  16.536 -13.856  1.00  0.00           C  
ATOM   1048  CD  PRO A  69      -1.627  15.268 -14.341  1.00  0.00           C  
ATOM   1049  HA  PRO A  69      -1.117  14.940 -11.250  1.00  0.00           H  
ATOM   1050  HB2 PRO A  69      -2.795  17.078 -11.799  1.00  0.00           H  
ATOM   1051  HB3 PRO A  69      -1.052  17.036 -12.193  1.00  0.00           H  
ATOM   1052  HG2 PRO A  69      -3.392  16.443 -14.008  1.00  0.00           H  
ATOM   1053  HG3 PRO A  69      -1.934  17.423 -14.361  1.00  0.00           H  
ATOM   1054  HD2 PRO A  69      -2.194  14.873 -15.184  1.00  0.00           H  
ATOM   1055  HD3 PRO A  69      -0.603  15.493 -14.640  1.00  0.00           H  
ATOM   1056  N   ASN A  70      -3.226  14.223 -10.099  1.00  0.00           N  
ATOM   1057  CA  ASN A  70      -4.262  13.499  -9.341  1.00  0.00           C  
ATOM   1058  C   ASN A  70      -4.105  11.962  -9.279  1.00  0.00           C  
ATOM   1059  O   ASN A  70      -5.092  11.278  -9.021  1.00  0.00           O  
ATOM   1060  CB  ASN A  70      -5.691  13.950  -9.719  1.00  0.00           C  
ATOM   1061  CG  ASN A  70      -5.851  15.447  -9.922  1.00  0.00           C  
ATOM   1062  ND2 ASN A  70      -6.723  15.855 -10.814  1.00  0.00           N  
ATOM   1063  OD1 ASN A  70      -5.202  16.278  -9.311  1.00  0.00           O  
ATOM   1064  H   ASN A  70      -2.416  14.510  -9.568  1.00  0.00           H  
ATOM   1065  HA  ASN A  70      -4.128  13.818  -8.308  1.00  0.00           H  
ATOM   1066  HB2 ASN A  70      -5.992  13.431 -10.629  1.00  0.00           H  
ATOM   1067  HB3 ASN A  70      -6.378  13.646  -8.930  1.00  0.00           H  
ATOM   1068 HD21 ASN A  70      -6.792  16.856 -10.931  1.00  0.00           H  
ATOM   1069 HD22 ASN A  70      -7.198  15.174 -11.388  1.00  0.00           H  
ATOM   1070  N   SER A  71      -2.886  11.437  -9.483  1.00  0.00           N  
ATOM   1071  CA  SER A  71      -2.513  10.021  -9.249  1.00  0.00           C  
ATOM   1072  C   SER A  71      -1.589   9.828  -8.015  1.00  0.00           C  
ATOM   1073  O   SER A  71      -0.626   9.078  -8.046  1.00  0.00           O  
ATOM   1074  CB  SER A  71      -1.944   9.345 -10.508  1.00  0.00           C  
ATOM   1075  OG  SER A  71      -2.714   9.677 -11.651  1.00  0.00           O  
ATOM   1076  H   SER A  71      -2.153  12.051  -9.808  1.00  0.00           H  
ATOM   1077  HA  SER A  71      -3.428   9.473  -9.025  1.00  0.00           H  
ATOM   1078  HB2 SER A  71      -0.917   9.673 -10.669  1.00  0.00           H  
ATOM   1079  HB3 SER A  71      -1.943   8.264 -10.366  1.00  0.00           H  
ATOM   1080  HG  SER A  71      -2.391  10.542 -11.913  1.00  0.00           H  
ATOM   1081  N   GLU A  72      -1.822  10.549  -6.917  1.00  0.00           N  
ATOM   1082  CA  GLU A  72      -1.522  10.119  -5.527  1.00  0.00           C  
ATOM   1083  C   GLU A  72      -1.772   8.611  -5.222  1.00  0.00           C  
ATOM   1084  O   GLU A  72      -2.861   8.163  -4.876  1.00  0.00           O  
ATOM   1085  CB  GLU A  72      -2.358  10.961  -4.528  1.00  0.00           C  
ATOM   1086  CG  GLU A  72      -2.319  12.472  -4.803  1.00  0.00           C  
ATOM   1087  CD  GLU A  72      -3.143  13.298  -3.804  1.00  0.00           C  
ATOM   1088  OE1 GLU A  72      -2.797  14.492  -3.654  1.00  0.00           O  
ATOM   1089  OE2 GLU A  72      -4.139  12.767  -3.269  1.00  0.00           O1-
ATOM   1090  H   GLU A  72      -2.610  11.177  -6.993  1.00  0.00           H  
ATOM   1091  HA  GLU A  72      -0.470  10.324  -5.329  1.00  0.00           H  
ATOM   1092  HB2 GLU A  72      -1.977  10.778  -3.524  1.00  0.00           H  
ATOM   1093  HB3 GLU A  72      -3.400  10.642  -4.554  1.00  0.00           H  
ATOM   1094  HG2 GLU A  72      -2.712  12.672  -5.800  1.00  0.00           H  
ATOM   1095  HG3 GLU A  72      -1.279  12.798  -4.781  1.00  0.00           H  
ATOM   1096  N   ALA A  73      -0.729   7.793  -5.262  1.00  0.00           N  
ATOM   1097  CA  ALA A  73      -0.762   6.494  -4.597  1.00  0.00           C  
ATOM   1098  C   ALA A  73      -1.163   6.622  -3.126  1.00  0.00           C  
ATOM   1099  O   ALA A  73      -0.494   7.364  -2.407  1.00  0.00           O  
ATOM   1100  CB  ALA A  73       0.655   5.946  -4.609  1.00  0.00           C  
ATOM   1101  H   ALA A  73       0.149   8.138  -5.624  1.00  0.00           H  
ATOM   1102  HA  ALA A  73      -1.449   5.824  -5.115  1.00  0.00           H  
ATOM   1103  HB1 ALA A  73       1.025   5.954  -5.634  1.00  0.00           H  
ATOM   1104  HB2 ALA A  73       1.306   6.587  -4.014  1.00  0.00           H  
ATOM   1105  HB3 ALA A  73       0.675   4.952  -4.163  1.00  0.00           H  
ATOM   1106  N   ASP A  74      -2.131   5.829  -2.663  1.00  0.00           N  
ATOM   1107  CA  ASP A  74      -2.260   5.574  -1.231  1.00  0.00           C  
ATOM   1108  C   ASP A  74      -1.900   4.128  -0.900  1.00  0.00           C  
ATOM   1109  O   ASP A  74      -2.221   3.172  -1.622  1.00  0.00           O  
ATOM   1110  CB  ASP A  74      -3.607   6.037  -0.650  1.00  0.00           C  
ATOM   1111  CG  ASP A  74      -3.482   6.474   0.821  1.00  0.00           C  
ATOM   1112  OD1 ASP A  74      -2.340   6.466   1.346  1.00  0.00           O  
ATOM   1113  OD2 ASP A  74      -4.533   6.816   1.404  1.00  0.00           O1-
ATOM   1114  H   ASP A  74      -2.696   5.283  -3.298  1.00  0.00           H  
ATOM   1115  HA  ASP A  74      -1.499   6.182  -0.741  1.00  0.00           H  
ATOM   1116  HB2 ASP A  74      -3.963   6.893  -1.224  1.00  0.00           H  
ATOM   1117  HB3 ASP A  74      -4.339   5.235  -0.743  1.00  0.00           H  
ATOM   1118  N   SER A  75      -1.159   3.972   0.189  1.00  0.00           N  
ATOM   1119  CA  SER A  75      -0.674   2.679   0.638  1.00  0.00           C  
ATOM   1120  C   SER A  75      -0.917   2.564   2.131  1.00  0.00           C  
ATOM   1121  O   SER A  75      -0.397   3.355   2.918  1.00  0.00           O  
ATOM   1122  CB  SER A  75       0.788   2.461   0.233  1.00  0.00           C  
ATOM   1123  OG  SER A  75       1.681   2.806   1.265  1.00  0.00           O  
ATOM   1124  H   SER A  75      -1.091   4.768   0.806  1.00  0.00           H  
ATOM   1125  HA  SER A  75      -1.260   1.903   0.145  1.00  0.00           H  
ATOM   1126  HB2 SER A  75       1.014   3.042  -0.662  1.00  0.00           H  
ATOM   1127  HB3 SER A  75       0.932   1.408  -0.008  1.00  0.00           H  
ATOM   1128  HG  SER A  75       1.169   3.243   1.950  1.00  0.00           H  
ATOM   1129  N   CYS A  76      -1.656   1.534   2.514  1.00  0.00           N  
ATOM   1130  CA  CYS A  76      -2.003   1.269   3.893  1.00  0.00           C  
ATOM   1131  C   CYS A  76      -1.186   0.092   4.408  1.00  0.00           C  
ATOM   1132  O   CYS A  76      -1.287  -1.016   3.881  1.00  0.00           O  
ATOM   1133  CB  CYS A  76      -3.505   1.005   3.967  1.00  0.00           C  
ATOM   1134  SG  CYS A  76      -4.119   0.572   5.614  1.00  0.00           S  
ATOM   1135  H   CYS A  76      -1.975   0.888   1.806  1.00  0.00           H  
ATOM   1136  HA  CYS A  76      -1.786   2.146   4.502  1.00  0.00           H  
ATOM   1137  HB2 CYS A  76      -4.022   1.899   3.621  1.00  0.00           H  
ATOM   1138  HB3 CYS A  76      -3.758   0.193   3.285  1.00  0.00           H  
ATOM   1139  N   CYS A  77      -0.408   0.312   5.459  1.00  0.00           N  
ATOM   1140  CA  CYS A  77       0.262  -0.744   6.199  1.00  0.00           C  
ATOM   1141  C   CYS A  77      -0.368  -0.912   7.579  1.00  0.00           C  
ATOM   1142  O   CYS A  77      -0.690   0.064   8.251  1.00  0.00           O  
ATOM   1143  CB  CYS A  77       1.758  -0.468   6.245  1.00  0.00           C  
ATOM   1144  SG  CYS A  77       2.562  -0.552   4.627  1.00  0.00           S  
ATOM   1145  H   CYS A  77      -0.353   1.249   5.832  1.00  0.00           H  
ATOM   1146  HA  CYS A  77       0.126  -1.690   5.674  1.00  0.00           H  
ATOM   1147  HB2 CYS A  77       2.230  -1.201   6.899  1.00  0.00           H  
ATOM   1148  HB3 CYS A  77       1.914   0.524   6.668  1.00  0.00           H  
ATOM   1149  N   ILE A  78      -0.559  -2.160   7.996  1.00  0.00           N  
ATOM   1150  CA  ILE A  78      -1.217  -2.540   9.243  1.00  0.00           C  
ATOM   1151  C   ILE A  78      -0.262  -3.402  10.072  1.00  0.00           C  
ATOM   1152  O   ILE A  78       0.441  -4.266   9.536  1.00  0.00           O  
ATOM   1153  CB  ILE A  78      -2.579  -3.225   8.982  1.00  0.00           C  
ATOM   1154  CG1 ILE A  78      -3.505  -2.324   8.128  1.00  0.00           C  
ATOM   1155  CG2 ILE A  78      -3.266  -3.582  10.314  1.00  0.00           C  
ATOM   1156  CD1 ILE A  78      -4.822  -2.989   7.707  1.00  0.00           C  
ATOM   1157  H   ILE A  78      -0.218  -2.907   7.407  1.00  0.00           H  
ATOM   1158  HA  ILE A  78      -1.419  -1.624   9.799  1.00  0.00           H  
ATOM   1159  HB  ILE A  78      -2.394  -4.149   8.433  1.00  0.00           H  
ATOM   1160 HG12 ILE A  78      -3.727  -1.407   8.674  1.00  0.00           H  
ATOM   1161 HG13 ILE A  78      -2.993  -2.048   7.206  1.00  0.00           H  
ATOM   1162 HG21 ILE A  78      -4.203  -4.109  10.138  1.00  0.00           H  
ATOM   1163 HG22 ILE A  78      -3.474  -2.682  10.893  1.00  0.00           H  
ATOM   1164 HG23 ILE A  78      -2.642  -4.253  10.905  1.00  0.00           H  
ATOM   1165 HD11 ILE A  78      -5.474  -3.128   8.569  1.00  0.00           H  
ATOM   1166 HD12 ILE A  78      -4.620  -3.952   7.238  1.00  0.00           H  
ATOM   1167 HD13 ILE A  78      -5.333  -2.347   6.990  1.00  0.00           H  
ATOM   1168  N   LYS A  79      -0.199  -3.137  11.379  1.00  0.00           N  
ATOM   1169  CA  LYS A  79       0.571  -3.905  12.363  1.00  0.00           C  
ATOM   1170  C   LYS A  79      -0.275  -4.126  13.612  1.00  0.00           C  
ATOM   1171  O   LYS A  79      -0.519  -3.181  14.364  1.00  0.00           O  
ATOM   1172  CB  LYS A  79       1.885  -3.184  12.679  1.00  0.00           C  
ATOM   1173  CG  LYS A  79       2.761  -4.029  13.610  1.00  0.00           C  
ATOM   1174  CD  LYS A  79       4.069  -3.294  13.892  1.00  0.00           C  
ATOM   1175  CE  LYS A  79       5.042  -4.231  14.608  1.00  0.00           C  
ATOM   1176  NZ  LYS A  79       6.431  -3.793  14.356  1.00  0.00           N1+
ATOM   1177  H   LYS A  79      -0.803  -2.403  11.719  1.00  0.00           H  
ATOM   1178  HA  LYS A  79       0.805  -4.884  11.943  1.00  0.00           H  
ATOM   1179  HB2 LYS A  79       2.427  -3.022  11.747  1.00  0.00           H  
ATOM   1180  HB3 LYS A  79       1.677  -2.216  13.136  1.00  0.00           H  
ATOM   1181  HG2 LYS A  79       2.979  -4.978  13.119  1.00  0.00           H  
ATOM   1182  HG3 LYS A  79       2.249  -4.223  14.552  1.00  0.00           H  
ATOM   1183  HD2 LYS A  79       3.878  -2.410  14.499  1.00  0.00           H  
ATOM   1184  HD3 LYS A  79       4.492  -2.977  12.939  1.00  0.00           H  
ATOM   1185  HE2 LYS A  79       4.811  -4.257  15.673  1.00  0.00           H  
ATOM   1186  HE3 LYS A  79       4.906  -5.234  14.203  1.00  0.00           H  
ATOM   1187  HZ1 LYS A  79       6.581  -2.845  14.669  1.00  0.00           H  
ATOM   1188  HZ2 LYS A  79       6.573  -3.816  13.356  1.00  0.00           H  
ATOM   1189  HZ3 LYS A  79       7.100  -4.424  14.773  1.00  0.00           H  
ATOM   1190  N   GLY A  80      -0.727  -5.357  13.832  1.00  0.00           N  
ATOM   1191  CA  GLY A  80      -1.820  -5.641  14.765  1.00  0.00           C  
ATOM   1192  C   GLY A  80      -3.024  -4.741  14.468  1.00  0.00           C  
ATOM   1193  O   GLY A  80      -3.523  -4.731  13.347  1.00  0.00           O  
ATOM   1194  H   GLY A  80      -0.347  -6.109  13.275  1.00  0.00           H  
ATOM   1195  HA2 GLY A  80      -2.136  -6.680  14.661  1.00  0.00           H  
ATOM   1196  HA3 GLY A  80      -1.483  -5.478  15.788  1.00  0.00           H  
ATOM   1197  N   ASP A  81      -3.418  -3.924  15.443  1.00  0.00           N  
ATOM   1198  CA  ASP A  81      -4.534  -2.975  15.312  1.00  0.00           C  
ATOM   1199  C   ASP A  81      -4.103  -1.569  14.847  1.00  0.00           C  
ATOM   1200  O   ASP A  81      -4.917  -0.647  14.794  1.00  0.00           O  
ATOM   1201  CB  ASP A  81      -5.292  -2.906  16.646  1.00  0.00           C  
ATOM   1202  CG  ASP A  81      -5.741  -4.283  17.143  1.00  0.00           C  
ATOM   1203  OD1 ASP A  81      -6.254  -5.071  16.319  1.00  0.00           O  
ATOM   1204  OD2 ASP A  81      -5.525  -4.541  18.348  1.00  0.00           O1-
ATOM   1205  H   ASP A  81      -3.025  -4.050  16.365  1.00  0.00           H  
ATOM   1206  HA  ASP A  81      -5.231  -3.356  14.565  1.00  0.00           H  
ATOM   1207  HB2 ASP A  81      -4.646  -2.443  17.391  1.00  0.00           H  
ATOM   1208  HB3 ASP A  81      -6.175  -2.279  16.526  1.00  0.00           H  
ATOM   1209  N   ARG A  82      -2.812  -1.358  14.545  1.00  0.00           N  
ATOM   1210  CA  ARG A  82      -2.288  -0.060  14.092  1.00  0.00           C  
ATOM   1211  C   ARG A  82      -2.314   0.037  12.578  1.00  0.00           C  
ATOM   1212  O   ARG A  82      -1.848  -0.873  11.903  1.00  0.00           O  
ATOM   1213  CB  ARG A  82      -0.864   0.190  14.599  1.00  0.00           C  
ATOM   1214  CG  ARG A  82      -0.802   0.234  16.126  1.00  0.00           C  
ATOM   1215  CD  ARG A  82       0.620   0.581  16.563  1.00  0.00           C  
ATOM   1216  NE  ARG A  82       0.734   0.588  18.030  1.00  0.00           N  
ATOM   1217  CZ  ARG A  82       1.832   0.834  18.719  1.00  0.00           C  
ATOM   1218  NH1 ARG A  82       2.962   1.121  18.134  1.00  0.00           N1+
ATOM   1219  NH2 ARG A  82       1.810   0.795  20.021  1.00  0.00           N  
ATOM   1220  H   ARG A  82      -2.195  -2.158  14.539  1.00  0.00           H  
ATOM   1221  HA  ARG A  82      -2.935   0.728  14.478  1.00  0.00           H  
ATOM   1222  HB2 ARG A  82      -0.199  -0.589  14.226  1.00  0.00           H  
ATOM   1223  HB3 ARG A  82      -0.520   1.147  14.205  1.00  0.00           H  
ATOM   1224  HG2 ARG A  82      -1.493   0.990  16.500  1.00  0.00           H  
ATOM   1225  HG3 ARG A  82      -1.077  -0.739  16.533  1.00  0.00           H  
ATOM   1226  HD2 ARG A  82       1.302  -0.159  16.145  1.00  0.00           H  
ATOM   1227  HD3 ARG A  82       0.878   1.564  16.167  1.00  0.00           H  
ATOM   1228  HE  ARG A  82      -0.109   0.377  18.544  1.00  0.00           H  
ATOM   1229 HH11 ARG A  82       2.979   1.203  17.127  1.00  0.00           H  
ATOM   1230 HH12 ARG A  82       3.793   1.343  18.663  1.00  0.00           H  
ATOM   1231 HH21 ARG A  82       0.949   0.574  20.501  1.00  0.00           H  
ATOM   1232 HH22 ARG A  82       2.646   1.009  20.546  1.00  0.00           H  
ATOM   1233  N   ALA A  83      -2.762   1.178  12.077  1.00  0.00           N  
ATOM   1234  CA  ALA A  83      -2.721   1.562  10.674  1.00  0.00           C  
ATOM   1235  C   ALA A  83      -1.662   2.658  10.464  1.00  0.00           C  
ATOM   1236  O   ALA A  83      -1.505   3.532  11.316  1.00  0.00           O  
ATOM   1237  CB  ALA A  83      -4.135   2.023  10.308  1.00  0.00           C  
ATOM   1238  H   ALA A  83      -3.090   1.884  12.721  1.00  0.00           H  
ATOM   1239  HA  ALA A  83      -2.461   0.707  10.049  1.00  0.00           H  
ATOM   1240  HB1 ALA A  83      -4.503   2.731  11.051  1.00  0.00           H  
ATOM   1241  HB2 ALA A  83      -4.807   1.166  10.259  1.00  0.00           H  
ATOM   1242  HB3 ALA A  83      -4.123   2.538   9.347  1.00  0.00           H  
ATOM   1243  N   SER A  84      -0.930   2.617   9.351  1.00  0.00           N  
ATOM   1244  CA  SER A  84      -0.074   3.724   8.916  1.00  0.00           C  
ATOM   1245  C   SER A  84      -0.917   4.942   8.529  1.00  0.00           C  
ATOM   1246  O   SER A  84      -2.058   4.782   8.101  1.00  0.00           O  
ATOM   1247  CB  SER A  84       0.794   3.292   7.729  1.00  0.00           C  
ATOM   1248  OG  SER A  84      -0.006   2.937   6.616  1.00  0.00           O  
ATOM   1249  H   SER A  84      -1.049   1.837   8.720  1.00  0.00           H  
ATOM   1250  HA  SER A  84       0.581   4.008   9.740  1.00  0.00           H  
ATOM   1251  HB2 SER A  84       1.452   4.115   7.448  1.00  0.00           H  
ATOM   1252  HB3 SER A  84       1.408   2.440   8.021  1.00  0.00           H  
ATOM   1253  HG  SER A  84      -0.772   3.514   6.582  1.00  0.00           H  
ATOM   1254  N   ASP A  85      -0.343   6.145   8.585  1.00  0.00           N  
ATOM   1255  CA  ASP A  85      -1.060   7.394   8.272  1.00  0.00           C  
ATOM   1256  C   ASP A  85      -1.722   7.414   6.875  1.00  0.00           C  
ATOM   1257  O   ASP A  85      -2.741   8.078   6.703  1.00  0.00           O  
ATOM   1258  CB  ASP A  85      -0.097   8.587   8.410  1.00  0.00           C  
ATOM   1259  CG  ASP A  85       0.277   8.930   9.858  1.00  0.00           C  
ATOM   1260  OD1 ASP A  85      -0.543   8.668  10.764  1.00  0.00           O  
ATOM   1261  OD2 ASP A  85       1.382   9.484  10.042  1.00  0.00           O1-
ATOM   1262  H   ASP A  85       0.564   6.238   9.020  1.00  0.00           H  
ATOM   1263  HA  ASP A  85      -1.867   7.520   8.994  1.00  0.00           H  
ATOM   1264  HB2 ASP A  85       0.805   8.385   7.834  1.00  0.00           H  
ATOM   1265  HB3 ASP A  85      -0.573   9.469   7.981  1.00  0.00           H  
ATOM   1266  N   GLY A  86      -1.197   6.650   5.906  1.00  0.00           N  
ATOM   1267  CA  GLY A  86      -1.774   6.459   4.562  1.00  0.00           C  
ATOM   1268  C   GLY A  86      -2.923   5.446   4.485  1.00  0.00           C  
ATOM   1269  O   GLY A  86      -3.134   4.806   3.463  1.00  0.00           O  
ATOM   1270  H   GLY A  86      -0.350   6.143   6.120  1.00  0.00           H  
ATOM   1271  HA2 GLY A  86      -2.158   7.410   4.192  1.00  0.00           H  
ATOM   1272  HA3 GLY A  86      -0.997   6.131   3.871  1.00  0.00           H  
ATOM   1273  N   CYS A  87      -3.614   5.164   5.593  1.00  0.00           N  
ATOM   1274  CA  CYS A  87      -4.728   4.221   5.544  1.00  0.00           C  
ATOM   1275  C   CYS A  87      -6.067   4.873   5.201  1.00  0.00           C  
ATOM   1276  O   CYS A  87      -6.865   4.200   4.568  1.00  0.00           O  
ATOM   1277  CB  CYS A  87      -4.755   3.343   6.794  1.00  0.00           C  
ATOM   1278  SG  CYS A  87      -3.458   2.066   6.816  1.00  0.00           S  
ATOM   1279  H   CYS A  87      -3.362   5.618   6.459  1.00  0.00           H  
ATOM   1280  HA  CYS A  87      -4.566   3.526   4.720  1.00  0.00           H  
ATOM   1281  HB2 CYS A  87      -5.722   2.843   6.850  1.00  0.00           H  
ATOM   1282  HB3 CYS A  87      -4.644   3.985   7.668  1.00  0.00           H  
ATOM   1283  N   PHE A  88      -6.347   6.124   5.578  1.00  0.00           N  
ATOM   1284  CA  PHE A  88      -7.658   6.749   5.335  1.00  0.00           C  
ATOM   1285  C   PHE A  88      -7.608   8.278   5.504  1.00  0.00           C  
ATOM   1286  O   PHE A  88      -8.008   8.800   6.549  1.00  0.00           O  
ATOM   1287  CB  PHE A  88      -8.720   6.156   6.299  1.00  0.00           C  
ATOM   1288  CG  PHE A  88      -9.128   4.714   6.045  1.00  0.00           C  
ATOM   1289  CD1 PHE A  88      -9.959   4.406   4.951  1.00  0.00           C  
ATOM   1290  CD2 PHE A  88      -8.593   3.671   6.828  1.00  0.00           C  
ATOM   1291  CE1 PHE A  88     -10.239   3.065   4.631  1.00  0.00           C  
ATOM   1292  CE2 PHE A  88      -8.854   2.329   6.494  1.00  0.00           C  
ATOM   1293  CZ  PHE A  88      -9.677   2.027   5.395  1.00  0.00           C  
ATOM   1294  H   PHE A  88      -5.614   6.679   5.997  1.00  0.00           H  
ATOM   1295  HA  PHE A  88      -7.964   6.547   4.309  1.00  0.00           H  
ATOM   1296  HB2 PHE A  88      -9.626   6.758   6.219  1.00  0.00           H  
ATOM   1297  HB3 PHE A  88      -8.363   6.250   7.324  1.00  0.00           H  
ATOM   1298  HD1 PHE A  88     -10.341   5.200   4.327  1.00  0.00           H  
ATOM   1299  HD2 PHE A  88      -7.937   3.903   7.654  1.00  0.00           H  
ATOM   1300  HE1 PHE A  88     -10.848   2.836   3.769  1.00  0.00           H  
ATOM   1301  HE2 PHE A  88      -8.407   1.533   7.071  1.00  0.00           H  
ATOM   1302  HZ  PHE A  88      -9.862   0.999   5.123  1.00  0.00           H  
ATOM   1303  N   LYS A  89      -7.164   9.010   4.483  1.00  0.00           N  
ATOM   1304  CA  LYS A  89      -7.537  10.424   4.312  1.00  0.00           C  
ATOM   1305  C   LYS A  89      -8.231  10.606   2.974  1.00  0.00           C  
ATOM   1306  O   LYS A  89      -9.176  11.423   2.945  1.00  0.00           O  
ATOM   1307  CB  LYS A  89      -6.328  11.350   4.462  1.00  0.00           C  
ATOM   1308  CG  LYS A  89      -5.910  11.466   5.931  1.00  0.00           C  
ATOM   1309  CD  LYS A  89      -4.818  12.525   6.082  1.00  0.00           C  
ATOM   1310  CE  LYS A  89      -4.433  12.637   7.556  1.00  0.00           C  
ATOM   1311  NZ  LYS A  89      -3.310  13.583   7.739  1.00  0.00           N1+
ATOM   1312  OXT LYS A  89      -7.829   9.886   2.043  1.00  0.00           O1-
ATOM   1313  H   LYS A  89      -6.872   8.549   3.634  1.00  0.00           H  
ATOM   1314  HA  LYS A  89      -8.295  10.707   5.043  1.00  0.00           H  
ATOM   1315  HB2 LYS A  89      -6.607  12.336   4.091  1.00  0.00           H  
ATOM   1316  HB3 LYS A  89      -5.503  10.974   3.858  1.00  0.00           H  
ATOM   1317  HG2 LYS A  89      -6.773  11.755   6.530  1.00  0.00           H  
ATOM   1318  HG3 LYS A  89      -5.538  10.504   6.282  1.00  0.00           H  
ATOM   1319  HD2 LYS A  89      -5.187  13.482   5.714  1.00  0.00           H  
ATOM   1320  HD3 LYS A  89      -3.954  12.218   5.492  1.00  0.00           H  
ATOM   1321  HE2 LYS A  89      -5.308  12.955   8.123  1.00  0.00           H  
ATOM   1322  HE3 LYS A  89      -4.148  11.644   7.906  1.00  0.00           H  
ATOM   1323  HZ1 LYS A  89      -3.568  14.503   7.412  1.00  0.00           H  
ATOM   1324  HZ2 LYS A  89      -2.520  13.256   7.201  1.00  0.00           H  
ATOM   1325  HZ3 LYS A  89      -3.036  13.616   8.710  1.00  0.00           H  
TER   
END
