# Supplementary material for: The structural repertoire of Fusarium oxysporum f. sp. lycopersici effectors revealed by experimental and computational studies
Source: eLife. 2024 Feb 27;12:RP89280. doi: 10.7554/eLife.89280 (PMC10942635; doi:10.7554/eLife.89280)
Supplement: Source data 1. [file elife-89280-data1.zip › AlphaFold pdb files/SIX10_AF.pdb]

ATOM      1  N   ILE A   1      -2.728  11.479 -19.925  1.00  0.00           N  
ATOM      5  CA  ILE A   1      -3.470  11.663 -18.659  1.00  0.00           C  
ATOM      7  C   ILE A   1      -3.373  10.330 -17.926  1.00  0.00           C  
ATOM     10  O   ILE A   1      -3.784   9.345 -18.532  1.00  0.00           O  
ATOM      8  CB  ILE A   1      -4.948  12.053 -18.931  1.00  0.00           C  
ATOM     11  CG1 ILE A   1      -5.042  13.281 -19.876  1.00  0.00           C  
ATOM     14  CG2 ILE A   1      -5.649  12.349 -17.600  1.00  0.00           C  
ATOM     18  CD1 ILE A   1      -6.466  13.612 -20.338  1.00  0.00           C  
ATOM      2  H   ILE A   1      -3.142  10.700 -20.416  1.00  0.00           H  
ATOM      6  HA  ILE A   1      -3.008  12.442 -18.052  1.00  0.00           H  
ATOM      9  HB  ILE A   1      -5.455  11.215 -19.410  1.00  0.00           H  
ATOM     12 HG12 ILE A   1      -4.469  13.098 -20.785  1.00  0.00           H  
ATOM     13 HG13 ILE A   1      -4.620  14.155 -19.380  1.00  0.00           H  
ATOM     15 HG21 ILE A   1      -5.224  13.224 -17.108  1.00  0.00           H  
ATOM     16 HG22 ILE A   1      -6.712  12.523 -17.771  1.00  0.00           H  
ATOM     17 HG23 ILE A   1      -5.599  11.492 -16.928  1.00  0.00           H  
ATOM     19 HD11 ILE A   1      -7.072  13.954 -19.499  1.00  0.00           H  
ATOM     20 HD12 ILE A   1      -6.930  12.730 -20.780  1.00  0.00           H  
ATOM     21 HD13 ILE A   1      -6.430  14.406 -21.084  1.00  0.00           H  
ATOM      3  H2  ILE A   1      -1.759  11.260 -19.739  1.00  0.00           H  
ATOM      4  H3  ILE A   1      -2.795  12.308 -20.497  1.00  0.00           H  
ATOM     22  N   PRO A   2      -2.745  10.215 -16.741  1.00  0.00           N  
ATOM     23  CA  PRO A   2      -2.881   8.996 -15.953  1.00  0.00           C  
ATOM     25  C   PRO A   2      -4.290   9.014 -15.351  1.00  0.00           C  
ATOM     29  O   PRO A   2      -4.504   9.516 -14.253  1.00  0.00           O  
ATOM     26  CB  PRO A   2      -1.738   9.032 -14.936  1.00  0.00           C  
ATOM     30  CG  PRO A   2      -1.510  10.527 -14.705  1.00  0.00           C  
ATOM     33  CD  PRO A   2      -1.987  11.213 -15.996  1.00  0.00           C  
ATOM     24  HA  PRO A   2      -2.773   8.105 -16.571  1.00  0.00           H  
ATOM     27  HB2 PRO A   2      -1.987   8.507 -14.014  1.00  0.00           H  
ATOM     28  HB3 PRO A   2      -0.846   8.596 -15.386  1.00  0.00           H  
ATOM     31  HG2 PRO A   2      -0.461  10.741 -14.503  1.00  0.00           H  
ATOM     32  HG3 PRO A   2      -2.127  10.863 -13.872  1.00  0.00           H  
ATOM     34  HD2 PRO A   2      -2.615  12.069 -15.750  1.00  0.00           H  
ATOM     35  HD3 PRO A   2      -1.123  11.532 -16.580  1.00  0.00           H  
ATOM     36  N   ASP A   3      -5.267   8.570 -16.139  1.00  0.00           N  
ATOM     38  CA  ASP A   3      -6.663   8.505 -15.724  1.00  0.00           C  
ATOM     40  C   ASP A   3      -6.871   7.334 -14.760  1.00  0.00           C  
ATOM     44  O   ASP A   3      -6.640   6.172 -15.097  1.00  0.00           O  
ATOM     41  CB  ASP A   3      -7.614   8.421 -16.935  1.00  0.00           C  
ATOM     45  CG  ASP A   3      -8.037   9.799 -17.455  1.00  0.00           C  
ATOM     46  OD1 ASP A   3      -8.307  10.680 -16.609  1.00  0.00           O  
ATOM     47  OD2 ASP A   3      -8.045   9.975 -18.694  1.00  0.00           O1-
ATOM     37  H   ASP A   3      -5.041   8.238 -17.065  1.00  0.00           H  
ATOM     39  HA  ASP A   3      -6.899   9.419 -15.178  1.00  0.00           H  
ATOM     42  HB2 ASP A   3      -7.147   7.840 -17.730  1.00  0.00           H  
ATOM     43  HB3 ASP A   3      -8.522   7.898 -16.633  1.00  0.00           H  
ATOM     48  N   SER A   4      -7.333   7.699 -13.561  1.00  0.00           N  
ATOM     50  CA  SER A   4      -8.172   6.926 -12.638  1.00  0.00           C  
ATOM     52  C   SER A   4      -7.734   5.493 -12.308  1.00  0.00           C  
ATOM     56  O   SER A   4      -7.917   4.561 -13.090  1.00  0.00           O  
ATOM     53  CB  SER A   4      -9.622   6.948 -13.142  1.00  0.00           C  
ATOM     57  OG  SER A   4      -9.722   6.352 -14.419  1.00  0.00           O  
ATOM     49  H   SER A   4      -7.344   8.698 -13.417  1.00  0.00           H  
ATOM     51  HA  SER A   4      -8.180   7.474 -11.696  1.00  0.00           H  
ATOM     54  HB2 SER A   4      -9.974   7.978 -13.201  1.00  0.00           H  
ATOM     55  HB3 SER A   4     -10.254   6.403 -12.440  1.00  0.00           H  
ATOM     58  HG  SER A   4      -9.024   5.696 -14.485  1.00  0.00           H  
ATOM     59  N   GLY A   5      -7.276   5.283 -11.070  1.00  0.00           N  
ATOM     61  CA  GLY A   5      -7.314   3.948 -10.480  1.00  0.00           C  
ATOM     64  C   GLY A   5      -8.763   3.542 -10.213  1.00  0.00           C  
ATOM     65  O   GLY A   5      -9.510   4.285  -9.581  1.00  0.00           O  
ATOM     60  H   GLY A   5      -7.192   6.073 -10.447  1.00  0.00           H  
ATOM     62  HA2 GLY A   5      -6.868   3.240 -11.179  1.00  0.00           H  
ATOM     63  HA3 GLY A   5      -6.753   3.919  -9.546  1.00  0.00           H  
ATOM     66  N   VAL A   6      -9.169   2.375 -10.707  1.00  0.00           N  
ATOM     68  CA  VAL A   6     -10.488   1.798 -10.420  1.00  0.00           C  
ATOM     70  C   VAL A   6     -10.333   0.884  -9.211  1.00  0.00           C  
ATOM     73  O   VAL A   6      -9.597  -0.098  -9.280  1.00  0.00           O  
ATOM     71  CB  VAL A   6     -11.066   1.044 -11.636  1.00  0.00           C  
ATOM     74  CG1 VAL A   6     -12.494   0.559 -11.357  1.00  0.00           C  
ATOM     78  CG2 VAL A   6     -11.121   1.938 -12.883  1.00  0.00           C  
ATOM     67  H   VAL A   6      -8.513   1.827 -11.246  1.00  0.00           H  
ATOM     69  HA  VAL A   6     -11.186   2.596 -10.168  1.00  0.00           H  
ATOM     72  HB  VAL A   6     -10.438   0.181 -11.860  1.00  0.00           H  
ATOM     75 HG11 VAL A   6     -13.158   1.410 -11.204  1.00  0.00           H  
ATOM     76 HG12 VAL A   6     -12.520  -0.064 -10.462  1.00  0.00           H  
ATOM     77 HG13 VAL A   6     -12.857  -0.030 -12.199  1.00  0.00           H  
ATOM     79 HG21 VAL A   6     -11.577   1.394 -13.710  1.00  0.00           H  
ATOM     80 HG22 VAL A   6     -10.116   2.238 -13.182  1.00  0.00           H  
ATOM     81 HG23 VAL A   6     -11.708   2.833 -12.677  1.00  0.00           H  
ATOM     82  N   SER A   7     -11.015   1.197  -8.109  1.00  0.00           N  
ATOM     84  CA  SER A   7     -11.247   0.206  -7.062  1.00  0.00           C  
ATOM     86  C   SER A   7     -12.434  -0.651  -7.488  1.00  0.00           C  
ATOM     90  O   SER A   7     -13.539  -0.142  -7.671  1.00  0.00           O  
ATOM     87  CB  SER A   7     -11.501   0.862  -5.708  1.00  0.00           C  
ATOM     91  OG  SER A   7     -11.651  -0.161  -4.745  1.00  0.00           O  
ATOM     83  H   SER A   7     -11.593   2.026  -8.111  1.00  0.00           H  
ATOM     85  HA  SER A   7     -10.367  -0.430  -6.963  1.00  0.00           H  
ATOM     88  HB2 SER A   7     -10.658   1.498  -5.441  1.00  0.00           H  
ATOM     89  HB3 SER A   7     -12.408   1.466  -5.749  1.00  0.00           H  
ATOM     92  HG  SER A   7     -10.808  -0.601  -4.618  1.00  0.00           H  
ATOM     93  N   THR A   8     -12.197  -1.944  -7.696  1.00  0.00           N  
ATOM     95  CA  THR A   8     -13.265  -2.914  -7.952  1.00  0.00           C  
ATOM     97  C   THR A   8     -13.492  -3.718  -6.685  1.00  0.00           C  
ATOM    100  O   THR A   8     -12.784  -4.670  -6.381  1.00  0.00           O  
ATOM     98  CB  THR A   8     -13.001  -3.803  -9.178  1.00  0.00           C  
ATOM    101  CG2 THR A   8     -13.057  -3.001 -10.477  1.00  0.00           C  
ATOM    105  OG1 THR A   8     -11.733  -4.408  -9.154  1.00  0.00           O  
ATOM     94  H   THR A   8     -11.270  -2.301  -7.510  1.00  0.00           H  
ATOM     96  HA  THR A   8     -14.196  -2.387  -8.160  1.00  0.00           H  
ATOM     99  HB  THR A   8     -13.766  -4.579  -9.218  1.00  0.00           H  
ATOM    106  HG1 THR A   8     -11.063  -3.721  -9.134  1.00  0.00           H  
ATOM    102 HG21 THR A   8     -13.993  -2.445 -10.531  1.00  0.00           H  
ATOM    103 HG22 THR A   8     -12.215  -2.312 -10.527  1.00  0.00           H  
ATOM    104 HG23 THR A   8     -13.005  -3.687 -11.322  1.00  0.00           H  
ATOM    107  N   GLY A   9     -14.472  -3.292  -5.901  1.00  0.00           N  
ATOM    109  CA  GLY A   9     -14.945  -4.067  -4.771  1.00  0.00           C  
ATOM    112  C   GLY A   9     -16.074  -3.353  -4.047  1.00  0.00           C  
ATOM    113  O   GLY A   9     -16.145  -2.123  -4.016  1.00  0.00           O  
ATOM    108  H   GLY A   9     -14.945  -2.424  -6.110  1.00  0.00           H  
ATOM    110  HA2 GLY A   9     -14.127  -4.246  -4.073  1.00  0.00           H  
ATOM    111  HA3 GLY A   9     -15.302  -5.032  -5.128  1.00  0.00           H  
ATOM    114  N   THR A  10     -16.929  -4.144  -3.419  1.00  0.00           N  
ATOM    116  CA  THR A  10     -17.890  -3.697  -2.413  1.00  0.00           C  
ATOM    118  C   THR A  10     -17.570  -4.438  -1.124  1.00  0.00           C  
ATOM    121  O   THR A  10     -17.487  -5.669  -1.141  1.00  0.00           O  
ATOM    119  CB  THR A  10     -19.333  -3.988  -2.854  1.00  0.00           C  
ATOM    122  CG2 THR A  10     -19.789  -3.031  -3.954  1.00  0.00           C  
ATOM    126  OG1 THR A  10     -19.445  -5.303  -3.357  1.00  0.00           O  
ATOM    115  H   THR A  10     -16.826  -5.143  -3.526  1.00  0.00           H  
ATOM    117  HA  THR A  10     -17.787  -2.627  -2.235  1.00  0.00           H  
ATOM    120  HB  THR A  10     -19.997  -3.873  -1.997  1.00  0.00           H  
ATOM    127  HG1 THR A  10     -19.128  -5.899  -2.675  1.00  0.00           H  
ATOM    123 HG21 THR A  10     -20.822  -3.255  -4.222  1.00  0.00           H  
ATOM    124 HG22 THR A  10     -19.159  -3.146  -4.836  1.00  0.00           H  
ATOM    125 HG23 THR A  10     -19.728  -2.003  -3.599  1.00  0.00           H  
ATOM    128  N   LYS A  11     -17.384  -3.725  -0.007  1.00  0.00           N  
ATOM    130  CA  LYS A  11     -17.226  -4.385   1.292  1.00  0.00           C  
ATOM    132  C   LYS A  11     -18.571  -4.924   1.768  1.00  0.00           C  
ATOM    136  O   LYS A  11     -19.552  -4.187   1.825  1.00  0.00           O  
ATOM    133  CB  LYS A  11     -16.625  -3.447   2.351  1.00  0.00           C  
ATOM    137  CG  LYS A  11     -16.127  -4.307   3.525  1.00  0.00           C  
ATOM    140  CD  LYS A  11     -15.744  -3.508   4.762  1.00  0.00           C  
ATOM    143  CE  LYS A  11     -15.050  -4.483   5.728  1.00  0.00           C  
ATOM    146  NZ  LYS A  11     -14.548  -3.877   6.979  1.00  0.00           N1+
ATOM    129  H   LYS A  11     -17.446  -2.717  -0.042  1.00  0.00           H  
ATOM    131  HA  LYS A  11     -16.548  -5.227   1.155  1.00  0.00           H  
ATOM    134  HB2 LYS A  11     -17.382  -2.741   2.694  1.00  0.00           H  
ATOM    135  HB3 LYS A  11     -15.792  -2.884   1.930  1.00  0.00           H  
ATOM    138  HG2 LYS A  11     -15.263  -4.877   3.185  1.00  0.00           H  
ATOM    139  HG3 LYS A  11     -16.895  -5.016   3.834  1.00  0.00           H  
ATOM    141  HD2 LYS A  11     -15.091  -2.695   4.443  1.00  0.00           H  
ATOM    142  HD3 LYS A  11     -16.643  -3.100   5.223  1.00  0.00           H  
ATOM    144  HE2 LYS A  11     -14.219  -4.959   5.208  1.00  0.00           H  
ATOM    145  HE3 LYS A  11     -15.754  -5.277   5.979  1.00  0.00           H  
ATOM    147  HZ1 LYS A  11     -14.103  -4.611   7.511  1.00  0.00           H  
ATOM    148  HZ2 LYS A  11     -15.299  -3.516   7.549  1.00  0.00           H  
ATOM    149  HZ3 LYS A  11     -13.829  -3.192   6.791  1.00  0.00           H  
ATOM    150  N   ASP A  12     -18.586  -6.176   2.208  1.00  0.00           N  
ATOM    152  CA  ASP A  12     -19.652  -6.686   3.062  1.00  0.00           C  
ATOM    154  C   ASP A  12     -19.556  -6.031   4.454  1.00  0.00           C  
ATOM    158  O   ASP A  12     -18.687  -6.360   5.266  1.00  0.00           O  
ATOM    155  CB  ASP A  12     -19.559  -8.215   3.111  1.00  0.00           C  
ATOM    159  CG  ASP A  12     -20.692  -8.852   3.913  1.00  0.00           C  
ATOM    160  OD1 ASP A  12     -21.498  -8.109   4.526  1.00  0.00           O  
ATOM    161  OD2 ASP A  12     -20.713 -10.099   3.955  1.00  0.00           O1-
ATOM    151  H   ASP A  12     -17.758  -6.744   2.096  1.00  0.00           H  
ATOM    153  HA  ASP A  12     -20.617  -6.430   2.626  1.00  0.00           H  
ATOM    156  HB2 ASP A  12     -18.604  -8.508   3.547  1.00  0.00           H  
ATOM    157  HB3 ASP A  12     -19.598  -8.601   2.092  1.00  0.00           H  
ATOM    162  N   LEU A  13     -20.441  -5.067   4.724  1.00  0.00           N  
ATOM    164  CA  LEU A  13     -20.481  -4.335   5.994  1.00  0.00           C  
ATOM    166  C   LEU A  13     -20.897  -5.198   7.196  1.00  0.00           C  
ATOM    170  O   LEU A  13     -20.813  -4.711   8.326  1.00  0.00           O  
ATOM    167  CB  LEU A  13     -21.416  -3.120   5.876  1.00  0.00           C  
ATOM    171  CG  LEU A  13     -20.946  -1.970   4.968  1.00  0.00           C  
ATOM    173  CD1 LEU A  13     -21.961  -0.835   5.123  1.00  0.00           C  
ATOM    177  CD2 LEU A  13     -19.562  -1.436   5.348  1.00  0.00           C  
ATOM    163  H   LEU A  13     -21.102  -4.823   4.000  1.00  0.00           H  
ATOM    165  HA  LEU A  13     -19.472  -3.990   6.220  1.00  0.00           H  
ATOM    168  HB2 LEU A  13     -22.391  -3.463   5.532  1.00  0.00           H  
ATOM    169  HB3 LEU A  13     -21.551  -2.710   6.878  1.00  0.00           H  
ATOM    172  HG  LEU A  13     -20.927  -2.298   3.929  1.00  0.00           H  
ATOM    174 HD11 LEU A  13     -22.897  -1.108   4.635  1.00  0.00           H  
ATOM    175 HD12 LEU A  13     -22.145  -0.624   6.176  1.00  0.00           H  
ATOM    176 HD13 LEU A  13     -21.572   0.080   4.676  1.00  0.00           H  
ATOM    178 HD21 LEU A  13     -19.533  -1.176   6.406  1.00  0.00           H  
ATOM    179 HD22 LEU A  13     -18.807  -2.190   5.124  1.00  0.00           H  
ATOM    180 HD23 LEU A  13     -19.332  -0.549   4.758  1.00  0.00           H  
ATOM    181  N   SER A  14     -21.323  -6.449   6.987  1.00  0.00           N  
ATOM    183  CA  SER A  14     -21.525  -7.405   8.082  1.00  0.00           C  
ATOM    185  C   SER A  14     -20.200  -7.916   8.669  1.00  0.00           C  
ATOM    189  O   SER A  14     -20.169  -8.358   9.814  1.00  0.00           O  
ATOM    186  CB  SER A  14     -22.413  -8.568   7.630  1.00  0.00           C  
ATOM    190  OG  SER A  14     -21.728  -9.446   6.768  1.00  0.00           O  
ATOM    182  H   SER A  14     -21.379  -6.805   6.044  1.00  0.00           H  
ATOM    184  HA  SER A  14     -22.051  -6.897   8.890  1.00  0.00           H  
ATOM    187  HB2 SER A  14     -22.720  -9.128   8.514  1.00  0.00           H  
ATOM    188  HB3 SER A  14     -23.304  -8.186   7.134  1.00  0.00           H  
ATOM    191  HG  SER A  14     -21.716  -9.084   5.879  1.00  0.00           H  
ATOM    192  N   LYS A  15     -19.086  -7.772   7.936  1.00  0.00           N  
ATOM    194  CA  LYS A  15     -17.731  -8.174   8.347  1.00  0.00           C  
ATOM    196  C   LYS A  15     -16.886  -6.960   8.722  1.00  0.00           C  
ATOM    200  O   LYS A  15     -15.919  -6.594   8.047  1.00  0.00           O  
ATOM    197  CB  LYS A  15     -17.083  -9.017   7.245  1.00  0.00           C  
ATOM    201  CG  LYS A  15     -17.889 -10.284   6.949  1.00  0.00           C  
ATOM    204  CD  LYS A  15     -17.138 -11.130   5.926  1.00  0.00           C  
ATOM    207  CE  LYS A  15     -17.978 -12.356   5.585  1.00  0.00           C  
ATOM    210  NZ  LYS A  15     -17.232 -13.233   4.658  1.00  0.00           N1+
ATOM    193  H   LYS A  15     -19.195  -7.407   7.000  1.00  0.00           H  
ATOM    195  HA  LYS A  15     -17.795  -8.798   9.239  1.00  0.00           H  
ATOM    198  HB2 LYS A  15     -16.085  -9.304   7.577  1.00  0.00           H  
ATOM    199  HB3 LYS A  15     -16.991  -8.424   6.335  1.00  0.00           H  
ATOM    202  HG2 LYS A  15     -18.864 -10.018   6.541  1.00  0.00           H  
ATOM    203  HG3 LYS A  15     -18.024 -10.856   7.867  1.00  0.00           H  
ATOM    205  HD2 LYS A  15     -16.183 -11.440   6.351  1.00  0.00           H  
ATOM    206  HD3 LYS A  15     -16.962 -10.540   5.027  1.00  0.00           H  
ATOM    208  HE2 LYS A  15     -18.915 -12.022   5.139  1.00  0.00           H  
ATOM    209  HE3 LYS A  15     -18.210 -12.883   6.510  1.00  0.00           H  
ATOM    211  HZ1 LYS A  15     -17.058 -12.736   3.796  1.00  0.00           H  
ATOM    212  HZ2 LYS A  15     -16.346 -13.479   5.078  1.00  0.00           H  
ATOM    213  HZ3 LYS A  15     -17.765 -14.068   4.463  1.00  0.00           H  
ATOM    214  N   ARG A  16     -17.295  -6.256   9.779  1.00  0.00           N  
ATOM    216  CA  ARG A  16     -16.616  -5.021  10.218  1.00  0.00           C  
ATOM    218  C   ARG A  16     -15.217  -5.274  10.771  1.00  0.00           C  
ATOM    222  O   ARG A  16     -14.326  -4.465  10.506  1.00  0.00           O  
ATOM    219  CB  ARG A  16     -17.467  -4.262  11.233  1.00  0.00           C  
ATOM    223  CG  ARG A  16     -18.783  -3.810  10.599  1.00  0.00           C  
ATOM    226  CD  ARG A  16     -19.454  -2.761  11.474  1.00  0.00           C  
ATOM    229  NE  ARG A  16     -20.733  -2.334  10.883  1.00  0.00           N  
ATOM    237  CZ  ARG A  16     -21.471  -1.342  11.336  1.00  0.00           C  
ATOM    231  NH1 ARG A  16     -21.103  -0.649  12.378  1.00  0.00           N1+
ATOM    234  NH2 ARG A  16     -22.592  -1.027  10.750  1.00  0.00           N  
ATOM    215  H   ARG A  16     -18.094  -6.603  10.292  1.00  0.00           H  
ATOM    217  HA  ARG A  16     -16.474  -4.373   9.353  1.00  0.00           H  
ATOM    220  HB2 ARG A  16     -17.663  -4.883  12.106  1.00  0.00           H  
ATOM    221  HB3 ARG A  16     -16.902  -3.385  11.551  1.00  0.00           H  
ATOM    224  HG2 ARG A  16     -19.443  -4.672  10.500  1.00  0.00           H  
ATOM    225  HG3 ARG A  16     -18.593  -3.379   9.616  1.00  0.00           H  
ATOM    227  HD2 ARG A  16     -18.783  -1.906  11.562  1.00  0.00           H  
ATOM    228  HD3 ARG A  16     -19.620  -3.180  12.466  1.00  0.00           H  
ATOM    230  HE  ARG A  16     -21.056  -2.865  10.086  1.00  0.00           H  
ATOM    232 HH11 ARG A  16     -20.188  -0.845  12.756  1.00  0.00           H  
ATOM    233 HH12 ARG A  16     -21.649   0.127  12.725  1.00  0.00           H  
ATOM    235 HH21 ARG A  16     -22.892  -1.561   9.947  1.00  0.00           H  
ATOM    236 HH22 ARG A  16     -23.151  -0.263  11.102  1.00  0.00           H  
ATOM    238  N   ASP A  17     -15.038  -6.429  11.405  1.00  0.00           N  
ATOM    240  CA  ASP A  17     -13.778  -6.895  11.995  1.00  0.00           C  
ATOM    242  C   ASP A  17     -12.771  -7.419  10.965  1.00  0.00           C  
ATOM    246  O   ASP A  17     -11.629  -7.711  11.315  1.00  0.00           O  
ATOM    243  CB  ASP A  17     -14.079  -7.978  13.039  1.00  0.00           C  
ATOM    247  CG  ASP A  17     -15.014  -7.477  14.140  1.00  0.00           C  
ATOM    248  OD1 ASP A  17     -14.855  -6.306  14.552  1.00  0.00           O  
ATOM    249  OD2 ASP A  17     -15.915  -8.254  14.520  1.00  0.00           O1-
ATOM    239  H   ASP A  17     -15.859  -6.972  11.631  1.00  0.00           H  
ATOM    241  HA  ASP A  17     -13.305  -6.059  12.510  1.00  0.00           H  
ATOM    244  HB2 ASP A  17     -14.527  -8.837  12.539  1.00  0.00           H  
ATOM    245  HB3 ASP A  17     -13.146  -8.300  13.501  1.00  0.00           H  
ATOM    250  N   ASP A  18     -13.163  -7.487   9.690  1.00  0.00           N  
ATOM    252  CA  ASP A  18     -12.264  -7.807   8.591  1.00  0.00           C  
ATOM    254  C   ASP A  18     -11.802  -6.525   7.903  1.00  0.00           C  
ATOM    258  O   ASP A  18     -12.578  -5.593   7.646  1.00  0.00           O  
ATOM    255  CB  ASP A  18     -12.924  -8.766   7.592  1.00  0.00           C  
ATOM    259  CG  ASP A  18     -13.144 -10.180   8.145  1.00  0.00           C  
ATOM    260  OD1 ASP A  18     -12.419 -10.571   9.083  1.00  0.00           O  
ATOM    261  OD2 ASP A  18     -14.008 -10.880   7.566  1.00  0.00           O1-
ATOM    251  H   ASP A  18     -14.121  -7.258   9.468  1.00  0.00           H  
ATOM    253  HA  ASP A  18     -11.383  -8.313   8.985  1.00  0.00           H  
ATOM    256  HB2 ASP A  18     -13.874  -8.344   7.265  1.00  0.00           H  
ATOM    257  HB3 ASP A  18     -12.280  -8.848   6.717  1.00  0.00           H  
ATOM    262  N   ALA A  19     -10.522  -6.470   7.554  1.00  0.00           N  
ATOM    264  CA  ALA A  19     -10.028  -5.387   6.730  1.00  0.00           C  
ATOM    266  C   ALA A  19     -10.604  -5.492   5.315  1.00  0.00           C  
ATOM    271  O   ALA A  19     -10.646  -6.563   4.709  1.00  0.00           O  
ATOM    267  CB  ALA A  19      -8.513  -5.395   6.719  1.00  0.00           C  
ATOM    263  H   ALA A  19      -9.923  -7.258   7.753  1.00  0.00           H  
ATOM    265  HA  ALA A  19     -10.351  -4.443   7.169  1.00  0.00           H  
ATOM    268  HB1 ALA A  19      -8.130  -5.280   7.733  1.00  0.00           H  
ATOM    269  HB2 ALA A  19      -8.189  -4.552   6.109  1.00  0.00           H  
ATOM    270  HB3 ALA A  19      -8.145  -6.327   6.290  1.00  0.00           H  
ATOM    272  N   TYR A  20     -11.021  -4.359   4.763  1.00  0.00           N  
ATOM    274  CA  TYR A  20     -11.459  -4.307   3.382  1.00  0.00           C  
ATOM    276  C   TYR A  20     -10.251  -4.219   2.464  1.00  0.00           C  
ATOM    280  O   TYR A  20      -9.704  -3.134   2.285  1.00  0.00           O  
ATOM    277  CB  TYR A  20     -12.395  -3.123   3.200  1.00  0.00           C  
ATOM    281  CG  TYR A  20     -12.974  -3.012   1.810  1.00  0.00           C  
ATOM    282  CD1 TYR A  20     -13.069  -1.742   1.217  1.00  0.00           C  
ATOM    284  CD2 TYR A  20     -13.385  -4.165   1.103  1.00  0.00           C  
ATOM    286  CE1 TYR A  20     -13.539  -1.624  -0.096  1.00  0.00           C  
ATOM    288  CE2 TYR A  20     -13.837  -4.047  -0.217  1.00  0.00           C  
ATOM    292  CZ  TYR A  20     -13.891  -2.778  -0.813  1.00  0.00           C  
ATOM    290  OH  TYR A  20     -14.261  -2.678  -2.097  1.00  0.00           O  
ATOM    273  H   TYR A  20     -10.926  -3.491   5.270  1.00  0.00           H  
ATOM    275  HA  TYR A  20     -12.004  -5.224   3.158  1.00  0.00           H  
ATOM    278  HB2 TYR A  20     -13.204  -3.238   3.921  1.00  0.00           H  
ATOM    279  HB3 TYR A  20     -11.865  -2.202   3.445  1.00  0.00           H  
ATOM    283  HD1 TYR A  20     -12.772  -0.860   1.764  1.00  0.00           H  
ATOM    285  HD2 TYR A  20     -13.332  -5.150   1.542  1.00  0.00           H  
ATOM    287  HE1 TYR A  20     -13.609  -0.651  -0.561  1.00  0.00           H  
ATOM    289  HE2 TYR A  20     -14.112  -4.920  -0.792  1.00  0.00           H  
ATOM    291  HH  TYR A  20     -14.354  -1.778  -2.416  1.00  0.00           H  
ATOM    293  N   ILE A  21      -9.811  -5.365   1.950  1.00  0.00           N  
ATOM    295  CA  ILE A  21      -8.694  -5.459   1.013  1.00  0.00           C  
ATOM    297  C   ILE A  21      -9.194  -5.147  -0.397  1.00  0.00           C  
ATOM    300  O   ILE A  21     -10.188  -5.718  -0.842  1.00  0.00           O  
ATOM    298  CB  ILE A  21      -8.033  -6.852   1.072  1.00  0.00           C  
ATOM    301  CG1 ILE A  21      -7.665  -7.343   2.491  1.00  0.00           C  
ATOM    304  CG2 ILE A  21      -6.782  -6.877   0.181  1.00  0.00           C  
ATOM    308  CD1 ILE A  21      -6.780  -6.414   3.329  1.00  0.00           C  
ATOM    294  H   ILE A  21     -10.291  -6.217   2.201  1.00  0.00           H  
ATOM    296  HA  ILE A  21      -7.944  -4.715   1.281  1.00  0.00           H  
ATOM    299  HB  ILE A  21      -8.738  -7.578   0.665  1.00  0.00           H  
ATOM    302 HG12 ILE A  21      -7.152  -8.300   2.397  1.00  0.00           H  
ATOM    303 HG13 ILE A  21      -8.579  -7.537   3.051  1.00  0.00           H  
ATOM    305 HG21 ILE A  21      -6.111  -6.058   0.441  1.00  0.00           H  
ATOM    306 HG22 ILE A  21      -6.261  -7.826   0.311  1.00  0.00           H  
ATOM    307 HG23 ILE A  21      -7.070  -6.784  -0.866  1.00  0.00           H  
ATOM    309 HD11 ILE A  21      -7.410  -5.654   3.792  1.00  0.00           H  
ATOM    310 HD12 ILE A  21      -5.997  -5.954   2.726  1.00  0.00           H  
ATOM    311 HD13 ILE A  21      -6.314  -6.991   4.128  1.00  0.00           H  
ATOM    312  N   PHE A  22      -8.496  -4.272  -1.110  1.00  0.00           N  
ATOM    314  CA  PHE A  22      -8.813  -3.946  -2.493  1.00  0.00           C  
ATOM    316  C   PHE A  22      -7.545  -3.752  -3.321  1.00  0.00           C  
ATOM    320  O   PHE A  22      -6.491  -3.357  -2.816  1.00  0.00           O  
ATOM    317  CB  PHE A  22      -9.742  -2.726  -2.547  1.00  0.00           C  
ATOM    321  CG  PHE A  22      -9.222  -1.501  -1.824  1.00  0.00           C  
ATOM    322  CD1 PHE A  22      -9.569  -1.275  -0.479  1.00  0.00           C  
ATOM    324  CD2 PHE A  22      -8.398  -0.586  -2.498  1.00  0.00           C  
ATOM    326  CE1 PHE A  22      -9.119  -0.123   0.186  1.00  0.00           C  
ATOM    328  CE2 PHE A  22      -7.957   0.569  -1.837  1.00  0.00           C  
ATOM    330  CZ  PHE A  22      -8.335   0.814  -0.505  1.00  0.00           C  
ATOM    313  H   PHE A  22      -7.685  -3.830  -0.702  1.00  0.00           H  
ATOM    315  HA  PHE A  22      -9.350  -4.785  -2.937  1.00  0.00           H  
ATOM    318  HB2 PHE A  22      -9.933  -2.472  -3.590  1.00  0.00           H  
ATOM    319  HB3 PHE A  22     -10.701  -3.005  -2.109  1.00  0.00           H  
ATOM    323  HD1 PHE A  22     -10.193  -1.988   0.039  1.00  0.00           H  
ATOM    325  HD2 PHE A  22      -8.104  -0.778  -3.519  1.00  0.00           H  
ATOM    327  HE1 PHE A  22      -9.396   0.045   1.216  1.00  0.00           H  
ATOM    329  HE2 PHE A  22      -7.318   1.262  -2.364  1.00  0.00           H  
ATOM    331  HZ  PHE A  22      -8.030   1.725  -0.012  1.00  0.00           H  
ATOM    332  N   ASP A  23      -7.679  -4.026  -4.615  1.00  0.00           N  
ATOM    334  CA  ASP A  23      -6.633  -3.785  -5.597  1.00  0.00           C  
ATOM    336  C   ASP A  23      -6.796  -2.392  -6.191  1.00  0.00           C  
ATOM    340  O   ASP A  23      -7.890  -1.981  -6.590  1.00  0.00           O  
ATOM    337  CB  ASP A  23      -6.648  -4.872  -6.681  1.00  0.00           C  
ATOM    341  CG  ASP A  23      -6.274  -6.238  -6.109  1.00  0.00           C  
ATOM    342  OD1 ASP A  23      -5.423  -6.287  -5.200  1.00  0.00           O  
ATOM    343  OD2 ASP A  23      -6.816  -7.274  -6.544  1.00  0.00           O1-
ATOM    333  H   ASP A  23      -8.569  -4.359  -4.958  1.00  0.00           H  
ATOM    335  HA  ASP A  23      -5.662  -3.828  -5.104  1.00  0.00           H  
ATOM    338  HB2 ASP A  23      -5.925  -4.612  -7.453  1.00  0.00           H  
ATOM    339  HB3 ASP A  23      -7.637  -4.918  -7.138  1.00  0.00           H  
ATOM    344  N   VAL A  24      -5.690  -1.663  -6.270  1.00  0.00           N  
ATOM    346  CA  VAL A  24      -5.614  -0.385  -6.967  1.00  0.00           C  
ATOM    348  C   VAL A  24      -4.667  -0.543  -8.134  1.00  0.00           C  
ATOM    351  O   VAL A  24      -3.478  -0.768  -7.938  1.00  0.00           O  
ATOM    349  CB  VAL A  24      -5.171   0.755  -6.041  1.00  0.00           C  
ATOM    352  CG1 VAL A  24      -5.252   2.073  -6.812  1.00  0.00           C  
ATOM    356  CG2 VAL A  24      -6.086   0.863  -4.822  1.00  0.00           C  
ATOM    345  H   VAL A  24      -4.843  -2.045  -5.874  1.00  0.00           H  
ATOM    347  HA  VAL A  24      -6.599  -0.127  -7.355  1.00  0.00           H  
ATOM    350  HB  VAL A  24      -4.148   0.598  -5.699  1.00  0.00           H  
ATOM    353 HG11 VAL A  24      -4.536   2.070  -7.634  1.00  0.00           H  
ATOM    354 HG12 VAL A  24      -6.251   2.190  -7.233  1.00  0.00           H  
ATOM    355 HG13 VAL A  24      -5.035   2.907  -6.145  1.00  0.00           H  
ATOM    357 HG21 VAL A  24      -7.127   0.933  -5.138  1.00  0.00           H  
ATOM    358 HG22 VAL A  24      -5.957  -0.017  -4.191  1.00  0.00           H  
ATOM    359 HG23 VAL A  24      -5.824   1.743  -4.235  1.00  0.00           H  
ATOM    360  N   THR A  25      -5.198  -0.408  -9.345  1.00  0.00           N  
ATOM    362  CA  THR A  25      -4.419  -0.500 -10.583  1.00  0.00           C  
ATOM    364  C   THR A  25      -4.299   0.869 -11.224  1.00  0.00           C  
ATOM    367  O   THR A  25      -5.307   1.497 -11.537  1.00  0.00           O  
ATOM    365  CB  THR A  25      -5.041  -1.510 -11.551  1.00  0.00           C  
ATOM    368  CG2 THR A  25      -4.222  -1.653 -12.833  1.00  0.00           C  
ATOM    372  OG1 THR A  25      -5.074  -2.778 -10.933  1.00  0.00           O  
ATOM    361  H   THR A  25      -6.186  -0.213  -9.416  1.00  0.00           H  
ATOM    363  HA  THR A  25      -3.412  -0.854 -10.362  1.00  0.00           H  
ATOM    366  HB  THR A  25      -6.058  -1.210 -11.805  1.00  0.00           H  
ATOM    373  HG1 THR A  25      -5.854  -2.823 -10.374  1.00  0.00           H  
ATOM    369 HG21 THR A  25      -4.587  -2.505 -13.407  1.00  0.00           H  
ATOM    370 HG22 THR A  25      -3.173  -1.816 -12.587  1.00  0.00           H  
ATOM    371 HG23 THR A  25      -4.318  -0.754 -13.442  1.00  0.00           H  
ATOM    374  N   PHE A  26      -3.072   1.318 -11.455  1.00  0.00           N  
ATOM    376  CA  PHE A  26      -2.770   2.555 -12.163  1.00  0.00           C  
ATOM    378  C   PHE A  26      -2.388   2.243 -13.598  1.00  0.00           C  
ATOM    382  O   PHE A  26      -1.519   1.407 -13.837  1.00  0.00           O  
ATOM    379  CB  PHE A  26      -1.635   3.294 -11.455  1.00  0.00           C  
ATOM    383  CG  PHE A  26      -1.998   3.641 -10.034  1.00  0.00           C  
ATOM    384  CD1 PHE A  26      -2.774   4.781  -9.773  1.00  0.00           C  
ATOM    386  CD2 PHE A  26      -1.653   2.763  -8.993  1.00  0.00           C  
ATOM    388  CE1 PHE A  26      -3.215   5.029  -8.467  1.00  0.00           C  
ATOM    390  CE2 PHE A  26      -2.043   3.043  -7.677  1.00  0.00           C  
ATOM    392  CZ  PHE A  26      -2.841   4.167  -7.420  1.00  0.00           C  
ATOM    375  H   PHE A  26      -2.290   0.747 -11.169  1.00  0.00           H  
ATOM    377  HA  PHE A  26      -3.648   3.202 -12.165  1.00  0.00           H  
ATOM    380  HB2 PHE A  26      -0.743   2.669 -11.458  1.00  0.00           H  
ATOM    381  HB3 PHE A  26      -1.407   4.210 -12.000  1.00  0.00           H  
ATOM    385  HD1 PHE A  26      -3.064   5.440 -10.578  1.00  0.00           H  
ATOM    387  HD2 PHE A  26      -1.119   1.851  -9.216  1.00  0.00           H  
ATOM    389  HE1 PHE A  26      -3.838   5.887  -8.266  1.00  0.00           H  
ATOM    391  HE2 PHE A  26      -1.778   2.370  -6.875  1.00  0.00           H  
ATOM    393  HZ  PHE A  26      -3.190   4.349  -6.415  1.00  0.00           H  
ATOM    394  N   ARG A  27      -3.001   2.940 -14.556  1.00  0.00           N  
ATOM    396  CA  ARG A  27      -2.543   2.940 -15.947  1.00  0.00           C  
ATOM    398  C   ARG A  27      -1.500   4.031 -16.110  1.00  0.00           C  
ATOM    402  O   ARG A  27      -1.762   5.201 -15.849  1.00  0.00           O  
ATOM    399  CB  ARG A  27      -3.711   3.128 -16.912  1.00  0.00           C  
ATOM    403  CG  ARG A  27      -4.665   1.931 -16.856  1.00  0.00           C  
ATOM    406  CD  ARG A  27      -5.743   2.102 -17.924  1.00  0.00           C  
ATOM    409  NE  ARG A  27      -6.726   1.006 -17.865  1.00  0.00           N  
ATOM    417  CZ  ARG A  27      -7.453   0.552 -18.868  1.00  0.00           C  
ATOM    411  NH1 ARG A  27      -7.332   1.017 -20.080  1.00  0.00           N1+
ATOM    414  NH2 ARG A  27      -8.319  -0.401 -18.673  1.00  0.00           N  
ATOM    395  H   ARG A  27      -3.698   3.620 -14.287  1.00  0.00           H  
ATOM    397  HA  ARG A  27      -2.067   1.987 -16.178  1.00  0.00           H  
ATOM    400  HB2 ARG A  27      -4.251   4.043 -16.666  1.00  0.00           H  
ATOM    401  HB3 ARG A  27      -3.314   3.219 -17.923  1.00  0.00           H  
ATOM    404  HG2 ARG A  27      -4.112   1.011 -17.045  1.00  0.00           H  
ATOM    405  HG3 ARG A  27      -5.134   1.877 -15.874  1.00  0.00           H  
ATOM    407  HD2 ARG A  27      -5.255   2.126 -18.898  1.00  0.00           H  
ATOM    408  HD3 ARG A  27      -6.254   3.051 -17.762  1.00  0.00           H  
ATOM    410  HE  ARG A  27      -6.894   0.603 -16.954  1.00  0.00           H  
ATOM    412 HH11 ARG A  27      -7.845   0.609 -20.848  1.00  0.00           H  
ATOM    413 HH12 ARG A  27      -6.624   1.714 -20.265  1.00  0.00           H  
ATOM    415 HH21 ARG A  27      -8.885  -0.736 -19.439  1.00  0.00           H  
ATOM    416 HH22 ARG A  27      -8.441  -0.795 -17.751  1.00  0.00           H  
ATOM    418  N   VAL A  28      -0.309   3.624 -16.510  1.00  0.00           N  
ATOM    420  CA  VAL A  28       0.898   4.458 -16.419  1.00  0.00           C  
ATOM    422  C   VAL A  28       1.418   4.908 -17.781  1.00  0.00           C  
ATOM    425  O   VAL A  28       2.231   5.822 -17.862  1.00  0.00           O  
ATOM    423  CB  VAL A  28       1.962   3.722 -15.601  1.00  0.00           C  
ATOM    426  CG1 VAL A  28       1.495   3.539 -14.159  1.00  0.00           C  
ATOM    430  CG2 VAL A  28       2.281   2.334 -16.164  1.00  0.00           C  
ATOM    419  H   VAL A  28      -0.199   2.644 -16.728  1.00  0.00           H  
ATOM    421  HA  VAL A  28       0.666   5.377 -15.881  1.00  0.00           H  
ATOM    424  HB  VAL A  28       2.866   4.330 -15.587  1.00  0.00           H  
ATOM    427 HG11 VAL A  28       0.642   2.862 -14.112  1.00  0.00           H  
ATOM    428 HG12 VAL A  28       1.198   4.507 -13.755  1.00  0.00           H  
ATOM    429 HG13 VAL A  28       2.299   3.108 -13.562  1.00  0.00           H  
ATOM    431 HG21 VAL A  28       1.382   1.726 -16.269  1.00  0.00           H  
ATOM    432 HG22 VAL A  28       2.767   2.422 -17.135  1.00  0.00           H  
ATOM    433 HG23 VAL A  28       2.924   1.809 -15.458  1.00  0.00           H  
ATOM    434  N   GLY A  29       0.910   4.308 -18.855  1.00  0.00           N  
ATOM    436  CA  GLY A  29       1.286   4.610 -20.231  1.00  0.00           C  
ATOM    439  C   GLY A  29       1.196   3.366 -21.113  1.00  0.00           C  
ATOM    440  O   GLY A  29       0.869   2.288 -20.616  1.00  0.00           O  
ATOM    435  H   GLY A  29       0.300   3.516 -18.716  1.00  0.00           H  
ATOM    437  HA2 GLY A  29       0.625   5.381 -20.628  1.00  0.00           H  
ATOM    438  HA3 GLY A  29       2.312   4.977 -20.262  1.00  0.00           H  
ATOM    441  N   PRO A  30       1.465   3.486 -22.423  1.00  0.00           N  
ATOM    442  CA  PRO A  30       1.597   2.321 -23.289  1.00  0.00           C  
ATOM    444  C   PRO A  30       2.790   1.456 -22.854  1.00  0.00           C  
ATOM    448  O   PRO A  30       3.735   1.945 -22.231  1.00  0.00           O  
ATOM    445  CB  PRO A  30       1.748   2.884 -24.705  1.00  0.00           C  
ATOM    449  CG  PRO A  30       2.381   4.258 -24.482  1.00  0.00           C  
ATOM    452  CD  PRO A  30       1.833   4.706 -23.126  1.00  0.00           C  
ATOM    443  HA  PRO A  30       0.691   1.718 -23.237  1.00  0.00           H  
ATOM    446  HB2 PRO A  30       0.761   3.010 -25.150  1.00  0.00           H  
ATOM    447  HB3 PRO A  30       2.370   2.251 -25.338  1.00  0.00           H  
ATOM    450  HG2 PRO A  30       2.114   4.956 -25.275  1.00  0.00           H  
ATOM    451  HG3 PRO A  30       3.464   4.144 -24.429  1.00  0.00           H  
ATOM    453  HD2 PRO A  30       0.945   5.320 -23.274  1.00  0.00           H  
ATOM    454  HD3 PRO A  30       2.595   5.267 -22.585  1.00  0.00           H  
ATOM    455  N   ALA A  31       2.749   0.163 -23.179  1.00  0.00           N  
ATOM    457  CA  ALA A  31       3.838  -0.758 -22.865  1.00  0.00           C  
ATOM    459  C   ALA A  31       5.171  -0.257 -23.452  1.00  0.00           C  
ATOM    464  O   ALA A  31       5.231   0.135 -24.616  1.00  0.00           O  
ATOM    460  CB  ALA A  31       3.473  -2.156 -23.380  1.00  0.00           C  
ATOM    456  H   ALA A  31       1.984  -0.182 -23.742  1.00  0.00           H  
ATOM    458  HA  ALA A  31       3.943  -0.807 -21.781  1.00  0.00           H  
ATOM    461  HB1 ALA A  31       3.358  -2.136 -24.464  1.00  0.00           H  
ATOM    462  HB2 ALA A  31       2.543  -2.493 -22.922  1.00  0.00           H  
ATOM    463  HB3 ALA A  31       4.266  -2.858 -23.125  1.00  0.00           H  
ATOM    465  N   GLY A  32       6.228  -0.257 -22.635  1.00  0.00           N  
ATOM    467  CA  GLY A  32       7.560   0.207 -23.039  1.00  0.00           C  
ATOM    470  C   GLY A  32       7.777   1.721 -22.934  1.00  0.00           C  
ATOM    471  O   GLY A  32       8.877   2.190 -23.222  1.00  0.00           O  
ATOM    466  H   GLY A  32       6.085  -0.507 -21.667  1.00  0.00           H  
ATOM    468  HA2 GLY A  32       7.748  -0.085 -24.072  1.00  0.00           H  
ATOM    469  HA3 GLY A  32       8.307  -0.278 -22.410  1.00  0.00           H  
ATOM    472  N   ALA A  33       6.780   2.497 -22.495  1.00  0.00           N  
ATOM    474  CA  ALA A  33       6.983   3.906 -22.181  1.00  0.00           C  
ATOM    476  C   ALA A  33       7.816   4.077 -20.902  1.00  0.00           C  
ATOM    481  O   ALA A  33       7.604   3.385 -19.904  1.00  0.00           O  
ATOM    477  CB  ALA A  33       5.632   4.619 -22.066  1.00  0.00           C  
ATOM    473  H   ALA A  33       5.884   2.083 -22.281  1.00  0.00           H  
ATOM    475  HA  ALA A  33       7.532   4.362 -23.005  1.00  0.00           H  
ATOM    478  HB1 ALA A  33       5.789   5.674 -21.841  1.00  0.00           H  
ATOM    479  HB2 ALA A  33       5.097   4.531 -23.012  1.00  0.00           H  
ATOM    480  HB3 ALA A  33       5.041   4.168 -21.269  1.00  0.00           H  
ATOM    482  N   ASN A  34       8.715   5.063 -20.919  1.00  0.00           N  
ATOM    484  CA  ASN A  34       9.328   5.568 -19.697  1.00  0.00           C  
ATOM    486  C   ASN A  34       8.253   6.264 -18.866  1.00  0.00           C  
ATOM    490  O   ASN A  34       7.705   7.292 -19.272  1.00  0.00           O  
ATOM    487  CB  ASN A  34      10.486   6.522 -20.037  1.00  0.00           C  
ATOM    491  CG  ASN A  34      11.759   5.773 -20.371  1.00  0.00           C  
ATOM    492  ND2 ASN A  34      12.554   6.267 -21.290  1.00  0.00           N  
ATOM    495  OD1 ASN A  34      12.074   4.752 -19.795  1.00  0.00           O  
ATOM    483  H   ASN A  34       8.856   5.577 -21.777  1.00  0.00           H  
ATOM    485  HA  ASN A  34       9.712   4.731 -19.115  1.00  0.00           H  
ATOM    488  HB2 ASN A  34      10.705   7.143 -19.168  1.00  0.00           H  
ATOM    489  HB3 ASN A  34      10.201   7.179 -20.858  1.00  0.00           H  
ATOM    493 HD21 ASN A  34      13.383   5.720 -21.476  1.00  0.00           H  
ATOM    494 HD22 ASN A  34      12.332   7.125 -21.776  1.00  0.00           H  
ATOM    496  N   VAL A  35       7.956   5.699 -17.701  1.00  0.00           N  
ATOM    498  CA  VAL A  35       7.004   6.287 -16.766  1.00  0.00           C  
ATOM    500  C   VAL A  35       7.775   7.182 -15.808  1.00  0.00           C  
ATOM    503  O   VAL A  35       8.619   6.716 -15.041  1.00  0.00           O  
ATOM    501  CB  VAL A  35       6.184   5.196 -16.067  1.00  0.00           C  
ATOM    504  CG1 VAL A  35       5.195   5.777 -15.054  1.00  0.00           C  
ATOM    508  CG2 VAL A  35       5.389   4.416 -17.121  1.00  0.00           C  
ATOM    497  H   VAL A  35       8.407   4.832 -17.445  1.00  0.00           H  
ATOM    499  HA  VAL A  35       6.297   6.909 -17.315  1.00  0.00           H  
ATOM    502  HB  VAL A  35       6.850   4.508 -15.546  1.00  0.00           H  
ATOM    505 HG11 VAL A  35       4.495   6.455 -15.541  1.00  0.00           H  
ATOM    506 HG12 VAL A  35       4.656   4.971 -14.556  1.00  0.00           H  
ATOM    507 HG13 VAL A  35       5.743   6.305 -14.274  1.00  0.00           H  
ATOM    509 HG21 VAL A  35       4.712   3.718 -16.629  1.00  0.00           H  
ATOM    510 HG22 VAL A  35       6.066   3.850 -17.760  1.00  0.00           H  
ATOM    511 HG23 VAL A  35       4.807   5.101 -17.737  1.00  0.00           H  
ATOM    512  N   ALA A  36       7.493   8.484 -15.871  1.00  0.00           N  
ATOM    514  CA  ALA A  36       7.974   9.426 -14.872  1.00  0.00           C  
ATOM    516  C   ALA A  36       7.407   9.049 -13.491  1.00  0.00           C  
ATOM    521  O   ALA A  36       6.291   8.523 -13.419  1.00  0.00           O  
ATOM    517  CB  ALA A  36       7.576  10.850 -15.273  1.00  0.00           C  
ATOM    513  H   ALA A  36       6.812   8.801 -16.546  1.00  0.00           H  
ATOM    515  HA  ALA A  36       9.062   9.361 -14.852  1.00  0.00           H  
ATOM    518  HB1 ALA A  36       7.962  11.559 -14.540  1.00  0.00           H  
ATOM    519  HB2 ALA A  36       6.490  10.936 -15.311  1.00  0.00           H  
ATOM    520  HB3 ALA A  36       7.995  11.090 -16.251  1.00  0.00           H  
ATOM    522  N   PRO A  37       8.126   9.332 -12.393  1.00  0.00           N  
ATOM    523  CA  PRO A  37       7.633   9.046 -11.067  1.00  0.00           C  
ATOM    525  C   PRO A  37       6.285   9.709 -10.865  1.00  0.00           C  
ATOM    529  O   PRO A  37       6.126  10.905 -11.116  1.00  0.00           O  
ATOM    526  CB  PRO A  37       8.678   9.573 -10.079  1.00  0.00           C  
ATOM    530  CG  PRO A  37       9.951   9.552 -10.912  1.00  0.00           C  
ATOM    533  CD  PRO A  37       9.449   9.899 -12.312  1.00  0.00           C  
ATOM    524  HA  PRO A  37       7.537   7.962 -10.996  1.00  0.00           H  
ATOM    527  HB2 PRO A  37       8.454  10.601  -9.795  1.00  0.00           H  
ATOM    528  HB3 PRO A  37       8.761   8.942  -9.195  1.00  0.00           H  
ATOM    531  HG2 PRO A  37      10.362   8.543 -10.910  1.00  0.00           H  
ATOM    532  HG3 PRO A  37      10.681  10.276 -10.549  1.00  0.00           H  
ATOM    534  HD2 PRO A  37      10.092   9.449 -13.068  1.00  0.00           H  
ATOM    535  HD3 PRO A  37       9.398  10.981 -12.438  1.00  0.00           H  
ATOM    536  N   PHE A  38       5.314   8.931 -10.413  1.00  0.00           N  
ATOM    538  CA  PHE A  38       3.995   9.454 -10.119  1.00  0.00           C  
ATOM    540  C   PHE A  38       3.598   9.074  -8.709  1.00  0.00           C  
ATOM    544  O   PHE A  38       3.932   7.999  -8.204  1.00  0.00           O  
ATOM    541  CB  PHE A  38       2.972   9.040 -11.178  1.00  0.00           C  
ATOM    545  CG  PHE A  38       2.506   7.606 -11.103  1.00  0.00           C  
ATOM    546  CD1 PHE A  38       3.238   6.601 -11.753  1.00  0.00           C  
ATOM    548  CD2 PHE A  38       1.313   7.290 -10.429  1.00  0.00           C  
ATOM    550  CE1 PHE A  38       2.764   5.284 -11.748  1.00  0.00           C  
ATOM    552  CE2 PHE A  38       0.825   5.972 -10.446  1.00  0.00           C  
ATOM    554  CZ  PHE A  38       1.539   4.976 -11.131  1.00  0.00           C  
ATOM    537  H   PHE A  38       5.514   7.962 -10.211  1.00  0.00           H  
ATOM    539  HA  PHE A  38       4.037  10.543 -10.149  1.00  0.00           H  
ATOM    542  HB2 PHE A  38       3.392   9.227 -12.166  1.00  0.00           H  
ATOM    543  HB3 PHE A  38       2.102   9.689 -11.079  1.00  0.00           H  
ATOM    547  HD1 PHE A  38       4.161   6.844 -12.259  1.00  0.00           H  
ATOM    549  HD2 PHE A  38       0.751   8.072  -9.940  1.00  0.00           H  
ATOM    551  HE1 PHE A  38       3.349   4.507 -12.217  1.00  0.00           H  
ATOM    553  HE2 PHE A  38      -0.101   5.719  -9.952  1.00  0.00           H  
ATOM    555  HZ  PHE A  38       1.182   3.957 -11.137  1.00  0.00           H  
ATOM    556  N   SER A  39       2.876   9.992  -8.083  1.00  0.00           N  
ATOM    558  CA  SER A  39       2.274   9.784  -6.784  1.00  0.00           C  
ATOM    560  C   SER A  39       0.798  10.117  -6.811  1.00  0.00           C  
ATOM    564  O   SER A  39       0.302  10.798  -7.712  1.00  0.00           O  
ATOM    561  CB  SER A  39       3.027  10.545  -5.687  1.00  0.00           C  
ATOM    565  OG  SER A  39       3.088  11.932  -5.970  1.00  0.00           O  
ATOM    557  H   SER A  39       2.621  10.839  -8.571  1.00  0.00           H  
ATOM    559  HA  SER A  39       2.327   8.716  -6.574  1.00  0.00           H  
ATOM    562  HB2 SER A  39       4.038  10.146  -5.612  1.00  0.00           H  
ATOM    563  HB3 SER A  39       2.527  10.392  -4.730  1.00  0.00           H  
ATOM    566  HG  SER A  39       3.998  12.141  -6.192  1.00  0.00           H  
ATOM    567  N   GLY A  40       0.084   9.591  -5.834  1.00  0.00           N  
ATOM    569  CA  GLY A  40      -1.318   9.886  -5.621  1.00  0.00           C  
ATOM    572  C   GLY A  40      -1.776   9.375  -4.272  1.00  0.00           C  
ATOM    573  O   GLY A  40      -0.970   8.890  -3.475  1.00  0.00           O  
ATOM    568  H   GLY A  40       0.537   8.996  -5.155  1.00  0.00           H  
ATOM    570  HA2 GLY A  40      -1.925   9.447  -6.412  1.00  0.00           H  
ATOM    571  HA3 GLY A  40      -1.478  10.964  -5.638  1.00  0.00           H  
ATOM    574  N   SER A  41      -3.075   9.506  -4.047  1.00  0.00           N  
ATOM    576  CA  SER A  41      -3.726   9.257  -2.772  1.00  0.00           C  
ATOM    578  C   SER A  41      -4.952   8.376  -2.966  1.00  0.00           C  
ATOM    582  O   SER A  41      -5.739   8.593  -3.890  1.00  0.00           O  
ATOM    579  CB  SER A  41      -4.131  10.578  -2.128  1.00  0.00           C  
ATOM    583  OG  SER A  41      -2.995  11.364  -1.824  1.00  0.00           O  
ATOM    575  H   SER A  41      -3.651   9.849  -4.803  1.00  0.00           H  
ATOM    577  HA  SER A  41      -3.021   8.776  -2.094  1.00  0.00           H  
ATOM    580  HB2 SER A  41      -4.770  11.124  -2.822  1.00  0.00           H  
ATOM    581  HB3 SER A  41      -4.688  10.378  -1.212  1.00  0.00           H  
ATOM    584  HG  SER A  41      -3.304  12.234  -1.560  1.00  0.00           H  
ATOM    585  N   VAL A  42      -5.147   7.404  -2.080  1.00  0.00           N  
ATOM    587  CA  VAL A  42      -6.405   6.652  -1.986  1.00  0.00           C  
ATOM    589  C   VAL A  42      -7.132   7.035  -0.716  1.00  0.00           C  
ATOM    592  O   VAL A  42      -6.544   6.998   0.361  1.00  0.00           O  
ATOM    590  CB  VAL A  42      -6.209   5.135  -2.049  1.00  0.00           C  
ATOM    593  CG1 VAL A  42      -7.574   4.444  -2.169  1.00  0.00           C  
ATOM    597  CG2 VAL A  42      -5.319   4.751  -3.237  1.00  0.00           C  
ATOM    586  H   VAL A  42      -4.412   7.217  -1.412  1.00  0.00           H  
ATOM    588  HA  VAL A  42      -7.040   6.924  -2.829  1.00  0.00           H  
ATOM    591  HB  VAL A  42      -5.731   4.799  -1.129  1.00  0.00           H  
ATOM    594 HG11 VAL A  42      -7.445   3.386  -2.396  1.00  0.00           H  
ATOM    595 HG12 VAL A  42      -8.158   4.893  -2.973  1.00  0.00           H  
ATOM    596 HG13 VAL A  42      -8.126   4.532  -1.234  1.00  0.00           H  
ATOM    598 HG21 VAL A  42      -5.709   5.198  -4.151  1.00  0.00           H  
ATOM    599 HG22 VAL A  42      -5.277   3.667  -3.351  1.00  0.00           H  
ATOM    600 HG23 VAL A  42      -4.302   5.108  -3.071  1.00  0.00           H  
ATOM    601  N   TYR A  43      -8.406   7.374  -0.855  1.00  0.00           N  
ATOM    603  CA  TYR A  43      -9.272   7.828   0.216  1.00  0.00           C  
ATOM    605  C   TYR A  43     -10.387   6.811   0.427  1.00  0.00           C  
ATOM    609  O   TYR A  43     -11.105   6.489  -0.512  1.00  0.00           O  
ATOM    606  CB  TYR A  43      -9.842   9.201  -0.156  1.00  0.00           C  
ATOM    610  CG  TYR A  43      -8.817  10.228  -0.552  1.00  0.00           C  
ATOM    611  CD1 TYR A  43      -8.179  10.965   0.456  1.00  0.00           C  
ATOM    613  CD2 TYR A  43      -8.499  10.442  -1.905  1.00  0.00           C  
ATOM    615  CE1 TYR A  43      -7.203  11.915   0.114  1.00  0.00           C  
ATOM    617  CE2 TYR A  43      -7.548  11.419  -2.247  1.00  0.00           C  
ATOM    621  CZ  TYR A  43      -6.910  12.169  -1.239  1.00  0.00           C  
ATOM    619  OH  TYR A  43      -6.058  13.172  -1.582  1.00  0.00           O  
ATOM    602  H   TYR A  43      -8.799   7.367  -1.785  1.00  0.00           H  
ATOM    604  HA  TYR A  43      -8.701   7.929   1.139  1.00  0.00           H  
ATOM    607  HB2 TYR A  43     -10.576   9.101  -0.954  1.00  0.00           H  
ATOM    608  HB3 TYR A  43     -10.337   9.612   0.724  1.00  0.00           H  
ATOM    612  HD1 TYR A  43      -8.446  10.809   1.491  1.00  0.00           H  
ATOM    614  HD2 TYR A  43      -8.984   9.860  -2.674  1.00  0.00           H  
ATOM    616  HE1 TYR A  43      -6.739  12.514   0.883  1.00  0.00           H  
ATOM    618  HE2 TYR A  43      -7.303  11.610  -3.281  1.00  0.00           H  
ATOM    620  HH  TYR A  43      -5.804  13.719  -0.836  1.00  0.00           H  
ATOM    622  N   VAL A  44     -10.577   6.322   1.649  1.00  0.00           N  
ATOM    624  CA  VAL A  44     -11.688   5.407   1.963  1.00  0.00           C  
ATOM    626  C   VAL A  44     -12.805   6.153   2.692  1.00  0.00           C  
ATOM    629  O   VAL A  44     -12.624   6.544   3.846  1.00  0.00           O  
ATOM    627  CB  VAL A  44     -11.176   4.179   2.732  1.00  0.00           C  
ATOM    630  CG1 VAL A  44     -12.312   3.194   3.024  1.00  0.00           C  
ATOM    634  CG2 VAL A  44     -10.120   3.447   1.892  1.00  0.00           C  
ATOM    623  H   VAL A  44      -9.941   6.594   2.386  1.00  0.00           H  
ATOM    625  HA  VAL A  44     -12.120   5.025   1.038  1.00  0.00           H  
ATOM    628  HB  VAL A  44     -10.726   4.490   3.676  1.00  0.00           H  
ATOM    631 HG11 VAL A  44     -12.790   2.883   2.095  1.00  0.00           H  
ATOM    632 HG12 VAL A  44     -11.918   2.315   3.535  1.00  0.00           H  
ATOM    633 HG13 VAL A  44     -13.050   3.663   3.675  1.00  0.00           H  
ATOM    635 HG21 VAL A  44     -10.490   3.292   0.878  1.00  0.00           H  
ATOM    636 HG22 VAL A  44      -9.907   2.470   2.325  1.00  0.00           H  
ATOM    637 HG23 VAL A  44      -9.197   4.026   1.854  1.00  0.00           H  
ATOM    638  N   GLN A  45     -13.938   6.362   2.010  1.00  0.00           N  
ATOM    640  CA  GLN A  45     -15.134   6.991   2.583  1.00  0.00           C  
ATOM    642  C   GLN A  45     -15.997   5.931   3.248  1.00  0.00           C  
ATOM    646  O   GLN A  45     -16.435   5.005   2.560  1.00  0.00           O  
ATOM    643  CB  GLN A  45     -15.977   7.681   1.500  1.00  0.00           C  
ATOM    647  CG  GLN A  45     -16.995   8.628   2.146  1.00  0.00           C  
ATOM    650  CD  GLN A  45     -17.771   9.462   1.138  1.00  0.00           C  
ATOM    651  NE2 GLN A  45     -18.825  10.107   1.582  1.00  0.00           N  
ATOM    654  OE1 GLN A  45     -17.448   9.568  -0.036  1.00  0.00           O  
ATOM    639  H   GLN A  45     -14.009   6.026   1.060  1.00  0.00           H  
ATOM    641  HA  GLN A  45     -14.832   7.733   3.322  1.00  0.00           H  
ATOM    644  HB2 GLN A  45     -16.501   6.942   0.894  1.00  0.00           H  
ATOM    645  HB3 GLN A  45     -15.341   8.247   0.819  1.00  0.00           H  
ATOM    648  HG2 GLN A  45     -17.708   8.044   2.730  1.00  0.00           H  
ATOM    649  HG3 GLN A  45     -16.481   9.312   2.821  1.00  0.00           H  
ATOM    652 HE21 GLN A  45     -19.134   9.947   2.530  1.00  0.00           H  
ATOM    653 HE22 GLN A  45     -19.354  10.641   0.907  1.00  0.00           H  
ATOM    655  N   ASP A  46     -16.219   6.048   4.561  1.00  0.00           N  
ATOM    657  CA  ASP A  46     -17.142   5.195   5.331  1.00  0.00           C  
ATOM    659  C   ASP A  46     -16.989   3.682   5.066  1.00  0.00           C  
ATOM    663  O   ASP A  46     -17.910   2.893   5.259  1.00  0.00           O  
ATOM    660  CB  ASP A  46     -18.581   5.712   5.163  1.00  0.00           C  
ATOM    664  CG  ASP A  46     -18.716   7.153   5.660  1.00  0.00           C  
ATOM    665  OD1 ASP A  46     -18.212   7.419   6.776  1.00  0.00           O  
ATOM    666  OD2 ASP A  46     -19.271   7.984   4.906  1.00  0.00           O1-
ATOM    656  H   ASP A  46     -15.893   6.881   5.029  1.00  0.00           H  
ATOM    658  HA  ASP A  46     -16.888   5.325   6.383  1.00  0.00           H  
ATOM    661  HB2 ASP A  46     -19.260   5.088   5.744  1.00  0.00           H  
ATOM    662  HB3 ASP A  46     -18.871   5.646   4.114  1.00  0.00           H  
ATOM    667  N   GLY A  47     -15.812   3.264   4.589  1.00  0.00           N  
ATOM    669  CA  GLY A  47     -15.530   1.888   4.206  1.00  0.00           C  
ATOM    672  C   GLY A  47     -16.238   1.318   2.986  1.00  0.00           C  
ATOM    673  O   GLY A  47     -16.126   0.115   2.755  1.00  0.00           O  
ATOM    668  H   GLY A  47     -15.129   3.979   4.384  1.00  0.00           H  
ATOM    670  HA2 GLY A  47     -14.456   1.752   4.082  1.00  0.00           H  
ATOM    671  HA3 GLY A  47     -15.905   1.270   5.022  1.00  0.00           H  
ATOM    674  N   LEU A  48     -16.970   2.137   2.236  1.00  0.00           N  
ATOM    676  CA  LEU A  48     -17.846   1.668   1.165  1.00  0.00           C  
ATOM    678  C   LEU A  48     -17.155   1.651  -0.194  1.00  0.00           C  
ATOM    682  O   LEU A  48     -17.333   0.712  -0.970  1.00  0.00           O  
ATOM    679  CB  LEU A  48     -19.095   2.560   1.142  1.00  0.00           C  
ATOM    683  CG  LEU A  48     -20.063   2.274   2.302  1.00  0.00           C  
ATOM    685  CD1 LEU A  48     -21.170   3.326   2.309  1.00  0.00           C  
ATOM    689  CD2 LEU A  48     -20.698   0.890   2.143  1.00  0.00           C  
ATOM    675  H   LEU A  48     -17.021   3.108   2.508  1.00  0.00           H  
ATOM    677  HA  LEU A  48     -18.148   0.640   1.363  1.00  0.00           H  
ATOM    680  HB2 LEU A  48     -18.785   3.604   1.178  1.00  0.00           H  
ATOM    681  HB3 LEU A  48     -19.624   2.408   0.201  1.00  0.00           H  
ATOM    684  HG  LEU A  48     -19.540   2.322   3.257  1.00  0.00           H  
ATOM    686 HD11 LEU A  48     -21.734   3.287   1.377  1.00  0.00           H  
ATOM    687 HD12 LEU A  48     -21.840   3.150   3.151  1.00  0.00           H  
ATOM    688 HD13 LEU A  48     -20.731   4.317   2.425  1.00  0.00           H  
ATOM    690 HD21 LEU A  48     -21.633   0.841   2.702  1.00  0.00           H  
ATOM    691 HD22 LEU A  48     -20.936   0.703   1.096  1.00  0.00           H  
ATOM    692 HD23 LEU A  48     -20.015   0.120   2.500  1.00  0.00           H  
ATOM    693  N   THR A  49     -16.368   2.680  -0.507  1.00  0.00           N  
ATOM    695  CA  THR A  49     -15.697   2.783  -1.808  1.00  0.00           C  
ATOM    697  C   THR A  49     -14.393   3.576  -1.681  1.00  0.00           C  
ATOM    700  O   THR A  49     -14.419   4.729  -1.244  1.00  0.00           O  
ATOM    698  CB  THR A  49     -16.613   3.420  -2.864  1.00  0.00           C  
ATOM    701  CG2 THR A  49     -16.020   3.294  -4.268  1.00  0.00           C  
ATOM    705  OG1 THR A  49     -17.857   2.755  -2.895  1.00  0.00           O  
ATOM    694  H   THR A  49     -16.296   3.452   0.141  1.00  0.00           H  
ATOM    696  HA  THR A  49     -15.487   1.777  -2.171  1.00  0.00           H  
ATOM    699  HB  THR A  49     -16.777   4.472  -2.631  1.00  0.00           H  
ATOM    706  HG1 THR A  49     -17.750   1.902  -2.467  1.00  0.00           H  
ATOM    702 HG21 THR A  49     -16.732   3.682  -4.997  1.00  0.00           H  
ATOM    703 HG22 THR A  49     -15.812   2.249  -4.499  1.00  0.00           H  
ATOM    704 HG23 THR A  49     -15.099   3.872  -4.342  1.00  0.00           H  
ATOM    707  N   PRO A  50     -13.238   2.990  -2.042  1.00  0.00           N  
ATOM    708  CA  PRO A  50     -11.979   3.712  -2.119  1.00  0.00           C  
ATOM    710  C   PRO A  50     -12.001   4.645  -3.329  1.00  0.00           C  
ATOM    714  O   PRO A  50     -12.124   4.202  -4.470  1.00  0.00           O  
ATOM    711  CB  PRO A  50     -10.869   2.657  -2.230  1.00  0.00           C  
ATOM    715  CG  PRO A  50     -11.574   1.348  -1.893  1.00  0.00           C  
ATOM    718  CD  PRO A  50     -13.007   1.594  -2.343  1.00  0.00           C  
ATOM    709  HA  PRO A  50     -11.838   4.280  -1.199  1.00  0.00           H  
ATOM    712  HB2 PRO A  50     -10.480   2.603  -3.247  1.00  0.00           H  
ATOM    713  HB3 PRO A  50     -10.058   2.861  -1.532  1.00  0.00           H  
ATOM    716  HG2 PRO A  50     -11.120   0.491  -2.390  1.00  0.00           H  
ATOM    717  HG3 PRO A  50     -11.562   1.200  -0.814  1.00  0.00           H  
ATOM    719  HD2 PRO A  50     -13.688   0.941  -1.797  1.00  0.00           H  
ATOM    720  HD3 PRO A  50     -13.113   1.436  -3.416  1.00  0.00           H  
ATOM    721  N   LEU A  51     -11.847   5.940  -3.090  1.00  0.00           N  
ATOM    723  CA  LEU A  51     -11.614   6.933  -4.122  1.00  0.00           C  
ATOM    725  C   LEU A  51     -10.110   7.044  -4.372  1.00  0.00           C  
ATOM    729  O   LEU A  51      -9.355   7.443  -3.489  1.00  0.00           O  
ATOM    726  CB  LEU A  51     -12.234   8.266  -3.682  1.00  0.00           C  
ATOM    730  CG  LEU A  51     -12.096   9.374  -4.739  1.00  0.00           C  
ATOM    732  CD1 LEU A  51     -12.974   9.105  -5.962  1.00  0.00           C  
ATOM    736  CD2 LEU A  51     -12.501  10.718  -4.136  1.00  0.00           C  
ATOM    722  H   LEU A  51     -11.771   6.233  -2.126  1.00  0.00           H  
ATOM    724  HA  LEU A  51     -12.104   6.605  -5.039  1.00  0.00           H  
ATOM    727  HB2 LEU A  51     -11.744   8.590  -2.764  1.00  0.00           H  
ATOM    728  HB3 LEU A  51     -13.290   8.114  -3.460  1.00  0.00           H  
ATOM    731  HG  LEU A  51     -11.058   9.456  -5.063  1.00  0.00           H  
ATOM    733 HD11 LEU A  51     -12.648   8.198  -6.472  1.00  0.00           H  
ATOM    734 HD12 LEU A  51     -14.015   8.987  -5.658  1.00  0.00           H  
ATOM    735 HD13 LEU A  51     -12.900   9.931  -6.669  1.00  0.00           H  
ATOM    737 HD21 LEU A  51     -12.447  11.500  -4.893  1.00  0.00           H  
ATOM    738 HD22 LEU A  51     -13.522  10.657  -3.758  1.00  0.00           H  
ATOM    739 HD23 LEU A  51     -11.834  10.964  -3.310  1.00  0.00           H  
ATOM    740  N   VAL A  52      -9.671   6.730  -5.585  1.00  0.00           N  
ATOM    742  CA  VAL A  52      -8.266   6.845  -5.987  1.00  0.00           C  
ATOM    744  C   VAL A  52      -8.077   8.147  -6.758  1.00  0.00           C  
ATOM    747  O   VAL A  52      -8.758   8.380  -7.756  1.00  0.00           O  
ATOM    745  CB  VAL A  52      -7.841   5.633  -6.831  1.00  0.00           C  
ATOM    748  CG1 VAL A  52      -6.352   5.717  -7.186  1.00  0.00           C  
ATOM    752  CG2 VAL A  52      -8.113   4.299  -6.118  1.00  0.00           C  
ATOM    741  H   VAL A  52     -10.334   6.398  -6.271  1.00  0.00           H  
ATOM    743  HA  VAL A  52      -7.629   6.871  -5.102  1.00  0.00           H  
ATOM    746  HB  VAL A  52      -8.413   5.643  -7.759  1.00  0.00           H  
ATOM    749 HG11 VAL A  52      -6.183   6.540  -7.880  1.00  0.00           H  
ATOM    750 HG12 VAL A  52      -6.033   4.791  -7.663  1.00  0.00           H  
ATOM    751 HG13 VAL A  52      -5.752   5.876  -6.290  1.00  0.00           H  
ATOM    753 HG21 VAL A  52      -7.948   3.481  -6.819  1.00  0.00           H  
ATOM    754 HG22 VAL A  52      -9.153   4.232  -5.799  1.00  0.00           H  
ATOM    755 HG23 VAL A  52      -7.462   4.180  -5.252  1.00  0.00           H  
ATOM    756  N   ARG A  53      -7.137   8.994  -6.331  1.00  0.00           N  
ATOM    758  CA  ARG A  53      -6.731  10.194  -7.075  1.00  0.00           C  
ATOM    760  C   ARG A  53      -5.246  10.157  -7.397  1.00  0.00           C  
ATOM    764  O   ARG A  53      -4.413   9.958  -6.518  1.00  0.00           O  
ATOM    761  CB  ARG A  53      -7.088  11.478  -6.317  1.00  0.00           C  
ATOM    765  CG  ARG A  53      -8.605  11.670  -6.190  1.00  0.00           C  
ATOM    768  CD  ARG A  53      -8.934  13.099  -5.746  1.00  0.00           C  
ATOM    771  NE  ARG A  53     -10.385  13.335  -5.798  1.00  0.00           N  
ATOM    779  CZ  ARG A  53     -11.012  14.481  -5.612  1.00  0.00           C  
ATOM    773  NH1 ARG A  53     -10.382  15.599  -5.377  1.00  0.00           N1+
ATOM    776  NH2 ARG A  53     -12.309  14.508  -5.652  1.00  0.00           N  
ATOM    757  H   ARG A  53      -6.629   8.766  -5.488  1.00  0.00           H  
ATOM    759  HA  ARG A  53      -7.258  10.219  -8.028  1.00  0.00           H  
ATOM    762  HB2 ARG A  53      -6.619  11.465  -5.333  1.00  0.00           H  
ATOM    763  HB3 ARG A  53      -6.676  12.320  -6.873  1.00  0.00           H  
ATOM    766  HG2 ARG A  53      -9.008  10.959  -5.470  1.00  0.00           H  
ATOM    767  HG3 ARG A  53      -9.067  11.491  -7.161  1.00  0.00           H  
ATOM    769  HD2 ARG A  53      -8.431  13.799  -6.413  1.00  0.00           H  
ATOM    770  HD3 ARG A  53      -8.567  13.252  -4.731  1.00  0.00           H  
ATOM    772  HE  ARG A  53     -10.963  12.530  -5.989  1.00  0.00           H  
ATOM    774 HH11 ARG A  53      -9.374  15.593  -5.318  1.00  0.00           H  
ATOM    775 HH12 ARG A  53     -10.904  16.454  -5.253  1.00  0.00           H  
ATOM    777 HH21 ARG A  53     -12.837  13.666  -5.835  1.00  0.00           H  
ATOM    778 HH22 ARG A  53     -12.812  15.286  -5.250  1.00  0.00           H  
ATOM    780  N   SER A  54      -4.917  10.384  -8.662  1.00  0.00           N  
ATOM    782  CA  SER A  54      -3.555  10.667  -9.113  1.00  0.00           C  
ATOM    784  C   SER A  54      -3.183  12.120  -8.802  1.00  0.00           C  
ATOM    788  O   SER A  54      -4.002  13.013  -9.014  1.00  0.00           O  
ATOM    785  CB  SER A  54      -3.465  10.424 -10.622  1.00  0.00           C  
ATOM    789  OG  SER A  54      -4.466  11.176 -11.279  1.00  0.00           O  
ATOM    781  H   SER A  54      -5.651  10.542  -9.337  1.00  0.00           H  
ATOM    783  HA  SER A  54      -2.851  10.004  -8.608  1.00  0.00           H  
ATOM    786  HB2 SER A  54      -2.481  10.718 -10.987  1.00  0.00           H  
ATOM    787  HB3 SER A  54      -3.617   9.365 -10.832  1.00  0.00           H  
ATOM    790  HG  SER A  54      -4.407  12.093 -11.002  1.00  0.00           H  
ATOM    791  N   GLY A  55      -1.949  12.365  -8.368  1.00  0.00           N  
ATOM    793  CA  GLY A  55      -1.411  13.701  -8.112  1.00  0.00           C  
ATOM    796  C   GLY A  55      -0.669  13.780  -6.780  1.00  0.00           C  
ATOM    797  O   GLY A  55      -1.163  13.327  -5.748  1.00  0.00           O  
ATOM    792  H   GLY A  55      -1.328  11.591  -8.181  1.00  0.00           H  
ATOM    794  HA2 GLY A  55      -2.212  14.441  -8.089  1.00  0.00           H  
ATOM    795  HA3 GLY A  55      -0.729  13.965  -8.920  1.00  0.00           H  
ATOM    798  N   SER A  56       0.519  14.384  -6.790  1.00  0.00           N  
ATOM    800  CA  SER A  56       1.299  14.635  -5.580  1.00  0.00           C  
ATOM    802  C   SER A  56       0.535  15.572  -4.650  1.00  0.00           C  
ATOM    806  O   SER A  56       0.378  16.753  -4.955  1.00  0.00           O  
ATOM    803  CB  SER A  56       2.659  15.245  -5.946  1.00  0.00           C  
ATOM    807  OG  SER A  56       2.483  16.400  -6.743  1.00  0.00           O  
ATOM    799  H   SER A  56       0.876  14.767  -7.654  1.00  0.00           H  
ATOM    801  HA  SER A  56       1.471  13.690  -5.065  1.00  0.00           H  
ATOM    804  HB2 SER A  56       3.199  15.505  -5.036  1.00  0.00           H  
ATOM    805  HB3 SER A  56       3.245  14.517  -6.507  1.00  0.00           H  
ATOM    808  HG  SER A  56       1.854  16.966  -6.289  1.00  0.00           H  
ATOM    809  N   GLY A  57       0.074  15.054  -3.513  1.00  0.00           N  
ATOM    811  CA  GLY A  57      -0.324  15.888  -2.384  1.00  0.00           C  
ATOM    814  C   GLY A  57      -1.459  16.864  -2.677  1.00  0.00           C  
ATOM    815  O   GLY A  57      -1.380  18.006  -2.233  1.00  0.00           O  
ATOM    810  H   GLY A  57       0.121  14.053  -3.389  1.00  0.00           H  
ATOM    812  HA2 GLY A  57      -0.646  15.242  -1.567  1.00  0.00           H  
ATOM    813  HA3 GLY A  57       0.536  16.465  -2.045  1.00  0.00           H  
ATOM    816  N   SER A  58      -2.512  16.437  -3.385  1.00  0.00           N  
ATOM    818  CA  SER A  58      -3.767  17.191  -3.396  1.00  0.00           C  
ATOM    820  C   SER A  58      -4.234  17.352  -1.949  1.00  0.00           C  
ATOM    824  O   SER A  58      -4.776  16.421  -1.349  1.00  0.00           O  
ATOM    821  CB  SER A  58      -4.852  16.491  -4.225  1.00  0.00           C  
ATOM    825  OG  SER A  58      -4.362  16.114  -5.496  1.00  0.00           O  
ATOM    817  H   SER A  58      -2.495  15.517  -3.801  1.00  0.00           H  
ATOM    819  HA  SER A  58      -3.588  18.179  -3.820  1.00  0.00           H  
ATOM    822  HB2 SER A  58      -5.185  15.591  -3.709  1.00  0.00           H  
ATOM    823  HB3 SER A  58      -5.703  17.162  -4.341  1.00  0.00           H  
ATOM    826  HG  SER A  58      -3.912  16.864  -5.892  1.00  0.00           H  
ATOM    827  N   SER A  59      -3.959  18.516  -1.364  1.00  0.00           N  
ATOM    829  CA  SER A  59      -4.507  18.925  -0.086  1.00  0.00           C  
ATOM    831  C   SER A  59      -6.015  18.929  -0.260  1.00  0.00           C  
ATOM    835  O   SER A  59      -6.569  19.738  -1.004  1.00  0.00           O  
ATOM    832  CB  SER A  59      -3.971  20.306   0.321  1.00  0.00           C  
ATOM    836  OG  SER A  59      -3.979  21.216  -0.765  1.00  0.00           O  
ATOM    828  H   SER A  59      -3.427  19.207  -1.874  1.00  0.00           H  
ATOM    830  HA  SER A  59      -4.233  18.201   0.681  1.00  0.00           H  
ATOM    833  HB2 SER A  59      -4.576  20.700   1.137  1.00  0.00           H  
ATOM    834  HB3 SER A  59      -2.945  20.193   0.670  1.00  0.00           H  
ATOM    837  HG  SER A  59      -3.796  22.101  -0.441  1.00  0.00           H  
ATOM    838  N   ILE A  60      -6.695  17.973   0.368  1.00  0.00           N  
ATOM    840  CA  ILE A  60      -8.141  18.047   0.397  1.00  0.00           C  
ATOM    842  C   ILE A  60      -8.508  19.115   1.420  1.00  0.00           C  
ATOM    845  O   ILE A  60      -8.486  18.874   2.622  1.00  0.00           O  
ATOM    843  CB  ILE A  60      -8.837  16.712   0.668  1.00  0.00           C  
ATOM    846  CG1 ILE A  60      -8.437  15.598  -0.317  1.00  0.00           C  
ATOM    849  CG2 ILE A  60     -10.321  17.065   0.500  1.00  0.00           C  
ATOM    853  CD1 ILE A  60      -9.064  14.253   0.072  1.00  0.00           C  
ATOM    839  H   ILE A  60      -6.214  17.275   0.918  1.00  0.00           H  
ATOM    841  HA  ILE A  60      -8.477  18.385  -0.583  1.00  0.00           H  
ATOM    844  HB  ILE A  60      -8.641  16.378   1.686  1.00  0.00           H  
ATOM    847 HG12 ILE A  60      -8.761  15.869  -1.322  1.00  0.00           H  
ATOM    848 HG13 ILE A  60      -7.354  15.477  -0.324  1.00  0.00           H  
ATOM    850 HG21 ILE A  60     -10.493  17.742  -0.337  1.00  0.00           H  
ATOM    851 HG22 ILE A  60     -10.891  16.168   0.260  1.00  0.00           H  
ATOM    852 HG23 ILE A  60     -10.712  17.511   1.414  1.00  0.00           H  
ATOM    854 HD11 ILE A  60      -8.600  13.887   0.987  1.00  0.00           H  
ATOM    855 HD12 ILE A  60     -10.137  14.307   0.254  1.00  0.00           H  
ATOM    856 HD13 ILE A  60      -8.958  13.561  -0.764  1.00  0.00           H  
ATOM    857  N   SER A  61      -8.796  20.313   0.928  1.00  0.00           N  
ATOM    859  CA  SER A  61      -9.346  21.414   1.716  1.00  0.00           C  
ATOM    861  C   SER A  61     -10.878  21.401   1.761  1.00  0.00           C  
ATOM    865  O   SER A  61     -11.472  22.226   2.456  1.00  0.00           O  
ATOM    862  CB  SER A  61      -8.823  22.745   1.171  1.00  0.00           C  
ATOM    866  OG  SER A  61      -9.092  22.841  -0.215  1.00  0.00           O  
ATOM    858  H   SER A  61      -8.638  20.487  -0.055  1.00  0.00           H  
ATOM    860  HA  SER A  61      -9.004  21.321   2.747  1.00  0.00           H  
ATOM    863  HB2 SER A  61      -9.300  23.570   1.700  1.00  0.00           H  
ATOM    864  HB3 SER A  61      -7.746  22.798   1.331  1.00  0.00           H  
ATOM    867  HG  SER A  61      -8.907  23.735  -0.513  1.00  0.00           H  
ATOM    868  N   ASP A  62     -11.537  20.472   1.059  1.00  0.00           N  
ATOM    870  CA  ASP A  62     -12.994  20.378   1.082  1.00  0.00           C  
ATOM    872  C   ASP A  62     -13.474  19.712   2.374  1.00  0.00           C  
ATOM    876  O   ASP A  62     -13.184  18.543   2.645  1.00  0.00           O  
ATOM    873  CB  ASP A  62     -13.541  19.629  -0.145  1.00  0.00           C  
ATOM    877  CG  ASP A  62     -14.402  20.463  -1.080  1.00  0.00           C  
ATOM    878  OD1 ASP A  62     -15.073  21.380  -0.558  1.00  0.00           O  
ATOM    879  OD2 ASP A  62     -14.451  20.085  -2.271  1.00  0.00           O1-
ATOM    869  H   ASP A  62     -11.012  19.807   0.510  1.00  0.00           H  
ATOM    871  HA  ASP A  62     -13.387  21.394   1.066  1.00  0.00           H  
ATOM    874  HB2 ASP A  62     -12.728  19.156  -0.696  1.00  0.00           H  
ATOM    875  HB3 ASP A  62     -14.239  18.871   0.209  1.00  0.00           H  
ATOM    880  N   ARG A  63     -14.300  20.435   3.141  1.00  0.00           N  
ATOM    882  CA  ARG A  63     -14.952  19.921   4.362  1.00  0.00           C  
ATOM    884  C   ARG A  63     -15.750  18.634   4.122  1.00  0.00           C  
ATOM    888  O   ARG A  63     -15.944  17.870   5.063  1.00  0.00           O  
ATOM    885  CB  ARG A  63     -15.888  20.985   4.956  1.00  0.00           C  
ATOM    889  CG  ARG A  63     -15.151  22.102   5.701  1.00  0.00           C  
ATOM    892  CD  ARG A  63     -16.177  23.056   6.325  1.00  0.00           C  
ATOM    895  NE  ARG A  63     -15.530  24.238   6.925  1.00  0.00           N  
ATOM    903  CZ  ARG A  63     -16.147  25.279   7.456  1.00  0.00           C  
ATOM    897  NH1 ARG A  63     -17.447  25.344   7.543  1.00  0.00           N1+
ATOM    900  NH2 ARG A  63     -15.459  26.288   7.912  1.00  0.00           N  
ATOM    881  H   ARG A  63     -14.487  21.379   2.836  1.00  0.00           H  
ATOM    883  HA  ARG A  63     -14.184  19.653   5.087  1.00  0.00           H  
ATOM    886  HB2 ARG A  63     -16.503  21.411   4.163  1.00  0.00           H  
ATOM    887  HB3 ARG A  63     -16.554  20.498   5.669  1.00  0.00           H  
ATOM    890  HG2 ARG A  63     -14.526  21.673   6.484  1.00  0.00           H  
ATOM    891  HG3 ARG A  63     -14.521  22.649   4.999  1.00  0.00           H  
ATOM    893  HD2 ARG A  63     -16.741  22.518   7.088  1.00  0.00           H  
ATOM    894  HD3 ARG A  63     -16.865  23.382   5.545  1.00  0.00           H  
ATOM    896  HE  ARG A  63     -14.521  24.266   6.889  1.00  0.00           H  
ATOM    898 HH11 ARG A  63     -17.902  26.151   7.945  1.00  0.00           H  
ATOM    899 HH12 ARG A  63     -17.997  24.578   7.183  1.00  0.00           H  
ATOM    901 HH21 ARG A  63     -14.451  26.284   7.850  1.00  0.00           H  
ATOM    902 HH22 ARG A  63     -15.932  27.086   8.312  1.00  0.00           H  
ATOM    904  N   GLY A  64     -16.185  18.381   2.883  1.00  0.00           N  
ATOM    906  CA  GLY A  64     -16.883  17.155   2.489  1.00  0.00           C  
ATOM    909  C   GLY A  64     -16.041  15.879   2.607  1.00  0.00           C  
ATOM    910  O   GLY A  64     -16.609  14.794   2.690  1.00  0.00           O  
ATOM    905  H   GLY A  64     -15.969  19.057   2.164  1.00  0.00           H  
ATOM    907  HA2 GLY A  64     -17.772  17.030   3.108  1.00  0.00           H  
ATOM    908  HA3 GLY A  64     -17.198  17.248   1.450  1.00  0.00           H  
ATOM    911  N   TYR A  65     -14.709  15.987   2.684  1.00  0.00           N  
ATOM    913  CA  TYR A  65     -13.809  14.834   2.812  1.00  0.00           C  
ATOM    915  C   TYR A  65     -13.298  14.598   4.243  1.00  0.00           C  
ATOM    919  O   TYR A  65     -12.386  13.801   4.458  1.00  0.00           O  
ATOM    916  CB  TYR A  65     -12.663  14.887   1.800  1.00  0.00           C  
ATOM    920  CG  TYR A  65     -13.063  15.020   0.336  1.00  0.00           C  
ATOM    921  CD1 TYR A  65     -13.013  13.931  -0.554  1.00  0.00           C  
ATOM    923  CD2 TYR A  65     -13.374  16.291  -0.159  1.00  0.00           C  
ATOM    925  CE1 TYR A  65     -13.330  14.114  -1.917  1.00  0.00           C  
ATOM    927  CE2 TYR A  65     -13.681  16.494  -1.515  1.00  0.00           C  
ATOM    931  CZ  TYR A  65     -13.675  15.399  -2.394  1.00  0.00           C  
ATOM    929  OH  TYR A  65     -14.003  15.614  -3.695  1.00  0.00           O  
ATOM    912  H   TYR A  65     -14.285  16.902   2.628  1.00  0.00           H  
ATOM    914  HA  TYR A  65     -14.395  13.947   2.568  1.00  0.00           H  
ATOM    917  HB2 TYR A  65     -12.059  13.986   1.903  1.00  0.00           H  
ATOM    918  HB3 TYR A  65     -12.032  15.727   2.089  1.00  0.00           H  
ATOM    922  HD1 TYR A  65     -12.714  12.957  -0.197  1.00  0.00           H  
ATOM    924  HD2 TYR A  65     -13.333  17.112   0.542  1.00  0.00           H  
ATOM    926  HE1 TYR A  65     -13.324  13.273  -2.595  1.00  0.00           H  
ATOM    928  HE2 TYR A  65     -13.932  17.481  -1.875  1.00  0.00           H  
ATOM    930  HH  TYR A  65     -14.399  16.485  -3.768  1.00  0.00           H  
ATOM    932  N   ASN A  66     -13.918  15.211   5.253  1.00  0.00           N  
ATOM    934  CA  ASN A  66     -13.642  14.877   6.656  1.00  0.00           C  
ATOM    936  C   ASN A  66     -14.158  13.478   7.067  1.00  0.00           C  
ATOM    940  O   ASN A  66     -13.863  13.018   8.165  1.00  0.00           O  
ATOM    937  CB  ASN A  66     -14.213  15.990   7.549  1.00  0.00           C  
ATOM    941  CG  ASN A  66     -13.383  17.262   7.519  1.00  0.00           C  
ATOM    942  ND2 ASN A  66     -13.975  18.385   7.849  1.00  0.00           N  
ATOM    945  OD1 ASN A  66     -12.201  17.285   7.239  1.00  0.00           O  
ATOM    933  H   ASN A  66     -14.634  15.892   5.045  1.00  0.00           H  
ATOM    935  HA  ASN A  66     -12.562  14.842   6.801  1.00  0.00           H  
ATOM    938  HB2 ASN A  66     -14.223  15.646   8.583  1.00  0.00           H  
ATOM    939  HB3 ASN A  66     -15.239  16.209   7.253  1.00  0.00           H  
ATOM    943 HD21 ASN A  66     -14.961  18.387   8.067  1.00  0.00           H  
ATOM    944 HD22 ASN A  66     -13.369  19.193   7.880  1.00  0.00           H  
ATOM    946  N   ALA A  67     -14.912  12.788   6.203  1.00  0.00           N  
ATOM    948  CA  ALA A  67     -15.421  11.432   6.447  1.00  0.00           C  
ATOM    950  C   ALA A  67     -14.403  10.311   6.140  1.00  0.00           C  
ATOM    955  O   ALA A  67     -14.684   9.129   6.338  1.00  0.00           O  
ATOM    951  CB  ALA A  67     -16.707  11.263   5.630  1.00  0.00           C  
ATOM    947  H   ALA A  67     -15.167  13.231   5.332  1.00  0.00           H  
ATOM    949  HA  ALA A  67     -15.680  11.339   7.502  1.00  0.00           H  
ATOM    952  HB1 ALA A  67     -17.430  12.031   5.905  1.00  0.00           H  
ATOM    953  HB2 ALA A  67     -17.147  10.287   5.834  1.00  0.00           H  
ATOM    954  HB3 ALA A  67     -16.490  11.334   4.564  1.00  0.00           H  
ATOM    956  N   PHE A  68     -13.221  10.651   5.621  1.00  0.00           N  
ATOM    958  CA  PHE A  68     -12.278   9.660   5.117  1.00  0.00           C  
ATOM    960  C   PHE A  68     -11.319   9.206   6.213  1.00  0.00           C  
ATOM    964  O   PHE A  68     -10.574  10.000   6.783  1.00  0.00           O  
ATOM    961  CB  PHE A  68     -11.571  10.206   3.881  1.00  0.00           C  
ATOM    965  CG  PHE A  68     -12.494  10.329   2.682  1.00  0.00           C  
ATOM    966  CD1 PHE A  68     -12.527   9.321   1.717  1.00  0.00           C  
ATOM    968  CD2 PHE A  68     -13.356  11.420   2.527  1.00  0.00           C  
ATOM    970  CE1 PHE A  68     -13.275   9.468   0.540  1.00  0.00           C  
ATOM    972  CE2 PHE A  68     -14.170  11.547   1.389  1.00  0.00           C  
ATOM    974  CZ  PHE A  68     -14.107  10.585   0.376  1.00  0.00           C  
ATOM    957  H   PHE A  68     -12.981  11.628   5.536  1.00  0.00           H  
ATOM    959  HA  PHE A  68     -12.841   8.785   4.791  1.00  0.00           H  
ATOM    962  HB2 PHE A  68     -11.140  11.181   4.108  1.00  0.00           H  
ATOM    963  HB3 PHE A  68     -10.750   9.537   3.623  1.00  0.00           H  
ATOM    967  HD1 PHE A  68     -11.908   8.447   1.858  1.00  0.00           H  
ATOM    969  HD2 PHE A  68     -13.453  12.131   3.334  1.00  0.00           H  
ATOM    971  HE1 PHE A  68     -13.251   8.698  -0.217  1.00  0.00           H  
ATOM    973  HE2 PHE A  68     -14.872  12.362   1.293  1.00  0.00           H  
ATOM    975  HZ  PHE A  68     -14.741  10.670  -0.494  1.00  0.00           H  
ATOM    976  N   ARG A  69     -11.332   7.904   6.513  1.00  0.00           N  
ATOM    978  CA  ARG A  69     -10.633   7.362   7.688  1.00  0.00           C  
ATOM    980  C   ARG A  69      -9.172   6.960   7.417  1.00  0.00           C  
ATOM    984  O   ARG A  69      -8.414   6.739   8.356  1.00  0.00           O  
ATOM    981  CB  ARG A  69     -11.491   6.267   8.340  1.00  0.00           C  
ATOM    985  CG  ARG A  69     -12.875   6.729   8.808  1.00  0.00           C  
ATOM    988  CD  ARG A  69     -13.613   5.568   9.487  1.00  0.00           C  
ATOM    991  NE  ARG A  69     -14.637   6.055  10.429  1.00  0.00           N  
ATOM    999  CZ  ARG A  69     -15.602   5.343  10.980  1.00  0.00           C  
ATOM    993  NH1 ARG A  69     -15.835   4.119  10.655  1.00  0.00           N1+
ATOM    996  NH2 ARG A  69     -16.407   5.862  11.859  1.00  0.00           N  
ATOM    977  H   ARG A  69     -11.973   7.316   5.999  1.00  0.00           H  
ATOM    979  HA  ARG A  69     -10.546   8.165   8.421  1.00  0.00           H  
ATOM    982  HB2 ARG A  69     -11.587   5.414   7.668  1.00  0.00           H  
ATOM    983  HB3 ARG A  69     -10.990   5.977   9.264  1.00  0.00           H  
ATOM    986  HG2 ARG A  69     -13.468   7.087   7.967  1.00  0.00           H  
ATOM    987  HG3 ARG A  69     -12.742   7.545   9.518  1.00  0.00           H  
ATOM    989  HD2 ARG A  69     -12.908   4.943  10.034  1.00  0.00           H  
ATOM    990  HD3 ARG A  69     -14.082   4.978   8.700  1.00  0.00           H  
ATOM    992  HE  ARG A  69     -14.593   7.032  10.680  1.00  0.00           H  
ATOM    994 HH11 ARG A  69     -15.225   3.682   9.979  1.00  0.00           H  
ATOM    995 HH12 ARG A  69     -16.574   3.577  11.080  1.00  0.00           H  
ATOM    997 HH21 ARG A  69     -16.316   6.834  12.116  1.00  0.00           H  
ATOM    998 HH22 ARG A  69     -17.137   5.286  12.254  1.00  0.00           H  
ATOM   1000  N   GLY A  70      -8.744   6.920   6.155  1.00  0.00           N  
ATOM   1002  CA  GLY A  70      -7.359   6.627   5.783  1.00  0.00           C  
ATOM   1005  C   GLY A  70      -6.980   7.223   4.429  1.00  0.00           C  
ATOM   1006  O   GLY A  70      -7.784   7.203   3.496  1.00  0.00           O  
ATOM   1001  H   GLY A  70      -9.394   7.173   5.424  1.00  0.00           H  
ATOM   1003  HA2 GLY A  70      -7.212   5.548   5.743  1.00  0.00           H  
ATOM   1004  HA3 GLY A  70      -6.690   7.031   6.543  1.00  0.00           H  
ATOM   1007  N   ILE A  71      -5.750   7.740   4.343  1.00  0.00           N  
ATOM   1009  CA  ILE A  71      -5.100   8.173   3.102  1.00  0.00           C  
ATOM   1011  C   ILE A  71      -3.943   7.216   2.826  1.00  0.00           C  
ATOM   1014  O   ILE A  71      -3.173   6.909   3.731  1.00  0.00           O  
ATOM   1012  CB  ILE A  71      -4.633   9.649   3.157  1.00  0.00           C  
ATOM   1015  CG1 ILE A  71      -5.829  10.575   3.478  1.00  0.00           C  
ATOM   1018  CG2 ILE A  71      -3.979  10.045   1.816  1.00  0.00           C  
ATOM   1022  CD1 ILE A  71      -5.529  12.084   3.444  1.00  0.00           C  
ATOM   1008  H   ILE A  71      -5.163   7.696   5.163  1.00  0.00           H  
ATOM   1010  HA  ILE A  71      -5.819   8.095   2.286  1.00  0.00           H  
ATOM   1013  HB  ILE A  71      -3.888   9.755   3.946  1.00  0.00           H  
ATOM   1016 HG12 ILE A  71      -6.635  10.367   2.775  1.00  0.00           H  
ATOM   1017 HG13 ILE A  71      -6.199  10.339   4.476  1.00  0.00           H  
ATOM   1019 HG21 ILE A  71      -3.110   9.420   1.608  1.00  0.00           H  
ATOM   1020 HG22 ILE A  71      -3.620  11.073   1.846  1.00  0.00           H  
ATOM   1021 HG23 ILE A  71      -4.702   9.939   1.008  1.00  0.00           H  
ATOM   1023 HD11 ILE A  71      -5.342  12.415   2.422  1.00  0.00           H  
ATOM   1024 HD12 ILE A  71      -4.636  12.330   4.018  1.00  0.00           H  
ATOM   1025 HD13 ILE A  71      -6.382  12.633   3.843  1.00  0.00           H  
ATOM   1026  N   VAL A  72      -3.809   6.745   1.590  1.00  0.00           N  
ATOM   1028  CA  VAL A  72      -2.653   5.950   1.156  1.00  0.00           C  
ATOM   1030  C   VAL A  72      -1.905   6.691   0.074  1.00  0.00           C  
ATOM   1033  O   VAL A  72      -2.451   6.878  -1.007  1.00  0.00           O  
ATOM   1031  CB  VAL A  72      -3.074   4.555   0.669  1.00  0.00           C  
ATOM   1034  CG1 VAL A  72      -1.865   3.782   0.141  1.00  0.00           C  
ATOM   1038  CG2 VAL A  72      -3.731   3.810   1.831  1.00  0.00           C  
ATOM   1027  H   VAL A  72      -4.538   6.956   0.925  1.00  0.00           H  
ATOM   1029  HA  VAL A  72      -1.968   5.810   1.992  1.00  0.00           H  
ATOM   1032  HB  VAL A  72      -3.795   4.641  -0.144  1.00  0.00           H  
ATOM   1035 HG11 VAL A  72      -2.105   2.724   0.030  1.00  0.00           H  
ATOM   1036 HG12 VAL A  72      -1.033   3.916   0.832  1.00  0.00           H  
ATOM   1037 HG13 VAL A  72      -1.574   4.166  -0.837  1.00  0.00           H  
ATOM   1039 HG21 VAL A  72      -4.788   4.075   1.882  1.00  0.00           H  
ATOM   1040 HG22 VAL A  72      -3.261   4.096   2.772  1.00  0.00           H  
ATOM   1041 HG23 VAL A  72      -3.632   2.732   1.708  1.00  0.00           H  
ATOM   1042  N   TYR A  73      -0.658   7.061   0.356  1.00  0.00           N  
ATOM   1044  CA  TYR A  73       0.241   7.587  -0.658  1.00  0.00           C  
ATOM   1046  C   TYR A  73       0.919   6.431  -1.400  1.00  0.00           C  
ATOM   1050  O   TYR A  73       1.181   5.359  -0.854  1.00  0.00           O  
ATOM   1047  CB  TYR A  73       1.219   8.609  -0.062  1.00  0.00           C  
ATOM   1051  CG  TYR A  73       0.532   9.786   0.607  1.00  0.00           C  
ATOM   1052  CD1 TYR A  73       0.247  10.957  -0.120  1.00  0.00           C  
ATOM   1054  CD2 TYR A  73       0.133   9.687   1.952  1.00  0.00           C  
ATOM   1056  CE1 TYR A  73      -0.403  12.035   0.512  1.00  0.00           C  
ATOM   1058  CE2 TYR A  73      -0.501  10.764   2.596  1.00  0.00           C  
ATOM   1062  CZ  TYR A  73      -0.768  11.945   1.871  1.00  0.00           C  
ATOM   1060  OH  TYR A  73      -1.407  12.982   2.472  1.00  0.00           O  
ATOM   1043  H   TYR A  73      -0.269   6.855   1.265  1.00  0.00           H  
ATOM   1045  HA  TYR A  73      -0.364   8.135  -1.381  1.00  0.00           H  
ATOM   1048  HB2 TYR A  73       1.862   8.122   0.671  1.00  0.00           H  
ATOM   1049  HB3 TYR A  73       1.859   8.984  -0.860  1.00  0.00           H  
ATOM   1053  HD1 TYR A  73       0.503  11.017  -1.167  1.00  0.00           H  
ATOM   1055  HD2 TYR A  73       0.269   8.754   2.479  1.00  0.00           H  
ATOM   1057  HE1 TYR A  73      -0.640  12.932  -0.041  1.00  0.00           H  
ATOM   1059  HE2 TYR A  73      -0.813  10.665   3.625  1.00  0.00           H  
ATOM   1061  HH  TYR A  73      -1.617  12.783   3.387  1.00  0.00           H  
ATOM   1063  N   PHE A  74       1.199   6.622  -2.675  1.00  0.00           N  
ATOM   1065  CA  PHE A  74       1.995   5.688  -3.464  1.00  0.00           C  
ATOM   1067  C   PHE A  74       2.983   6.487  -4.301  1.00  0.00           C  
ATOM   1071  O   PHE A  74       2.674   7.616  -4.670  1.00  0.00           O  
ATOM   1068  CB  PHE A  74       1.073   4.782  -4.289  1.00  0.00           C  
ATOM   1072  CG  PHE A  74       0.081   5.523  -5.153  1.00  0.00           C  
ATOM   1073  CD1 PHE A  74      -1.225   5.765  -4.688  1.00  0.00           C  
ATOM   1075  CD2 PHE A  74       0.484   6.019  -6.400  1.00  0.00           C  
ATOM   1077  CE1 PHE A  74      -2.129   6.487  -5.484  1.00  0.00           C  
ATOM   1079  CE2 PHE A  74      -0.431   6.702  -7.211  1.00  0.00           C  
ATOM   1081  CZ  PHE A  74      -1.733   6.941  -6.752  1.00  0.00           C  
ATOM   1064  H   PHE A  74       0.899   7.479  -3.117  1.00  0.00           H  
ATOM   1066  HA  PHE A  74       2.579   5.052  -2.799  1.00  0.00           H  
ATOM   1069  HB2 PHE A  74       1.680   4.131  -4.918  1.00  0.00           H  
ATOM   1070  HB3 PHE A  74       0.500   4.153  -3.608  1.00  0.00           H  
ATOM   1074  HD1 PHE A  74      -1.528   5.424  -3.709  1.00  0.00           H  
ATOM   1076  HD2 PHE A  74       1.506   5.898  -6.728  1.00  0.00           H  
ATOM   1078  HE1 PHE A  74      -3.126   6.690  -5.121  1.00  0.00           H  
ATOM   1080  HE2 PHE A  74      -0.119   7.097  -8.166  1.00  0.00           H  
ATOM   1082  HZ  PHE A  74      -2.426   7.496  -7.366  1.00  0.00           H  
ATOM   1083  N   THR A  75       4.162   5.925  -4.576  1.00  0.00           N  
ATOM   1085  CA  THR A  75       5.198   6.596  -5.371  1.00  0.00           C  
ATOM   1087  C   THR A  75       5.873   5.585  -6.275  1.00  0.00           C  
ATOM   1090  O   THR A  75       6.761   4.847  -5.852  1.00  0.00           O  
ATOM   1088  CB  THR A  75       6.272   7.281  -4.512  1.00  0.00           C  
ATOM   1091  CG2 THR A  75       7.251   8.079  -5.379  1.00  0.00           C  
ATOM   1095  OG1 THR A  75       5.694   8.203  -3.619  1.00  0.00           O  
ATOM   1084  H   THR A  75       4.346   4.971  -4.301  1.00  0.00           H  
ATOM   1086  HA  THR A  75       4.739   7.365  -5.993  1.00  0.00           H  
ATOM   1089  HB  THR A  75       6.821   6.538  -3.934  1.00  0.00           H  
ATOM   1096  HG1 THR A  75       6.411   8.687  -3.203  1.00  0.00           H  
ATOM   1092 HG21 THR A  75       7.962   8.610  -4.746  1.00  0.00           H  
ATOM   1093 HG22 THR A  75       7.814   7.410  -6.029  1.00  0.00           H  
ATOM   1094 HG23 THR A  75       6.706   8.795  -5.993  1.00  0.00           H  
ATOM   1097  N   PHE A  76       5.502   5.581  -7.543  1.00  0.00           N  
ATOM   1099  CA  PHE A  76       6.184   4.753  -8.524  1.00  0.00           C  
ATOM   1101  C   PHE A  76       7.523   5.401  -8.844  1.00  0.00           C  
ATOM   1105  O   PHE A  76       7.569   6.581  -9.186  1.00  0.00           O  
ATOM   1102  CB  PHE A  76       5.285   4.586  -9.739  1.00  0.00           C  
ATOM   1106  CG  PHE A  76       4.030   3.810  -9.394  1.00  0.00           C  
ATOM   1107  CD1 PHE A  76       3.949   2.447  -9.710  1.00  0.00           C  
ATOM   1109  CD2 PHE A  76       2.951   4.430  -8.731  1.00  0.00           C  
ATOM   1111  CE1 PHE A  76       2.795   1.728  -9.365  1.00  0.00           C  
ATOM   1113  CE2 PHE A  76       1.787   3.698  -8.425  1.00  0.00           C  
ATOM   1115  CZ  PHE A  76       1.720   2.339  -8.727  1.00  0.00           C  
ATOM   1098  H   PHE A  76       4.826   6.259  -7.865  1.00  0.00           H  
ATOM   1100  HA  PHE A  76       6.371   3.765  -8.105  1.00  0.00           H  
ATOM   1103  HB2 PHE A  76       5.023   5.574 -10.117  1.00  0.00           H  
ATOM   1104  HB3 PHE A  76       5.836   4.061 -10.519  1.00  0.00           H  
ATOM   1108  HD1 PHE A  76       4.774   1.944 -10.192  1.00  0.00           H  
ATOM   1110  HD2 PHE A  76       2.989   5.488  -8.514  1.00  0.00           H  
ATOM   1112  HE1 PHE A  76       2.739   0.664  -9.545  1.00  0.00           H  
ATOM   1114  HE2 PHE A  76       0.924   4.165  -7.975  1.00  0.00           H  
ATOM   1116  HZ  PHE A  76       0.860   1.749  -8.443  1.00  0.00           H  
ATOM   1117  N   THR A  77       8.617   4.667  -8.677  1.00  0.00           N  
ATOM   1119  CA  THR A  77       9.940   5.122  -9.106  1.00  0.00           C  
ATOM   1121  C   THR A  77      10.093   4.866 -10.612  1.00  0.00           C  
ATOM   1124  O   THR A  77       9.288   4.154 -11.209  1.00  0.00           O  
ATOM   1122  CB  THR A  77      11.040   4.501  -8.225  1.00  0.00           C  
ATOM   1125  CG2 THR A  77      11.049   5.150  -6.837  1.00  0.00           C  
ATOM   1129  OG1 THR A  77      10.827   3.131  -7.997  1.00  0.00           O  
ATOM   1118  H   THR A  77       8.538   3.685  -8.453  1.00  0.00           H  
ATOM   1120  HA  THR A  77       9.997   6.202  -8.974  1.00  0.00           H  
ATOM   1123  HB  THR A  77      12.011   4.650  -8.696  1.00  0.00           H  
ATOM   1130  HG1 THR A  77      11.655   2.733  -7.718  1.00  0.00           H  
ATOM   1126 HG21 THR A  77      11.218   6.223  -6.930  1.00  0.00           H  
ATOM   1127 HG22 THR A  77      11.847   4.717  -6.234  1.00  0.00           H  
ATOM   1128 HG23 THR A  77      10.096   4.979  -6.338  1.00  0.00           H  
ATOM   1131  N   HIS A  78      11.052   5.529 -11.269  1.00  0.00           N  
ATOM   1133  CA  HIS A  78      11.240   5.454 -12.728  1.00  0.00           C  
ATOM   1135  C   HIS A  78      11.374   4.014 -13.217  1.00  0.00           C  
ATOM   1139  O   HIS A  78      12.367   3.370 -12.892  1.00  0.00           O  
ATOM   1136  CB  HIS A  78      12.543   6.159 -13.125  1.00  0.00           C  
ATOM   1140  CG  HIS A  78      12.550   7.639 -12.922  1.00  0.00           C  
ATOM   1141  CD2 HIS A  78      12.264   8.577 -13.873  1.00  0.00           C  
ATOM   1143  ND1 HIS A  78      12.991   8.303 -11.801  1.00  0.00           N  
ATOM   1145  CE1 HIS A  78      12.956   9.618 -12.068  1.00  0.00           C  
ATOM   1147  NE2 HIS A  78      12.512   9.834 -13.314  1.00  0.00           N  
ATOM   1132  H   HIS A  78      11.681   6.124 -10.750  1.00  0.00           H  
ATOM   1134  HA  HIS A  78      10.399   5.926 -13.235  1.00  0.00           H  
ATOM   1137  HB2 HIS A  78      13.375   5.732 -12.566  1.00  0.00           H  
ATOM   1138  HB3 HIS A  78      12.731   5.969 -14.181  1.00  0.00           H  
ATOM   1144  HD1 HIS A  78      13.416   7.883 -10.987  1.00  0.00           H  
ATOM   1142  HD2 HIS A  78      11.936   8.379 -14.883  1.00  0.00           H  
ATOM   1146  HE1 HIS A  78      13.284  10.399 -11.398  1.00  0.00           H  
ATOM   1148  N   GLY A  79      10.438   3.531 -14.030  1.00  0.00           N  
ATOM   1150  CA  GLY A  79      10.457   2.155 -14.512  1.00  0.00           C  
ATOM   1153  C   GLY A  79       9.891   2.003 -15.915  1.00  0.00           C  
ATOM   1154  O   GLY A  79       9.063   2.800 -16.364  1.00  0.00           O  
ATOM   1149  H   GLY A  79       9.649   4.112 -14.278  1.00  0.00           H  
ATOM   1151  HA2 GLY A  79      11.480   1.780 -14.517  1.00  0.00           H  
ATOM   1152  HA3 GLY A  79       9.865   1.531 -13.842  1.00  0.00           H  
ATOM   1155  N   TYR A  80      10.339   0.952 -16.598  1.00  0.00           N  
ATOM   1157  CA  TYR A  80       9.723   0.479 -17.831  1.00  0.00           C  
ATOM   1159  C   TYR A  80       8.452  -0.273 -17.457  1.00  0.00           C  
ATOM   1163  O   TYR A  80       8.522  -1.394 -16.958  1.00  0.00           O  
ATOM   1160  CB  TYR A  80      10.695  -0.431 -18.590  1.00  0.00           C  
ATOM   1164  CG  TYR A  80      11.889   0.303 -19.157  1.00  0.00           C  
ATOM   1165  CD1 TYR A  80      11.760   0.998 -20.374  1.00  0.00           C  
ATOM   1167  CD2 TYR A  80      13.117   0.304 -18.467  1.00  0.00           C  
ATOM   1169  CE1 TYR A  80      12.862   1.692 -20.906  1.00  0.00           C  
ATOM   1171  CE2 TYR A  80      14.219   1.004 -18.993  1.00  0.00           C  
ATOM   1175  CZ  TYR A  80      14.090   1.701 -20.215  1.00  0.00           C  
ATOM   1173  OH  TYR A  80      15.151   2.373 -20.733  1.00  0.00           O  
ATOM   1156  H   TYR A  80      11.020   0.346 -16.161  1.00  0.00           H  
ATOM   1158  HA  TYR A  80       9.465   1.326 -18.467  1.00  0.00           H  
ATOM   1161  HB2 TYR A  80      11.040  -1.230 -17.934  1.00  0.00           H  
ATOM   1162  HB3 TYR A  80      10.160  -0.898 -19.417  1.00  0.00           H  
ATOM   1166  HD1 TYR A  80      10.817   1.013 -20.899  1.00  0.00           H  
ATOM   1168  HD2 TYR A  80      13.216  -0.236 -17.536  1.00  0.00           H  
ATOM   1170  HE1 TYR A  80      12.771   2.238 -21.833  1.00  0.00           H  
ATOM   1172  HE2 TYR A  80      15.161   1.005 -18.464  1.00  0.00           H  
ATOM   1174  HH  TYR A  80      15.922   2.299 -20.166  1.00  0.00           H  
ATOM   1176  N   ASN A  81       7.290   0.345 -17.663  1.00  0.00           N  
ATOM   1178  CA  ASN A  81       6.033  -0.294 -17.304  1.00  0.00           C  
ATOM   1180  C   ASN A  81       5.339  -0.943 -18.500  1.00  0.00           C  
ATOM   1184  O   ASN A  81       5.293  -0.438 -19.625  1.00  0.00           O  
ATOM   1181  CB  ASN A  81       5.127   0.657 -16.523  1.00  0.00           C  
ATOM   1185  CG  ASN A  81       5.513   0.776 -15.054  1.00  0.00           C  
ATOM   1186  ND2 ASN A  81       5.265   1.898 -14.420  1.00  0.00           N  
ATOM   1189  OD1 ASN A  81       6.011  -0.141 -14.434  1.00  0.00           O  
ATOM   1177  H   ASN A  81       7.286   1.268 -18.074  1.00  0.00           H  
ATOM   1179  HA  ASN A  81       6.250  -1.117 -16.624  1.00  0.00           H  
ATOM   1182  HB2 ASN A  81       5.135   1.631 -17.011  1.00  0.00           H  
ATOM   1183  HB3 ASN A  81       4.113   0.256 -16.548  1.00  0.00           H  
ATOM   1187 HD21 ASN A  81       5.600   1.928 -13.468  1.00  0.00           H  
ATOM   1188 HD22 ASN A  81       4.940   2.713 -14.920  1.00  0.00           H  
ATOM   1190  N   GLN A  82       4.751  -2.087 -18.183  1.00  0.00           N  
ATOM   1192  CA  GLN A  82       3.917  -2.915 -19.031  1.00  0.00           C  
ATOM   1194  C   GLN A  82       2.463  -2.490 -18.779  1.00  0.00           C  
ATOM   1198  O   GLN A  82       1.755  -3.117 -18.009  1.00  0.00           O  
ATOM   1195  CB  GLN A  82       4.218  -4.384 -18.667  1.00  0.00           C  
ATOM   1199  CG  GLN A  82       5.690  -4.776 -18.953  1.00  0.00           C  
ATOM   1202  CD  GLN A  82       6.112  -6.094 -18.314  1.00  0.00           C  
ATOM   1203  NE2 GLN A  82       7.285  -6.614 -18.578  1.00  0.00           N  
ATOM   1206  OE1 GLN A  82       5.379  -6.721 -17.591  1.00  0.00           O  
ATOM   1191  H   GLN A  82       4.860  -2.408 -17.232  1.00  0.00           H  
ATOM   1193  HA  GLN A  82       4.158  -2.752 -20.081  1.00  0.00           H  
ATOM   1196  HB2 GLN A  82       4.010  -4.525 -17.607  1.00  0.00           H  
ATOM   1197  HB3 GLN A  82       3.560  -5.040 -19.237  1.00  0.00           H  
ATOM   1200  HG2 GLN A  82       6.371  -4.016 -18.569  1.00  0.00           H  
ATOM   1201  HG3 GLN A  82       5.837  -4.842 -20.031  1.00  0.00           H  
ATOM   1204 HE21 GLN A  82       7.985  -6.120 -19.112  1.00  0.00           H  
ATOM   1205 HE22 GLN A  82       7.474  -7.515 -18.162  1.00  0.00           H  
ATOM   1207  N   TYR A  83       2.033  -1.371 -19.375  1.00  0.00           N  
ATOM   1209  CA  TYR A  83       0.649  -0.848 -19.383  1.00  0.00           C  
ATOM   1211  C   TYR A  83       0.058  -0.356 -18.039  1.00  0.00           C  
ATOM   1215  O   TYR A  83      -0.576   0.704 -17.978  1.00  0.00           O  
ATOM   1212  CB  TYR A  83      -0.257  -1.885 -20.069  1.00  0.00           C  
ATOM   1216  CG  TYR A  83      -1.542  -1.320 -20.632  1.00  0.00           C  
ATOM   1217  CD1 TYR A  83      -2.741  -1.413 -19.901  1.00  0.00           C  
ATOM   1219  CD2 TYR A  83      -1.536  -0.723 -21.906  1.00  0.00           C  
ATOM   1221  CE1 TYR A  83      -3.937  -0.908 -20.447  1.00  0.00           C  
ATOM   1223  CE2 TYR A  83      -2.729  -0.222 -22.459  1.00  0.00           C  
ATOM   1227  CZ  TYR A  83      -3.932  -0.314 -21.727  1.00  0.00           C  
ATOM   1225  OH  TYR A  83      -5.088   0.176 -22.251  1.00  0.00           O  
ATOM   1208  H   TYR A  83       2.719  -0.843 -19.895  1.00  0.00           H  
ATOM   1210  HA  TYR A  83       0.659   0.022 -20.038  1.00  0.00           H  
ATOM   1213  HB2 TYR A  83      -0.496  -2.681 -19.363  1.00  0.00           H  
ATOM   1214  HB3 TYR A  83       0.288  -2.344 -20.894  1.00  0.00           H  
ATOM   1218  HD1 TYR A  83      -2.740  -1.884 -18.928  1.00  0.00           H  
ATOM   1220  HD2 TYR A  83      -0.611  -0.659 -22.462  1.00  0.00           H  
ATOM   1222  HE1 TYR A  83      -4.864  -0.991 -19.898  1.00  0.00           H  
ATOM   1224  HE2 TYR A  83      -2.720   0.228 -23.441  1.00  0.00           H  
ATOM   1226  HH  TYR A  83      -4.951   0.474 -23.153  1.00  0.00           H  
ATOM   1228  N   SER A  84       0.272  -1.085 -16.945  1.00  0.00           N  
ATOM   1230  CA  SER A  84      -0.315  -0.818 -15.635  1.00  0.00           C  
ATOM   1232  C   SER A  84       0.559  -1.309 -14.490  1.00  0.00           C  
ATOM   1236  O   SER A  84       1.359  -2.221 -14.662  1.00  0.00           O  
ATOM   1233  CB  SER A  84      -1.693  -1.478 -15.526  1.00  0.00           C  
ATOM   1237  OG  SER A  84      -1.646  -2.863 -15.813  1.00  0.00           O  
ATOM   1229  H   SER A  84       0.794  -1.943 -17.043  1.00  0.00           H  
ATOM   1231  HA  SER A  84      -0.429   0.261 -15.531  1.00  0.00           H  
ATOM   1234  HB2 SER A  84      -2.374  -0.998 -16.228  1.00  0.00           H  
ATOM   1235  HB3 SER A  84      -2.081  -1.329 -14.518  1.00  0.00           H  
ATOM   1238  HG  SER A  84      -0.856  -3.252 -15.430  1.00  0.00           H  
ATOM   1239  N   ALA A  85       0.357  -0.742 -13.307  1.00  0.00           N  
ATOM   1241  CA  ALA A  85       0.950  -1.246 -12.082  1.00  0.00           C  
ATOM   1243  C   ALA A  85      -0.101  -1.270 -10.967  1.00  0.00           C  
ATOM   1248  O   ALA A  85      -0.873  -0.318 -10.809  1.00  0.00           O  
ATOM   1244  CB  ALA A  85       2.182  -0.403 -11.783  1.00  0.00           C  
ATOM   1240  H   ALA A  85      -0.314   0.009 -13.233  1.00  0.00           H  
ATOM   1242  HA  ALA A  85       1.284  -2.272 -12.237  1.00  0.00           H  
ATOM   1245  HB1 ALA A  85       1.886   0.628 -11.590  1.00  0.00           H  
ATOM   1246  HB2 ALA A  85       2.852  -0.420 -12.643  1.00  0.00           H  
ATOM   1247  HB3 ALA A  85       2.716  -0.852 -10.946  1.00  0.00           H  
ATOM   1249  N   SER A  86      -0.153  -2.372 -10.225  1.00  0.00           N  
ATOM   1251  CA  SER A  86      -1.211  -2.645  -9.254  1.00  0.00           C  
ATOM   1253  C   SER A  86      -0.635  -2.770  -7.856  1.00  0.00           C  
ATOM   1257  O   SER A  86       0.454  -3.300  -7.684  1.00  0.00           O  
ATOM   1254  CB  SER A  86      -1.977  -3.914  -9.625  1.00  0.00           C  
ATOM   1258  OG  SER A  86      -2.513  -3.809 -10.930  1.00  0.00           O  
ATOM   1250  H   SER A  86       0.516  -3.110 -10.390  1.00  0.00           H  
ATOM   1252  HA  SER A  86      -1.922  -1.818  -9.258  1.00  0.00           H  
ATOM   1255  HB2 SER A  86      -1.274  -4.746  -9.594  1.00  0.00           H  
ATOM   1256  HB3 SER A  86      -2.780  -4.092  -8.910  1.00  0.00           H  
ATOM   1259  HG  SER A  86      -3.442  -3.574 -10.884  1.00  0.00           H  
ATOM   1260  N   THR A  87      -1.360  -2.312  -6.845  1.00  0.00           N  
ATOM   1262  CA  THR A  87      -1.019  -2.507  -5.434  1.00  0.00           C  
ATOM   1264  C   THR A  87      -2.227  -3.014  -4.670  1.00  0.00           C  
ATOM   1267  O   THR A  87      -3.356  -2.640  -4.993  1.00  0.00           O  
ATOM   1265  CB  THR A  87      -0.453  -1.227  -4.810  1.00  0.00           C  
ATOM   1268  CG2 THR A  87      -1.410  -0.035  -4.800  1.00  0.00           C  
ATOM   1272  OG1 THR A  87      -0.104  -1.449  -3.466  1.00  0.00           O  
ATOM   1261  H   THR A  87      -2.246  -1.874  -7.054  1.00  0.00           H  
ATOM   1263  HA  THR A  87      -0.248  -3.274  -5.359  1.00  0.00           H  
ATOM   1266  HB  THR A  87       0.440  -0.950  -5.370  1.00  0.00           H  
ATOM   1273  HG1 THR A  87       0.218  -0.618  -3.109  1.00  0.00           H  
ATOM   1269 HG21 THR A  87      -1.730   0.183  -5.819  1.00  0.00           H  
ATOM   1270 HG22 THR A  87      -0.904   0.844  -4.400  1.00  0.00           H  
ATOM   1271 HG23 THR A  87      -2.287  -0.257  -4.192  1.00  0.00           H  
ATOM   1274  N   ARG A  88      -1.991  -3.844  -3.653  1.00  0.00           N  
ATOM   1276  CA  ARG A  88      -3.032  -4.341  -2.751  1.00  0.00           C  
ATOM   1278  C   ARG A  88      -2.755  -3.899  -1.335  1.00  0.00           C  
ATOM   1282  O   ARG A  88      -1.693  -4.161  -0.772  1.00  0.00           O  
ATOM   1279  CB  ARG A  88      -3.125  -5.857  -2.836  1.00  0.00           C  
ATOM   1283  CG  ARG A  88      -4.221  -6.485  -1.963  1.00  0.00           C  
ATOM   1286  CD  ARG A  88      -4.331  -8.003  -2.188  1.00  0.00           C  
ATOM   1289  NE  ARG A  88      -4.972  -8.294  -3.476  1.00  0.00           N  
ATOM   1297  CZ  ARG A  88      -5.162  -9.441  -4.083  1.00  0.00           C  
ATOM   1291  NH1 ARG A  88      -4.799 -10.575  -3.547  1.00  0.00           N1+
ATOM   1294  NH2 ARG A  88      -5.719  -9.461  -5.254  1.00  0.00           N  
ATOM   1275  H   ARG A  88      -1.027  -4.050  -3.434  1.00  0.00           H  
ATOM   1277  HA  ARG A  88      -3.999  -3.940  -3.055  1.00  0.00           H  
ATOM   1280  HB2 ARG A  88      -3.339  -6.091  -3.879  1.00  0.00           H  
ATOM   1281  HB3 ARG A  88      -2.161  -6.272  -2.541  1.00  0.00           H  
ATOM   1284  HG2 ARG A  88      -3.984  -6.310  -0.914  1.00  0.00           H  
ATOM   1285  HG3 ARG A  88      -5.177  -6.013  -2.189  1.00  0.00           H  
ATOM   1287  HD2 ARG A  88      -3.336  -8.445  -2.155  1.00  0.00           H  
ATOM   1288  HD3 ARG A  88      -4.933  -8.437  -1.389  1.00  0.00           H  
ATOM   1290  HE  ARG A  88      -5.232  -7.494  -4.034  1.00  0.00           H  
ATOM   1292 HH11 ARG A  88      -4.381 -10.560  -2.628  1.00  0.00           H  
ATOM   1293 HH12 ARG A  88      -4.983 -11.437  -4.041  1.00  0.00           H  
ATOM   1295 HH21 ARG A  88      -6.024  -8.590  -5.665  1.00  0.00           H  
ATOM   1296 HH22 ARG A  88      -5.706 -10.267  -5.862  1.00  0.00           H  
ATOM   1298  N   PHE A  89      -3.760  -3.292  -0.742  1.00  0.00           N  
ATOM   1300  CA  PHE A  89      -3.803  -2.980   0.674  1.00  0.00           C  
ATOM   1302  C   PHE A  89      -5.259  -3.031   1.114  1.00  0.00           C  
ATOM   1306  O   PHE A  89      -6.162  -3.207   0.292  1.00  0.00           O  
ATOM   1303  CB  PHE A  89      -3.145  -1.616   0.918  1.00  0.00           C  
ATOM   1307  CG  PHE A  89      -3.841  -0.446   0.260  1.00  0.00           C  
ATOM   1308  CD1 PHE A  89      -3.531  -0.092  -1.067  1.00  0.00           C  
ATOM   1310  CD2 PHE A  89      -4.787   0.296   0.988  1.00  0.00           C  
ATOM   1312  CE1 PHE A  89      -4.159   1.013  -1.662  1.00  0.00           C  
ATOM   1314  CE2 PHE A  89      -5.400   1.409   0.399  1.00  0.00           C  
ATOM   1316  CZ  PHE A  89      -5.083   1.765  -0.920  1.00  0.00           C  
ATOM   1299  H   PHE A  89      -4.615  -3.157  -1.263  1.00  0.00           H  
ATOM   1301  HA  PHE A  89      -3.258  -3.736   1.240  1.00  0.00           H  
ATOM   1304  HB2 PHE A  89      -3.097  -1.428   1.991  1.00  0.00           H  
ATOM   1305  HB3 PHE A  89      -2.115  -1.657   0.563  1.00  0.00           H  
ATOM   1309  HD1 PHE A  89      -2.816  -0.674  -1.629  1.00  0.00           H  
ATOM   1311  HD2 PHE A  89      -5.033   0.019   2.003  1.00  0.00           H  
ATOM   1313  HE1 PHE A  89      -3.928   1.280  -2.683  1.00  0.00           H  
ATOM   1315  HE2 PHE A  89      -6.100   1.998   0.973  1.00  0.00           H  
ATOM   1317  HZ  PHE A  89      -5.567   2.618  -1.372  1.00  0.00           H  
ATOM   1318  N   GLY A  90      -5.503  -2.894   2.407  1.00  0.00           N  
ATOM   1320  CA  GLY A  90      -6.867  -2.753   2.878  1.00  0.00           C  
ATOM   1323  C   GLY A  90      -7.034  -1.723   3.959  1.00  0.00           C  
ATOM   1324  O   GLY A  90      -6.070  -1.126   4.427  1.00  0.00           O  
ATOM   1319  H   GLY A  90      -4.739  -2.763   3.054  1.00  0.00           H  
ATOM   1321  HA2 GLY A  90      -7.247  -3.707   3.243  1.00  0.00           H  
ATOM   1322  HA3 GLY A  90      -7.493  -2.420   2.050  1.00  0.00           H  
ATOM   1325  N   VAL A  91      -8.285  -1.507   4.344  1.00  0.00           N  
ATOM   1327  CA  VAL A  91      -8.649  -0.556   5.391  1.00  0.00           C  
ATOM   1329  C   VAL A  91      -9.714  -1.160   6.298  1.00  0.00           C  
ATOM   1332  O   VAL A  91     -10.719  -1.706   5.836  1.00  0.00           O  
ATOM   1330  CB  VAL A  91      -9.080   0.795   4.779  1.00  0.00           C  
ATOM   1333  CG1 VAL A  91      -9.504   1.802   5.851  1.00  0.00           C  
ATOM   1337  CG2 VAL A  91      -7.920   1.432   3.997  1.00  0.00           C  
ATOM   1326  H   VAL A  91      -9.018  -2.002   3.857  1.00  0.00           H  
ATOM   1328  HA  VAL A  91      -7.771  -0.366   6.008  1.00  0.00           H  
ATOM   1331  HB  VAL A  91      -9.919   0.638   4.101  1.00  0.00           H  
ATOM   1334 HG11 VAL A  91      -8.713   1.903   6.593  1.00  0.00           H  
ATOM   1335 HG12 VAL A  91      -9.699   2.775   5.399  1.00  0.00           H  
ATOM   1336 HG13 VAL A  91     -10.424   1.469   6.333  1.00  0.00           H  
ATOM   1338 HG21 VAL A  91      -7.020   1.433   4.613  1.00  0.00           H  
ATOM   1339 HG22 VAL A  91      -7.726   0.868   3.084  1.00  0.00           H  
ATOM   1340 HG23 VAL A  91      -8.149   2.463   3.728  1.00  0.00           H  
ATOM   1341  N   TYR A  92      -9.523  -1.042   7.606  1.00  0.00           N  
ATOM   1343  CA  TYR A  92     -10.591  -1.256   8.572  1.00  0.00           C  
ATOM   1345  C   TYR A  92     -11.573  -0.101   8.490  1.00  0.00           C  
ATOM   1349  O   TYR A  92     -11.234   1.042   8.771  1.00  0.00           O  
ATOM   1346  CB  TYR A  92     -10.020  -1.366   9.978  1.00  0.00           C  
ATOM   1350  CG  TYR A  92      -9.408  -2.714  10.245  1.00  0.00           C  
ATOM   1351  CD1 TYR A  92     -10.254  -3.823  10.416  1.00  0.00           C  
ATOM   1353  CD2 TYR A  92      -8.011  -2.872  10.306  1.00  0.00           C  
ATOM   1355  CE1 TYR A  92      -9.694  -5.084  10.657  1.00  0.00           C  
ATOM   1357  CE2 TYR A  92      -7.459  -4.132  10.603  1.00  0.00           C  
ATOM   1361  CZ  TYR A  92      -8.303  -5.246  10.769  1.00  0.00           C  
ATOM   1359  OH  TYR A  92      -7.781  -6.469  11.031  1.00  0.00           O  
ATOM   1342  H   TYR A  92      -8.655  -0.644   7.934  1.00  0.00           H  
ATOM   1344  HA  TYR A  92     -11.112  -2.185   8.340  1.00  0.00           H  
ATOM   1347  HB2 TYR A  92     -10.819  -1.212  10.702  1.00  0.00           H  
ATOM   1348  HB3 TYR A  92      -9.277  -0.581  10.118  1.00  0.00           H  
ATOM   1352  HD1 TYR A  92     -11.328  -3.723  10.375  1.00  0.00           H  
ATOM   1354  HD2 TYR A  92      -7.356  -2.035  10.116  1.00  0.00           H  
ATOM   1356  HE1 TYR A  92     -10.341  -5.940  10.781  1.00  0.00           H  
ATOM   1358  HE2 TYR A  92      -6.392  -4.273  10.691  1.00  0.00           H  
ATOM   1360  HH  TYR A  92      -8.472  -7.123  11.161  1.00  0.00           H  
ATOM   1362  N   VAL A  93     -12.805  -0.407   8.107  1.00  0.00           N  
ATOM   1364  CA  VAL A  93     -13.850   0.596   7.882  1.00  0.00           C  
ATOM   1366  C   VAL A  93     -14.120   1.409   9.129  1.00  0.00           C  
ATOM   1369  O   VAL A  93     -14.239   2.623   9.035  1.00  0.00           O  
ATOM   1367  CB  VAL A  93     -15.127  -0.096   7.400  1.00  0.00           C  
ATOM   1370  CG1 VAL A  93     -16.353   0.824   7.405  1.00  0.00           C  
ATOM   1374  CG2 VAL A  93     -14.796  -0.662   6.019  1.00  0.00           C  
ATOM   1363  H   VAL A  93     -13.005  -1.375   7.899  1.00  0.00           H  
ATOM   1365  HA  VAL A  93     -13.517   1.302   7.121  1.00  0.00           H  
ATOM   1368  HB  VAL A  93     -15.353  -0.938   8.054  1.00  0.00           H  
ATOM   1371 HG11 VAL A  93     -16.094   1.826   7.060  1.00  0.00           H  
ATOM   1372 HG12 VAL A  93     -16.737   0.910   8.421  1.00  0.00           H  
ATOM   1373 HG13 VAL A  93     -17.151   0.414   6.785  1.00  0.00           H  
ATOM   1375 HG21 VAL A  93     -14.151  -1.536   6.110  1.00  0.00           H  
ATOM   1376 HG22 VAL A  93     -15.722  -0.905   5.498  1.00  0.00           H  
ATOM   1377 HG23 VAL A  93     -14.219   0.049   5.428  1.00  0.00           H  
ATOM   1378  N   ASP A  94     -14.142   0.759  10.290  1.00  0.00           N  
ATOM   1380  CA  ASP A  94     -14.506   1.393  11.553  1.00  0.00           C  
ATOM   1382  C   ASP A  94     -13.436   2.358  12.075  1.00  0.00           C  
ATOM   1386  O   ASP A  94     -13.752   3.414  12.620  1.00  0.00           O  
ATOM   1383  CB  ASP A  94     -14.904   0.316  12.563  1.00  0.00           C  
ATOM   1387  CG  ASP A  94     -16.277  -0.295  12.233  1.00  0.00           C  
ATOM   1388  OD1 ASP A  94     -16.990   0.240  11.349  1.00  0.00           O  
ATOM   1389  OD2 ASP A  94     -16.637  -1.294  12.878  1.00  0.00           O1-
ATOM   1379  H   ASP A  94     -14.093  -0.250  10.281  1.00  0.00           H  
ATOM   1381  HA  ASP A  94     -15.415   1.976  11.402  1.00  0.00           H  
ATOM   1384  HB2 ASP A  94     -14.142  -0.464  12.589  1.00  0.00           H  
ATOM   1385  HB3 ASP A  94     -14.964   0.770  13.552  1.00  0.00           H  
ATOM   1390  N   THR A  95     -12.161   2.038  11.857  1.00  0.00           N  
ATOM   1392  CA  THR A  95     -11.033   2.796  12.422  1.00  0.00           C  
ATOM   1394  C   THR A  95     -10.265   3.609  11.387  1.00  0.00           C  
ATOM   1397  O   THR A  95      -9.483   4.485  11.755  1.00  0.00           O  
ATOM   1395  CB  THR A  95     -10.066   1.846  13.135  1.00  0.00           C  
ATOM   1398  CG2 THR A  95     -10.731   1.062  14.266  1.00  0.00           C  
ATOM   1402  OG1 THR A  95      -9.571   0.898  12.222  1.00  0.00           O  
ATOM   1391  H   THR A  95     -11.962   1.171  11.378  1.00  0.00           H  
ATOM   1393  HA  THR A  95     -11.402   3.505  13.163  1.00  0.00           H  
ATOM   1396  HB  THR A  95      -9.234   2.417  13.547  1.00  0.00           H  
ATOM   1403  HG1 THR A  95      -9.487   0.070  12.701  1.00  0.00           H  
ATOM   1399 HG21 THR A  95     -11.201   1.756  14.962  1.00  0.00           H  
ATOM   1400 HG22 THR A  95      -9.980   0.484  14.806  1.00  0.00           H  
ATOM   1401 HG23 THR A  95     -11.491   0.385  13.877  1.00  0.00           H  
ATOM   1404  N   GLY A  96     -10.436   3.303  10.101  1.00  0.00           N  
ATOM   1406  CA  GLY A  96      -9.565   3.787   9.034  1.00  0.00           C  
ATOM   1409  C   GLY A  96      -8.174   3.189   9.019  1.00  0.00           C  
ATOM   1410  O   GLY A  96      -7.322   3.646   8.257  1.00  0.00           O  
ATOM   1405  H   GLY A  96     -11.079   2.560   9.865  1.00  0.00           H  
ATOM   1407  HA2 GLY A  96     -10.034   3.628   8.063  1.00  0.00           H  
ATOM   1408  HA3 GLY A  96      -9.383   4.848   9.206  1.00  0.00           H  
ATOM   1411  N   LEU A  97      -7.911   2.203   9.879  1.00  0.00           N  
ATOM   1413  CA  LEU A  97      -6.594   1.607   9.991  1.00  0.00           C  
ATOM   1415  C   LEU A  97      -6.254   0.895   8.683  1.00  0.00           C  
ATOM   1419  O   LEU A  97      -6.958  -0.020   8.263  1.00  0.00           O  
ATOM   1416  CB  LEU A  97      -6.563   0.676  11.208  1.00  0.00           C  
ATOM   1420  CG  LEU A  97      -5.207  -0.002  11.451  1.00  0.00           C  
ATOM   1422  CD1 LEU A  97      -4.167   1.014  11.932  1.00  0.00           C  
ATOM   1426  CD2 LEU A  97      -5.377  -1.070  12.529  1.00  0.00           C  
ATOM   1412  H   LEU A  97      -8.654   1.857  10.468  1.00  0.00           H  
ATOM   1414  HA  LEU A  97      -5.876   2.412  10.147  1.00  0.00           H  
ATOM   1417  HB2 LEU A  97      -7.321  -0.097  11.073  1.00  0.00           H  
ATOM   1418  HB3 LEU A  97      -6.834   1.248  12.095  1.00  0.00           H  
ATOM   1421  HG  LEU A  97      -4.850  -0.485  10.541  1.00  0.00           H  
ATOM   1423 HD11 LEU A  97      -4.520   1.516  12.833  1.00  0.00           H  
ATOM   1424 HD12 LEU A  97      -3.231   0.498  12.147  1.00  0.00           H  
ATOM   1425 HD13 LEU A  97      -3.973   1.747  11.149  1.00  0.00           H  
ATOM   1427 HD21 LEU A  97      -5.801  -0.631  13.433  1.00  0.00           H  
ATOM   1428 HD22 LEU A  97      -4.414  -1.518  12.775  1.00  0.00           H  
ATOM   1429 HD23 LEU A  97      -6.042  -1.856  12.173  1.00  0.00           H  
ATOM   1430  N   ILE A  98      -5.167   1.328   8.053  1.00  0.00           N  
ATOM   1432  CA  ILE A  98      -4.680   0.736   6.815  1.00  0.00           C  
ATOM   1434  C   ILE A  98      -3.890  -0.532   7.150  1.00  0.00           C  
ATOM   1437  O   ILE A  98      -3.095  -0.553   8.094  1.00  0.00           O  
ATOM   1435  CB  ILE A  98      -3.859   1.751   5.996  1.00  0.00           C  
ATOM   1438  CG1 ILE A  98      -4.645   3.048   5.685  1.00  0.00           C  
ATOM   1441  CG2 ILE A  98      -3.454   1.108   4.661  1.00  0.00           C  
ATOM   1445  CD1 ILE A  98      -3.728   4.267   5.563  1.00  0.00           C  
ATOM   1431  H   ILE A  98      -4.653   2.103   8.447  1.00  0.00           H  
ATOM   1433  HA  ILE A  98      -5.544   0.451   6.215  1.00  0.00           H  
ATOM   1436  HB  ILE A  98      -2.961   2.003   6.560  1.00  0.00           H  
ATOM   1439 HG12 ILE A  98      -5.370   3.272   6.468  1.00  0.00           H  
ATOM   1440 HG13 ILE A  98      -5.204   2.931   4.756  1.00  0.00           H  
ATOM   1442 HG21 ILE A  98      -2.705   0.332   4.817  1.00  0.00           H  
ATOM   1443 HG22 ILE A  98      -4.326   0.664   4.180  1.00  0.00           H  
ATOM   1444 HG23 ILE A  98      -3.066   1.863   3.977  1.00  0.00           H  
ATOM   1446 HD11 ILE A  98      -4.309   5.111   5.193  1.00  0.00           H  
ATOM   1447 HD12 ILE A  98      -3.330   4.520   6.546  1.00  0.00           H  
ATOM   1448 HD13 ILE A  98      -2.891   4.065   4.894  1.00  0.00           H  
ATOM   1449  N   VAL A  99      -4.100  -1.581   6.366  1.00  0.00           N  
ATOM   1451  CA  VAL A  99      -3.444  -2.881   6.495  1.00  0.00           C  
ATOM   1453  C   VAL A  99      -2.762  -3.286   5.194  1.00  0.00           C  
ATOM   1456  O   VAL A  99      -3.114  -2.805   4.115  1.00  0.00           O  
ATOM   1454  CB  VAL A  99      -4.422  -3.982   6.924  1.00  0.00           C  
ATOM   1457  CG1 VAL A  99      -5.082  -3.703   8.275  1.00  0.00           C  
ATOM   1461  CG2 VAL A  99      -5.529  -4.213   5.900  1.00  0.00           C  
ATOM   1450  H   VAL A  99      -4.741  -1.469   5.593  1.00  0.00           H  
ATOM   1452  HA  VAL A  99      -2.672  -2.811   7.261  1.00  0.00           H  
ATOM   1455  HB  VAL A  99      -3.856  -4.910   7.014  1.00  0.00           H  
ATOM   1458 HG11 VAL A  99      -5.690  -2.799   8.230  1.00  0.00           H  
ATOM   1459 HG12 VAL A  99      -5.716  -4.553   8.528  1.00  0.00           H  
ATOM   1460 HG13 VAL A  99      -4.323  -3.600   9.050  1.00  0.00           H  
ATOM   1462 HG21 VAL A  99      -5.121  -4.334   4.897  1.00  0.00           H  
ATOM   1463 HG22 VAL A  99      -6.236  -3.384   5.922  1.00  0.00           H  
ATOM   1464 HG23 VAL A  99      -6.031  -5.147   6.152  1.00  0.00           H  
ATOM   1465  N   ASP A 100      -1.795  -4.191   5.289  1.00  0.00           N  
ATOM   1467  CA  ASP A 100      -1.213  -4.846   4.123  1.00  0.00           C  
ATOM   1469  C   ASP A 100      -2.167  -5.884   3.505  1.00  0.00           C  
ATOM   1473  O   ASP A 100      -3.270  -6.135   3.996  1.00  0.00           O  
ATOM   1470  CB  ASP A 100       0.188  -5.396   4.466  1.00  0.00           C  
ATOM   1474  CG  ASP A 100       0.241  -6.630   5.379  1.00  0.00           C  
ATOM   1475  OD1 ASP A 100      -0.799  -7.291   5.588  1.00  0.00           O  
ATOM   1476  OD2 ASP A 100       1.363  -6.951   5.839  1.00  0.00           O1-
ATOM   1466  H   ASP A 100      -1.575  -4.560   6.203  1.00  0.00           H  
ATOM   1468  HA  ASP A 100      -1.067  -4.088   3.354  1.00  0.00           H  
ATOM   1471  HB2 ASP A 100       0.771  -4.598   4.925  1.00  0.00           H  
ATOM   1472  HB3 ASP A 100       0.685  -5.655   3.531  1.00  0.00           H  
ATOM   1477  N   SER A 101      -1.732  -6.505   2.409  1.00  0.00           N  
ATOM   1479  CA  SER A 101      -2.467  -7.568   1.711  1.00  0.00           C  
ATOM   1481  C   SER A 101      -2.804  -8.789   2.573  1.00  0.00           C  
ATOM   1485  O   SER A 101      -3.661  -9.574   2.178  1.00  0.00           O  
ATOM   1482  CB  SER A 101      -1.637  -8.038   0.513  1.00  0.00           C  
ATOM   1486  OG  SER A 101      -0.348  -8.468   0.924  1.00  0.00           O  
ATOM   1478  H   SER A 101      -0.822  -6.266   2.041  1.00  0.00           H  
ATOM   1480  HA  SER A 101      -3.410  -7.161   1.346  1.00  0.00           H  
ATOM   1483  HB2 SER A 101      -2.150  -8.856   0.009  1.00  0.00           H  
ATOM   1484  HB3 SER A 101      -1.527  -7.208  -0.186  1.00  0.00           H  
ATOM   1487  HG  SER A 101      -0.394  -9.391   1.185  1.00  0.00           H  
ATOM   1488  N   ASN A 102      -2.143  -8.963   3.721  1.00  0.00           N  
ATOM   1490  CA  ASN A 102      -2.368 -10.056   4.666  1.00  0.00           C  
ATOM   1492  C   ASN A 102      -3.233  -9.621   5.860  1.00  0.00           C  
ATOM   1496  O   ASN A 102      -3.335 -10.361   6.839  1.00  0.00           O  
ATOM   1493  CB  ASN A 102      -1.010 -10.603   5.135  1.00  0.00           C  
ATOM   1497  CG  ASN A 102      -0.136 -11.090   4.001  1.00  0.00           C  
ATOM   1498  ND2 ASN A 102       1.101 -10.656   3.951  1.00  0.00           N  
ATOM   1501  OD1 ASN A 102      -0.536 -11.856   3.145  1.00  0.00           O  
ATOM   1489  H   ASN A 102      -1.540  -8.218   4.042  1.00  0.00           H  
ATOM   1491  HA  ASN A 102      -2.907 -10.858   4.162  1.00  0.00           H  
ATOM   1494  HB2 ASN A 102      -1.179 -11.448   5.803  1.00  0.00           H  
ATOM   1495  HB3 ASN A 102      -0.487  -9.828   5.695  1.00  0.00           H  
ATOM   1499 HD21 ASN A 102       1.375  -9.886   4.545  1.00  0.00           H  
ATOM   1500 HD22 ASN A 102       1.651 -10.978   3.168  1.00  0.00           H  
ATOM   1502  N   GLY A 103      -3.809  -8.416   5.828  1.00  0.00           N  
ATOM   1504  CA  GLY A 103      -4.613  -7.884   6.926  1.00  0.00           C  
ATOM   1507  C   GLY A 103      -3.791  -7.363   8.106  1.00  0.00           C  
ATOM   1508  O   GLY A 103      -4.362  -7.042   9.147  1.00  0.00           O  
ATOM   1503  H   GLY A 103      -3.633  -7.814   5.036  1.00  0.00           H  
ATOM   1505  HA2 GLY A 103      -5.279  -8.664   7.296  1.00  0.00           H  
ATOM   1506  HA3 GLY A 103      -5.227  -7.068   6.545  1.00  0.00           H  
ATOM   1509  N   ARG A 104      -2.460  -7.252   7.986  1.00  0.00           N  
ATOM   1511  CA  ARG A 104      -1.621  -6.759   9.087  1.00  0.00           C  
ATOM   1513  C   ARG A 104      -1.599  -5.232   9.096  1.00  0.00           C  
ATOM   1517  O   ARG A 104      -1.320  -4.638   8.054  1.00  0.00           O  
ATOM   1514  CB  ARG A 104      -0.200  -7.313   9.013  1.00  0.00           C  
ATOM   1518  CG  ARG A 104      -0.186  -8.838   9.123  1.00  0.00           C  
ATOM   1521  CD  ARG A 104       1.252  -9.341   9.041  1.00  0.00           C  
ATOM   1524  NE  ARG A 104       1.309 -10.793   9.281  1.00  0.00           N  
ATOM   1532  CZ  ARG A 104       2.385 -11.552   9.221  1.00  0.00           C  
ATOM   1526  NH1 ARG A 104       3.551 -11.063   8.899  1.00  0.00           N1+
ATOM   1529  NH2 ARG A 104       2.307 -12.826   9.481  1.00  0.00           N  
ATOM   1510  H   ARG A 104      -2.032  -7.435   7.090  1.00  0.00           H  
ATOM   1512  HA  ARG A 104      -2.062  -7.120  10.016  1.00  0.00           H  
ATOM   1515  HB2 ARG A 104       0.264  -7.003   8.077  1.00  0.00           H  
ATOM   1516  HB3 ARG A 104       0.381  -6.893   9.834  1.00  0.00           H  
ATOM   1519  HG2 ARG A 104      -0.762  -9.280   8.310  1.00  0.00           H  
ATOM   1520  HG3 ARG A 104      -0.625  -9.134  10.076  1.00  0.00           H  
ATOM   1522  HD2 ARG A 104       1.640  -9.108   8.049  1.00  0.00           H  
ATOM   1523  HD3 ARG A 104       1.852  -8.825   9.790  1.00  0.00           H  
ATOM   1525  HE  ARG A 104       0.431 -11.246   9.488  1.00  0.00           H  
ATOM   1527 HH11 ARG A 104       4.363 -11.661   8.838  1.00  0.00           H  
ATOM   1528 HH12 ARG A 104       3.601 -10.087   8.647  1.00  0.00           H  
ATOM   1530 HH21 ARG A 104       1.415 -13.237   9.713  1.00  0.00           H  
ATOM   1531 HH22 ARG A 104       3.126 -13.414   9.420  1.00  0.00           H  
ATOM   1533  N   PRO A 105      -1.825  -4.581  10.250  1.00  0.00           N  
ATOM   1534  CA  PRO A 105      -1.737  -3.131  10.361  1.00  0.00           C  
ATOM   1536  C   PRO A 105      -0.419  -2.571   9.825  1.00  0.00           C  
ATOM   1540  O   PRO A 105       0.670  -3.051  10.156  1.00  0.00           O  
ATOM   1537  CB  PRO A 105      -1.892  -2.844  11.848  1.00  0.00           C  
ATOM   1541  CG  PRO A 105      -2.769  -3.987  12.347  1.00  0.00           C  
ATOM   1544  CD  PRO A 105      -2.261  -5.159  11.515  1.00  0.00           C  
ATOM   1535  HA  PRO A 105      -2.568  -2.674   9.823  1.00  0.00           H  
ATOM   1538  HB2 PRO A 105      -2.322  -1.860  12.034  1.00  0.00           H  
ATOM   1539  HB3 PRO A 105      -0.914  -2.939  12.320  1.00  0.00           H  
ATOM   1542  HG2 PRO A 105      -2.645  -4.162  13.415  1.00  0.00           H  
ATOM   1543  HG3 PRO A 105      -3.813  -3.791  12.101  1.00  0.00           H  
ATOM   1545  HD2 PRO A 105      -1.414  -5.631  12.013  1.00  0.00           H  
ATOM   1546  HD3 PRO A 105      -3.071  -5.875  11.374  1.00  0.00           H  
ATOM   1547  N   ILE A 106      -0.518  -1.520   9.016  1.00  0.00           N  
ATOM   1549  CA  ILE A 106       0.640  -0.771   8.541  1.00  0.00           C  
ATOM   1551  C   ILE A 106       0.855   0.400   9.489  1.00  0.00           C  
ATOM   1554  O   ILE A 106       0.115   1.382   9.486  1.00  0.00           O  
ATOM   1552  CB  ILE A 106       0.486  -0.351   7.067  1.00  0.00           C  
ATOM   1555  CG1 ILE A 106       0.336  -1.621   6.203  1.00  0.00           C  
ATOM   1558  CG2 ILE A 106       1.716   0.471   6.629  1.00  0.00           C  
ATOM   1562  CD1 ILE A 106       0.173  -1.338   4.713  1.00  0.00           C  
ATOM   1548  H   ILE A 106      -1.436  -1.175   8.775  1.00  0.00           H  
ATOM   1550  HA  ILE A 106       1.521  -1.411   8.592  1.00  0.00           H  
ATOM   1553  HB  ILE A 106      -0.407   0.264   6.957  1.00  0.00           H  
ATOM   1556 HG12 ILE A 106      -0.548  -2.168   6.531  1.00  0.00           H  
ATOM   1557 HG13 ILE A 106       1.203  -2.267   6.344  1.00  0.00           H  
ATOM   1559 HG21 ILE A 106       1.590   0.825   5.605  1.00  0.00           H  
ATOM   1560 HG22 ILE A 106       2.622  -0.132   6.695  1.00  0.00           H  
ATOM   1561 HG23 ILE A 106       1.828   1.360   7.249  1.00  0.00           H  
ATOM   1563 HD11 ILE A 106      -0.031  -2.267   4.180  1.00  0.00           H  
ATOM   1564 HD12 ILE A 106      -0.654  -0.646   4.552  1.00  0.00           H  
ATOM   1565 HD13 ILE A 106       1.098  -0.921   4.314  1.00  0.00           H  
ATOM   1566  N   TYR A 107       1.896   0.285  10.309  1.00  0.00           N  
ATOM   1568  CA  TYR A 107       2.377   1.370  11.152  1.00  0.00           C  
ATOM   1570  C   TYR A 107       3.562   2.076  10.486  1.00  0.00           C  
ATOM   1574  O   TYR A 107       4.447   1.430   9.919  1.00  0.00           O  
ATOM   1571  CB  TYR A 107       2.725   0.841  12.548  1.00  0.00           C  
ATOM   1575  CG  TYR A 107       1.576   0.138  13.250  1.00  0.00           C  
ATOM   1576  CD1 TYR A 107       0.489   0.882  13.754  1.00  0.00           C  
ATOM   1578  CD2 TYR A 107       1.594  -1.261  13.399  1.00  0.00           C  
ATOM   1580  CE1 TYR A 107      -0.583   0.229  14.394  1.00  0.00           C  
ATOM   1582  CE2 TYR A 107       0.541  -1.912  14.065  1.00  0.00           C  
ATOM   1586  CZ  TYR A 107      -0.560  -1.174  14.546  1.00  0.00           C  
ATOM   1584  OH  TYR A 107      -1.595  -1.824  15.136  1.00  0.00           O  
ATOM   1567  H   TYR A 107       2.411  -0.584  10.308  1.00  0.00           H  
ATOM   1569  HA  TYR A 107       1.578   2.102  11.275  1.00  0.00           H  
ATOM   1572  HB2 TYR A 107       3.047   1.677  13.169  1.00  0.00           H  
ATOM   1573  HB3 TYR A 107       3.568   0.155  12.464  1.00  0.00           H  
ATOM   1577  HD1 TYR A 107       0.474   1.956  13.640  1.00  0.00           H  
ATOM   1579  HD2 TYR A 107       2.420  -1.842  13.014  1.00  0.00           H  
ATOM   1581  HE1 TYR A 107      -1.422   0.797  14.767  1.00  0.00           H  
ATOM   1583  HE2 TYR A 107       0.552  -2.984  14.196  1.00  0.00           H  
ATOM   1585  HH  TYR A 107      -2.278  -1.230  15.457  1.00  0.00           H  
ATOM   1587  N   GLY A 108       3.593   3.405  10.604  1.00  0.00           N  
ATOM   1589  CA  GLY A 108       4.687   4.247  10.121  1.00  0.00           C  
ATOM   1592  C   GLY A 108       4.535   4.723   8.676  1.00  0.00           C  
ATOM   1593  O   GLY A 108       3.538   4.467   8.010  1.00  0.00           O  
ATOM   1588  H   GLY A 108       2.792   3.863  11.016  1.00  0.00           H  
ATOM   1590  HA2 GLY A 108       4.763   5.127  10.760  1.00  0.00           H  
ATOM   1591  HA3 GLY A 108       5.626   3.699  10.201  1.00  0.00           H  
ATOM   1594  N   THR A 109       5.542   5.464   8.219  1.00  0.00           N  
ATOM   1596  CA  THR A 109       5.617   6.095   6.890  1.00  0.00           C  
ATOM   1598  C   THR A 109       6.593   5.374   5.957  1.00  0.00           C  
ATOM   1601  O   THR A 109       7.019   5.927   4.945  1.00  0.00           O  
ATOM   1599  CB  THR A 109       6.029   7.568   7.035  1.00  0.00           C  
ATOM   1602  CG2 THR A 109       5.034   8.361   7.878  1.00  0.00           C  
ATOM   1606  OG1 THR A 109       7.266   7.644   7.713  1.00  0.00           O  
ATOM   1595  H   THR A 109       6.302   5.688   8.845  1.00  0.00           H  
ATOM   1597  HA  THR A 109       4.639   6.058   6.409  1.00  0.00           H  
ATOM   1600  HB  THR A 109       6.106   8.028   6.050  1.00  0.00           H  
ATOM   1607  HG1 THR A 109       7.820   8.251   7.218  1.00  0.00           H  
ATOM   1603 HG21 THR A 109       5.188   8.164   8.939  1.00  0.00           H  
ATOM   1604 HG22 THR A 109       5.158   9.426   7.683  1.00  0.00           H  
ATOM   1605 HG23 THR A 109       4.021   8.059   7.611  1.00  0.00           H  
ATOM   1608  N   ALA A 110       7.016   4.159   6.320  1.00  0.00           N  
ATOM   1610  CA  ALA A 110       8.040   3.437   5.582  1.00  0.00           C  
ATOM   1612  C   ALA A 110       7.497   2.969   4.216  1.00  0.00           C  
ATOM   1617  O   ALA A 110       6.453   2.307   4.179  1.00  0.00           O  
ATOM   1613  CB  ALA A 110       8.564   2.272   6.427  1.00  0.00           C  
ATOM   1609  H   ALA A 110       6.584   3.715   7.118  1.00  0.00           H  
ATOM   1611  HA  ALA A 110       8.876   4.121   5.437  1.00  0.00           H  
ATOM   1614  HB1 ALA A 110       9.349   1.751   5.880  1.00  0.00           H  
ATOM   1615  HB2 ALA A 110       7.755   1.573   6.638  1.00  0.00           H  
ATOM   1616  HB3 ALA A 110       8.974   2.648   7.365  1.00  0.00           H  
ATOM   1618  N   PRO A 111       8.201   3.257   3.105  1.00  0.00           N  
ATOM   1619  CA  PRO A 111       7.880   2.699   1.798  1.00  0.00           C  
ATOM   1621  C   PRO A 111       7.822   1.173   1.857  1.00  0.00           C  
ATOM   1625  O   PRO A 111       8.728   0.536   2.399  1.00  0.00           O  
ATOM   1622  CB  PRO A 111       8.984   3.181   0.848  1.00  0.00           C  
ATOM   1626  CG  PRO A 111       9.528   4.436   1.527  1.00  0.00           C  
ATOM   1629  CD  PRO A 111       9.359   4.132   3.011  1.00  0.00           C  
ATOM   1620  HA  PRO A 111       6.921   3.094   1.465  1.00  0.00           H  
ATOM   1623  HB2 PRO A 111       9.781   2.440   0.788  1.00  0.00           H  
ATOM   1624  HB3 PRO A 111       8.596   3.394  -0.148  1.00  0.00           H  
ATOM   1627  HG2 PRO A 111       8.915   5.298   1.262  1.00  0.00           H  
ATOM   1628  HG3 PRO A 111      10.571   4.617   1.269  1.00  0.00           H  
ATOM   1630  HD2 PRO A 111       9.205   5.063   3.556  1.00  0.00           H  
ATOM   1631  HD3 PRO A 111      10.240   3.611   3.384  1.00  0.00           H  
ATOM   1632  N   ARG A 112       6.780   0.570   1.285  1.00  0.00           N  
ATOM   1634  CA  ARG A 112       6.673  -0.886   1.144  1.00  0.00           C  
ATOM   1636  C   ARG A 112       6.611  -1.256  -0.331  1.00  0.00           C  
ATOM   1640  O   ARG A 112       5.939  -0.602  -1.122  1.00  0.00           O  
ATOM   1637  CB  ARG A 112       5.476  -1.427   1.945  1.00  0.00           C  
ATOM   1641  CG  ARG A 112       5.673  -1.228   3.458  1.00  0.00           C  
ATOM   1644  CD  ARG A 112       4.666  -2.052   4.268  1.00  0.00           C  
ATOM   1647  NE  ARG A 112       4.923  -1.929   5.718  1.00  0.00           N  
ATOM   1655  CZ  ARG A 112       4.795  -2.875   6.634  1.00  0.00           C  
ATOM   1649  NH1 ARG A 112       4.418  -4.089   6.341  1.00  0.00           N1+
ATOM   1652  NH2 ARG A 112       5.035  -2.605   7.888  1.00  0.00           N  
ATOM   1633  H   ARG A 112       6.060   1.134   0.858  1.00  0.00           H  
ATOM   1635  HA  ARG A 112       7.574  -1.351   1.543  1.00  0.00           H  
ATOM   1638  HB2 ARG A 112       4.560  -0.930   1.624  1.00  0.00           H  
ATOM   1639  HB3 ARG A 112       5.380  -2.493   1.737  1.00  0.00           H  
ATOM   1642  HG2 ARG A 112       5.559  -0.173   3.704  1.00  0.00           H  
ATOM   1643  HG3 ARG A 112       6.680  -1.545   3.731  1.00  0.00           H  
ATOM   1645  HD2 ARG A 112       4.744  -3.092   3.953  1.00  0.00           H  
ATOM   1646  HD3 ARG A 112       3.659  -1.698   4.046  1.00  0.00           H  
ATOM   1648  HE  ARG A 112       5.210  -1.015   6.038  1.00  0.00           H  
ATOM   1650 HH11 ARG A 112       4.142  -4.302   5.393  1.00  0.00           H  
ATOM   1651 HH12 ARG A 112       4.202  -4.762   7.063  1.00  0.00           H  
ATOM   1653 HH21 ARG A 112       4.908  -3.323   8.587  1.00  0.00           H  
ATOM   1654 HH22 ARG A 112       5.299  -1.671   8.164  1.00  0.00           H  
ATOM   1656  N   LYS A 113       7.301  -2.328  -0.719  1.00  0.00           N  
ATOM   1658  CA  LYS A 113       7.060  -2.965  -2.019  1.00  0.00           C  
ATOM   1660  C   LYS A 113       5.703  -3.659  -1.923  1.00  0.00           C  
ATOM   1664  O   LYS A 113       5.601  -4.696  -1.281  1.00  0.00           O  
ATOM   1661  CB  LYS A 113       8.181  -3.958  -2.367  1.00  0.00           C  
ATOM   1665  CG  LYS A 113       9.525  -3.275  -2.671  1.00  0.00           C  
ATOM   1668  CD  LYS A 113      10.511  -4.300  -3.254  1.00  0.00           C  
ATOM   1671  CE  LYS A 113      11.847  -3.651  -3.636  1.00  0.00           C  
ATOM   1674  NZ  LYS A 113      12.670  -4.560  -4.480  1.00  0.00           N1+
ATOM   1657  H   LYS A 113       7.825  -2.841  -0.024  1.00  0.00           H  
ATOM   1659  HA  LYS A 113       7.005  -2.218  -2.810  1.00  0.00           H  
ATOM   1662  HB2 LYS A 113       8.311  -4.671  -1.553  1.00  0.00           H  
ATOM   1663  HB3 LYS A 113       7.868  -4.511  -3.252  1.00  0.00           H  
ATOM   1666  HG2 LYS A 113       9.366  -2.481  -3.401  1.00  0.00           H  
ATOM   1667  HG3 LYS A 113       9.936  -2.844  -1.758  1.00  0.00           H  
ATOM   1669  HD2 LYS A 113      10.061  -4.733  -4.147  1.00  0.00           H  
ATOM   1670  HD3 LYS A 113      10.682  -5.096  -2.530  1.00  0.00           H  
ATOM   1672  HE2 LYS A 113      11.636  -2.740  -4.195  1.00  0.00           H  
ATOM   1673  HE3 LYS A 113      12.384  -3.374  -2.729  1.00  0.00           H  
ATOM   1675  HZ1 LYS A 113      13.539  -4.124  -4.754  1.00  0.00           H  
ATOM   1676  HZ2 LYS A 113      12.870  -5.433  -4.014  1.00  0.00           H  
ATOM   1677  HZ3 LYS A 113      12.184  -4.777  -5.338  1.00  0.00           H  
ATOM   1678  N   ALA A 114       4.659  -3.036  -2.460  1.00  0.00           N  
ATOM   1680  CA  ALA A 114       3.292  -3.568  -2.408  1.00  0.00           C  
ATOM   1682  C   ALA A 114       2.736  -3.872  -3.800  1.00  0.00           C  
ATOM   1687  O   ALA A 114       1.537  -4.083  -3.968  1.00  0.00           O  
ATOM   1683  CB  ALA A 114       2.402  -2.601  -1.623  1.00  0.00           C  
ATOM   1679  H   ALA A 114       4.804  -2.132  -2.886  1.00  0.00           H  
ATOM   1681  HA  ALA A 114       3.289  -4.518  -1.874  1.00  0.00           H  
ATOM   1684  HB1 ALA A 114       2.876  -2.326  -0.681  1.00  0.00           H  
ATOM   1685  HB2 ALA A 114       1.445  -3.079  -1.414  1.00  0.00           H  
ATOM   1686  HB3 ALA A 114       2.215  -1.711  -2.223  1.00  0.00           H  
ATOM   1688  N   CYS A 115       3.603  -3.848  -4.805  1.00  0.00           N  
ATOM   1690  CA  CYS A 115       3.160  -3.933  -6.173  1.00  0.00           C  
ATOM   1692  C   CYS A 115       2.922  -5.388  -6.510  1.00  0.00           C  
ATOM   1696  O   CYS A 115       3.823  -6.216  -6.401  1.00  0.00           O  
ATOM   1693  CB  CYS A 115       4.121  -3.186  -7.070  1.00  0.00           C  
ATOM   1697  SG  CYS A 115       4.349  -1.554  -6.324  1.00  0.00           S  
ATOM   1689  H   CYS A 115       4.592  -3.751  -4.629  1.00  0.00           H  
ATOM   1691  HA  CYS A 115       2.212  -3.398  -6.231  1.00  0.00           H  
ATOM   1694  HB2 CYS A 115       5.072  -3.715  -7.139  1.00  0.00           H  
ATOM   1695  HB3 CYS A 115       3.685  -3.095  -8.065  1.00  0.00           H  
ATOM   1698  N   ILE A 116       1.668  -5.689  -6.818  1.00  0.00           N  
ATOM   1700  CA  ILE A 116       1.292  -6.995  -7.311  1.00  0.00           C  
ATOM   1702  C   ILE A 116       1.600  -6.987  -8.795  1.00  0.00           C  
ATOM   1705  O   ILE A 116       1.069  -6.164  -9.545  1.00  0.00           O  
ATOM   1703  CB  ILE A 116      -0.176  -7.343  -7.008  1.00  0.00           C  
ATOM   1706  CG1 ILE A 116      -0.429  -7.257  -5.488  1.00  0.00           C  
ATOM   1709  CG2 ILE A 116      -0.447  -8.761  -7.554  1.00  0.00           C  
ATOM   1713  CD1 ILE A 116      -1.783  -7.828  -5.067  1.00  0.00           C  
ATOM   1699  H   ILE A 116       1.021  -4.925  -6.953  1.00  0.00           H  
ATOM   1701  HA  ILE A 116       1.918  -7.747  -6.831  1.00  0.00           H  
ATOM   1704  HB  ILE A 116      -0.832  -6.635  -7.515  1.00  0.00           H  
ATOM   1707 HG12 ILE A 116       0.349  -7.811  -4.963  1.00  0.00           H  
ATOM   1708 HG13 ILE A 116      -0.383  -6.216  -5.168  1.00  0.00           H  
ATOM   1710 HG21 ILE A 116      -0.251  -8.808  -8.625  1.00  0.00           H  
ATOM   1711 HG22 ILE A 116      -1.491  -9.046  -7.430  1.00  0.00           H  
ATOM   1712 HG23 ILE A 116       0.186  -9.491  -7.048  1.00  0.00           H  
ATOM   1714 HD11 ILE A 116      -1.866  -8.882  -5.329  1.00  0.00           H  
ATOM   1715 HD12 ILE A 116      -1.850  -7.807  -3.979  1.00  0.00           H  
ATOM   1716 HD13 ILE A 116      -2.593  -7.273  -5.540  1.00  0.00           H  
ATOM   1717  N   ASP A 117       2.441  -7.929  -9.200  1.00  0.00           N  
ATOM   1719  CA  ASP A 117       2.658  -8.255 -10.597  1.00  0.00           C  
ATOM   1721  C   ASP A 117       1.378  -8.832 -11.195  1.00  0.00           C  
ATOM   1725  O   ASP A 117       1.172 -10.039 -11.267  1.00  0.00           O  
ATOM   1722  CB  ASP A 117       3.832  -9.225 -10.734  1.00  0.00           C  
ATOM   1726  CG  ASP A 117       5.159  -8.527 -10.486  1.00  0.00           C  
ATOM   1727  OD1 ASP A 117       5.322  -7.371 -10.955  1.00  0.00           O  
ATOM   1728  OD2 ASP A 117       6.029  -9.181  -9.876  1.00  0.00           O1-
ATOM   1718  H   ASP A 117       2.921  -8.492  -8.513  1.00  0.00           H  
ATOM   1720  HA  ASP A 117       2.899  -7.344 -11.146  1.00  0.00           H  
ATOM   1723  HB2 ASP A 117       3.706 -10.058 -10.042  1.00  0.00           H  
ATOM   1724  HB3 ASP A 117       3.850  -9.617 -11.751  1.00  0.00           H  
ATOM   1729  N   TYR A 118       0.495  -7.944 -11.637  1.00  0.00           N  
ATOM   1731  CA  TYR A 118      -0.590  -8.286 -12.551  1.00  0.00           C  
ATOM   1733  C   TYR A 118      -0.146  -8.216 -14.013  1.00  0.00           C  
ATOM   1737  O   TYR A 118      -0.986  -8.186 -14.912  1.00  0.00           O  
ATOM   1734  CB  TYR A 118      -1.831  -7.443 -12.239  1.00  0.00           C  
ATOM   1738  CG  TYR A 118      -2.682  -8.062 -11.153  1.00  0.00           C  
ATOM   1739  CD1 TYR A 118      -3.450  -9.204 -11.446  1.00  0.00           C  
ATOM   1741  CD2 TYR A 118      -2.700  -7.515  -9.860  1.00  0.00           C  
ATOM   1743  CE1 TYR A 118      -4.238  -9.798 -10.444  1.00  0.00           C  
ATOM   1745  CE2 TYR A 118      -3.506  -8.089  -8.859  1.00  0.00           C  
ATOM   1749  CZ  TYR A 118      -4.262  -9.242  -9.147  1.00  0.00           C  
ATOM   1747  OH  TYR A 118      -5.012  -9.837  -8.183  1.00  0.00           O  
ATOM   1730  H   TYR A 118       0.642  -6.976 -11.387  1.00  0.00           H  
ATOM   1732  HA  TYR A 118      -0.860  -9.330 -12.390  1.00  0.00           H  
ATOM   1735  HB2 TYR A 118      -1.533  -6.432 -11.960  1.00  0.00           H  
ATOM   1736  HB3 TYR A 118      -2.462  -7.358 -13.124  1.00  0.00           H  
ATOM   1740  HD1 TYR A 118      -3.424  -9.627 -12.440  1.00  0.00           H  
ATOM   1742  HD2 TYR A 118      -2.082  -6.659  -9.633  1.00  0.00           H  
ATOM   1744  HE1 TYR A 118      -4.817 -10.682 -10.670  1.00  0.00           H  
ATOM   1746  HE2 TYR A 118      -3.544  -7.667  -7.865  1.00  0.00           H  
ATOM   1748  HH  TYR A 118      -5.563 -10.517  -8.578  1.00  0.00           H  
ATOM   1750  N   SER A 119       1.163  -8.189 -14.279  1.00  0.00           N  
ATOM   1752  CA  SER A 119       1.632  -8.179 -15.651  1.00  0.00           C  
ATOM   1754  C   SER A 119       1.812  -9.594 -16.206  1.00  0.00           C  
ATOM   1758  O   SER A 119       2.578 -10.379 -15.642  1.00  0.00           O  
ATOM   1755  CB  SER A 119       2.911  -7.394 -15.826  1.00  0.00           C  
ATOM   1759  OG  SER A 119       3.037  -7.323 -17.225  1.00  0.00           O  
ATOM   1751  H   SER A 119       1.829  -8.308 -13.529  1.00  0.00           H  
ATOM   1753  HA  SER A 119       0.888  -7.636 -16.234  1.00  0.00           H  
ATOM   1756  HB2 SER A 119       2.814  -6.395 -15.401  1.00  0.00           H  
ATOM   1757  HB3 SER A 119       3.755  -7.922 -15.382  1.00  0.00           H  
ATOM   1760  HG  SER A 119       3.950  -7.063 -17.371  1.00  0.00           H  
ATOM   1761  N   PRO A 120       1.215  -9.915 -17.369  1.00  0.00           N  
ATOM   1762  CA  PRO A 120       1.530 -11.141 -18.098  1.00  0.00           C  
ATOM   1764  C   PRO A 120       2.982 -11.191 -18.615  1.00  0.00           C  
ATOM   1768  O   PRO A 120       3.378 -12.206 -19.183  1.00  0.00           O  
ATOM   1765  CB  PRO A 120       0.498 -11.206 -19.230  1.00  0.00           C  
ATOM   1769  CG  PRO A 120       0.115  -9.749 -19.475  1.00  0.00           C  
ATOM   1772  CD  PRO A 120       0.253  -9.104 -18.103  1.00  0.00           C  
ATOM   1763  HA  PRO A 120       1.388 -11.998 -17.439  1.00  0.00           H  
ATOM   1766  HB2 PRO A 120      -0.379 -11.752 -18.882  1.00  0.00           H  
ATOM   1767  HB3 PRO A 120       0.895 -11.674 -20.131  1.00  0.00           H  
ATOM   1770  HG2 PRO A 120       0.830  -9.297 -20.162  1.00  0.00           H  
ATOM   1771  HG3 PRO A 120      -0.899  -9.655 -19.865  1.00  0.00           H  
ATOM   1773  HD2 PRO A 120      -0.705  -9.122 -17.584  1.00  0.00           H  
ATOM   1774  HD3 PRO A 120       0.597  -8.077 -18.229  1.00  0.00           H  
ATOM   1775  N   HIS A 121       3.783 -10.131 -18.436  1.00  0.00           N  
ATOM   1777  CA  HIS A 121       5.152 -10.039 -18.957  1.00  0.00           C  
ATOM   1779  C   HIS A 121       6.244  -9.933 -17.872  1.00  0.00           C  
ATOM   1783  O   HIS A 121       7.365  -9.514 -18.167  1.00  0.00           O  
ATOM   1780  CB  HIS A 121       5.237  -8.946 -20.030  1.00  0.00           C  
ATOM   1784  CG  HIS A 121       4.127  -8.925 -21.033  1.00  0.00           C  
ATOM   1785  CD2 HIS A 121       3.126  -7.995 -21.121  1.00  0.00           C  
ATOM   1787  ND1 HIS A 121       3.963  -9.812 -22.063  1.00  0.00           N  
ATOM   1789  CE1 HIS A 121       2.888  -9.426 -22.767  1.00  0.00           C  
ATOM   1791  NE2 HIS A 121       2.346  -8.318 -22.235  1.00  0.00           N  
ATOM   1776  H   HIS A 121       3.409  -9.323 -17.960  1.00  0.00           H  
ATOM   1778  HA  HIS A 121       5.378 -10.975 -19.469  1.00  0.00           H  
ATOM   1781  HB2 HIS A 121       5.199  -7.965 -19.555  1.00  0.00           H  
ATOM   1782  HB3 HIS A 121       6.187  -9.033 -20.557  1.00  0.00           H  
ATOM   1788  HD1 HIS A 121       4.512 -10.644 -22.221  1.00  0.00           H  
ATOM   1786  HD2 HIS A 121       2.976  -7.159 -20.455  1.00  0.00           H  
ATOM   1790  HE1 HIS A 121       2.496  -9.941 -23.631  1.00  0.00           H  
ATOM   1792  N   GLY A 122       5.948 -10.367 -16.642  1.00  0.00           N  
ATOM   1794  CA  GLY A 122       6.944 -10.558 -15.581  1.00  0.00           C  
ATOM   1797  C   GLY A 122       7.040  -9.410 -14.569  1.00  0.00           C  
ATOM   1798  O   GLY A 122       6.291  -8.437 -14.664  1.00  0.00           O  
ATOM   1793  H   GLY A 122       4.989 -10.608 -16.435  1.00  0.00           H  
ATOM   1795  HA2 GLY A 122       6.692 -11.465 -15.032  1.00  0.00           H  
ATOM   1796  HA3 GLY A 122       7.928 -10.701 -16.027  1.00  0.00           H  
ATOM   1799  N   PRO A 123       7.928  -9.550 -13.568  1.00  0.00           N  
ATOM   1800  CA  PRO A 123       7.949  -8.677 -12.412  1.00  0.00           C  
ATOM   1802  C   PRO A 123       8.354  -7.242 -12.739  1.00  0.00           C  
ATOM   1806  O   PRO A 123       9.351  -6.994 -13.417  1.00  0.00           O  
ATOM   1803  CB  PRO A 123       8.850  -9.343 -11.366  1.00  0.00           C  
ATOM   1807  CG  PRO A 123       9.765 -10.217 -12.216  1.00  0.00           C  
ATOM   1810  CD  PRO A 123       8.865 -10.643 -13.375  1.00  0.00           C  
ATOM   1801  HA  PRO A 123       6.925  -8.658 -12.041  1.00  0.00           H  
ATOM   1804  HB2 PRO A 123       9.411  -8.617 -10.777  1.00  0.00           H  
ATOM   1805  HB3 PRO A 123       8.256  -9.986 -10.716  1.00  0.00           H  
ATOM   1808  HG2 PRO A 123      10.589  -9.614 -12.597  1.00  0.00           H  
ATOM   1809  HG3 PRO A 123      10.142 -11.074 -11.658  1.00  0.00           H  
ATOM   1811  HD2 PRO A 123       9.465 -10.815 -14.269  1.00  0.00           H  
ATOM   1812  HD3 PRO A 123       8.318 -11.546 -13.101  1.00  0.00           H  
ATOM   1813  N   THR A 124       7.595  -6.278 -12.222  1.00  0.00           N  
ATOM   1815  CA  THR A 124       7.970  -4.861 -12.268  1.00  0.00           C  
ATOM   1817  C   THR A 124       8.895  -4.543 -11.095  1.00  0.00           C  
ATOM   1820  O   THR A 124       8.452  -4.248  -9.987  1.00  0.00           O  
ATOM   1818  CB  THR A 124       6.757  -3.912 -12.336  1.00  0.00           C  
ATOM   1821  CG2 THR A 124       6.256  -3.748 -13.771  1.00  0.00           C  
ATOM   1825  OG1 THR A 124       5.661  -4.321 -11.542  1.00  0.00           O  
ATOM   1814  H   THR A 124       6.812  -6.575 -11.659  1.00  0.00           H  
ATOM   1816  HA  THR A 124       8.548  -4.689 -13.176  1.00  0.00           H  
ATOM   1819  HB  THR A 124       7.072  -2.926 -11.995  1.00  0.00           H  
ATOM   1826  HG1 THR A 124       5.626  -5.280 -11.510  1.00  0.00           H  
ATOM   1822 HG21 THR A 124       5.396  -3.078 -13.780  1.00  0.00           H  
ATOM   1823 HG22 THR A 124       5.964  -4.718 -14.173  1.00  0.00           H  
ATOM   1824 HG23 THR A 124       7.042  -3.319 -14.392  1.00  0.00           H  
ATOM   1827  N   ASP A 125      10.207  -4.533 -11.344  1.00  0.00           N  
ATOM   1829  CA  ASP A 125      11.246  -4.227 -10.340  1.00  0.00           C  
ATOM   1831  C   ASP A 125      11.150  -2.818  -9.716  1.00  0.00           C  
ATOM   1835  O   ASP A 125      11.927  -2.464  -8.825  1.00  0.00           O  
ATOM   1832  CB  ASP A 125      12.638  -4.420 -10.977  1.00  0.00           C  
ATOM   1836  CG  ASP A 125      13.113  -5.874 -10.970  1.00  0.00           C  
ATOM   1837  OD1 ASP A 125      12.815  -6.573  -9.974  1.00  0.00           O  
ATOM   1838  OD2 ASP A 125      13.832  -6.240 -11.923  1.00  0.00           O1-
ATOM   1828  H   ASP A 125      10.515  -4.933 -12.219  1.00  0.00           H  
ATOM   1830  HA  ASP A 125      11.135  -4.929  -9.513  1.00  0.00           H  
ATOM   1833  HB2 ASP A 125      13.378  -3.847 -10.418  1.00  0.00           H  
ATOM   1834  HB3 ASP A 125      12.629  -4.030 -11.995  1.00  0.00           H  
ATOM   1839  N   VAL A 126      10.205  -1.989 -10.165  1.00  0.00           N  
ATOM   1841  CA  VAL A 126      10.293  -0.534 -10.028  1.00  0.00           C  
ATOM   1843  C   VAL A 126       9.100   0.119  -9.338  1.00  0.00           C  
ATOM   1846  O   VAL A 126       8.809   1.303  -9.502  1.00  0.00           O  
ATOM   1844  CB  VAL A 126      10.595   0.129 -11.374  1.00  0.00           C  
ATOM   1847  CG1 VAL A 126      11.345   1.420 -11.065  1.00  0.00           C  
ATOM   1851  CG2 VAL A 126      11.438  -0.716 -12.344  1.00  0.00           C  
ATOM   1840  H   VAL A 126       9.539  -2.377 -10.818  1.00  0.00           H  
ATOM   1842  HA  VAL A 126      11.140  -0.337  -9.371  1.00  0.00           H  
ATOM   1845  HB  VAL A 126       9.655   0.360 -11.875  1.00  0.00           H  
ATOM   1848 HG11 VAL A 126      12.353   1.397 -11.481  1.00  0.00           H  
ATOM   1849 HG12 VAL A 126      11.433   1.623  -9.997  1.00  0.00           H  
ATOM   1850 HG13 VAL A 126      10.752   2.229 -11.489  1.00  0.00           H  
ATOM   1852 HG21 VAL A 126      10.870  -1.580 -12.688  1.00  0.00           H  
ATOM   1853 HG22 VAL A 126      11.712  -0.122 -13.216  1.00  0.00           H  
ATOM   1854 HG23 VAL A 126      12.349  -1.056 -11.851  1.00  0.00           H  
ATOM   1855  N   CYS A 127       8.386  -0.653  -8.535  1.00  0.00           N  
ATOM   1857  CA  CYS A 127       7.200  -0.157  -7.877  1.00  0.00           C  
ATOM   1859  C   CYS A 127       7.357  -0.181  -6.348  1.00  0.00           C  
ATOM   1863  O   CYS A 127       7.498  -1.228  -5.711  1.00  0.00           O  
ATOM   1860  CB  CYS A 127       6.036  -0.906  -8.498  1.00  0.00           C  
ATOM   1864  SG  CYS A 127       4.460  -0.362  -7.877  1.00  0.00           S  
ATOM   1856  H   CYS A 127       8.631  -1.630  -8.454  1.00  0.00           H  
ATOM   1858  HA  CYS A 127       7.027   0.887  -8.141  1.00  0.00           H  
ATOM   1861  HB2 CYS A 127       6.158  -1.978  -8.337  1.00  0.00           H  
ATOM   1862  HB3 CYS A 127       6.051  -0.735  -9.574  1.00  0.00           H  
ATOM   1865  N   SER A 128       7.355   1.015  -5.752  1.00  0.00           N  
ATOM   1867  CA  SER A 128       7.300   1.229  -4.305  1.00  0.00           C  
ATOM   1869  C   SER A 128       6.002   1.936  -3.935  1.00  0.00           C  
ATOM   1873  O   SER A 128       5.577   2.880  -4.587  1.00  0.00           O  
ATOM   1870  CB  SER A 128       8.525   1.999  -3.798  1.00  0.00           C  
ATOM   1874  OG  SER A 128       8.655   3.293  -4.359  1.00  0.00           O  
ATOM   1866  H   SER A 128       7.270   1.834  -6.337  1.00  0.00           H  
ATOM   1868  HA  SER A 128       7.300   0.262  -3.802  1.00  0.00           H  
ATOM   1871  HB2 SER A 128       9.423   1.426  -4.028  1.00  0.00           H  
ATOM   1872  HB3 SER A 128       8.451   2.096  -2.715  1.00  0.00           H  
ATOM   1875  HG  SER A 128       7.839   3.584  -4.771  1.00  0.00           H  
ATOM   1876  N   VAL A 129       5.336   1.504  -2.876  1.00  0.00           N  
ATOM   1878  CA  VAL A 129       4.089   2.113  -2.414  1.00  0.00           C  
ATOM   1880  C   VAL A 129       4.295   2.542  -0.972  1.00  0.00           C  
ATOM   1883  O   VAL A 129       4.516   1.720  -0.083  1.00  0.00           O  
ATOM   1881  CB  VAL A 129       2.921   1.138  -2.596  1.00  0.00           C  
ATOM   1884  CG1 VAL A 129       1.627   1.672  -1.979  1.00  0.00           C  
ATOM   1888  CG2 VAL A 129       2.668   0.877  -4.085  1.00  0.00           C  
ATOM   1877  H   VAL A 129       5.695   0.726  -2.342  1.00  0.00           H  
ATOM   1879  HA  VAL A 129       3.855   3.003  -2.998  1.00  0.00           H  
ATOM   1882  HB  VAL A 129       3.183   0.200  -2.107  1.00  0.00           H  
ATOM   1885 HG11 VAL A 129       0.796   1.001  -2.195  1.00  0.00           H  
ATOM   1886 HG12 VAL A 129       1.740   1.733  -0.897  1.00  0.00           H  
ATOM   1887 HG13 VAL A 129       1.404   2.668  -2.361  1.00  0.00           H  
ATOM   1889 HG21 VAL A 129       3.585   0.559  -4.581  1.00  0.00           H  
ATOM   1890 HG22 VAL A 129       1.940   0.073  -4.199  1.00  0.00           H  
ATOM   1891 HG23 VAL A 129       2.302   1.778  -4.576  1.00  0.00           H  
ATOM   1892  N   THR A 130       4.254   3.848  -0.731  1.00  0.00           N  
ATOM   1894  CA  THR A 130       4.488   4.420   0.598  1.00  0.00           C  
ATOM   1896  C   THR A 130       3.181   4.759   1.282  1.00  0.00           C  
ATOM   1899  O   THR A 130       2.720   5.895   1.276  1.00  0.00           O  
ATOM   1897  CB  THR A 130       5.415   5.633   0.546  1.00  0.00           C  
ATOM   1900  CG2 THR A 130       5.812   6.089   1.949  1.00  0.00           C  
ATOM   1904  OG1 THR A 130       6.602   5.275  -0.117  1.00  0.00           O  
ATOM   1893  H   THR A 130       4.093   4.488  -1.495  1.00  0.00           H  
ATOM   1895  HA  THR A 130       4.979   3.679   1.229  1.00  0.00           H  
ATOM   1898  HB  THR A 130       4.939   6.452   0.007  1.00  0.00           H  
ATOM   1905  HG1 THR A 130       7.112   6.079  -0.242  1.00  0.00           H  
ATOM   1901 HG21 THR A 130       6.572   6.868   1.883  1.00  0.00           H  
ATOM   1902 HG22 THR A 130       4.953   6.500   2.479  1.00  0.00           H  
ATOM   1903 HG23 THR A 130       6.212   5.249   2.517  1.00  0.00           H  
ATOM   1906  N   ILE A 131       2.601   3.766   1.935  1.00  0.00           N  
ATOM   1908  CA  ILE A 131       1.352   3.931   2.667  1.00  0.00           C  
ATOM   1910  C   ILE A 131       1.603   4.781   3.921  1.00  0.00           C  
ATOM   1913  O   ILE A 131       2.358   4.377   4.798  1.00  0.00           O  
ATOM   1911  CB  ILE A 131       0.774   2.537   2.976  1.00  0.00           C  
ATOM   1914  CG1 ILE A 131       0.679   1.697   1.673  1.00  0.00           C  
ATOM   1917  CG2 ILE A 131      -0.561   2.691   3.701  1.00  0.00           C  
ATOM   1921  CD1 ILE A 131      -0.155   0.414   1.692  1.00  0.00           C  
ATOM   1907  H   ILE A 131       3.036   2.855   1.913  1.00  0.00           H  
ATOM   1909  HA  ILE A 131       0.649   4.465   2.028  1.00  0.00           H  
ATOM   1912  HB  ILE A 131       1.459   2.022   3.650  1.00  0.00           H  
ATOM   1915 HG12 ILE A 131       0.302   2.316   0.859  1.00  0.00           H  
ATOM   1916 HG13 ILE A 131       1.688   1.398   1.391  1.00  0.00           H  
ATOM   1918 HG21 ILE A 131      -0.863   1.708   4.062  1.00  0.00           H  
ATOM   1919 HG22 ILE A 131      -1.310   3.091   3.018  1.00  0.00           H  
ATOM   1920 HG23 ILE A 131      -0.467   3.336   4.575  1.00  0.00           H  
ATOM   1922 HD11 ILE A 131      -1.164   0.599   2.061  1.00  0.00           H  
ATOM   1923 HD12 ILE A 131       0.347  -0.339   2.300  1.00  0.00           H  
ATOM   1924 HD13 ILE A 131      -0.226   0.027   0.676  1.00  0.00           H  
ATOM   1925  N   THR A 132       0.980   5.960   4.014  1.00  0.00           N  
ATOM   1927  CA  THR A 132       1.095   6.859   5.177  1.00  0.00           C  
ATOM   1929  C   THR A 132      -0.283   7.312   5.629  1.00  0.00           C  
ATOM   1932  O   THR A 132      -0.963   8.008   4.884  1.00  0.00           O  
ATOM   1930  CB  THR A 132       1.957   8.095   4.864  1.00  0.00           C  
ATOM   1933  CG2 THR A 132       2.010   9.095   6.020  1.00  0.00           C  
ATOM   1937  OG1 THR A 132       3.269   7.702   4.554  1.00  0.00           O  
ATOM   1926  H   THR A 132       0.354   6.236   3.270  1.00  0.00           H  
ATOM   1928  HA  THR A 132       1.570   6.331   6.004  1.00  0.00           H  
ATOM   1931  HB  THR A 132       1.562   8.619   3.994  1.00  0.00           H  
ATOM   1938  HG1 THR A 132       3.217   7.089   3.818  1.00  0.00           H  
ATOM   1934 HG21 THR A 132       2.027   8.573   6.977  1.00  0.00           H  
ATOM   1935 HG22 THR A 132       2.890   9.731   5.921  1.00  0.00           H  
ATOM   1936 HG23 THR A 132       1.124   9.728   5.990  1.00  0.00           H  
ATOM   1939  N   ARG A 133      -0.663   6.974   6.867  1.00  0.00           N  
ATOM   1941  CA  ARG A 133      -1.911   7.435   7.491  1.00  0.00           C  
ATOM   1943  C   ARG A 133      -1.932   8.969   7.575  1.00  0.00           C  
ATOM   1947  O   ARG A 133      -0.939   9.574   7.978  1.00  0.00           O  
ATOM   1944  CB  ARG A 133      -2.038   6.782   8.881  1.00  0.00           C  
ATOM   1948  CG  ARG A 133      -3.421   6.978   9.518  1.00  0.00           C  
ATOM   1951  CD  ARG A 133      -3.450   6.447  10.955  1.00  0.00           C  
ATOM   1954  NE  ARG A 133      -4.733   6.763  11.610  1.00  0.00           N  
ATOM   1962  CZ  ARG A 133      -5.077   6.489  12.855  1.00  0.00           C  
ATOM   1956  NH1 ARG A 133      -4.272   5.866  13.673  1.00  0.00           N1+
ATOM   1959  NH2 ARG A 133      -6.248   6.837  13.303  1.00  0.00           N  
ATOM   1940  H   ARG A 133      -0.028   6.413   7.417  1.00  0.00           H  
ATOM   1942  HA  ARG A 133      -2.741   7.120   6.859  1.00  0.00           H  
ATOM   1945  HB2 ARG A 133      -1.276   7.203   9.537  1.00  0.00           H  
ATOM   1946  HB3 ARG A 133      -1.856   5.711   8.788  1.00  0.00           H  
ATOM   1949  HG2 ARG A 133      -3.666   8.040   9.539  1.00  0.00           H  
ATOM   1950  HG3 ARG A 133      -4.174   6.461   8.922  1.00  0.00           H  
ATOM   1952  HD2 ARG A 133      -3.298   5.368  10.936  1.00  0.00           H  
ATOM   1953  HD3 ARG A 133      -2.639   6.915  11.514  1.00  0.00           H  
ATOM   1955  HE  ARG A 133      -5.405   7.276  11.059  1.00  0.00           H  
ATOM   1957 HH11 ARG A 133      -4.562   5.677  14.622  1.00  0.00           H  
ATOM   1958 HH12 ARG A 133      -3.353   5.611  13.340  1.00  0.00           H  
ATOM   1960 HH21 ARG A 133      -6.895   7.309  12.687  1.00  0.00           H  
ATOM   1961 HH22 ARG A 133      -6.535   6.628  14.249  1.00  0.00           H  
ATOM   1963  N   SER A 134      -3.061   9.594   7.238  1.00  0.00           N  
ATOM   1965  CA  SER A 134      -3.270  11.017   7.519  1.00  0.00           C  
ATOM   1967  C   SER A 134      -3.352  11.258   9.024  1.00  0.00           C  
ATOM   1971  O   SER A 134      -3.918  10.439   9.750  1.00  0.00           O  
ATOM   1968  CB  SER A 134      -4.523  11.531   6.818  1.00  0.00           C  
ATOM   1972  OG  SER A 134      -5.678  10.832   7.224  1.00  0.00           O  
ATOM   1964  H   SER A 134      -3.869   9.057   6.958  1.00  0.00           H  
ATOM   1966  HA  SER A 134      -2.419  11.575   7.129  1.00  0.00           H  
ATOM   1969  HB2 SER A 134      -4.650  12.598   7.000  1.00  0.00           H  
ATOM   1970  HB3 SER A 134      -4.376  11.354   5.752  1.00  0.00           H  
ATOM   1973  HG  SER A 134      -5.978  11.202   8.057  1.00  0.00           H  
ATOM   1974  N   LYS A 135      -2.750  12.357   9.483  1.00  0.00           N  
ATOM   1976  CA  LYS A 135      -2.908  12.821  10.864  1.00  0.00           C  
ATOM   1978  C   LYS A 135      -4.343  13.250  11.133  1.00  0.00           C  
ATOM   1982  O   LYS A 135      -4.967  13.768  10.181  1.00  0.00           O  
ATOM   1979  CB  LYS A 135      -1.949  13.973  11.175  1.00  0.00           C  
ATOM   1983  CG  LYS A 135      -0.493  13.504  11.256  1.00  0.00           C  
ATOM   1986  CD  LYS A 135       0.391  14.670  11.706  1.00  0.00           C  
ATOM   1989  CE  LYS A 135       1.846  14.214  11.832  1.00  0.00           C  
ATOM   1992  NZ  LYS A 135       2.716  15.327  12.289  1.00  0.00           N1+
ATOM   1996  OXT LYS A 135      -4.728  13.055  12.301  1.00  0.00           O1-
ATOM   1975  H   LYS A 135      -2.409  13.027   8.809  1.00  0.00           H  
ATOM   1977  HA  LYS A 135      -2.733  11.996  11.555  1.00  0.00           H  
ATOM   1980  HB2 LYS A 135      -2.057  14.750  10.419  1.00  0.00           H  
ATOM   1981  HB3 LYS A 135      -2.234  14.396  12.138  1.00  0.00           H  
ATOM   1984  HG2 LYS A 135      -0.415  12.691  11.979  1.00  0.00           H  
ATOM   1985  HG3 LYS A 135      -0.165  13.148  10.280  1.00  0.00           H  
ATOM   1987  HD2 LYS A 135       0.035  15.031  12.671  1.00  0.00           H  
ATOM   1988  HD3 LYS A 135       0.316  15.475  10.975  1.00  0.00           H  
ATOM   1990  HE2 LYS A 135       1.888  13.387  12.540  1.00  0.00           H  
ATOM   1991  HE3 LYS A 135       2.178  13.845  10.862  1.00  0.00           H  
ATOM   1993  HZ1 LYS A 135       2.676  16.094  11.634  1.00  0.00           H  
ATOM   1994  HZ2 LYS A 135       3.674  15.020  12.372  1.00  0.00           H  
ATOM   1995  HZ3 LYS A 135       2.406  15.664  13.189  1.00  0.00           H  
TER   
END
