# Supplementary material for: The structural repertoire of Fusarium oxysporum f. sp. lycopersici effectors revealed by experimental and computational studies
Source: eLife. 2024 Feb 27;12:RP89280. doi: 10.7554/eLife.89280 (PMC10942635; doi:10.7554/eLife.89280)
Supplement: Source data 1. [file elife-89280-data1.zip › AlphaFold pdb files/SIX6_AF.pdb]

ATOM      1  N   ASP A   1       3.841 -14.535   7.836  1.00  0.00           N  
ATOM      5  CA  ASP A   1       2.522 -13.931   7.592  1.00  0.00           C  
ATOM      7  C   ASP A   1       1.571 -14.169   8.748  1.00  0.00           C  
ATOM     11  O   ASP A   1       1.100 -15.289   8.942  1.00  0.00           O  
ATOM      8  CB  ASP A   1       1.872 -14.384   6.271  1.00  0.00           C  
ATOM     12  CG  ASP A   1       2.653 -13.908   5.052  1.00  0.00           C  
ATOM     13  OD1 ASP A   1       3.872 -13.721   5.234  1.00  0.00           O  
ATOM     14  OD2 ASP A   1       2.014 -13.721   3.987  1.00  0.00           O1-
ATOM      2  H   ASP A   1       4.273 -14.050   8.609  1.00  0.00           H  
ATOM      6  HA  ASP A   1       2.695 -12.857   7.520  1.00  0.00           H  
ATOM      9  HB2 ASP A   1       0.863 -13.975   6.222  1.00  0.00           H  
ATOM     10  HB3 ASP A   1       1.804 -15.472   6.253  1.00  0.00           H  
ATOM      3  H2  ASP A   1       3.749 -15.522   8.028  1.00  0.00           H  
ATOM      4  H3  ASP A   1       4.396 -14.386   7.005  1.00  0.00           H  
ATOM     15  N   THR A   2       1.231 -13.111   9.479  1.00  0.00           N  
ATOM     17  CA  THR A   2       0.054 -13.118  10.357  1.00  0.00           C  
ATOM     19  C   THR A   2      -1.204 -12.852   9.537  1.00  0.00           C  
ATOM     22  O   THR A   2      -1.285 -11.871   8.797  1.00  0.00           O  
ATOM     20  CB  THR A   2       0.168 -12.100  11.493  1.00  0.00           C  
ATOM     23  CG2 THR A   2      -1.021 -12.155  12.450  1.00  0.00           C  
ATOM     27  OG1 THR A   2       1.298 -12.390  12.265  1.00  0.00           O  
ATOM     16  H   THR A   2       1.724 -12.242   9.333  1.00  0.00           H  
ATOM     18  HA  THR A   2      -0.030 -14.101  10.819  1.00  0.00           H  
ATOM     21  HB  THR A   2       0.243 -11.090  11.089  1.00  0.00           H  
ATOM     28  HG1 THR A   2       2.060 -12.036  11.801  1.00  0.00           H  
ATOM     24 HG21 THR A   2      -0.832 -11.485  13.288  1.00  0.00           H  
ATOM     25 HG22 THR A   2      -1.931 -11.828  11.949  1.00  0.00           H  
ATOM     26 HG23 THR A   2      -1.153 -13.169  12.827  1.00  0.00           H  
ATOM     29  N   LEU A   3      -2.211 -13.710   9.684  1.00  0.00           N  
ATOM     31  CA  LEU A   3      -3.491 -13.595   8.983  1.00  0.00           C  
ATOM     33  C   LEU A   3      -4.569 -12.947   9.871  1.00  0.00           C  
ATOM     37  O   LEU A   3      -4.493 -13.041  11.099  1.00  0.00           O  
ATOM     34  CB  LEU A   3      -3.908 -14.989   8.477  1.00  0.00           C  
ATOM     38  CG  LEU A   3      -2.948 -15.611   7.443  1.00  0.00           C  
ATOM     40  CD1 LEU A   3      -3.500 -16.965   6.998  1.00  0.00           C  
ATOM     44  CD2 LEU A   3      -2.764 -14.736   6.199  1.00  0.00           C  
ATOM     30  H   LEU A   3      -2.098 -14.471  10.337  1.00  0.00           H  
ATOM     32  HA  LEU A   3      -3.358 -12.940   8.123  1.00  0.00           H  
ATOM     35  HB2 LEU A   3      -3.978 -15.658   9.335  1.00  0.00           H  
ATOM     36  HB3 LEU A   3      -4.903 -14.930   8.036  1.00  0.00           H  
ATOM     39  HG  LEU A   3      -1.974 -15.774   7.904  1.00  0.00           H  
ATOM     41 HD11 LEU A   3      -4.456 -16.839   6.489  1.00  0.00           H  
ATOM     42 HD12 LEU A   3      -2.792 -17.443   6.321  1.00  0.00           H  
ATOM     43 HD13 LEU A   3      -3.633 -17.611   7.866  1.00  0.00           H  
ATOM     45 HD21 LEU A   3      -2.222 -13.828   6.464  1.00  0.00           H  
ATOM     46 HD22 LEU A   3      -2.166 -15.275   5.463  1.00  0.00           H  
ATOM     47 HD23 LEU A   3      -3.732 -14.483   5.767  1.00  0.00           H  
ATOM     48  N   PRO A   4      -5.595 -12.308   9.274  1.00  0.00           N  
ATOM     49  CA  PRO A   4      -6.736 -11.800  10.025  1.00  0.00           C  
ATOM     51  C   PRO A   4      -7.498 -12.950  10.688  1.00  0.00           C  
ATOM     55  O   PRO A   4      -7.665 -14.020  10.098  1.00  0.00           O  
ATOM     52  CB  PRO A   4      -7.625 -11.082   9.003  1.00  0.00           C  
ATOM     56  CG  PRO A   4      -7.265 -11.729   7.670  1.00  0.00           C  
ATOM     59  CD  PRO A   4      -5.804 -12.136   7.842  1.00  0.00           C  
ATOM     50  HA  PRO A   4      -6.402 -11.096  10.787  1.00  0.00           H  
ATOM     53  HB2 PRO A   4      -8.686 -11.208   9.219  1.00  0.00           H  
ATOM     54  HB3 PRO A   4      -7.377 -10.021   8.964  1.00  0.00           H  
ATOM     57  HG2 PRO A   4      -7.392 -11.037   6.838  1.00  0.00           H  
ATOM     58  HG3 PRO A   4      -7.873 -12.621   7.523  1.00  0.00           H  
ATOM     60  HD2 PRO A   4      -5.138 -11.352   7.481  1.00  0.00           H  
ATOM     61  HD3 PRO A   4      -5.618 -13.052   7.282  1.00  0.00           H  
ATOM     62  N   VAL A   5      -8.048 -12.711  11.881  1.00  0.00           N  
ATOM     64  CA  VAL A   5      -9.013 -13.642  12.478  1.00  0.00           C  
ATOM     66  C   VAL A   5     -10.282 -13.654  11.624  1.00  0.00           C  
ATOM     69  O   VAL A   5     -11.045 -12.688  11.600  1.00  0.00           O  
ATOM     67  CB  VAL A   5      -9.317 -13.302  13.948  1.00  0.00           C  
ATOM     70  CG1 VAL A   5     -10.434 -14.185  14.525  1.00  0.00           C  
ATOM     74  CG2 VAL A   5      -8.073 -13.532  14.816  1.00  0.00           C  
ATOM     63  H   VAL A   5      -7.865 -11.828  12.336  1.00  0.00           H  
ATOM     65  HA  VAL A   5      -8.582 -14.643  12.456  1.00  0.00           H  
ATOM     68  HB  VAL A   5      -9.615 -12.256  14.027  1.00  0.00           H  
ATOM     71 HG11 VAL A   5     -10.551 -13.987  15.590  1.00  0.00           H  
ATOM     72 HG12 VAL A   5     -11.383 -13.964  14.036  1.00  0.00           H  
ATOM     73 HG13 VAL A   5     -10.192 -15.239  14.384  1.00  0.00           H  
ATOM     75 HG21 VAL A   5      -7.211 -13.020  14.390  1.00  0.00           H  
ATOM     76 HG22 VAL A   5      -8.248 -13.160  15.826  1.00  0.00           H  
ATOM     77 HG23 VAL A   5      -7.840 -14.596  14.861  1.00  0.00           H  
ATOM     78  N   SER A   6     -10.510 -14.770  10.934  1.00  0.00           N  
ATOM     80  CA  SER A   6     -11.708 -15.018  10.124  1.00  0.00           C  
ATOM     82  C   SER A   6     -12.816 -15.746  10.889  1.00  0.00           C  
ATOM     86  O   SER A   6     -13.957 -15.793  10.429  1.00  0.00           O  
ATOM     83  CB  SER A   6     -11.315 -15.793   8.868  1.00  0.00           C  
ATOM     87  OG  SER A   6     -10.709 -17.017   9.237  1.00  0.00           O  
ATOM     79  H   SER A   6      -9.776 -15.462  10.885  1.00  0.00           H  
ATOM     81  HA  SER A   6     -12.121 -14.062   9.803  1.00  0.00           H  
ATOM     84  HB2 SER A   6     -10.609 -15.199   8.287  1.00  0.00           H  
ATOM     85  HB3 SER A   6     -12.201 -15.984   8.262  1.00  0.00           H  
ATOM     88  HG  SER A   6     -10.361 -17.446   8.452  1.00  0.00           H  
ATOM     89  N   THR A   7     -12.507 -16.295  12.067  1.00  0.00           N  
ATOM     91  CA  THR A   7     -13.497 -16.934  12.935  1.00  0.00           C  
ATOM     93  C   THR A   7     -14.443 -15.890  13.508  1.00  0.00           C  
ATOM     96  O   THR A   7     -14.023 -14.958  14.196  1.00  0.00           O  
ATOM     94  CB  THR A   7     -12.847 -17.719  14.080  1.00  0.00           C  
ATOM     97  CG2 THR A   7     -13.868 -18.561  14.846  1.00  0.00           C  
ATOM    101  OG1 THR A   7     -11.894 -18.608  13.551  1.00  0.00           O  
ATOM     90  H   THR A   7     -11.539 -16.306  12.354  1.00  0.00           H  
ATOM     92  HA  THR A   7     -14.068 -17.640  12.332  1.00  0.00           H  
ATOM     95  HB  THR A   7     -12.350 -17.033  14.766  1.00  0.00           H  
ATOM    102  HG1 THR A   7     -11.547 -19.144  14.267  1.00  0.00           H  
ATOM     98 HG21 THR A   7     -14.385 -19.236  14.163  1.00  0.00           H  
ATOM     99 HG22 THR A   7     -14.598 -17.917  15.337  1.00  0.00           H  
ATOM    100 HG23 THR A   7     -13.360 -19.149  15.611  1.00  0.00           H  
ATOM    103  N   CYS A   8     -15.734 -16.088  13.271  1.00  0.00           N  
ATOM    105  CA  CYS A   8     -16.783 -15.211  13.763  1.00  0.00           C  
ATOM    107  C   CYS A   8     -17.666 -15.921  14.796  1.00  0.00           C  
ATOM    111  O   CYS A   8     -17.803 -17.146  14.747  1.00  0.00           O  
ATOM    108  CB  CYS A   8     -17.585 -14.683  12.577  1.00  0.00           C  
ATOM    112  SG  CYS A   8     -16.599 -13.670  11.450  1.00  0.00           S  
ATOM    104  H   CYS A   8     -16.011 -16.888  12.721  1.00  0.00           H  
ATOM    106  HA  CYS A   8     -16.316 -14.351  14.244  1.00  0.00           H  
ATOM    109  HB2 CYS A   8     -18.407 -14.073  12.952  1.00  0.00           H  
ATOM    110  HB3 CYS A   8     -18.009 -15.523  12.028  1.00  0.00           H  
ATOM    113  N   PRO A   9     -18.291 -15.171  15.722  1.00  0.00           N  
ATOM    114  CA  PRO A   9     -19.329 -15.715  16.590  1.00  0.00           C  
ATOM    116  C   PRO A   9     -20.478 -16.338  15.786  1.00  0.00           C  
ATOM    120  O   PRO A   9     -20.721 -15.960  14.636  1.00  0.00           O  
ATOM    117  CB  PRO A   9     -19.821 -14.534  17.435  1.00  0.00           C  
ATOM    121  CG  PRO A   9     -18.659 -13.543  17.393  1.00  0.00           C  
ATOM    124  CD  PRO A   9     -18.077 -13.759  16.001  1.00  0.00           C  
ATOM    115  HA  PRO A   9     -18.884 -16.471  17.238  1.00  0.00           H  
ATOM    118  HB2 PRO A   9     -20.055 -14.839  18.455  1.00  0.00           H  
ATOM    119  HB3 PRO A   9     -20.693 -14.079  16.966  1.00  0.00           H  
ATOM    122  HG2 PRO A   9     -17.919 -13.813  18.146  1.00  0.00           H  
ATOM    123  HG3 PRO A   9     -18.997 -12.516  17.533  1.00  0.00           H  
ATOM    125  HD2 PRO A   9     -18.616 -13.154  15.272  1.00  0.00           H  
ATOM    126  HD3 PRO A   9     -17.018 -13.498  16.006  1.00  0.00           H  
ATOM    127  N   ALA A  10     -21.223 -17.254  16.409  1.00  0.00           N  
ATOM    129  CA  ALA A  10     -22.399 -17.862  15.793  1.00  0.00           C  
ATOM    131  C   ALA A  10     -23.371 -16.790  15.258  1.00  0.00           C  
ATOM    136  O   ALA A  10     -23.642 -15.787  15.918  1.00  0.00           O  
ATOM    132  CB  ALA A  10     -23.079 -18.788  16.808  1.00  0.00           C  
ATOM    128  H   ALA A  10     -20.991 -17.518  17.356  1.00  0.00           H  
ATOM    130  HA  ALA A  10     -22.061 -18.467  14.952  1.00  0.00           H  
ATOM    133  HB1 ALA A  10     -23.938 -19.274  16.346  1.00  0.00           H  
ATOM    134  HB2 ALA A  10     -23.419 -18.213  17.668  1.00  0.00           H  
ATOM    135  HB3 ALA A  10     -22.379 -19.555  17.139  1.00  0.00           H  
ATOM    137  N   GLY A  11     -23.874 -16.999  14.039  1.00  0.00           N  
ATOM    139  CA  GLY A  11     -24.753 -16.045  13.353  1.00  0.00           C  
ATOM    142  C   GLY A  11     -24.036 -14.885  12.648  1.00  0.00           C  
ATOM    143  O   GLY A  11     -24.704 -14.058  12.029  1.00  0.00           O  
ATOM    138  H   GLY A  11     -23.604 -17.838  13.547  1.00  0.00           H  
ATOM    140  HA2 GLY A  11     -25.448 -15.615  14.075  1.00  0.00           H  
ATOM    141  HA3 GLY A  11     -25.336 -16.580  12.604  1.00  0.00           H  
ATOM    144  N   GLN A  12     -22.701 -14.822  12.693  1.00  0.00           N  
ATOM    146  CA  GLN A  12     -21.905 -13.854  11.936  1.00  0.00           C  
ATOM    148  C   GLN A  12     -20.998 -14.536  10.909  1.00  0.00           C  
ATOM    152  O   GLN A  12     -20.637 -15.705  11.041  1.00  0.00           O  
ATOM    149  CB  GLN A  12     -21.094 -12.951  12.877  1.00  0.00           C  
ATOM    153  CG  GLN A  12     -21.983 -12.135  13.823  1.00  0.00           C  
ATOM    156  CD  GLN A  12     -21.238 -11.025  14.564  1.00  0.00           C  
ATOM    157  NE2 GLN A  12     -21.866 -10.406  15.540  1.00  0.00           N  
ATOM    160  OE1 GLN A  12     -20.107 -10.671  14.274  1.00  0.00           O  
ATOM    145  H   GLN A  12     -22.192 -15.498  13.245  1.00  0.00           H  
ATOM    147  HA  GLN A  12     -22.579 -13.209  11.371  1.00  0.00           H  
ATOM    150  HB2 GLN A  12     -20.515 -12.263  12.262  1.00  0.00           H  
ATOM    151  HB3 GLN A  12     -20.413 -13.557  13.474  1.00  0.00           H  
ATOM    154  HG2 GLN A  12     -22.773 -11.669  13.234  1.00  0.00           H  
ATOM    155  HG3 GLN A  12     -22.443 -12.801  14.552  1.00  0.00           H  
ATOM    158 HE21 GLN A  12     -21.451  -9.550  15.878  1.00  0.00           H  
ATOM    159 HE22 GLN A  12     -22.808 -10.671  15.788  1.00  0.00           H  
ATOM    161  N   LYS A  13     -20.609 -13.784   9.877  1.00  0.00           N  
ATOM    163  CA  LYS A  13     -19.624 -14.196   8.872  1.00  0.00           C  
ATOM    165  C   LYS A  13     -18.532 -13.148   8.749  1.00  0.00           C  
ATOM    169  O   LYS A  13     -18.789 -11.960   8.941  1.00  0.00           O  
ATOM    166  CB  LYS A  13     -20.296 -14.439   7.513  1.00  0.00           C  
ATOM    170  CG  LYS A  13     -21.280 -15.617   7.558  1.00  0.00           C  
ATOM    173  CD  LYS A  13     -21.830 -15.925   6.161  1.00  0.00           C  
ATOM    176  CE  LYS A  13     -22.811 -17.100   6.241  1.00  0.00           C  
ATOM    179  NZ  LYS A  13     -23.343 -17.470   4.905  1.00  0.00           N1+
ATOM    162  H   LYS A  13     -20.953 -12.835   9.834  1.00  0.00           H  
ATOM    164  HA  LYS A  13     -19.145 -15.120   9.195  1.00  0.00           H  
ATOM    167  HB2 LYS A  13     -19.522 -14.658   6.777  1.00  0.00           H  
ATOM    168  HB3 LYS A  13     -20.819 -13.535   7.201  1.00  0.00           H  
ATOM    171  HG2 LYS A  13     -20.768 -16.498   7.944  1.00  0.00           H  
ATOM    172  HG3 LYS A  13     -22.110 -15.373   8.221  1.00  0.00           H  
ATOM    174  HD2 LYS A  13     -22.340 -15.043   5.774  1.00  0.00           H  
ATOM    175  HD3 LYS A  13     -21.001 -16.180   5.500  1.00  0.00           H  
ATOM    177  HE2 LYS A  13     -23.627 -16.824   6.909  1.00  0.00           H  
ATOM    178  HE3 LYS A  13     -22.295 -17.951   6.687  1.00  0.00           H  
ATOM    180  HZ1 LYS A  13     -24.010 -18.224   4.987  1.00  0.00           H  
ATOM    181  HZ2 LYS A  13     -22.596 -17.783   4.301  1.00  0.00           H  
ATOM    182  HZ3 LYS A  13     -23.802 -16.683   4.469  1.00  0.00           H  
ATOM    183  N   TYR A  14     -17.329 -13.599   8.407  1.00  0.00           N  
ATOM    185  CA  TYR A  14     -16.219 -12.703   8.123  1.00  0.00           C  
ATOM    187  C   TYR A  14     -16.586 -11.808   6.942  1.00  0.00           C  
ATOM    191  O   TYR A  14     -17.043 -12.288   5.902  1.00  0.00           O  
ATOM    188  CB  TYR A  14     -14.958 -13.515   7.837  1.00  0.00           C  
ATOM    192  CG  TYR A  14     -13.791 -12.660   7.397  1.00  0.00           C  
ATOM    193  CD1 TYR A  14     -13.537 -12.481   6.023  1.00  0.00           C  
ATOM    195  CD2 TYR A  14     -12.979 -12.026   8.357  1.00  0.00           C  
ATOM    197  CE1 TYR A  14     -12.447 -11.698   5.606  1.00  0.00           C  
ATOM    199  CE2 TYR A  14     -11.867 -11.270   7.945  1.00  0.00           C  
ATOM    203  CZ  TYR A  14     -11.599 -11.118   6.568  1.00  0.00           C  
ATOM    201  OH  TYR A  14     -10.498 -10.439   6.170  1.00  0.00           O  
ATOM    184  H   TYR A  14     -17.182 -14.591   8.289  1.00  0.00           H  
ATOM    186  HA  TYR A  14     -16.031 -12.073   8.992  1.00  0.00           H  
ATOM    189  HB2 TYR A  14     -14.677 -14.055   8.741  1.00  0.00           H  
ATOM    190  HB3 TYR A  14     -15.169 -14.250   7.061  1.00  0.00           H  
ATOM    194  HD1 TYR A  14     -14.181 -12.941   5.288  1.00  0.00           H  
ATOM    196  HD2 TYR A  14     -13.192 -12.137   9.410  1.00  0.00           H  
ATOM    198  HE1 TYR A  14     -12.235 -11.562   4.556  1.00  0.00           H  
ATOM    200  HE2 TYR A  14     -11.221 -10.818   8.682  1.00  0.00           H  
ATOM    202  HH  TYR A  14      -9.899 -10.322   6.910  1.00  0.00           H  
ATOM    204  N   ASP A  15     -16.406 -10.505   7.124  1.00  0.00           N  
ATOM    206  CA  ASP A  15     -16.708  -9.511   6.107  1.00  0.00           C  
ATOM    208  C   ASP A  15     -15.435  -9.053   5.409  1.00  0.00           C  
ATOM    212  O   ASP A  15     -15.290  -9.249   4.204  1.00  0.00           O  
ATOM    209  CB  ASP A  15     -17.475  -8.343   6.741  1.00  0.00           C  
ATOM    213  CG  ASP A  15     -18.023  -7.376   5.691  1.00  0.00           C  
ATOM    214  OD1 ASP A  15     -18.672  -7.861   4.737  1.00  0.00           O  
ATOM    215  OD2 ASP A  15     -17.810  -6.149   5.821  1.00  0.00           O1-
ATOM    205  H   ASP A  15     -16.051 -10.183   8.013  1.00  0.00           H  
ATOM    207  HA  ASP A  15     -17.353  -9.956   5.350  1.00  0.00           H  
ATOM    210  HB2 ASP A  15     -18.312  -8.757   7.302  1.00  0.00           H  
ATOM    211  HB3 ASP A  15     -16.835  -7.806   7.441  1.00  0.00           H  
ATOM    216  N   ARG A  16     -14.526  -8.444   6.173  1.00  0.00           N  
ATOM    218  CA  ARG A  16     -13.321  -7.782   5.671  1.00  0.00           C  
ATOM    220  C   ARG A  16     -12.273  -7.641   6.767  1.00  0.00           C  
ATOM    224  O   ARG A  16     -12.563  -7.812   7.954  1.00  0.00           O  
ATOM    221  CB  ARG A  16     -13.706  -6.411   5.075  1.00  0.00           C  
ATOM    225  CG  ARG A  16     -14.221  -5.388   6.099  1.00  0.00           C  
ATOM    228  CD  ARG A  16     -14.645  -4.101   5.384  1.00  0.00           C  
ATOM    231  NE  ARG A  16     -15.077  -3.067   6.341  1.00  0.00           N  
ATOM    239  CZ  ARG A  16     -16.312  -2.823   6.748  1.00  0.00           C  
ATOM    233  NH1 ARG A  16     -17.351  -3.510   6.370  1.00  0.00           N1+
ATOM    236  NH2 ARG A  16     -16.540  -1.863   7.599  1.00  0.00           N  
ATOM    217  H   ARG A  16     -14.691  -8.423   7.169  1.00  0.00           H  
ATOM    219  HA  ARG A  16     -12.886  -8.390   4.878  1.00  0.00           H  
ATOM    222  HB2 ARG A  16     -12.839  -5.983   4.573  1.00  0.00           H  
ATOM    223  HB3 ARG A  16     -14.476  -6.564   4.319  1.00  0.00           H  
ATOM    226  HG2 ARG A  16     -15.076  -5.797   6.636  1.00  0.00           H  
ATOM    227  HG3 ARG A  16     -13.427  -5.151   6.807  1.00  0.00           H  
ATOM    229  HD2 ARG A  16     -13.797  -3.720   4.814  1.00  0.00           H  
ATOM    230  HD3 ARG A  16     -15.448  -4.327   4.682  1.00  0.00           H  
ATOM    232  HE  ARG A  16     -14.353  -2.462   6.701  1.00  0.00           H  
ATOM    234 HH11 ARG A  16     -17.238  -4.419   5.943  1.00  0.00           H  
ATOM    235 HH12 ARG A  16     -18.246  -3.318   6.796  1.00  0.00           H  
ATOM    237 HH21 ARG A  16     -17.455  -1.773   8.018  1.00  0.00           H  
ATOM    238 HH22 ARG A  16     -15.774  -1.314   7.963  1.00  0.00           H  
ATOM    240  N   SER A  17     -11.070  -7.249   6.372  1.00  0.00           N  
ATOM    242  CA  SER A  17     -10.032  -6.799   7.300  1.00  0.00           C  
ATOM    244  C   SER A  17      -9.312  -5.573   6.761  1.00  0.00           C  
ATOM    248  O   SER A  17      -9.270  -5.344   5.552  1.00  0.00           O  
ATOM    245  CB  SER A  17      -9.051  -7.921   7.637  1.00  0.00           C  
ATOM    249  OG  SER A  17      -8.569  -8.507   6.449  1.00  0.00           O  
ATOM    241  H   SER A  17     -10.921  -7.089   5.386  1.00  0.00           H  
ATOM    243  HA  SER A  17     -10.514  -6.496   8.230  1.00  0.00           H  
ATOM    246  HB2 SER A  17      -9.561  -8.677   8.234  1.00  0.00           H  
ATOM    247  HB3 SER A  17      -8.219  -7.523   8.218  1.00  0.00           H  
ATOM    250  HG  SER A  17      -9.316  -8.846   5.950  1.00  0.00           H  
ATOM    251  N   VAL A  18      -8.798  -4.757   7.673  1.00  0.00           N  
ATOM    253  CA  VAL A  18      -8.045  -3.537   7.370  1.00  0.00           C  
ATOM    255  C   VAL A  18      -6.807  -3.467   8.247  1.00  0.00           C  
ATOM    258  O   VAL A  18      -6.773  -4.056   9.329  1.00  0.00           O  
ATOM    256  CB  VAL A  18      -8.887  -2.254   7.546  1.00  0.00           C  
ATOM    259  CG1 VAL A  18     -10.160  -2.283   6.697  1.00  0.00           C  
ATOM    263  CG2 VAL A  18      -9.250  -1.979   9.012  1.00  0.00           C  
ATOM    252  H   VAL A  18      -8.886  -5.009   8.647  1.00  0.00           H  
ATOM    254  HA  VAL A  18      -7.712  -3.580   6.333  1.00  0.00           H  
ATOM    257  HB  VAL A  18      -8.298  -1.404   7.202  1.00  0.00           H  
ATOM    260 HG11 VAL A  18      -9.873  -2.408   5.653  1.00  0.00           H  
ATOM    261 HG12 VAL A  18     -10.687  -1.333   6.790  1.00  0.00           H  
ATOM    262 HG13 VAL A  18     -10.820  -3.095   7.003  1.00  0.00           H  
ATOM    264 HG21 VAL A  18     -10.020  -1.211   9.075  1.00  0.00           H  
ATOM    265 HG22 VAL A  18      -8.367  -1.617   9.538  1.00  0.00           H  
ATOM    266 HG23 VAL A  18      -9.585  -2.898   9.495  1.00  0.00           H  
ATOM    267  N   CYS A  19      -5.816  -2.699   7.825  1.00  0.00           N  
ATOM    269  CA  CYS A  19      -4.735  -2.301   8.705  1.00  0.00           C  
ATOM    271  C   CYS A  19      -5.210  -1.160   9.593  1.00  0.00           C  
ATOM    275  O   CYS A  19      -5.422  -0.049   9.124  1.00  0.00           O  
ATOM    272  CB  CYS A  19      -3.516  -1.930   7.870  1.00  0.00           C  
ATOM    276  SG  CYS A  19      -2.854  -3.356   6.987  1.00  0.00           S  
ATOM    268  H   CYS A  19      -5.897  -2.239   6.930  1.00  0.00           H  
ATOM    270  HA  CYS A  19      -4.464  -3.134   9.353  1.00  0.00           H  
ATOM    273  HB2 CYS A  19      -3.776  -1.149   7.156  1.00  0.00           H  
ATOM    274  HB3 CYS A  19      -2.747  -1.556   8.546  1.00  0.00           H  
ATOM    277  N   TYR A  20      -5.393  -1.428  10.885  1.00  0.00           N  
ATOM    279  CA  TYR A  20      -5.707  -0.370  11.846  1.00  0.00           C  
ATOM    281  C   TYR A  20      -4.451   0.425  12.220  1.00  0.00           C  
ATOM    285  O   TYR A  20      -4.510   1.638  12.402  1.00  0.00           O  
ATOM    282  CB  TYR A  20      -6.374  -0.991  13.073  1.00  0.00           C  
ATOM    286  CG  TYR A  20      -6.688   0.009  14.165  1.00  0.00           C  
ATOM    287  CD1 TYR A  20      -5.965  -0.019  15.368  1.00  0.00           C  
ATOM    289  CD2 TYR A  20      -7.667   0.997  13.958  1.00  0.00           C  
ATOM    291  CE1 TYR A  20      -6.258   0.892  16.397  1.00  0.00           C  
ATOM    293  CE2 TYR A  20      -7.940   1.939  14.966  1.00  0.00           C  
ATOM    297  CZ  TYR A  20      -7.245   1.876  16.192  1.00  0.00           C  
ATOM    295  OH  TYR A  20      -7.520   2.763  17.180  1.00  0.00           O  
ATOM    278  H   TYR A  20      -5.148  -2.347  11.224  1.00  0.00           H  
ATOM    280  HA  TYR A  20      -6.404   0.334  11.391  1.00  0.00           H  
ATOM    283  HB2 TYR A  20      -7.313  -1.443  12.754  1.00  0.00           H  
ATOM    284  HB3 TYR A  20      -5.735  -1.778  13.472  1.00  0.00           H  
ATOM    288  HD1 TYR A  20      -5.159  -0.730  15.472  1.00  0.00           H  
ATOM    290  HD2 TYR A  20      -8.173   1.060  13.006  1.00  0.00           H  
ATOM    292  HE1 TYR A  20      -5.711   0.875  17.328  1.00  0.00           H  
ATOM    294  HE2 TYR A  20      -8.659   2.726  14.788  1.00  0.00           H  
ATOM    296  HH  TYR A  20      -8.050   3.499  16.866  1.00  0.00           H  
ATOM    298  N   LYS A  21      -3.313  -0.270  12.293  1.00  0.00           N  
ATOM    300  CA  LYS A  21      -1.960   0.284  12.386  1.00  0.00           C  
ATOM    302  C   LYS A  21      -1.004  -0.582  11.572  1.00  0.00           C  
ATOM    306  O   LYS A  21      -1.368  -1.692  11.183  1.00  0.00           O  
ATOM    303  CB  LYS A  21      -1.501   0.358  13.851  1.00  0.00           C  
ATOM    307  CG  LYS A  21      -2.205   1.485  14.613  1.00  0.00           C  
ATOM    310  CD  LYS A  21      -1.427   1.840  15.881  1.00  0.00           C  
ATOM    313  CE  LYS A  21      -2.001   3.129  16.471  1.00  0.00           C  
ATOM    316  NZ  LYS A  21      -0.991   3.826  17.299  1.00  0.00           N1+
ATOM    299  H   LYS A  21      -3.367  -1.258  12.087  1.00  0.00           H  
ATOM    301  HA  LYS A  21      -1.937   1.284  11.953  1.00  0.00           H  
ATOM    304  HB2 LYS A  21      -0.429   0.557  13.862  1.00  0.00           H  
ATOM    305  HB3 LYS A  21      -1.670  -0.595  14.353  1.00  0.00           H  
ATOM    308  HG2 LYS A  21      -3.222   1.189  14.870  1.00  0.00           H  
ATOM    309  HG3 LYS A  21      -2.243   2.368  13.975  1.00  0.00           H  
ATOM    311  HD2 LYS A  21      -0.385   2.006  15.607  1.00  0.00           H  
ATOM    312  HD3 LYS A  21      -1.479   1.022  16.600  1.00  0.00           H  
ATOM    314  HE2 LYS A  21      -2.905   2.904  17.037  1.00  0.00           H  
ATOM    315  HE3 LYS A  21      -2.283   3.780  15.643  1.00  0.00           H  
ATOM    317  HZ1 LYS A  21      -0.214   4.079  16.705  1.00  0.00           H  
ATOM    318  HZ2 LYS A  21      -0.651   3.239  18.046  1.00  0.00           H  
ATOM    319  HZ3 LYS A  21      -1.370   4.688  17.665  1.00  0.00           H  
ATOM    320  N   ALA A  22       0.221  -0.107  11.360  1.00  0.00           N  
ATOM    322  CA  ALA A  22       1.257  -0.881  10.676  1.00  0.00           C  
ATOM    324  C   ALA A  22       1.571  -2.220  11.362  1.00  0.00           C  
ATOM    329  O   ALA A  22       2.098  -3.111  10.721  1.00  0.00           O  
ATOM    325  CB  ALA A  22       2.528  -0.037  10.542  1.00  0.00           C  
ATOM    321  H   ALA A  22       0.423   0.845  11.629  1.00  0.00           H  
ATOM    323  HA  ALA A  22       0.905  -1.125   9.674  1.00  0.00           H  
ATOM    326  HB1 ALA A  22       3.051   0.005  11.497  1.00  0.00           H  
ATOM    327  HB2 ALA A  22       2.287   0.967  10.193  1.00  0.00           H  
ATOM    328  HB3 ALA A  22       3.185  -0.505   9.809  1.00  0.00           H  
ATOM    330  N   ASP A  23       1.235  -2.394  12.640  1.00  0.00           N  
ATOM    332  CA  ASP A  23       1.477  -3.610  13.421  1.00  0.00           C  
ATOM    334  C   ASP A  23       0.183  -4.324  13.853  1.00  0.00           C  
ATOM    338  O   ASP A  23       0.209  -5.184  14.738  1.00  0.00           O  
ATOM    335  CB  ASP A  23       2.354  -3.244  14.627  1.00  0.00           C  
ATOM    339  CG  ASP A  23       1.677  -2.298  15.633  1.00  0.00           C  
ATOM    340  OD1 ASP A  23       0.634  -1.677  15.304  1.00  0.00           O  
ATOM    341  OD2 ASP A  23       2.249  -2.132  16.732  1.00  0.00           O1-
ATOM    331  H   ASP A  23       0.835  -1.624  13.157  1.00  0.00           H  
ATOM    333  HA  ASP A  23       2.040  -4.321  12.817  1.00  0.00           H  
ATOM    336  HB2 ASP A  23       2.644  -4.160  15.142  1.00  0.00           H  
ATOM    337  HB3 ASP A  23       3.268  -2.772  14.265  1.00  0.00           H  
ATOM    342  N   LYS A  24      -0.971  -3.959  13.274  1.00  0.00           N  
ATOM    344  CA  LYS A  24      -2.265  -4.472  13.732  1.00  0.00           C  
ATOM    346  C   LYS A  24      -3.303  -4.571  12.624  1.00  0.00           C  
ATOM    350  O   LYS A  24      -3.753  -3.563  12.071  1.00  0.00           O  
ATOM    347  CB  LYS A  24      -2.743  -3.583  14.883  1.00  0.00           C  
ATOM    351  CG  LYS A  24      -3.988  -4.143  15.584  1.00  0.00           C  
ATOM    354  CD  LYS A  24      -4.326  -3.269  16.795  1.00  0.00           C  
ATOM    357  CE  LYS A  24      -3.383  -3.510  17.971  1.00  0.00           C  
ATOM    360  NZ  LYS A  24      -3.739  -2.619  19.099  1.00  0.00           N1+
ATOM    343  H   LYS A  24      -0.942  -3.266  12.541  1.00  0.00           H  
ATOM    345  HA  LYS A  24      -2.111  -5.478  14.124  1.00  0.00           H  
ATOM    348  HB2 LYS A  24      -1.932  -3.497  15.605  1.00  0.00           H  
ATOM    349  HB3 LYS A  24      -2.962  -2.587  14.497  1.00  0.00           H  
ATOM    352  HG2 LYS A  24      -3.815  -5.171  15.905  1.00  0.00           H  
ATOM    353  HG3 LYS A  24      -4.830  -4.125  14.893  1.00  0.00           H  
ATOM    355  HD2 LYS A  24      -5.355  -3.458  17.101  1.00  0.00           H  
ATOM    356  HD3 LYS A  24      -4.242  -2.221  16.508  1.00  0.00           H  
ATOM    358  HE2 LYS A  24      -3.460  -4.556  18.269  1.00  0.00           H  
ATOM    359  HE3 LYS A  24      -2.357  -3.329  17.652  1.00  0.00           H  
ATOM    361  HZ1 LYS A  24      -3.603  -1.655  18.832  1.00  0.00           H  
ATOM    362  HZ2 LYS A  24      -4.707  -2.760  19.351  1.00  0.00           H  
ATOM    363  HZ3 LYS A  24      -3.154  -2.823  19.897  1.00  0.00           H  
ATOM    364  N   ILE A  25      -3.771  -5.794  12.407  1.00  0.00           N  
ATOM    366  CA  ILE A  25      -4.921  -6.088  11.558  1.00  0.00           C  
ATOM    368  C   ILE A  25      -6.195  -5.914  12.381  1.00  0.00           C  
ATOM    371  O   ILE A  25      -6.281  -6.390  13.511  1.00  0.00           O  
ATOM    369  CB  ILE A  25      -4.851  -7.518  10.986  1.00  0.00           C  
ATOM    372  CG1 ILE A  25      -3.525  -7.827  10.260  1.00  0.00           C  
ATOM    375  CG2 ILE A  25      -6.026  -7.722  10.015  1.00  0.00           C  
ATOM    379  CD1 ILE A  25      -3.284  -9.340  10.163  1.00  0.00           C  
ATOM    365  H   ILE A  25      -3.386  -6.550  12.955  1.00  0.00           H  
ATOM    367  HA  ILE A  25      -4.932  -5.386  10.724  1.00  0.00           H  
ATOM    370  HB  ILE A  25      -4.956  -8.219  11.814  1.00  0.00           H  
ATOM    373 HG12 ILE A  25      -3.532  -7.392   9.260  1.00  0.00           H  
ATOM    374 HG13 ILE A  25      -2.686  -7.400  10.808  1.00  0.00           H  
ATOM    376 HG21 ILE A  25      -6.958  -7.858  10.563  1.00  0.00           H  
ATOM    377 HG22 ILE A  25      -5.852  -8.599   9.391  1.00  0.00           H  
ATOM    378 HG23 ILE A  25      -6.112  -6.860   9.352  1.00  0.00           H  
ATOM    380 HD11 ILE A  25      -2.317  -9.529   9.695  1.00  0.00           H  
ATOM    381 HD12 ILE A  25      -3.275  -9.779  11.160  1.00  0.00           H  
ATOM    382 HD13 ILE A  25      -4.054  -9.824   9.563  1.00  0.00           H  
ATOM    383  N   ARG A  26      -7.212  -5.288  11.801  1.00  0.00           N  
ATOM    385  CA  ARG A  26      -8.565  -5.231  12.348  1.00  0.00           C  
ATOM    387  C   ARG A  26      -9.517  -5.984  11.435  1.00  0.00           C  
ATOM    391  O   ARG A  26      -9.692  -5.618  10.275  1.00  0.00           O  
ATOM    388  CB  ARG A  26      -8.947  -3.770  12.569  1.00  0.00           C  
ATOM    392  CG  ARG A  26     -10.398  -3.645  13.038  1.00  0.00           C  
ATOM    395  CD  ARG A  26     -10.689  -2.244  13.576  1.00  0.00           C  
ATOM    398  NE  ARG A  26     -10.014  -2.061  14.868  1.00  0.00           N  
ATOM    406  CZ  ARG A  26      -9.928  -0.980  15.606  1.00  0.00           C  
ATOM    400  NH1 ARG A  26     -10.539   0.123  15.271  1.00  0.00           N1+
ATOM    403  NH2 ARG A  26      -9.232  -1.006  16.704  1.00  0.00           N  
ATOM    384  H   ARG A  26      -7.059  -4.907  10.878  1.00  0.00           H  
ATOM    386  HA  ARG A  26      -8.586  -5.716  13.324  1.00  0.00           H  
ATOM    389  HB2 ARG A  26      -8.280  -3.377  13.336  1.00  0.00           H  
ATOM    390  HB3 ARG A  26      -8.807  -3.198  11.651  1.00  0.00           H  
ATOM    393  HG2 ARG A  26     -11.071  -3.860  12.208  1.00  0.00           H  
ATOM    394  HG3 ARG A  26     -10.568  -4.378  13.827  1.00  0.00           H  
ATOM    396  HD2 ARG A  26     -10.342  -1.504  12.855  1.00  0.00           H  
ATOM    397  HD3 ARG A  26     -11.765  -2.136  13.708  1.00  0.00           H  
ATOM    399  HE  ARG A  26      -9.542  -2.871  15.244  1.00  0.00           H  
ATOM    401 HH11 ARG A  26     -11.062   0.137  14.407  1.00  0.00           H  
ATOM    402 HH12 ARG A  26     -10.425   0.951  15.838  1.00  0.00           H  
ATOM    404 HH21 ARG A  26      -8.787  -1.871  16.975  1.00  0.00           H  
ATOM    405 HH22 ARG A  26      -9.066  -0.173  17.250  1.00  0.00           H  
ATOM    407  N   SER A  27     -10.130  -7.029  11.970  1.00  0.00           N  
ATOM    409  CA  SER A  27     -11.076  -7.898  11.265  1.00  0.00           C  
ATOM    411  C   SER A  27     -12.506  -7.577  11.677  1.00  0.00           C  
ATOM    415  O   SER A  27     -12.762  -7.277  12.845  1.00  0.00           O  
ATOM    412  CB  SER A  27     -10.755  -9.369  11.534  1.00  0.00           C  
ATOM    416  OG  SER A  27      -9.403  -9.616  11.200  1.00  0.00           O  
ATOM    408  H   SER A  27      -9.955  -7.221  12.946  1.00  0.00           H  
ATOM    410  HA  SER A  27     -10.988  -7.738  10.191  1.00  0.00           H  
ATOM    413  HB2 SER A  27     -10.917  -9.600  12.587  1.00  0.00           H  
ATOM    414  HB3 SER A  27     -11.404 -10.002  10.929  1.00  0.00           H  
ATOM    417  HG  SER A  27      -8.854  -9.234  11.888  1.00  0.00           H  
ATOM    418  N   PHE A  28     -13.430  -7.663  10.723  1.00  0.00           N  
ATOM    420  CA  PHE A  28     -14.846  -7.374  10.921  1.00  0.00           C  
ATOM    422  C   PHE A  28     -15.681  -8.610  10.601  1.00  0.00           C  
ATOM    426  O   PHE A  28     -15.592  -9.166   9.505  1.00  0.00           O  
ATOM    423  CB  PHE A  28     -15.277  -6.192  10.042  1.00  0.00           C  
ATOM    427  CG  PHE A  28     -14.530  -4.901  10.311  1.00  0.00           C  
ATOM    428  CD1 PHE A  28     -15.085  -3.913  11.146  1.00  0.00           C  
ATOM    430  CD2 PHE A  28     -13.279  -4.681   9.709  1.00  0.00           C  
ATOM    432  CE1 PHE A  28     -14.384  -2.716  11.385  1.00  0.00           C  
ATOM    434  CE2 PHE A  28     -12.592  -3.479   9.930  1.00  0.00           C  
ATOM    436  CZ  PHE A  28     -13.138  -2.496  10.773  1.00  0.00           C  
ATOM    419  H   PHE A  28     -13.140  -7.913   9.788  1.00  0.00           H  
ATOM    421  HA  PHE A  28     -15.026  -7.098  11.960  1.00  0.00           H  
ATOM    424  HB2 PHE A  28     -16.343  -6.018  10.192  1.00  0.00           H  
ATOM    425  HB3 PHE A  28     -15.139  -6.461   8.995  1.00  0.00           H  
ATOM    429  HD1 PHE A  28     -16.056  -4.065  11.593  1.00  0.00           H  
ATOM    431  HD2 PHE A  28     -12.842  -5.437   9.073  1.00  0.00           H  
ATOM    433  HE1 PHE A  28     -14.821  -1.960  12.020  1.00  0.00           H  
ATOM    435  HE2 PHE A  28     -11.642  -3.318   9.443  1.00  0.00           H  
ATOM    437  HZ  PHE A  28     -12.607  -1.570  10.935  1.00  0.00           H  
ATOM    438  N   CYS A  29     -16.526  -9.000  11.546  1.00  0.00           N  
ATOM    440  CA  CYS A  29     -17.582  -9.982  11.354  1.00  0.00           C  
ATOM    442  C   CYS A  29     -18.937  -9.271  11.321  1.00  0.00           C  
ATOM    446  O   CYS A  29     -19.203  -8.388  12.138  1.00  0.00           O  
ATOM    443  CB  CYS A  29     -17.528 -10.999  12.488  1.00  0.00           C  
ATOM    447  SG  CYS A  29     -16.058 -12.049  12.549  1.00  0.00           S  
ATOM    439  H   CYS A  29     -16.496  -8.526  12.437  1.00  0.00           H  
ATOM    441  HA  CYS A  29     -17.435 -10.509  10.411  1.00  0.00           H  
ATOM    444  HB2 CYS A  29     -17.586 -10.437  13.420  1.00  0.00           H  
ATOM    445  HB3 CYS A  29     -18.406 -11.642  12.435  1.00  0.00           H  
ATOM    448  N   VAL A  30     -19.801  -9.671  10.390  1.00  0.00           N  
ATOM    450  CA  VAL A  30     -21.130  -9.078  10.191  1.00  0.00           C  
ATOM    452  C   VAL A  30     -22.218 -10.132  10.361  1.00  0.00           C  
ATOM    455  O   VAL A  30     -22.056 -11.279   9.942  1.00  0.00           O  
ATOM    453  CB  VAL A  30     -21.246  -8.359   8.831  1.00  0.00           C  
ATOM    456  CG1 VAL A  30     -20.248  -7.199   8.743  1.00  0.00           C  
ATOM    460  CG2 VAL A  30     -21.070  -9.299   7.629  1.00  0.00           C  
ATOM    449  H   VAL A  30     -19.520 -10.416   9.769  1.00  0.00           H  
ATOM    451  HA  VAL A  30     -21.297  -8.322  10.958  1.00  0.00           H  
ATOM    454  HB  VAL A  30     -22.245  -7.927   8.761  1.00  0.00           H  
ATOM    457 HG11 VAL A  30     -20.499  -6.454   9.498  1.00  0.00           H  
ATOM    458 HG12 VAL A  30     -19.229  -7.538   8.927  1.00  0.00           H  
ATOM    459 HG13 VAL A  30     -20.296  -6.734   7.758  1.00  0.00           H  
ATOM    461 HG21 VAL A  30     -20.151  -9.879   7.722  1.00  0.00           H  
ATOM    462 HG22 VAL A  30     -21.911  -9.990   7.575  1.00  0.00           H  
ATOM    463 HG23 VAL A  30     -21.037  -8.722   6.705  1.00  0.00           H  
ATOM    464  N   ALA A  31     -23.339  -9.742  10.966  1.00  0.00           N  
ATOM    466  CA  ALA A  31     -24.573 -10.527  10.965  1.00  0.00           C  
ATOM    468  C   ALA A  31     -25.472 -10.117   9.789  1.00  0.00           C  
ATOM    473  O   ALA A  31     -25.402  -8.981   9.314  1.00  0.00           O  
ATOM    469  CB  ALA A  31     -25.303 -10.324  12.294  1.00  0.00           C  
ATOM    465  H   ALA A  31     -23.407  -8.784  11.278  1.00  0.00           H  
ATOM    467  HA  ALA A  31     -24.337 -11.587  10.867  1.00  0.00           H  
ATOM    470  HB1 ALA A  31     -24.653 -10.566  13.135  1.00  0.00           H  
ATOM    471  HB2 ALA A  31     -25.624  -9.285  12.370  1.00  0.00           H  
ATOM    472  HB3 ALA A  31     -26.185 -10.963  12.328  1.00  0.00           H  
ATOM    474  N   ASN A  32     -26.354 -11.023   9.359  1.00  0.00           N  
ATOM    476  CA  ASN A  32     -27.506 -10.678   8.528  1.00  0.00           C  
ATOM    478  C   ASN A  32     -28.805 -11.046   9.280  1.00  0.00           C  
ATOM    482  O   ASN A  32     -28.960 -12.226   9.602  1.00  0.00           O  
ATOM    479  CB  ASN A  32     -27.404 -11.371   7.158  1.00  0.00           C  
ATOM    483  CG  ASN A  32     -28.454 -10.856   6.184  1.00  0.00           C  
ATOM    484  ND2 ASN A  32     -28.651 -11.513   5.068  1.00  0.00           N  
ATOM    487  OD1 ASN A  32     -29.095  -9.842   6.388  1.00  0.00           O  
ATOM    475  H   ASN A  32     -26.383 -11.921   9.821  1.00  0.00           H  
ATOM    477  HA  ASN A  32     -27.488  -9.606   8.329  1.00  0.00           H  
ATOM    480  HB2 ASN A  32     -27.531 -12.446   7.283  1.00  0.00           H  
ATOM    481  HB3 ASN A  32     -26.423 -11.178   6.726  1.00  0.00           H  
ATOM    485 HD21 ASN A  32     -29.379 -11.149   4.470  1.00  0.00           H  
ATOM    486 HD22 ASN A  32     -28.164 -12.377   4.875  1.00  0.00           H  
ATOM    488  N   PRO A  33     -29.719 -10.094   9.563  1.00  0.00           N  
ATOM    489  CA  PRO A  33     -29.608  -8.657   9.291  1.00  0.00           C  
ATOM    491  C   PRO A  33     -28.464  -8.003  10.076  1.00  0.00           C  
ATOM    495  O   PRO A  33     -28.050  -8.496  11.125  1.00  0.00           O  
ATOM    492  CB  PRO A  33     -30.979  -8.064   9.634  1.00  0.00           C  
ATOM    496  CG  PRO A  33     -31.540  -9.028  10.677  1.00  0.00           C  
ATOM    499  CD  PRO A  33     -30.958 -10.379  10.271  1.00  0.00           C  
ATOM    490  HA  PRO A  33     -29.432  -8.475   8.231  1.00  0.00           H  
ATOM    493  HB2 PRO A  33     -30.909  -7.048  10.022  1.00  0.00           H  
ATOM    494  HB3 PRO A  33     -31.612  -8.086   8.747  1.00  0.00           H  
ATOM    497  HG2 PRO A  33     -32.630  -9.039  10.673  1.00  0.00           H  
ATOM    498  HG3 PRO A  33     -31.164  -8.759  11.664  1.00  0.00           H  
ATOM    500  HD2 PRO A  33     -31.646 -10.891   9.599  1.00  0.00           H  
ATOM    501  HD3 PRO A  33     -30.776 -10.991  11.155  1.00  0.00           H  
ATOM    502  N   ARG A  34     -27.971  -6.855   9.589  1.00  0.00           N  
ATOM    504  CA  ARG A  34     -26.925  -6.037  10.245  1.00  0.00           C  
ATOM    506  C   ARG A  34     -27.357  -5.445  11.604  1.00  0.00           C  
ATOM    510  O   ARG A  34     -26.715  -4.536  12.114  1.00  0.00           O  
ATOM    507  CB  ARG A  34     -26.410  -4.952   9.266  1.00  0.00           C  
ATOM    511  CG  ARG A  34     -24.950  -5.176   8.842  1.00  0.00           C  
ATOM    514  CD  ARG A  34     -24.423  -3.952   8.080  1.00  0.00           C  
ATOM    517  NE  ARG A  34     -23.020  -4.135   7.671  1.00  0.00           N  
ATOM    525  CZ  ARG A  34     -22.558  -4.415   6.466  1.00  0.00           C  
ATOM    519  NH1 ARG A  34     -23.325  -4.526   5.413  1.00  0.00           N1+
ATOM    522  NH2 ARG A  34     -21.278  -4.599   6.328  1.00  0.00           N  
ATOM    503  H   ARG A  34     -28.357  -6.518   8.719  1.00  0.00           H  
ATOM    505  HA  ARG A  34     -26.098  -6.704  10.489  1.00  0.00           H  
ATOM    508  HB2 ARG A  34     -27.032  -4.927   8.371  1.00  0.00           H  
ATOM    509  HB3 ARG A  34     -26.487  -3.966   9.726  1.00  0.00           H  
ATOM    512  HG2 ARG A  34     -24.335  -5.326   9.729  1.00  0.00           H  
ATOM    513  HG3 ARG A  34     -24.886  -6.063   8.212  1.00  0.00           H  
ATOM    515  HD2 ARG A  34     -25.064  -3.754   7.220  1.00  0.00           H  
ATOM    516  HD3 ARG A  34     -24.476  -3.087   8.740  1.00  0.00           H  
ATOM    518  HE  ARG A  34     -22.326  -4.022   8.396  1.00  0.00           H  
ATOM    520 HH11 ARG A  34     -24.317  -4.367   5.517  1.00  0.00           H  
ATOM    521 HH12 ARG A  34     -22.913  -4.677   4.503  1.00  0.00           H  
ATOM    523 HH21 ARG A  34     -20.859  -4.896   5.459  1.00  0.00           H  
ATOM    524 HH22 ARG A  34     -20.727  -4.564   7.174  1.00  0.00           H  
ATOM    526  N   SER A  35     -28.445  -5.946  12.195  1.00  0.00           N  
ATOM    528  CA  SER A  35     -28.988  -5.511  13.483  1.00  0.00           C  
ATOM    530  C   SER A  35     -28.074  -5.852  14.660  1.00  0.00           C  
ATOM    534  O   SER A  35     -28.137  -5.188  15.691  1.00  0.00           O  
ATOM    531  CB  SER A  35     -30.362  -6.154  13.703  1.00  0.00           C  
ATOM    535  OG  SER A  35     -30.254  -7.566  13.753  1.00  0.00           O  
ATOM    527  H   SER A  35     -28.846  -6.784  11.798  1.00  0.00           H  
ATOM    529  HA  SER A  35     -29.112  -4.428  13.468  1.00  0.00           H  
ATOM    532  HB2 SER A  35     -31.021  -5.875  12.881  1.00  0.00           H  
ATOM    533  HB3 SER A  35     -30.794  -5.788  14.634  1.00  0.00           H  
ATOM    536  HG  SER A  35     -30.112  -7.838  14.662  1.00  0.00           H  
ATOM    537  N   ASN A  36     -27.218  -6.870  14.526  1.00  0.00           N  
ATOM    539  CA  ASN A  36     -26.270  -7.233  15.574  1.00  0.00           C  
ATOM    541  C   ASN A  36     -24.951  -6.482  15.383  1.00  0.00           C  
ATOM    545  O   ASN A  36     -24.423  -6.420  14.272  1.00  0.00           O  
ATOM    542  CB  ASN A  36     -26.103  -8.758  15.630  1.00  0.00           C  
ATOM    546  CG  ASN A  36     -27.400  -9.468  15.981  1.00  0.00           C  
ATOM    547  ND2 ASN A  36     -27.562 -10.706  15.581  1.00  0.00           N  
ATOM    550  OD1 ASN A  36     -28.279  -8.927  16.627  1.00  0.00           O  
ATOM    538  H   ASN A  36     -27.203  -7.371  13.649  1.00  0.00           H  
ATOM    540  HA  ASN A  36     -26.684  -6.924  16.534  1.00  0.00           H  
ATOM    543  HB2 ASN A  36     -25.365  -9.017  16.390  1.00  0.00           H  
ATOM    544  HB3 ASN A  36     -25.741  -9.112  14.664  1.00  0.00           H  
ATOM    548 HD21 ASN A  36     -26.872 -11.174  15.011  1.00  0.00           H  
ATOM    549 HD22 ASN A  36     -28.440 -11.137  15.832  1.00  0.00           H  
ATOM    551  N   ARG A  37     -24.414  -5.945  16.490  1.00  0.00           N  
ATOM    553  CA  ARG A  37     -23.114  -5.258  16.543  1.00  0.00           C  
ATOM    555  C   ARG A  37     -22.055  -6.088  15.809  1.00  0.00           C  
ATOM    559  O   ARG A  37     -21.838  -7.254  16.150  1.00  0.00           O  
ATOM    556  CB  ARG A  37     -22.686  -5.017  18.005  1.00  0.00           C  
ATOM    560  CG  ARG A  37     -23.570  -3.998  18.747  1.00  0.00           C  
ATOM    563  CD  ARG A  37     -23.066  -3.779  20.182  1.00  0.00           C  
ATOM    566  NE  ARG A  37     -23.903  -2.810  20.919  1.00  0.00           N  
ATOM    574  CZ  ARG A  37     -23.712  -2.380  22.157  1.00  0.00           C  
ATOM    568  NH1 ARG A  37     -22.716  -2.796  22.890  1.00  0.00           N1+
ATOM    571  NH2 ARG A  37     -24.528  -1.513  22.690  1.00  0.00           N  
ATOM    552  H   ARG A  37     -24.939  -6.046  17.346  1.00  0.00           H  
ATOM    554  HA  ARG A  37     -23.200  -4.303  16.026  1.00  0.00           H  
ATOM    557  HB2 ARG A  37     -21.662  -4.643  18.004  1.00  0.00           H  
ATOM    558  HB3 ARG A  37     -22.697  -5.965  18.543  1.00  0.00           H  
ATOM    561  HG2 ARG A  37     -23.549  -3.049  18.210  1.00  0.00           H  
ATOM    562  HG3 ARG A  37     -24.597  -4.362  18.780  1.00  0.00           H  
ATOM    564  HD2 ARG A  37     -23.074  -4.736  20.705  1.00  0.00           H  
ATOM    565  HD3 ARG A  37     -22.040  -3.413  20.137  1.00  0.00           H  
ATOM    567  HE  ARG A  37     -24.698  -2.430  20.425  1.00  0.00           H  
ATOM    569 HH11 ARG A  37     -22.594  -2.452  23.832  1.00  0.00           H  
ATOM    570 HH12 ARG A  37     -22.069  -3.465  22.499  1.00  0.00           H  
ATOM    572 HH21 ARG A  37     -24.381  -1.184  23.633  1.00  0.00           H  
ATOM    573 HH22 ARG A  37     -25.316  -1.162  22.165  1.00  0.00           H  
ATOM    575  N   GLU A  38     -21.413  -5.476  14.815  1.00  0.00           N  
ATOM    577  CA  GLU A  38     -20.278  -6.069  14.108  1.00  0.00           C  
ATOM    579  C   GLU A  38     -19.207  -6.447  15.142  1.00  0.00           C  
ATOM    583  O   GLU A  38     -18.801  -5.613  15.960  1.00  0.00           O  
ATOM    580  CB  GLU A  38     -19.723  -5.095  13.039  1.00  0.00           C  
ATOM    584  CG  GLU A  38     -20.755  -4.743  11.943  1.00  0.00           C  
ATOM    587  CD  GLU A  38     -20.199  -3.910  10.761  1.00  0.00           C  
ATOM    588  OE1 GLU A  38     -20.857  -3.902   9.681  1.00  0.00           O  
ATOM    589  OE2 GLU A  38     -19.119  -3.295  10.910  1.00  0.00           O1-
ATOM    576  H   GLU A  38     -21.693  -4.543  14.550  1.00  0.00           H  
ATOM    578  HA  GLU A  38     -20.612  -6.977  13.607  1.00  0.00           H  
ATOM    581  HB2 GLU A  38     -19.393  -4.178  13.527  1.00  0.00           H  
ATOM    582  HB3 GLU A  38     -18.859  -5.564  12.568  1.00  0.00           H  
ATOM    585  HG2 GLU A  38     -21.572  -4.186  12.401  1.00  0.00           H  
ATOM    586  HG3 GLU A  38     -21.172  -5.673  11.558  1.00  0.00           H  
ATOM    590  N   LYS A  39     -18.773  -7.714  15.166  1.00  0.00           N  
ATOM    592  CA  LYS A  39     -17.651  -8.093  16.028  1.00  0.00           C  
ATOM    594  C   LYS A  39     -16.374  -7.614  15.355  1.00  0.00           C  
ATOM    598  O   LYS A  39     -16.041  -8.044  14.253  1.00  0.00           O  
ATOM    595  CB  LYS A  39     -17.644  -9.594  16.359  1.00  0.00           C  
ATOM    599  CG  LYS A  39     -16.423 -10.048  17.182  1.00  0.00           C  
ATOM    602  CD  LYS A  39     -16.383  -9.466  18.602  1.00  0.00           C  
ATOM    605  CE  LYS A  39     -15.124  -9.973  19.314  1.00  0.00           C  
ATOM    608  NZ  LYS A  39     -15.065  -9.520  20.725  1.00  0.00           N1+
ATOM    591  H   LYS A  39     -19.107  -8.361  14.466  1.00  0.00           H  
ATOM    593  HA  LYS A  39     -17.761  -7.552  16.968  1.00  0.00           H  
ATOM    596  HB2 LYS A  39     -17.647 -10.168  15.432  1.00  0.00           H  
ATOM    597  HB3 LYS A  39     -18.557  -9.845  16.900  1.00  0.00           H  
ATOM    600  HG2 LYS A  39     -16.455 -11.135  17.258  1.00  0.00           H  
ATOM    601  HG3 LYS A  39     -15.507  -9.784  16.655  1.00  0.00           H  
ATOM    603  HD2 LYS A  39     -17.275  -9.783  19.143  1.00  0.00           H  
ATOM    604  HD3 LYS A  39     -16.352  -8.377  18.556  1.00  0.00           H  
ATOM    606  HE2 LYS A  39     -14.256  -9.606  18.767  1.00  0.00           H  
ATOM    607  HE3 LYS A  39     -15.104 -11.062  19.264  1.00  0.00           H  
ATOM    609  HZ1 LYS A  39     -15.078  -8.511  20.760  1.00  0.00           H  
ATOM    610  HZ2 LYS A  39     -14.200  -9.830  21.146  1.00  0.00           H  
ATOM    611  HZ3 LYS A  39     -15.838  -9.891  21.258  1.00  0.00           H  
ATOM    612  N   ILE A  40     -15.666  -6.741  16.059  1.00  0.00           N  
ATOM    614  CA  ILE A  40     -14.340  -6.269  15.684  1.00  0.00           C  
ATOM    616  C   ILE A  40     -13.312  -7.056  16.493  1.00  0.00           C  
ATOM    619  O   ILE A  40     -13.437  -7.175  17.718  1.00  0.00           O  
ATOM    617  CB  ILE A  40     -14.229  -4.741  15.870  1.00  0.00           C  
ATOM    620  CG1 ILE A  40     -15.305  -4.024  15.017  1.00  0.00           C  
ATOM    623  CG2 ILE A  40     -12.827  -4.271  15.462  1.00  0.00           C  
ATOM    627  CD1 ILE A  40     -15.326  -2.499  15.167  1.00  0.00           C  
ATOM    613  H   ILE A  40     -16.072  -6.376  16.908  1.00  0.00           H  
ATOM    615  HA  ILE A  40     -14.177  -6.478  14.626  1.00  0.00           H  
ATOM    618  HB  ILE A  40     -14.389  -4.499  16.920  1.00  0.00           H  
ATOM    621 HG12 ILE A  40     -15.156  -4.273  13.966  1.00  0.00           H  
ATOM    622 HG13 ILE A  40     -16.295  -4.379  15.305  1.00  0.00           H  
ATOM    624 HG21 ILE A  40     -12.687  -4.482  14.402  1.00  0.00           H  
ATOM    625 HG22 ILE A  40     -12.054  -4.776  16.040  1.00  0.00           H  
ATOM    626 HG23 ILE A  40     -12.716  -3.202  15.646  1.00  0.00           H  
ATOM    628 HD11 ILE A  40     -14.433  -2.056  14.727  1.00  0.00           H  
ATOM    629 HD12 ILE A  40     -15.392  -2.230  16.222  1.00  0.00           H  
ATOM    630 HD13 ILE A  40     -16.198  -2.102  14.646  1.00  0.00           H  
ATOM    631  N   THR A  41     -12.308  -7.585  15.803  1.00  0.00           N  
ATOM    633  CA  THR A  41     -11.179  -8.288  16.415  1.00  0.00           C  
ATOM    635  C   THR A  41      -9.884  -7.684  15.905  1.00  0.00           C  
ATOM    638  O   THR A  41      -9.660  -7.618  14.697  1.00  0.00           O  
ATOM    636  CB  THR A  41     -11.226  -9.794  16.123  1.00  0.00           C  
ATOM    639  CG2 THR A  41     -10.081 -10.552  16.796  1.00  0.00           C  
ATOM    643  OG1 THR A  41     -12.425 -10.352  16.622  1.00  0.00           O  
ATOM    632  H   THR A  41     -12.302  -7.464  14.800  1.00  0.00           H  
ATOM    634  HA  THR A  41     -11.212  -8.163  17.497  1.00  0.00           H  
ATOM    637  HB  THR A  41     -11.183  -9.956  15.046  1.00  0.00           H  
ATOM    644  HG1 THR A  41     -12.576 -11.155  16.118  1.00  0.00           H  
ATOM    640 HG21 THR A  41     -10.204 -11.623  16.633  1.00  0.00           H  
ATOM    641 HG22 THR A  41      -9.126 -10.251  16.364  1.00  0.00           H  
ATOM    642 HG23 THR A  41     -10.072 -10.350  17.867  1.00  0.00           H  
ATOM    645  N   ASP A  42      -9.028  -7.276  16.836  1.00  0.00           N  
ATOM    647  CA  ASP A  42      -7.693  -6.776  16.536  1.00  0.00           C  
ATOM    649  C   ASP A  42      -6.676  -7.909  16.703  1.00  0.00           C  
ATOM    653  O   ASP A  42      -6.611  -8.548  17.753  1.00  0.00           O  
ATOM    650  CB  ASP A  42      -7.367  -5.578  17.439  1.00  0.00           C  
ATOM    654  CG  ASP A  42      -8.080  -4.275  17.042  1.00  0.00           C  
ATOM    655  OD1 ASP A  42      -8.802  -4.230  16.024  1.00  0.00           O  
ATOM    656  OD2 ASP A  42      -7.883  -3.253  17.739  1.00  0.00           O1-
ATOM    646  H   ASP A  42      -9.264  -7.394  17.811  1.00  0.00           H  
ATOM    648  HA  ASP A  42      -7.655  -6.431  15.503  1.00  0.00           H  
ATOM    651  HB2 ASP A  42      -6.291  -5.413  17.396  1.00  0.00           H  
ATOM    652  HB3 ASP A  42      -7.619  -5.824  18.471  1.00  0.00           H  
ATOM    657  N   THR A  43      -5.871  -8.144  15.672  1.00  0.00           N  
ATOM    659  CA  THR A  43      -4.810  -9.153  15.652  1.00  0.00           C  
ATOM    661  C   THR A  43      -3.464  -8.440  15.531  1.00  0.00           C  
ATOM    664  O   THR A  43      -3.239  -7.760  14.524  1.00  0.00           O  
ATOM    662  CB  THR A  43      -5.006 -10.148  14.500  1.00  0.00           C  
ATOM    665  CG2 THR A  43      -4.050 -11.335  14.604  1.00  0.00           C  
ATOM    669  OG1 THR A  43      -6.321 -10.661  14.543  1.00  0.00           O  
ATOM    658  H   THR A  43      -5.988  -7.583  14.840  1.00  0.00           H  
ATOM    660  HA  THR A  43      -4.848  -9.727  16.578  1.00  0.00           H  
ATOM    663  HB  THR A  43      -4.855  -9.646  13.545  1.00  0.00           H  
ATOM    670  HG1 THR A  43      -6.438 -11.049  15.413  1.00  0.00           H  
ATOM    666 HG21 THR A  43      -4.183 -11.854  15.553  1.00  0.00           H  
ATOM    667 HG22 THR A  43      -4.243 -12.026  13.784  1.00  0.00           H  
ATOM    668 HG23 THR A  43      -3.019 -10.991  14.523  1.00  0.00           H  
ATOM    671  N   PRO A  44      -2.580  -8.534  16.541  1.00  0.00           N  
ATOM    672  CA  PRO A  44      -1.242  -7.969  16.438  1.00  0.00           C  
ATOM    674  C   PRO A  44      -0.414  -8.756  15.417  1.00  0.00           C  
ATOM    678  O   PRO A  44      -0.497  -9.983  15.363  1.00  0.00           O  
ATOM    675  CB  PRO A  44      -0.654  -8.057  17.848  1.00  0.00           C  
ATOM    679  CG  PRO A  44      -1.344  -9.286  18.441  1.00  0.00           C  
ATOM    682  CD  PRO A  44      -2.730  -9.264  17.796  1.00  0.00           C  
ATOM    673  HA  PRO A  44      -1.289  -6.925  16.128  1.00  0.00           H  
ATOM    676  HB2 PRO A  44       0.430  -8.166  17.836  1.00  0.00           H  
ATOM    677  HB3 PRO A  44      -0.939  -7.170  18.415  1.00  0.00           H  
ATOM    680  HG2 PRO A  44      -1.403  -9.232  19.528  1.00  0.00           H  
ATOM    681  HG3 PRO A  44      -0.812 -10.187  18.134  1.00  0.00           H  
ATOM    683  HD2 PRO A  44      -3.433  -8.738  18.442  1.00  0.00           H  
ATOM    684  HD3 PRO A  44      -3.063 -10.287  17.624  1.00  0.00           H  
ATOM    685  N   CYS A  45       0.392  -8.049  14.631  1.00  0.00           N  
ATOM    687  CA  CYS A  45       1.417  -8.654  13.788  1.00  0.00           C  
ATOM    689  C   CYS A  45       2.525  -9.291  14.645  1.00  0.00           C  
ATOM    693  O   CYS A  45       2.762  -8.860  15.779  1.00  0.00           O  
ATOM    690  CB  CYS A  45       1.999  -7.571  12.872  1.00  0.00           C  
ATOM    694  SG  CYS A  45       0.856  -6.758  11.724  1.00  0.00           S  
ATOM    686  H   CYS A  45       0.403  -7.043  14.722  1.00  0.00           H  
ATOM    688  HA  CYS A  45       0.969  -9.438  13.177  1.00  0.00           H  
ATOM    691  HB2 CYS A  45       2.473  -6.808  13.489  1.00  0.00           H  
ATOM    692  HB3 CYS A  45       2.785  -8.030  12.272  1.00  0.00           H  
ATOM    695  N   GLN A  46       3.243 -10.281  14.104  1.00  0.00           N  
ATOM    697  CA  GLN A  46       4.470 -10.753  14.751  1.00  0.00           C  
ATOM    699  C   GLN A  46       5.554  -9.661  14.716  1.00  0.00           C  
ATOM    703  O   GLN A  46       5.495  -8.740  13.891  1.00  0.00           O  
ATOM    700  CB  GLN A  46       4.982 -12.054  14.106  1.00  0.00           C  
ATOM    704  CG  GLN A  46       4.040 -13.251  14.279  1.00  0.00           C  
ATOM    707  CD  GLN A  46       3.684 -13.538  15.732  1.00  0.00           C  
ATOM    708  NE2 GLN A  46       2.419 -13.727  16.035  1.00  0.00           N  
ATOM    711  OE1 GLN A  46       4.522 -13.577  16.619  1.00  0.00           O  
ATOM    696  H   GLN A  46       3.062 -10.575  13.155  1.00  0.00           H  
ATOM    698  HA  GLN A  46       4.239 -10.954  15.798  1.00  0.00           H  
ATOM    701  HB2 GLN A  46       5.151 -11.888  13.042  1.00  0.00           H  
ATOM    702  HB3 GLN A  46       5.944 -12.322  14.543  1.00  0.00           H  
ATOM    705  HG2 GLN A  46       3.126 -13.066  13.716  1.00  0.00           H  
ATOM    706  HG3 GLN A  46       4.511 -14.139  13.856  1.00  0.00           H  
ATOM    709 HE21 GLN A  46       1.718 -13.618  15.317  1.00  0.00           H  
ATOM    710 HE22 GLN A  46       2.207 -13.886  17.010  1.00  0.00           H  
ATOM    712  N   PRO A  47       6.578  -9.738  15.587  1.00  0.00           N  
ATOM    713  CA  PRO A  47       7.730  -8.852  15.491  1.00  0.00           C  
ATOM    715  C   PRO A  47       8.326  -8.857  14.077  1.00  0.00           C  
ATOM    719  O   PRO A  47       8.511  -9.918  13.486  1.00  0.00           O  
ATOM    716  CB  PRO A  47       8.733  -9.368  16.528  1.00  0.00           C  
ATOM    720  CG  PRO A  47       7.846 -10.063  17.561  1.00  0.00           C  
ATOM    723  CD  PRO A  47       6.732 -10.660  16.705  1.00  0.00           C  
ATOM    714  HA  PRO A  47       7.413  -7.844  15.758  1.00  0.00           H  
ATOM    717  HB2 PRO A  47       9.398 -10.105  16.077  1.00  0.00           H  
ATOM    718  HB3 PRO A  47       9.309  -8.556  16.971  1.00  0.00           H  
ATOM    721  HG2 PRO A  47       8.388 -10.832  18.111  1.00  0.00           H  
ATOM    722  HG3 PRO A  47       7.427  -9.324  18.243  1.00  0.00           H  
ATOM    724  HD2 PRO A  47       7.041 -11.639  16.339  1.00  0.00           H  
ATOM    725  HD3 PRO A  47       5.816 -10.746  17.290  1.00  0.00           H  
ATOM    726  N   ARG A  48       8.674  -7.670  13.564  1.00  0.00           N  
ATOM    728  CA  ARG A  48       9.212  -7.462  12.202  1.00  0.00           C  
ATOM    730  C   ARG A  48       8.259  -7.843  11.064  1.00  0.00           C  
ATOM    734  O   ARG A  48       8.720  -8.042   9.945  1.00  0.00           O  
ATOM    731  CB  ARG A  48      10.579  -8.146  12.015  1.00  0.00           C  
ATOM    735  CG  ARG A  48      11.625  -7.769  13.062  1.00  0.00           C  
ATOM    738  CD  ARG A  48      12.900  -8.556  12.755  1.00  0.00           C  
ATOM    741  NE  ARG A  48      14.026  -8.098  13.584  1.00  0.00           N  
ATOM    749  CZ  ARG A  48      15.233  -8.632  13.600  1.00  0.00           C  
ATOM    743  NH1 ARG A  48      15.527  -9.691  12.899  1.00  0.00           N1+
ATOM    746  NH2 ARG A  48      16.176  -8.101  14.327  1.00  0.00           N  
ATOM    727  H   ARG A  48       8.419  -6.852  14.098  1.00  0.00           H  
ATOM    729  HA  ARG A  48       9.361  -6.391  12.067  1.00  0.00           H  
ATOM    732  HB2 ARG A  48      10.445  -9.228  12.012  1.00  0.00           H  
ATOM    733  HB3 ARG A  48      10.974  -7.864  11.039  1.00  0.00           H  
ATOM    736  HG2 ARG A  48      11.823  -6.699  13.003  1.00  0.00           H  
ATOM    737  HG3 ARG A  48      11.279  -8.026  14.064  1.00  0.00           H  
ATOM    739  HD2 ARG A  48      12.707  -9.613  12.935  1.00  0.00           H  
ATOM    740  HD3 ARG A  48      13.154  -8.420  11.704  1.00  0.00           H  
ATOM    742  HE  ARG A  48      13.873  -7.274  14.148  1.00  0.00           H  
ATOM    744 HH11 ARG A  48      14.810 -10.101  12.317  1.00  0.00           H  
ATOM    745 HH12 ARG A  48      16.459 -10.080  12.898  1.00  0.00           H  
ATOM    747 HH21 ARG A  48      15.996  -7.263  14.861  1.00  0.00           H  
ATOM    748 HH22 ARG A  48      17.100  -8.508  14.323  1.00  0.00           H  
ATOM    750  N   GLU A  49       6.958  -7.896  11.317  1.00  0.00           N  
ATOM    752  CA  GLU A  49       5.953  -7.884  10.259  1.00  0.00           C  
ATOM    754  C   GLU A  49       5.274  -6.511  10.166  1.00  0.00           C  
ATOM    758  O   GLU A  49       5.142  -5.795  11.162  1.00  0.00           O  
ATOM    755  CB  GLU A  49       4.920  -8.999  10.457  1.00  0.00           C  
ATOM    759  CG  GLU A  49       5.457 -10.438  10.444  1.00  0.00           C  
ATOM    762  CD  GLU A  49       4.307 -11.461  10.482  1.00  0.00           C  
ATOM    763  OE1 GLU A  49       4.384 -12.510   9.793  1.00  0.00           O  
ATOM    764  OE2 GLU A  49       3.301 -11.199  11.187  1.00  0.00           O1-
ATOM    751  H   GLU A  49       6.624  -7.817  12.267  1.00  0.00           H  
ATOM    753  HA  GLU A  49       6.438  -8.064   9.300  1.00  0.00           H  
ATOM    756  HB2 GLU A  49       4.416  -8.832  11.409  1.00  0.00           H  
ATOM    757  HB3 GLU A  49       4.197  -8.918   9.645  1.00  0.00           H  
ATOM    760  HG2 GLU A  49       6.042 -10.592   9.538  1.00  0.00           H  
ATOM    761  HG3 GLU A  49       6.112 -10.589  11.302  1.00  0.00           H  
ATOM    765  N   ILE A  50       4.826  -6.160   8.962  1.00  0.00           N  
ATOM    767  CA  ILE A  50       4.032  -4.965   8.678  1.00  0.00           C  
ATOM    769  C   ILE A  50       2.691  -5.393   8.100  1.00  0.00           C  
ATOM    772  O   ILE A  50       2.624  -6.249   7.218  1.00  0.00           O  
ATOM    770  CB  ILE A  50       4.795  -4.004   7.742  1.00  0.00           C  
ATOM    773  CG1 ILE A  50       6.032  -3.401   8.439  1.00  0.00           C  
ATOM    776  CG2 ILE A  50       3.899  -2.889   7.177  1.00  0.00           C  
ATOM    780  CD1 ILE A  50       5.753  -2.381   9.552  1.00  0.00           C  
ATOM    766  H   ILE A  50       4.995  -6.790   8.190  1.00  0.00           H  
ATOM    768  HA  ILE A  50       3.831  -4.440   9.612  1.00  0.00           H  
ATOM    771  HB  ILE A  50       5.154  -4.585   6.893  1.00  0.00           H  
ATOM    774 HG12 ILE A  50       6.624  -4.209   8.868  1.00  0.00           H  
ATOM    775 HG13 ILE A  50       6.649  -2.915   7.682  1.00  0.00           H  
ATOM    777 HG21 ILE A  50       3.227  -3.301   6.425  1.00  0.00           H  
ATOM    778 HG22 ILE A  50       4.517  -2.135   6.687  1.00  0.00           H  
ATOM    779 HG23 ILE A  50       3.316  -2.416   7.967  1.00  0.00           H  
ATOM    781 HD11 ILE A  50       5.250  -1.505   9.143  1.00  0.00           H  
ATOM    782 HD12 ILE A  50       6.701  -2.061   9.984  1.00  0.00           H  
ATOM    783 HD13 ILE A  50       5.143  -2.827  10.338  1.00  0.00           H  
ATOM    784  N   CYS A  51       1.619  -4.795   8.604  1.00  0.00           N  
ATOM    786  CA  CYS A  51       0.292  -4.924   8.044  1.00  0.00           C  
ATOM    788  C   CYS A  51       0.269  -4.305   6.645  1.00  0.00           C  
ATOM    792  O   CYS A  51       0.676  -3.168   6.442  1.00  0.00           O  
ATOM    789  CB  CYS A  51      -0.735  -4.291   8.983  1.00  0.00           C  
ATOM    793  SG  CYS A  51      -2.441  -4.659   8.506  1.00  0.00           S  
ATOM    785  H   CYS A  51       1.769  -4.099   9.321  1.00  0.00           H  
ATOM    787  HA  CYS A  51       0.057  -5.986   7.966  1.00  0.00           H  
ATOM    790  HB2 CYS A  51      -0.586  -3.212   9.009  1.00  0.00           H  
ATOM    791  HB3 CYS A  51      -0.571  -4.684   9.987  1.00  0.00           H  
ATOM    794  N   VAL A  52      -0.230  -5.055   5.677  1.00  0.00           N  
ATOM    796  CA  VAL A  52      -0.482  -4.595   4.316  1.00  0.00           C  
ATOM    798  C   VAL A  52      -1.939  -4.841   3.971  1.00  0.00           C  
ATOM    801  O   VAL A  52      -2.564  -5.749   4.523  1.00  0.00           O  
ATOM    799  CB  VAL A  52       0.455  -5.267   3.308  1.00  0.00           C  
ATOM    802  CG1 VAL A  52       1.930  -4.965   3.604  1.00  0.00           C  
ATOM    806  CG2 VAL A  52       0.255  -6.780   3.208  1.00  0.00           C  
ATOM    795  H   VAL A  52      -0.518  -5.996   5.905  1.00  0.00           H  
ATOM    797  HA  VAL A  52      -0.312  -3.520   4.258  1.00  0.00           H  
ATOM    800  HB  VAL A  52       0.213  -4.847   2.332  1.00  0.00           H  
ATOM    803 HG11 VAL A  52       2.554  -5.357   2.802  1.00  0.00           H  
ATOM    804 HG12 VAL A  52       2.081  -3.887   3.670  1.00  0.00           H  
ATOM    805 HG13 VAL A  52       2.235  -5.425   4.544  1.00  0.00           H  
ATOM    807 HG21 VAL A  52       0.567  -7.258   4.137  1.00  0.00           H  
ATOM    808 HG22 VAL A  52       0.859  -7.142   2.376  1.00  0.00           H  
ATOM    809 HG23 VAL A  52      -0.787  -7.023   2.998  1.00  0.00           H  
ATOM    810  N   GLN A  53      -2.491  -4.045   3.059  1.00  0.00           N  
ATOM    812  CA  GLN A  53      -3.907  -4.093   2.710  1.00  0.00           C  
ATOM    814  C   GLN A  53      -4.103  -4.030   1.199  1.00  0.00           C  
ATOM    818  O   GLN A  53      -3.502  -3.206   0.524  1.00  0.00           O  
ATOM    815  CB  GLN A  53      -4.638  -2.954   3.432  1.00  0.00           C  
ATOM    819  CG  GLN A  53      -6.159  -2.982   3.223  1.00  0.00           C  
ATOM    822  CD  GLN A  53      -6.877  -1.984   4.126  1.00  0.00           C  
ATOM    823  NE2 GLN A  53      -7.985  -1.412   3.720  1.00  0.00           N  
ATOM    826  OE1 GLN A  53      -6.508  -1.744   5.263  1.00  0.00           O  
ATOM    811  H   GLN A  53      -1.916  -3.355   2.597  1.00  0.00           H  
ATOM    813  HA  GLN A  53      -4.326  -5.035   3.062  1.00  0.00           H  
ATOM    816  HB2 GLN A  53      -4.426  -3.042   4.497  1.00  0.00           H  
ATOM    817  HB3 GLN A  53      -4.256  -1.996   3.078  1.00  0.00           H  
ATOM    820  HG2 GLN A  53      -6.388  -2.755   2.182  1.00  0.00           H  
ATOM    821  HG3 GLN A  53      -6.542  -3.977   3.451  1.00  0.00           H  
ATOM    824 HE21 GLN A  53      -8.235  -1.430   2.742  1.00  0.00           H  
ATOM    825 HE22 GLN A  53      -8.351  -0.695   4.329  1.00  0.00           H  
ATOM    827  N   ARG A  54      -4.988  -4.874   0.672  1.00  0.00           N  
ATOM    829  CA  ARG A  54      -5.441  -4.825  -0.724  1.00  0.00           C  
ATOM    831  C   ARG A  54      -6.950  -4.952  -0.804  1.00  0.00           C  
ATOM    835  O   ARG A  54      -7.596  -5.376   0.154  1.00  0.00           O  
ATOM    832  CB  ARG A  54      -4.736  -5.896  -1.573  1.00  0.00           C  
ATOM    836  CG  ARG A  54      -5.074  -7.334  -1.154  1.00  0.00           C  
ATOM    839  CD  ARG A  54      -4.286  -8.318  -2.019  1.00  0.00           C  
ATOM    842  NE  ARG A  54      -4.647  -9.716  -1.707  1.00  0.00           N  
ATOM    850  CZ  ARG A  54      -5.355 -10.533  -2.467  1.00  0.00           C  
ATOM    844  NH1 ARG A  54      -5.931 -10.142  -3.570  1.00  0.00           N1+
ATOM    847  NH2 ARG A  54      -5.495 -11.785  -2.129  1.00  0.00           N  
ATOM    828  H   ARG A  54      -5.452  -5.516   1.299  1.00  0.00           H  
ATOM    830  HA  ARG A  54      -5.180  -3.854  -1.145  1.00  0.00           H  
ATOM    833  HB2 ARG A  54      -3.658  -5.745  -1.512  1.00  0.00           H  
ATOM    834  HB3 ARG A  54      -5.016  -5.759  -2.617  1.00  0.00           H  
ATOM    837  HG2 ARG A  54      -4.815  -7.489  -0.107  1.00  0.00           H  
ATOM    838  HG3 ARG A  54      -6.141  -7.515  -1.289  1.00  0.00           H  
ATOM    840  HD2 ARG A  54      -4.465  -8.094  -3.071  1.00  0.00           H  
ATOM    841  HD3 ARG A  54      -3.221  -8.174  -1.841  1.00  0.00           H  
ATOM    843  HE  ARG A  54      -4.216 -10.117  -0.886  1.00  0.00           H  
ATOM    845 HH11 ARG A  54      -5.786  -9.191  -3.875  1.00  0.00           H  
ATOM    846 HH12 ARG A  54      -6.293 -10.816  -4.230  1.00  0.00           H  
ATOM    848 HH21 ARG A  54      -4.983 -12.157  -1.342  1.00  0.00           H  
ATOM    849 HH22 ARG A  54      -5.923 -12.421  -2.786  1.00  0.00           H  
ATOM    851  N   ASN A  55      -7.500  -4.644  -1.969  1.00  0.00           N  
ATOM    853  CA  ASN A  55      -8.880  -4.989  -2.280  1.00  0.00           C  
ATOM    855  C   ASN A  55      -8.931  -6.393  -2.895  1.00  0.00           C  
ATOM    859  O   ASN A  55      -8.085  -6.774  -3.704  1.00  0.00           O  
ATOM    856  CB  ASN A  55      -9.500  -3.888  -3.150  1.00  0.00           C  
ATOM    860  CG  ASN A  55      -9.591  -2.562  -2.406  1.00  0.00           C  
ATOM    861  ND2 ASN A  55      -9.529  -1.459  -3.111  1.00  0.00           N  
ATOM    864  OD1 ASN A  55      -9.682  -2.497  -1.186  1.00  0.00           O  
ATOM    852  H   ASN A  55      -6.896  -4.363  -2.728  1.00  0.00           H  
ATOM    854  HA  ASN A  55      -9.458  -5.027  -1.357  1.00  0.00           H  
ATOM    857  HB2 ASN A  55     -10.509  -4.179  -3.442  1.00  0.00           H  
ATOM    858  HB3 ASN A  55      -8.906  -3.763  -4.055  1.00  0.00           H  
ATOM    862 HD21 ASN A  55      -9.442  -1.492  -4.117  1.00  0.00           H  
ATOM    863 HD22 ASN A  55      -9.583  -0.581  -2.615  1.00  0.00           H  
ATOM    865  N   LEU A  56      -9.912  -7.182  -2.470  1.00  0.00           N  
ATOM    867  CA  LEU A  56     -10.255  -8.457  -3.086  1.00  0.00           C  
ATOM    869  C   LEU A  56     -11.129  -8.220  -4.324  1.00  0.00           C  
ATOM    873  O   LEU A  56     -11.702  -7.146  -4.501  1.00  0.00           O  
ATOM    870  CB  LEU A  56     -10.980  -9.334  -2.052  1.00  0.00           C  
ATOM    874  CG  LEU A  56     -10.179  -9.681  -0.787  1.00  0.00           C  
ATOM    876  CD1 LEU A  56     -11.058 -10.538   0.128  1.00  0.00           C  
ATOM    880  CD2 LEU A  56      -8.896 -10.452  -1.103  1.00  0.00           C  
ATOM    866  H   LEU A  56     -10.549  -6.813  -1.778  1.00  0.00           H  
ATOM    868  HA  LEU A  56      -9.346  -8.959  -3.417  1.00  0.00           H  
ATOM    871  HB2 LEU A  56     -11.874  -8.795  -1.737  1.00  0.00           H  
ATOM    872  HB3 LEU A  56     -11.294 -10.261  -2.533  1.00  0.00           H  
ATOM    875  HG  LEU A  56      -9.918  -8.763  -0.259  1.00  0.00           H  
ATOM    877 HD11 LEU A  56     -11.926  -9.955   0.437  1.00  0.00           H  
ATOM    878 HD12 LEU A  56     -11.387 -11.433  -0.399  1.00  0.00           H  
ATOM    879 HD13 LEU A  56     -10.500 -10.833   1.017  1.00  0.00           H  
ATOM    881 HD21 LEU A  56      -8.410 -10.757  -0.176  1.00  0.00           H  
ATOM    882 HD22 LEU A  56      -8.209  -9.807  -1.653  1.00  0.00           H  
ATOM    883 HD23 LEU A  56      -9.126 -11.337  -1.696  1.00  0.00           H  
ATOM    884  N   SER A  57     -11.311  -9.258  -5.142  1.00  0.00           N  
ATOM    886  CA  SER A  57     -12.167  -9.220  -6.340  1.00  0.00           C  
ATOM    888  C   SER A  57     -13.628  -8.851  -6.054  1.00  0.00           C  
ATOM    892  O   SER A  57     -14.320  -8.341  -6.927  1.00  0.00           O  
ATOM    889  CB  SER A  57     -12.128 -10.586  -7.030  1.00  0.00           C  
ATOM    893  OG  SER A  57     -12.458 -11.617  -6.110  1.00  0.00           O  
ATOM    885  H   SER A  57     -10.849 -10.133  -4.939  1.00  0.00           H  
ATOM    887  HA  SER A  57     -11.775  -8.474  -7.031  1.00  0.00           H  
ATOM    890  HB2 SER A  57     -12.831 -10.593  -7.863  1.00  0.00           H  
ATOM    891  HB3 SER A  57     -11.125 -10.760  -7.420  1.00  0.00           H  
ATOM    894  HG  SER A  57     -12.457 -12.446  -6.594  1.00  0.00           H  
ATOM    895  N   ASN A  58     -14.103  -9.065  -4.824  1.00  0.00           N  
ATOM    897  CA  ASN A  58     -15.435  -8.652  -4.375  1.00  0.00           C  
ATOM    899  C   ASN A  58     -15.494  -7.192  -3.871  1.00  0.00           C  
ATOM    903  O   ASN A  58     -16.493  -6.799  -3.271  1.00  0.00           O  
ATOM    900  CB  ASN A  58     -15.944  -9.671  -3.339  1.00  0.00           C  
ATOM    904  CG  ASN A  58     -15.173  -9.654  -2.030  1.00  0.00           C  
ATOM    905  ND2 ASN A  58     -15.435 -10.587  -1.146  1.00  0.00           N  
ATOM    908  OD1 ASN A  58     -14.317  -8.830  -1.773  1.00  0.00           O  
ATOM    896  H   ASN A  58     -13.466  -9.456  -4.145  1.00  0.00           H  
ATOM    898  HA  ASN A  58     -16.105  -8.692  -5.234  1.00  0.00           H  
ATOM    901  HB2 ASN A  58     -16.989  -9.454  -3.119  1.00  0.00           H  
ATOM    902  HB3 ASN A  58     -15.889 -10.671  -3.769  1.00  0.00           H  
ATOM    906 HD21 ASN A  58     -16.058 -11.344  -1.389  1.00  0.00           H  
ATOM    907 HD22 ASN A  58     -14.824 -10.605  -0.342  1.00  0.00           H  
ATOM    909  N   GLY A  59     -14.418  -6.419  -4.042  1.00  0.00           N  
ATOM    911  CA  GLY A  59     -14.296  -5.026  -3.610  1.00  0.00           C  
ATOM    914  C   GLY A  59     -14.040  -4.832  -2.114  1.00  0.00           C  
ATOM    915  O   GLY A  59     -13.847  -3.702  -1.673  1.00  0.00           O  
ATOM    910  H   GLY A  59     -13.616  -6.813  -4.513  1.00  0.00           H  
ATOM    912  HA2 GLY A  59     -15.211  -4.491  -3.866  1.00  0.00           H  
ATOM    913  HA3 GLY A  59     -13.470  -4.565  -4.151  1.00  0.00           H  
ATOM    916  N   LYS A  60     -14.020  -5.901  -1.307  1.00  0.00           N  
ATOM    918  CA  LYS A  60     -13.752  -5.793   0.131  1.00  0.00           C  
ATOM    920  C   LYS A  60     -12.259  -5.719   0.408  1.00  0.00           C  
ATOM    924  O   LYS A  60     -11.458  -6.368  -0.261  1.00  0.00           O  
ATOM    921  CB  LYS A  60     -14.382  -6.946   0.912  1.00  0.00           C  
ATOM    925  CG  LYS A  60     -15.900  -7.019   0.711  1.00  0.00           C  
ATOM    928  CD  LYS A  60     -16.472  -8.007   1.720  1.00  0.00           C  
ATOM    931  CE  LYS A  60     -17.936  -8.320   1.446  1.00  0.00           C  
ATOM    934  NZ  LYS A  60     -18.436  -9.255   2.476  1.00  0.00           N1+
ATOM    917  H   LYS A  60     -14.137  -6.817  -1.716  1.00  0.00           H  
ATOM    919  HA  LYS A  60     -14.191  -4.861   0.487  1.00  0.00           H  
ATOM    922  HB2 LYS A  60     -13.923  -7.888   0.611  1.00  0.00           H  
ATOM    923  HB3 LYS A  60     -14.169  -6.795   1.971  1.00  0.00           H  
ATOM    926  HG2 LYS A  60     -16.347  -6.038   0.875  1.00  0.00           H  
ATOM    927  HG3 LYS A  60     -16.125  -7.353  -0.302  1.00  0.00           H  
ATOM    929  HD2 LYS A  60     -15.895  -8.932   1.679  1.00  0.00           H  
ATOM    930  HD3 LYS A  60     -16.384  -7.567   2.713  1.00  0.00           H  
ATOM    932  HE2 LYS A  60     -18.508  -7.393   1.465  1.00  0.00           H  
ATOM    933  HE3 LYS A  60     -18.015  -8.760   0.452  1.00  0.00           H  
ATOM    935  HZ1 LYS A  60     -17.789 -10.017   2.621  1.00  0.00           H  
ATOM    936  HZ2 LYS A  60     -19.366  -9.590   2.270  1.00  0.00           H  
ATOM    937  HZ3 LYS A  60     -18.486  -8.759   3.354  1.00  0.00           H  
ATOM    938  N   SER A  61     -11.895  -4.984   1.450  1.00  0.00           N  
ATOM    940  CA  SER A  61     -10.517  -4.927   1.916  1.00  0.00           C  
ATOM    942  C   SER A  61     -10.091  -6.238   2.582  1.00  0.00           C  
ATOM    946  O   SER A  61     -10.849  -6.880   3.321  1.00  0.00           O  
ATOM    943  CB  SER A  61     -10.329  -3.743   2.862  1.00  0.00           C  
ATOM    947  OG  SER A  61     -11.094  -3.935   4.036  1.00  0.00           O  
ATOM    939  H   SER A  61     -12.591  -4.468   1.967  1.00  0.00           H  
ATOM    941  HA  SER A  61      -9.875  -4.753   1.053  1.00  0.00           H  
ATOM    944  HB2 SER A  61     -10.642  -2.825   2.363  1.00  0.00           H  
ATOM    945  HB3 SER A  61      -9.275  -3.662   3.126  1.00  0.00           H  
ATOM    948  HG  SER A  61     -10.529  -4.443   4.623  1.00  0.00           H  
ATOM    949  N   PHE A  62      -8.840  -6.607   2.361  1.00  0.00           N  
ATOM    951  CA  PHE A  62      -8.174  -7.697   3.046  1.00  0.00           C  
ATOM    953  C   PHE A  62      -6.801  -7.233   3.501  1.00  0.00           C  
ATOM    957  O   PHE A  62      -6.021  -6.715   2.700  1.00  0.00           O  
ATOM    954  CB  PHE A  62      -8.090  -8.904   2.118  1.00  0.00           C  
ATOM    958  CG  PHE A  62      -7.418 -10.104   2.746  1.00  0.00           C  
ATOM    959  CD1 PHE A  62      -6.045 -10.336   2.541  1.00  0.00           C  
ATOM    961  CD2 PHE A  62      -8.164 -10.976   3.560  1.00  0.00           C  
ATOM    963  CE1 PHE A  62      -5.423 -11.444   3.141  1.00  0.00           C  
ATOM    965  CE2 PHE A  62      -7.541 -12.085   4.158  1.00  0.00           C  
ATOM    967  CZ  PHE A  62      -6.171 -12.319   3.949  1.00  0.00           C  
ATOM    950  H   PHE A  62      -8.291  -6.075   1.701  1.00  0.00           H  
ATOM    952  HA  PHE A  62      -8.750  -7.981   3.927  1.00  0.00           H  
ATOM    955  HB2 PHE A  62      -9.107  -9.185   1.846  1.00  0.00           H  
ATOM    956  HB3 PHE A  62      -7.559  -8.625   1.207  1.00  0.00           H  
ATOM    960  HD1 PHE A  62      -5.466  -9.649   1.941  1.00  0.00           H  
ATOM    962  HD2 PHE A  62      -9.217 -10.798   3.723  1.00  0.00           H  
ATOM    964  HE1 PHE A  62      -4.366 -11.615   3.000  1.00  0.00           H  
ATOM    966  HE2 PHE A  62      -8.115 -12.756   4.780  1.00  0.00           H  
ATOM    968  HZ  PHE A  62      -5.691 -13.166   4.415  1.00  0.00           H  
ATOM    969  N   ALA A  63      -6.518  -7.438   4.780  1.00  0.00           N  
ATOM    971  CA  ALA A  63      -5.267  -7.090   5.409  1.00  0.00           C  
ATOM    973  C   ALA A  63      -4.605  -8.325   6.015  1.00  0.00           C  
ATOM    978  O   ALA A  63      -5.277  -9.188   6.578  1.00  0.00           O  
ATOM    974  CB  ALA A  63      -5.516  -5.988   6.437  1.00  0.00           C  
ATOM    970  H   ALA A  63      -7.190  -7.917   5.362  1.00  0.00           H  
ATOM    972  HA  ALA A  63      -4.601  -6.701   4.639  1.00  0.00           H  
ATOM    975  HB1 ALA A  63      -5.861  -5.090   5.925  1.00  0.00           H  
ATOM    976  HB2 ALA A  63      -4.586  -5.764   6.960  1.00  0.00           H  
ATOM    977  HB3 ALA A  63      -6.267  -6.315   7.156  1.00  0.00           H  
ATOM    979  N   LYS A  64      -3.281  -8.388   5.914  1.00  0.00           N  
ATOM    981  CA  LYS A  64      -2.428  -9.396   6.555  1.00  0.00           C  
ATOM    983  C   LYS A  64      -1.113  -8.745   6.963  1.00  0.00           C  
ATOM    987  O   LYS A  64      -0.776  -7.699   6.422  1.00  0.00           O  
ATOM    984  CB  LYS A  64      -2.212 -10.612   5.635  1.00  0.00           C  
ATOM    988  CG  LYS A  64      -1.434 -10.315   4.339  1.00  0.00           C  
ATOM    991  CD  LYS A  64      -1.045 -11.619   3.623  1.00  0.00           C  
ATOM    994  CE  LYS A  64      -0.131 -11.320   2.430  1.00  0.00           C  
ATOM    997  NZ  LYS A  64       0.630 -12.514   1.978  1.00  0.00           N1+
ATOM    980  H   LYS A  64      -2.813  -7.605   5.480  1.00  0.00           H  
ATOM    982  HA  LYS A  64      -2.913  -9.749   7.465  1.00  0.00           H  
ATOM    985  HB2 LYS A  64      -1.660 -11.362   6.201  1.00  0.00           H  
ATOM    986  HB3 LYS A  64      -3.181 -11.040   5.380  1.00  0.00           H  
ATOM    989  HG2 LYS A  64      -0.519  -9.774   4.580  1.00  0.00           H  
ATOM    990  HG3 LYS A  64      -2.042  -9.697   3.677  1.00  0.00           H  
ATOM    992  HD2 LYS A  64      -0.500 -12.247   4.328  1.00  0.00           H  
ATOM    993  HD3 LYS A  64      -1.937 -12.152   3.291  1.00  0.00           H  
ATOM    995  HE2 LYS A  64      -0.708 -10.888   1.613  1.00  0.00           H  
ATOM    996  HE3 LYS A  64       0.586 -10.572   2.769  1.00  0.00           H  
ATOM    998  HZ1 LYS A  64       0.046 -13.269   1.648  1.00  0.00           H  
ATOM    999  HZ2 LYS A  64       1.174 -12.893   2.740  1.00  0.00           H  
ATOM   1000  HZ3 LYS A  64       1.318 -12.283   1.276  1.00  0.00           H  
ATOM   1001  N   CYS A  65      -0.361  -9.353   7.870  1.00  0.00           N  
ATOM   1003  CA  CYS A  65       0.995  -8.907   8.163  1.00  0.00           C  
ATOM   1005  C   CYS A  65       1.992  -9.740   7.365  1.00  0.00           C  
ATOM   1009  O   CYS A  65       1.862 -10.962   7.323  1.00  0.00           O  
ATOM   1006  CB  CYS A  65       1.288  -8.935   9.660  1.00  0.00           C  
ATOM   1010  SG  CYS A  65      -0.013  -8.282  10.728  1.00  0.00           S  
ATOM   1002  H   CYS A  65      -0.662 -10.242   8.241  1.00  0.00           H  
ATOM   1004  HA  CYS A  65       1.094  -7.867   7.852  1.00  0.00           H  
ATOM   1007  HB2 CYS A  65       1.515  -9.960   9.953  1.00  0.00           H  
ATOM   1008  HB3 CYS A  65       2.184  -8.340   9.835  1.00  0.00           H  
ATOM   1011  N   ILE A  66       2.970  -9.087   6.747  1.00  0.00           N  
ATOM   1013  CA  ILE A  66       4.055  -9.721   5.991  1.00  0.00           C  
ATOM   1015  C   ILE A  66       5.384  -9.376   6.679  1.00  0.00           C  
ATOM   1018  O   ILE A  66       5.545  -8.226   7.104  1.00  0.00           O  
ATOM   1016  CB  ILE A  66       4.040  -9.249   4.520  1.00  0.00           C  
ATOM   1019  CG1 ILE A  66       2.710  -9.604   3.819  1.00  0.00           C  
ATOM   1022  CG2 ILE A  66       5.212  -9.858   3.733  1.00  0.00           C  
ATOM   1026  CD1 ILE A  66       2.663  -9.158   2.347  1.00  0.00           C  
ATOM   1012  H   ILE A  66       3.002  -8.080   6.829  1.00  0.00           H  
ATOM   1014  HA  ILE A  66       3.914 -10.802   5.987  1.00  0.00           H  
ATOM   1017  HB  ILE A  66       4.149  -8.164   4.523  1.00  0.00           H  
ATOM   1020 HG12 ILE A  66       1.890  -9.116   4.346  1.00  0.00           H  
ATOM   1021 HG13 ILE A  66       2.554 -10.681   3.869  1.00  0.00           H  
ATOM   1023 HG21 ILE A  66       5.127 -10.943   3.690  1.00  0.00           H  
ATOM   1024 HG22 ILE A  66       6.162  -9.593   4.197  1.00  0.00           H  
ATOM   1025 HG23 ILE A  66       5.264  -9.463   2.719  1.00  0.00           H  
ATOM   1027 HD11 ILE A  66       1.648  -9.216   1.955  1.00  0.00           H  
ATOM   1028 HD12 ILE A  66       3.002  -8.126   2.258  1.00  0.00           H  
ATOM   1029 HD13 ILE A  66       3.294  -9.800   1.733  1.00  0.00           H  
ATOM   1030  N   PRO A  67       6.335 -10.318   6.811  1.00  0.00           N  
ATOM   1031  CA  PRO A  67       7.685 -10.018   7.280  1.00  0.00           C  
ATOM   1033  C   PRO A  67       8.339  -8.906   6.455  1.00  0.00           C  
ATOM   1037  O   PRO A  67       8.306  -8.939   5.232  1.00  0.00           O  
ATOM   1034  CB  PRO A  67       8.465 -11.332   7.163  1.00  0.00           C  
ATOM   1038  CG  PRO A  67       7.381 -12.404   7.229  1.00  0.00           C  
ATOM   1041  CD  PRO A  67       6.211 -11.739   6.514  1.00  0.00           C  
ATOM   1032  HA  PRO A  67       7.644  -9.720   8.328  1.00  0.00           H  
ATOM   1035  HB2 PRO A  67       9.192 -11.443   7.968  1.00  0.00           H  
ATOM   1036  HB3 PRO A  67       8.961 -11.391   6.194  1.00  0.00           H  
ATOM   1039  HG2 PRO A  67       7.114 -12.597   8.268  1.00  0.00           H  
ATOM   1040  HG3 PRO A  67       7.688 -13.323   6.729  1.00  0.00           H  
ATOM   1042  HD2 PRO A  67       5.273 -12.149   6.888  1.00  0.00           H  
ATOM   1043  HD3 PRO A  67       6.301 -11.904   5.441  1.00  0.00           H  
ATOM   1044  N   ILE A  68       8.990  -7.940   7.108  1.00  0.00           N  
ATOM   1046  CA  ILE A  68       9.637  -6.802   6.423  1.00  0.00           C  
ATOM   1048  C   ILE A  68      10.657  -7.269   5.373  1.00  0.00           C  
ATOM   1051  O   ILE A  68      10.827  -6.613   4.355  1.00  0.00           O  
ATOM   1049  CB  ILE A  68      10.280  -5.844   7.456  1.00  0.00           C  
ATOM   1052  CG1 ILE A  68       9.187  -5.151   8.297  1.00  0.00           C  
ATOM   1055  CG2 ILE A  68      11.152  -4.767   6.780  1.00  0.00           C  
ATOM   1059  CD1 ILE A  68       9.718  -4.480   9.572  1.00  0.00           C  
ATOM   1045  H   ILE A  68       8.958  -7.944   8.117  1.00  0.00           H  
ATOM   1047  HA  ILE A  68       8.874  -6.249   5.874  1.00  0.00           H  
ATOM   1050  HB  ILE A  68      10.916  -6.433   8.117  1.00  0.00           H  
ATOM   1053 HG12 ILE A  68       8.432  -5.877   8.599  1.00  0.00           H  
ATOM   1054 HG13 ILE A  68       8.690  -4.401   7.682  1.00  0.00           H  
ATOM   1056 HG21 ILE A  68      10.578  -4.238   6.019  1.00  0.00           H  
ATOM   1057 HG22 ILE A  68      11.522  -4.035   7.498  1.00  0.00           H  
ATOM   1058 HG23 ILE A  68      12.024  -5.215   6.304  1.00  0.00           H  
ATOM   1060 HD11 ILE A  68      10.311  -5.192  10.146  1.00  0.00           H  
ATOM   1061 HD12 ILE A  68       8.876  -4.147  10.179  1.00  0.00           H  
ATOM   1062 HD13 ILE A  68      10.328  -3.612   9.324  1.00  0.00           H  
ATOM   1063  N   VAL A  69      11.300  -8.419   5.593  1.00  0.00           N  
ATOM   1065  CA  VAL A  69      12.269  -9.011   4.654  1.00  0.00           C  
ATOM   1067  C   VAL A  69      11.658  -9.425   3.312  1.00  0.00           C  
ATOM   1070  O   VAL A  69      12.386  -9.506   2.329  1.00  0.00           O  
ATOM   1068  CB  VAL A  69      12.992 -10.216   5.285  1.00  0.00           C  
ATOM   1071  CG1 VAL A  69      13.820  -9.773   6.501  1.00  0.00           C  
ATOM   1075  CG2 VAL A  69      12.041 -11.332   5.740  1.00  0.00           C  
ATOM   1064  H   VAL A  69      11.033  -8.959   6.404  1.00  0.00           H  
ATOM   1066  HA  VAL A  69      13.017  -8.255   4.414  1.00  0.00           H  
ATOM   1069  HB  VAL A  69      13.682 -10.631   4.551  1.00  0.00           H  
ATOM   1072 HG11 VAL A  69      13.170  -9.394   7.290  1.00  0.00           H  
ATOM   1073 HG12 VAL A  69      14.514  -8.990   6.196  1.00  0.00           H  
ATOM   1074 HG13 VAL A  69      14.390 -10.622   6.878  1.00  0.00           H  
ATOM   1076 HG21 VAL A  69      11.452 -11.687   4.894  1.00  0.00           H  
ATOM   1077 HG22 VAL A  69      11.369 -10.982   6.523  1.00  0.00           H  
ATOM   1078 HG23 VAL A  69      12.619 -12.178   6.112  1.00  0.00           H  
ATOM   1079  N   ASP A  70      10.342  -9.639   3.268  1.00  0.00           N  
ATOM   1081  CA  ASP A  70       9.594 -10.003   2.061  1.00  0.00           C  
ATOM   1083  C   ASP A  70       8.937  -8.770   1.404  1.00  0.00           C  
ATOM   1087  O   ASP A  70       8.175  -8.885   0.442  1.00  0.00           O  
ATOM   1084  CB  ASP A  70       8.555 -11.083   2.409  1.00  0.00           C  
ATOM   1088  CG  ASP A  70       9.144 -12.324   3.092  1.00  0.00           C  
ATOM   1089  OD1 ASP A  70      10.254 -12.754   2.706  1.00  0.00           O  
ATOM   1090  OD2 ASP A  70       8.481 -12.838   4.023  1.00  0.00           O1-
ATOM   1080  H   ASP A  70       9.797  -9.521   4.110  1.00  0.00           H  
ATOM   1082  HA  ASP A  70      10.283 -10.432   1.332  1.00  0.00           H  
ATOM   1085  HB2 ASP A  70       7.808 -10.641   3.068  1.00  0.00           H  
ATOM   1086  HB3 ASP A  70       8.053 -11.400   1.496  1.00  0.00           H  
ATOM   1091  N   LEU A  71       9.211  -7.574   1.940  1.00  0.00           N  
ATOM   1093  CA  LEU A  71       8.688  -6.292   1.485  1.00  0.00           C  
ATOM   1095  C   LEU A  71       9.808  -5.428   0.907  1.00  0.00           C  
ATOM   1099  O   LEU A  71      10.961  -5.482   1.329  1.00  0.00           O  
ATOM   1096  CB  LEU A  71       8.005  -5.553   2.655  1.00  0.00           C  
ATOM   1100  CG  LEU A  71       6.851  -6.313   3.329  1.00  0.00           C  
ATOM   1102  CD1 LEU A  71       6.286  -5.522   4.510  1.00  0.00           C  
ATOM   1106  CD2 LEU A  71       5.710  -6.508   2.348  1.00  0.00           C  
ATOM   1092  H   LEU A  71       9.898  -7.545   2.679  1.00  0.00           H  
ATOM   1094  HA  LEU A  71       7.958  -6.455   0.692  1.00  0.00           H  
ATOM   1097  HB2 LEU A  71       7.630  -4.596   2.291  1.00  0.00           H  
ATOM   1098  HB3 LEU A  71       8.760  -5.338   3.411  1.00  0.00           H  
ATOM   1101  HG  LEU A  71       7.190  -7.284   3.689  1.00  0.00           H  
ATOM   1103 HD11 LEU A  71       5.546  -6.130   5.030  1.00  0.00           H  
ATOM   1104 HD12 LEU A  71       5.819  -4.600   4.162  1.00  0.00           H  
ATOM   1105 HD13 LEU A  71       7.085  -5.273   5.208  1.00  0.00           H  
ATOM   1107 HD21 LEU A  71       5.463  -5.541   1.911  1.00  0.00           H  
ATOM   1108 HD22 LEU A  71       6.020  -7.211   1.575  1.00  0.00           H  
ATOM   1109 HD23 LEU A  71       4.835  -6.907   2.861  1.00  0.00           H  
ATOM   1110  N   VAL A  72       9.438  -4.529   0.002  1.00  0.00           N  
ATOM   1112  CA  VAL A  72      10.253  -3.352  -0.297  1.00  0.00           C  
ATOM   1114  C   VAL A  72       9.829  -2.250   0.668  1.00  0.00           C  
ATOM   1117  O   VAL A  72       8.774  -1.638   0.492  1.00  0.00           O  
ATOM   1115  CB  VAL A  72      10.126  -2.939  -1.772  1.00  0.00           C  
ATOM   1118  CG1 VAL A  72      10.991  -1.711  -2.089  1.00  0.00           C  
ATOM   1122  CG2 VAL A  72      10.557  -4.083  -2.699  1.00  0.00           C  
ATOM   1111  H   VAL A  72       8.479  -4.543  -0.316  1.00  0.00           H  
ATOM   1113  HA  VAL A  72      11.303  -3.578  -0.116  1.00  0.00           H  
ATOM   1116  HB  VAL A  72       9.086  -2.697  -1.991  1.00  0.00           H  
ATOM   1119 HG11 VAL A  72      10.666  -0.858  -1.494  1.00  0.00           H  
ATOM   1120 HG12 VAL A  72      10.891  -1.454  -3.144  1.00  0.00           H  
ATOM   1121 HG13 VAL A  72      12.037  -1.924  -1.868  1.00  0.00           H  
ATOM   1123 HG21 VAL A  72      11.557  -4.424  -2.432  1.00  0.00           H  
ATOM   1124 HG22 VAL A  72       9.861  -4.917  -2.610  1.00  0.00           H  
ATOM   1125 HG23 VAL A  72      10.556  -3.743  -3.735  1.00  0.00           H  
ATOM   1126  N   GLU A  73      10.638  -2.012   1.698  1.00  0.00           N  
ATOM   1128  CA  GLU A  73      10.506  -0.862   2.597  1.00  0.00           C  
ATOM   1130  C   GLU A  73      11.216   0.356   1.997  1.00  0.00           C  
ATOM   1134  O   GLU A  73      12.383   0.288   1.607  1.00  0.00           O  
ATOM   1131  CB  GLU A  73      11.049  -1.211   3.994  1.00  0.00           C  
ATOM   1135  CG  GLU A  73      10.991  -0.012   4.960  1.00  0.00           C  
ATOM   1138  CD  GLU A  73      11.310  -0.389   6.416  1.00  0.00           C  
ATOM   1139  OE1 GLU A  73      10.640   0.173   7.320  1.00  0.00           O  
ATOM   1140  OE2 GLU A  73      12.200  -1.239   6.640  1.00  0.00           O1-
ATOM   1127  H   GLU A  73      11.446  -2.606   1.817  1.00  0.00           H  
ATOM   1129  HA  GLU A  73       9.450  -0.615   2.709  1.00  0.00           H  
ATOM   1132  HB2 GLU A  73      10.450  -2.024   4.403  1.00  0.00           H  
ATOM   1133  HB3 GLU A  73      12.081  -1.550   3.906  1.00  0.00           H  
ATOM   1136  HG2 GLU A  73      11.701   0.748   4.633  1.00  0.00           H  
ATOM   1137  HG3 GLU A  73       9.994   0.425   4.909  1.00  0.00           H  
ATOM   1141  N   TRP A  74      10.516   1.486   1.914  1.00  0.00           N  
ATOM   1143  CA  TRP A  74      11.064   2.723   1.367  1.00  0.00           C  
ATOM   1145  C   TRP A  74      10.355   3.956   1.937  1.00  0.00           C  
ATOM   1149  O   TRP A  74       9.351   3.855   2.643  1.00  0.00           O  
ATOM   1146  CB  TRP A  74      11.002   2.669  -0.167  1.00  0.00           C  
ATOM   1150  CG  TRP A  74       9.636   2.602  -0.778  1.00  0.00           C  
ATOM   1151  CD1 TRP A  74       8.796   1.543  -0.741  1.00  0.00           C  
ATOM   1153  CD2 TRP A  74       8.937   3.629  -1.535  1.00  0.00           C  
ATOM   1154  CE2 TRP A  74       7.677   3.107  -1.956  1.00  0.00           C  
ATOM   1155  CE3 TRP A  74       9.261   4.943  -1.930  1.00  0.00           C  
ATOM   1157  NE1 TRP A  74       7.638   1.831  -1.435  1.00  0.00           N  
ATOM   1161  CZ2 TRP A  74       6.792   3.849  -2.749  1.00  0.00           C  
ATOM   1163  CZ3 TRP A  74       8.372   5.702  -2.708  1.00  0.00           C  
ATOM   1159  CH2 TRP A  74       7.150   5.153  -3.133  1.00  0.00           C  
ATOM   1142  H   TRP A  74       9.552   1.495   2.215  1.00  0.00           H  
ATOM   1144  HA  TRP A  74      12.113   2.791   1.658  1.00  0.00           H  
ATOM   1147  HB2 TRP A  74      11.514   3.543  -0.568  1.00  0.00           H  
ATOM   1148  HB3 TRP A  74      11.564   1.799  -0.509  1.00  0.00           H  
ATOM   1152  HD1 TRP A  74       9.004   0.612  -0.235  1.00  0.00           H  
ATOM   1158  HE1 TRP A  74       6.891   1.163  -1.563  1.00  0.00           H  
ATOM   1156  HE3 TRP A  74      10.213   5.363  -1.642  1.00  0.00           H  
ATOM   1162  HZ2 TRP A  74       5.853   3.420  -3.065  1.00  0.00           H  
ATOM   1164  HZ3 TRP A  74       8.641   6.706  -3.000  1.00  0.00           H  
ATOM   1160  HH2 TRP A  74       6.493   5.737  -3.761  1.00  0.00           H  
ATOM   1165  N   LYS A  75      10.897   5.146   1.656  1.00  0.00           N  
ATOM   1167  CA  LYS A  75      10.310   6.422   2.081  1.00  0.00           C  
ATOM   1169  C   LYS A  75       9.857   7.256   0.897  1.00  0.00           C  
ATOM   1173  O   LYS A  75      10.547   7.311  -0.121  1.00  0.00           O  
ATOM   1170  CB  LYS A  75      11.267   7.219   2.974  1.00  0.00           C  
ATOM   1174  CG  LYS A  75      11.480   6.514   4.318  1.00  0.00           C  
ATOM   1177  CD  LYS A  75      12.082   7.481   5.338  1.00  0.00           C  
ATOM   1180  CE  LYS A  75      12.133   6.781   6.696  1.00  0.00           C  
ATOM   1183  NZ  LYS A  75      12.210   7.767   7.795  1.00  0.00           N1+
ATOM   1166  H   LYS A  75      11.679   5.175   1.017  1.00  0.00           H  
ATOM   1168  HA  LYS A  75       9.411   6.213   2.662  1.00  0.00           H  
ATOM   1171  HB2 LYS A  75      12.222   7.364   2.469  1.00  0.00           H  
ATOM   1172  HB3 LYS A  75      10.820   8.196   3.154  1.00  0.00           H  
ATOM   1175  HG2 LYS A  75      10.517   6.169   4.694  1.00  0.00           H  
ATOM   1176  HG3 LYS A  75      12.137   5.654   4.187  1.00  0.00           H  
ATOM   1178  HD2 LYS A  75      11.436   8.357   5.402  1.00  0.00           H  
ATOM   1179  HD3 LYS A  75      13.080   7.787   5.025  1.00  0.00           H  
ATOM   1181  HE2 LYS A  75      12.977   6.092   6.714  1.00  0.00           H  
ATOM   1182  HE3 LYS A  75      11.225   6.189   6.809  1.00  0.00           H  
ATOM   1184  HZ1 LYS A  75      12.229   7.282   8.681  1.00  0.00           H  
ATOM   1185  HZ2 LYS A  75      13.032   8.347   7.697  1.00  0.00           H  
ATOM   1186  HZ3 LYS A  75      11.382   8.345   7.768  1.00  0.00           H  
ATOM   1187  N   THR A  76       8.735   7.952   1.060  1.00  0.00           N  
ATOM   1189  CA  THR A  76       8.309   8.977   0.100  1.00  0.00           C  
ATOM   1191  C   THR A  76       9.273  10.166   0.110  1.00  0.00           C  
ATOM   1194  O   THR A  76      10.156  10.274   0.967  1.00  0.00           O  
ATOM   1192  CB  THR A  76       6.866   9.453   0.340  1.00  0.00           C  
ATOM   1195  CG2 THR A  76       5.876   8.290   0.394  1.00  0.00           C  
ATOM   1199  OG1 THR A  76       6.757  10.204   1.529  1.00  0.00           O  
ATOM   1188  H   THR A  76       8.236   7.865   1.934  1.00  0.00           H  
ATOM   1190  HA  THR A  76       8.343   8.537  -0.897  1.00  0.00           H  
ATOM   1193  HB  THR A  76       6.579  10.097  -0.491  1.00  0.00           H  
ATOM   1200  HG1 THR A  76       6.110  10.894   1.367  1.00  0.00           H  
ATOM   1196 HG21 THR A  76       4.861   8.678   0.477  1.00  0.00           H  
ATOM   1197 HG22 THR A  76       6.082   7.649   1.251  1.00  0.00           H  
ATOM   1198 HG23 THR A  76       5.958   7.698  -0.518  1.00  0.00           H  
ATOM   1201  N   SER A  77       9.112  11.078  -0.852  1.00  0.00           N  
ATOM   1203  CA  SER A  77       9.937  12.284  -0.931  1.00  0.00           C  
ATOM   1205  C   SER A  77       9.922  13.070   0.384  1.00  0.00           C  
ATOM   1209  O   SER A  77       8.888  13.227   1.035  1.00  0.00           O  
ATOM   1206  CB  SER A  77       9.442  13.176  -2.065  1.00  0.00           C  
ATOM   1210  OG  SER A  77      10.325  14.266  -2.261  1.00  0.00           O  
ATOM   1202  H   SER A  77       8.339  10.983  -1.495  1.00  0.00           H  
ATOM   1204  HA  SER A  77      10.961  11.982  -1.149  1.00  0.00           H  
ATOM   1207  HB2 SER A  77       8.447  13.549  -1.822  1.00  0.00           H  
ATOM   1208  HB3 SER A  77       9.385  12.593  -2.985  1.00  0.00           H  
ATOM   1211  HG  SER A  77       9.979  14.704  -3.042  1.00  0.00           H  
ATOM   1212  N   ALA A  78      11.076  13.618   0.768  1.00  0.00           N  
ATOM   1214  CA  ALA A  78      11.167  14.514   1.919  1.00  0.00           C  
ATOM   1216  C   ALA A  78      10.363  15.807   1.705  1.00  0.00           C  
ATOM   1221  O   ALA A  78       9.873  16.403   2.661  1.00  0.00           O  
ATOM   1217  CB  ALA A  78      12.646  14.816   2.183  1.00  0.00           C  
ATOM   1213  H   ALA A  78      11.911  13.409   0.239  1.00  0.00           H  
ATOM   1215  HA  ALA A  78      10.749  14.007   2.789  1.00  0.00           H  
ATOM   1218  HB1 ALA A  78      13.089  15.317   1.322  1.00  0.00           H  
ATOM   1219  HB2 ALA A  78      12.735  15.463   3.056  1.00  0.00           H  
ATOM   1220  HB3 ALA A  78      13.181  13.887   2.377  1.00  0.00           H  
ATOM   1222  N   ASN A  79      10.209  16.229   0.446  1.00  0.00           N  
ATOM   1224  CA  ASN A  79       9.293  17.295   0.073  1.00  0.00           C  
ATOM   1226  C   ASN A  79       7.945  16.667  -0.284  1.00  0.00           C  
ATOM   1230  O   ASN A  79       7.821  16.061  -1.345  1.00  0.00           O  
ATOM   1227  CB  ASN A  79       9.915  18.101  -1.078  1.00  0.00           C  
ATOM   1231  CG  ASN A  79       9.049  19.271  -1.517  1.00  0.00           C  
ATOM   1232  ND2 ASN A  79       9.630  20.251  -2.167  1.00  0.00           N  
ATOM   1235  OD1 ASN A  79       7.858  19.347  -1.280  1.00  0.00           O  
ATOM   1223  H   ASN A  79      10.533  15.617  -0.289  1.00  0.00           H  
ATOM   1225  HA  ASN A  79       9.143  17.968   0.917  1.00  0.00           H  
ATOM   1228  HB2 ASN A  79      10.881  18.485  -0.751  1.00  0.00           H  
ATOM   1229  HB3 ASN A  79      10.070  17.447  -1.936  1.00  0.00           H  
ATOM   1233 HD21 ASN A  79      10.638  20.316  -2.173  1.00  0.00           H  
ATOM   1234 HD22 ASN A  79       9.027  21.038  -2.362  1.00  0.00           H  
ATOM   1236  N   GLY A  80       6.940  16.853   0.572  1.00  0.00           N  
ATOM   1238  CA  GLY A  80       5.623  16.245   0.389  1.00  0.00           C  
ATOM   1241  C   GLY A  80       4.854  16.690  -0.861  1.00  0.00           C  
ATOM   1242  O   GLY A  80       3.873  16.043  -1.213  1.00  0.00           O  
ATOM   1237  H   GLY A  80       7.119  17.336   1.441  1.00  0.00           H  
ATOM   1239  HA2 GLY A  80       5.762  15.165   0.328  1.00  0.00           H  
ATOM   1240  HA3 GLY A  80       5.010  16.469   1.263  1.00  0.00           H  
ATOM   1243  N   ASN A  81       5.309  17.749  -1.542  1.00  0.00           N  
ATOM   1245  CA  ASN A  81       4.793  18.209  -2.837  1.00  0.00           C  
ATOM   1247  C   ASN A  81       5.592  17.662  -4.028  1.00  0.00           C  
ATOM   1251  O   ASN A  81       5.480  18.173  -5.143  1.00  0.00           O  
ATOM   1248  CB  ASN A  81       4.811  19.743  -2.856  1.00  0.00           C  
ATOM   1252  CG  ASN A  81       3.909  20.356  -1.811  1.00  0.00           C  
ATOM   1253  ND2 ASN A  81       4.288  21.485  -1.263  1.00  0.00           N  
ATOM   1256  OD1 ASN A  81       2.857  19.851  -1.480  1.00  0.00           O  
ATOM   1244  H   ASN A  81       6.111  18.237  -1.170  1.00  0.00           H  
ATOM   1246  HA  ASN A  81       3.765  17.868  -2.957  1.00  0.00           H  
ATOM   1249  HB2 ASN A  81       4.458  20.101  -3.824  1.00  0.00           H  
ATOM   1250  HB3 ASN A  81       5.833  20.093  -2.714  1.00  0.00           H  
ATOM   1254 HD21 ASN A  81       5.156  21.928  -1.530  1.00  0.00           H  
ATOM   1255 HD22 ASN A  81       3.624  21.887  -0.616  1.00  0.00           H  
ATOM   1257  N   LYS A  82       6.474  16.688  -3.802  1.00  0.00           N  
ATOM   1259  CA  LYS A  82       7.222  16.008  -4.855  1.00  0.00           C  
ATOM   1261  C   LYS A  82       6.922  14.524  -4.816  1.00  0.00           C  
ATOM   1265  O   LYS A  82       6.799  13.922  -3.754  1.00  0.00           O  
ATOM   1262  CB  LYS A  82       8.726  16.270  -4.736  1.00  0.00           C  
ATOM   1266  CG  LYS A  82       9.098  17.718  -5.075  1.00  0.00           C  
ATOM   1269  CD  LYS A  82      10.623  17.856  -5.176  1.00  0.00           C  
ATOM   1272  CE  LYS A  82      10.999  19.287  -5.569  1.00  0.00           C  
ATOM   1275  NZ  LYS A  82      12.453  19.409  -5.850  1.00  0.00           N1+
ATOM   1258  H   LYS A  82       6.542  16.309  -2.869  1.00  0.00           H  
ATOM   1260  HA  LYS A  82       6.883  16.367  -5.827  1.00  0.00           H  
ATOM   1263  HB2 LYS A  82       9.243  15.603  -5.428  1.00  0.00           H  
ATOM   1264  HB3 LYS A  82       9.054  16.040  -3.722  1.00  0.00           H  
ATOM   1267  HG2 LYS A  82       8.713  18.387  -4.305  1.00  0.00           H  
ATOM   1268  HG3 LYS A  82       8.653  17.988  -6.032  1.00  0.00           H  
ATOM   1270  HD2 LYS A  82      10.984  17.164  -5.937  1.00  0.00           H  
ATOM   1271  HD3 LYS A  82      11.076  17.599  -4.219  1.00  0.00           H  
ATOM   1273  HE2 LYS A  82      10.701  19.960  -4.765  1.00  0.00           H  
ATOM   1274  HE3 LYS A  82      10.427  19.560  -6.456  1.00  0.00           H  
ATOM   1276  HZ1 LYS A  82      12.705  18.810  -6.624  1.00  0.00           H  
ATOM   1277  HZ2 LYS A  82      12.688  20.357  -6.104  1.00  0.00           H  
ATOM   1278  HZ3 LYS A  82      13.003  19.135  -5.049  1.00  0.00           H  
ATOM   1279  N   GLU A  83       6.876  13.943  -6.000  1.00  0.00           N  
ATOM   1281  CA  GLU A  83       6.760  12.507  -6.161  1.00  0.00           C  
ATOM   1283  C   GLU A  83       8.037  11.813  -5.664  1.00  0.00           C  
ATOM   1287  O   GLU A  83       9.155  12.238  -5.968  1.00  0.00           O  
ATOM   1284  CB  GLU A  83       6.448  12.230  -7.632  1.00  0.00           C  
ATOM   1288  CG  GLU A  83       6.065  10.775  -7.898  1.00  0.00           C  
ATOM   1291  CD  GLU A  83       5.541  10.591  -9.332  1.00  0.00           C  
ATOM   1292  OE1 GLU A  83       5.969  11.362 -10.219  1.00  0.00           O  
ATOM   1293  OE2 GLU A  83       4.691   9.695  -9.525  1.00  0.00           O1-
ATOM   1280  H   GLU A  83       7.007  14.497  -6.835  1.00  0.00           H  
ATOM   1282  HA  GLU A  83       5.915  12.161  -5.565  1.00  0.00           H  
ATOM   1285  HB2 GLU A  83       5.608  12.861  -7.924  1.00  0.00           H  
ATOM   1286  HB3 GLU A  83       7.312  12.502  -8.237  1.00  0.00           H  
ATOM   1289  HG2 GLU A  83       5.292  10.482  -7.188  1.00  0.00           H  
ATOM   1290  HG3 GLU A  83       6.938  10.143  -7.733  1.00  0.00           H  
ATOM   1294  N   GLY A  84       7.870  10.768  -4.857  1.00  0.00           N  
ATOM   1296  CA  GLY A  84       8.935   9.841  -4.486  1.00  0.00           C  
ATOM   1299  C   GLY A  84       8.664   8.485  -5.118  1.00  0.00           C  
ATOM   1300  O   GLY A  84       7.529   8.019  -5.070  1.00  0.00           O  
ATOM   1295  H   GLY A  84       6.921  10.490  -4.648  1.00  0.00           H  
ATOM   1297  HA2 GLY A  84       8.964   9.719  -3.403  1.00  0.00           H  
ATOM   1298  HA3 GLY A  84       9.904  10.211  -4.821  1.00  0.00           H  
ATOM   1301  N   CYS A  85       9.688   7.845  -5.680  1.00  0.00           N  
ATOM   1303  CA  CYS A  85       9.539   6.556  -6.348  1.00  0.00           C  
ATOM   1305  C   CYS A  85      10.506   5.507  -5.801  1.00  0.00           C  
ATOM   1309  O   CYS A  85      11.627   5.824  -5.405  1.00  0.00           O  
ATOM   1306  CB  CYS A  85       9.736   6.709  -7.861  1.00  0.00           C  
ATOM   1310  SG  CYS A  85       8.690   7.914  -8.719  1.00  0.00           S  
ATOM   1302  H   CYS A  85      10.613   8.248  -5.642  1.00  0.00           H  
ATOM   1304  HA  CYS A  85       8.530   6.183  -6.172  1.00  0.00           H  
ATOM   1307  HB2 CYS A  85       9.579   5.736  -8.328  1.00  0.00           H  
ATOM   1308  HB3 CYS A  85      10.774   6.994  -8.033  1.00  0.00           H  
ATOM   1311  N   THR A  86      10.091   4.249  -5.886  1.00  0.00           N  
ATOM   1313  CA  THR A  86      10.944   3.071  -5.749  1.00  0.00           C  
ATOM   1315  C   THR A  86      10.784   2.168  -6.969  1.00  0.00           C  
ATOM   1318  O   THR A  86       9.853   2.321  -7.761  1.00  0.00           O  
ATOM   1316  CB  THR A  86      10.658   2.326  -4.438  1.00  0.00           C  
ATOM   1319  CG2 THR A  86       9.339   1.553  -4.442  1.00  0.00           C  
ATOM   1323  OG1 THR A  86      11.694   1.403  -4.204  1.00  0.00           O  
ATOM   1312  H   THR A  86       9.154   4.095  -6.230  1.00  0.00           H  
ATOM   1314  HA  THR A  86      11.986   3.389  -5.712  1.00  0.00           H  
ATOM   1317  HB  THR A  86      10.651   3.045  -3.619  1.00  0.00           H  
ATOM   1324  HG1 THR A  86      11.525   0.994  -3.352  1.00  0.00           H  
ATOM   1320 HG21 THR A  86       8.512   2.254  -4.556  1.00  0.00           H  
ATOM   1321 HG22 THR A  86       9.312   0.821  -5.249  1.00  0.00           H  
ATOM   1322 HG23 THR A  86       9.228   1.020  -3.498  1.00  0.00           H  
ATOM   1325  N   THR A  87      11.685   1.206  -7.123  1.00  0.00           N  
ATOM   1327  CA  THR A  87      11.575   0.163  -8.148  1.00  0.00           C  
ATOM   1329  C   THR A  87      11.501  -1.196  -7.479  1.00  0.00           C  
ATOM   1332  O   THR A  87      12.083  -1.419  -6.419  1.00  0.00           O  
ATOM   1330  CB  THR A  87      12.706   0.221  -9.183  1.00  0.00           C  
ATOM   1333  CG2 THR A  87      12.687   1.529  -9.975  1.00  0.00           C  
ATOM   1337  OG1 THR A  87      13.965   0.113  -8.568  1.00  0.00           O  
ATOM   1326  H   THR A  87      12.288   1.022  -6.335  1.00  0.00           H  
ATOM   1328  HA  THR A  87      10.642   0.287  -8.698  1.00  0.00           H  
ATOM   1331  HB  THR A  87      12.586  -0.605  -9.883  1.00  0.00           H  
ATOM   1338  HG1 THR A  87      13.956   0.651  -7.773  1.00  0.00           H  
ATOM   1334 HG21 THR A  87      13.481   1.507 -10.721  1.00  0.00           H  
ATOM   1335 HG22 THR A  87      11.727   1.633 -10.481  1.00  0.00           H  
ATOM   1336 HG23 THR A  87      12.841   2.380  -9.312  1.00  0.00           H  
ATOM   1339  N   THR A  88      10.750  -2.108  -8.078  1.00  0.00           N  
ATOM   1341  CA  THR A  88      10.538  -3.451  -7.551  1.00  0.00           C  
ATOM   1343  C   THR A  88      10.655  -4.445  -8.691  1.00  0.00           C  
ATOM   1346  O   THR A  88      10.043  -4.278  -9.745  1.00  0.00           O  
ATOM   1344  CB  THR A  88       9.177  -3.549  -6.850  1.00  0.00           C  
ATOM   1347  CG2 THR A  88       8.950  -4.914  -6.200  1.00  0.00           C  
ATOM   1351  OG1 THR A  88       9.101  -2.572  -5.833  1.00  0.00           O  
ATOM   1340  H   THR A  88      10.219  -1.845  -8.896  1.00  0.00           H  
ATOM   1342  HA  THR A  88      11.309  -3.686  -6.817  1.00  0.00           H  
ATOM   1345  HB  THR A  88       8.385  -3.360  -7.575  1.00  0.00           H  
ATOM   1352  HG1 THR A  88       9.998  -2.362  -5.563  1.00  0.00           H  
ATOM   1348 HG21 THR A  88       8.036  -4.883  -5.608  1.00  0.00           H  
ATOM   1349 HG22 THR A  88       9.788  -5.176  -5.554  1.00  0.00           H  
ATOM   1350 HG23 THR A  88       8.833  -5.679  -6.967  1.00  0.00           H  
ATOM   1353  N   SER A  89      11.456  -5.481  -8.469  1.00  0.00           N  
ATOM   1355  CA  SER A  89      11.504  -6.682  -9.300  1.00  0.00           C  
ATOM   1357  C   SER A  89      11.040  -7.861  -8.453  1.00  0.00           C  
ATOM   1361  O   SER A  89      11.205  -7.841  -7.233  1.00  0.00           O  
ATOM   1358  CB  SER A  89      12.903  -6.899  -9.890  1.00  0.00           C  
ATOM   1362  OG  SER A  89      13.891  -7.028  -8.886  1.00  0.00           O  
ATOM   1354  H   SER A  89      11.834  -5.589  -7.539  1.00  0.00           H  
ATOM   1356  HA  SER A  89      10.808  -6.580 -10.133  1.00  0.00           H  
ATOM   1359  HB2 SER A  89      12.898  -7.802 -10.500  1.00  0.00           H  
ATOM   1360  HB3 SER A  89      13.154  -6.053 -10.531  1.00  0.00           H  
ATOM   1363  HG  SER A  89      13.887  -6.241  -8.336  1.00  0.00           H  
ATOM   1364  N   VAL A  90      10.431  -8.860  -9.086  1.00  0.00           N  
ATOM   1366  CA  VAL A  90       9.908 -10.049  -8.403  1.00  0.00           C  
ATOM   1368  C   VAL A  90      10.697 -11.273  -8.860  1.00  0.00           C  
ATOM   1371  O   VAL A  90      11.021 -11.407 -10.043  1.00  0.00           O  
ATOM   1369  CB  VAL A  90       8.386 -10.201  -8.609  1.00  0.00           C  
ATOM   1372  CG1 VAL A  90       7.844 -11.376  -7.790  1.00  0.00           C  
ATOM   1376  CG2 VAL A  90       7.633  -8.941  -8.151  1.00  0.00           C  
ATOM   1365  H   VAL A  90      10.339  -8.834 -10.091  1.00  0.00           H  
ATOM   1367  HA  VAL A  90      10.067  -9.943  -7.330  1.00  0.00           H  
ATOM   1370  HB  VAL A  90       8.176 -10.373  -9.665  1.00  0.00           H  
ATOM   1373 HG11 VAL A  90       6.756 -11.403  -7.850  1.00  0.00           H  
ATOM   1374 HG12 VAL A  90       8.124 -11.279  -6.741  1.00  0.00           H  
ATOM   1375 HG13 VAL A  90       8.214 -12.322  -8.184  1.00  0.00           H  
ATOM   1377 HG21 VAL A  90       6.561  -9.090  -8.281  1.00  0.00           H  
ATOM   1378 HG22 VAL A  90       7.925  -8.081  -8.754  1.00  0.00           H  
ATOM   1379 HG23 VAL A  90       7.844  -8.739  -7.101  1.00  0.00           H  
ATOM   1380  N   ASN A  91      11.044 -12.139  -7.907  1.00  0.00           N  
ATOM   1382  CA  ASN A  91      11.688 -13.426  -8.140  1.00  0.00           C  
ATOM   1384  C   ASN A  91      10.919 -14.507  -7.349  1.00  0.00           C  
ATOM   1388  O   ASN A  91      10.845 -14.376  -6.127  1.00  0.00           O  
ATOM   1385  CB  ASN A  91      13.166 -13.341  -7.730  1.00  0.00           C  
ATOM   1389  CG  ASN A  91      13.955 -14.580  -8.120  1.00  0.00           C  
ATOM   1390  ND2 ASN A  91      15.065 -14.830  -7.471  1.00  0.00           N  
ATOM   1393  OD1 ASN A  91      13.628 -15.323  -9.029  1.00  0.00           O  
ATOM   1381  H   ASN A  91      10.704 -11.973  -6.970  1.00  0.00           H  
ATOM   1383  HA  ASN A  91      11.666 -13.639  -9.209  1.00  0.00           H  
ATOM   1386  HB2 ASN A  91      13.628 -12.483  -8.219  1.00  0.00           H  
ATOM   1387  HB3 ASN A  91      13.229 -13.198  -6.651  1.00  0.00           H  
ATOM   1391 HD21 ASN A  91      15.320 -14.257  -6.679  1.00  0.00           H  
ATOM   1392 HD22 ASN A  91      15.535 -15.693  -7.706  1.00  0.00           H  
ATOM   1394  N   PRO A  92      10.372 -15.557  -7.988  1.00  0.00           N  
ATOM   1395  CA  PRO A  92      10.470 -15.876  -9.414  1.00  0.00           C  
ATOM   1397  C   PRO A  92       9.824 -14.819 -10.315  1.00  0.00           C  
ATOM   1401  O   PRO A  92       8.902 -14.118  -9.922  1.00  0.00           O  
ATOM   1398  CB  PRO A  92       9.814 -17.248  -9.574  1.00  0.00           C  
ATOM   1402  CG  PRO A  92       8.791 -17.275  -8.442  1.00  0.00           C  
ATOM   1405  CD  PRO A  92       9.492 -16.507  -7.324  1.00  0.00           C  
ATOM   1396  HA  PRO A  92      11.514 -15.980  -9.708  1.00  0.00           H  
ATOM   1399  HB2 PRO A  92      10.557 -18.029  -9.409  1.00  0.00           H  
ATOM   1400  HB3 PRO A  92       9.340 -17.371 -10.547  1.00  0.00           H  
ATOM   1403  HG2 PRO A  92       8.543 -18.293  -8.140  1.00  0.00           H  
ATOM   1404  HG3 PRO A  92       7.893 -16.737  -8.746  1.00  0.00           H  
ATOM   1406  HD2 PRO A  92       8.757 -15.996  -6.703  1.00  0.00           H  
ATOM   1407  HD3 PRO A  92      10.086 -17.190  -6.718  1.00  0.00           H  
ATOM   1408  N   ALA A  93      10.358 -14.682 -11.528  1.00  0.00           N  
ATOM   1410  CA  ALA A  93       9.713 -13.890 -12.566  1.00  0.00           C  
ATOM   1412  C   ALA A  93       8.369 -14.533 -12.941  1.00  0.00           C  
ATOM   1417  O   ALA A  93       8.260 -15.759 -12.988  1.00  0.00           O  
ATOM   1413  CB  ALA A  93      10.653 -13.799 -13.771  1.00  0.00           C  
ATOM   1409  H   ALA A  93      11.105 -15.307 -11.796  1.00  0.00           H  
ATOM   1411  HA  ALA A  93       9.521 -12.888 -12.181  1.00  0.00           H  
ATOM   1414  HB1 ALA A  93      11.538 -13.221 -13.502  1.00  0.00           H  
ATOM   1415  HB2 ALA A  93      10.945 -14.801 -14.087  1.00  0.00           H  
ATOM   1416  HB3 ALA A  93      10.132 -13.315 -14.597  1.00  0.00           H  
ATOM   1418  N   GLY A  94       7.370 -13.716 -13.257  1.00  0.00           N  
ATOM   1420  CA  GLY A  94       6.011 -14.192 -13.469  1.00  0.00           C  
ATOM   1423  C   GLY A  94       5.003 -13.056 -13.500  1.00  0.00           C  
ATOM   1424  O   GLY A  94       5.370 -11.879 -13.507  1.00  0.00           O  
ATOM   1419  H   GLY A  94       7.506 -12.716 -13.215  1.00  0.00           H  
ATOM   1421  HA2 GLY A  94       5.740 -14.862 -12.653  1.00  0.00           H  
ATOM   1422  HA3 GLY A  94       5.954 -14.745 -14.407  1.00  0.00           H  
ATOM   1425  N   TYR A  95       3.730 -13.427 -13.544  1.00  0.00           N  
ATOM   1427  CA  TYR A  95       2.624 -12.491 -13.404  1.00  0.00           C  
ATOM   1429  C   TYR A  95       2.380 -12.228 -11.925  1.00  0.00           C  
ATOM   1433  O   TYR A  95       2.074 -13.159 -11.184  1.00  0.00           O  
ATOM   1430  CB  TYR A  95       1.384 -13.059 -14.090  1.00  0.00           C  
ATOM   1434  CG  TYR A  95       1.447 -12.947 -15.595  1.00  0.00           C  
ATOM   1435  CD1 TYR A  95       1.088 -11.739 -16.223  1.00  0.00           C  
ATOM   1437  CD2 TYR A  95       1.873 -14.047 -16.361  1.00  0.00           C  
ATOM   1439  CE1 TYR A  95       1.140 -11.635 -17.625  1.00  0.00           C  
ATOM   1441  CE2 TYR A  95       1.942 -13.942 -17.762  1.00  0.00           C  
ATOM   1445  CZ  TYR A  95       1.577 -12.736 -18.394  1.00  0.00           C  
ATOM   1443  OH  TYR A  95       1.661 -12.640 -19.746  1.00  0.00           O  
ATOM   1426  H   TYR A  95       3.513 -14.403 -13.399  1.00  0.00           H  
ATOM   1428  HA  TYR A  95       2.871 -11.546 -13.888  1.00  0.00           H  
ATOM   1431  HB2 TYR A  95       1.244 -14.099 -13.795  1.00  0.00           H  
ATOM   1432  HB3 TYR A  95       0.506 -12.513 -13.745  1.00  0.00           H  
ATOM   1436  HD1 TYR A  95       0.757 -10.903 -15.625  1.00  0.00           H  
ATOM   1438  HD2 TYR A  95       2.138 -14.972 -15.870  1.00  0.00           H  
ATOM   1440  HE1 TYR A  95       0.846 -10.712 -18.102  1.00  0.00           H  
ATOM   1442  HE2 TYR A  95       2.259 -14.782 -18.363  1.00  0.00           H  
ATOM   1444  HH  TYR A  95       1.381 -11.775 -20.053  1.00  0.00           H  
ATOM   1446  N   HIS A  96       2.545 -10.977 -11.513  1.00  0.00           N  
ATOM   1448  CA  HIS A  96       2.271 -10.555 -10.152  1.00  0.00           C  
ATOM   1450  C   HIS A  96       1.599  -9.190 -10.142  1.00  0.00           C  
ATOM   1454  O   HIS A  96       1.917  -8.298 -10.933  1.00  0.00           O  
ATOM   1451  CB  HIS A  96       3.561 -10.518  -9.319  1.00  0.00           C  
ATOM   1455  CG  HIS A  96       4.262 -11.845  -9.214  1.00  0.00           C  
ATOM   1456  CD2 HIS A  96       5.268 -12.297 -10.023  1.00  0.00           C  
ATOM   1458  ND1 HIS A  96       3.971 -12.855  -8.328  1.00  0.00           N  
ATOM   1460  CE1 HIS A  96       4.791 -13.887  -8.593  1.00  0.00           C  
ATOM   1462  NE2 HIS A  96       5.603 -13.590  -9.621  1.00  0.00           N  
ATOM   1447  H   HIS A  96       2.761 -10.261 -12.192  1.00  0.00           H  
ATOM   1449  HA  HIS A  96       1.584 -11.268  -9.696  1.00  0.00           H  
ATOM   1452  HB2 HIS A  96       3.315 -10.183  -8.311  1.00  0.00           H  
ATOM   1453  HB3 HIS A  96       4.249  -9.791  -9.751  1.00  0.00           H  
ATOM   1459  HD1 HIS A  96       3.133 -12.920  -7.767  1.00  0.00           H  
ATOM   1457  HD2 HIS A  96       5.715 -11.750 -10.840  1.00  0.00           H  
ATOM   1461  HE1 HIS A  96       4.746 -14.857  -8.120  1.00  0.00           H  
ATOM   1463  N   HIS A  97       0.734  -9.001  -9.161  1.00  0.00           N  
ATOM   1465  CA  HIS A  97       0.337  -7.681  -8.710  1.00  0.00           C  
ATOM   1467  C   HIS A  97       1.387  -7.119  -7.752  1.00  0.00           C  
ATOM   1471  O   HIS A  97       1.991  -7.870  -6.982  1.00  0.00           O  
ATOM   1468  CB  HIS A  97      -0.995  -7.806  -7.989  1.00  0.00           C  
ATOM   1472  CG  HIS A  97      -2.131  -8.202  -8.886  1.00  0.00           C  
ATOM   1473  CD2 HIS A  97      -2.609  -9.466  -9.119  1.00  0.00           C  
ATOM   1475  ND1 HIS A  97      -2.885  -7.326  -9.629  1.00  0.00           N  
ATOM   1477  CE1 HIS A  97      -3.813  -8.039 -10.282  1.00  0.00           C  
ATOM   1479  NE2 HIS A  97      -3.706  -9.344  -9.985  1.00  0.00           N  
ATOM   1464  H   HIS A  97       0.552  -9.784  -8.549  1.00  0.00           H  
ATOM   1466  HA  HIS A  97       0.224  -7.006  -9.558  1.00  0.00           H  
ATOM   1469  HB2 HIS A  97      -0.879  -8.557  -7.208  1.00  0.00           H  
ATOM   1470  HB3 HIS A  97      -1.237  -6.848  -7.529  1.00  0.00           H  
ATOM   1476  HD1 HIS A  97      -2.745  -6.328  -9.699  1.00  0.00           H  
ATOM   1474  HD2 HIS A  97      -2.215 -10.386  -8.714  1.00  0.00           H  
ATOM   1478  HE1 HIS A  97      -4.547  -7.620 -10.954  1.00  0.00           H  
ATOM   1480  N   LEU A  98       1.541  -5.796  -7.735  1.00  0.00           N  
ATOM   1482  CA  LEU A  98       2.149  -5.075  -6.624  1.00  0.00           C  
ATOM   1484  C   LEU A  98       1.083  -4.350  -5.819  1.00  0.00           C  
ATOM   1488  O   LEU A  98       0.131  -3.802  -6.360  1.00  0.00           O  
ATOM   1485  CB  LEU A  98       3.235  -4.097  -7.093  1.00  0.00           C  
ATOM   1489  CG  LEU A  98       4.466  -4.760  -7.726  1.00  0.00           C  
ATOM   1491  CD1 LEU A  98       5.584  -3.726  -7.856  1.00  0.00           C  
ATOM   1495  CD2 LEU A  98       5.054  -5.902  -6.896  1.00  0.00           C  
ATOM   1481  H   LEU A  98       1.044  -5.243  -8.419  1.00  0.00           H  
ATOM   1483  HA  LEU A  98       2.609  -5.797  -5.949  1.00  0.00           H  
ATOM   1486  HB2 LEU A  98       2.800  -3.399  -7.808  1.00  0.00           H  
ATOM   1487  HB3 LEU A  98       3.563  -3.525  -6.225  1.00  0.00           H  
ATOM   1490  HG  LEU A  98       4.195  -5.136  -8.712  1.00  0.00           H  
ATOM   1492 HD11 LEU A  98       5.216  -2.844  -8.380  1.00  0.00           H  
ATOM   1493 HD12 LEU A  98       5.923  -3.418  -6.867  1.00  0.00           H  
ATOM   1494 HD13 LEU A  98       6.421  -4.163  -8.401  1.00  0.00           H  
ATOM   1496 HD21 LEU A  98       5.990  -6.243  -7.340  1.00  0.00           H  
ATOM   1497 HD22 LEU A  98       5.225  -5.577  -5.870  1.00  0.00           H  
ATOM   1498 HD23 LEU A  98       4.358  -6.740  -6.908  1.00  0.00           H  
ATOM   1499  N   GLY A  99       1.260  -4.315  -4.510  1.00  0.00           N  
ATOM   1501  CA  GLY A  99       0.475  -3.489  -3.608  1.00  0.00           C  
ATOM   1504  C   GLY A  99       1.399  -2.573  -2.847  1.00  0.00           C  
ATOM   1505  O   GLY A  99       2.538  -2.941  -2.569  1.00  0.00           O  
ATOM   1500  H   GLY A  99       2.065  -4.794  -4.133  1.00  0.00           H  
ATOM   1502  HA2 GLY A  99      -0.237  -2.881  -4.166  1.00  0.00           H  
ATOM   1503  HA3 GLY A  99      -0.072  -4.101  -2.890  1.00  0.00           H  
ATOM   1506  N   THR A 100       0.913  -1.388  -2.508  1.00  0.00           N  
ATOM   1508  CA  THR A 100       1.649  -0.426  -1.693  1.00  0.00           C  
ATOM   1510  C   THR A 100       0.722   0.154  -0.653  1.00  0.00           C  
ATOM   1513  O   THR A 100      -0.410   0.508  -0.968  1.00  0.00           O  
ATOM   1511  CB  THR A 100       2.286   0.684  -2.530  1.00  0.00           C  
ATOM   1514  CG2 THR A 100       3.173   1.628  -1.723  1.00  0.00           C  
ATOM   1518  OG1 THR A 100       3.104   0.093  -3.511  1.00  0.00           O  
ATOM   1507  H   THR A 100      -0.013  -1.138  -2.826  1.00  0.00           H  
ATOM   1509  HA  THR A 100       2.451  -0.957  -1.181  1.00  0.00           H  
ATOM   1512  HB  THR A 100       1.504   1.267  -3.016  1.00  0.00           H  
ATOM   1519  HG1 THR A 100       3.885  -0.252  -3.072  1.00  0.00           H  
ATOM   1515 HG21 THR A 100       2.564   2.235  -1.054  1.00  0.00           H  
ATOM   1516 HG22 THR A 100       3.703   2.288  -2.409  1.00  0.00           H  
ATOM   1517 HG23 THR A 100       3.898   1.059  -1.140  1.00  0.00           H  
ATOM   1520  N   ILE A 101       1.213   0.255   0.578  1.00  0.00           N  
ATOM   1522  CA  ILE A 101       0.539   0.917   1.694  1.00  0.00           C  
ATOM   1524  C   ILE A 101       1.466   1.972   2.289  1.00  0.00           C  
ATOM   1527  O   ILE A 101       2.685   1.783   2.330  1.00  0.00           O  
ATOM   1525  CB  ILE A 101       0.036  -0.107   2.734  1.00  0.00           C  
ATOM   1528  CG1 ILE A 101      -0.813   0.586   3.824  1.00  0.00           C  
ATOM   1531  CG2 ILE A 101       1.199  -0.894   3.370  1.00  0.00           C  
ATOM   1535  CD1 ILE A 101      -1.758  -0.376   4.549  1.00  0.00           C  
ATOM   1521  H   ILE A 101       2.152  -0.077   0.742  1.00  0.00           H  
ATOM   1523  HA  ILE A 101      -0.334   1.439   1.303  1.00  0.00           H  
ATOM   1526  HB  ILE A 101      -0.605  -0.813   2.207  1.00  0.00           H  
ATOM   1529 HG12 ILE A 101      -1.431   1.361   3.371  1.00  0.00           H  
ATOM   1530 HG13 ILE A 101      -0.159   1.064   4.553  1.00  0.00           H  
ATOM   1532 HG21 ILE A 101       1.884  -0.218   3.881  1.00  0.00           H  
ATOM   1533 HG22 ILE A 101       1.755  -1.440   2.608  1.00  0.00           H  
ATOM   1534 HG23 ILE A 101       0.825  -1.613   4.099  1.00  0.00           H  
ATOM   1536 HD11 ILE A 101      -2.287   0.160   5.337  1.00  0.00           H  
ATOM   1537 HD12 ILE A 101      -1.206  -1.208   4.986  1.00  0.00           H  
ATOM   1538 HD13 ILE A 101      -2.486  -0.770   3.839  1.00  0.00           H  
ATOM   1539  N   VAL A 102       0.882   3.078   2.740  1.00  0.00           N  
ATOM   1541  CA  VAL A 102       1.601   4.237   3.266  1.00  0.00           C  
ATOM   1543  C   VAL A 102       1.195   4.497   4.710  1.00  0.00           C  
ATOM   1546  O   VAL A 102       0.011   4.518   5.049  1.00  0.00           O  
ATOM   1544  CB  VAL A 102       1.382   5.487   2.396  1.00  0.00           C  
ATOM   1547  CG1 VAL A 102       2.425   6.554   2.749  1.00  0.00           C  
ATOM   1551  CG2 VAL A 102       1.515   5.177   0.900  1.00  0.00           C  
ATOM   1540  H   VAL A 102      -0.118   3.168   2.633  1.00  0.00           H  
ATOM   1542  HA  VAL A 102       2.669   4.016   3.250  1.00  0.00           H  
ATOM   1545  HB  VAL A 102       0.385   5.890   2.575  1.00  0.00           H  
ATOM   1548 HG11 VAL A 102       2.286   7.427   2.112  1.00  0.00           H  
ATOM   1549 HG12 VAL A 102       2.300   6.862   3.787  1.00  0.00           H  
ATOM   1550 HG13 VAL A 102       3.432   6.161   2.603  1.00  0.00           H  
ATOM   1552 HG21 VAL A 102       1.450   6.102   0.327  1.00  0.00           H  
ATOM   1553 HG22 VAL A 102       2.464   4.675   0.710  1.00  0.00           H  
ATOM   1554 HG23 VAL A 102       0.696   4.535   0.578  1.00  0.00           H  
ATOM   1555  N   TYR A 103       2.194   4.723   5.557  1.00  0.00           N  
ATOM   1557  CA  TYR A 103       2.047   4.984   6.980  1.00  0.00           C  
ATOM   1559  C   TYR A 103       2.676   6.318   7.383  1.00  0.00           C  
ATOM   1563  O   TYR A 103       3.765   6.683   6.927  1.00  0.00           O  
ATOM   1560  CB  TYR A 103       2.659   3.830   7.782  1.00  0.00           C  
ATOM   1564  CG  TYR A 103       1.865   2.544   7.693  1.00  0.00           C  
ATOM   1565  CD1 TYR A 103       0.677   2.433   8.425  1.00  0.00           C  
ATOM   1567  CD2 TYR A 103       2.296   1.471   6.893  1.00  0.00           C  
ATOM   1569  CE1 TYR A 103      -0.119   1.285   8.331  1.00  0.00           C  
ATOM   1571  CE2 TYR A 103       1.528   0.292   6.826  1.00  0.00           C  
ATOM   1575  CZ  TYR A 103       0.305   0.218   7.522  1.00  0.00           C  
ATOM   1573  OH  TYR A 103      -0.466  -0.887   7.471  1.00  0.00           O  
ATOM   1556  H   TYR A 103       3.134   4.698   5.188  1.00  0.00           H  
ATOM   1558  HA  TYR A 103       0.984   5.036   7.218  1.00  0.00           H  
ATOM   1561  HB2 TYR A 103       2.711   4.125   8.830  1.00  0.00           H  
ATOM   1562  HB3 TYR A 103       3.679   3.655   7.440  1.00  0.00           H  
ATOM   1566  HD1 TYR A 103       0.390   3.249   9.072  1.00  0.00           H  
ATOM   1568  HD2 TYR A 103       3.208   1.564   6.322  1.00  0.00           H  
ATOM   1570  HE1 TYR A 103      -1.033   1.209   8.902  1.00  0.00           H  
ATOM   1572  HE2 TYR A 103       1.847  -0.553   6.233  1.00  0.00           H  
ATOM   1574  HH  TYR A 103      -1.302  -0.773   7.929  1.00  0.00           H  
ATOM   1576  N   ASP A 104       2.011   7.011   8.306  1.00  0.00           N  
ATOM   1578  CA  ASP A 104       2.567   8.173   8.997  1.00  0.00           C  
ATOM   1580  C   ASP A 104       3.666   7.780  10.011  1.00  0.00           C  
ATOM   1584  O   ASP A 104       3.980   6.604  10.234  1.00  0.00           O  
ATOM   1581  CB  ASP A 104       1.429   9.028   9.607  1.00  0.00           C  
ATOM   1585  CG  ASP A 104       0.759   8.460  10.869  1.00  0.00           C  
ATOM   1586  OD1 ASP A 104       1.265   7.469  11.429  1.00  0.00           O  
ATOM   1587  OD2 ASP A 104      -0.210   9.051  11.392  1.00  0.00           O1-
ATOM   1577  H   ASP A 104       1.123   6.650   8.625  1.00  0.00           H  
ATOM   1579  HA  ASP A 104       3.054   8.798   8.248  1.00  0.00           H  
ATOM   1582  HB2 ASP A 104       1.838  10.007   9.857  1.00  0.00           H  
ATOM   1583  HB3 ASP A 104       0.664   9.184   8.846  1.00  0.00           H  
ATOM   1588  N   ILE A 105       4.256   8.784  10.665  1.00  0.00           N  
ATOM   1590  CA  ILE A 105       5.274   8.585  11.711  1.00  0.00           C  
ATOM   1592  C   ILE A 105       4.746   7.819  12.938  1.00  0.00           C  
ATOM   1595  O   ILE A 105       5.509   7.158  13.640  1.00  0.00           O  
ATOM   1593  CB  ILE A 105       5.875   9.953  12.104  1.00  0.00           C  
ATOM   1596  CG1 ILE A 105       7.162   9.756  12.934  1.00  0.00           C  
ATOM   1599  CG2 ILE A 105       4.855  10.850  12.837  1.00  0.00           C  
ATOM   1603  CD1 ILE A 105       7.998  11.031  13.079  1.00  0.00           C  
ATOM   1589  H   ILE A 105       3.973   9.727  10.443  1.00  0.00           H  
ATOM   1591  HA  ILE A 105       6.069   7.976  11.280  1.00  0.00           H  
ATOM   1594  HB  ILE A 105       6.157  10.457  11.180  1.00  0.00           H  
ATOM   1597 HG12 ILE A 105       7.785   9.007  12.445  1.00  0.00           H  
ATOM   1598 HG13 ILE A 105       6.910   9.391  13.930  1.00  0.00           H  
ATOM   1600 HG21 ILE A 105       3.924  10.917  12.274  1.00  0.00           H  
ATOM   1601 HG22 ILE A 105       5.255  11.859  12.941  1.00  0.00           H  
ATOM   1602 HG23 ILE A 105       4.644  10.456  13.831  1.00  0.00           H  
ATOM   1604 HD11 ILE A 105       7.454  11.779  13.656  1.00  0.00           H  
ATOM   1605 HD12 ILE A 105       8.925  10.796  13.602  1.00  0.00           H  
ATOM   1606 HD13 ILE A 105       8.238  11.433  12.095  1.00  0.00           H  
ATOM   1607  N   ASN A 106       3.434   7.868  13.174  1.00  0.00           N  
ATOM   1609  CA  ASN A 106       2.740   7.191  14.267  1.00  0.00           C  
ATOM   1611  C   ASN A 106       2.235   5.791  13.868  1.00  0.00           C  
ATOM   1615  O   ASN A 106       1.527   5.147  14.656  1.00  0.00           O  
ATOM   1612  CB  ASN A 106       1.600   8.100  14.744  1.00  0.00           C  
ATOM   1616  CG  ASN A 106       2.090   9.413  15.312  1.00  0.00           C  
ATOM   1617  ND2 ASN A 106       1.484  10.509  14.919  1.00  0.00           N  
ATOM   1620  OD1 ASN A 106       3.000   9.471  16.120  1.00  0.00           O  
ATOM   1608  H   ASN A 106       2.845   8.265  12.457  1.00  0.00           H  
ATOM   1610  HA  ASN A 106       3.437   7.051  15.093  1.00  0.00           H  
ATOM   1613  HB2 ASN A 106       0.942   8.302  13.899  1.00  0.00           H  
ATOM   1614  HB3 ASN A 106       1.024   7.596  15.521  1.00  0.00           H  
ATOM   1618 HD21 ASN A 106       1.841  11.379  15.287  1.00  0.00           H  
ATOM   1619 HD22 ASN A 106       0.787  10.468  14.189  1.00  0.00           H  
ATOM   1621  N   LYS A 107       2.625   5.310  12.676  1.00  0.00           N  
ATOM   1623  CA  LYS A 107       2.261   4.015  12.092  1.00  0.00           C  
ATOM   1625  C   LYS A 107       0.764   3.850  11.810  1.00  0.00           C  
ATOM   1629  O   LYS A 107       0.263   2.724  11.809  1.00  0.00           O  
ATOM   1626  CB  LYS A 107       2.844   2.869  12.934  1.00  0.00           C  
ATOM   1630  CG  LYS A 107       4.370   2.926  13.075  1.00  0.00           C  
ATOM   1633  CD  LYS A 107       4.833   1.708  13.878  1.00  0.00           C  
ATOM   1636  CE  LYS A 107       6.355   1.699  14.002  1.00  0.00           C  
ATOM   1639  NZ  LYS A 107       6.813   0.472  14.697  1.00  0.00           N1+
ATOM   1622  H   LYS A 107       3.089   5.966  12.064  1.00  0.00           H  
ATOM   1624  HA  LYS A 107       2.733   3.976  11.110  1.00  0.00           H  
ATOM   1627  HB2 LYS A 107       2.578   1.924  12.461  1.00  0.00           H  
ATOM   1628  HB3 LYS A 107       2.389   2.872  13.924  1.00  0.00           H  
ATOM   1631  HG2 LYS A 107       4.668   3.836  13.595  1.00  0.00           H  
ATOM   1632  HG3 LYS A 107       4.826   2.909  12.085  1.00  0.00           H  
ATOM   1634  HD2 LYS A 107       4.382   1.738  14.870  1.00  0.00           H  
ATOM   1635  HD3 LYS A 107       4.507   0.802  13.368  1.00  0.00           H  
ATOM   1637  HE2 LYS A 107       6.784   1.745  13.001  1.00  0.00           H  
ATOM   1638  HE3 LYS A 107       6.671   2.592  14.542  1.00  0.00           H  
ATOM   1640  HZ1 LYS A 107       6.526  -0.343  14.174  1.00  0.00           H  
ATOM   1641  HZ2 LYS A 107       6.408   0.411  15.620  1.00  0.00           H  
ATOM   1642  HZ3 LYS A 107       7.821   0.461  14.769  1.00  0.00           H  
ATOM   1643  N   ASN A 108       0.041   4.939  11.565  1.00  0.00           N  
ATOM   1645  CA  ASN A 108      -1.338   4.893  11.076  1.00  0.00           C  
ATOM   1647  C   ASN A 108      -1.342   4.929   9.543  1.00  0.00           C  
ATOM   1651  O   ASN A 108      -0.528   5.663   8.975  1.00  0.00           O  
ATOM   1648  CB  ASN A 108      -2.152   6.067  11.625  1.00  0.00           C  
ATOM   1652  CG  ASN A 108      -2.000   6.254  13.117  1.00  0.00           C  
ATOM   1653  ND2 ASN A 108      -1.480   7.391  13.504  1.00  0.00           N  
ATOM   1656  OD1 ASN A 108      -2.328   5.400  13.936  1.00  0.00           O  
ATOM   1644  H   ASN A 108       0.516   5.830  11.544  1.00  0.00           H  
ATOM   1646  HA  ASN A 108      -1.809   3.975  11.428  1.00  0.00           H  
ATOM   1649  HB2 ASN A 108      -3.208   5.915  11.401  1.00  0.00           H  
ATOM   1650  HB3 ASN A 108      -1.840   6.978  11.115  1.00  0.00           H  
ATOM   1654 HD21 ASN A 108      -1.358   7.566  14.492  1.00  0.00           H  
ATOM   1655 HD22 ASN A 108      -1.124   8.014  12.793  1.00  0.00           H  
ATOM   1657  N   PRO A 109      -2.212   4.157   8.861  1.00  0.00           N  
ATOM   1658  CA  PRO A 109      -2.390   4.327   7.426  1.00  0.00           C  
ATOM   1660  C   PRO A 109      -2.774   5.778   7.139  1.00  0.00           C  
ATOM   1664  O   PRO A 109      -3.677   6.310   7.788  1.00  0.00           O  
ATOM   1661  CB  PRO A 109      -3.497   3.365   6.991  1.00  0.00           C  
ATOM   1665  CG  PRO A 109      -3.662   2.406   8.164  1.00  0.00           C  
ATOM   1668  CD  PRO A 109      -3.142   3.168   9.383  1.00  0.00           C  
ATOM   1659  HA  PRO A 109      -1.460   4.068   6.919  1.00  0.00           H  
ATOM   1662  HB2 PRO A 109      -3.219   2.832   6.081  1.00  0.00           H  
ATOM   1663  HB3 PRO A 109      -4.432   3.903   6.836  1.00  0.00           H  
ATOM   1666  HG2 PRO A 109      -3.067   1.508   7.993  1.00  0.00           H  
ATOM   1667  HG3 PRO A 109      -4.715   2.152   8.289  1.00  0.00           H  
ATOM   1669  HD2 PRO A 109      -3.969   3.678   9.877  1.00  0.00           H  
ATOM   1670  HD3 PRO A 109      -2.655   2.480  10.075  1.00  0.00           H  
ATOM   1671  N   ILE A 110      -2.092   6.410   6.192  1.00  0.00           N  
ATOM   1673  CA  ILE A 110      -2.310   7.817   5.848  1.00  0.00           C  
ATOM   1675  C   ILE A 110      -2.715   7.941   4.389  1.00  0.00           C  
ATOM   1678  O   ILE A 110      -2.130   7.297   3.523  1.00  0.00           O  
ATOM   1676  CB  ILE A 110      -1.086   8.681   6.212  1.00  0.00           C  
ATOM   1679  CG1 ILE A 110      -1.411  10.173   5.983  1.00  0.00           C  
ATOM   1682  CG2 ILE A 110       0.180   8.253   5.451  1.00  0.00           C  
ATOM   1686  CD1 ILE A 110      -0.371  11.139   6.558  1.00  0.00           C  
ATOM   1672  H   ILE A 110      -1.385   5.905   5.676  1.00  0.00           H  
ATOM   1674  HA  ILE A 110      -3.143   8.196   6.439  1.00  0.00           H  
ATOM   1677  HB  ILE A 110      -0.903   8.536   7.277  1.00  0.00           H  
ATOM   1680 HG12 ILE A 110      -1.499  10.371   4.915  1.00  0.00           H  
ATOM   1681 HG13 ILE A 110      -2.368  10.403   6.452  1.00  0.00           H  
ATOM   1683 HG21 ILE A 110       0.354   7.184   5.574  1.00  0.00           H  
ATOM   1684 HG22 ILE A 110       0.072   8.475   4.389  1.00  0.00           H  
ATOM   1685 HG23 ILE A 110       1.046   8.784   5.845  1.00  0.00           H  
ATOM   1687 HD11 ILE A 110      -0.725  12.161   6.426  1.00  0.00           H  
ATOM   1688 HD12 ILE A 110       0.579  11.030   6.036  1.00  0.00           H  
ATOM   1689 HD13 ILE A 110      -0.235  10.953   7.624  1.00  0.00           H  
ATOM   1690  N   GLU A 111      -3.736   8.751   4.131  1.00  0.00           N  
ATOM   1692  CA  GLU A 111      -4.171   9.057   2.775  1.00  0.00           C  
ATOM   1694  C   GLU A 111      -3.123   9.922   2.069  1.00  0.00           C  
ATOM   1698  O   GLU A 111      -2.689  10.944   2.600  1.00  0.00           O  
ATOM   1695  CB  GLU A 111      -5.546   9.737   2.817  1.00  0.00           C  
ATOM   1699  CG  GLU A 111      -6.206   9.696   1.439  1.00  0.00           C  
ATOM   1702  CD  GLU A 111      -7.591  10.353   1.434  1.00  0.00           C  
ATOM   1703  OE1 GLU A 111      -7.760  11.352   0.696  1.00  0.00           O  
ATOM   1704  OE2 GLU A 111      -8.469   9.831   2.158  1.00  0.00           O1-
ATOM   1691  H   GLU A 111      -4.136   9.301   4.878  1.00  0.00           H  
ATOM   1693  HA  GLU A 111      -4.268   8.119   2.227  1.00  0.00           H  
ATOM   1696  HB2 GLU A 111      -5.443  10.769   3.153  1.00  0.00           H  
ATOM   1697  HB3 GLU A 111      -6.182   9.203   3.522  1.00  0.00           H  
ATOM   1700  HG2 GLU A 111      -6.317   8.645   1.175  1.00  0.00           H  
ATOM   1701  HG3 GLU A 111      -5.557  10.175   0.706  1.00  0.00           H  
ATOM   1705  N   VAL A 112      -2.716   9.496   0.878  1.00  0.00           N  
ATOM   1707  CA  VAL A 112      -1.875  10.271  -0.033  1.00  0.00           C  
ATOM   1709  C   VAL A 112      -2.665  10.616  -1.287  1.00  0.00           C  
ATOM   1712  O   VAL A 112      -3.597   9.900  -1.664  1.00  0.00           O  
ATOM   1710  CB  VAL A 112      -0.568   9.533  -0.376  1.00  0.00           C  
ATOM   1713  CG1 VAL A 112       0.313   9.360   0.867  1.00  0.00           C  
ATOM   1717  CG2 VAL A 112      -0.770   8.161  -1.028  1.00  0.00           C  
ATOM   1706  H   VAL A 112      -3.105   8.638   0.511  1.00  0.00           H  
ATOM   1708  HA  VAL A 112      -1.608  11.216   0.441  1.00  0.00           H  
ATOM   1711  HB  VAL A 112      -0.017  10.146  -1.090  1.00  0.00           H  
ATOM   1714 HG11 VAL A 112      -0.163   8.675   1.570  1.00  0.00           H  
ATOM   1715 HG12 VAL A 112       1.285   8.964   0.575  1.00  0.00           H  
ATOM   1716 HG13 VAL A 112       0.447  10.325   1.356  1.00  0.00           H  
ATOM   1718 HG21 VAL A 112      -1.219   7.470  -0.315  1.00  0.00           H  
ATOM   1719 HG22 VAL A 112       0.191   7.754  -1.341  1.00  0.00           H  
ATOM   1720 HG23 VAL A 112      -1.416   8.250  -1.902  1.00  0.00           H  
ATOM   1721  N   ASP A 113      -2.268  11.689  -1.967  1.00  0.00           N  
ATOM   1723  CA  ASP A 113      -2.963  12.139  -3.172  1.00  0.00           C  
ATOM   1725  C   ASP A 113      -2.933  11.084  -4.269  1.00  0.00           C  
ATOM   1729  O   ASP A 113      -3.954  10.882  -4.923  1.00  0.00           O  
ATOM   1726  CB  ASP A 113      -2.293  13.374  -3.767  1.00  0.00           C  
ATOM   1730  CG  ASP A 113      -2.431  14.663  -2.968  1.00  0.00           C  
ATOM   1731  OD1 ASP A 113      -3.089  14.647  -1.912  1.00  0.00           O  
ATOM   1732  OD2 ASP A 113      -1.837  15.659  -3.440  1.00  0.00           O1-
ATOM   1722  H   ASP A 113      -1.587  12.313  -1.557  1.00  0.00           H  
ATOM   1724  HA  ASP A 113      -4.001  12.371  -2.933  1.00  0.00           H  
ATOM   1727  HB2 ASP A 113      -1.239  13.122  -3.888  1.00  0.00           H  
ATOM   1728  HB3 ASP A 113      -2.712  13.558  -4.756  1.00  0.00           H  
ATOM   1733  N   LYS A 114      -1.768  10.459  -4.516  1.00  0.00           N  
ATOM   1735  CA  LYS A 114      -1.594   9.478  -5.596  1.00  0.00           C  
ATOM   1737  C   LYS A 114      -0.599   8.377  -5.256  1.00  0.00           C  
ATOM   1741  O   LYS A 114       0.502   8.657  -4.785  1.00  0.00           O  
ATOM   1738  CB  LYS A 114      -1.174  10.152  -6.915  1.00  0.00           C  
ATOM   1742  CG  LYS A 114      -2.221  11.147  -7.430  1.00  0.00           C  
ATOM   1745  CD  LYS A 114      -1.802  11.778  -8.753  1.00  0.00           C  
ATOM   1748  CE  LYS A 114      -2.885  12.772  -9.177  1.00  0.00           C  
ATOM   1751  NZ  LYS A 114      -2.536  13.415 -10.464  1.00  0.00           N1+
ATOM   1734  H   LYS A 114      -0.980  10.691  -3.929  1.00  0.00           H  
ATOM   1736  HA  LYS A 114      -2.562   9.004  -5.757  1.00  0.00           H  
ATOM   1739  HB2 LYS A 114      -1.037   9.377  -7.669  1.00  0.00           H  
ATOM   1740  HB3 LYS A 114      -0.221  10.662  -6.773  1.00  0.00           H  
ATOM   1743  HG2 LYS A 114      -2.340  11.957  -6.710  1.00  0.00           H  
ATOM   1744  HG3 LYS A 114      -3.173  10.633  -7.559  1.00  0.00           H  
ATOM   1746  HD2 LYS A 114      -1.684  11.001  -9.508  1.00  0.00           H  
ATOM   1747  HD3 LYS A 114      -0.852  12.294  -8.619  1.00  0.00           H  
ATOM   1749  HE2 LYS A 114      -2.987  13.520  -8.391  1.00  0.00           H  
ATOM   1750  HE3 LYS A 114      -3.834  12.242  -9.255  1.00  0.00           H  
ATOM   1752  HZ1 LYS A 114      -3.238  14.096 -10.716  1.00  0.00           H  
ATOM   1753  HZ2 LYS A 114      -2.471  12.717 -11.191  1.00  0.00           H  
ATOM   1754  HZ3 LYS A 114      -1.642  13.879 -10.382  1.00  0.00           H  
ATOM   1755  N   ILE A 115      -0.956   7.150  -5.623  1.00  0.00           N  
ATOM   1757  CA  ILE A 115      -0.064   5.991  -5.737  1.00  0.00           C  
ATOM   1759  C   ILE A 115      -0.146   5.510  -7.187  1.00  0.00           C  
ATOM   1762  O   ILE A 115      -1.227   5.147  -7.646  1.00  0.00           O  
ATOM   1760  CB  ILE A 115      -0.456   4.868  -4.747  1.00  0.00           C  
ATOM   1763  CG1 ILE A 115      -0.568   5.401  -3.298  1.00  0.00           C  
ATOM   1766  CG2 ILE A 115       0.560   3.712  -4.847  1.00  0.00           C  
ATOM   1770  CD1 ILE A 115      -0.936   4.347  -2.246  1.00  0.00           C  
ATOM   1756  H   ILE A 115      -1.891   7.039  -5.988  1.00  0.00           H  
ATOM   1758  HA  ILE A 115       0.961   6.295  -5.523  1.00  0.00           H  
ATOM   1761  HB  ILE A 115      -1.435   4.485  -5.035  1.00  0.00           H  
ATOM   1764 HG12 ILE A 115       0.370   5.872  -3.007  1.00  0.00           H  
ATOM   1765 HG13 ILE A 115      -1.349   6.160  -3.264  1.00  0.00           H  
ATOM   1767 HG21 ILE A 115       0.643   3.354  -5.873  1.00  0.00           H  
ATOM   1768 HG22 ILE A 115       1.542   4.040  -4.505  1.00  0.00           H  
ATOM   1769 HG23 ILE A 115       0.231   2.866  -4.244  1.00  0.00           H  
ATOM   1771 HD11 ILE A 115      -1.126   4.843  -1.294  1.00  0.00           H  
ATOM   1772 HD12 ILE A 115      -1.838   3.818  -2.553  1.00  0.00           H  
ATOM   1773 HD13 ILE A 115      -0.120   3.638  -2.109  1.00  0.00           H  
ATOM   1774  N   SER A 116       0.975   5.522  -7.906  1.00  0.00           N  
ATOM   1776  CA  SER A 116       1.047   5.166  -9.328  1.00  0.00           C  
ATOM   1778  C   SER A 116       2.038   4.034  -9.561  1.00  0.00           C  
ATOM   1782  O   SER A 116       3.107   3.999  -8.946  1.00  0.00           O  
ATOM   1779  CB  SER A 116       1.449   6.364 -10.196  1.00  0.00           C  
ATOM   1783  OG  SER A 116       0.688   7.519  -9.893  1.00  0.00           O  
ATOM   1775  H   SER A 116       1.835   5.789  -7.449  1.00  0.00           H  
ATOM   1777  HA  SER A 116       0.068   4.831  -9.671  1.00  0.00           H  
ATOM   1780  HB2 SER A 116       1.306   6.104 -11.245  1.00  0.00           H  
ATOM   1781  HB3 SER A 116       2.503   6.589 -10.034  1.00  0.00           H  
ATOM   1784  HG  SER A 116       1.169   7.988  -9.208  1.00  0.00           H  
ATOM   1785  N   TYR A 117       1.706   3.150 -10.494  1.00  0.00           N  
ATOM   1787  CA  TYR A 117       2.547   2.041 -10.916  1.00  0.00           C  
ATOM   1789  C   TYR A 117       2.892   2.172 -12.393  1.00  0.00           C  
ATOM   1793  O   TYR A 117       2.021   2.383 -13.236  1.00  0.00           O  
ATOM   1790  CB  TYR A 117       1.832   0.722 -10.636  1.00  0.00           C  
ATOM   1794  CG  TYR A 117       1.573   0.486  -9.166  1.00  0.00           C  
ATOM   1795  CD1 TYR A 117       2.603   0.012  -8.328  1.00  0.00           C  
ATOM   1797  CD2 TYR A 117       0.295   0.747  -8.639  1.00  0.00           C  
ATOM   1799  CE1 TYR A 117       2.358  -0.195  -6.958  1.00  0.00           C  
ATOM   1801  CE2 TYR A 117       0.047   0.525  -7.274  1.00  0.00           C  
ATOM   1805  CZ  TYR A 117       1.077   0.071  -6.437  1.00  0.00           C  
ATOM   1803  OH  TYR A 117       0.828  -0.082  -5.119  1.00  0.00           O  
ATOM   1786  H   TYR A 117       0.797   3.219 -10.930  1.00  0.00           H  
ATOM   1788  HA  TYR A 117       3.474   2.042 -10.344  1.00  0.00           H  
ATOM   1791  HB2 TYR A 117       2.440  -0.093 -11.029  1.00  0.00           H  
ATOM   1792  HB3 TYR A 117       0.886   0.708 -11.177  1.00  0.00           H  
ATOM   1796  HD1 TYR A 117       3.582  -0.190  -8.736  1.00  0.00           H  
ATOM   1798  HD2 TYR A 117      -0.494   1.095  -9.290  1.00  0.00           H  
ATOM   1800  HE1 TYR A 117       3.146  -0.548  -6.310  1.00  0.00           H  
ATOM   1802  HE2 TYR A 117      -0.934   0.677  -6.849  1.00  0.00           H  
ATOM   1804  HH  TYR A 117       1.648  -0.235  -4.644  1.00  0.00           H  
ATOM   1806  N   PHE A 118       4.177   2.026 -12.700  1.00  0.00           N  
ATOM   1808  CA  PHE A 118       4.689   2.098 -14.057  1.00  0.00           C  
ATOM   1810  C   PHE A 118       5.505   0.853 -14.387  1.00  0.00           C  
ATOM   1814  O   PHE A 118       6.543   0.603 -13.771  1.00  0.00           O  
ATOM   1811  CB  PHE A 118       5.496   3.382 -14.257  1.00  0.00           C  
ATOM   1815  CG  PHE A 118       4.732   4.651 -13.941  1.00  0.00           C  
ATOM   1816  CD1 PHE A 118       3.791   5.152 -14.859  1.00  0.00           C  
ATOM   1818  CD2 PHE A 118       4.950   5.318 -12.720  1.00  0.00           C  
ATOM   1820  CE1 PHE A 118       3.075   6.325 -14.558  1.00  0.00           C  
ATOM   1822  CE2 PHE A 118       4.245   6.498 -12.428  1.00  0.00           C  
ATOM   1824  CZ  PHE A 118       3.307   6.999 -13.346  1.00  0.00           C  
ATOM   1807  H   PHE A 118       4.840   1.908 -11.947  1.00  0.00           H  
ATOM   1809  HA  PHE A 118       3.841   2.148 -14.740  1.00  0.00           H  
ATOM   1812  HB2 PHE A 118       5.821   3.425 -15.296  1.00  0.00           H  
ATOM   1813  HB3 PHE A 118       6.391   3.343 -13.635  1.00  0.00           H  
ATOM   1817  HD1 PHE A 118       3.607   4.630 -15.787  1.00  0.00           H  
ATOM   1819  HD2 PHE A 118       5.648   4.919 -11.999  1.00  0.00           H  
ATOM   1821  HE1 PHE A 118       2.345   6.703 -15.259  1.00  0.00           H  
ATOM   1823  HE2 PHE A 118       4.421   7.024 -11.501  1.00  0.00           H  
ATOM   1825  HZ  PHE A 118       2.761   7.902 -13.114  1.00  0.00           H  
ATOM   1826  N   GLY A 119       5.053   0.081 -15.367  1.00  0.00           N  
ATOM   1828  CA  GLY A 119       5.805  -1.013 -15.955  1.00  0.00           C  
ATOM   1831  C   GLY A 119       6.999  -0.482 -16.743  1.00  0.00           C  
ATOM   1832  O   GLY A 119       6.859   0.394 -17.599  1.00  0.00           O  
ATOM   1827  H   GLY A 119       4.191   0.349 -15.821  1.00  0.00           H  
ATOM   1829  HA2 GLY A 119       6.145  -1.691 -15.172  1.00  0.00           H  
ATOM   1830  HA3 GLY A 119       5.155  -1.562 -16.636  1.00  0.00           H  
ATOM   1833  N   GLU A 120       8.180  -1.018 -16.461  1.00  0.00           N  
ATOM   1835  CA  GLU A 120       9.415  -0.701 -17.170  1.00  0.00           C  
ATOM   1837  C   GLU A 120       9.888  -1.911 -17.996  1.00  0.00           C  
ATOM   1841  O   GLU A 120       9.687  -3.060 -17.581  1.00  0.00           O  
ATOM   1838  CB  GLU A 120      10.494  -0.211 -16.193  1.00  0.00           C  
ATOM   1842  CG  GLU A 120      10.146   1.123 -15.503  1.00  0.00           C  
ATOM   1845  CD  GLU A 120      10.219   2.377 -16.394  1.00  0.00           C  
ATOM   1846  OE1 GLU A 120      10.104   3.482 -15.804  1.00  0.00           O  
ATOM   1847  OE2 GLU A 120      10.420   2.263 -17.629  1.00  0.00           O1-
ATOM   1834  H   GLU A 120       8.235  -1.711 -15.729  1.00  0.00           H  
ATOM   1836  HA  GLU A 120       9.205   0.122 -17.853  1.00  0.00           H  
ATOM   1839  HB2 GLU A 120      11.442  -0.099 -16.719  1.00  0.00           H  
ATOM   1840  HB3 GLU A 120      10.632  -0.975 -15.427  1.00  0.00           H  
ATOM   1843  HG2 GLU A 120      10.847   1.267 -14.680  1.00  0.00           H  
ATOM   1844  HG3 GLU A 120       9.154   1.057 -15.055  1.00  0.00           H  
ATOM   1848  N   PRO A 121      10.519  -1.681 -19.164  1.00  0.00           N  
ATOM   1849  CA  PRO A 121      10.811  -0.371 -19.750  1.00  0.00           C  
ATOM   1851  C   PRO A 121       9.574   0.297 -20.374  1.00  0.00           C  
ATOM   1855  O   PRO A 121       8.706  -0.379 -20.924  1.00  0.00           O  
ATOM   1852  CB  PRO A 121      11.876  -0.652 -20.813  1.00  0.00           C  
ATOM   1856  CG  PRO A 121      11.506  -2.052 -21.303  1.00  0.00           C  
ATOM   1859  CD  PRO A 121      11.009  -2.740 -20.033  1.00  0.00           C  
ATOM   1850  HA  PRO A 121      11.238   0.297 -19.002  1.00  0.00           H  
ATOM   1853  HB2 PRO A 121      12.859  -0.679 -20.343  1.00  0.00           H  
ATOM   1854  HB3 PRO A 121      11.860   0.079 -21.621  1.00  0.00           H  
ATOM   1857  HG2 PRO A 121      10.695  -1.989 -22.028  1.00  0.00           H  
ATOM   1858  HG3 PRO A 121      12.364  -2.571 -21.732  1.00  0.00           H  
ATOM   1860  HD2 PRO A 121      11.840  -3.246 -19.542  1.00  0.00           H  
ATOM   1861  HD3 PRO A 121      10.217  -3.450 -20.269  1.00  0.00           H  
ATOM   1862  N   GLY A 122       9.544   1.632 -20.357  1.00  0.00           N  
ATOM   1864  CA  GLY A 122       8.627   2.437 -21.175  1.00  0.00           C  
ATOM   1867  C   GLY A 122       7.548   3.199 -20.409  1.00  0.00           C  
ATOM   1868  O   GLY A 122       6.718   3.839 -21.049  1.00  0.00           O  
ATOM   1863  H   GLY A 122      10.168   2.101 -19.717  1.00  0.00           H  
ATOM   1865  HA2 GLY A 122       9.213   3.169 -21.731  1.00  0.00           H  
ATOM   1866  HA3 GLY A 122       8.120   1.800 -21.901  1.00  0.00           H  
ATOM   1869  N   ASN A 123       7.569   3.183 -19.073  1.00  0.00           N  
ATOM   1871  CA  ASN A 123       6.549   3.822 -18.231  1.00  0.00           C  
ATOM   1873  C   ASN A 123       5.107   3.413 -18.587  1.00  0.00           C  
ATOM   1877  O   ASN A 123       4.210   4.258 -18.637  1.00  0.00           O  
ATOM   1874  CB  ASN A 123       6.719   5.352 -18.221  1.00  0.00           C  
ATOM   1878  CG  ASN A 123       8.016   5.797 -17.609  1.00  0.00           C  
ATOM   1879  ND2 ASN A 123       8.964   6.245 -18.394  1.00  0.00           N  
ATOM   1882  OD1 ASN A 123       8.181   5.785 -16.406  1.00  0.00           O  
ATOM   1870  H   ASN A 123       8.293   2.650 -18.611  1.00  0.00           H  
ATOM   1872  HA  ASN A 123       6.718   3.460 -17.217  1.00  0.00           H  
ATOM   1875  HB2 ASN A 123       5.926   5.795 -17.619  1.00  0.00           H  
ATOM   1876  HB3 ASN A 123       6.622   5.747 -19.233  1.00  0.00           H  
ATOM   1880 HD21 ASN A 123       8.820   6.206 -19.393  1.00  0.00           H  
ATOM   1881 HD22 ASN A 123       9.871   6.385 -17.973  1.00  0.00           H  
ATOM   1883  N   VAL A 124       4.875   2.126 -18.855  1.00  0.00           N  
ATOM   1885  CA  VAL A 124       3.522   1.615 -19.113  1.00  0.00           C  
ATOM   1887  C   VAL A 124       2.684   1.843 -17.859  1.00  0.00           C  
ATOM   1890  O   VAL A 124       3.122   1.489 -16.774  1.00  0.00           O  
ATOM   1888  CB  VAL A 124       3.542   0.124 -19.496  1.00  0.00           C  
ATOM   1891  CG1 VAL A 124       2.135  -0.371 -19.847  1.00  0.00           C  
ATOM   1895  CG2 VAL A 124       4.443  -0.116 -20.718  1.00  0.00           C  
ATOM   1884  H   VAL A 124       5.623   1.463 -18.709  1.00  0.00           H  
ATOM   1886  HA  VAL A 124       3.084   2.180 -19.936  1.00  0.00           H  
ATOM   1889  HB  VAL A 124       3.928  -0.462 -18.662  1.00  0.00           H  
ATOM   1892 HG11 VAL A 124       1.716   0.200 -20.675  1.00  0.00           H  
ATOM   1893 HG12 VAL A 124       1.480  -0.295 -18.979  1.00  0.00           H  
ATOM   1894 HG13 VAL A 124       2.175  -1.428 -20.114  1.00  0.00           H  
ATOM   1896 HG21 VAL A 124       5.480   0.113 -20.472  1.00  0.00           H  
ATOM   1897 HG22 VAL A 124       4.121   0.509 -21.550  1.00  0.00           H  
ATOM   1898 HG23 VAL A 124       4.389  -1.165 -21.010  1.00  0.00           H  
ATOM   1899  N   ASN A 125       1.517   2.475 -17.972  1.00  0.00           N  
ATOM   1901  CA  ASN A 125       0.644   2.684 -16.818  1.00  0.00           C  
ATOM   1903  C   ASN A 125       0.055   1.339 -16.370  1.00  0.00           C  
ATOM   1907  O   ASN A 125      -0.674   0.719 -17.137  1.00  0.00           O  
ATOM   1904  CB  ASN A 125      -0.441   3.705 -17.198  1.00  0.00           C  
ATOM   1908  CG  ASN A 125      -1.387   4.043 -16.056  1.00  0.00           C  
ATOM   1909  ND2 ASN A 125      -2.286   4.974 -16.269  1.00  0.00           N  
ATOM   1912  OD1 ASN A 125      -1.344   3.521 -14.958  1.00  0.00           O  
ATOM   1900  H   ASN A 125       1.178   2.721 -18.891  1.00  0.00           H  
ATOM   1902  HA  ASN A 125       1.229   3.088 -15.992  1.00  0.00           H  
ATOM   1905  HB2 ASN A 125       0.038   4.628 -17.525  1.00  0.00           H  
ATOM   1906  HB3 ASN A 125      -1.035   3.303 -18.019  1.00  0.00           H  
ATOM   1910 HD21 ASN A 125      -2.922   5.134 -15.500  1.00  0.00           H  
ATOM   1911 HD22 ASN A 125      -2.391   5.383 -17.186  1.00  0.00           H  
ATOM   1913  N   GLU A 126       0.363   0.930 -15.141  1.00  0.00           N  
ATOM   1915  CA  GLU A 126      -0.083  -0.327 -14.520  1.00  0.00           C  
ATOM   1917  C   GLU A 126      -1.011  -0.059 -13.322  1.00  0.00           C  
ATOM   1921  O   GLU A 126      -1.149  -0.887 -12.424  1.00  0.00           O  
ATOM   1918  CB  GLU A 126       1.141  -1.163 -14.102  1.00  0.00           C  
ATOM   1922  CG  GLU A 126       2.074  -1.548 -15.259  1.00  0.00           C  
ATOM   1925  CD  GLU A 126       1.481  -2.521 -16.286  1.00  0.00           C  
ATOM   1926  OE1 GLU A 126       2.069  -2.600 -17.394  1.00  0.00           O  
ATOM   1927  OE2 GLU A 126       0.563  -3.289 -15.929  1.00  0.00           O1-
ATOM   1914  H   GLU A 126       0.960   1.521 -14.580  1.00  0.00           H  
ATOM   1916  HA  GLU A 126      -0.665  -0.910 -15.235  1.00  0.00           H  
ATOM   1919  HB2 GLU A 126       1.721  -0.585 -13.383  1.00  0.00           H  
ATOM   1920  HB3 GLU A 126       0.815  -2.074 -13.600  1.00  0.00           H  
ATOM   1923  HG2 GLU A 126       2.966  -2.006 -14.832  1.00  0.00           H  
ATOM   1924  HG3 GLU A 126       2.404  -0.644 -15.771  1.00  0.00           H  
ATOM   1928  N   GLY A 127      -1.593   1.140 -13.247  1.00  0.00           N  
ATOM   1930  CA  GLY A 127      -2.580   1.506 -12.242  1.00  0.00           C  
ATOM   1933  C   GLY A 127      -2.242   2.796 -11.504  1.00  0.00           C  
ATOM   1934  O   GLY A 127      -1.093   3.077 -11.154  1.00  0.00           O  
ATOM   1929  H   GLY A 127      -1.392   1.804 -13.981  1.00  0.00           H  
ATOM   1931  HA2 GLY A 127      -3.540   1.619 -12.746  1.00  0.00           H  
ATOM   1932  HA3 GLY A 127      -2.693   0.713 -11.502  1.00  0.00           H  
ATOM   1935  N   ILE A 128      -3.288   3.568 -11.216  1.00  0.00           N  
ATOM   1937  CA  ILE A 128      -3.212   4.782 -10.408  1.00  0.00           C  
ATOM   1939  C   ILE A 128      -4.371   4.831  -9.412  1.00  0.00           C  
ATOM   1942  O   ILE A 128      -5.540   4.744  -9.786  1.00  0.00           O  
ATOM   1940  CB  ILE A 128      -3.114   6.028 -11.312  1.00  0.00           C  
ATOM   1943  CG1 ILE A 128      -2.827   7.274 -10.452  1.00  0.00           C  
ATOM   1946  CG2 ILE A 128      -4.339   6.230 -12.227  1.00  0.00           C  
ATOM   1950  CD1 ILE A 128      -2.499   8.507 -11.298  1.00  0.00           C  
ATOM   1936  H   ILE A 128      -4.204   3.265 -11.512  1.00  0.00           H  
ATOM   1938  HA  ILE A 128      -2.291   4.737  -9.827  1.00  0.00           H  
ATOM   1941  HB  ILE A 128      -2.251   5.875 -11.959  1.00  0.00           H  
ATOM   1944 HG12 ILE A 128      -1.967   7.062  -9.817  1.00  0.00           H  
ATOM   1945 HG13 ILE A 128      -3.676   7.498  -9.806  1.00  0.00           H  
ATOM   1947 HG21 ILE A 128      -4.545   5.318 -12.787  1.00  0.00           H  
ATOM   1948 HG22 ILE A 128      -5.218   6.490 -11.637  1.00  0.00           H  
ATOM   1949 HG23 ILE A 128      -4.144   7.029 -12.943  1.00  0.00           H  
ATOM   1951 HD11 ILE A 128      -1.990   9.240 -10.673  1.00  0.00           H  
ATOM   1952 HD12 ILE A 128      -1.834   8.234 -12.117  1.00  0.00           H  
ATOM   1953 HD13 ILE A 128      -3.415   8.944 -11.697  1.00  0.00           H  
ATOM   1954  N   GLY A 129      -4.037   4.977  -8.134  1.00  0.00           N  
ATOM   1956  CA  GLY A 129      -4.982   5.209  -7.050  1.00  0.00           C  
ATOM   1959  C   GLY A 129      -4.853   6.643  -6.565  1.00  0.00           C  
ATOM   1960  O   GLY A 129      -3.735   7.132  -6.412  1.00  0.00           O  
ATOM   1955  H   GLY A 129      -3.053   5.026  -7.910  1.00  0.00           H  
ATOM   1957  HA2 GLY A 129      -6.003   5.018  -7.381  1.00  0.00           H  
ATOM   1958  HA3 GLY A 129      -4.760   4.541  -6.218  1.00  0.00           H  
ATOM   1961  N   GLY A 130      -5.979   7.312  -6.327  1.00  0.00           N  
ATOM   1963  CA  GLY A 130      -6.013   8.655  -5.752  1.00  0.00           C  
ATOM   1966  C   GLY A 130      -6.714   8.676  -4.400  1.00  0.00           C  
ATOM   1967  O   GLY A 130      -7.596   7.844  -4.183  1.00  0.00           O  
ATOM   1962  H   GLY A 130      -6.860   6.827  -6.412  1.00  0.00           H  
ATOM   1964  HA2 GLY A 130      -4.989   9.004  -5.617  1.00  0.00           H  
ATOM   1965  HA3 GLY A 130      -6.529   9.343  -6.423  1.00  0.00           H  
ATOM   1968  N   SER A 131      -6.334   9.610  -3.521  1.00  0.00           N  
ATOM   1970  CA  SER A 131      -6.942   9.782  -2.189  1.00  0.00           C  
ATOM   1972  C   SER A 131      -7.078   8.455  -1.444  1.00  0.00           C  
ATOM   1976  O   SER A 131      -8.167   8.005  -1.089  1.00  0.00           O  
ATOM   1973  CB  SER A 131      -8.280  10.518  -2.297  1.00  0.00           C  
ATOM   1977  OG  SER A 131      -8.040  11.886  -2.551  1.00  0.00           O  
ATOM   1969  H   SER A 131      -5.590  10.242  -3.780  1.00  0.00           H  
ATOM   1971  HA  SER A 131      -6.277  10.404  -1.589  1.00  0.00           H  
ATOM   1974  HB2 SER A 131      -8.836  10.430  -1.364  1.00  0.00           H  
ATOM   1975  HB3 SER A 131      -8.880  10.086  -3.098  1.00  0.00           H  
ATOM   1978  HG  SER A 131      -7.808  12.252  -1.694  1.00  0.00           H  
ATOM   1979  N   THR A 132      -5.951   7.768  -1.269  1.00  0.00           N  
ATOM   1981  CA  THR A 132      -5.927   6.456  -0.618  1.00  0.00           C  
ATOM   1983  C   THR A 132      -4.668   6.261   0.214  1.00  0.00           C  
ATOM   1986  O   THR A 132      -3.636   6.869  -0.052  1.00  0.00           O  
ATOM   1984  CB  THR A 132      -6.096   5.336  -1.652  1.00  0.00           C  
ATOM   1987  CG2 THR A 132      -4.963   5.270  -2.687  1.00  0.00           C  
ATOM   1991  OG1 THR A 132      -6.198   4.113  -0.952  1.00  0.00           O  
ATOM   1980  H   THR A 132      -5.079   8.208  -1.525  1.00  0.00           H  
ATOM   1982  HA  THR A 132      -6.774   6.394   0.065  1.00  0.00           H  
ATOM   1985  HB  THR A 132      -7.034   5.494  -2.184  1.00  0.00           H  
ATOM   1992  HG1 THR A 132      -5.907   3.403  -1.529  1.00  0.00           H  
ATOM   1988 HG21 THR A 132      -4.486   4.290  -2.690  1.00  0.00           H  
ATOM   1989 HG22 THR A 132      -4.199   6.023  -2.492  1.00  0.00           H  
ATOM   1990 HG23 THR A 132      -5.380   5.466  -3.675  1.00  0.00           H  
ATOM   1993  N   SER A 133      -4.736   5.396   1.226  1.00  0.00           N  
ATOM   1995  CA  SER A 133      -3.564   4.948   1.988  1.00  0.00           C  
ATOM   1997  C   SER A 133      -2.925   3.681   1.432  1.00  0.00           C  
ATOM   2001  O   SER A 133      -1.803   3.345   1.807  1.00  0.00           O  
ATOM   1998  CB  SER A 133      -3.936   4.758   3.458  1.00  0.00           C  
ATOM   2002  OG  SER A 133      -4.980   3.809   3.604  1.00  0.00           O  
ATOM   1994  H   SER A 133      -5.614   4.923   1.383  1.00  0.00           H  
ATOM   1996  HA  SER A 133      -2.792   5.715   1.930  1.00  0.00           H  
ATOM   1999  HB2 SER A 133      -4.272   5.714   3.859  1.00  0.00           H  
ATOM   2000  HB3 SER A 133      -3.059   4.434   4.017  1.00  0.00           H  
ATOM   2003  HG  SER A 133      -5.558   4.130   4.300  1.00  0.00           H  
ATOM   2004  N   TYR A 134      -3.616   2.974   0.538  1.00  0.00           N  
ATOM   2006  CA  TYR A 134      -3.092   1.797  -0.141  1.00  0.00           C  
ATOM   2008  C   TYR A 134      -3.687   1.644  -1.539  1.00  0.00           C  
ATOM   2012  O   TYR A 134      -4.847   1.980  -1.788  1.00  0.00           O  
ATOM   2009  CB  TYR A 134      -3.333   0.528   0.694  1.00  0.00           C  
ATOM   2013  CG  TYR A 134      -4.792   0.129   0.774  1.00  0.00           C  
ATOM   2014  CD1 TYR A 134      -5.644   0.770   1.689  1.00  0.00           C  
ATOM   2016  CD2 TYR A 134      -5.310  -0.817  -0.130  1.00  0.00           C  
ATOM   2018  CE1 TYR A 134      -7.017   0.468   1.695  1.00  0.00           C  
ATOM   2020  CE2 TYR A 134      -6.678  -1.143  -0.109  1.00  0.00           C  
ATOM   2024  CZ  TYR A 134      -7.532  -0.505   0.811  1.00  0.00           C  
ATOM   2022  OH  TYR A 134      -8.834  -0.890   0.901  1.00  0.00           O  
ATOM   2005  H   TYR A 134      -4.526   3.310   0.256  1.00  0.00           H  
ATOM   2007  HA  TYR A 134      -2.018   1.951  -0.250  1.00  0.00           H  
ATOM   2010  HB2 TYR A 134      -2.948   0.678   1.702  1.00  0.00           H  
ATOM   2011  HB3 TYR A 134      -2.769  -0.293   0.252  1.00  0.00           H  
ATOM   2015  HD1 TYR A 134      -5.248   1.523   2.355  1.00  0.00           H  
ATOM   2017  HD2 TYR A 134      -4.650  -1.282  -0.847  1.00  0.00           H  
ATOM   2019  HE1 TYR A 134      -7.678   0.985   2.375  1.00  0.00           H  
ATOM   2021  HE2 TYR A 134      -7.073  -1.872  -0.802  1.00  0.00           H  
ATOM   2023  HH  TYR A 134      -9.093  -1.451   0.166  1.00  0.00           H  
ATOM   2025  N   PHE A 135      -2.911   1.095  -2.462  1.00  0.00           N  
ATOM   2027  CA  PHE A 135      -3.394   0.758  -3.795  1.00  0.00           C  
ATOM   2029  C   PHE A 135      -2.702  -0.501  -4.308  1.00  0.00           C  
ATOM   2033  O   PHE A 135      -1.808  -1.050  -3.660  1.00  0.00           O  
ATOM   2030  CB  PHE A 135      -3.244   1.965  -4.738  1.00  0.00           C  
ATOM   2034  CG  PHE A 135      -4.080   1.862  -6.001  1.00  0.00           C  
ATOM   2035  CD1 PHE A 135      -3.462   1.875  -7.264  1.00  0.00           C  
ATOM   2037  CD2 PHE A 135      -5.480   1.723  -5.917  1.00  0.00           C  
ATOM   2039  CE1 PHE A 135      -4.223   1.669  -8.424  1.00  0.00           C  
ATOM   2041  CE2 PHE A 135      -6.246   1.557  -7.085  1.00  0.00           C  
ATOM   2043  CZ  PHE A 135      -5.614   1.513  -8.339  1.00  0.00           C  
ATOM   2026  H   PHE A 135      -1.981   0.801  -2.202  1.00  0.00           H  
ATOM   2028  HA  PHE A 135      -4.454   0.515  -3.723  1.00  0.00           H  
ATOM   2031  HB2 PHE A 135      -2.191   2.080  -4.997  1.00  0.00           H  
ATOM   2032  HB3 PHE A 135      -3.555   2.871  -4.218  1.00  0.00           H  
ATOM   2036  HD1 PHE A 135      -2.400   2.048  -7.360  1.00  0.00           H  
ATOM   2038  HD2 PHE A 135      -5.971   1.749  -4.955  1.00  0.00           H  
ATOM   2040  HE1 PHE A 135      -3.734   1.614  -9.386  1.00  0.00           H  
ATOM   2042  HE2 PHE A 135      -7.319   1.450  -7.025  1.00  0.00           H  
ATOM   2044  HZ  PHE A 135      -6.192   1.359  -9.238  1.00  0.00           H  
ATOM   2045  N   SER A 136      -3.178  -1.013  -5.433  1.00  0.00           N  
ATOM   2047  CA  SER A 136      -2.635  -2.204  -6.068  1.00  0.00           C  
ATOM   2049  C   SER A 136      -2.544  -1.978  -7.565  1.00  0.00           C  
ATOM   2053  O   SER A 136      -3.442  -1.369  -8.142  1.00  0.00           O  
ATOM   2050  CB  SER A 136      -3.502  -3.422  -5.753  1.00  0.00           C  
ATOM   2054  OG  SER A 136      -3.578  -3.587  -4.340  1.00  0.00           O  
ATOM   2046  H   SER A 136      -3.857  -0.490  -5.969  1.00  0.00           H  
ATOM   2048  HA  SER A 136      -1.624  -2.380  -5.701  1.00  0.00           H  
ATOM   2051  HB2 SER A 136      -4.503  -3.272  -6.156  1.00  0.00           H  
ATOM   2052  HB3 SER A 136      -3.068  -4.303  -6.226  1.00  0.00           H  
ATOM   2055  HG  SER A 136      -2.889  -3.028  -3.973  1.00  0.00           H  
ATOM   2056  N   SER A 137      -1.465  -2.453  -8.169  1.00  0.00           N  
ATOM   2058  CA  SER A 137      -1.276  -2.439  -9.608  1.00  0.00           C  
ATOM   2060  C   SER A 137      -2.176  -3.465 -10.293  1.00  0.00           C  
ATOM   2064  O   SER A 137      -2.679  -4.418  -9.679  1.00  0.00           O  
ATOM   2061  CB  SER A 137       0.196  -2.708  -9.954  1.00  0.00           C  
ATOM   2065  OG  SER A 137       0.526  -4.079  -9.808  1.00  0.00           O  
ATOM   2057  H   SER A 137      -0.779  -2.958  -7.625  1.00  0.00           H  
ATOM   2059  HA  SER A 137      -1.537  -1.451  -9.985  1.00  0.00           H  
ATOM   2062  HB2 SER A 137       0.386  -2.412 -10.986  1.00  0.00           H  
ATOM   2063  HB3 SER A 137       0.835  -2.113  -9.302  1.00  0.00           H  
ATOM   2066  HG  SER A 137       0.149  -4.546 -10.557  1.00  0.00           H  
ATOM   2067  N   ASP A 138      -2.274  -3.322 -11.605  1.00  0.00           N  
ATOM   2069  CA  ASP A 138      -2.690  -4.383 -12.505  1.00  0.00           C  
ATOM   2071  C   ASP A 138      -1.717  -5.575 -12.446  1.00  0.00           C  
ATOM   2075  O   ASP A 138      -0.643  -5.519 -11.831  1.00  0.00           O  
ATOM   2072  CB  ASP A 138      -2.831  -3.806 -13.924  1.00  0.00           C  
ATOM   2076  CG  ASP A 138      -3.977  -2.790 -14.025  1.00  0.00           C  
ATOM   2077  OD1 ASP A 138      -5.017  -3.022 -13.363  1.00  0.00           O  
ATOM   2078  OD2 ASP A 138      -3.836  -1.812 -14.790  1.00  0.00           O1-
ATOM   2068  H   ASP A 138      -1.881  -2.493 -12.027  1.00  0.00           H  
ATOM   2070  HA  ASP A 138      -3.669  -4.743 -12.189  1.00  0.00           H  
ATOM   2073  HB2 ASP A 138      -1.891  -3.338 -14.216  1.00  0.00           H  
ATOM   2074  HB3 ASP A 138      -3.038  -4.618 -14.621  1.00  0.00           H  
ATOM   2079  N   ASN A 139      -2.128  -6.695 -13.045  1.00  0.00           N  
ATOM   2081  CA  ASN A 139      -1.318  -7.906 -13.084  1.00  0.00           C  
ATOM   2083  C   ASN A 139      -0.190  -7.759 -14.117  1.00  0.00           C  
ATOM   2087  O   ASN A 139      -0.437  -7.802 -15.325  1.00  0.00           O  
ATOM   2084  CB  ASN A 139      -2.215  -9.118 -13.383  1.00  0.00           C  
ATOM   2088  CG  ASN A 139      -1.457 -10.419 -13.205  1.00  0.00           C  
ATOM   2089  ND2 ASN A 139      -1.998 -11.518 -13.671  1.00  0.00           N  
ATOM   2092  OD1 ASN A 139      -0.373 -10.472 -12.654  1.00  0.00           O  
ATOM   2080  H   ASN A 139      -2.970  -6.656 -13.601  1.00  0.00           H  
ATOM   2082  HA  ASN A 139      -0.866  -8.051 -12.103  1.00  0.00           H  
ATOM   2085  HB2 ASN A 139      -2.589  -9.056 -14.405  1.00  0.00           H  
ATOM   2086  HB3 ASN A 139      -3.062  -9.132 -12.697  1.00  0.00           H  
ATOM   2090 HD21 ASN A 139      -1.539 -12.364 -13.367  1.00  0.00           H  
ATOM   2091 HD22 ASN A 139      -2.939 -11.502 -14.038  1.00  0.00           H  
ATOM   2093  N   PHE A 140       1.047  -7.615 -13.647  1.00  0.00           N  
ATOM   2095  CA  PHE A 140       2.198  -7.302 -14.484  1.00  0.00           C  
ATOM   2097  C   PHE A 140       3.129  -8.496 -14.658  1.00  0.00           C  
ATOM   2101  O   PHE A 140       3.426  -9.231 -13.718  1.00  0.00           O  
ATOM   2098  CB  PHE A 140       2.946  -6.117 -13.888  1.00  0.00           C  
ATOM   2102  CG  PHE A 140       4.151  -5.665 -14.693  1.00  0.00           C  
ATOM   2103  CD1 PHE A 140       5.456  -5.998 -14.292  1.00  0.00           C  
ATOM   2105  CD2 PHE A 140       3.963  -4.883 -15.842  1.00  0.00           C  
ATOM   2107  CE1 PHE A 140       6.566  -5.517 -15.008  1.00  0.00           C  
ATOM   2109  CE2 PHE A 140       5.068  -4.377 -16.548  1.00  0.00           C  
ATOM   2111  CZ  PHE A 140       6.374  -4.688 -16.128  1.00  0.00           C  
ATOM   2094  H   PHE A 140       1.190  -7.656 -12.648  1.00  0.00           H  
ATOM   2096  HA  PHE A 140       1.844  -6.993 -15.468  1.00  0.00           H  
ATOM   2099  HB2 PHE A 140       2.246  -5.284 -13.820  1.00  0.00           H  
ATOM   2100  HB3 PHE A 140       3.263  -6.379 -12.878  1.00  0.00           H  
ATOM   2104  HD1 PHE A 140       5.607  -6.615 -13.418  1.00  0.00           H  
ATOM   2106  HD2 PHE A 140       2.960  -4.632 -16.154  1.00  0.00           H  
ATOM   2108  HE1 PHE A 140       7.565  -5.757 -14.672  1.00  0.00           H  
ATOM   2110  HE2 PHE A 140       4.889  -3.699 -17.370  1.00  0.00           H  
ATOM   2112  HZ  PHE A 140       7.228  -4.261 -16.634  1.00  0.00           H  
ATOM   2113  N   GLN A 141       3.655  -8.656 -15.871  1.00  0.00           N  
ATOM   2115  CA  GLN A 141       4.603  -9.716 -16.195  1.00  0.00           C  
ATOM   2117  C   GLN A 141       6.047  -9.280 -15.907  1.00  0.00           C  
ATOM   2121  O   GLN A 141       6.717  -8.683 -16.759  1.00  0.00           O  
ATOM   2118  CB  GLN A 141       4.399 -10.129 -17.652  1.00  0.00           C  
ATOM   2122  CG  GLN A 141       5.116 -11.447 -17.965  1.00  0.00           C  
ATOM   2125  CD  GLN A 141       5.015 -11.819 -19.439  1.00  0.00           C  
ATOM   2126  NE2 GLN A 141       5.285 -13.057 -19.785  1.00  0.00           N  
ATOM   2129  OE1 GLN A 141       4.738 -11.004 -20.308  1.00  0.00           O  
ATOM   2114  H   GLN A 141       3.407  -7.983 -16.582  1.00  0.00           H  
ATOM   2116  HA  GLN A 141       4.378 -10.582 -15.573  1.00  0.00           H  
ATOM   2119  HB2 GLN A 141       3.334 -10.253 -17.851  1.00  0.00           H  
ATOM   2120  HB3 GLN A 141       4.767  -9.336 -18.303  1.00  0.00           H  
ATOM   2123  HG2 GLN A 141       6.172 -11.371 -17.705  1.00  0.00           H  
ATOM   2124  HG3 GLN A 141       4.671 -12.242 -17.367  1.00  0.00           H  
ATOM   2127 HE21 GLN A 141       5.106 -13.291 -20.751  1.00  0.00           H  
ATOM   2128 HE22 GLN A 141       5.442 -13.755 -19.071  1.00  0.00           H  
ATOM   2130  N   PHE A 142       6.542  -9.623 -14.721  1.00  0.00           N  
ATOM   2132  CA  PHE A 142       7.934  -9.428 -14.324  1.00  0.00           C  
ATOM   2134  C   PHE A 142       8.874 -10.359 -15.093  1.00  0.00           C  
ATOM   2138  O   PHE A 142       8.556 -11.514 -15.379  1.00  0.00           O  
ATOM   2135  CB  PHE A 142       8.082  -9.624 -12.810  1.00  0.00           C  
ATOM   2139  CG  PHE A 142       7.445  -8.508 -12.012  1.00  0.00           C  
ATOM   2140  CD1 PHE A 142       8.197  -7.359 -11.705  1.00  0.00           C  
ATOM   2142  CD2 PHE A 142       6.093  -8.588 -11.631  1.00  0.00           C  
ATOM   2144  CE1 PHE A 142       7.591  -6.289 -11.026  1.00  0.00           C  
ATOM   2146  CE2 PHE A 142       5.490  -7.514 -10.953  1.00  0.00           C  
ATOM   2148  CZ  PHE A 142       6.238  -6.363 -10.661  1.00  0.00           C  
ATOM   2131  H   PHE A 142       5.942 -10.141 -14.095  1.00  0.00           H  
ATOM   2133  HA  PHE A 142       8.217  -8.402 -14.559  1.00  0.00           H  
ATOM   2136  HB2 PHE A 142       7.644 -10.579 -12.518  1.00  0.00           H  
ATOM   2137  HB3 PHE A 142       9.142  -9.664 -12.559  1.00  0.00           H  
ATOM   2141  HD1 PHE A 142       9.229  -7.292 -12.014  1.00  0.00           H  
ATOM   2143  HD2 PHE A 142       5.503  -9.457 -11.881  1.00  0.00           H  
ATOM   2145  HE1 PHE A 142       8.152  -5.394 -10.800  1.00  0.00           H  
ATOM   2147  HE2 PHE A 142       4.444  -7.563 -10.686  1.00  0.00           H  
ATOM   2149  HZ  PHE A 142       5.762  -5.524 -10.176  1.00  0.00           H  
ATOM   2150  N   SER A 143      10.064  -9.863 -15.421  1.00  0.00           N  
ATOM   2152  CA  SER A 143      11.130 -10.639 -16.059  1.00  0.00           C  
ATOM   2154  C   SER A 143      12.494 -10.029 -15.732  1.00  0.00           C  
ATOM   2158  O   SER A 143      12.579  -8.978 -15.105  1.00  0.00           O  
ATOM   2155  CB  SER A 143      10.891 -10.725 -17.575  1.00  0.00           C  
ATOM   2159  OG  SER A 143      11.402  -9.587 -18.244  1.00  0.00           O  
ATOM   2151  H   SER A 143      10.292  -8.926 -15.121  1.00  0.00           H  
ATOM   2153  HA  SER A 143      11.114 -11.652 -15.656  1.00  0.00           H  
ATOM   2156  HB2 SER A 143      11.395 -11.610 -17.963  1.00  0.00           H  
ATOM   2157  HB3 SER A 143       9.823 -10.825 -17.773  1.00  0.00           H  
ATOM   2160  HG  SER A 143      11.038  -9.554 -19.132  1.00  0.00           H  
ATOM   2161  N   LYS A 144      13.592 -10.638 -16.197  1.00  0.00           N  
ATOM   2163  CA  LYS A 144      14.942 -10.072 -16.003  1.00  0.00           C  
ATOM   2165  C   LYS A 144      15.095  -8.642 -16.540  1.00  0.00           C  
ATOM   2169  O   LYS A 144      15.939  -7.907 -16.045  1.00  0.00           O  
ATOM   2166  CB  LYS A 144      15.997 -10.966 -16.663  1.00  0.00           C  
ATOM   2170  CG  LYS A 144      16.176 -12.298 -15.928  1.00  0.00           C  
ATOM   2173  CD  LYS A 144      17.322 -13.094 -16.562  1.00  0.00           C  
ATOM   2176  CE  LYS A 144      17.534 -14.404 -15.798  1.00  0.00           C  
ATOM   2179  NZ  LYS A 144      18.649 -15.196 -16.372  1.00  0.00           N1+
ATOM   2162  H   LYS A 144      13.479 -11.493 -16.723  1.00  0.00           H  
ATOM   2164  HA  LYS A 144      15.144  -9.997 -14.934  1.00  0.00           H  
ATOM   2167  HB2 LYS A 144      15.725 -11.148 -17.703  1.00  0.00           H  
ATOM   2168  HB3 LYS A 144      16.951 -10.438 -16.648  1.00  0.00           H  
ATOM   2171  HG2 LYS A 144      15.255 -12.878 -15.983  1.00  0.00           H  
ATOM   2172  HG3 LYS A 144      16.411 -12.102 -14.881  1.00  0.00           H  
ATOM   2174  HD2 LYS A 144      17.077 -13.308 -17.603  1.00  0.00           H  
ATOM   2175  HD3 LYS A 144      18.234 -12.499 -16.525  1.00  0.00           H  
ATOM   2177  HE2 LYS A 144      17.742 -14.165 -14.755  1.00  0.00           H  
ATOM   2178  HE3 LYS A 144      16.608 -14.979 -15.825  1.00  0.00           H  
ATOM   2180  HZ1 LYS A 144      19.509 -14.668 -16.343  1.00  0.00           H  
ATOM   2181  HZ2 LYS A 144      18.782 -16.047 -15.844  1.00  0.00           H  
ATOM   2182  HZ3 LYS A 144      18.453 -15.445 -17.331  1.00  0.00           H  
ATOM   2183  N   SER A 145      14.318  -8.270 -17.556  1.00  0.00           N  
ATOM   2185  CA  SER A 145      14.335  -6.935 -18.161  1.00  0.00           C  
ATOM   2187  C   SER A 145      13.102  -6.101 -17.822  1.00  0.00           C  
ATOM   2191  O   SER A 145      13.037  -4.950 -18.246  1.00  0.00           O  
ATOM   2188  CB  SER A 145      14.487  -7.052 -19.680  1.00  0.00           C  
ATOM   2192  OG  SER A 145      13.438  -7.828 -20.236  1.00  0.00           O  
ATOM   2184  H   SER A 145      13.625  -8.918 -17.902  1.00  0.00           H  
ATOM   2186  HA  SER A 145      15.193  -6.375 -17.789  1.00  0.00           H  
ATOM   2189  HB2 SER A 145      14.477  -6.056 -20.121  1.00  0.00           H  
ATOM   2190  HB3 SER A 145      15.443  -7.522 -19.911  1.00  0.00           H  
ATOM   2193  HG  SER A 145      13.361  -7.594 -21.164  1.00  0.00           H  
ATOM   2194  N   ARG A 146      12.129  -6.661 -17.087  1.00  0.00           N  
ATOM   2196  CA  ARG A 146      10.863  -6.001 -16.759  1.00  0.00           C  
ATOM   2198  C   ARG A 146      10.655  -5.919 -15.259  1.00  0.00           C  
ATOM   2202  O   ARG A 146      10.581  -6.934 -14.569  1.00  0.00           O  
ATOM   2199  CB  ARG A 146       9.667  -6.690 -17.423  1.00  0.00           C  
ATOM   2203  CG  ARG A 146       9.711  -6.602 -18.953  1.00  0.00           C  
ATOM   2206  CD  ARG A 146       8.443  -7.207 -19.564  1.00  0.00           C  
ATOM   2209  NE  ARG A 146       7.262  -6.352 -19.340  1.00  0.00           N  
ATOM   2217  CZ  ARG A 146       6.012  -6.638 -19.662  1.00  0.00           C  
ATOM   2211  NH1 ARG A 146       5.682  -7.768 -20.226  1.00  0.00           N1+
ATOM   2214  NH2 ARG A 146       5.059  -5.780 -19.431  1.00  0.00           N  
ATOM   2195  H   ARG A 146      12.289  -7.578 -16.694  1.00  0.00           H  
ATOM   2197  HA  ARG A 146      10.904  -4.977 -17.131  1.00  0.00           H  
ATOM   2200  HB2 ARG A 146       8.757  -6.206 -17.068  1.00  0.00           H  
ATOM   2201  HB3 ARG A 146       9.629  -7.737 -17.120  1.00  0.00           H  
ATOM   2204  HG2 ARG A 146       9.804  -5.560 -19.260  1.00  0.00           H  
ATOM   2205  HG3 ARG A 146      10.577  -7.151 -19.323  1.00  0.00           H  
ATOM   2207  HD2 ARG A 146       8.597  -7.321 -20.637  1.00  0.00           H  
ATOM   2208  HD3 ARG A 146       8.274  -8.191 -19.126  1.00  0.00           H  
ATOM   2210  HE  ARG A 146       7.414  -5.476 -18.861  1.00  0.00           H  
ATOM   2212 HH11 ARG A 146       4.712  -7.990 -20.398  1.00  0.00           H  
ATOM   2213 HH12 ARG A 146       6.370  -8.504 -20.291  1.00  0.00           H  
ATOM   2215 HH21 ARG A 146       5.245  -4.943 -18.897  1.00  0.00           H  
ATOM   2216 HH22 ARG A 146       4.096  -5.992 -19.647  1.00  0.00           H  
ATOM   2218  N   TYR A 147      10.509  -4.698 -14.781  1.00  0.00           N  
ATOM   2220  CA  TYR A 147      10.278  -4.370 -13.382  1.00  0.00           C  
ATOM   2222  C   TYR A 147       9.202  -3.295 -13.299  1.00  0.00           C  
ATOM   2226  O   TYR A 147       8.784  -2.745 -14.316  1.00  0.00           O  
ATOM   2223  CB  TYR A 147      11.605  -3.948 -12.733  1.00  0.00           C  
ATOM   2227  CG  TYR A 147      12.266  -2.733 -13.349  1.00  0.00           C  
ATOM   2228  CD1 TYR A 147      13.161  -2.897 -14.423  1.00  0.00           C  
ATOM   2230  CD2 TYR A 147      11.996  -1.447 -12.842  1.00  0.00           C  
ATOM   2232  CE1 TYR A 147      13.784  -1.774 -14.997  1.00  0.00           C  
ATOM   2234  CE2 TYR A 147      12.625  -0.323 -13.409  1.00  0.00           C  
ATOM   2238  CZ  TYR A 147      13.514  -0.486 -14.494  1.00  0.00           C  
ATOM   2236  OH  TYR A 147      14.101   0.596 -15.067  1.00  0.00           O  
ATOM   2219  H   TYR A 147      10.466  -3.934 -15.440  1.00  0.00           H  
ATOM   2221  HA  TYR A 147       9.902  -5.245 -12.852  1.00  0.00           H  
ATOM   2224  HB2 TYR A 147      12.298  -4.788 -12.787  1.00  0.00           H  
ATOM   2225  HB3 TYR A 147      11.446  -3.744 -11.674  1.00  0.00           H  
ATOM   2229  HD1 TYR A 147      13.364  -3.882 -14.815  1.00  0.00           H  
ATOM   2231  HD2 TYR A 147      11.303  -1.322 -12.022  1.00  0.00           H  
ATOM   2233  HE1 TYR A 147      14.461  -1.886 -15.831  1.00  0.00           H  
ATOM   2235  HE2 TYR A 147      12.414   0.665 -13.027  1.00  0.00           H  
ATOM   2237  HH  TYR A 147      13.769   1.418 -14.699  1.00  0.00           H  
ATOM   2239  N   MET A 148       8.744  -2.996 -12.091  1.00  0.00           N  
ATOM   2241  CA  MET A 148       7.727  -1.978 -11.880  1.00  0.00           C  
ATOM   2243  C   MET A 148       8.290  -0.859 -11.017  1.00  0.00           C  
ATOM   2247  O   MET A 148       8.949  -1.095 -10.003  1.00  0.00           O  
ATOM   2244  CB  MET A 148       6.478  -2.631 -11.296  1.00  0.00           C  
ATOM   2248  CG  MET A 148       5.275  -1.685 -11.300  1.00  0.00           C  
ATOM   2251  SD  MET A 148       3.765  -2.440 -10.658  1.00  0.00           S  
ATOM   2252  CE  MET A 148       3.400  -3.637 -11.958  1.00  0.00           C  
ATOM   2240  H   MET A 148       9.137  -3.455 -11.282  1.00  0.00           H  
ATOM   2242  HA  MET A 148       7.436  -1.544 -12.836  1.00  0.00           H  
ATOM   2245  HB2 MET A 148       6.691  -2.954 -10.277  1.00  0.00           H  
ATOM   2246  HB3 MET A 148       6.233  -3.506 -11.898  1.00  0.00           H  
ATOM   2249  HG2 MET A 148       5.087  -1.347 -12.319  1.00  0.00           H  
ATOM   2250  HG3 MET A 148       5.504  -0.814 -10.687  1.00  0.00           H  
ATOM   2253  HE1 MET A 148       2.432  -4.098 -11.759  1.00  0.00           H  
ATOM   2254  HE2 MET A 148       4.166  -4.412 -11.972  1.00  0.00           H  
ATOM   2255  HE3 MET A 148       3.362  -3.137 -12.925  1.00  0.00           H  
ATOM   2256  N   LYS A 149       8.037   0.377 -11.427  1.00  0.00           N  
ATOM   2258  CA  LYS A 149       8.309   1.578 -10.651  1.00  0.00           C  
ATOM   2260  C   LYS A 149       7.032   1.982  -9.926  1.00  0.00           C  
ATOM   2264  O   LYS A 149       6.009   2.217 -10.558  1.00  0.00           O  
ATOM   2261  CB  LYS A 149       8.847   2.649 -11.598  1.00  0.00           C  
ATOM   2265  CG  LYS A 149       9.190   3.951 -10.860  1.00  0.00           C  
ATOM   2268  CD  LYS A 149       9.852   4.958 -11.805  1.00  0.00           C  
ATOM   2271  CE  LYS A 149       8.884   5.441 -12.891  1.00  0.00           C  
ATOM   2274  NZ  LYS A 149       9.585   5.665 -14.172  1.00  0.00           N1+
ATOM   2257  H   LYS A 149       7.512   0.484 -12.284  1.00  0.00           H  
ATOM   2259  HA  LYS A 149       9.074   1.367  -9.905  1.00  0.00           H  
ATOM   2262  HB2 LYS A 149       8.103   2.837 -12.371  1.00  0.00           H  
ATOM   2263  HB3 LYS A 149       9.747   2.266 -12.080  1.00  0.00           H  
ATOM   2266  HG2 LYS A 149       9.886   3.729 -10.051  1.00  0.00           H  
ATOM   2267  HG3 LYS A 149       8.284   4.383 -10.436  1.00  0.00           H  
ATOM   2269  HD2 LYS A 149      10.194   5.818 -11.228  1.00  0.00           H  
ATOM   2270  HD3 LYS A 149      10.720   4.480 -12.258  1.00  0.00           H  
ATOM   2272  HE2 LYS A 149       8.105   4.696 -13.052  1.00  0.00           H  
ATOM   2273  HE3 LYS A 149       8.391   6.353 -12.553  1.00  0.00           H  
ATOM   2275  HZ1 LYS A 149       9.879   4.798 -14.597  1.00  0.00           H  
ATOM   2276  HZ2 LYS A 149       8.934   5.995 -14.870  1.00  0.00           H  
ATOM   2277  HZ3 LYS A 149      10.364   6.304 -14.106  1.00  0.00           H  
ATOM   2278  N   THR A 150       7.102   2.055  -8.605  1.00  0.00           N  
ATOM   2280  CA  THR A 150       6.014   2.562  -7.764  1.00  0.00           C  
ATOM   2282  C   THR A 150       6.344   3.991  -7.380  1.00  0.00           C  
ATOM   2285  O   THR A 150       7.431   4.234  -6.861  1.00  0.00           O  
ATOM   2283  CB  THR A 150       5.863   1.731  -6.490  1.00  0.00           C  
ATOM   2286  CG2 THR A 150       4.688   2.201  -5.638  1.00  0.00           C  
ATOM   2290  OG1 THR A 150       5.664   0.373  -6.802  1.00  0.00           O  
ATOM   2279  H   THR A 150       8.013   1.956  -8.182  1.00  0.00           H  
ATOM   2281  HA  THR A 150       5.065   2.538  -8.301  1.00  0.00           H  
ATOM   2284  HB  THR A 150       6.778   1.814  -5.902  1.00  0.00           H  
ATOM   2291  HG1 THR A 150       6.313   0.118  -7.462  1.00  0.00           H  
ATOM   2287 HG21 THR A 150       4.648   1.591  -4.736  1.00  0.00           H  
ATOM   2288 HG22 THR A 150       3.755   2.101  -6.194  1.00  0.00           H  
ATOM   2289 HG23 THR A 150       4.816   3.241  -5.336  1.00  0.00           H  
ATOM   2292  N   CYS A 151       5.424   4.920  -7.593  1.00  0.00           N  
ATOM   2294  CA  CYS A 151       5.600   6.319  -7.242  1.00  0.00           C  
ATOM   2296  C   CYS A 151       4.443   6.833  -6.388  1.00  0.00           C  
ATOM   2300  O   CYS A 151       3.289   6.462  -6.594  1.00  0.00           O  
ATOM   2297  CB  CYS A 151       5.752   7.144  -8.509  1.00  0.00           C  
ATOM   2301  SG  CYS A 151       7.186   6.819  -9.562  1.00  0.00           S  
ATOM   2293  H   CYS A 151       4.546   4.649  -8.013  1.00  0.00           H  
ATOM   2295  HA  CYS A 151       6.513   6.440  -6.659  1.00  0.00           H  
ATOM   2298  HB2 CYS A 151       5.823   8.183  -8.187  1.00  0.00           H  
ATOM   2299  HB3 CYS A 151       4.847   7.043  -9.108  1.00  0.00           H  
ATOM   2302  N   ILE A 152       4.756   7.692  -5.421  1.00  0.00           N  
ATOM   2304  CA  ILE A 152       3.790   8.287  -4.501  1.00  0.00           C  
ATOM   2306  C   ILE A 152       3.927   9.804  -4.533  1.00  0.00           C  
ATOM   2309  O   ILE A 152       5.013  10.339  -4.292  1.00  0.00           O  
ATOM   2307  CB  ILE A 152       3.952   7.726  -3.071  1.00  0.00           C  
ATOM   2310  CG1 ILE A 152       3.618   6.217  -3.049  1.00  0.00           C  
ATOM   2313  CG2 ILE A 152       3.047   8.506  -2.092  1.00  0.00           C  
ATOM   2317  CD1 ILE A 152       3.965   5.537  -1.722  1.00  0.00           C  
ATOM   2303  H   ILE A 152       5.725   7.957  -5.318  1.00  0.00           H  
ATOM   2305  HA  ILE A 152       2.784   8.036  -4.837  1.00  0.00           H  
ATOM   2308  HB  ILE A 152       4.990   7.859  -2.764  1.00  0.00           H  
ATOM   2311 HG12 ILE A 152       2.557   6.081  -3.255  1.00  0.00           H  
ATOM   2312 HG13 ILE A 152       4.173   5.697  -3.830  1.00  0.00           H  
ATOM   2314 HG21 ILE A 152       3.066   8.070  -1.094  1.00  0.00           H  
ATOM   2315 HG22 ILE A 152       3.388   9.537  -1.995  1.00  0.00           H  
ATOM   2316 HG23 ILE A 152       2.021   8.506  -2.460  1.00  0.00           H  
ATOM   2318 HD11 ILE A 152       3.389   5.971  -0.905  1.00  0.00           H  
ATOM   2319 HD12 ILE A 152       5.025   5.661  -1.501  1.00  0.00           H  
ATOM   2320 HD13 ILE A 152       3.731   4.474  -1.786  1.00  0.00           H  
ATOM   2321  N   PHE A 153       2.803  10.486  -4.747  1.00  0.00           N  
ATOM   2323  CA  PHE A 153       2.649  11.907  -4.463  1.00  0.00           C  
ATOM   2325  C   PHE A 153       1.863  12.053  -3.162  1.00  0.00           C  
ATOM   2329  O   PHE A 153       0.698  11.674  -3.077  1.00  0.00           O  
ATOM   2326  CB  PHE A 153       1.969  12.620  -5.633  1.00  0.00           C  
ATOM   2330  CG  PHE A 153       2.053  14.129  -5.527  1.00  0.00           C  
ATOM   2331  CD1 PHE A 153       1.043  14.866  -4.886  1.00  0.00           C  
ATOM   2333  CD2 PHE A 153       3.152  14.810  -6.077  1.00  0.00           C  
ATOM   2335  CE1 PHE A 153       1.113  16.263  -4.794  1.00  0.00           C  
ATOM   2337  CE2 PHE A 153       3.214  16.212  -6.009  1.00  0.00           C  
ATOM   2339  CZ  PHE A 153       2.202  16.941  -5.360  1.00  0.00           C  
ATOM   2322  H   PHE A 153       1.958   9.950  -4.881  1.00  0.00           H  
ATOM   2324  HA  PHE A 153       3.632  12.360  -4.328  1.00  0.00           H  
ATOM   2327  HB2 PHE A 153       0.922  12.322  -5.684  1.00  0.00           H  
ATOM   2328  HB3 PHE A 153       2.449  12.311  -6.562  1.00  0.00           H  
ATOM   2332  HD1 PHE A 153       0.192  14.366  -4.449  1.00  0.00           H  
ATOM   2334  HD2 PHE A 153       3.931  14.258  -6.582  1.00  0.00           H  
ATOM   2336  HE1 PHE A 153       0.322  16.805  -4.297  1.00  0.00           H  
ATOM   2338  HE2 PHE A 153       4.033  16.733  -6.482  1.00  0.00           H  
ATOM   2340  HZ  PHE A 153       2.253  18.018  -5.306  1.00  0.00           H  
ATOM   2341  N   SER A 154       2.526  12.561  -2.132  1.00  0.00           N  
ATOM   2343  CA  SER A 154       2.060  12.505  -0.745  1.00  0.00           C  
ATOM   2345  C   SER A 154       1.178  13.674  -0.304  1.00  0.00           C  
ATOM   2349  O   SER A 154       0.792  13.701   0.857  1.00  0.00           O  
ATOM   2346  CB  SER A 154       3.275  12.345   0.166  1.00  0.00           C  
ATOM   2350  OG  SER A 154       4.314  13.194  -0.285  1.00  0.00           O  
ATOM   2342  H   SER A 154       3.482  12.857  -2.263  1.00  0.00           H  
ATOM   2344  HA  SER A 154       1.451  11.610  -0.618  1.00  0.00           H  
ATOM   2347  HB2 SER A 154       3.011  12.559   1.202  1.00  0.00           H  
ATOM   2348  HB3 SER A 154       3.623  11.314   0.104  1.00  0.00           H  
ATOM   2351  HG  SER A 154       4.072  14.097  -0.066  1.00  0.00           H  
ATOM   2352  N   GLY A 155       0.878  14.645  -1.171  1.00  0.00           N  
ATOM   2354  CA  GLY A 155      -0.089  15.709  -0.859  1.00  0.00           C  
ATOM   2357  C   GLY A 155       0.312  16.639   0.288  1.00  0.00           C  
ATOM   2358  O   GLY A 155      -0.523  17.066   1.078  1.00  0.00           O  
ATOM   2353  H   GLY A 155       1.203  14.572  -2.124  1.00  0.00           H  
ATOM   2355  HA2 GLY A 155      -1.049  15.262  -0.601  1.00  0.00           H  
ATOM   2356  HA3 GLY A 155      -0.227  16.331  -1.744  1.00  0.00           H  
ATOM   2359  N   GLY A 156       1.608  16.935   0.420  1.00  0.00           N  
ATOM   2361  CA  GLY A 156       2.143  17.835   1.451  1.00  0.00           C  
ATOM   2364  C   GLY A 156       2.816  17.131   2.632  1.00  0.00           C  
ATOM   2365  O   GLY A 156       3.595  17.762   3.347  1.00  0.00           O  
ATOM   2360  H   GLY A 156       2.234  16.574  -0.285  1.00  0.00           H  
ATOM   2362  HA2 GLY A 156       2.872  18.498   0.986  1.00  0.00           H  
ATOM   2363  HA3 GLY A 156       1.340  18.454   1.850  1.00  0.00           H  
ATOM   2366  N   TYR A 157       2.633  15.819   2.798  1.00  0.00           N  
ATOM   2368  CA  TYR A 157       3.339  15.041   3.822  1.00  0.00           C  
ATOM   2370  C   TYR A 157       4.715  14.566   3.337  1.00  0.00           C  
ATOM   2374  O   TYR A 157       4.814  13.886   2.326  1.00  0.00           O  
ATOM   2371  CB  TYR A 157       2.476  13.851   4.237  1.00  0.00           C  
ATOM   2375  CG  TYR A 157       1.121  14.228   4.796  1.00  0.00           C  
ATOM   2376  CD1 TYR A 157       1.027  14.858   6.053  1.00  0.00           C  
ATOM   2378  CD2 TYR A 157      -0.046  13.965   4.055  1.00  0.00           C  
ATOM   2380  CE1 TYR A 157      -0.232  15.242   6.555  1.00  0.00           C  
ATOM   2382  CE2 TYR A 157      -1.303  14.353   4.548  1.00  0.00           C  
ATOM   2386  CZ  TYR A 157      -1.399  14.995   5.796  1.00  0.00           C  
ATOM   2384  OH  TYR A 157      -2.614  15.366   6.277  1.00  0.00           O  
ATOM   2367  H   TYR A 157       1.941  15.352   2.230  1.00  0.00           H  
ATOM   2369  HA  TYR A 157       3.483  15.667   4.702  1.00  0.00           H  
ATOM   2372  HB2 TYR A 157       3.017  13.282   4.994  1.00  0.00           H  
ATOM   2373  HB3 TYR A 157       2.333  13.214   3.364  1.00  0.00           H  
ATOM   2377  HD1 TYR A 157       1.920  15.054   6.627  1.00  0.00           H  
ATOM   2379  HD2 TYR A 157       0.002  13.457   3.103  1.00  0.00           H  
ATOM   2381  HE1 TYR A 157      -0.308  15.730   7.515  1.00  0.00           H  
ATOM   2383  HE2 TYR A 157      -2.197  14.154   3.975  1.00  0.00           H  
ATOM   2385  HH  TYR A 157      -2.549  15.821   7.120  1.00  0.00           H  
ATOM   2387  N   GLY A 158       5.795  14.897   4.043  1.00  0.00           N  
ATOM   2389  CA  GLY A 158       7.145  14.421   3.705  1.00  0.00           C  
ATOM   2392  C   GLY A 158       7.554  13.161   4.474  1.00  0.00           C  
ATOM   2393  O   GLY A 158       7.112  12.956   5.603  1.00  0.00           O  
ATOM   2388  H   GLY A 158       5.673  15.441   4.885  1.00  0.00           H  
ATOM   2390  HA2 GLY A 158       7.868  15.204   3.931  1.00  0.00           H  
ATOM   2391  HA3 GLY A 158       7.209  14.216   2.636  1.00  0.00           H  
ATOM   2394  N   ASN A 159       8.472  12.368   3.908  1.00  0.00           N  
ATOM   2396  CA  ASN A 159       9.135  11.235   4.579  1.00  0.00           C  
ATOM   2398  C   ASN A 159       8.183  10.169   5.163  1.00  0.00           C  
ATOM   2402  O   ASN A 159       8.462   9.606   6.229  1.00  0.00           O  
ATOM   2399  CB  ASN A 159      10.122  11.752   5.646  1.00  0.00           C  
ATOM   2403  CG  ASN A 159      11.260  12.562   5.081  1.00  0.00           C  
ATOM   2404  ND2 ASN A 159      11.397  13.804   5.482  1.00  0.00           N  
ATOM   2407  OD1 ASN A 159      12.063  12.083   4.302  1.00  0.00           O  
ATOM   2395  H   ASN A 159       8.723  12.559   2.949  1.00  0.00           H  
ATOM   2397  HA  ASN A 159       9.713  10.713   3.816  1.00  0.00           H  
ATOM   2400  HB2 ASN A 159       9.579  12.333   6.392  1.00  0.00           H  
ATOM   2401  HB3 ASN A 159      10.579  10.905   6.158  1.00  0.00           H  
ATOM   2405 HD21 ASN A 159      12.170  14.323   5.091  1.00  0.00           H  
ATOM   2406 HD22 ASN A 159      10.705  14.219   6.090  1.00  0.00           H  
ATOM   2408  N   LEU A 160       7.073   9.885   4.483  1.00  0.00           N  
ATOM   2410  CA  LEU A 160       6.161   8.817   4.884  1.00  0.00           C  
ATOM   2412  C   LEU A 160       6.806   7.450   4.654  1.00  0.00           C  
ATOM   2416  O   LEU A 160       7.621   7.290   3.743  1.00  0.00           O  
ATOM   2413  CB  LEU A 160       4.835   8.929   4.121  1.00  0.00           C  
ATOM   2417  CG  LEU A 160       4.061  10.240   4.340  1.00  0.00           C  
ATOM   2419  CD1 LEU A 160       2.786  10.185   3.502  1.00  0.00           C  
ATOM   2423  CD2 LEU A 160       3.698  10.421   5.815  1.00  0.00           C  
ATOM   2409  H   LEU A 160       6.946  10.298   3.570  1.00  0.00           H  
ATOM   2411  HA  LEU A 160       5.960   8.903   5.952  1.00  0.00           H  
ATOM   2414  HB2 LEU A 160       4.201   8.099   4.433  1.00  0.00           H  
ATOM   2415  HB3 LEU A 160       5.029   8.811   3.055  1.00  0.00           H  
ATOM   2418  HG  LEU A 160       4.656  11.092   4.010  1.00  0.00           H  
ATOM   2420 HD11 LEU A 160       3.038  10.174   2.442  1.00  0.00           H  
ATOM   2421 HD12 LEU A 160       2.218   9.286   3.741  1.00  0.00           H  
ATOM   2422 HD13 LEU A 160       2.149  11.046   3.708  1.00  0.00           H  
ATOM   2424 HD21 LEU A 160       3.234   9.507   6.185  1.00  0.00           H  
ATOM   2425 HD22 LEU A 160       2.996  11.247   5.932  1.00  0.00           H  
ATOM   2426 HD23 LEU A 160       4.596  10.644   6.392  1.00  0.00           H  
ATOM   2427  N   ASN A 161       6.430   6.463   5.466  1.00  0.00           N  
ATOM   2429  CA  ASN A 161       6.908   5.094   5.297  1.00  0.00           C  
ATOM   2431  C   ASN A 161       5.990   4.375   4.310  1.00  0.00           C  
ATOM   2435  O   ASN A 161       4.776   4.352   4.511  1.00  0.00           O  
ATOM   2432  CB  ASN A 161       6.976   4.372   6.651  1.00  0.00           C  
ATOM   2436  CG  ASN A 161       7.823   5.115   7.665  1.00  0.00           C  
ATOM   2437  ND2 ASN A 161       7.201   5.696   8.667  1.00  0.00           N  
ATOM   2440  OD1 ASN A 161       9.038   5.229   7.565  1.00  0.00           O  
ATOM   2428  H   ASN A 161       5.659   6.625   6.099  1.00  0.00           H  
ATOM   2430  HA  ASN A 161       7.914   5.108   4.877  1.00  0.00           H  
ATOM   2433  HB2 ASN A 161       5.967   4.245   7.042  1.00  0.00           H  
ATOM   2434  HB3 ASN A 161       7.412   3.383   6.508  1.00  0.00           H  
ATOM   2438 HD21 ASN A 161       7.767   6.222   9.318  1.00  0.00           H  
ATOM   2439 HD22 ASN A 161       6.192   5.671   8.722  1.00  0.00           H  
ATOM   2441  N   ALA A 162       6.560   3.791   3.264  1.00  0.00           N  
ATOM   2443  CA  ALA A 162       5.831   3.035   2.263  1.00  0.00           C  
ATOM   2445  C   ALA A 162       6.363   1.601   2.203  1.00  0.00           C  
ATOM   2450  O   ALA A 162       7.569   1.358   2.268  1.00  0.00           O  
ATOM   2446  CB  ALA A 162       5.911   3.769   0.922  1.00  0.00           C  
ATOM   2442  H   ALA A 162       7.565   3.808   3.170  1.00  0.00           H  
ATOM   2444  HA  ALA A 162       4.779   2.984   2.543  1.00  0.00           H  
ATOM   2447  HB1 ALA A 162       5.405   3.188   0.152  1.00  0.00           H  
ATOM   2448  HB2 ALA A 162       5.429   4.743   1.008  1.00  0.00           H  
ATOM   2449  HB3 ALA A 162       6.955   3.911   0.644  1.00  0.00           H  
ATOM   2451  N   TYR A 163       5.440   0.655   2.069  1.00  0.00           N  
ATOM   2453  CA  TYR A 163       5.750  -0.765   1.971  1.00  0.00           C  
ATOM   2455  C   TYR A 163       5.105  -1.316   0.714  1.00  0.00           C  
ATOM   2459  O   TYR A 163       3.882  -1.244   0.576  1.00  0.00           O  
ATOM   2456  CB  TYR A 163       5.264  -1.506   3.219  1.00  0.00           C  
ATOM   2460  CG  TYR A 163       5.921  -1.017   4.491  1.00  0.00           C  
ATOM   2461  CD1 TYR A 163       7.149  -1.565   4.905  1.00  0.00           C  
ATOM   2463  CD2 TYR A 163       5.328   0.024   5.230  1.00  0.00           C  
ATOM   2465  CE1 TYR A 163       7.794  -1.057   6.046  1.00  0.00           C  
ATOM   2467  CE2 TYR A 163       5.964   0.523   6.386  1.00  0.00           C  
ATOM   2471  CZ  TYR A 163       7.215  -0.003   6.781  1.00  0.00           C  
ATOM   2469  OH  TYR A 163       7.890   0.533   7.834  1.00  0.00           O  
ATOM   2452  H   TYR A 163       4.468   0.931   2.050  1.00  0.00           H  
ATOM   2454  HA  TYR A 163       6.828  -0.910   1.899  1.00  0.00           H  
ATOM   2457  HB2 TYR A 163       4.184  -1.396   3.311  1.00  0.00           H  
ATOM   2458  HB3 TYR A 163       5.477  -2.568   3.096  1.00  0.00           H  
ATOM   2462  HD1 TYR A 163       7.613  -2.355   4.332  1.00  0.00           H  
ATOM   2464  HD2 TYR A 163       4.400   0.452   4.881  1.00  0.00           H  
ATOM   2466  HE1 TYR A 163       8.746  -1.461   6.356  1.00  0.00           H  
ATOM   2468  HE2 TYR A 163       5.533   1.339   6.946  1.00  0.00           H  
ATOM   2470  HH  TYR A 163       8.822   0.310   7.775  1.00  0.00           H  
ATOM   2472  N   THR A 164       5.924  -1.852  -0.186  1.00  0.00           N  
ATOM   2474  CA  THR A 164       5.466  -2.489  -1.423  1.00  0.00           C  
ATOM   2476  C   THR A 164       5.661  -4.000  -1.334  1.00  0.00           C  
ATOM   2479  O   THR A 164       6.722  -4.462  -0.917  1.00  0.00           O  
ATOM   2477  CB  THR A 164       6.140  -1.881  -2.663  1.00  0.00           C  
ATOM   2480  CG2 THR A 164       5.672  -2.491  -3.983  1.00  0.00           C  
ATOM   2484  OG1 THR A 164       5.852  -0.499  -2.755  1.00  0.00           O  
ATOM   2473  H   THR A 164       6.915  -1.861   0.011  1.00  0.00           H  
ATOM   2475  HA  THR A 164       4.399  -2.290  -1.518  1.00  0.00           H  
ATOM   2478  HB  THR A 164       7.221  -2.005  -2.588  1.00  0.00           H  
ATOM   2485  HG1 THR A 164       6.115  -0.242  -3.641  1.00  0.00           H  
ATOM   2481 HG21 THR A 164       6.164  -1.989  -4.816  1.00  0.00           H  
ATOM   2482 HG22 THR A 164       5.936  -3.548  -4.025  1.00  0.00           H  
ATOM   2483 HG23 THR A 164       4.592  -2.386  -4.091  1.00  0.00           H  
ATOM   2486  N   TRP A 165       4.652  -4.776  -1.725  1.00  0.00           N  
ATOM   2488  CA  TRP A 165       4.701  -6.242  -1.757  1.00  0.00           C  
ATOM   2490  C   TRP A 165       4.116  -6.780  -3.054  1.00  0.00           C  
ATOM   2494  O   TRP A 165       3.365  -6.078  -3.728  1.00  0.00           O  
ATOM   2491  CB  TRP A 165       3.961  -6.841  -0.556  1.00  0.00           C  
ATOM   2495  CG  TRP A 165       2.472  -6.773  -0.581  1.00  0.00           C  
ATOM   2496  CD1 TRP A 165       1.633  -7.760  -0.963  1.00  0.00           C  
ATOM   2498  CD2 TRP A 165       1.636  -5.628  -0.263  1.00  0.00           C  
ATOM   2499  CE2 TRP A 165       0.277  -5.981  -0.504  1.00  0.00           C  
ATOM   2500  CE3 TRP A 165       1.901  -4.312   0.167  1.00  0.00           C  
ATOM   2502  NE1 TRP A 165       0.331  -7.297  -0.917  1.00  0.00           N  
ATOM   2506  CZ2 TRP A 165      -0.766  -5.054  -0.366  1.00  0.00           C  
ATOM   2508  CZ3 TRP A 165       0.865  -3.377   0.301  1.00  0.00           C  
ATOM   2504  CH2 TRP A 165      -0.459  -3.735   0.013  1.00  0.00           C  
ATOM   2487  H   TRP A 165       3.816  -4.333  -2.080  1.00  0.00           H  
ATOM   2489  HA  TRP A 165       5.740  -6.567  -1.703  1.00  0.00           H  
ATOM   2492  HB2 TRP A 165       4.267  -6.282   0.329  1.00  0.00           H  
ATOM   2493  HB3 TRP A 165       4.266  -7.880  -0.428  1.00  0.00           H  
ATOM   2497  HD1 TRP A 165       1.955  -8.728  -1.317  1.00  0.00           H  
ATOM   2503  HE1 TRP A 165      -0.433  -7.787  -1.360  1.00  0.00           H  
ATOM   2501  HE3 TRP A 165       2.920  -4.010   0.359  1.00  0.00           H  
ATOM   2507  HZ2 TRP A 165      -1.785  -5.331  -0.591  1.00  0.00           H  
ATOM   2509  HZ3 TRP A 165       1.100  -2.366   0.598  1.00  0.00           H  
ATOM   2505  HH2 TRP A 165      -1.223  -2.973   0.062  1.00  0.00           H  
ATOM   2510  N   SER A 166       4.433  -8.034  -3.373  1.00  0.00           N  
ATOM   2512  CA  SER A 166       3.883  -8.735  -4.534  1.00  0.00           C  
ATOM   2514  C   SER A 166       2.982  -9.904  -4.132  1.00  0.00           C  
ATOM   2518  O   SER A 166       3.085 -10.432  -3.021  1.00  0.00           O  
ATOM   2515  CB  SER A 166       4.995  -9.173  -5.493  1.00  0.00           C  
ATOM   2519  OG  SER A 166       5.845 -10.131  -4.898  1.00  0.00           O  
ATOM   2511  H   SER A 166       4.980  -8.581  -2.724  1.00  0.00           H  
ATOM   2513  HA  SER A 166       3.255  -8.032  -5.083  1.00  0.00           H  
ATOM   2516  HB2 SER A 166       4.546  -9.605  -6.388  1.00  0.00           H  
ATOM   2517  HB3 SER A 166       5.591  -8.309  -5.786  1.00  0.00           H  
ATOM   2520  HG  SER A 166       6.443  -9.700  -4.283  1.00  0.00           H  
ATOM   2521  N   TRP A 167       2.064 -10.288  -5.017  1.00  0.00           N  
ATOM   2523  CA  TRP A 167       1.350 -11.569  -4.974  1.00  0.00           C  
ATOM   2525  C   TRP A 167       0.955 -11.994  -6.390  1.00  0.00           C  
ATOM   2529  O   TRP A 167       0.912 -11.162  -7.293  1.00  0.00           O  
ATOM   2526  CB  TRP A 167       0.113 -11.514  -4.060  1.00  0.00           C  
ATOM   2530  CG  TRP A 167      -1.022 -10.659  -4.539  1.00  0.00           C  
ATOM   2531  CD1 TRP A 167      -2.087 -11.066  -5.263  1.00  0.00           C  
ATOM   2533  CD2 TRP A 167      -1.158  -9.222  -4.437  1.00  0.00           C  
ATOM   2534  CE2 TRP A 167      -2.349  -8.814  -5.111  1.00  0.00           C  
ATOM   2535  CE3 TRP A 167      -0.350  -8.227  -3.872  1.00  0.00           C  
ATOM   2537  NE1 TRP A 167      -2.862  -9.983  -5.628  1.00  0.00           N  
ATOM   2541  CZ2 TRP A 167      -2.714  -7.465  -5.223  1.00  0.00           C  
ATOM   2543  CZ3 TRP A 167      -0.719  -6.883  -3.951  1.00  0.00           C  
ATOM   2539  CH2 TRP A 167      -1.879  -6.499  -4.636  1.00  0.00           C  
ATOM   2522  H   TRP A 167       1.975  -9.760  -5.874  1.00  0.00           H  
ATOM   2524  HA  TRP A 167       2.030 -12.327  -4.586  1.00  0.00           H  
ATOM   2527  HB2 TRP A 167      -0.261 -12.530  -3.937  1.00  0.00           H  
ATOM   2528  HB3 TRP A 167       0.420 -11.164  -3.074  1.00  0.00           H  
ATOM   2532  HD1 TRP A 167      -2.234 -12.079  -5.609  1.00  0.00           H  
ATOM   2538  HE1 TRP A 167      -3.505 -10.036  -6.405  1.00  0.00           H  
ATOM   2536  HE3 TRP A 167       0.591  -8.504  -3.420  1.00  0.00           H  
ATOM   2542  HZ2 TRP A 167      -3.571  -7.170  -5.810  1.00  0.00           H  
ATOM   2544  HZ3 TRP A 167      -0.070  -6.143  -3.507  1.00  0.00           H  
ATOM   2540  HH2 TRP A 167      -2.085  -5.445  -4.745  1.00  0.00           H  
ATOM   2545  N   GLU A 168       0.690 -13.286  -6.565  1.00  0.00           N  
ATOM   2547  CA  GLU A 168       0.154 -13.880  -7.801  1.00  0.00           C  
ATOM   2549  C   GLU A 168      -1.356 -13.654  -7.952  1.00  0.00           C  
ATOM   2553  O   GLU A 168      -2.096 -13.870  -6.959  1.00  0.00           O  
ATOM   2550  CB  GLU A 168       0.493 -15.381  -7.838  1.00  0.00           C  
ATOM   2554  CG  GLU A 168       2.004 -15.639  -7.965  1.00  0.00           C  
ATOM   2557  CD  GLU A 168       2.411 -17.125  -7.920  1.00  0.00           C  
ATOM   2558  OE1 GLU A 168       3.639 -17.372  -7.862  1.00  0.00           O  
ATOM   2559  OE2 GLU A 168       1.523 -18.011  -7.909  1.00  0.00           O1-
ATOM   2560  OXT GLU A 168      -1.749 -13.223  -9.052  1.00  0.00           O1-
ATOM   2546  H   GLU A 168       0.715 -13.904  -5.766  1.00  0.00           H  
ATOM   2548  HA  GLU A 168       0.605 -13.410  -8.675  1.00  0.00           H  
ATOM   2551  HB2 GLU A 168      -0.009 -15.833  -8.694  1.00  0.00           H  
ATOM   2552  HB3 GLU A 168       0.120 -15.853  -6.929  1.00  0.00           H  
ATOM   2555  HG2 GLU A 168       2.516 -15.120  -7.154  1.00  0.00           H  
ATOM   2556  HG3 GLU A 168       2.343 -15.209  -8.907  1.00  0.00           H  
TER   
END
