# Supplementary material for: The structural repertoire of Fusarium oxysporum f. sp. lycopersici effectors revealed by experimental and computational studies
Source: eLife. 2024 Feb 27;12:RP89280. doi: 10.7554/eLife.89280 (PMC10942635; doi:10.7554/eLife.89280)
Supplement: Source data 1. [file elife-89280-data1.zip › AlphaFold pdb files/FOXG_05755_AF.pdb]

ATOM      1  N   ASN A   1     -25.745  12.296  -6.646  1.00  0.00           N  
ATOM      2  CA  ASN A   1     -24.946  11.299  -5.903  1.00  0.00           C  
ATOM      3  C   ASN A   1     -23.490  11.711  -5.985  1.00  0.00           C  
ATOM      4  O   ASN A   1     -22.790  11.254  -6.877  1.00  0.00           O  
ATOM      5  CB  ASN A   1     -25.205   9.871  -6.437  1.00  0.00           C  
ATOM      6  CG  ASN A   1     -26.665   9.478  -6.251  1.00  0.00           C  
ATOM      7  ND2 ASN A   1     -27.124   8.380  -6.810  1.00  0.00           N  
ATOM      8  OD1 ASN A   1     -27.421  10.210  -5.635  1.00  0.00           O  
ATOM      9  H   ASN A   1     -25.480  12.289  -7.621  1.00  0.00           H  
ATOM     10  HA  ASN A   1     -25.237  11.318  -4.853  1.00  0.00           H  
ATOM     11  HB2 ASN A   1     -24.947   9.808  -7.494  1.00  0.00           H  
ATOM     12  HB3 ASN A   1     -24.582   9.161  -5.892  1.00  0.00           H  
ATOM     13 HD21 ASN A   1     -28.089   8.144  -6.627  1.00  0.00           H  
ATOM     14 HD22 ASN A   1     -26.511   7.734  -7.286  1.00  0.00           H  
ATOM     15  H2  ASN A   1     -25.592  13.221  -6.271  1.00  0.00           H  
ATOM     16  H3  ASN A   1     -26.723  12.060  -6.558  1.00  0.00           H  
ATOM     17  N   GLY A   2     -23.090  12.680  -5.156  1.00  0.00           N  
ATOM     18  CA  GLY A   2     -21.718  13.182  -5.139  1.00  0.00           C  
ATOM     19  C   GLY A   2     -20.787  12.086  -4.638  1.00  0.00           C  
ATOM     20  O   GLY A   2     -21.037  11.508  -3.582  1.00  0.00           O  
ATOM     21  H   GLY A   2     -23.671  12.974  -4.383  1.00  0.00           H  
ATOM     22  HA2 GLY A   2     -21.416  13.493  -6.139  1.00  0.00           H  
ATOM     23  HA3 GLY A   2     -21.630  14.038  -4.469  1.00  0.00           H  
ATOM     24  N   VAL A   3     -19.769  11.765  -5.431  1.00  0.00           N  
ATOM     25  CA  VAL A   3     -18.648  10.938  -4.985  1.00  0.00           C  
ATOM     26  C   VAL A   3     -17.996  11.687  -3.817  1.00  0.00           C  
ATOM     27  O   VAL A   3     -17.705  12.872  -3.987  1.00  0.00           O  
ATOM     28  CB  VAL A   3     -17.651  10.718  -6.141  1.00  0.00           C  
ATOM     29  CG1 VAL A   3     -16.442   9.881  -5.713  1.00  0.00           C  
ATOM     30  CG2 VAL A   3     -18.334   9.989  -7.310  1.00  0.00           C  
ATOM     31  H   VAL A   3     -19.636  12.295  -6.281  1.00  0.00           H  
ATOM     32  HA  VAL A   3     -19.023   9.966  -4.662  1.00  0.00           H  
ATOM     33  HB  VAL A   3     -17.295  11.684  -6.500  1.00  0.00           H  
ATOM     34 HG11 VAL A   3     -16.765   8.918  -5.318  1.00  0.00           H  
ATOM     35 HG12 VAL A   3     -15.782   9.718  -6.564  1.00  0.00           H  
ATOM     36 HG13 VAL A   3     -15.873  10.409  -4.947  1.00  0.00           H  
ATOM     37 HG21 VAL A   3     -17.609   9.820  -8.107  1.00  0.00           H  
ATOM     38 HG22 VAL A   3     -18.723   9.028  -6.974  1.00  0.00           H  
ATOM     39 HG23 VAL A   3     -19.149  10.590  -7.713  1.00  0.00           H  
ATOM     40  N   PRO A   4     -17.821  11.073  -2.634  1.00  0.00           N  
ATOM     41  CA  PRO A   4     -17.113  11.715  -1.534  1.00  0.00           C  
ATOM     42  C   PRO A   4     -15.718  12.124  -2.006  1.00  0.00           C  
ATOM     43  O   PRO A   4     -15.024  11.313  -2.623  1.00  0.00           O  
ATOM     44  CB  PRO A   4     -17.054  10.681  -0.401  1.00  0.00           C  
ATOM     45  CG  PRO A   4     -18.167   9.692  -0.745  1.00  0.00           C  
ATOM     46  CD  PRO A   4     -18.228   9.730  -2.268  1.00  0.00           C  
ATOM     47  HA  PRO A   4     -17.673  12.591  -1.208  1.00  0.00           H  
ATOM     48  HB2 PRO A   4     -16.098  10.158  -0.416  1.00  0.00           H  
ATOM     49  HB3 PRO A   4     -17.213  11.143   0.573  1.00  0.00           H  
ATOM     50  HG2 PRO A   4     -19.111  10.054  -0.338  1.00  0.00           H  
ATOM     51  HG3 PRO A   4     -17.949   8.690  -0.375  1.00  0.00           H  
ATOM     52  HD2 PRO A   4     -19.243   9.510  -2.599  1.00  0.00           H  
ATOM     53  HD3 PRO A   4     -17.522   9.012  -2.686  1.00  0.00           H  
ATOM     54  N   ASP A   5     -15.325  13.370  -1.732  1.00  0.00           N  
ATOM     55  CA  ASP A   5     -13.941  13.821  -1.884  1.00  0.00           C  
ATOM     56  C   ASP A   5     -13.033  12.771  -1.215  1.00  0.00           C  
ATOM     57  O   ASP A   5     -13.222  12.493  -0.024  1.00  0.00           O  
ATOM     58  CB  ASP A   5     -13.801  15.214  -1.238  1.00  0.00           C  
ATOM     59  CG  ASP A   5     -12.406  15.848  -1.351  1.00  0.00           C  
ATOM     60  OD1 ASP A   5     -11.425  15.110  -1.609  1.00  0.00           O  
ATOM     61  OD2 ASP A   5     -12.326  17.077  -1.144  1.00  0.00           O1-
ATOM     62  H   ASP A   5     -15.964  13.992  -1.259  1.00  0.00           H  
ATOM     63  HA  ASP A   5     -13.715  13.910  -2.947  1.00  0.00           H  
ATOM     64  HB2 ASP A   5     -14.519  15.882  -1.715  1.00  0.00           H  
ATOM     65  HB3 ASP A   5     -14.065  15.147  -0.183  1.00  0.00           H  
ATOM     66  N   PRO A   6     -12.095  12.136  -1.950  1.00  0.00           N  
ATOM     67  CA  PRO A   6     -11.241  11.086  -1.409  1.00  0.00           C  
ATOM     68  C   PRO A   6     -10.297  11.590  -0.311  1.00  0.00           C  
ATOM     69  O   PRO A   6      -9.485  10.797   0.163  1.00  0.00           O  
ATOM     70  CB  PRO A   6     -10.500  10.490  -2.611  1.00  0.00           C  
ATOM     71  CG  PRO A   6     -10.457  11.649  -3.600  1.00  0.00           C  
ATOM     72  CD  PRO A   6     -11.782  12.363  -3.351  1.00  0.00           C  
ATOM     73  HA  PRO A   6     -11.869  10.314  -0.964  1.00  0.00           H  
ATOM     74  HB2 PRO A   6      -9.501  10.132  -2.362  1.00  0.00           H  
ATOM     75  HB3 PRO A   6     -11.097   9.682  -3.035  1.00  0.00           H  
ATOM     76  HG2 PRO A   6      -9.632  12.316  -3.347  1.00  0.00           H  
ATOM     77  HG3 PRO A   6     -10.371  11.304  -4.631  1.00  0.00           H  
ATOM     78  HD2 PRO A   6     -11.676  13.425  -3.573  1.00  0.00           H  
ATOM     79  HD3 PRO A   6     -12.566  11.924  -3.970  1.00  0.00           H  
ATOM     80  N   GLY A   7     -10.392  12.869   0.088  1.00  0.00           N  
ATOM     81  CA  GLY A   7     -10.092  13.320   1.439  1.00  0.00           C  
ATOM     82  C   GLY A   7      -8.735  12.826   1.891  1.00  0.00           C  
ATOM     83  O   GLY A   7      -8.657  11.893   2.678  1.00  0.00           O  
ATOM     84  H   GLY A   7     -10.969  13.485  -0.467  1.00  0.00           H  
ATOM     85  HA2 GLY A   7     -10.112  14.410   1.468  1.00  0.00           H  
ATOM     86  HA3 GLY A   7     -10.850  12.936   2.121  1.00  0.00           H  
ATOM     87  N   ASN A   8      -7.676  13.421   1.339  1.00  0.00           N  
ATOM     88  CA  ASN A   8      -6.279  13.184   1.697  1.00  0.00           C  
ATOM     89  C   ASN A   8      -5.994  11.699   2.013  1.00  0.00           C  
ATOM     90  O   ASN A   8      -5.960  11.285   3.167  1.00  0.00           O  
ATOM     91  CB  ASN A   8      -5.901  14.186   2.810  1.00  0.00           C  
ATOM     92  CG  ASN A   8      -4.460  14.655   2.745  1.00  0.00           C  
ATOM     93  ND2 ASN A   8      -4.018  15.411   3.721  1.00  0.00           N  
ATOM     94  OD1 ASN A   8      -3.727  14.407   1.809  1.00  0.00           O  
ATOM     95  H   ASN A   8      -7.875  14.119   0.637  1.00  0.00           H  
ATOM     96  HA  ASN A   8      -5.678  13.431   0.822  1.00  0.00           H  
ATOM     97  HB2 ASN A   8      -6.513  15.082   2.710  1.00  0.00           H  
ATOM     98  HB3 ASN A   8      -6.113  13.760   3.790  1.00  0.00           H  
ATOM     99 HD21 ASN A   8      -3.063  15.726   3.627  1.00  0.00           H  
ATOM    100 HD22 ASN A   8      -4.622  15.658   4.492  1.00  0.00           H  
ATOM    101  N   PHE A   9      -5.820  10.870   0.985  1.00  0.00           N  
ATOM    102  CA  PHE A   9      -5.599   9.420   1.098  1.00  0.00           C  
ATOM    103  C   PHE A   9      -4.516   9.027   2.139  1.00  0.00           C  
ATOM    104  O   PHE A   9      -4.612   7.980   2.779  1.00  0.00           O  
ATOM    105  CB  PHE A   9      -5.261   8.949  -0.325  1.00  0.00           C  
ATOM    106  CG  PHE A   9      -5.066   7.463  -0.508  1.00  0.00           C  
ATOM    107  CD1 PHE A   9      -3.821   6.862  -0.238  1.00  0.00           C  
ATOM    108  CD2 PHE A   9      -6.120   6.692  -1.021  1.00  0.00           C  
ATOM    109  CE1 PHE A   9      -3.646   5.482  -0.428  1.00  0.00           C  
ATOM    110  CE2 PHE A   9      -5.924   5.329  -1.268  1.00  0.00           C  
ATOM    111  CZ  PHE A   9      -4.710   4.711  -0.918  1.00  0.00           C  
ATOM    112  H   PHE A   9      -5.964  11.248   0.059  1.00  0.00           H  
ATOM    113  HA  PHE A   9      -6.533   8.950   1.406  1.00  0.00           H  
ATOM    114  HB2 PHE A   9      -6.067   9.266  -0.987  1.00  0.00           H  
ATOM    115  HB3 PHE A   9      -4.363   9.460  -0.672  1.00  0.00           H  
ATOM    116  HD1 PHE A   9      -3.004   7.450   0.153  1.00  0.00           H  
ATOM    117  HD2 PHE A   9      -7.068   7.151  -1.261  1.00  0.00           H  
ATOM    118  HE1 PHE A   9      -2.705   5.011  -0.187  1.00  0.00           H  
ATOM    119  HE2 PHE A   9      -6.721   4.763  -1.727  1.00  0.00           H  
ATOM    120  HZ  PHE A   9      -4.581   3.647  -1.047  1.00  0.00           H  
ATOM    121  N   ALA A  10      -3.511   9.885   2.385  1.00  0.00           N  
ATOM    122  CA  ALA A  10      -2.492   9.689   3.426  1.00  0.00           C  
ATOM    123  C   ALA A  10      -3.022   9.955   4.836  1.00  0.00           C  
ATOM    124  O   ALA A  10      -2.509   9.372   5.786  1.00  0.00           O  
ATOM    125  CB  ALA A  10      -1.281  10.604   3.194  1.00  0.00           C  
ATOM    126  H   ALA A  10      -3.475  10.744   1.856  1.00  0.00           H  
ATOM    127  HA  ALA A  10      -2.154   8.653   3.401  1.00  0.00           H  
ATOM    128  HB1 ALA A  10      -0.730  10.324   2.297  1.00  0.00           H  
ATOM    129  HB2 ALA A  10      -0.592  10.508   4.034  1.00  0.00           H  
ATOM    130  HB3 ALA A  10      -1.598  11.646   3.138  1.00  0.00           H  
ATOM    131  N   ALA A  11      -4.025  10.820   4.976  1.00  0.00           N  
ATOM    132  CA  ALA A  11      -4.757  11.016   6.217  1.00  0.00           C  
ATOM    133  C   ALA A  11      -5.649   9.806   6.510  1.00  0.00           C  
ATOM    134  O   ALA A  11      -5.595   9.289   7.612  1.00  0.00           O  
ATOM    135  CB  ALA A  11      -5.561  12.321   6.154  1.00  0.00           C  
ATOM    136  H   ALA A  11      -4.433  11.215   4.141  1.00  0.00           H  
ATOM    137  HA  ALA A  11      -4.043  11.097   7.036  1.00  0.00           H  
ATOM    138  HB1 ALA A  11      -6.402  12.217   5.468  1.00  0.00           H  
ATOM    139  HB2 ALA A  11      -5.960  12.536   7.145  1.00  0.00           H  
ATOM    140  HB3 ALA A  11      -4.916  13.143   5.843  1.00  0.00           H  
ATOM    141  N   SER A  12      -6.384   9.277   5.528  1.00  0.00           N  
ATOM    142  CA  SER A  12      -7.303   8.151   5.776  1.00  0.00           C  
ATOM    143  C   SER A  12      -6.586   6.818   6.047  1.00  0.00           C  
ATOM    144  O   SER A  12      -7.081   5.991   6.806  1.00  0.00           O  
ATOM    145  CB  SER A  12      -8.298   8.025   4.620  1.00  0.00           C  
ATOM    146  OG  SER A  12      -9.072   9.211   4.529  1.00  0.00           O  
ATOM    147  H   SER A  12      -6.439   9.771   4.649  1.00  0.00           H  
ATOM    148  HA  SER A  12      -7.884   8.372   6.671  1.00  0.00           H  
ATOM    149  HB2 SER A  12      -7.766   7.850   3.685  1.00  0.00           H  
ATOM    150  HB3 SER A  12      -8.963   7.183   4.815  1.00  0.00           H  
ATOM    151  HG  SER A  12      -8.766   9.784   3.822  1.00  0.00           H  
ATOM    152  N   CYS A  13      -5.384   6.619   5.493  1.00  0.00           N  
ATOM    153  CA  CYS A  13      -4.549   5.445   5.772  1.00  0.00           C  
ATOM    154  C   CYS A  13      -3.256   5.754   6.545  1.00  0.00           C  
ATOM    155  O   CYS A  13      -2.330   4.953   6.469  1.00  0.00           O  
ATOM    156  CB  CYS A  13      -4.350   4.620   4.488  1.00  0.00           C  
ATOM    157  SG  CYS A  13      -5.820   3.657   4.029  1.00  0.00           S  
ATOM    158  H   CYS A  13      -5.059   7.291   4.813  1.00  0.00           H  
ATOM    159  HA  CYS A  13      -5.103   4.806   6.460  1.00  0.00           H  
ATOM    160  HB2 CYS A  13      -3.525   3.919   4.616  1.00  0.00           H  
ATOM    161  HB3 CYS A  13      -4.099   5.293   3.668  1.00  0.00           H  
ATOM    162  N   HIS A  14      -3.193   6.879   7.281  1.00  0.00           N  
ATOM    163  CA  HIS A  14      -2.146   7.279   8.247  1.00  0.00           C  
ATOM    164  C   HIS A  14      -0.757   6.613   8.057  1.00  0.00           C  
ATOM    165  O   HIS A  14      -0.205   6.046   8.998  1.00  0.00           O  
ATOM    166  CB  HIS A  14      -2.691   7.135   9.689  1.00  0.00           C  
ATOM    167  CG  HIS A  14      -3.524   8.290  10.180  1.00  0.00           C  
ATOM    168  CD2 HIS A  14      -4.891   8.376  10.183  1.00  0.00           C  
ATOM    169  ND1 HIS A  14      -3.049   9.407  10.832  1.00  0.00           N  
ATOM    170  CE1 HIS A  14      -4.102  10.158  11.192  1.00  0.00           C  
ATOM    171  NE2 HIS A  14      -5.244   9.570  10.823  1.00  0.00           N  
ATOM    172  H   HIS A  14      -4.002   7.483   7.247  1.00  0.00           H  
ATOM    173  HA  HIS A  14      -1.968   8.343   8.090  1.00  0.00           H  
ATOM    174  HB2 HIS A  14      -1.872   7.039  10.401  1.00  0.00           H  
ATOM    175  HB3 HIS A  14      -3.295   6.230   9.756  1.00  0.00           H  
ATOM    176  HD1 HIS A  14      -2.079   9.622  11.009  1.00  0.00           H  
ATOM    177  HD2 HIS A  14      -5.580   7.652   9.774  1.00  0.00           H  
ATOM    178  HE1 HIS A  14      -4.048  11.102  11.714  1.00  0.00           H  
ATOM    179  N   GLY A  15      -0.169   6.676   6.857  1.00  0.00           N  
ATOM    180  CA  GLY A  15       1.161   6.115   6.581  1.00  0.00           C  
ATOM    181  C   GLY A  15       1.209   4.610   6.298  1.00  0.00           C  
ATOM    182  O   GLY A  15       1.868   3.872   7.032  1.00  0.00           O  
ATOM    183  H   GLY A  15      -0.689   7.109   6.107  1.00  0.00           H  
ATOM    184  HA2 GLY A  15       1.577   6.623   5.711  1.00  0.00           H  
ATOM    185  HA3 GLY A  15       1.821   6.315   7.425  1.00  0.00           H  
ATOM    186  N   LEU A  16       0.574   4.163   5.206  1.00  0.00           N  
ATOM    187  CA  LEU A  16       0.784   2.806   4.692  1.00  0.00           C  
ATOM    188  C   LEU A  16       2.285   2.552   4.454  1.00  0.00           C  
ATOM    189  O   LEU A  16       3.002   3.414   3.936  1.00  0.00           O  
ATOM    190  CB  LEU A  16      -0.043   2.537   3.420  1.00  0.00           C  
ATOM    191  CG  LEU A  16      -0.626   1.106   3.421  1.00  0.00           C  
ATOM    192  CD1 LEU A  16      -2.040   1.127   4.007  1.00  0.00           C  
ATOM    193  CD2 LEU A  16      -0.688   0.524   2.014  1.00  0.00           C  
ATOM    194  H   LEU A  16       0.007   4.801   4.667  1.00  0.00           H  
ATOM    195  HA  LEU A  16       0.447   2.126   5.475  1.00  0.00           H  
ATOM    196  HB2 LEU A  16      -0.856   3.258   3.333  1.00  0.00           H  
ATOM    197  HB3 LEU A  16       0.603   2.670   2.552  1.00  0.00           H  
ATOM    198  HG  LEU A  16       0.002   0.450   4.025  1.00  0.00           H  
ATOM    199 HD11 LEU A  16      -2.695   1.740   3.389  1.00  0.00           H  
ATOM    200 HD12 LEU A  16      -2.010   1.528   5.020  1.00  0.00           H  
ATOM    201 HD13 LEU A  16      -2.430   0.110   4.047  1.00  0.00           H  
ATOM    202 HD21 LEU A  16      -1.296   1.155   1.365  1.00  0.00           H  
ATOM    203 HD22 LEU A  16       0.321   0.446   1.608  1.00  0.00           H  
ATOM    204 HD23 LEU A  16      -1.111  -0.480   2.053  1.00  0.00           H  
ATOM    205  N   GLN A  17       2.728   1.388   4.924  1.00  0.00           N  
ATOM    206  CA  GLN A  17       4.120   1.015   5.142  1.00  0.00           C  
ATOM    207  C   GLN A  17       4.917   0.917   3.839  1.00  0.00           C  
ATOM    208  O   GLN A  17       4.395   0.565   2.785  1.00  0.00           O  
ATOM    209  CB  GLN A  17       4.166  -0.316   5.917  1.00  0.00           C  
ATOM    210  CG  GLN A  17       3.747  -0.144   7.387  1.00  0.00           C  
ATOM    211  CD  GLN A  17       3.680  -1.450   8.178  1.00  0.00           C  
ATOM    212  NE2 GLN A  17       3.368  -1.388   9.454  1.00  0.00           N  
ATOM    213  OE1 GLN A  17       3.902  -2.546   7.704  1.00  0.00           O  
ATOM    214  H   GLN A  17       2.037   0.706   5.203  1.00  0.00           H  
ATOM    215  HA  GLN A  17       4.586   1.789   5.752  1.00  0.00           H  
ATOM    216  HB2 GLN A  17       5.184  -0.706   5.899  1.00  0.00           H  
ATOM    217  HB3 GLN A  17       3.517  -1.042   5.428  1.00  0.00           H  
ATOM    218  HG2 GLN A  17       2.761   0.317   7.429  1.00  0.00           H  
ATOM    219  HG3 GLN A  17       4.453   0.524   7.881  1.00  0.00           H  
ATOM    220 HE21 GLN A  17       3.074  -0.515   9.868  1.00  0.00           H  
ATOM    221 HE22 GLN A  17       3.276  -2.288   9.902  1.00  0.00           H  
ATOM    222  N   VAL A  18       6.212   1.218   3.943  1.00  0.00           N  
ATOM    223  CA  VAL A  18       7.212   0.902   2.919  1.00  0.00           C  
ATOM    224  C   VAL A  18       7.145  -0.602   2.661  1.00  0.00           C  
ATOM    225  O   VAL A  18       7.494  -1.393   3.538  1.00  0.00           O  
ATOM    226  CB  VAL A  18       8.617   1.315   3.408  1.00  0.00           C  
ATOM    227  CG1 VAL A  18       9.723   0.954   2.412  1.00  0.00           C  
ATOM    228  CG2 VAL A  18       8.688   2.831   3.661  1.00  0.00           C  
ATOM    229  H   VAL A  18       6.558   1.463   4.859  1.00  0.00           H  
ATOM    230  HA  VAL A  18       6.978   1.432   1.996  1.00  0.00           H  
ATOM    231  HB  VAL A  18       8.831   0.813   4.352  1.00  0.00           H  
ATOM    232 HG11 VAL A  18       9.774  -0.128   2.284  1.00  0.00           H  
ATOM    233 HG12 VAL A  18       9.525   1.405   1.440  1.00  0.00           H  
ATOM    234 HG13 VAL A  18      10.692   1.293   2.779  1.00  0.00           H  
ATOM    235 HG21 VAL A  18       8.453   3.366   2.741  1.00  0.00           H  
ATOM    236 HG22 VAL A  18       7.982   3.120   4.439  1.00  0.00           H  
ATOM    237 HG23 VAL A  18       9.693   3.099   3.987  1.00  0.00           H  
ATOM    238  N   ILE A  19       6.662  -0.986   1.484  1.00  0.00           N  
ATOM    239  CA  ILE A  19       6.710  -2.370   1.015  1.00  0.00           C  
ATOM    240  C   ILE A  19       8.172  -2.720   0.725  1.00  0.00           C  
ATOM    241  O   ILE A  19       8.937  -1.864   0.290  1.00  0.00           O  
ATOM    242  CB  ILE A  19       5.765  -2.631  -0.194  1.00  0.00           C  
ATOM    243  CG1 ILE A  19       5.011  -1.377  -0.711  1.00  0.00           C  
ATOM    244  CG2 ILE A  19       4.765  -3.715   0.232  1.00  0.00           C  
ATOM    245  CD1 ILE A  19       4.112  -1.608  -1.934  1.00  0.00           C  
ATOM    246  H   ILE A  19       6.336  -0.281   0.838  1.00  0.00           H  
ATOM    247  HA  ILE A  19       6.391  -2.998   1.847  1.00  0.00           H  
ATOM    248  HB  ILE A  19       6.357  -3.026  -1.019  1.00  0.00           H  
ATOM    249 HG12 ILE A  19       5.751  -0.630  -0.998  1.00  0.00           H  
ATOM    250 HG13 ILE A  19       4.393  -0.965   0.087  1.00  0.00           H  
ATOM    251 HG21 ILE A  19       4.155  -3.364   1.064  1.00  0.00           H  
ATOM    252 HG22 ILE A  19       4.100  -3.964  -0.595  1.00  0.00           H  
ATOM    253 HG23 ILE A  19       5.297  -4.615   0.540  1.00  0.00           H  
ATOM    254 HD11 ILE A  19       3.765  -0.646  -2.311  1.00  0.00           H  
ATOM    255 HD12 ILE A  19       3.239  -2.203  -1.664  1.00  0.00           H  
ATOM    256 HD13 ILE A  19       4.675  -2.113  -2.719  1.00  0.00           H  
ATOM    257  N   SER A  20       8.589  -3.954   1.018  1.00  0.00           N  
ATOM    258  CA  SER A  20       9.946  -4.405   0.679  1.00  0.00           C  
ATOM    259  C   SER A  20      10.143  -4.362  -0.840  1.00  0.00           C  
ATOM    260  O   SER A  20       9.207  -4.663  -1.583  1.00  0.00           O  
ATOM    261  CB  SER A  20      10.203  -5.828   1.192  1.00  0.00           C  
ATOM    262  OG  SER A  20      11.590  -6.103   1.142  1.00  0.00           O  
ATOM    263  H   SER A  20       7.913  -4.625   1.354  1.00  0.00           H  
ATOM    264  HA  SER A  20      10.665  -3.731   1.144  1.00  0.00           H  
ATOM    265  HB2 SER A  20       9.862  -5.912   2.223  1.00  0.00           H  
ATOM    266  HB3 SER A  20       9.659  -6.543   0.574  1.00  0.00           H  
ATOM    267  HG  SER A  20      11.762  -7.002   0.854  1.00  0.00           H  
ATOM    268  N   ASP A  21      11.361  -4.058  -1.302  1.00  0.00           N  
ATOM    269  CA  ASP A  21      11.749  -4.128  -2.726  1.00  0.00           C  
ATOM    270  C   ASP A  21      11.479  -5.508  -3.355  1.00  0.00           C  
ATOM    271  O   ASP A  21      11.340  -5.619  -4.570  1.00  0.00           O  
ATOM    272  CB  ASP A  21      13.248  -3.789  -2.867  1.00  0.00           C  
ATOM    273  CG  ASP A  21      13.567  -2.302  -2.712  1.00  0.00           C  
ATOM    274  OD1 ASP A  21      12.763  -1.491  -3.214  1.00  0.00           O  
ATOM    275  OD2 ASP A  21      14.611  -1.972  -2.112  1.00  0.00           O1-
ATOM    276  H   ASP A  21      12.087  -3.846  -0.633  1.00  0.00           H  
ATOM    277  HA  ASP A  21      11.166  -3.413  -3.306  1.00  0.00           H  
ATOM    278  HB2 ASP A  21      13.581  -4.088  -3.861  1.00  0.00           H  
ATOM    279  HB3 ASP A  21      13.817  -4.369  -2.140  1.00  0.00           H  
ATOM    280  N   ASP A  22      11.366  -6.545  -2.522  1.00  0.00           N  
ATOM    281  CA  ASP A  22      11.145  -7.933  -2.929  1.00  0.00           C  
ATOM    282  C   ASP A  22       9.667  -8.314  -3.131  1.00  0.00           C  
ATOM    283  O   ASP A  22       9.378  -9.482  -3.407  1.00  0.00           O  
ATOM    284  CB  ASP A  22      11.783  -8.866  -1.891  1.00  0.00           C  
ATOM    285  CG  ASP A  22      13.293  -8.681  -1.756  1.00  0.00           C  
ATOM    286  OD1 ASP A  22      13.993  -8.711  -2.792  1.00  0.00           O  
ATOM    287  OD2 ASP A  22      13.734  -8.558  -0.589  1.00  0.00           O1-
ATOM    288  H   ASP A  22      11.557  -6.362  -1.548  1.00  0.00           H  
ATOM    289  HA  ASP A  22      11.647  -8.098  -3.882  1.00  0.00           H  
ATOM    290  HB2 ASP A  22      11.304  -8.700  -0.926  1.00  0.00           H  
ATOM    291  HB3 ASP A  22      11.606  -9.902  -2.177  1.00  0.00           H  
ATOM    292  N   LEU A  23       8.706  -7.393  -2.957  1.00  0.00           N  
ATOM    293  CA  LEU A  23       7.308  -7.743  -3.203  1.00  0.00           C  
ATOM    294  C   LEU A  23       7.062  -7.869  -4.710  1.00  0.00           C  
ATOM    295  O   LEU A  23       7.273  -6.926  -5.471  1.00  0.00           O  
ATOM    296  CB  LEU A  23       6.309  -6.783  -2.519  1.00  0.00           C  
ATOM    297  CG  LEU A  23       5.231  -7.575  -1.745  1.00  0.00           C  
ATOM    298  CD1 LEU A  23       5.644  -7.741  -0.281  1.00  0.00           C  
ATOM    299  CD2 LEU A  23       3.853  -6.923  -1.811  1.00  0.00           C  
ATOM    300  H   LEU A  23       8.964  -6.433  -2.776  1.00  0.00           H  
ATOM    301  HA  LEU A  23       7.164  -8.734  -2.772  1.00  0.00           H  
ATOM    302  HB2 LEU A  23       5.834  -6.168  -3.284  1.00  0.00           H  
ATOM    303  HB3 LEU A  23       6.830  -6.108  -1.841  1.00  0.00           H  
ATOM    304  HG  LEU A  23       5.119  -8.567  -2.183  1.00  0.00           H  
ATOM    305 HD11 LEU A  23       6.626  -8.213  -0.233  1.00  0.00           H  
ATOM    306 HD12 LEU A  23       4.919  -8.372   0.233  1.00  0.00           H  
ATOM    307 HD13 LEU A  23       5.683  -6.771   0.213  1.00  0.00           H  
ATOM    308 HD21 LEU A  23       3.492  -6.948  -2.839  1.00  0.00           H  
ATOM    309 HD22 LEU A  23       3.908  -5.889  -1.471  1.00  0.00           H  
ATOM    310 HD23 LEU A  23       3.151  -7.470  -1.183  1.00  0.00           H  
ATOM    311  N   ASP A  24       6.571  -9.028  -5.140  1.00  0.00           N  
ATOM    312  CA  ASP A  24       6.063  -9.188  -6.496  1.00  0.00           C  
ATOM    313  C   ASP A  24       4.786  -8.349  -6.652  1.00  0.00           C  
ATOM    314  O   ASP A  24       3.691  -8.744  -6.251  1.00  0.00           O  
ATOM    315  CB  ASP A  24       5.842 -10.670  -6.826  1.00  0.00           C  
ATOM    316  CG  ASP A  24       5.466 -10.878  -8.296  1.00  0.00           C  
ATOM    317  OD1 ASP A  24       5.411  -9.868  -9.042  1.00  0.00           O  
ATOM    318  OD2 ASP A  24       5.268 -12.050  -8.680  1.00  0.00           O1-
ATOM    319  H   ASP A  24       6.478  -9.797  -4.492  1.00  0.00           H  
ATOM    320  HA  ASP A  24       6.811  -8.807  -7.191  1.00  0.00           H  
ATOM    321  HB2 ASP A  24       5.059 -11.078  -6.188  1.00  0.00           H  
ATOM    322  HB3 ASP A  24       6.763 -11.216  -6.625  1.00  0.00           H  
ATOM    323  N   LEU A  25       4.947  -7.147  -7.205  1.00  0.00           N  
ATOM    324  CA  LEU A  25       3.841  -6.245  -7.519  1.00  0.00           C  
ATOM    325  C   LEU A  25       3.275  -6.495  -8.926  1.00  0.00           C  
ATOM    326  O   LEU A  25       2.429  -5.723  -9.394  1.00  0.00           O  
ATOM    327  CB  LEU A  25       4.262  -4.784  -7.293  1.00  0.00           C  
ATOM    328  CG  LEU A  25       4.828  -4.464  -5.897  1.00  0.00           C  
ATOM    329  CD1 LEU A  25       5.325  -3.025  -5.809  1.00  0.00           C  
ATOM    330  CD2 LEU A  25       3.772  -4.656  -4.807  1.00  0.00           C  
ATOM    331  H   LEU A  25       5.897  -6.840  -7.357  1.00  0.00           H  
ATOM    332  HA  LEU A  25       3.020  -6.462  -6.835  1.00  0.00           H  
ATOM    333  HB2 LEU A  25       3.361  -4.185  -7.426  1.00  0.00           H  
ATOM    334  HB3 LEU A  25       4.996  -4.509  -8.050  1.00  0.00           H  
ATOM    335  HG  LEU A  25       5.681  -5.111  -5.689  1.00  0.00           H  
ATOM    336 HD11 LEU A  25       5.903  -2.764  -6.695  1.00  0.00           H  
ATOM    337 HD12 LEU A  25       5.967  -2.929  -4.933  1.00  0.00           H  
ATOM    338 HD13 LEU A  25       4.471  -2.359  -5.681  1.00  0.00           H  
ATOM    339 HD21 LEU A  25       2.895  -4.039  -5.004  1.00  0.00           H  
ATOM    340 HD22 LEU A  25       3.475  -5.704  -4.773  1.00  0.00           H  
ATOM    341 HD23 LEU A  25       4.193  -4.387  -3.838  1.00  0.00           H  
ATOM    342  N   THR A  26       3.729  -7.561  -9.602  1.00  0.00           N  
ATOM    343  CA  THR A  26       3.152  -8.047 -10.857  1.00  0.00           C  
ATOM    344  C   THR A  26       1.959  -8.955 -10.548  1.00  0.00           C  
ATOM    345  O   THR A  26       2.003 -10.178 -10.548  1.00  0.00           O  
ATOM    346  CB  THR A  26       4.189  -8.638 -11.835  1.00  0.00           C  
ATOM    347  CG2 THR A  26       5.351  -7.677 -12.089  1.00  0.00           C  
ATOM    348  OG1 THR A  26       4.749  -9.880 -11.506  1.00  0.00           O  
ATOM    349  H   THR A  26       4.392  -8.173  -9.149  1.00  0.00           H  
ATOM    350  HA  THR A  26       2.742  -7.183 -11.379  1.00  0.00           H  
ATOM    351  HB  THR A  26       3.676  -8.773 -12.787  1.00  0.00           H  
ATOM    352  HG1 THR A  26       4.957  -9.909 -10.569  1.00  0.00           H  
ATOM    353 HG21 THR A  26       5.983  -8.077 -12.882  1.00  0.00           H  
ATOM    354 HG22 THR A  26       4.969  -6.701 -12.390  1.00  0.00           H  
ATOM    355 HG23 THR A  26       5.950  -7.568 -11.185  1.00  0.00           H  
ATOM    356  N   GLY A  27       0.838  -8.320 -10.223  1.00  0.00           N  
ATOM    357  CA  GLY A  27      -0.374  -8.987  -9.753  1.00  0.00           C  
ATOM    358  C   GLY A  27      -1.095  -8.105  -8.746  1.00  0.00           C  
ATOM    359  O   GLY A  27      -0.514  -7.164  -8.223  1.00  0.00           O  
ATOM    360  H   GLY A  27       0.909  -7.323 -10.077  1.00  0.00           H  
ATOM    361  HA2 GLY A  27      -1.029  -9.191 -10.600  1.00  0.00           H  
ATOM    362  HA3 GLY A  27      -0.121  -9.927  -9.264  1.00  0.00           H  
ATOM    363  N   LYS A  28      -2.380  -8.362  -8.484  1.00  0.00           N  
ATOM    364  CA  LYS A  28      -3.105  -7.622  -7.444  1.00  0.00           C  
ATOM    365  C   LYS A  28      -2.797  -8.263  -6.083  1.00  0.00           C  
ATOM    366  O   LYS A  28      -3.337  -9.346  -5.850  1.00  0.00           O  
ATOM    367  CB  LYS A  28      -4.615  -7.605  -7.719  1.00  0.00           C  
ATOM    368  CG  LYS A  28      -5.022  -6.909  -9.026  1.00  0.00           C  
ATOM    369  CD  LYS A  28      -6.502  -6.505  -8.950  1.00  0.00           C  
ATOM    370  CE  LYS A  28      -6.989  -5.807 -10.221  1.00  0.00           C  
ATOM    371  NZ  LYS A  28      -8.184  -4.960  -9.951  1.00  0.00           N1+
ATOM    372  H   LYS A  28      -2.793  -9.197  -8.874  1.00  0.00           H  
ATOM    373  HA  LYS A  28      -2.756  -6.590  -7.427  1.00  0.00           H  
ATOM    374  HB2 LYS A  28      -5.008  -8.622  -7.720  1.00  0.00           H  
ATOM    375  HB3 LYS A  28      -5.064  -7.062  -6.888  1.00  0.00           H  
ATOM    376  HG2 LYS A  28      -4.859  -7.582  -9.867  1.00  0.00           H  
ATOM    377  HG3 LYS A  28      -4.417  -6.013  -9.164  1.00  0.00           H  
ATOM    378  HD2 LYS A  28      -7.120  -7.380  -8.748  1.00  0.00           H  
ATOM    379  HD3 LYS A  28      -6.594  -5.797  -8.126  1.00  0.00           H  
ATOM    380  HE2 LYS A  28      -7.198  -6.555 -10.986  1.00  0.00           H  
ATOM    381  HE3 LYS A  28      -6.182  -5.171 -10.586  1.00  0.00           H  
ATOM    382  HZ1 LYS A  28      -7.965  -4.209  -9.313  1.00  0.00           H  
ATOM    383  HZ2 LYS A  28      -8.951  -5.474  -9.541  1.00  0.00           H  
ATOM    384  HZ3 LYS A  28      -8.494  -4.478 -10.782  1.00  0.00           H  
ATOM    385  N   PRO A  29      -1.995  -7.644  -5.194  1.00  0.00           N  
ATOM    386  CA  PRO A  29      -1.744  -8.216  -3.884  1.00  0.00           C  
ATOM    387  C   PRO A  29      -3.020  -8.178  -3.038  1.00  0.00           C  
ATOM    388  O   PRO A  29      -4.051  -7.590  -3.415  1.00  0.00           O  
ATOM    389  CB  PRO A  29      -0.590  -7.404  -3.286  1.00  0.00           C  
ATOM    390  CG  PRO A  29      -0.780  -6.027  -3.899  1.00  0.00           C  
ATOM    391  CD  PRO A  29      -1.366  -6.332  -5.275  1.00  0.00           C  
ATOM    392  HA  PRO A  29      -1.428  -9.254  -3.983  1.00  0.00           H  
ATOM    393  HB2 PRO A  29      -0.616  -7.367  -2.197  1.00  0.00           H  
ATOM    394  HB3 PRO A  29       0.359  -7.820  -3.625  1.00  0.00           H  
ATOM    395  HG2 PRO A  29       0.170  -5.498  -3.968  1.00  0.00           H  
ATOM    396  HG3 PRO A  29      -1.496  -5.464  -3.300  1.00  0.00           H  
ATOM    397  HD2 PRO A  29      -0.545  -6.360  -5.991  1.00  0.00           H  
ATOM    398  HD3 PRO A  29      -2.102  -5.568  -5.527  1.00  0.00           H  
ATOM    399  N   ASP A  30      -2.946  -8.829  -1.883  1.00  0.00           N  
ATOM    400  CA  ASP A  30      -3.972  -8.711  -0.862  1.00  0.00           C  
ATOM    401  C   ASP A  30      -4.070  -7.265  -0.358  1.00  0.00           C  
ATOM    402  O   ASP A  30      -3.149  -6.460  -0.489  1.00  0.00           O  
ATOM    403  CB  ASP A  30      -3.712  -9.714   0.272  1.00  0.00           C  
ATOM    404  CG  ASP A  30      -4.025 -11.153  -0.148  1.00  0.00           C  
ATOM    405  OD1 ASP A  30      -5.038 -11.333  -0.867  1.00  0.00           O  
ATOM    406  OD2 ASP A  30      -3.302 -12.065   0.303  1.00  0.00           O1-
ATOM    407  H   ASP A  30      -2.081  -9.283  -1.629  1.00  0.00           H  
ATOM    408  HA  ASP A  30      -4.933  -8.954  -1.315  1.00  0.00           H  
ATOM    409  HB2 ASP A  30      -4.355  -9.466   1.117  1.00  0.00           H  
ATOM    410  HB3 ASP A  30      -2.676  -9.632   0.601  1.00  0.00           H  
ATOM    411  N   PHE A  31      -5.232  -6.918   0.190  1.00  0.00           N  
ATOM    412  CA  PHE A  31      -5.395  -5.635   0.860  1.00  0.00           C  
ATOM    413  C   PHE A  31      -4.717  -5.686   2.224  1.00  0.00           C  
ATOM    414  O   PHE A  31      -4.967  -6.592   3.020  1.00  0.00           O  
ATOM    415  CB  PHE A  31      -6.871  -5.279   0.999  1.00  0.00           C  
ATOM    416  CG  PHE A  31      -7.551  -4.854  -0.281  1.00  0.00           C  
ATOM    417  CD1 PHE A  31      -7.754  -3.488  -0.544  1.00  0.00           C  
ATOM    418  CD2 PHE A  31      -7.990  -5.818  -1.204  1.00  0.00           C  
ATOM    419  CE1 PHE A  31      -8.382  -3.084  -1.733  1.00  0.00           C  
ATOM    420  CE2 PHE A  31      -8.646  -5.419  -2.377  1.00  0.00           C  
ATOM    421  CZ  PHE A  31      -8.812  -4.053  -2.654  1.00  0.00           C  
ATOM    422  H   PHE A  31      -5.895  -7.654   0.389  1.00  0.00           H  
ATOM    423  HA  PHE A  31      -4.908  -4.850   0.281  1.00  0.00           H  
ATOM    424  HB2 PHE A  31      -6.955  -4.455   1.708  1.00  0.00           H  
ATOM    425  HB3 PHE A  31      -7.386  -6.142   1.420  1.00  0.00           H  
ATOM    426  HD1 PHE A  31      -7.406  -2.743   0.156  1.00  0.00           H  
ATOM    427  HD2 PHE A  31      -7.805  -6.866  -1.017  1.00  0.00           H  
ATOM    428  HE1 PHE A  31      -8.498  -2.032  -1.948  1.00  0.00           H  
ATOM    429  HE2 PHE A  31      -8.972  -6.158  -3.094  1.00  0.00           H  
ATOM    430  HZ  PHE A  31      -9.228  -3.757  -3.606  1.00  0.00           H  
ATOM    431  N   GLU A  32      -3.907  -4.678   2.503  1.00  0.00           N  
ATOM    432  CA  GLU A  32      -3.287  -4.463   3.797  1.00  0.00           C  
ATOM    433  C   GLU A  32      -4.127  -3.502   4.627  1.00  0.00           C  
ATOM    434  O   GLU A  32      -4.702  -2.535   4.122  1.00  0.00           O  
ATOM    435  CB  GLU A  32      -1.862  -3.940   3.638  1.00  0.00           C  
ATOM    436  CG  GLU A  32      -0.958  -4.994   2.983  1.00  0.00           C  
ATOM    437  CD  GLU A  32       0.524  -4.600   3.007  1.00  0.00           C  
ATOM    438  OE1 GLU A  32       1.308  -5.312   2.343  1.00  0.00           O  
ATOM    439  OE2 GLU A  32       0.864  -3.619   3.708  1.00  0.00           O1-
ATOM    440  H   GLU A  32      -3.739  -3.976   1.796  1.00  0.00           H  
ATOM    441  HA  GLU A  32      -3.229  -5.413   4.328  1.00  0.00           H  
ATOM    442  HB2 GLU A  32      -1.486  -3.712   4.636  1.00  0.00           H  
ATOM    443  HB3 GLU A  32      -1.864  -3.027   3.043  1.00  0.00           H  
ATOM    444  HG2 GLU A  32      -1.275  -5.145   1.952  1.00  0.00           H  
ATOM    445  HG3 GLU A  32      -1.078  -5.937   3.518  1.00  0.00           H  
ATOM    446  N   ARG A  33      -4.221  -3.770   5.928  1.00  0.00           N  
ATOM    447  CA  ARG A  33      -5.004  -2.930   6.829  1.00  0.00           C  
ATOM    448  C   ARG A  33      -4.331  -1.572   6.990  1.00  0.00           C  
ATOM    449  O   ARG A  33      -3.148  -1.499   7.311  1.00  0.00           O  
ATOM    450  CB  ARG A  33      -5.200  -3.646   8.166  1.00  0.00           C  
ATOM    451  CG  ARG A  33      -6.402  -3.060   8.909  1.00  0.00           C  
ATOM    452  CD  ARG A  33      -6.605  -3.802  10.227  1.00  0.00           C  
ATOM    453  NE  ARG A  33      -7.945  -3.528  10.767  1.00  0.00           N  
ATOM    454  CZ  ARG A  33      -8.545  -4.184  11.737  1.00  0.00           C  
ATOM    455  NH1 ARG A  33      -7.950  -5.143  12.395  1.00  0.00           N1+
ATOM    456  NH2 ARG A  33      -9.770  -3.875  12.050  1.00  0.00           N  
ATOM    457  H   ARG A  33      -3.653  -4.515   6.305  1.00  0.00           H  
ATOM    458  HA  ARG A  33      -5.977  -2.761   6.367  1.00  0.00           H  
ATOM    459  HB2 ARG A  33      -5.394  -4.702   7.977  1.00  0.00           H  
ATOM    460  HB3 ARG A  33      -4.299  -3.556   8.773  1.00  0.00           H  
ATOM    461  HG2 ARG A  33      -7.289  -3.177   8.286  1.00  0.00           H  
ATOM    462  HG3 ARG A  33      -6.250  -1.999   9.109  1.00  0.00           H  
ATOM    463  HD2 ARG A  33      -6.503  -4.872  10.045  1.00  0.00           H  
ATOM    464  HD3 ARG A  33      -5.839  -3.483  10.934  1.00  0.00           H  
ATOM    465  HE  ARG A  33      -8.474  -2.804  10.303  1.00  0.00           H  
ATOM    466 HH11 ARG A  33      -8.432  -5.638  13.132  1.00  0.00           H  
ATOM    467 HH12 ARG A  33      -6.991  -5.354  12.157  1.00  0.00           H  
ATOM    468 HH21 ARG A  33     -10.258  -4.342  12.801  1.00  0.00           H  
ATOM    469 HH22 ARG A  33     -10.244  -3.158  11.520  1.00  0.00           H  
ATOM    470  N   CYS A  34      -5.101  -0.506   6.825  1.00  0.00           N  
ATOM    471  CA  CYS A  34      -4.633   0.830   7.147  1.00  0.00           C  
ATOM    472  C   CYS A  34      -4.531   1.024   8.667  1.00  0.00           C  
ATOM    473  O   CYS A  34      -5.166   0.311   9.447  1.00  0.00           O  
ATOM    474  CB  CYS A  34      -5.555   1.845   6.475  1.00  0.00           C  
ATOM    475  SG  CYS A  34      -5.447   1.766   4.669  1.00  0.00           S  
ATOM    476  H   CYS A  34      -6.081  -0.627   6.613  1.00  0.00           H  
ATOM    477  HA  CYS A  34      -3.634   0.958   6.731  1.00  0.00           H  
ATOM    478  HB2 CYS A  34      -6.584   1.679   6.793  1.00  0.00           H  
ATOM    479  HB3 CYS A  34      -5.258   2.841   6.802  1.00  0.00           H  
ATOM    480  N   ASN A  35      -3.745   2.018   9.096  1.00  0.00           N  
ATOM    481  CA  ASN A  35      -3.657   2.394  10.514  1.00  0.00           C  
ATOM    482  C   ASN A  35      -5.024   2.818  11.088  1.00  0.00           C  
ATOM    483  O   ASN A  35      -5.287   2.601  12.270  1.00  0.00           O  
ATOM    484  CB  ASN A  35      -2.590   3.496  10.668  1.00  0.00           C  
ATOM    485  CG  ASN A  35      -1.177   2.956  10.812  1.00  0.00           C  
ATOM    486  ND2 ASN A  35      -0.173   3.760  10.574  1.00  0.00           N  
ATOM    487  OD1 ASN A  35      -0.939   1.813  11.154  1.00  0.00           O  
ATOM    488  H   ASN A  35      -3.181   2.519   8.425  1.00  0.00           H  
ATOM    489  HA  ASN A  35      -3.358   1.519  11.091  1.00  0.00           H  
ATOM    490  HB2 ASN A  35      -2.801   4.082  11.562  1.00  0.00           H  
ATOM    491  HB3 ASN A  35      -2.623   4.158   9.803  1.00  0.00           H  
ATOM    492 HD21 ASN A  35      -0.315   4.660  10.139  1.00  0.00           H  
ATOM    493 HD22 ASN A  35       0.743   3.334  10.578  1.00  0.00           H  
ATOM    494  N   ASP A  36      -5.917   3.350  10.250  1.00  0.00           N  
ATOM    495  CA  ASP A  36      -7.341   3.423  10.562  1.00  0.00           C  
ATOM    496  C   ASP A  36      -8.002   2.061  10.294  1.00  0.00           C  
ATOM    497  O   ASP A  36      -8.079   1.576   9.162  1.00  0.00           O  
ATOM    498  CB  ASP A  36      -8.005   4.564   9.785  1.00  0.00           C  
ATOM    499  CG  ASP A  36      -9.436   4.830  10.273  1.00  0.00           C  
ATOM    500  OD1 ASP A  36     -10.100   3.860  10.722  1.00  0.00           O  
ATOM    501  OD2 ASP A  36      -9.857   6.002  10.216  1.00  0.00           O1-
ATOM    502  H   ASP A  36      -5.655   3.500   9.286  1.00  0.00           H  
ATOM    503  HA  ASP A  36      -7.457   3.659  11.620  1.00  0.00           H  
ATOM    504  HB2 ASP A  36      -8.017   4.322   8.722  1.00  0.00           H  
ATOM    505  HB3 ASP A  36      -7.414   5.469   9.923  1.00  0.00           H  
ATOM    506  N   THR A  37      -8.488   1.436  11.367  1.00  0.00           N  
ATOM    507  CA  THR A  37      -9.026   0.072  11.355  1.00  0.00           C  
ATOM    508  C   THR A  37     -10.246  -0.136  10.455  1.00  0.00           C  
ATOM    509  O   THR A  37     -10.579  -1.303  10.206  1.00  0.00           O  
ATOM    510  CB  THR A  37      -9.381  -0.381  12.776  1.00  0.00           C  
ATOM    511  CG2 THR A  37      -8.152  -0.493  13.676  1.00  0.00           C  
ATOM    512  OG1 THR A  37     -10.298   0.492  13.391  1.00  0.00           O  
ATOM    513  H   THR A  37      -8.390   1.915  12.251  1.00  0.00           H  
ATOM    514  HA  THR A  37      -8.241  -0.577  10.968  1.00  0.00           H  
ATOM    515  HB  THR A  37      -9.842  -1.368  12.726  1.00  0.00           H  
ATOM    516  HG1 THR A  37     -10.388   1.284  12.855  1.00  0.00           H  
ATOM    517 HG21 THR A  37      -8.454  -0.873  14.652  1.00  0.00           H  
ATOM    518 HG22 THR A  37      -7.427  -1.174  13.230  1.00  0.00           H  
ATOM    519 HG23 THR A  37      -7.687   0.484  13.807  1.00  0.00           H  
ATOM    520  N   ALA A  38     -10.880   0.946   9.983  1.00  0.00           N  
ATOM    521  CA  ALA A  38     -12.024   0.932   9.075  1.00  0.00           C  
ATOM    522  C   ALA A  38     -11.641   0.777   7.591  1.00  0.00           C  
ATOM    523  O   ALA A  38     -12.529   0.577   6.764  1.00  0.00           O  
ATOM    524  CB  ALA A  38     -12.834   2.211   9.308  1.00  0.00           C  
ATOM    525  H   ALA A  38     -10.519   1.858  10.225  1.00  0.00           H  
ATOM    526  HA  ALA A  38     -12.670   0.093   9.333  1.00  0.00           H  
ATOM    527  HB1 ALA A  38     -13.139   2.272  10.353  1.00  0.00           H  
ATOM    528  HB2 ALA A  38     -12.230   3.085   9.064  1.00  0.00           H  
ATOM    529  HB3 ALA A  38     -13.725   2.204   8.680  1.00  0.00           H  
ATOM    530  N   TYR A  39     -10.350   0.835   7.236  1.00  0.00           N  
ATOM    531  CA  TYR A  39      -9.892   0.785   5.845  1.00  0.00           C  
ATOM    532  C   TYR A  39      -8.799  -0.256   5.615  1.00  0.00           C  
ATOM    533  O   TYR A  39      -8.011  -0.605   6.496  1.00  0.00           O  
ATOM    534  CB  TYR A  39      -9.432   2.173   5.381  1.00  0.00           C  
ATOM    535  CG  TYR A  39     -10.513   3.230   5.467  1.00  0.00           C  
ATOM    536  CD1 TYR A  39     -11.421   3.411   4.406  1.00  0.00           C  
ATOM    537  CD2 TYR A  39     -10.617   4.021   6.626  1.00  0.00           C  
ATOM    538  CE1 TYR A  39     -12.438   4.382   4.513  1.00  0.00           C  
ATOM    539  CE2 TYR A  39     -11.639   4.977   6.745  1.00  0.00           C  
ATOM    540  CZ  TYR A  39     -12.560   5.150   5.691  1.00  0.00           C  
ATOM    541  OH  TYR A  39     -13.566   6.055   5.808  1.00  0.00           O  
ATOM    542  H   TYR A  39      -9.656   1.026   7.944  1.00  0.00           H  
ATOM    543  HA  TYR A  39     -10.729   0.502   5.207  1.00  0.00           H  
ATOM    544  HB2 TYR A  39      -9.091   2.109   4.347  1.00  0.00           H  
ATOM    545  HB3 TYR A  39      -8.583   2.488   5.987  1.00  0.00           H  
ATOM    546  HD1 TYR A  39     -11.329   2.811   3.513  1.00  0.00           H  
ATOM    547  HD2 TYR A  39      -9.915   3.892   7.437  1.00  0.00           H  
ATOM    548  HE1 TYR A  39     -13.126   4.554   3.699  1.00  0.00           H  
ATOM    549  HE2 TYR A  39     -11.705   5.571   7.645  1.00  0.00           H  
ATOM    550  HH  TYR A  39     -13.463   6.553   6.623  1.00  0.00           H  
ATOM    551  N   GLU A  40      -8.747  -0.752   4.387  1.00  0.00           N  
ATOM    552  CA  GLU A  40      -7.666  -1.585   3.885  1.00  0.00           C  
ATOM    553  C   GLU A  40      -7.338  -1.165   2.439  1.00  0.00           C  
ATOM    554  O   GLU A  40      -8.225  -0.782   1.668  1.00  0.00           O  
ATOM    555  CB  GLU A  40      -7.979  -3.082   4.145  1.00  0.00           C  
ATOM    556  CG  GLU A  40      -9.348  -3.574   3.647  1.00  0.00           C  
ATOM    557  CD  GLU A  40      -9.652  -5.067   3.896  1.00  0.00           C  
ATOM    558  OE1 GLU A  40     -10.742  -5.447   4.379  1.00  0.00           O  
ATOM    559  OE2 GLU A  40      -8.915  -5.919   3.362  1.00  0.00           O1-
ATOM    560  H   GLU A  40      -9.439  -0.451   3.717  1.00  0.00           H  
ATOM    561  HA  GLU A  40      -6.772  -1.349   4.463  1.00  0.00           H  
ATOM    562  HB2 GLU A  40      -7.184  -3.691   3.715  1.00  0.00           H  
ATOM    563  HB3 GLU A  40      -7.953  -3.245   5.223  1.00  0.00           H  
ATOM    564  HG2 GLU A  40      -9.321  -3.433   2.566  1.00  0.00           H  
ATOM    565  HG3 GLU A  40     -10.152  -2.961   4.053  1.00  0.00           H  
ATOM    566  N   ALA A  41      -6.052  -1.163   2.091  1.00  0.00           N  
ATOM    567  CA  ALA A  41      -5.506  -0.612   0.855  1.00  0.00           C  
ATOM    568  C   ALA A  41      -4.601  -1.624   0.153  1.00  0.00           C  
ATOM    569  O   ALA A  41      -3.980  -2.462   0.798  1.00  0.00           O  
ATOM    570  CB  ALA A  41      -4.713   0.662   1.173  1.00  0.00           C  
ATOM    571  H   ALA A  41      -5.383  -1.544   2.745  1.00  0.00           H  
ATOM    572  HA  ALA A  41      -6.325  -0.353   0.183  1.00  0.00           H  
ATOM    573  HB1 ALA A  41      -3.806   0.394   1.715  1.00  0.00           H  
ATOM    574  HB2 ALA A  41      -5.301   1.335   1.796  1.00  0.00           H  
ATOM    575  HB3 ALA A  41      -4.438   1.169   0.248  1.00  0.00           H  
ATOM    576  N   ARG A  42      -4.475  -1.518  -1.167  1.00  0.00           N  
ATOM    577  CA  ARG A  42      -3.429  -2.206  -1.926  1.00  0.00           C  
ATOM    578  C   ARG A  42      -2.902  -1.341  -3.051  1.00  0.00           C  
ATOM    579  O   ARG A  42      -3.622  -0.497  -3.582  1.00  0.00           O  
ATOM    580  CB  ARG A  42      -3.921  -3.557  -2.451  1.00  0.00           C  
ATOM    581  CG  ARG A  42      -5.052  -3.473  -3.480  1.00  0.00           C  
ATOM    582  CD  ARG A  42      -5.339  -4.894  -3.946  1.00  0.00           C  
ATOM    583  NE  ARG A  42      -6.454  -4.961  -4.895  1.00  0.00           N  
ATOM    584  CZ  ARG A  42      -7.081  -6.059  -5.250  1.00  0.00           C  
ATOM    585  NH1 ARG A  42      -6.677  -7.233  -4.852  1.00  0.00           N1+
ATOM    586  NH2 ARG A  42      -8.140  -5.981  -6.002  1.00  0.00           N  
ATOM    587  H   ARG A  42      -5.045  -0.836  -1.645  1.00  0.00           H  
ATOM    588  HA  ARG A  42      -2.591  -2.403  -1.257  1.00  0.00           H  
ATOM    589  HB2 ARG A  42      -3.073  -4.065  -2.911  1.00  0.00           H  
ATOM    590  HB3 ARG A  42      -4.248  -4.166  -1.608  1.00  0.00           H  
ATOM    591  HG2 ARG A  42      -5.941  -3.046  -3.015  1.00  0.00           H  
ATOM    592  HG3 ARG A  42      -4.752  -2.868  -4.336  1.00  0.00           H  
ATOM    593  HD2 ARG A  42      -5.570  -5.498  -3.068  1.00  0.00           H  
ATOM    594  HD3 ARG A  42      -4.442  -5.295  -4.417  1.00  0.00           H  
ATOM    595  HE  ARG A  42      -6.881  -4.099  -5.201  1.00  0.00           H  
ATOM    596 HH11 ARG A  42      -7.101  -8.098  -5.157  1.00  0.00           H  
ATOM    597 HH12 ARG A  42      -5.829  -7.282  -4.306  1.00  0.00           H  
ATOM    598 HH21 ARG A  42      -8.431  -5.032  -6.190  1.00  0.00           H  
ATOM    599 HH22 ARG A  42      -8.745  -6.778  -6.140  1.00  0.00           H  
ATOM    600  N   GLN A  43      -1.675  -1.622  -3.458  1.00  0.00           N  
ATOM    601  CA  GLN A  43      -1.066  -1.066  -4.654  1.00  0.00           C  
ATOM    602  C   GLN A  43      -0.567  -2.205  -5.537  1.00  0.00           C  
ATOM    603  O   GLN A  43      -0.025  -3.182  -5.035  1.00  0.00           O  
ATOM    604  CB  GLN A  43       0.064  -0.117  -4.254  1.00  0.00           C  
ATOM    605  CG  GLN A  43       0.744   0.537  -5.468  1.00  0.00           C  
ATOM    606  CD  GLN A  43       1.910   1.418  -5.057  1.00  0.00           C  
ATOM    607  NE2 GLN A  43       2.430   2.241  -5.937  1.00  0.00           N  
ATOM    608  OE1 GLN A  43       2.379   1.401  -3.938  1.00  0.00           O  
ATOM    609  H   GLN A  43      -1.158  -2.346  -2.980  1.00  0.00           H  
ATOM    610  HA  GLN A  43      -1.814  -0.496  -5.204  1.00  0.00           H  
ATOM    611  HB2 GLN A  43       0.807  -0.680  -3.688  1.00  0.00           H  
ATOM    612  HB3 GLN A  43      -0.340   0.666  -3.612  1.00  0.00           H  
ATOM    613  HG2 GLN A  43       0.017   1.136  -6.016  1.00  0.00           H  
ATOM    614  HG3 GLN A  43       1.140  -0.225  -6.140  1.00  0.00           H  
ATOM    615 HE21 GLN A  43       2.119   2.223  -6.898  1.00  0.00           H  
ATOM    616 HE22 GLN A  43       3.212   2.789  -5.608  1.00  0.00           H  
ATOM    617  N   TYR A  44      -0.734  -2.082  -6.847  1.00  0.00           N  
ATOM    618  CA  TYR A  44      -0.146  -3.004  -7.813  1.00  0.00           C  
ATOM    619  C   TYR A  44       0.269  -2.289  -9.084  1.00  0.00           C  
ATOM    620  O   TYR A  44      -0.217  -1.198  -9.383  1.00  0.00           O  
ATOM    621  CB  TYR A  44      -1.114  -4.137  -8.141  1.00  0.00           C  
ATOM    622  CG  TYR A  44      -2.471  -3.737  -8.672  1.00  0.00           C  
ATOM    623  CD1 TYR A  44      -3.543  -3.498  -7.790  1.00  0.00           C  
ATOM    624  CD2 TYR A  44      -2.655  -3.633 -10.061  1.00  0.00           C  
ATOM    625  CE1 TYR A  44      -4.808  -3.159  -8.305  1.00  0.00           C  
ATOM    626  CE2 TYR A  44      -3.909  -3.272 -10.578  1.00  0.00           C  
ATOM    627  CZ  TYR A  44      -4.984  -3.037  -9.700  1.00  0.00           C  
ATOM    628  OH  TYR A  44      -6.187  -2.697 -10.226  1.00  0.00           O  
ATOM    629  H   TYR A  44      -1.197  -1.259  -7.206  1.00  0.00           H  
ATOM    630  HA  TYR A  44       0.751  -3.450  -7.385  1.00  0.00           H  
ATOM    631  HB2 TYR A  44      -1.260  -4.720  -7.232  1.00  0.00           H  
ATOM    632  HB3 TYR A  44      -0.636  -4.788  -8.873  1.00  0.00           H  
ATOM    633  HD1 TYR A  44      -3.386  -3.567  -6.724  1.00  0.00           H  
ATOM    634  HD2 TYR A  44      -1.823  -3.811 -10.726  1.00  0.00           H  
ATOM    635  HE1 TYR A  44      -5.634  -2.960  -7.639  1.00  0.00           H  
ATOM    636  HE2 TYR A  44      -4.033  -3.157 -11.645  1.00  0.00           H  
ATOM    637  HH  TYR A  44      -6.068  -2.326 -11.103  1.00  0.00           H  
ATOM    638  N   PHE A  45       1.149  -2.926  -9.848  1.00  0.00           N  
ATOM    639  CA  PHE A  45       1.654  -2.385 -11.098  1.00  0.00           C  
ATOM    640  C   PHE A  45       1.141  -3.222 -12.273  1.00  0.00           C  
ATOM    641  O   PHE A  45       1.054  -4.446 -12.212  1.00  0.00           O  
ATOM    642  CB  PHE A  45       3.181  -2.251 -11.034  1.00  0.00           C  
ATOM    643  CG  PHE A  45       3.669  -1.198 -10.045  1.00  0.00           C  
ATOM    644  CD1 PHE A  45       4.168   0.036 -10.502  1.00  0.00           C  
ATOM    645  CD2 PHE A  45       3.617  -1.435  -8.659  1.00  0.00           C  
ATOM    646  CE1 PHE A  45       4.643   0.995  -9.587  1.00  0.00           C  
ATOM    647  CE2 PHE A  45       4.061  -0.466  -7.745  1.00  0.00           C  
ATOM    648  CZ  PHE A  45       4.595   0.741  -8.208  1.00  0.00           C  
ATOM    649  H   PHE A  45       1.469  -3.846  -9.582  1.00  0.00           H  
ATOM    650  HA  PHE A  45       1.263  -1.376 -11.226  1.00  0.00           H  
ATOM    651  HB2 PHE A  45       3.615  -3.216 -10.770  1.00  0.00           H  
ATOM    652  HB3 PHE A  45       3.546  -1.991 -12.027  1.00  0.00           H  
ATOM    653  HD1 PHE A  45       4.213   0.238 -11.562  1.00  0.00           H  
ATOM    654  HD2 PHE A  45       3.200  -2.360  -8.289  1.00  0.00           H  
ATOM    655  HE1 PHE A  45       5.055   1.924  -9.952  1.00  0.00           H  
ATOM    656  HE2 PHE A  45       3.977  -0.626  -6.680  1.00  0.00           H  
ATOM    657  HZ  PHE A  45       4.956   1.473  -7.500  1.00  0.00           H  
ATOM    658  N   SER A  46       0.764  -2.546 -13.354  1.00  0.00           N  
ATOM    659  CA  SER A  46       0.284  -3.149 -14.594  1.00  0.00           C  
ATOM    660  C   SER A  46       0.967  -2.458 -15.768  1.00  0.00           C  
ATOM    661  O   SER A  46       0.480  -1.452 -16.284  1.00  0.00           O  
ATOM    662  CB  SER A  46      -1.242  -3.049 -14.669  1.00  0.00           C  
ATOM    663  OG  SER A  46      -1.702  -3.554 -15.908  1.00  0.00           O  
ATOM    664  H   SER A  46       0.869  -1.542 -13.326  1.00  0.00           H  
ATOM    665  HA  SER A  46       0.547  -4.207 -14.618  1.00  0.00           H  
ATOM    666  HB2 SER A  46      -1.678  -3.631 -13.857  1.00  0.00           H  
ATOM    667  HB3 SER A  46      -1.549  -2.009 -14.564  1.00  0.00           H  
ATOM    668  HG  SER A  46      -1.452  -2.916 -16.580  1.00  0.00           H  
ATOM    669  N   GLY A  47       2.119  -2.990 -16.179  1.00  0.00           N  
ATOM    670  CA  GLY A  47       2.983  -2.341 -17.164  1.00  0.00           C  
ATOM    671  C   GLY A  47       3.553  -1.037 -16.607  1.00  0.00           C  
ATOM    672  O   GLY A  47       4.149  -1.025 -15.536  1.00  0.00           O  
ATOM    673  H   GLY A  47       2.497  -3.770 -15.660  1.00  0.00           H  
ATOM    674  HA2 GLY A  47       2.414  -2.134 -18.070  1.00  0.00           H  
ATOM    675  HA3 GLY A  47       3.816  -2.997 -17.416  1.00  0.00           H  
ATOM    676  N   GLU A  48       3.335   0.066 -17.317  1.00  0.00           N  
ATOM    677  CA  GLU A  48       3.771   1.406 -16.901  1.00  0.00           C  
ATOM    678  C   GLU A  48       2.829   2.050 -15.878  1.00  0.00           C  
ATOM    679  O   GLU A  48       3.048   3.184 -15.468  1.00  0.00           O  
ATOM    680  CB  GLU A  48       3.897   2.307 -18.135  1.00  0.00           C  
ATOM    681  CG  GLU A  48       4.924   1.772 -19.140  1.00  0.00           C  
ATOM    682  CD  GLU A  48       5.007   2.665 -20.380  1.00  0.00           C  
ATOM    683  OE1 GLU A  48       6.133   3.087 -20.717  1.00  0.00           O  
ATOM    684  OE2 GLU A  48       3.943   2.897 -20.999  1.00  0.00           O1-
ATOM    685  H   GLU A  48       2.852  -0.005 -18.202  1.00  0.00           H  
ATOM    686  HA  GLU A  48       4.751   1.334 -16.427  1.00  0.00           H  
ATOM    687  HB2 GLU A  48       2.919   2.385 -18.611  1.00  0.00           H  
ATOM    688  HB3 GLU A  48       4.210   3.304 -17.822  1.00  0.00           H  
ATOM    689  HG2 GLU A  48       4.645   0.767 -19.457  1.00  0.00           H  
ATOM    690  HG3 GLU A  48       5.896   1.713 -18.650  1.00  0.00           H  
ATOM    691  N   TYR A  49       1.760   1.365 -15.471  1.00  0.00           N  
ATOM    692  CA  TYR A  49       0.762   1.932 -14.580  1.00  0.00           C  
ATOM    693  C   TYR A  49       0.909   1.414 -13.156  1.00  0.00           C  
ATOM    694  O   TYR A  49       1.047   0.215 -12.944  1.00  0.00           O  
ATOM    695  CB  TYR A  49      -0.638   1.691 -15.134  1.00  0.00           C  
ATOM    696  CG  TYR A  49      -0.862   2.318 -16.493  1.00  0.00           C  
ATOM    697  CD1 TYR A  49      -1.088   3.704 -16.604  1.00  0.00           C  
ATOM    698  CD2 TYR A  49      -0.805   1.519 -17.649  1.00  0.00           C  
ATOM    699  CE1 TYR A  49      -1.268   4.291 -17.871  1.00  0.00           C  
ATOM    700  CE2 TYR A  49      -0.982   2.099 -18.917  1.00  0.00           C  
ATOM    701  CZ  TYR A  49      -1.215   3.484 -19.030  1.00  0.00           C  
ATOM    702  OH  TYR A  49      -1.402   4.036 -20.257  1.00  0.00           O  
ATOM    703  H   TYR A  49       1.621   0.426 -15.814  1.00  0.00           H  
ATOM    704  HA  TYR A  49       0.902   3.013 -14.560  1.00  0.00           H  
ATOM    705  HB2 TYR A  49      -0.831   0.619 -15.184  1.00  0.00           H  
ATOM    706  HB3 TYR A  49      -1.353   2.121 -14.432  1.00  0.00           H  
ATOM    707  HD1 TYR A  49      -1.113   4.313 -15.712  1.00  0.00           H  
ATOM    708  HD2 TYR A  49      -0.609   0.460 -17.564  1.00  0.00           H  
ATOM    709  HE1 TYR A  49      -1.446   5.353 -17.957  1.00  0.00           H  
ATOM    710  HE2 TYR A  49      -0.927   1.497 -19.812  1.00  0.00           H  
ATOM    711  HH  TYR A  49      -1.494   4.990 -20.212  1.00  0.00           H  
ATOM    712  N   THR A  50       0.797   2.306 -12.177  1.00  0.00           N  
ATOM    713  CA  THR A  50       0.548   1.948 -10.777  1.00  0.00           C  
ATOM    714  C   THR A  50      -0.927   2.159 -10.476  1.00  0.00           C  
ATOM    715  O   THR A  50      -1.457   3.232 -10.755  1.00  0.00           O  
ATOM    716  CB  THR A  50       1.447   2.740  -9.816  1.00  0.00           C  
ATOM    717  CG2 THR A  50       1.350   4.262  -9.930  1.00  0.00           C  
ATOM    718  OG1 THR A  50       1.128   2.427  -8.481  1.00  0.00           O  
ATOM    719  H   THR A  50       0.690   3.275 -12.443  1.00  0.00           H  
ATOM    720  HA  THR A  50       0.779   0.895 -10.621  1.00  0.00           H  
ATOM    721  HB  THR A  50       2.482   2.453 -10.003  1.00  0.00           H  
ATOM    722  HG1 THR A  50       0.242   2.757  -8.314  1.00  0.00           H  
ATOM    723 HG21 THR A  50       2.044   4.719  -9.225  1.00  0.00           H  
ATOM    724 HG22 THR A  50       1.633   4.572 -10.936  1.00  0.00           H  
ATOM    725 HG23 THR A  50       0.344   4.612  -9.701  1.00  0.00           H  
ATOM    726  N   THR A  51      -1.585   1.175  -9.876  1.00  0.00           N  
ATOM    727  CA  THR A  51      -2.960   1.282  -9.389  1.00  0.00           C  
ATOM    728  C   THR A  51      -2.978   1.169  -7.876  1.00  0.00           C  
ATOM    729  O   THR A  51      -2.336   0.291  -7.309  1.00  0.00           O  
ATOM    730  CB  THR A  51      -3.890   0.233 -10.005  1.00  0.00           C  
ATOM    731  CG2 THR A  51      -5.335   0.426  -9.541  1.00  0.00           C  
ATOM    732  OG1 THR A  51      -3.911   0.318 -11.413  1.00  0.00           O  
ATOM    733  H   THR A  51      -1.092   0.316  -9.680  1.00  0.00           H  
ATOM    734  HA  THR A  51      -3.356   2.257  -9.671  1.00  0.00           H  
ATOM    735  HB  THR A  51      -3.542  -0.759  -9.717  1.00  0.00           H  
ATOM    736  HG1 THR A  51      -4.388   1.115 -11.656  1.00  0.00           H  
ATOM    737 HG21 THR A  51      -6.019  -0.132 -10.181  1.00  0.00           H  
ATOM    738 HG22 THR A  51      -5.438   0.068  -8.517  1.00  0.00           H  
ATOM    739 HG23 THR A  51      -5.611   1.480  -9.581  1.00  0.00           H  
ATOM    740  N   VAL A  52      -3.743   2.039  -7.228  1.00  0.00           N  
ATOM    741  CA  VAL A  52      -4.022   1.996  -5.796  1.00  0.00           C  
ATOM    742  C   VAL A  52      -5.506   1.780  -5.598  1.00  0.00           C  
ATOM    743  O   VAL A  52      -6.307   2.515  -6.167  1.00  0.00           O  
ATOM    744  CB  VAL A  52      -3.571   3.286  -5.110  1.00  0.00           C  
ATOM    745  CG1 VAL A  52      -3.837   3.241  -3.607  1.00  0.00           C  
ATOM    746  CG2 VAL A  52      -2.073   3.492  -5.303  1.00  0.00           C  
ATOM    747  H   VAL A  52      -4.216   2.747  -7.770  1.00  0.00           H  
ATOM    748  HA  VAL A  52      -3.483   1.165  -5.340  1.00  0.00           H  
ATOM    749  HB  VAL A  52      -4.099   4.139  -5.538  1.00  0.00           H  
ATOM    750 HG11 VAL A  52      -3.373   2.358  -3.168  1.00  0.00           H  
ATOM    751 HG12 VAL A  52      -4.910   3.221  -3.416  1.00  0.00           H  
ATOM    752 HG13 VAL A  52      -3.416   4.133  -3.145  1.00  0.00           H  
ATOM    753 HG21 VAL A  52      -1.835   3.650  -6.355  1.00  0.00           H  
ATOM    754 HG22 VAL A  52      -1.788   4.380  -4.739  1.00  0.00           H  
ATOM    755 HG23 VAL A  52      -1.525   2.629  -4.922  1.00  0.00           H  
ATOM    756  N   GLU A  53      -5.866   0.789  -4.793  1.00  0.00           N  
ATOM    757  CA  GLU A  53      -7.245   0.472  -4.445  1.00  0.00           C  
ATOM    758  C   GLU A  53      -7.433   0.558  -2.926  1.00  0.00           C  
ATOM    759  O   GLU A  53      -6.628   0.015  -2.172  1.00  0.00           O  
ATOM    760  CB  GLU A  53      -7.634  -0.916  -4.977  1.00  0.00           C  
ATOM    761  CG  GLU A  53      -7.690  -1.036  -6.517  1.00  0.00           C  
ATOM    762  CD  GLU A  53      -8.136  -2.438  -6.979  1.00  0.00           C  
ATOM    763  OE1 GLU A  53      -8.369  -2.707  -8.182  1.00  0.00           O  
ATOM    764  OE2 GLU A  53      -8.210  -3.345  -6.128  1.00  0.00           O1-
ATOM    765  H   GLU A  53      -5.137   0.274  -4.319  1.00  0.00           H  
ATOM    766  HA  GLU A  53      -7.909   1.196  -4.916  1.00  0.00           H  
ATOM    767  HB2 GLU A  53      -8.615  -1.168  -4.575  1.00  0.00           H  
ATOM    768  HB3 GLU A  53      -6.919  -1.644  -4.594  1.00  0.00           H  
ATOM    769  HG2 GLU A  53      -8.374  -0.286  -6.916  1.00  0.00           H  
ATOM    770  HG3 GLU A  53      -6.696  -0.838  -6.918  1.00  0.00           H  
ATOM    771  N   VAL A  54      -8.510   1.198  -2.467  1.00  0.00           N  
ATOM    772  CA  VAL A  54      -8.920   1.223  -1.051  1.00  0.00           C  
ATOM    773  C   VAL A  54     -10.338   0.731  -0.905  1.00  0.00           C  
ATOM    774  O   VAL A  54     -11.204   1.035  -1.723  1.00  0.00           O  
ATOM    775  CB  VAL A  54      -8.752   2.615  -0.411  1.00  0.00           C  
ATOM    776  CG1 VAL A  54      -9.460   2.809   0.940  1.00  0.00           C  
ATOM    777  CG2 VAL A  54      -7.274   2.788  -0.115  1.00  0.00           C  
ATOM    778  H   VAL A  54      -9.107   1.659  -3.139  1.00  0.00           H  
ATOM    779  HA  VAL A  54      -8.296   0.527  -0.491  1.00  0.00           H  
ATOM    780  HB  VAL A  54      -9.086   3.388  -1.102  1.00  0.00           H  
ATOM    781 HG11 VAL A  54     -10.542   2.793   0.807  1.00  0.00           H  
ATOM    782 HG12 VAL A  54      -9.194   3.777   1.364  1.00  0.00           H  
ATOM    783 HG13 VAL A  54      -9.164   2.029   1.642  1.00  0.00           H  
ATOM    784 HG21 VAL A  54      -6.973   2.022   0.599  1.00  0.00           H  
ATOM    785 HG22 VAL A  54      -7.097   3.757   0.352  1.00  0.00           H  
ATOM    786 HG23 VAL A  54      -6.687   2.665  -1.025  1.00  0.00           H  
ATOM    787  N   ARG A  55     -10.580  -0.006   0.172  1.00  0.00           N  
ATOM    788  CA  ARG A  55     -11.900  -0.470   0.579  1.00  0.00           C  
ATOM    789  C   ARG A  55     -12.089  -0.302   2.078  1.00  0.00           C  
ATOM    790  O   ARG A  55     -11.122  -0.191   2.830  1.00  0.00           O  
ATOM    791  CB  ARG A  55     -12.096  -1.917   0.120  1.00  0.00           C  
ATOM    792  CG  ARG A  55     -11.158  -2.886   0.841  1.00  0.00           C  
ATOM    793  CD  ARG A  55     -11.207  -4.237   0.148  1.00  0.00           C  
ATOM    794  NE  ARG A  55     -10.550  -5.307   0.926  1.00  0.00           N  
ATOM    795  CZ  ARG A  55     -10.408  -6.562   0.559  1.00  0.00           C  
ATOM    796  NH1 ARG A  55     -10.976  -7.026  -0.518  1.00  0.00           N1+
ATOM    797  NH2 ARG A  55      -9.693  -7.384   1.271  1.00  0.00           N  
ATOM    798  H   ARG A  55      -9.808  -0.196   0.795  1.00  0.00           H  
ATOM    799  HA  ARG A  55     -12.658   0.141   0.088  1.00  0.00           H  
ATOM    800  HB2 ARG A  55     -13.124  -2.221   0.315  1.00  0.00           H  
ATOM    801  HB3 ARG A  55     -11.918  -1.972  -0.954  1.00  0.00           H  
ATOM    802  HG2 ARG A  55     -10.135  -2.511   0.799  1.00  0.00           H  
ATOM    803  HG3 ARG A  55     -11.487  -2.991   1.875  1.00  0.00           H  
ATOM    804  HD2 ARG A  55     -10.731  -4.144  -0.828  1.00  0.00           H  
ATOM    805  HD3 ARG A  55     -12.260  -4.464  -0.021  1.00  0.00           H  
ATOM    806  HE  ARG A  55     -10.056  -5.042   1.766  1.00  0.00           H  
ATOM    807 HH11 ARG A  55     -10.822  -7.975  -0.828  1.00  0.00           H  
ATOM    808 HH12 ARG A  55     -11.539  -6.382  -1.055  1.00  0.00           H  
ATOM    809 HH21 ARG A  55      -9.315  -8.228   0.863  1.00  0.00           H  
ATOM    810 HH22 ARG A  55      -9.226  -6.963   2.061  1.00  0.00           H  
ATOM    811  N   ARG A  56     -13.347  -0.303   2.503  1.00  0.00           N  
ATOM    812  CA  ARG A  56     -13.708  -0.301   3.919  1.00  0.00           C  
ATOM    813  C   ARG A  56     -13.794  -1.722   4.463  1.00  0.00           C  
ATOM    814  O   ARG A  56     -14.235  -2.629   3.762  1.00  0.00           O  
ATOM    815  CB  ARG A  56     -14.988   0.509   4.134  1.00  0.00           C  
ATOM    816  CG  ARG A  56     -14.630   1.997   4.211  1.00  0.00           C  
ATOM    817  CD  ARG A  56     -15.811   2.912   4.512  1.00  0.00           C  
ATOM    818  NE  ARG A  56     -16.359   2.686   5.865  1.00  0.00           N  
ATOM    819  CZ  ARG A  56     -17.278   3.411   6.473  1.00  0.00           C  
ATOM    820  NH1 ARG A  56     -17.906   4.377   5.863  1.00  0.00           N1+
ATOM    821  NH2 ARG A  56     -17.614   3.176   7.700  1.00  0.00           N  
ATOM    822  H   ARG A  56     -14.075  -0.491   1.828  1.00  0.00           H  
ATOM    823  HA  ARG A  56     -12.907   0.182   4.478  1.00  0.00           H  
ATOM    824  HB2 ARG A  56     -15.449   0.199   5.072  1.00  0.00           H  
ATOM    825  HB3 ARG A  56     -15.688   0.330   3.318  1.00  0.00           H  
ATOM    826  HG2 ARG A  56     -13.894   2.137   5.002  1.00  0.00           H  
ATOM    827  HG3 ARG A  56     -14.187   2.305   3.263  1.00  0.00           H  
ATOM    828  HD2 ARG A  56     -15.457   3.941   4.449  1.00  0.00           H  
ATOM    829  HD3 ARG A  56     -16.562   2.763   3.736  1.00  0.00           H  
ATOM    830  HE  ARG A  56     -16.062   1.868   6.378  1.00  0.00           H  
ATOM    831 HH11 ARG A  56     -18.701   4.817   6.304  1.00  0.00           H  
ATOM    832 HH12 ARG A  56     -17.650   4.585   4.909  1.00  0.00           H  
ATOM    833 HH21 ARG A  56     -17.243   2.356   8.156  1.00  0.00           H  
ATOM    834 HH22 ARG A  56     -18.329   3.700   8.185  1.00  0.00           H  
ATOM    835  N   THR A  57     -13.361  -1.907   5.703  1.00  0.00           N  
ATOM    836  CA  THR A  57     -13.342  -3.201   6.404  1.00  0.00           C  
ATOM    837  C   THR A  57     -14.665  -3.492   7.121  1.00  0.00           C  
ATOM    838  O   THR A  57     -14.914  -4.635   7.499  1.00  0.00           O  
ATOM    839  CB  THR A  57     -12.208  -3.239   7.443  1.00  0.00           C  
ATOM    840  CG2 THR A  57     -10.807  -3.042   6.871  1.00  0.00           C  
ATOM    841  OG1 THR A  57     -12.412  -2.211   8.377  1.00  0.00           O  
ATOM    842  H   THR A  57     -13.043  -1.098   6.218  1.00  0.00           H  
ATOM    843  HA  THR A  57     -13.171  -4.001   5.684  1.00  0.00           H  
ATOM    844  HB  THR A  57     -12.233  -4.194   7.967  1.00  0.00           H  
ATOM    845  HG1 THR A  57     -11.607  -2.042   8.872  1.00  0.00           H  
ATOM    846 HG21 THR A  57     -10.777  -2.166   6.224  1.00  0.00           H  
ATOM    847 HG22 THR A  57     -10.526  -3.930   6.305  1.00  0.00           H  
ATOM    848 HG23 THR A  57     -10.087  -2.910   7.679  1.00  0.00           H  
ATOM    849  N   ASP A  58     -15.508  -2.473   7.319  1.00  0.00           N  
ATOM    850  CA  ASP A  58     -16.665  -2.480   8.219  1.00  0.00           C  
ATOM    851  C   ASP A  58     -18.034  -2.546   7.518  1.00  0.00           C  
ATOM    852  O   ASP A  58     -19.062  -2.492   8.191  1.00  0.00           O  
ATOM    853  CB  ASP A  58     -16.551  -1.290   9.186  1.00  0.00           C  
ATOM    854  CG  ASP A  58     -16.673   0.088   8.525  1.00  0.00           C  
ATOM    855  OD1 ASP A  58     -16.311   0.260   7.337  1.00  0.00           O  
ATOM    856  OD2 ASP A  58     -17.091   1.036   9.222  1.00  0.00           O1-
ATOM    857  H   ASP A  58     -15.231  -1.557   6.995  1.00  0.00           H  
ATOM    858  HA  ASP A  58     -16.609  -3.380   8.831  1.00  0.00           H  
ATOM    859  HB2 ASP A  58     -15.588  -1.344   9.694  1.00  0.00           H  
ATOM    860  HB3 ASP A  58     -17.324  -1.386   9.949  1.00  0.00           H  
ATOM    861  N   TYR A  59     -18.070  -2.724   6.193  1.00  0.00           N  
ATOM    862  CA  TYR A  59     -19.300  -3.024   5.450  1.00  0.00           C  
ATOM    863  C   TYR A  59     -19.427  -4.533   5.184  1.00  0.00           C  
ATOM    864  O   TYR A  59     -18.870  -5.027   4.202  1.00  0.00           O  
ATOM    865  CB  TYR A  59     -19.369  -2.211   4.152  1.00  0.00           C  
ATOM    866  CG  TYR A  59     -19.755  -0.765   4.374  1.00  0.00           C  
ATOM    867  CD1 TYR A  59     -21.099  -0.419   4.624  1.00  0.00           C  
ATOM    868  CD2 TYR A  59     -18.777   0.237   4.313  1.00  0.00           C  
ATOM    869  CE1 TYR A  59     -21.461   0.925   4.842  1.00  0.00           C  
ATOM    870  CE2 TYR A  59     -19.152   1.580   4.477  1.00  0.00           C  
ATOM    871  CZ  TYR A  59     -20.476   1.931   4.779  1.00  0.00           C  
ATOM    872  OH  TYR A  59     -20.795   3.238   4.988  1.00  0.00           O  
ATOM    873  H   TYR A  59     -17.189  -2.760   5.700  1.00  0.00           H  
ATOM    874  HA  TYR A  59     -20.159  -2.705   6.040  1.00  0.00           H  
ATOM    875  HB2 TYR A  59     -18.415  -2.272   3.629  1.00  0.00           H  
ATOM    876  HB3 TYR A  59     -20.124  -2.653   3.502  1.00  0.00           H  
ATOM    877  HD1 TYR A  59     -21.851  -1.193   4.666  1.00  0.00           H  
ATOM    878  HD2 TYR A  59     -17.749  -0.028   4.114  1.00  0.00           H  
ATOM    879  HE1 TYR A  59     -22.490   1.177   5.054  1.00  0.00           H  
ATOM    880  HE2 TYR A  59     -18.436   2.376   4.335  1.00  0.00           H  
ATOM    881  HH  TYR A  59     -21.739   3.334   5.132  1.00  0.00           H  
ATOM    882  N   PRO A  60     -20.166  -5.289   6.020  1.00  0.00           N  
ATOM    883  CA  PRO A  60     -20.375  -6.721   5.804  1.00  0.00           C  
ATOM    884  C   PRO A  60     -21.259  -7.029   4.582  1.00  0.00           C  
ATOM    885  O   PRO A  60     -21.119  -8.100   3.997  1.00  0.00           O  
ATOM    886  CB  PRO A  60     -20.987  -7.238   7.112  1.00  0.00           C  
ATOM    887  CG  PRO A  60     -21.683  -6.014   7.704  1.00  0.00           C  
ATOM    888  CD  PRO A  60     -20.781  -4.867   7.271  1.00  0.00           C  
ATOM    889  HA  PRO A  60     -19.413  -7.210   5.646  1.00  0.00           H  
ATOM    890  HB2 PRO A  60     -21.687  -8.056   6.944  1.00  0.00           H  
ATOM    891  HB3 PRO A  60     -20.188  -7.557   7.782  1.00  0.00           H  
ATOM    892  HG2 PRO A  60     -21.766  -6.077   8.789  1.00  0.00           H  
ATOM    893  HG3 PRO A  60     -22.667  -5.898   7.250  1.00  0.00           H  
ATOM    894  HD2 PRO A  60     -21.373  -3.959   7.159  1.00  0.00           H  
ATOM    895  HD3 PRO A  60     -20.004  -4.731   8.023  1.00  0.00           H  
ATOM    896  N   ASP A  61     -22.132  -6.100   4.171  1.00  0.00           N  
ATOM    897  CA  ASP A  61     -23.195  -6.365   3.188  1.00  0.00           C  
ATOM    898  C   ASP A  61     -22.840  -6.055   1.722  1.00  0.00           C  
ATOM    899  O   ASP A  61     -23.473  -6.594   0.818  1.00  0.00           O  
ATOM    900  CB  ASP A  61     -24.455  -5.595   3.606  1.00  0.00           C  
ATOM    901  CG  ASP A  61     -25.057  -6.161   4.893  1.00  0.00           C  
ATOM    902  OD1 ASP A  61     -25.517  -7.323   4.856  1.00  0.00           O  
ATOM    903  OD2 ASP A  61     -25.033  -5.428   5.906  1.00  0.00           O1-
ATOM    904  H   ASP A  61     -22.247  -5.284   4.755  1.00  0.00           H  
ATOM    905  HA  ASP A  61     -23.446  -7.425   3.219  1.00  0.00           H  
ATOM    906  HB2 ASP A  61     -24.212  -4.540   3.731  1.00  0.00           H  
ATOM    907  HB3 ASP A  61     -25.203  -5.674   2.816  1.00  0.00           H  
ATOM    908  N   LEU A  62     -21.828  -5.221   1.450  1.00  0.00           N  
ATOM    909  CA  LEU A  62     -21.451  -4.828   0.076  1.00  0.00           C  
ATOM    910  C   LEU A  62     -20.271  -5.631  -0.485  1.00  0.00           C  
ATOM    911  O   LEU A  62     -19.775  -5.370  -1.579  1.00  0.00           O  
ATOM    912  CB  LEU A  62     -21.239  -3.305   0.012  1.00  0.00           C  
ATOM    913  CG  LEU A  62     -22.554  -2.513   0.145  1.00  0.00           C  
ATOM    914  CD1 LEU A  62     -22.251  -1.023   0.294  1.00  0.00           C  
ATOM    915  CD2 LEU A  62     -23.470  -2.692  -1.071  1.00  0.00           C  
ATOM    916  H   LEU A  62     -21.301  -4.843   2.224  1.00  0.00           H  
ATOM    917  HA  LEU A  62     -22.271  -5.075  -0.598  1.00  0.00           H  
ATOM    918  HB2 LEU A  62     -20.550  -3.013   0.804  1.00  0.00           H  
ATOM    919  HB3 LEU A  62     -20.779  -3.043  -0.941  1.00  0.00           H  
ATOM    920  HG  LEU A  62     -23.089  -2.835   1.039  1.00  0.00           H  
ATOM    921 HD11 LEU A  62     -23.180  -0.466   0.417  1.00  0.00           H  
ATOM    922 HD12 LEU A  62     -21.623  -0.862   1.170  1.00  0.00           H  
ATOM    923 HD13 LEU A  62     -21.727  -0.665  -0.592  1.00  0.00           H  
ATOM    924 HD21 LEU A  62     -22.923  -2.451  -1.983  1.00  0.00           H  
ATOM    925 HD22 LEU A  62     -23.827  -3.720  -1.127  1.00  0.00           H  
ATOM    926 HD23 LEU A  62     -24.335  -2.035  -0.983  1.00  0.00           H  
ATOM    927  N   GLY A  63     -19.807  -6.633   0.264  1.00  0.00           N  
ATOM    928  CA  GLY A  63     -18.512  -7.233   0.006  1.00  0.00           C  
ATOM    929  C   GLY A  63     -17.401  -6.203   0.195  1.00  0.00           C  
ATOM    930  O   GLY A  63     -17.611  -5.007   0.391  1.00  0.00           O  
ATOM    931  H   GLY A  63     -20.273  -6.816   1.141  1.00  0.00           H  
ATOM    932  HA2 GLY A  63     -18.477  -7.606  -1.017  1.00  0.00           H  
ATOM    933  HA3 GLY A  63     -18.356  -8.061   0.697  1.00  0.00           H  
ATOM    934  N   LYS A  64     -16.167  -6.675   0.161  1.00  0.00           N  
ATOM    935  CA  LYS A  64     -14.993  -5.820   0.277  1.00  0.00           C  
ATOM    936  C   LYS A  64     -14.744  -5.065  -1.044  1.00  0.00           C  
ATOM    937  O   LYS A  64     -13.717  -5.278  -1.694  1.00  0.00           O  
ATOM    938  CB  LYS A  64     -13.829  -6.687   0.743  1.00  0.00           C  
ATOM    939  CG  LYS A  64     -14.032  -7.520   2.014  1.00  0.00           C  
ATOM    940  CD  LYS A  64     -12.649  -8.038   2.417  1.00  0.00           C  
ATOM    941  CE  LYS A  64     -12.619  -8.864   3.693  1.00  0.00           C  
ATOM    942  NZ  LYS A  64     -11.216  -8.971   4.160  1.00  0.00           N1+
ATOM    943  H   LYS A  64     -16.042  -7.664  -0.006  1.00  0.00           H  
ATOM    944  HA  LYS A  64     -15.182  -5.063   1.038  1.00  0.00           H  
ATOM    945  HB2 LYS A  64     -13.026  -5.990   0.979  1.00  0.00           H  
ATOM    946  HB3 LYS A  64     -13.538  -7.354  -0.069  1.00  0.00           H  
ATOM    947  HG2 LYS A  64     -14.705  -8.355   1.821  1.00  0.00           H  
ATOM    948  HG3 LYS A  64     -14.435  -6.893   2.810  1.00  0.00           H  
ATOM    949  HD2 LYS A  64     -12.224  -8.626   1.603  1.00  0.00           H  
ATOM    950  HD3 LYS A  64     -12.031  -7.161   2.605  1.00  0.00           H  
ATOM    951  HE2 LYS A  64     -13.060  -9.845   3.511  1.00  0.00           H  
ATOM    952  HE3 LYS A  64     -13.215  -8.348   4.446  1.00  0.00           H  
ATOM    953  HZ1 LYS A  64     -11.157  -9.452   5.047  1.00  0.00           H  
ATOM    954  HZ2 LYS A  64     -10.623  -9.426   3.481  1.00  0.00           H  
ATOM    955  HZ3 LYS A  64     -10.852  -8.040   4.301  1.00  0.00           H  
ATOM    956  N   GLU A  65     -15.725  -4.275  -1.479  1.00  0.00           N  
ATOM    957  CA  GLU A  65     -15.716  -3.518  -2.728  1.00  0.00           C  
ATOM    958  C   GLU A  65     -14.743  -2.343  -2.632  1.00  0.00           C  
ATOM    959  O   GLU A  65     -14.703  -1.610  -1.638  1.00  0.00           O  
ATOM    960  CB  GLU A  65     -17.137  -3.055  -3.105  1.00  0.00           C  
ATOM    961  CG  GLU A  65     -17.176  -2.460  -4.527  1.00  0.00           C  
ATOM    962  CD  GLU A  65     -18.572  -2.014  -4.997  1.00  0.00           C  
ATOM    963  OE1 GLU A  65     -18.637  -1.445  -6.109  1.00  0.00           O  
ATOM    964  OE2 GLU A  65     -19.559  -2.250  -4.267  1.00  0.00           O1-
ATOM    965  H   GLU A  65     -16.549  -4.194  -0.900  1.00  0.00           H  
ATOM    966  HA  GLU A  65     -15.373  -4.184  -3.519  1.00  0.00           H  
ATOM    967  HB2 GLU A  65     -17.800  -3.920  -3.069  1.00  0.00           H  
ATOM    968  HB3 GLU A  65     -17.481  -2.314  -2.384  1.00  0.00           H  
ATOM    969  HG2 GLU A  65     -16.787  -3.205  -5.221  1.00  0.00           H  
ATOM    970  HG3 GLU A  65     -16.512  -1.596  -4.560  1.00  0.00           H  
ATOM    971  N   VAL A  66     -13.951  -2.173  -3.688  1.00  0.00           N  
ATOM    972  CA  VAL A  66     -13.025  -1.053  -3.839  1.00  0.00           C  
ATOM    973  C   VAL A  66     -13.827   0.239  -3.924  1.00  0.00           C  
ATOM    974  O   VAL A  66     -14.541   0.471  -4.891  1.00  0.00           O  
ATOM    975  CB  VAL A  66     -12.155  -1.247  -5.089  1.00  0.00           C  
ATOM    976  CG1 VAL A  66     -11.224  -0.055  -5.326  1.00  0.00           C  
ATOM    977  CG2 VAL A  66     -11.283  -2.489  -4.907  1.00  0.00           C  
ATOM    978  H   VAL A  66     -14.120  -2.747  -4.502  1.00  0.00           H  
ATOM    979  HA  VAL A  66     -12.374  -1.001  -2.967  1.00  0.00           H  
ATOM    980  HB  VAL A  66     -12.785  -1.386  -5.968  1.00  0.00           H  
ATOM    981 HG11 VAL A  66     -10.632   0.145  -4.433  1.00  0.00           H  
ATOM    982 HG12 VAL A  66     -10.563  -0.268  -6.166  1.00  0.00           H  
ATOM    983 HG13 VAL A  66     -11.809   0.830  -5.577  1.00  0.00           H  
ATOM    984 HG21 VAL A  66     -10.667  -2.333  -4.021  1.00  0.00           H  
ATOM    985 HG22 VAL A  66     -10.654  -2.626  -5.786  1.00  0.00           H  
ATOM    986 HG23 VAL A  66     -11.897  -3.380  -4.778  1.00  0.00           H  
ATOM    987  N   GLN A  67     -13.684   1.084  -2.910  1.00  0.00           N  
ATOM    988  CA  GLN A  67     -14.326   2.394  -2.828  1.00  0.00           C  
ATOM    989  C   GLN A  67     -13.596   3.425  -3.692  1.00  0.00           C  
ATOM    990  O   GLN A  67     -14.211   4.331  -4.246  1.00  0.00           O  
ATOM    991  CB  GLN A  67     -14.330   2.853  -1.359  1.00  0.00           C  
ATOM    992  CG  GLN A  67     -15.093   1.906  -0.419  1.00  0.00           C  
ATOM    993  CD  GLN A  67     -16.563   1.777  -0.794  1.00  0.00           C  
ATOM    994  NE2 GLN A  67     -17.046   0.577  -1.032  1.00  0.00           N  
ATOM    995  OE1 GLN A  67     -17.289   2.752  -0.867  1.00  0.00           O  
ATOM    996  H   GLN A  67     -13.023   0.836  -2.188  1.00  0.00           H  
ATOM    997  HA  GLN A  67     -15.351   2.325  -3.192  1.00  0.00           H  
ATOM    998  HB2 GLN A  67     -14.782   3.843  -1.302  1.00  0.00           H  
ATOM    999  HB3 GLN A  67     -13.302   2.935  -1.007  1.00  0.00           H  
ATOM   1000  HG2 GLN A  67     -15.034   2.294   0.598  1.00  0.00           H  
ATOM   1001  HG3 GLN A  67     -14.631   0.919  -0.427  1.00  0.00           H  
ATOM   1002 HE21 GLN A  67     -17.999   0.535  -1.363  1.00  0.00           H  
ATOM   1003 HE22 GLN A  67     -16.431  -0.220  -1.108  1.00  0.00           H  
ATOM   1004  N   ILE A  68     -12.270   3.298  -3.791  1.00  0.00           N  
ATOM   1005  CA  ILE A  68     -11.405   4.246  -4.495  1.00  0.00           C  
ATOM   1006  C   ILE A  68     -10.375   3.447  -5.287  1.00  0.00           C  
ATOM   1007  O   ILE A  68      -9.666   2.632  -4.704  1.00  0.00           O  
ATOM   1008  CB  ILE A  68     -10.730   5.216  -3.493  1.00  0.00           C  
ATOM   1009  CG1 ILE A  68     -11.777   6.012  -2.673  1.00  0.00           C  
ATOM   1010  CG2 ILE A  68      -9.788   6.182  -4.239  1.00  0.00           C  
ATOM   1011  CD1 ILE A  68     -11.191   6.818  -1.509  1.00  0.00           C  
ATOM   1012  H   ILE A  68     -11.832   2.527  -3.308  1.00  0.00           H  
ATOM   1013  HA  ILE A  68     -11.999   4.834  -5.194  1.00  0.00           H  
ATOM   1014  HB  ILE A  68     -10.133   4.625  -2.799  1.00  0.00           H  
ATOM   1015 HG12 ILE A  68     -12.495   5.327  -2.221  1.00  0.00           H  
ATOM   1016 HG13 ILE A  68     -12.325   6.683  -3.335  1.00  0.00           H  
ATOM   1017 HG21 ILE A  68     -10.356   6.791  -4.942  1.00  0.00           H  
ATOM   1018 HG22 ILE A  68      -9.014   5.633  -4.775  1.00  0.00           H  
ATOM   1019 HG23 ILE A  68      -9.280   6.838  -3.532  1.00  0.00           H  
ATOM   1020 HD11 ILE A  68     -10.539   7.611  -1.873  1.00  0.00           H  
ATOM   1021 HD12 ILE A  68     -10.628   6.159  -0.849  1.00  0.00           H  
ATOM   1022 HD13 ILE A  68     -12.003   7.274  -0.943  1.00  0.00           H  
ATOM   1023  N   SER A  69     -10.282   3.698  -6.594  1.00  0.00           N  
ATOM   1024  CA  SER A  69      -9.223   3.180  -7.463  1.00  0.00           C  
ATOM   1025  C   SER A  69      -8.578   4.339  -8.217  1.00  0.00           C  
ATOM   1026  O   SER A  69      -9.265   5.084  -8.915  1.00  0.00           O  
ATOM   1027  CB  SER A  69      -9.760   2.123  -8.430  1.00  0.00           C  
ATOM   1028  OG  SER A  69      -8.703   1.555  -9.184  1.00  0.00           O  
ATOM   1029  H   SER A  69     -10.901   4.388  -6.994  1.00  0.00           H  
ATOM   1030  HA  SER A  69      -8.471   2.691  -6.845  1.00  0.00           H  
ATOM   1031  HB2 SER A  69     -10.260   1.337  -7.864  1.00  0.00           H  
ATOM   1032  HB3 SER A  69     -10.483   2.582  -9.105  1.00  0.00           H  
ATOM   1033  HG  SER A  69      -8.540   0.667  -8.858  1.00  0.00           H  
ATOM   1034  N   ALA A  70      -7.267   4.508  -8.068  1.00  0.00           N  
ATOM   1035  CA  ALA A  70      -6.492   5.522  -8.774  1.00  0.00           C  
ATOM   1036  C   ALA A  70      -5.376   4.845  -9.562  1.00  0.00           C  
ATOM   1037  O   ALA A  70      -4.619   4.062  -8.997  1.00  0.00           O  
ATOM   1038  CB  ALA A  70      -5.953   6.545  -7.768  1.00  0.00           C  
ATOM   1039  H   ALA A  70      -6.773   3.865  -7.465  1.00  0.00           H  
ATOM   1040  HA  ALA A  70      -7.132   6.053  -9.479  1.00  0.00           H  
ATOM   1041  HB1 ALA A  70      -5.311   6.047  -7.042  1.00  0.00           H  
ATOM   1042  HB2 ALA A  70      -6.784   7.018  -7.246  1.00  0.00           H  
ATOM   1043  HB3 ALA A  70      -5.379   7.310  -8.291  1.00  0.00           H  
ATOM   1044  N   THR A  71      -5.271   5.144 -10.858  1.00  0.00           N  
ATOM   1045  CA  THR A  71      -4.224   4.597 -11.730  1.00  0.00           C  
ATOM   1046  C   THR A  71      -3.385   5.724 -12.316  1.00  0.00           C  
ATOM   1047  O   THR A  71      -3.931   6.694 -12.838  1.00  0.00           O  
ATOM   1048  CB  THR A  71      -4.803   3.686 -12.817  1.00  0.00           C  
ATOM   1049  CG2 THR A  71      -3.721   3.051 -13.681  1.00  0.00           C  
ATOM   1050  OG1 THR A  71      -5.482   2.611 -12.205  1.00  0.00           O  
ATOM   1051  H   THR A  71      -5.884   5.846 -11.247  1.00  0.00           H  
ATOM   1052  HA  THR A  71      -3.567   3.973 -11.125  1.00  0.00           H  
ATOM   1053  HB  THR A  71      -5.495   4.246 -13.447  1.00  0.00           H  
ATOM   1054  HG1 THR A  71      -6.234   2.972 -11.730  1.00  0.00           H  
ATOM   1055 HG21 THR A  71      -3.011   2.531 -13.038  1.00  0.00           H  
ATOM   1056 HG22 THR A  71      -3.206   3.813 -14.266  1.00  0.00           H  
ATOM   1057 HG23 THR A  71      -4.174   2.335 -14.367  1.00  0.00           H  
ATOM   1058  N   ALA A  72      -2.064   5.595 -12.237  1.00  0.00           N  
ATOM   1059  CA  ALA A  72      -1.114   6.608 -12.679  1.00  0.00           C  
ATOM   1060  C   ALA A  72      -0.061   6.017 -13.602  1.00  0.00           C  
ATOM   1061  O   ALA A  72       0.374   4.891 -13.379  1.00  0.00           O  
ATOM   1062  CB  ALA A  72      -0.429   7.199 -11.456  1.00  0.00           C  
ATOM   1063  H   ALA A  72      -1.689   4.767 -11.797  1.00  0.00           H  
ATOM   1064  HA  ALA A  72      -1.641   7.405 -13.204  1.00  0.00           H  
ATOM   1065  HB1 ALA A  72       0.439   6.602 -11.177  1.00  0.00           H  
ATOM   1066  HB2 ALA A  72      -1.124   7.184 -10.616  1.00  0.00           H  
ATOM   1067  HB3 ALA A  72      -0.096   8.209 -11.691  1.00  0.00           H  
ATOM   1068  N   ASN A  73       0.385   6.788 -14.593  1.00  0.00           N  
ATOM   1069  CA  ASN A  73       1.531   6.404 -15.408  1.00  0.00           C  
ATOM   1070  C   ASN A  73       2.838   6.689 -14.640  1.00  0.00           C  
ATOM   1071  O   ASN A  73       3.099   7.823 -14.242  1.00  0.00           O  
ATOM   1072  CB  ASN A  73       1.438   7.106 -16.775  1.00  0.00           C  
ATOM   1073  CG  ASN A  73       2.413   6.514 -17.779  1.00  0.00           C  
ATOM   1074  ND2 ASN A  73       2.190   6.691 -19.058  1.00  0.00           N  
ATOM   1075  OD1 ASN A  73       3.395   5.885 -17.427  1.00  0.00           O  
ATOM   1076  H   ASN A  73       0.042   7.734 -14.672  1.00  0.00           H  
ATOM   1077  HA  ASN A  73       1.484   5.331 -15.590  1.00  0.00           H  
ATOM   1078  HB2 ASN A  73       1.647   8.170 -16.666  1.00  0.00           H  
ATOM   1079  HB3 ASN A  73       0.431   6.979 -17.173  1.00  0.00           H  
ATOM   1080 HD21 ASN A  73       1.401   7.223 -19.398  1.00  0.00           H  
ATOM   1081 HD22 ASN A  73       2.855   6.255 -19.681  1.00  0.00           H  
ATOM   1082  N   TYR A  74       3.646   5.654 -14.439  1.00  0.00           N  
ATOM   1083  CA  TYR A  74       4.954   5.680 -13.788  1.00  0.00           C  
ATOM   1084  C   TYR A  74       5.991   6.496 -14.579  1.00  0.00           C  
ATOM   1085  O   TYR A  74       6.926   7.045 -14.003  1.00  0.00           O  
ATOM   1086  CB  TYR A  74       5.402   4.218 -13.630  1.00  0.00           C  
ATOM   1087  CG  TYR A  74       6.721   4.024 -12.915  1.00  0.00           C  
ATOM   1088  CD1 TYR A  74       7.880   3.702 -13.647  1.00  0.00           C  
ATOM   1089  CD2 TYR A  74       6.784   4.155 -11.515  1.00  0.00           C  
ATOM   1090  CE1 TYR A  74       9.099   3.499 -12.978  1.00  0.00           C  
ATOM   1091  CE2 TYR A  74       8.001   3.951 -10.839  1.00  0.00           C  
ATOM   1092  CZ  TYR A  74       9.158   3.612 -11.575  1.00  0.00           C  
ATOM   1093  OH  TYR A  74      10.332   3.377 -10.936  1.00  0.00           O  
ATOM   1094  H   TYR A  74       3.356   4.765 -14.821  1.00  0.00           H  
ATOM   1095  HA  TYR A  74       4.858   6.131 -12.801  1.00  0.00           H  
ATOM   1096  HB2 TYR A  74       5.477   3.765 -14.618  1.00  0.00           H  
ATOM   1097  HB3 TYR A  74       4.636   3.672 -13.079  1.00  0.00           H  
ATOM   1098  HD1 TYR A  74       7.835   3.605 -14.722  1.00  0.00           H  
ATOM   1099  HD2 TYR A  74       5.889   4.403 -10.963  1.00  0.00           H  
ATOM   1100  HE1 TYR A  74       9.994   3.243 -13.525  1.00  0.00           H  
ATOM   1101  HE2 TYR A  74       8.049   4.043  -9.764  1.00  0.00           H  
ATOM   1102  HH  TYR A  74      10.241   3.433  -9.982  1.00  0.00           H  
ATOM   1103  N   THR A  75       5.811   6.645 -15.894  1.00  0.00           N  
ATOM   1104  CA  THR A  75       6.813   7.249 -16.791  1.00  0.00           C  
ATOM   1105  C   THR A  75       6.906   8.781 -16.763  1.00  0.00           C  
ATOM   1106  O   THR A  75       7.675   9.344 -17.537  1.00  0.00           O  
ATOM   1107  CB  THR A  75       6.667   6.744 -18.236  1.00  0.00           C  
ATOM   1108  CG2 THR A  75       6.906   5.242 -18.324  1.00  0.00           C  
ATOM   1109  OG1 THR A  75       5.386   7.019 -18.745  1.00  0.00           O  
ATOM   1110  H   THR A  75       5.008   6.198 -16.315  1.00  0.00           H  
ATOM   1111  HA  THR A  75       7.791   6.912 -16.448  1.00  0.00           H  
ATOM   1112  HB  THR A  75       7.410   7.237 -18.863  1.00  0.00           H  
ATOM   1113  HG1 THR A  75       4.786   6.366 -18.375  1.00  0.00           H  
ATOM   1114 HG21 THR A  75       7.861   4.985 -17.866  1.00  0.00           H  
ATOM   1115 HG22 THR A  75       6.944   4.963 -19.376  1.00  0.00           H  
ATOM   1116 HG23 THR A  75       6.105   4.691 -17.831  1.00  0.00           H  
ATOM   1117  N   SER A  76       6.192   9.491 -15.876  1.00  0.00           N  
ATOM   1118  CA  SER A  76       6.165  10.969 -15.882  1.00  0.00           C  
ATOM   1119  C   SER A  76       6.707  11.667 -14.626  1.00  0.00           C  
ATOM   1120  O   SER A  76       6.443  12.857 -14.432  1.00  0.00           O  
ATOM   1121  CB  SER A  76       4.786  11.494 -16.302  1.00  0.00           C  
ATOM   1122  OG  SER A  76       3.945  11.706 -15.187  1.00  0.00           O  
ATOM   1123  H   SER A  76       5.594   8.990 -15.234  1.00  0.00           H  
ATOM   1124  HA  SER A  76       6.838  11.309 -16.669  1.00  0.00           H  
ATOM   1125  HB2 SER A  76       4.319  10.796 -16.997  1.00  0.00           H  
ATOM   1126  HB3 SER A  76       4.921  12.447 -16.814  1.00  0.00           H  
ATOM   1127  HG  SER A  76       4.424  12.287 -14.592  1.00  0.00           H  
ATOM   1128  N   THR A  77       7.452  10.983 -13.755  1.00  0.00           N  
ATOM   1129  CA  THR A  77       8.105  11.632 -12.603  1.00  0.00           C  
ATOM   1130  C   THR A  77       9.589  11.853 -12.867  1.00  0.00           C  
ATOM   1131  O   THR A  77      10.409  10.966 -12.651  1.00  0.00           O  
ATOM   1132  CB  THR A  77       7.849  10.899 -11.282  1.00  0.00           C  
ATOM   1133  CG2 THR A  77       6.401  11.088 -10.824  1.00  0.00           C  
ATOM   1134  OG1 THR A  77       8.072   9.522 -11.417  1.00  0.00           O  
ATOM   1135  H   THR A  77       7.608   9.996 -13.902  1.00  0.00           H  
ATOM   1136  HA  THR A  77       7.679  12.625 -12.457  1.00  0.00           H  
ATOM   1137  HB  THR A  77       8.512  11.299 -10.515  1.00  0.00           H  
ATOM   1138  HG1 THR A  77       8.956   9.404 -11.772  1.00  0.00           H  
ATOM   1139 HG21 THR A  77       5.719  10.667 -11.563  1.00  0.00           H  
ATOM   1140 HG22 THR A  77       6.257  10.570  -9.876  1.00  0.00           H  
ATOM   1141 HG23 THR A  77       6.189  12.148 -10.688  1.00  0.00           H  
ATOM   1142  N   ASN A  78       9.904  13.065 -13.332  1.00  0.00           N  
ATOM   1143  CA  ASN A  78      11.248  13.634 -13.423  1.00  0.00           C  
ATOM   1144  C   ASN A  78      12.104  13.313 -12.171  1.00  0.00           C  
ATOM   1145  O   ASN A  78      11.693  13.589 -11.044  1.00  0.00           O  
ATOM   1146  CB  ASN A  78      11.110  15.167 -13.585  1.00  0.00           C  
ATOM   1147  CG  ASN A  78      10.519  15.635 -14.907  1.00  0.00           C  
ATOM   1148  ND2 ASN A  78      10.073  16.868 -14.986  1.00  0.00           N  
ATOM   1149  OD1 ASN A  78      10.432  14.923 -15.887  1.00  0.00           O  
ATOM   1150  H   ASN A  78       9.139  13.661 -13.611  1.00  0.00           H  
ATOM   1151  HA  ASN A  78      11.751  13.227 -14.300  1.00  0.00           H  
ATOM   1152  HB2 ASN A  78      12.106  15.605 -13.513  1.00  0.00           H  
ATOM   1153  HB3 ASN A  78      10.515  15.562 -12.762  1.00  0.00           H  
ATOM   1154 HD21 ASN A  78      10.250  17.515 -14.231  1.00  0.00           H  
ATOM   1155 HD22 ASN A  78       9.755  17.143 -15.905  1.00  0.00           H  
ATOM   1156  N   ASP A  79      13.298  12.765 -12.402  1.00  0.00           N  
ATOM   1157  CA  ASP A  79      14.542  12.905 -11.623  1.00  0.00           C  
ATOM   1158  C   ASP A  79      14.608  12.560 -10.118  1.00  0.00           C  
ATOM   1159  O   ASP A  79      15.651  12.791  -9.515  1.00  0.00           O  
ATOM   1160  CB  ASP A  79      15.178  14.271 -11.955  1.00  0.00           C  
ATOM   1161  CG  ASP A  79      15.559  14.399 -13.434  1.00  0.00           C  
ATOM   1162  OD1 ASP A  79      15.870  13.357 -14.054  1.00  0.00           O  
ATOM   1163  OD2 ASP A  79      15.503  15.541 -13.942  1.00  0.00           O1-
ATOM   1164  H   ASP A  79      13.482  12.505 -13.360  1.00  0.00           H  
ATOM   1165  HA  ASP A  79      15.220  12.165 -12.049  1.00  0.00           H  
ATOM   1166  HB2 ASP A  79      14.483  15.064 -11.679  1.00  0.00           H  
ATOM   1167  HB3 ASP A  79      16.090  14.408 -11.375  1.00  0.00           H  
ATOM   1168  N   ASN A  80      13.593  11.951  -9.488  1.00  0.00           N  
ATOM   1169  CA  ASN A  80      13.656  11.603  -8.048  1.00  0.00           C  
ATOM   1170  C   ASN A  80      13.239  10.168  -7.678  1.00  0.00           C  
ATOM   1171  O   ASN A  80      12.929   9.887  -6.518  1.00  0.00           O  
ATOM   1172  CB  ASN A  80      12.931  12.685  -7.229  1.00  0.00           C  
ATOM   1173  CG  ASN A  80      13.786  13.923  -7.023  1.00  0.00           C  
ATOM   1174  ND2 ASN A  80      13.205  15.092  -7.135  1.00  0.00           N  
ATOM   1175  OD1 ASN A  80      14.956  13.875  -6.690  1.00  0.00           O  
ATOM   1176  H   ASN A  80      12.722  11.863  -9.992  1.00  0.00           H  
ATOM   1177  HA  ASN A  80      14.700  11.625  -7.736  1.00  0.00           H  
ATOM   1178  HB2 ASN A  80      11.995  12.950  -7.721  1.00  0.00           H  
ATOM   1179  HB3 ASN A  80      12.694  12.315  -6.231  1.00  0.00           H  
ATOM   1180 HD21 ASN A  80      12.251  15.151  -7.461  1.00  0.00           H  
ATOM   1181 HD22 ASN A  80      13.823  15.887  -7.046  1.00  0.00           H  
ATOM   1182  N   ILE A  81      13.275   9.229  -8.626  1.00  0.00           N  
ATOM   1183  CA  ILE A  81      13.113   7.800  -8.319  1.00  0.00           C  
ATOM   1184  C   ILE A  81      14.446   7.265  -7.773  1.00  0.00           C  
ATOM   1185  O   ILE A  81      15.267   6.704  -8.494  1.00  0.00           O  
ATOM   1186  CB  ILE A  81      12.559   7.008  -9.523  1.00  0.00           C  
ATOM   1187  CG1 ILE A  81      11.279   7.682 -10.078  1.00  0.00           C  
ATOM   1188  CG2 ILE A  81      12.275   5.556  -9.094  1.00  0.00           C  
ATOM   1189  CD1 ILE A  81      10.625   6.932 -11.242  1.00  0.00           C  
ATOM   1190  H   ILE A  81      13.573   9.494  -9.554  1.00  0.00           H  
ATOM   1191  HA  ILE A  81      12.378   7.699  -7.520  1.00  0.00           H  
ATOM   1192  HB  ILE A  81      13.311   6.996 -10.312  1.00  0.00           H  
ATOM   1193 HG12 ILE A  81      10.546   7.792  -9.279  1.00  0.00           H  
ATOM   1194 HG13 ILE A  81      11.531   8.677 -10.447  1.00  0.00           H  
ATOM   1195 HG21 ILE A  81      11.430   5.519  -8.406  1.00  0.00           H  
ATOM   1196 HG22 ILE A  81      13.148   5.114  -8.613  1.00  0.00           H  
ATOM   1197 HG23 ILE A  81      12.065   4.956  -9.979  1.00  0.00           H  
ATOM   1198 HD11 ILE A  81      11.375   6.654 -11.982  1.00  0.00           H  
ATOM   1199 HD12 ILE A  81      10.124   6.040 -10.865  1.00  0.00           H  
ATOM   1200 HD13 ILE A  81       9.878   7.567 -11.718  1.00  0.00           H  
ATOM   1201  N   VAL A  82      14.687   7.499  -6.484  1.00  0.00           N  
ATOM   1202  CA  VAL A  82      15.774   6.871  -5.726  1.00  0.00           C  
ATOM   1203  C   VAL A  82      15.319   5.460  -5.359  1.00  0.00           C  
ATOM   1204  O   VAL A  82      14.391   5.338  -4.574  1.00  0.00           O  
ATOM   1205  CB  VAL A  82      16.113   7.691  -4.461  1.00  0.00           C  
ATOM   1206  CG1 VAL A  82      17.254   7.052  -3.656  1.00  0.00           C  
ATOM   1207  CG2 VAL A  82      16.538   9.123  -4.817  1.00  0.00           C  
ATOM   1208  H   VAL A  82      13.993   8.026  -5.974  1.00  0.00           H  
ATOM   1209  HA  VAL A  82      16.666   6.809  -6.351  1.00  0.00           H  
ATOM   1210  HB  VAL A  82      15.233   7.755  -3.821  1.00  0.00           H  
ATOM   1211 HG11 VAL A  82      17.493   7.674  -2.794  1.00  0.00           H  
ATOM   1212 HG12 VAL A  82      18.140   6.945  -4.283  1.00  0.00           H  
ATOM   1213 HG13 VAL A  82      16.947   6.071  -3.293  1.00  0.00           H  
ATOM   1214 HG21 VAL A  82      15.717   9.649  -5.304  1.00  0.00           H  
ATOM   1215 HG22 VAL A  82      16.804   9.670  -3.913  1.00  0.00           H  
ATOM   1216 HG23 VAL A  82      17.394   9.102  -5.492  1.00  0.00           H  
ATOM   1217  N   ASN A  83      15.955   4.434  -5.937  1.00  0.00           N  
ATOM   1218  CA  ASN A  83      15.942   3.025  -5.505  1.00  0.00           C  
ATOM   1219  C   ASN A  83      14.685   2.555  -4.744  1.00  0.00           C  
ATOM   1220  O   ASN A  83      14.714   2.480  -3.519  1.00  0.00           O  
ATOM   1221  CB  ASN A  83      17.207   2.765  -4.664  1.00  0.00           C  
ATOM   1222  CG  ASN A  83      18.495   2.777  -5.455  1.00  0.00           C  
ATOM   1223  ND2 ASN A  83      19.617   2.864  -4.781  1.00  0.00           N  
ATOM   1224  OD1 ASN A  83      18.532   2.710  -6.671  1.00  0.00           O  
ATOM   1225  H   ASN A  83      16.614   4.661  -6.668  1.00  0.00           H  
ATOM   1226  HA  ASN A  83      16.005   2.398  -6.394  1.00  0.00           H  
ATOM   1227  HB2 ASN A  83      17.128   1.779  -4.207  1.00  0.00           H  
ATOM   1228  HB3 ASN A  83      17.262   3.498  -3.858  1.00  0.00           H  
ATOM   1229 HD21 ASN A  83      19.589   2.840  -3.772  1.00  0.00           H  
ATOM   1230 HD22 ASN A  83      20.464   2.811  -5.328  1.00  0.00           H  
ATOM   1231  N   GLY A  84      13.637   2.185  -5.487  1.00  0.00           N  
ATOM   1232  CA  GLY A  84      12.502   1.426  -4.954  1.00  0.00           C  
ATOM   1233  C   GLY A  84      11.471   2.272  -4.200  1.00  0.00           C  
ATOM   1234  O   GLY A  84      11.774   2.939  -3.220  1.00  0.00           O  
ATOM   1235  H   GLY A  84      13.694   2.308  -6.488  1.00  0.00           H  
ATOM   1236  HA2 GLY A  84      12.013   0.884  -5.764  1.00  0.00           H  
ATOM   1237  HA3 GLY A  84      12.877   0.683  -4.250  1.00  0.00           H  
ATOM   1238  N   HIS A  85      10.213   2.181  -4.636  1.00  0.00           N  
ATOM   1239  CA  HIS A  85       8.998   2.705  -3.982  1.00  0.00           C  
ATOM   1240  C   HIS A  85       8.660   4.192  -4.178  1.00  0.00           C  
ATOM   1241  O   HIS A  85       9.334   5.121  -3.734  1.00  0.00           O  
ATOM   1242  CB  HIS A  85       8.904   2.262  -2.513  1.00  0.00           C  
ATOM   1243  CG  HIS A  85       9.196   0.796  -2.373  1.00  0.00           C  
ATOM   1244  CD2 HIS A  85      10.394   0.279  -1.995  1.00  0.00           C  
ATOM   1245  ND1 HIS A  85       8.385  -0.222  -2.878  1.00  0.00           N  
ATOM   1246  CE1 HIS A  85       9.115  -1.345  -2.766  1.00  0.00           C  
ATOM   1247  NE2 HIS A  85      10.321  -1.060  -2.257  1.00  0.00           N  
ATOM   1248  H   HIS A  85      10.065   1.500  -5.367  1.00  0.00           H  
ATOM   1249  HA  HIS A  85       8.186   2.151  -4.454  1.00  0.00           H  
ATOM   1250  HB2 HIS A  85       9.602   2.832  -1.900  1.00  0.00           H  
ATOM   1251  HB3 HIS A  85       7.896   2.453  -2.144  1.00  0.00           H  
ATOM   1252  HD2 HIS A  85      11.276   0.826  -1.696  1.00  0.00           H  
ATOM   1253  HE1 HIS A  85       8.805  -2.324  -3.099  1.00  0.00           H  
ATOM   1254  HE2 HIS A  85      11.134  -1.657  -2.311  1.00  0.00           H  
ATOM   1255  N   LEU A  86       7.499   4.409  -4.805  1.00  0.00           N  
ATOM   1256  CA  LEU A  86       6.806   5.694  -4.870  1.00  0.00           C  
ATOM   1257  C   LEU A  86       6.427   6.153  -3.452  1.00  0.00           C  
ATOM   1258  O   LEU A  86       5.523   5.604  -2.825  1.00  0.00           O  
ATOM   1259  CB  LEU A  86       5.546   5.527  -5.748  1.00  0.00           C  
ATOM   1260  CG  LEU A  86       5.800   5.722  -7.255  1.00  0.00           C  
ATOM   1261  CD1 LEU A  86       4.768   4.940  -8.065  1.00  0.00           C  
ATOM   1262  CD2 LEU A  86       5.679   7.200  -7.636  1.00  0.00           C  
ATOM   1263  H   LEU A  86       6.977   3.591  -5.087  1.00  0.00           H  
ATOM   1264  HA  LEU A  86       7.464   6.441  -5.312  1.00  0.00           H  
ATOM   1265  HB2 LEU A  86       4.788   6.244  -5.433  1.00  0.00           H  
ATOM   1266  HB3 LEU A  86       5.126   4.537  -5.568  1.00  0.00           H  
ATOM   1267  HG  LEU A  86       6.793   5.358  -7.518  1.00  0.00           H  
ATOM   1268 HD11 LEU A  86       3.764   5.206  -7.733  1.00  0.00           H  
ATOM   1269 HD12 LEU A  86       4.921   3.870  -7.923  1.00  0.00           H  
ATOM   1270 HD13 LEU A  86       4.869   5.176  -9.124  1.00  0.00           H  
ATOM   1271 HD21 LEU A  86       6.393   7.789  -7.061  1.00  0.00           H  
ATOM   1272 HD22 LEU A  86       5.905   7.324  -8.695  1.00  0.00           H  
ATOM   1273 HD23 LEU A  86       4.669   7.561  -7.441  1.00  0.00           H  
ATOM   1274  N   LYS A  87       7.073   7.216  -2.961  1.00  0.00           N  
ATOM   1275  CA  LYS A  87       6.596   7.966  -1.791  1.00  0.00           C  
ATOM   1276  C   LYS A  87       5.249   8.618  -2.123  1.00  0.00           C  
ATOM   1277  O   LYS A  87       5.198   9.608  -2.850  1.00  0.00           O  
ATOM   1278  CB  LYS A  87       7.631   9.021  -1.356  1.00  0.00           C  
ATOM   1279  CG  LYS A  87       8.656   8.471  -0.354  1.00  0.00           C  
ATOM   1280  CD  LYS A  87       9.641   9.574   0.059  1.00  0.00           C  
ATOM   1281  CE  LYS A  87      10.585   9.064   1.151  1.00  0.00           C  
ATOM   1282  NZ  LYS A  87      11.618  10.075   1.486  1.00  0.00           N1+
ATOM   1283  H   LYS A  87       7.875   7.551  -3.474  1.00  0.00           H  
ATOM   1284  HA  LYS A  87       6.431   7.265  -0.973  1.00  0.00           H  
ATOM   1285  HB2 LYS A  87       8.140   9.423  -2.232  1.00  0.00           H  
ATOM   1286  HB3 LYS A  87       7.106   9.843  -0.870  1.00  0.00           H  
ATOM   1287  HG2 LYS A  87       9.202   7.645  -0.809  1.00  0.00           H  
ATOM   1288  HG3 LYS A  87       8.131   8.106   0.529  1.00  0.00           H  
ATOM   1289  HD2 LYS A  87      10.214   9.874  -0.817  1.00  0.00           H  
ATOM   1290  HD3 LYS A  87       9.085  10.434   0.433  1.00  0.00           H  
ATOM   1291  HE2 LYS A  87      11.060   8.150   0.793  1.00  0.00           H  
ATOM   1292  HE3 LYS A  87       9.998   8.807   2.033  1.00  0.00           H  
ATOM   1293  HZ1 LYS A  87      12.168  10.280   0.664  1.00  0.00           H  
ATOM   1294  HZ2 LYS A  87      12.237   9.718   2.199  1.00  0.00           H  
ATOM   1295  HZ3 LYS A  87      11.188  10.930   1.810  1.00  0.00           H  
ATOM   1296  N   PHE A  88       4.170   8.119  -1.521  1.00  0.00           N  
ATOM   1297  CA  PHE A  88       2.800   8.663  -1.568  1.00  0.00           C  
ATOM   1298  C   PHE A  88       2.617  10.051  -0.906  1.00  0.00           C  
ATOM   1299  O   PHE A  88       1.555  10.347  -0.368  1.00  0.00           O  
ATOM   1300  CB  PHE A  88       1.836   7.618  -0.974  1.00  0.00           C  
ATOM   1301  CG  PHE A  88       1.510   6.506  -1.933  1.00  0.00           C  
ATOM   1302  CD1 PHE A  88       0.569   6.736  -2.951  1.00  0.00           C  
ATOM   1303  CD2 PHE A  88       2.148   5.262  -1.824  1.00  0.00           C  
ATOM   1304  CE1 PHE A  88       0.278   5.725  -3.874  1.00  0.00           C  
ATOM   1305  CE2 PHE A  88       1.822   4.239  -2.721  1.00  0.00           C  
ATOM   1306  CZ  PHE A  88       0.888   4.466  -3.748  1.00  0.00           C  
ATOM   1307  H   PHE A  88       4.289   7.229  -1.059  1.00  0.00           H  
ATOM   1308  HA  PHE A  88       2.535   8.801  -2.616  1.00  0.00           H  
ATOM   1309  HB2 PHE A  88       2.252   7.211  -0.052  1.00  0.00           H  
ATOM   1310  HB3 PHE A  88       0.882   8.078  -0.716  1.00  0.00           H  
ATOM   1311  HD1 PHE A  88       0.092   7.700  -3.045  1.00  0.00           H  
ATOM   1312  HD2 PHE A  88       2.875   5.074  -1.048  1.00  0.00           H  
ATOM   1313  HE1 PHE A  88      -0.395   5.933  -4.693  1.00  0.00           H  
ATOM   1314  HE2 PHE A  88       2.302   3.280  -2.600  1.00  0.00           H  
ATOM   1315  HZ  PHE A  88       0.651   3.677  -4.446  1.00  0.00           H  
ATOM   1316  N   GLY A  89       3.635  10.917  -0.938  1.00  0.00           N  
ATOM   1317  CA  GLY A  89       3.565  12.295  -0.440  1.00  0.00           C  
ATOM   1318  C   GLY A  89       3.170  13.300  -1.525  1.00  0.00           C  
ATOM   1319  O   GLY A  89       2.215  14.047  -1.351  1.00  0.00           O  
ATOM   1320  H   GLY A  89       4.453  10.645  -1.464  1.00  0.00           H  
ATOM   1321  HA2 GLY A  89       4.543  12.585  -0.056  1.00  0.00           H  
ATOM   1322  HA3 GLY A  89       2.844  12.368   0.375  1.00  0.00           H  
ATOM   1323  N   ASP A  90       3.841  13.265  -2.681  1.00  0.00           N  
ATOM   1324  CA  ASP A  90       3.630  14.248  -3.763  1.00  0.00           C  
ATOM   1325  C   ASP A  90       2.571  13.828  -4.791  1.00  0.00           C  
ATOM   1326  O   ASP A  90       2.078  14.643  -5.574  1.00  0.00           O  
ATOM   1327  CB  ASP A  90       4.966  14.534  -4.465  1.00  0.00           C  
ATOM   1328  CG  ASP A  90       5.889  15.451  -3.658  1.00  0.00           C  
ATOM   1329  OD1 ASP A  90       5.369  16.282  -2.883  1.00  0.00           O  
ATOM   1330  OD2 ASP A  90       7.116  15.323  -3.853  1.00  0.00           O1-
ATOM   1331  H   ASP A  90       4.645  12.658  -2.756  1.00  0.00           H  
ATOM   1332  HA  ASP A  90       3.269  15.182  -3.332  1.00  0.00           H  
ATOM   1333  HB2 ASP A  90       5.468  13.591  -4.681  1.00  0.00           H  
ATOM   1334  HB3 ASP A  90       4.769  15.029  -5.415  1.00  0.00           H  
ATOM   1335  N   PHE A  91       2.182  12.551  -4.788  1.00  0.00           N  
ATOM   1336  CA  PHE A  91       1.097  12.062  -5.639  1.00  0.00           C  
ATOM   1337  C   PHE A  91      -0.275  12.587  -5.166  1.00  0.00           C  
ATOM   1338  O   PHE A  91      -1.201  12.733  -5.958  1.00  0.00           O  
ATOM   1339  CB  PHE A  91       1.170  10.528  -5.710  1.00  0.00           C  
ATOM   1340  CG  PHE A  91       0.452   9.983  -6.924  1.00  0.00           C  
ATOM   1341  CD1 PHE A  91      -0.878   9.539  -6.818  1.00  0.00           C  
ATOM   1342  CD2 PHE A  91       1.088  10.021  -8.179  1.00  0.00           C  
ATOM   1343  CE1 PHE A  91      -1.596   9.201  -7.974  1.00  0.00           C  
ATOM   1344  CE2 PHE A  91       0.368   9.689  -9.336  1.00  0.00           C  
ATOM   1345  CZ  PHE A  91      -0.985   9.322  -9.229  1.00  0.00           C  
ATOM   1346  H   PHE A  91       2.638  11.917  -4.149  1.00  0.00           H  
ATOM   1347  HA  PHE A  91       1.254  12.453  -6.644  1.00  0.00           H  
ATOM   1348  HB2 PHE A  91       0.751  10.097  -4.801  1.00  0.00           H  
ATOM   1349  HB3 PHE A  91       2.213  10.220  -5.773  1.00  0.00           H  
ATOM   1350  HD1 PHE A  91      -1.373   9.519  -5.858  1.00  0.00           H  
ATOM   1351  HD2 PHE A  91       2.112  10.354  -8.260  1.00  0.00           H  
ATOM   1352  HE1 PHE A  91      -2.637   8.921  -7.905  1.00  0.00           H  
ATOM   1353  HE2 PHE A  91       0.839   9.774 -10.305  1.00  0.00           H  
ATOM   1354  HZ  PHE A  91      -1.587   9.184 -10.115  1.00  0.00           H  
ATOM   1355  N   GLN A  92      -0.406  12.948  -3.886  1.00  0.00           N  
ATOM   1356  CA  GLN A  92      -1.666  13.420  -3.302  1.00  0.00           C  
ATOM   1357  C   GLN A  92      -1.954  14.890  -3.598  1.00  0.00           C  
ATOM   1358  O   GLN A  92      -3.093  15.253  -3.869  1.00  0.00           O  
ATOM   1359  CB  GLN A  92      -1.659  13.149  -1.797  1.00  0.00           C  
ATOM   1360  CG  GLN A  92      -1.669  11.635  -1.588  1.00  0.00           C  
ATOM   1361  CD  GLN A  92      -1.949  11.215  -0.167  1.00  0.00           C  
ATOM   1362  NE2 GLN A  92      -1.901   9.927   0.063  1.00  0.00           N  
ATOM   1363  OE1 GLN A  92      -2.252  11.980   0.728  1.00  0.00           O  
ATOM   1364  H   GLN A  92       0.404  12.895  -3.284  1.00  0.00           H  
ATOM   1365  HA  GLN A  92      -2.491  12.861  -3.743  1.00  0.00           H  
ATOM   1366  HB2 GLN A  92      -0.780  13.592  -1.328  1.00  0.00           H  
ATOM   1367  HB3 GLN A  92      -2.555  13.583  -1.355  1.00  0.00           H  
ATOM   1368  HG2 GLN A  92      -0.705  11.220  -1.881  1.00  0.00           H  
ATOM   1369  HG3 GLN A  92      -2.439  11.186  -2.216  1.00  0.00           H  
ATOM   1370 HE21 GLN A  92      -1.569   9.301  -0.656  1.00  0.00           H  
ATOM   1371 HE22 GLN A  92      -1.992   9.642   1.028  1.00  0.00           H  
ATOM   1372  N   THR A  93      -0.937  15.742  -3.657  1.00  0.00           N  
ATOM   1373  CA  THR A  93      -1.113  17.174  -3.941  1.00  0.00           C  
ATOM   1374  C   THR A  93      -1.592  17.450  -5.369  1.00  0.00           C  
ATOM   1375  O   THR A  93      -2.257  18.457  -5.608  1.00  0.00           O  
ATOM   1376  CB  THR A  93       0.184  17.952  -3.642  1.00  0.00           C  
ATOM   1377  CG2 THR A  93       0.083  18.682  -2.307  1.00  0.00           C  
ATOM   1378  OG1 THR A  93       1.296  17.082  -3.559  1.00  0.00           O  
ATOM   1379  H   THR A  93       0.001  15.432  -3.444  1.00  0.00           H  
ATOM   1380  HA  THR A  93      -1.900  17.554  -3.290  1.00  0.00           H  
ATOM   1381  HB  THR A  93       0.365  18.690  -4.424  1.00  0.00           H  
ATOM   1382  HG1 THR A  93       2.031  17.533  -3.137  1.00  0.00           H  
ATOM   1383 HG21 THR A  93       1.008  19.224  -2.110  1.00  0.00           H  
ATOM   1384 HG22 THR A  93      -0.741  19.394  -2.340  1.00  0.00           H  
ATOM   1385 HG23 THR A  93      -0.094  17.964  -1.506  1.00  0.00           H  
ATOM   1386  N   LYS A  94      -1.311  16.555  -6.328  1.00  0.00           N  
ATOM   1387  CA  LYS A  94      -1.711  16.726  -7.738  1.00  0.00           C  
ATOM   1388  C   LYS A  94      -3.050  16.089  -8.116  1.00  0.00           C  
ATOM   1389  O   LYS A  94      -3.633  16.510  -9.107  1.00  0.00           O  
ATOM   1390  CB  LYS A  94      -0.586  16.252  -8.667  1.00  0.00           C  
ATOM   1391  CG  LYS A  94       0.615  17.206  -8.607  1.00  0.00           C  
ATOM   1392  CD  LYS A  94       1.630  16.857  -9.699  1.00  0.00           C  
ATOM   1393  CE  LYS A  94       2.799  17.843  -9.654  1.00  0.00           C  
ATOM   1394  NZ  LYS A  94       3.788  17.551 -10.720  1.00  0.00           N1+
ATOM   1395  H   LYS A  94      -0.751  15.757  -6.066  1.00  0.00           H  
ATOM   1396  HA  LYS A  94      -1.867  17.788  -7.931  1.00  0.00           H  
ATOM   1397  HB2 LYS A  94      -0.966  16.234  -9.688  1.00  0.00           H  
ATOM   1398  HB3 LYS A  94      -0.279  15.243  -8.395  1.00  0.00           H  
ATOM   1399  HG2 LYS A  94       1.092  17.134  -7.630  1.00  0.00           H  
ATOM   1400  HG3 LYS A  94       0.272  18.230  -8.759  1.00  0.00           H  
ATOM   1401  HD2 LYS A  94       1.140  16.911 -10.672  1.00  0.00           H  
ATOM   1402  HD3 LYS A  94       1.992  15.843  -9.534  1.00  0.00           H  
ATOM   1403  HE2 LYS A  94       2.407  18.854  -9.764  1.00  0.00           H  
ATOM   1404  HE3 LYS A  94       3.269  17.772  -8.672  1.00  0.00           H  
ATOM   1405  HZ1 LYS A  94       4.151  16.616 -10.603  1.00  0.00           H  
ATOM   1406  HZ2 LYS A  94       3.357  17.615 -11.631  1.00  0.00           H  
ATOM   1407  HZ3 LYS A  94       4.562  18.198 -10.671  1.00  0.00           H  
ATOM   1408  N   PHE A  95      -3.549  15.127  -7.341  1.00  0.00           N  
ATOM   1409  CA  PHE A  95      -4.835  14.462  -7.609  1.00  0.00           C  
ATOM   1410  C   PHE A  95      -5.956  14.889  -6.644  1.00  0.00           C  
ATOM   1411  O   PHE A  95      -7.116  14.578  -6.892  1.00  0.00           O  
ATOM   1412  CB  PHE A  95      -4.614  12.943  -7.679  1.00  0.00           C  
ATOM   1413  CG  PHE A  95      -3.926  12.499  -8.962  1.00  0.00           C  
ATOM   1414  CD1 PHE A  95      -4.695  12.129 -10.081  1.00  0.00           C  
ATOM   1415  CD2 PHE A  95      -2.522  12.489  -9.061  1.00  0.00           C  
ATOM   1416  CE1 PHE A  95      -4.067  11.737 -11.278  1.00  0.00           C  
ATOM   1417  CE2 PHE A  95      -1.892  12.113 -10.259  1.00  0.00           C  
ATOM   1418  CZ  PHE A  95      -2.664  11.725 -11.367  1.00  0.00           C  
ATOM   1419  H   PHE A  95      -3.000  14.807  -6.557  1.00  0.00           H  
ATOM   1420  HA  PHE A  95      -5.195  14.762  -8.593  1.00  0.00           H  
ATOM   1421  HB2 PHE A  95      -4.033  12.616  -6.816  1.00  0.00           H  
ATOM   1422  HB3 PHE A  95      -5.582  12.445  -7.624  1.00  0.00           H  
ATOM   1423  HD1 PHE A  95      -5.773  12.146 -10.022  1.00  0.00           H  
ATOM   1424  HD2 PHE A  95      -1.917  12.779  -8.214  1.00  0.00           H  
ATOM   1425  HE1 PHE A  95      -4.664  11.448 -12.129  1.00  0.00           H  
ATOM   1426  HE2 PHE A  95      -0.814  12.108 -10.320  1.00  0.00           H  
ATOM   1427  HZ  PHE A  95      -2.183  11.424 -12.286  1.00  0.00           H  
ATOM   1428  N   ILE A  96      -5.632  15.656  -5.592  1.00  0.00           N  
ATOM   1429  CA  ILE A  96      -6.570  16.175  -4.579  1.00  0.00           C  
ATOM   1430  C   ILE A  96      -6.610  17.714  -4.638  1.00  0.00           C  
ATOM   1431  O   ILE A  96      -6.352  18.415  -3.664  1.00  0.00           O  
ATOM   1432  CB  ILE A  96      -6.239  15.620  -3.168  1.00  0.00           C  
ATOM   1433  CG1 ILE A  96      -5.960  14.095  -3.196  1.00  0.00           C  
ATOM   1434  CG2 ILE A  96      -7.396  15.902  -2.186  1.00  0.00           C  
ATOM   1435  CD1 ILE A  96      -5.531  13.524  -1.844  1.00  0.00           C  
ATOM   1436  H   ILE A  96      -4.651  15.818  -5.412  1.00  0.00           H  
ATOM   1437  HA  ILE A  96      -7.574  15.828  -4.826  1.00  0.00           H  
ATOM   1438  HB  ILE A  96      -5.344  16.123  -2.801  1.00  0.00           H  
ATOM   1439 HG12 ILE A  96      -5.160  13.863  -3.900  1.00  0.00           H  
ATOM   1440 HG13 ILE A  96      -6.852  13.568  -3.535  1.00  0.00           H  
ATOM   1441 HG21 ILE A  96      -8.279  15.325  -2.459  1.00  0.00           H  
ATOM   1442 HG22 ILE A  96      -7.671  16.957  -2.184  1.00  0.00           H  
ATOM   1443 HG23 ILE A  96      -7.103  15.648  -1.167  1.00  0.00           H  
ATOM   1444 HD11 ILE A  96      -4.795  14.176  -1.374  1.00  0.00           H  
ATOM   1445 HD12 ILE A  96      -5.100  12.533  -1.987  1.00  0.00           H  
ATOM   1446 HD13 ILE A  96      -6.411  13.429  -1.208  1.00  0.00           H  
ATOM   1447  N   SER A  97      -6.862  18.269  -5.825  1.00  0.00           N  
ATOM   1448  CA  SER A  97      -7.032  19.722  -6.020  1.00  0.00           C  
ATOM   1449  C   SER A  97      -8.178  20.088  -6.965  1.00  0.00           C  
ATOM   1450  O   SER A  97      -8.187  21.166  -7.552  1.00  0.00           O  
ATOM   1451  CB  SER A  97      -5.708  20.412  -6.378  1.00  0.00           C  
ATOM   1452  OG  SER A  97      -5.009  19.728  -7.399  1.00  0.00           O  
ATOM   1453  H   SER A  97      -6.959  17.659  -6.624  1.00  0.00           H  
ATOM   1454  HA  SER A  97      -7.339  20.146  -5.064  1.00  0.00           H  
ATOM   1455  HB2 SER A  97      -5.079  20.430  -5.488  1.00  0.00           H  
ATOM   1456  HB3 SER A  97      -5.889  21.443  -6.680  1.00  0.00           H  
ATOM   1457  HG  SER A  97      -4.329  19.199  -6.976  1.00  0.00           H  
ATOM   1458  N   THR A  98      -9.197  19.230  -7.071  1.00  0.00           N  
ATOM   1459  CA  THR A  98     -10.496  19.655  -7.615  1.00  0.00           C  
ATOM   1460  C   THR A  98     -11.542  19.555  -6.505  1.00  0.00           C  
ATOM   1461  O   THR A  98     -11.946  18.439  -6.182  1.00  0.00           O  
ATOM   1462  CB  THR A  98     -10.918  18.857  -8.859  1.00  0.00           C  
ATOM   1463  CG2 THR A  98     -11.846  19.691  -9.742  1.00  0.00           C  
ATOM   1464  OG1 THR A  98      -9.794  18.542  -9.648  1.00  0.00           O  
ATOM   1465  H   THR A  98      -9.180  18.383  -6.521  1.00  0.00           H  
ATOM   1466  HA  THR A  98     -10.429  20.691  -7.947  1.00  0.00           H  
ATOM   1467  HB  THR A  98     -11.409  17.928  -8.570  1.00  0.00           H  
ATOM   1468  HG1 THR A  98      -9.041  18.523  -9.053  1.00  0.00           H  
ATOM   1469 HG21 THR A  98     -12.741  19.963  -9.182  1.00  0.00           H  
ATOM   1470 HG22 THR A  98     -12.142  19.101 -10.610  1.00  0.00           H  
ATOM   1471 HG23 THR A  98     -11.338  20.594 -10.078  1.00  0.00           H  
ATOM   1472  N   PRO A  99     -11.960  20.672  -5.879  1.00  0.00           N  
ATOM   1473  CA  PRO A  99     -13.138  20.651  -5.023  1.00  0.00           C  
ATOM   1474  C   PRO A  99     -14.335  20.219  -5.876  1.00  0.00           C  
ATOM   1475  O   PRO A  99     -14.582  20.783  -6.942  1.00  0.00           O  
ATOM   1476  CB  PRO A  99     -13.279  22.071  -4.461  1.00  0.00           C  
ATOM   1477  CG  PRO A  99     -12.567  22.948  -5.490  1.00  0.00           C  
ATOM   1478  CD  PRO A  99     -11.489  22.037  -6.073  1.00  0.00           C  
ATOM   1479  HA  PRO A  99     -12.999  19.945  -4.205  1.00  0.00           H  
ATOM   1480  HB2 PRO A  99     -12.753  22.132  -3.509  1.00  0.00           H  
ATOM   1481  HB3 PRO A  99     -14.322  22.362  -4.336  1.00  0.00           H  
ATOM   1482  HG2 PRO A  99     -12.139  23.841  -5.033  1.00  0.00           H  
ATOM   1483  HG3 PRO A  99     -13.269  23.225  -6.276  1.00  0.00           H  
ATOM   1484  HD2 PRO A  99     -11.358  22.284  -7.126  1.00  0.00           H  
ATOM   1485  HD3 PRO A  99     -10.552  22.176  -5.532  1.00  0.00           H  
ATOM   1486  N   ILE A 100     -15.062  19.197  -5.429  1.00  0.00           N  
ATOM   1487  CA  ILE A 100     -16.374  18.883  -5.993  1.00  0.00           C  
ATOM   1488  C   ILE A 100     -17.325  19.956  -5.454  1.00  0.00           C  
ATOM   1489  O   ILE A 100     -17.768  19.875  -4.311  1.00  0.00           O  
ATOM   1490  CB  ILE A 100     -16.807  17.435  -5.650  1.00  0.00           C  
ATOM   1491  CG1 ILE A 100     -15.779  16.410  -6.191  1.00  0.00           C  
ATOM   1492  CG2 ILE A 100     -18.207  17.150  -6.233  1.00  0.00           C  
ATOM   1493  CD1 ILE A 100     -16.051  14.958  -5.778  1.00  0.00           C  
ATOM   1494  H   ILE A 100     -14.788  18.743  -4.570  1.00  0.00           H  
ATOM   1495  HA  ILE A 100     -16.334  18.975  -7.078  1.00  0.00           H  
ATOM   1496  HB  ILE A 100     -16.856  17.333  -4.566  1.00  0.00           H  
ATOM   1497 HG12 ILE A 100     -14.787  16.661  -5.817  1.00  0.00           H  
ATOM   1498 HG13 ILE A 100     -15.748  16.468  -7.279  1.00  0.00           H  
ATOM   1499 HG21 ILE A 100     -18.182  17.214  -7.320  1.00  0.00           H  
ATOM   1500 HG22 ILE A 100     -18.550  16.162  -5.925  1.00  0.00           H  
ATOM   1501 HG23 ILE A 100     -18.927  17.876  -5.854  1.00  0.00           H  
ATOM   1502 HD11 ILE A 100     -16.972  14.590  -6.231  1.00  0.00           H  
ATOM   1503 HD12 ILE A 100     -16.122  14.896  -4.692  1.00  0.00           H  
ATOM   1504 HD13 ILE A 100     -15.227  14.328  -6.110  1.00  0.00           H  
ATOM   1505  N   GLU A 101     -17.595  20.992  -6.250  1.00  0.00           N  
ATOM   1506  CA  GLU A 101     -18.717  21.900  -6.001  1.00  0.00           C  
ATOM   1507  C   GLU A 101     -20.030  21.153  -6.290  1.00  0.00           C  
ATOM   1508  O   GLU A 101     -20.250  20.675  -7.407  1.00  0.00           O  
ATOM   1509  CB  GLU A 101     -18.608  23.184  -6.850  1.00  0.00           C  
ATOM   1510  CG  GLU A 101     -17.485  24.128  -6.390  1.00  0.00           C  
ATOM   1511  CD  GLU A 101     -17.547  25.484  -7.118  1.00  0.00           C  
ATOM   1512  OE1 GLU A 101     -17.866  26.495  -6.449  1.00  0.00           O  
ATOM   1513  OE2 GLU A 101     -17.264  25.510  -8.337  1.00  0.00           O1-
ATOM   1514  H   GLU A 101     -17.104  21.071  -7.129  1.00  0.00           H  
ATOM   1515  HA  GLU A 101     -18.718  22.190  -4.950  1.00  0.00           H  
ATOM   1516  HB2 GLU A 101     -19.553  23.722  -6.769  1.00  0.00           H  
ATOM   1517  HB3 GLU A 101     -18.456  22.919  -7.896  1.00  0.00           H  
ATOM   1518  HG2 GLU A 101     -17.578  24.285  -5.315  1.00  0.00           H  
ATOM   1519  HG3 GLU A 101     -16.521  23.655  -6.575  1.00  0.00           H  
ATOM   1520  N   GLY A 102     -20.891  21.034  -5.277  1.00  0.00           N  
ATOM   1521  CA  GLY A 102     -22.231  20.451  -5.363  1.00  0.00           C  
ATOM   1522  C   GLY A 102     -23.083  20.826  -4.163  1.00  0.00           C  
ATOM   1523  O   GLY A 102     -22.607  20.604  -3.029  1.00  0.00           O  
ATOM   1524  OXT GLY A 102     -24.207  21.305  -4.417  1.00  0.00           O1-
ATOM   1525  H   GLY A 102     -20.625  21.374  -4.364  1.00  0.00           H  
ATOM   1526  HA2 GLY A 102     -22.158  19.364  -5.394  1.00  0.00           H  
ATOM   1527  HA3 GLY A 102     -22.735  20.809  -6.261  1.00  0.00           H  
TER   
END
