# Supplementary material for: The structural repertoire of Fusarium oxysporum f. sp. lycopersici effectors revealed by experimental and computational studies
Source: eLife. 2024 Feb 27;12:RP89280. doi: 10.7554/eLife.89280 (PMC10942635; doi:10.7554/eLife.89280)
Supplement: Source data 1. [file elife-89280-data1.zip › AlphaFold pdb files/FOXG_02829_AF.pdb]

ATOM      1  N   ALA A   1      -1.466 -13.226 -34.897  1.00  0.00           N  
ATOM      2  CA  ALA A   1      -0.883 -14.151 -33.908  1.00  0.00           C  
ATOM      3  C   ALA A   1       0.038 -13.374 -32.970  1.00  0.00           C  
ATOM      4  O   ALA A   1       0.971 -12.774 -33.491  1.00  0.00           O  
ATOM      5  CB  ALA A   1      -0.104 -15.266 -34.628  1.00  0.00           C  
ATOM      6  H   ALA A   1      -2.063 -12.562 -34.427  1.00  0.00           H  
ATOM      7  HA  ALA A   1      -1.677 -14.608 -33.316  1.00  0.00           H  
ATOM      8  HB1 ALA A   1       0.693 -14.843 -35.240  1.00  0.00           H  
ATOM      9  HB2 ALA A   1      -0.778 -15.838 -35.266  1.00  0.00           H  
ATOM     10  HB3 ALA A   1       0.335 -15.940 -33.892  1.00  0.00           H  
ATOM     11  H2  ALA A   1      -2.009 -13.740 -35.576  1.00  0.00           H  
ATOM     12  H3  ALA A   1      -0.719 -12.730 -35.361  1.00  0.00           H  
ATOM     13  N   PRO A   2      -0.182 -13.360 -31.638  1.00  0.00           N  
ATOM     14  CA  PRO A   2      -1.475 -13.090 -30.992  1.00  0.00           C  
ATOM     15  C   PRO A   2      -2.080 -11.767 -31.503  1.00  0.00           C  
ATOM     16  O   PRO A   2      -1.382 -10.898 -32.013  1.00  0.00           O  
ATOM     17  CB  PRO A   2      -1.183 -13.041 -29.489  1.00  0.00           C  
ATOM     18  CG  PRO A   2       0.253 -12.525 -29.434  1.00  0.00           C  
ATOM     19  CD  PRO A   2       0.895 -13.120 -30.685  1.00  0.00           C  
ATOM     20  HA  PRO A   2      -2.174 -13.903 -31.189  1.00  0.00           H  
ATOM     21  HB2 PRO A   2      -1.222 -14.051 -29.079  1.00  0.00           H  
ATOM     22  HB3 PRO A   2      -1.870 -12.388 -28.951  1.00  0.00           H  
ATOM     23  HG2 PRO A   2       0.253 -11.438 -29.507  1.00  0.00           H  
ATOM     24  HG3 PRO A   2       0.763 -12.847 -28.526  1.00  0.00           H  
ATOM     25  HD2 PRO A   2       1.639 -12.429 -31.082  1.00  0.00           H  
ATOM     26  HD3 PRO A   2       1.370 -14.068 -30.437  1.00  0.00           H  
ATOM     27  N   SER A   3      -3.406 -11.696 -31.532  1.00  0.00           N  
ATOM     28  CA  SER A   3      -4.099 -11.434 -32.802  1.00  0.00           C  
ATOM     29  C   SER A   3      -5.085 -10.261 -32.806  1.00  0.00           C  
ATOM     30  O   SER A   3      -5.956 -10.247 -33.667  1.00  0.00           O  
ATOM     31  CB  SER A   3      -4.794 -12.727 -33.259  1.00  0.00           C  
ATOM     32  OG  SER A   3      -3.874 -13.811 -33.307  1.00  0.00           O  
ATOM     33  H   SER A   3      -3.902 -12.328 -30.920  1.00  0.00           H  
ATOM     34  HA  SER A   3      -3.360 -11.174 -33.559  1.00  0.00           H  
ATOM     35  HB2 SER A   3      -5.228 -12.583 -34.249  1.00  0.00           H  
ATOM     36  HB3 SER A   3      -5.597 -12.964 -32.561  1.00  0.00           H  
ATOM     37  HG  SER A   3      -4.412 -14.605 -33.360  1.00  0.00           H  
ATOM     38  N   SER A   4      -4.937  -9.271 -31.916  1.00  0.00           N  
ATOM     39  CA  SER A   4      -5.789  -8.070 -31.916  1.00  0.00           C  
ATOM     40  C   SER A   4      -5.048  -6.851 -31.338  1.00  0.00           C  
ATOM     41  O   SER A   4      -4.530  -6.948 -30.224  1.00  0.00           O  
ATOM     42  CB  SER A   4      -7.065  -8.301 -31.087  1.00  0.00           C  
ATOM     43  OG  SER A   4      -7.718  -9.501 -31.447  1.00  0.00           O  
ATOM     44  H   SER A   4      -4.208  -9.338 -31.220  1.00  0.00           H  
ATOM     45  HA  SER A   4      -6.098  -7.873 -32.943  1.00  0.00           H  
ATOM     46  HB2 SER A   4      -7.744  -7.462 -31.236  1.00  0.00           H  
ATOM     47  HB3 SER A   4      -6.802  -8.354 -30.031  1.00  0.00           H  
ATOM     48  HG  SER A   4      -8.551  -9.570 -30.975  1.00  0.00           H  
ATOM     49  N   PRO A   5      -5.044  -5.675 -32.003  1.00  0.00           N  
ATOM     50  CA  PRO A   5      -4.464  -4.428 -31.474  1.00  0.00           C  
ATOM     51  C   PRO A   5      -5.214  -3.857 -30.249  1.00  0.00           C  
ATOM     52  O   PRO A   5      -4.859  -2.803 -29.732  1.00  0.00           O  
ATOM     53  CB  PRO A   5      -4.457  -3.456 -32.662  1.00  0.00           C  
ATOM     54  CG  PRO A   5      -5.624  -3.932 -33.524  1.00  0.00           C  
ATOM     55  CD  PRO A   5      -5.610  -5.445 -33.325  1.00  0.00           C  
ATOM     56  HA  PRO A   5      -3.435  -4.613 -31.165  1.00  0.00           H  
ATOM     57  HB2 PRO A   5      -3.527  -3.574 -33.219  1.00  0.00           H  
ATOM     58  HB3 PRO A   5      -4.579  -2.416 -32.357  1.00  0.00           H  
ATOM     59  HG2 PRO A   5      -5.494  -3.660 -34.571  1.00  0.00           H  
ATOM     60  HG3 PRO A   5      -6.556  -3.522 -33.134  1.00  0.00           H  
ATOM     61  HD2 PRO A   5      -4.975  -5.910 -34.079  1.00  0.00           H  
ATOM     62  HD3 PRO A   5      -6.628  -5.829 -33.401  1.00  0.00           H  
ATOM     63  N   SER A   6      -6.246  -4.552 -29.767  1.00  0.00           N  
ATOM     64  CA  SER A   6      -7.168  -4.099 -28.721  1.00  0.00           C  
ATOM     65  C   SER A   6      -6.872  -4.656 -27.321  1.00  0.00           C  
ATOM     66  O   SER A   6      -7.481  -4.190 -26.362  1.00  0.00           O  
ATOM     67  CB  SER A   6      -8.601  -4.427 -29.150  1.00  0.00           C  
ATOM     68  OG  SER A   6      -8.829  -3.970 -30.474  1.00  0.00           O  
ATOM     69  H   SER A   6      -6.505  -5.394 -30.261  1.00  0.00           H  
ATOM     70  HA  SER A   6      -7.093  -3.014 -28.640  1.00  0.00           H  
ATOM     71  HB2 SER A   6      -8.745  -5.507 -29.118  1.00  0.00           H  
ATOM     72  HB3 SER A   6      -9.309  -3.959 -28.467  1.00  0.00           H  
ATOM     73  HG  SER A   6      -8.917  -3.014 -30.473  1.00  0.00           H  
ATOM     74  N   ASP A   7      -5.919  -5.587 -27.182  1.00  0.00           N  
ATOM     75  CA  ASP A   7      -5.503  -6.156 -25.881  1.00  0.00           C  
ATOM     76  C   ASP A   7      -4.299  -5.416 -25.265  1.00  0.00           C  
ATOM     77  O   ASP A   7      -4.040  -5.438 -24.063  1.00  0.00           O  
ATOM     78  CB  ASP A   7      -5.235  -7.657 -26.048  1.00  0.00           C  
ATOM     79  CG  ASP A   7      -5.834  -8.426 -24.872  1.00  0.00           C  
ATOM     80  OD1 ASP A   7      -5.058  -8.810 -23.972  1.00  0.00           O  
ATOM     81  OD2 ASP A   7      -7.072  -8.592 -24.896  1.00  0.00           O1-
ATOM     82  H   ASP A   7      -5.500  -5.974 -28.016  1.00  0.00           H  
ATOM     83  HA  ASP A   7      -6.331  -6.048 -25.181  1.00  0.00           H  
ATOM     84  HB2 ASP A   7      -5.700  -8.021 -26.965  1.00  0.00           H  
ATOM     85  HB3 ASP A   7      -4.164  -7.841 -26.124  1.00  0.00           H  
ATOM     86  N   ILE A   8      -3.622  -4.616 -26.090  1.00  0.00           N  
ATOM     87  CA  ILE A   8      -2.734  -3.547 -25.653  1.00  0.00           C  
ATOM     88  C   ILE A   8      -3.630  -2.338 -25.383  1.00  0.00           C  
ATOM     89  O   ILE A   8      -3.595  -1.331 -26.085  1.00  0.00           O  
ATOM     90  CB  ILE A   8      -1.607  -3.313 -26.689  1.00  0.00           C  
ATOM     91  CG1 ILE A   8      -0.769  -4.597 -26.877  1.00  0.00           C  
ATOM     92  CG2 ILE A   8      -0.664  -2.177 -26.264  1.00  0.00           C  
ATOM     93  CD1 ILE A   8       0.191  -4.535 -28.072  1.00  0.00           C  
ATOM     94  H   ILE A   8      -3.907  -4.622 -27.059  1.00  0.00           H  
ATOM     95  HA  ILE A   8      -2.266  -3.835 -24.711  1.00  0.00           H  
ATOM     96  HB  ILE A   8      -2.063  -3.050 -27.643  1.00  0.00           H  
ATOM     97 HG12 ILE A   8      -0.204  -4.808 -25.969  1.00  0.00           H  
ATOM     98 HG13 ILE A   8      -1.431  -5.444 -27.060  1.00  0.00           H  
ATOM     99 HG21 ILE A   8      -0.253  -2.386 -25.276  1.00  0.00           H  
ATOM    100 HG22 ILE A   8       0.151  -2.057 -26.977  1.00  0.00           H  
ATOM    101 HG23 ILE A   8      -1.210  -1.234 -26.279  1.00  0.00           H  
ATOM    102 HD11 ILE A   8      -0.346  -4.221 -28.967  1.00  0.00           H  
ATOM    103 HD12 ILE A   8       0.609  -5.527 -28.244  1.00  0.00           H  
ATOM    104 HD13 ILE A   8       1.016  -3.850 -27.877  1.00  0.00           H  
ATOM    105  N   GLN A   9      -4.413  -2.375 -24.303  1.00  0.00           N  
ATOM    106  CA  GLN A   9      -4.879  -1.124 -23.705  1.00  0.00           C  
ATOM    107  C   GLN A   9      -3.729  -0.462 -22.925  1.00  0.00           C  
ATOM    108  O   GLN A   9      -3.873  -0.012 -21.790  1.00  0.00           O  
ATOM    109  CB  GLN A   9      -6.234  -1.269 -22.989  1.00  0.00           C  
ATOM    110  CG  GLN A   9      -7.018   0.034 -23.183  1.00  0.00           C  
ATOM    111  CD  GLN A   9      -8.429   0.034 -22.619  1.00  0.00           C  
ATOM    112  NE2 GLN A   9      -9.357  -0.670 -23.230  1.00  0.00           N  
ATOM    113  OE1 GLN A   9      -8.733   0.736 -21.670  1.00  0.00           O  
ATOM    114  H   GLN A   9      -4.487  -3.246 -23.796  1.00  0.00           H  
ATOM    115  HA  GLN A   9      -5.067  -0.448 -24.538  1.00  0.00           H  
ATOM    116  HB2 GLN A   9      -6.798  -2.082 -23.446  1.00  0.00           H  
ATOM    117  HB3 GLN A   9      -6.095  -1.487 -21.930  1.00  0.00           H  
ATOM    118  HG2 GLN A   9      -6.461   0.837 -22.700  1.00  0.00           H  
ATOM    119  HG3 GLN A   9      -7.102   0.227 -24.253  1.00  0.00           H  
ATOM    120 HE21 GLN A   9      -9.099  -1.338 -23.942  1.00  0.00           H  
ATOM    121 HE22 GLN A   9     -10.255  -0.725 -22.771  1.00  0.00           H  
ATOM    122  N   ALA A  10      -2.589  -0.321 -23.609  1.00  0.00           N  
ATOM    123  CA  ALA A  10      -1.588   0.708 -23.403  1.00  0.00           C  
ATOM    124  C   ALA A  10      -2.142   2.077 -23.833  1.00  0.00           C  
ATOM    125  O   ALA A  10      -1.460   2.867 -24.475  1.00  0.00           O  
ATOM    126  CB  ALA A  10      -0.319   0.346 -24.179  1.00  0.00           C  
ATOM    127  H   ALA A  10      -2.583  -0.724 -24.535  1.00  0.00           H  
ATOM    128  HA  ALA A  10      -1.344   0.754 -22.342  1.00  0.00           H  
ATOM    129  HB1 ALA A  10      -0.482   0.446 -25.252  1.00  0.00           H  
ATOM    130  HB2 ALA A  10       0.469   1.053 -23.918  1.00  0.00           H  
ATOM    131  HB3 ALA A  10       0.022  -0.654 -23.911  1.00  0.00           H  
ATOM    132  N   ARG A  11      -3.378   2.417 -23.436  1.00  0.00           N  
ATOM    133  CA  ARG A  11      -3.963   3.756 -23.659  1.00  0.00           C  
ATOM    134  C   ARG A  11      -3.170   4.874 -22.980  1.00  0.00           C  
ATOM    135  O   ARG A  11      -3.473   6.048 -23.135  1.00  0.00           O  
ATOM    136  CB  ARG A  11      -5.426   3.787 -23.197  1.00  0.00           C  
ATOM    137  CG  ARG A  11      -6.350   3.185 -24.257  1.00  0.00           C  
ATOM    138  CD  ARG A  11      -7.800   3.229 -23.762  1.00  0.00           C  
ATOM    139  NE  ARG A  11      -8.711   2.490 -24.656  1.00  0.00           N  
ATOM    140  CZ  ARG A  11     -10.014   2.335 -24.483  1.00  0.00           C  
ATOM    141  NH1 ARG A  11     -10.639   2.839 -23.457  1.00  0.00           N1+
ATOM    142  NH2 ARG A  11     -10.723   1.670 -25.350  1.00  0.00           N  
ATOM    143  H   ARG A  11      -3.880   1.753 -22.863  1.00  0.00           H  
ATOM    144  HA  ARG A  11      -3.914   3.994 -24.722  1.00  0.00           H  
ATOM    145  HB2 ARG A  11      -5.739   4.818 -23.036  1.00  0.00           H  
ATOM    146  HB3 ARG A  11      -5.528   3.250 -22.253  1.00  0.00           H  
ATOM    147  HG2 ARG A  11      -6.035   2.167 -24.488  1.00  0.00           H  
ATOM    148  HG3 ARG A  11      -6.276   3.773 -25.172  1.00  0.00           H  
ATOM    149  HD2 ARG A  11      -8.114   4.272 -23.710  1.00  0.00           H  
ATOM    150  HD3 ARG A  11      -7.849   2.811 -22.757  1.00  0.00           H  
ATOM    151  HE  ARG A  11      -8.320   2.118 -25.510  1.00  0.00           H  
ATOM    152 HH11 ARG A  11     -11.639   2.739 -23.361  1.00  0.00           H  
ATOM    153 HH12 ARG A  11     -10.093   3.266 -22.722  1.00  0.00           H  
ATOM    154 HH21 ARG A  11     -11.722   1.577 -25.227  1.00  0.00           H  
ATOM    155 HH22 ARG A  11     -10.294   1.284 -26.178  1.00  0.00           H  
ATOM    156  N   SER A  12      -2.158   4.517 -22.205  1.00  0.00           N  
ATOM    157  CA  SER A  12      -1.212   5.451 -21.632  1.00  0.00           C  
ATOM    158  C   SER A  12       0.199   4.897 -21.725  1.00  0.00           C  
ATOM    159  O   SER A  12       0.918   4.937 -20.740  1.00  0.00           O  
ATOM    160  CB  SER A  12      -1.592   5.764 -20.190  1.00  0.00           C  
ATOM    161  OG  SER A  12      -2.892   6.306 -20.089  1.00  0.00           O  
ATOM    162  H   SER A  12      -1.952   3.531 -22.138  1.00  0.00           H  
ATOM    163  HA  SER A  12      -1.218   6.380 -22.203  1.00  0.00           H  
ATOM    164  HB2 SER A  12      -0.885   6.500 -19.808  1.00  0.00           H  
ATOM    165  HB3 SER A  12      -1.535   4.852 -19.595  1.00  0.00           H  
ATOM    166  HG  SER A  12      -3.119   6.702 -20.933  1.00  0.00           H  
ATOM    167  N   CYS A  13       0.598   4.312 -22.848  1.00  0.00           N  
ATOM    168  CA  CYS A  13       2.015   4.167 -23.157  1.00  0.00           C  
ATOM    169  C   CYS A  13       2.216   4.319 -24.662  1.00  0.00           C  
ATOM    170  O   CYS A  13       1.673   3.552 -25.451  1.00  0.00           O  
ATOM    171  CB  CYS A  13       2.579   2.843 -22.643  1.00  0.00           C  
ATOM    172  SG  CYS A  13       4.370   2.756 -22.862  1.00  0.00           S  
ATOM    173  H   CYS A  13      -0.044   4.188 -23.617  1.00  0.00           H  
ATOM    174  HA  CYS A  13       2.569   4.966 -22.664  1.00  0.00           H  
ATOM    175  HB2 CYS A  13       2.341   2.726 -21.585  1.00  0.00           H  
ATOM    176  HB3 CYS A  13       2.135   2.021 -23.204  1.00  0.00           H  
ATOM    177  N   VAL A  14       2.986   5.330 -25.038  1.00  0.00           N  
ATOM    178  CA  VAL A  14       3.356   5.688 -26.399  1.00  0.00           C  
ATOM    179  C   VAL A  14       4.864   5.527 -26.483  1.00  0.00           C  
ATOM    180  O   VAL A  14       5.598   6.291 -25.877  1.00  0.00           O  
ATOM    181  CB  VAL A  14       2.934   7.141 -26.704  1.00  0.00           C  
ATOM    182  CG1 VAL A  14       3.327   7.536 -28.133  1.00  0.00           C  
ATOM    183  CG2 VAL A  14       1.420   7.335 -26.547  1.00  0.00           C  
ATOM    184  H   VAL A  14       3.364   5.929 -24.318  1.00  0.00           H  
ATOM    185  HA  VAL A  14       2.877   5.020 -27.114  1.00  0.00           H  
ATOM    186  HB  VAL A  14       3.426   7.821 -26.009  1.00  0.00           H  
ATOM    187 HG11 VAL A  14       2.864   6.861 -28.852  1.00  0.00           H  
ATOM    188 HG12 VAL A  14       2.999   8.556 -28.334  1.00  0.00           H  
ATOM    189 HG13 VAL A  14       4.410   7.502 -28.247  1.00  0.00           H  
ATOM    190 HG21 VAL A  14       0.884   6.632 -27.185  1.00  0.00           H  
ATOM    191 HG22 VAL A  14       1.149   8.354 -26.825  1.00  0.00           H  
ATOM    192 HG23 VAL A  14       1.128   7.177 -25.509  1.00  0.00           H  
ATOM    193  N   CYS A  15       5.353   4.525 -27.199  1.00  0.00           N  
ATOM    194  CA  CYS A  15       6.791   4.353 -27.379  1.00  0.00           C  
ATOM    195  C   CYS A  15       7.230   4.937 -28.722  1.00  0.00           C  
ATOM    196  O   CYS A  15       6.658   4.606 -29.760  1.00  0.00           O  
ATOM    197  CB  CYS A  15       7.187   2.892 -27.161  1.00  0.00           C  
ATOM    198  SG  CYS A  15       6.780   2.196 -25.531  1.00  0.00           S  
ATOM    199  H   CYS A  15       4.726   3.911 -27.699  1.00  0.00           H  
ATOM    200  HA  CYS A  15       7.327   4.921 -26.618  1.00  0.00           H  
ATOM    201  HB2 CYS A  15       6.702   2.286 -27.925  1.00  0.00           H  
ATOM    202  HB3 CYS A  15       8.265   2.802 -27.295  1.00  0.00           H  
ATOM    203  N   LYS A  16       8.243   5.806 -28.699  1.00  0.00           N  
ATOM    204  CA  LYS A  16       8.860   6.422 -29.876  1.00  0.00           C  
ATOM    205  C   LYS A  16      10.334   6.035 -29.935  1.00  0.00           C  
ATOM    206  O   LYS A  16      11.052   6.187 -28.954  1.00  0.00           O  
ATOM    207  CB  LYS A  16       8.661   7.946 -29.818  1.00  0.00           C  
ATOM    208  CG  LYS A  16       9.161   8.633 -31.099  1.00  0.00           C  
ATOM    209  CD  LYS A  16       8.894  10.143 -31.076  1.00  0.00           C  
ATOM    210  CE  LYS A  16       9.378  10.767 -32.392  1.00  0.00           C  
ATOM    211  NZ  LYS A  16       9.172  12.238 -32.421  1.00  0.00           N1+
ATOM    212  H   LYS A  16       8.639   6.036 -27.799  1.00  0.00           H  
ATOM    213  HA  LYS A  16       8.370   6.043 -30.773  1.00  0.00           H  
ATOM    214  HB2 LYS A  16       7.598   8.156 -29.697  1.00  0.00           H  
ATOM    215  HB3 LYS A  16       9.194   8.349 -28.956  1.00  0.00           H  
ATOM    216  HG2 LYS A  16       8.655   8.194 -31.959  1.00  0.00           H  
ATOM    217  HG3 LYS A  16      10.234   8.471 -31.203  1.00  0.00           H  
ATOM    218  HD2 LYS A  16       9.429  10.586 -30.236  1.00  0.00           H  
ATOM    219  HD3 LYS A  16       7.825  10.318 -30.955  1.00  0.00           H  
ATOM    220  HE2 LYS A  16      10.437  10.537 -32.510  1.00  0.00           H  
ATOM    221  HE3 LYS A  16       8.846  10.296 -33.218  1.00  0.00           H  
ATOM    222  HZ1 LYS A  16       8.191  12.467 -32.344  1.00  0.00           H  
ATOM    223  HZ2 LYS A  16       9.670  12.679 -31.661  1.00  0.00           H  
ATOM    224  HZ3 LYS A  16       9.522  12.623 -33.286  1.00  0.00           H  
ATOM    225  N   LYS A  17      10.787   5.564 -31.095  1.00  0.00           N  
ATOM    226  CA  LYS A  17      12.195   5.236 -31.332  1.00  0.00           C  
ATOM    227  C   LYS A  17      13.011   6.512 -31.561  1.00  0.00           C  
ATOM    228  O   LYS A  17      12.603   7.354 -32.366  1.00  0.00           O  
ATOM    229  CB  LYS A  17      12.287   4.243 -32.500  1.00  0.00           C  
ATOM    230  CG  LYS A  17      13.694   3.645 -32.600  1.00  0.00           C  
ATOM    231  CD  LYS A  17      13.795   2.587 -33.705  1.00  0.00           C  
ATOM    232  CE  LYS A  17      15.228   2.041 -33.677  1.00  0.00           C  
ATOM    233  NZ  LYS A  17      15.497   1.043 -34.741  1.00  0.00           N1+
ATOM    234  H   LYS A  17      10.138   5.471 -31.864  1.00  0.00           H  
ATOM    235  HA  LYS A  17      12.595   4.749 -30.443  1.00  0.00           H  
ATOM    236  HB2 LYS A  17      12.032   4.744 -33.434  1.00  0.00           H  
ATOM    237  HB3 LYS A  17      11.580   3.431 -32.329  1.00  0.00           H  
ATOM    238  HG2 LYS A  17      13.949   3.182 -31.646  1.00  0.00           H  
ATOM    239  HG3 LYS A  17      14.413   4.439 -32.803  1.00  0.00           H  
ATOM    240  HD2 LYS A  17      13.586   3.048 -34.671  1.00  0.00           H  
ATOM    241  HD3 LYS A  17      13.085   1.784 -33.511  1.00  0.00           H  
ATOM    242  HE2 LYS A  17      15.921   2.877 -33.774  1.00  0.00           H  
ATOM    243  HE3 LYS A  17      15.417   1.604 -32.696  1.00  0.00           H  
ATOM    244  HZ1 LYS A  17      15.389   1.460 -35.655  1.00  0.00           H  
ATOM    245  HZ2 LYS A  17      16.457   0.743 -34.657  1.00  0.00           H  
ATOM    246  HZ3 LYS A  17      14.900   0.234 -34.645  1.00  0.00           H  
ATOM    247  N   VAL A  18      14.138   6.651 -30.868  1.00  0.00           N  
ATOM    248  CA  VAL A  18      15.066   7.786 -30.990  1.00  0.00           C  
ATOM    249  C   VAL A  18      16.496   7.244 -31.026  1.00  0.00           C  
ATOM    250  O   VAL A  18      17.013   6.780 -30.017  1.00  0.00           O  
ATOM    251  CB  VAL A  18      14.861   8.802 -29.844  1.00  0.00           C  
ATOM    252  CG1 VAL A  18      15.803  10.005 -29.991  1.00  0.00           C  
ATOM    253  CG2 VAL A  18      13.421   9.346 -29.852  1.00  0.00           C  
ATOM    254  H   VAL A  18      14.406   5.910 -30.237  1.00  0.00           H  
ATOM    255  HA  VAL A  18      14.882   8.305 -31.931  1.00  0.00           H  
ATOM    256  HB  VAL A  18      15.051   8.322 -28.884  1.00  0.00           H  
ATOM    257 HG11 VAL A  18      15.643  10.501 -30.948  1.00  0.00           H  
ATOM    258 HG12 VAL A  18      15.630  10.712 -29.180  1.00  0.00           H  
ATOM    259 HG13 VAL A  18      16.840   9.676 -29.923  1.00  0.00           H  
ATOM    260 HG21 VAL A  18      13.140   9.633 -30.865  1.00  0.00           H  
ATOM    261 HG22 VAL A  18      13.349  10.224 -29.211  1.00  0.00           H  
ATOM    262 HG23 VAL A  18      12.738   8.580 -29.485  1.00  0.00           H  
ATOM    263  N   GLY A  19      17.128   7.272 -32.204  1.00  0.00           N  
ATOM    264  CA  GLY A  19      18.424   6.619 -32.425  1.00  0.00           C  
ATOM    265  C   GLY A  19      18.320   5.098 -32.264  1.00  0.00           C  
ATOM    266  O   GLY A  19      17.472   4.462 -32.898  1.00  0.00           O  
ATOM    267  H   GLY A  19      16.642   7.636 -33.011  1.00  0.00           H  
ATOM    268  HA2 GLY A  19      18.785   6.832 -33.431  1.00  0.00           H  
ATOM    269  HA3 GLY A  19      19.149   7.008 -31.711  1.00  0.00           H  
ATOM    270  N   ASP A  20      19.155   4.546 -31.386  1.00  0.00           N  
ATOM    271  CA  ASP A  20      19.138   3.133 -30.978  1.00  0.00           C  
ATOM    272  C   ASP A  20      18.230   2.856 -29.757  1.00  0.00           C  
ATOM    273  O   ASP A  20      18.078   1.706 -29.352  1.00  0.00           O  
ATOM    274  CB  ASP A  20      20.585   2.639 -30.772  1.00  0.00           C  
ATOM    275  CG  ASP A  20      20.964   1.637 -31.865  1.00  0.00           C  
ATOM    276  OD1 ASP A  20      20.867   0.419 -31.605  1.00  0.00           O  
ATOM    277  OD2 ASP A  20      21.264   2.103 -32.988  1.00  0.00           O1-
ATOM    278  H   ASP A  20      19.838   5.132 -30.928  1.00  0.00           H  
ATOM    279  HA  ASP A  20      18.712   2.549 -31.794  1.00  0.00           H  
ATOM    280  HB2 ASP A  20      21.283   3.477 -30.791  1.00  0.00           H  
ATOM    281  HB3 ASP A  20      20.682   2.160 -29.798  1.00  0.00           H  
ATOM    282  N   ASP A  21      17.576   3.882 -29.196  1.00  0.00           N  
ATOM    283  CA  ASP A  21      16.809   3.792 -27.945  1.00  0.00           C  
ATOM    284  C   ASP A  21      15.280   3.896 -28.151  1.00  0.00           C  
ATOM    285  O   ASP A  21      14.785   4.408 -29.168  1.00  0.00           O  
ATOM    286  CB  ASP A  21      17.350   4.836 -26.954  1.00  0.00           C  
ATOM    287  CG  ASP A  21      17.021   4.447 -25.513  1.00  0.00           C  
ATOM    288  OD1 ASP A  21      15.937   4.861 -25.046  1.00  0.00           O  
ATOM    289  OD2 ASP A  21      17.810   3.683 -24.922  1.00  0.00           O1-
ATOM    290  H   ASP A  21      17.679   4.803 -29.597  1.00  0.00           H  
ATOM    291  HA  ASP A  21      17.004   2.818 -27.497  1.00  0.00           H  
ATOM    292  HB2 ASP A  21      18.434   4.902 -27.052  1.00  0.00           H  
ATOM    293  HB3 ASP A  21      16.930   5.815 -27.187  1.00  0.00           H  
ATOM    294  N   TRP A  22      14.507   3.404 -27.177  1.00  0.00           N  
ATOM    295  CA  TRP A  22      13.043   3.445 -27.165  1.00  0.00           C  
ATOM    296  C   TRP A  22      12.540   4.330 -26.030  1.00  0.00           C  
ATOM    297  O   TRP A  22      12.523   3.953 -24.861  1.00  0.00           O  
ATOM    298  CB  TRP A  22      12.448   2.039 -27.044  1.00  0.00           C  
ATOM    299  CG  TRP A  22      12.496   1.215 -28.290  1.00  0.00           C  
ATOM    300  CD1 TRP A  22      13.559   0.493 -28.705  1.00  0.00           C  
ATOM    301  CD2 TRP A  22      11.453   1.009 -29.290  1.00  0.00           C  
ATOM    302  CE2 TRP A  22      11.950   0.106 -30.277  1.00  0.00           C  
ATOM    303  CE3 TRP A  22      10.139   1.494 -29.464  1.00  0.00           C  
ATOM    304  NE1 TRP A  22      13.240  -0.171 -29.872  1.00  0.00           N  
ATOM    305  CZ2 TRP A  22      11.172  -0.314 -31.367  1.00  0.00           C  
ATOM    306  CZ3 TRP A  22       9.348   1.083 -30.554  1.00  0.00           C  
ATOM    307  CH2 TRP A  22       9.861   0.177 -31.501  1.00  0.00           C  
ATOM    308  H   TRP A  22      14.966   3.182 -26.305  1.00  0.00           H  
ATOM    309  HA  TRP A  22      12.682   3.872 -28.100  1.00  0.00           H  
ATOM    310  HB2 TRP A  22      12.955   1.503 -26.242  1.00  0.00           H  
ATOM    311  HB3 TRP A  22      11.401   2.131 -26.756  1.00  0.00           H  
ATOM    312  HD1 TRP A  22      14.505   0.445 -28.188  1.00  0.00           H  
ATOM    313  HE1 TRP A  22      13.890  -0.795 -30.329  1.00  0.00           H  
ATOM    314  HE3 TRP A  22       9.750   2.195 -28.740  1.00  0.00           H  
ATOM    315  HZ2 TRP A  22      11.576  -1.012 -32.085  1.00  0.00           H  
ATOM    316  HZ3 TRP A  22       8.344   1.466 -30.666  1.00  0.00           H  
ATOM    317  HH2 TRP A  22       9.247  -0.139 -32.332  1.00  0.00           H  
ATOM    318  N   ILE A  23      11.994   5.483 -26.396  1.00  0.00           N  
ATOM    319  CA  ILE A  23      11.403   6.414 -25.446  1.00  0.00           C  
ATOM    320  C   ILE A  23       9.928   6.065 -25.268  1.00  0.00           C  
ATOM    321  O   ILE A  23       9.088   6.419 -26.095  1.00  0.00           O  
ATOM    322  CB  ILE A  23      11.632   7.870 -25.892  1.00  0.00           C  
ATOM    323  CG1 ILE A  23      13.131   8.111 -26.185  1.00  0.00           C  
ATOM    324  CG2 ILE A  23      11.105   8.813 -24.793  1.00  0.00           C  
ATOM    325  CD1 ILE A  23      13.485   9.578 -26.440  1.00  0.00           C  
ATOM    326  H   ILE A  23      12.003   5.737 -27.374  1.00  0.00           H  
ATOM    327  HA  ILE A  23      11.903   6.293 -24.486  1.00  0.00           H  
ATOM    328  HB  ILE A  23      11.071   8.059 -26.807  1.00  0.00           H  
ATOM    329 HG12 ILE A  23      13.415   7.547 -27.074  1.00  0.00           H  
ATOM    330 HG13 ILE A  23      13.734   7.749 -25.352  1.00  0.00           H  
ATOM    331 HG21 ILE A  23      11.706   8.698 -23.890  1.00  0.00           H  
ATOM    332 HG22 ILE A  23      11.157   9.850 -25.126  1.00  0.00           H  
ATOM    333 HG23 ILE A  23      10.064   8.591 -24.560  1.00  0.00           H  
ATOM    334 HD11 ILE A  23      14.478   9.643 -26.884  1.00  0.00           H  
ATOM    335 HD12 ILE A  23      12.748  10.031 -27.103  1.00  0.00           H  
ATOM    336 HD13 ILE A  23      13.496  10.124 -25.497  1.00  0.00           H  
ATOM    337  N   CYS A  24       9.605   5.373 -24.181  1.00  0.00           N  
ATOM    338  CA  CYS A  24       8.234   5.037 -23.811  1.00  0.00           C  
ATOM    339  C   CYS A  24       7.617   6.104 -22.898  1.00  0.00           C  
ATOM    340  O   CYS A  24       7.967   6.231 -21.727  1.00  0.00           O  
ATOM    341  CB  CYS A  24       8.219   3.630 -23.221  1.00  0.00           C  
ATOM    342  SG  CYS A  24       8.500   2.297 -24.417  1.00  0.00           S  
ATOM    343  H   CYS A  24      10.360   5.040 -23.598  1.00  0.00           H  
ATOM    344  HA  CYS A  24       7.608   4.999 -24.703  1.00  0.00           H  
ATOM    345  HB2 CYS A  24       7.247   3.451 -22.761  1.00  0.00           H  
ATOM    346  HB3 CYS A  24       8.975   3.568 -22.438  1.00  0.00           H  
ATOM    347  N   THR A  25       6.664   6.868 -23.428  1.00  0.00           N  
ATOM    348  CA  THR A  25       5.910   7.893 -22.709  1.00  0.00           C  
ATOM    349  C   THR A  25       4.521   7.394 -22.330  1.00  0.00           C  
ATOM    350  O   THR A  25       3.631   7.222 -23.157  1.00  0.00           O  
ATOM    351  CB  THR A  25       5.840   9.217 -23.492  1.00  0.00           C  
ATOM    352  CG2 THR A  25       7.203   9.900 -23.539  1.00  0.00           C  
ATOM    353  OG1 THR A  25       5.443   9.048 -24.827  1.00  0.00           O  
ATOM    354  H   THR A  25       6.440   6.753 -24.406  1.00  0.00           H  
ATOM    355  HA  THR A  25       6.434   8.119 -21.780  1.00  0.00           H  
ATOM    356  HB  THR A  25       5.140   9.887 -22.994  1.00  0.00           H  
ATOM    357  HG1 THR A  25       5.887   9.715 -25.355  1.00  0.00           H  
ATOM    358 HG21 THR A  25       7.115  10.871 -24.027  1.00  0.00           H  
ATOM    359 HG22 THR A  25       7.577  10.051 -22.527  1.00  0.00           H  
ATOM    360 HG23 THR A  25       7.910   9.280 -24.091  1.00  0.00           H  
ATOM    361  N   GLY A  26       4.302   7.190 -21.033  1.00  0.00           N  
ATOM    362  CA  GLY A  26       2.963   7.081 -20.472  1.00  0.00           C  
ATOM    363  C   GLY A  26       2.881   6.322 -19.144  1.00  0.00           C  
ATOM    364  O   GLY A  26       3.849   5.753 -18.651  1.00  0.00           O  
ATOM    365  H   GLY A  26       5.088   7.189 -20.399  1.00  0.00           H  
ATOM    366  HA2 GLY A  26       2.303   6.638 -21.217  1.00  0.00           H  
ATOM    367  HA3 GLY A  26       2.594   8.092 -20.296  1.00  0.00           H  
ATOM    368  N   THR A  27       1.703   6.367 -18.518  1.00  0.00           N  
ATOM    369  CA  THR A  27       1.457   5.894 -17.147  1.00  0.00           C  
ATOM    370  C   THR A  27       1.488   4.372 -16.968  1.00  0.00           C  
ATOM    371  O   THR A  27       1.511   3.905 -15.828  1.00  0.00           O  
ATOM    372  CB  THR A  27       0.125   6.446 -16.612  1.00  0.00           C  
ATOM    373  CG2 THR A  27       0.057   7.972 -16.641  1.00  0.00           C  
ATOM    374  OG1 THR A  27      -0.953   5.976 -17.378  1.00  0.00           O  
ATOM    375  H   THR A  27       0.926   6.776 -19.018  1.00  0.00           H  
ATOM    376  HA  THR A  27       2.253   6.286 -16.514  1.00  0.00           H  
ATOM    377  HB  THR A  27      -0.006   6.119 -15.580  1.00  0.00           H  
ATOM    378  HG1 THR A  27      -1.635   6.653 -17.382  1.00  0.00           H  
ATOM    379 HG21 THR A  27      -0.861   8.310 -16.159  1.00  0.00           H  
ATOM    380 HG22 THR A  27       0.905   8.384 -16.094  1.00  0.00           H  
ATOM    381 HG23 THR A  27       0.082   8.345 -17.665  1.00  0.00           H  
ATOM    382  N   LYS A  28       1.501   3.586 -18.053  1.00  0.00           N  
ATOM    383  CA  LYS A  28       1.554   2.111 -18.013  1.00  0.00           C  
ATOM    384  C   LYS A  28       2.487   1.537 -19.081  1.00  0.00           C  
ATOM    385  O   LYS A  28       2.071   0.733 -19.912  1.00  0.00           O  
ATOM    386  CB  LYS A  28       0.143   1.507 -18.107  1.00  0.00           C  
ATOM    387  CG  LYS A  28      -0.709   1.767 -16.860  1.00  0.00           C  
ATOM    388  CD  LYS A  28      -1.992   0.938 -16.957  1.00  0.00           C  
ATOM    389  CE  LYS A  28      -2.858   1.137 -15.713  1.00  0.00           C  
ATOM    390  NZ  LYS A  28      -4.151   0.428 -15.873  1.00  0.00           N1+
ATOM    391  H   LYS A  28       1.487   4.045 -18.952  1.00  0.00           H  
ATOM    392  HA  LYS A  28       1.990   1.801 -17.063  1.00  0.00           H  
ATOM    393  HB2 LYS A  28       0.243   0.427 -18.218  1.00  0.00           H  
ATOM    394  HB3 LYS A  28      -0.363   1.896 -18.991  1.00  0.00           H  
ATOM    395  HG2 LYS A  28      -0.154   1.469 -15.971  1.00  0.00           H  
ATOM    396  HG3 LYS A  28      -0.961   2.825 -16.795  1.00  0.00           H  
ATOM    397  HD2 LYS A  28      -1.734  -0.117 -17.053  1.00  0.00           H  
ATOM    398  HD3 LYS A  28      -2.542   1.249 -17.844  1.00  0.00           H  
ATOM    399  HE2 LYS A  28      -2.314   0.763 -14.846  1.00  0.00           H  
ATOM    400  HE3 LYS A  28      -3.025   2.206 -15.578  1.00  0.00           H  
ATOM    401  HZ1 LYS A  28      -4.739   0.553 -15.061  1.00  0.00           H  
ATOM    402  HZ2 LYS A  28      -3.990  -0.559 -16.014  1.00  0.00           H  
ATOM    403  HZ3 LYS A  28      -4.638   0.775 -16.686  1.00  0.00           H  
ATOM    404  N   CYS A  29       3.743   1.965 -19.067  1.00  0.00           N  
ATOM    405  CA  CYS A  29       4.784   1.350 -19.881  1.00  0.00           C  
ATOM    406  C   CYS A  29       5.363   0.127 -19.159  1.00  0.00           C  
ATOM    407  O   CYS A  29       5.921   0.244 -18.070  1.00  0.00           O  
ATOM    408  CB  CYS A  29       5.820   2.413 -20.250  1.00  0.00           C  
ATOM    409  SG  CYS A  29       5.129   3.753 -21.261  1.00  0.00           S  
ATOM    410  H   CYS A  29       4.016   2.680 -18.408  1.00  0.00           H  
ATOM    411  HA  CYS A  29       4.345   0.992 -20.813  1.00  0.00           H  
ATOM    412  HB2 CYS A  29       6.251   2.836 -19.343  1.00  0.00           H  
ATOM    413  HB3 CYS A  29       6.624   1.940 -20.812  1.00  0.00           H  
ATOM    414  N   TYR A  30       5.165  -1.053 -19.748  1.00  0.00           N  
ATOM    415  CA  TYR A  30       5.753  -2.311 -19.296  1.00  0.00           C  
ATOM    416  C   TYR A  30       7.111  -2.484 -19.983  1.00  0.00           C  
ATOM    417  O   TYR A  30       7.155  -2.625 -21.204  1.00  0.00           O  
ATOM    418  CB  TYR A  30       4.813  -3.482 -19.638  1.00  0.00           C  
ATOM    419  CG  TYR A  30       3.523  -3.539 -18.837  1.00  0.00           C  
ATOM    420  CD1 TYR A  30       3.467  -4.308 -17.658  1.00  0.00           C  
ATOM    421  CD2 TYR A  30       2.375  -2.849 -19.278  1.00  0.00           C  
ATOM    422  CE1 TYR A  30       2.270  -4.393 -16.921  1.00  0.00           C  
ATOM    423  CE2 TYR A  30       1.178  -2.925 -18.540  1.00  0.00           C  
ATOM    424  CZ  TYR A  30       1.122  -3.698 -17.362  1.00  0.00           C  
ATOM    425  OH  TYR A  30      -0.033  -3.770 -16.648  1.00  0.00           O  
ATOM    426  H   TYR A  30       4.716  -1.061 -20.653  1.00  0.00           H  
ATOM    427  HA  TYR A  30       5.907  -2.289 -18.217  1.00  0.00           H  
ATOM    428  HB2 TYR A  30       4.568  -3.447 -20.699  1.00  0.00           H  
ATOM    429  HB3 TYR A  30       5.357  -4.412 -19.471  1.00  0.00           H  
ATOM    430  HD1 TYR A  30       4.346  -4.840 -17.324  1.00  0.00           H  
ATOM    431  HD2 TYR A  30       2.414  -2.257 -20.180  1.00  0.00           H  
ATOM    432  HE1 TYR A  30       2.235  -4.991 -16.023  1.00  0.00           H  
ATOM    433  HE2 TYR A  30       0.296  -2.401 -18.879  1.00  0.00           H  
ATOM    434  HH  TYR A  30       0.043  -4.421 -15.947  1.00  0.00           H  
ATOM    435  N   ASP A  31       8.202  -2.485 -19.219  1.00  0.00           N  
ATOM    436  CA  ASP A  31       9.533  -2.791 -19.744  1.00  0.00           C  
ATOM    437  C   ASP A  31       9.664  -4.309 -19.967  1.00  0.00           C  
ATOM    438  O   ASP A  31       9.635  -5.105 -19.022  1.00  0.00           O  
ATOM    439  CB  ASP A  31      10.607  -2.229 -18.805  1.00  0.00           C  
ATOM    440  CG  ASP A  31      11.962  -2.285 -19.501  1.00  0.00           C  
ATOM    441  OD1 ASP A  31      12.677  -3.286 -19.274  1.00  0.00           O  
ATOM    442  OD2 ASP A  31      12.195  -1.376 -20.321  1.00  0.00           O1-
ATOM    443  H   ASP A  31       8.124  -2.325 -18.225  1.00  0.00           H  
ATOM    444  HA  ASP A  31       9.657  -2.288 -20.703  1.00  0.00           H  
ATOM    445  HB2 ASP A  31      10.630  -2.798 -17.876  1.00  0.00           H  
ATOM    446  HB3 ASP A  31      10.372  -1.192 -18.566  1.00  0.00           H  
ATOM    447  N   LYS A  32       9.721  -4.736 -21.235  1.00  0.00           N  
ATOM    448  CA  LYS A  32       9.853  -6.146 -21.633  1.00  0.00           C  
ATOM    449  C   LYS A  32      11.314  -6.611 -21.568  1.00  0.00           C  
ATOM    450  O   LYS A  32      11.826  -7.082 -22.577  1.00  0.00           O  
ATOM    451  CB  LYS A  32       9.278  -6.410 -23.042  1.00  0.00           C  
ATOM    452  CG  LYS A  32       7.757  -6.353 -23.204  1.00  0.00           C  
ATOM    453  CD  LYS A  32       7.413  -7.016 -24.551  1.00  0.00           C  
ATOM    454  CE  LYS A  32       5.916  -6.959 -24.856  1.00  0.00           C  
ATOM    455  NZ  LYS A  32       5.603  -7.686 -26.113  1.00  0.00           N1+
ATOM    456  H   LYS A  32       9.766  -4.026 -21.952  1.00  0.00           H  
ATOM    457  HA  LYS A  32       9.312  -6.763 -20.915  1.00  0.00           H  
ATOM    458  HB2 LYS A  32       9.572  -7.421 -23.325  1.00  0.00           H  
ATOM    459  HB3 LYS A  32       9.741  -5.723 -23.751  1.00  0.00           H  
ATOM    460  HG2 LYS A  32       7.421  -5.317 -23.189  1.00  0.00           H  
ATOM    461  HG3 LYS A  32       7.279  -6.905 -22.394  1.00  0.00           H  
ATOM    462  HD2 LYS A  32       7.959  -6.505 -25.343  1.00  0.00           H  
ATOM    463  HD3 LYS A  32       7.733  -8.057 -24.523  1.00  0.00           H  
ATOM    464  HE2 LYS A  32       5.373  -7.398 -24.019  1.00  0.00           H  
ATOM    465  HE3 LYS A  32       5.621  -5.913 -24.937  1.00  0.00           H  
ATOM    466  HZ1 LYS A  32       4.615  -7.642 -26.317  1.00  0.00           H  
ATOM    467  HZ2 LYS A  32       5.882  -8.654 -26.045  1.00  0.00           H  
ATOM    468  HZ3 LYS A  32       6.104  -7.271 -26.885  1.00  0.00           H  
ATOM    469  N   VAL A  33      11.993  -6.521 -20.425  1.00  0.00           N  
ATOM    470  CA  VAL A  33      13.321  -7.164 -20.298  1.00  0.00           C  
ATOM    471  C   VAL A  33      13.520  -7.925 -18.985  1.00  0.00           C  
ATOM    472  O   VAL A  33      14.271  -8.897 -18.970  1.00  0.00           O  
ATOM    473  CB  VAL A  33      14.482  -6.193 -20.620  1.00  0.00           C  
ATOM    474  CG1 VAL A  33      15.782  -6.969 -20.884  1.00  0.00           C  
ATOM    475  CG2 VAL A  33      14.245  -5.345 -21.882  1.00  0.00           C  
ATOM    476  H   VAL A  33      11.626  -5.936 -19.689  1.00  0.00           H  
ATOM    477  HA  VAL A  33      13.386  -7.945 -21.056  1.00  0.00           H  
ATOM    478  HB  VAL A  33      14.633  -5.524 -19.773  1.00  0.00           H  
ATOM    479 HG11 VAL A  33      15.639  -7.683 -21.696  1.00  0.00           H  
ATOM    480 HG12 VAL A  33      16.576  -6.275 -21.160  1.00  0.00           H  
ATOM    481 HG13 VAL A  33      16.103  -7.497 -19.986  1.00  0.00           H  
ATOM    482 HG21 VAL A  33      13.381  -4.695 -21.745  1.00  0.00           H  
ATOM    483 HG22 VAL A  33      14.109  -5.979 -22.758  1.00  0.00           H  
ATOM    484 HG23 VAL A  33      15.102  -4.692 -22.050  1.00  0.00           H  
ATOM    485  N   LYS A  34      12.787  -7.634 -17.903  1.00  0.00           N  
ATOM    486  CA  LYS A  34      12.857  -8.446 -16.674  1.00  0.00           C  
ATOM    487  C   LYS A  34      11.508  -8.555 -15.967  1.00  0.00           C  
ATOM    488  O   LYS A  34      10.922  -7.564 -15.548  1.00  0.00           O  
ATOM    489  CB  LYS A  34      13.945  -7.894 -15.729  1.00  0.00           C  
ATOM    490  CG  LYS A  34      15.367  -8.265 -16.192  1.00  0.00           C  
ATOM    491  CD  LYS A  34      16.425  -7.880 -15.154  1.00  0.00           C  
ATOM    492  CE  LYS A  34      17.804  -8.361 -15.623  1.00  0.00           C  
ATOM    493  NZ  LYS A  34      18.873  -7.920 -14.693  1.00  0.00           N1+
ATOM    494  H   LYS A  34      12.206  -6.807 -17.913  1.00  0.00           H  
ATOM    495  HA  LYS A  34      13.149  -9.462 -16.940  1.00  0.00           H  
ATOM    496  HB2 LYS A  34      13.849  -6.812 -15.643  1.00  0.00           H  
ATOM    497  HB3 LYS A  34      13.790  -8.323 -14.739  1.00  0.00           H  
ATOM    498  HG2 LYS A  34      15.417  -9.340 -16.364  1.00  0.00           H  
ATOM    499  HG3 LYS A  34      15.598  -7.741 -17.119  1.00  0.00           H  
ATOM    500  HD2 LYS A  34      16.425  -6.796 -15.037  1.00  0.00           H  
ATOM    501  HD3 LYS A  34      16.179  -8.341 -14.198  1.00  0.00           H  
ATOM    502  HE2 LYS A  34      17.988  -7.966 -16.622  1.00  0.00           H  
ATOM    503  HE3 LYS A  34      17.787  -9.449 -15.692  1.00  0.00           H  
ATOM    504  HZ1 LYS A  34      18.698  -8.270 -13.763  1.00  0.00           H  
ATOM    505  HZ2 LYS A  34      19.775  -8.256 -15.001  1.00  0.00           H  
ATOM    506  HZ3 LYS A  34      18.905  -6.911 -14.650  1.00  0.00           H  
ATOM    507  N   ARG A  35      11.044  -9.794 -15.766  1.00  0.00           N  
ATOM    508  CA  ARG A  35      10.017 -10.160 -14.773  1.00  0.00           C  
ATOM    509  C   ARG A  35      10.617 -10.069 -13.357  1.00  0.00           C  
ATOM    510  O   ARG A  35      10.617 -11.059 -12.641  1.00  0.00           O  
ATOM    511  CB  ARG A  35       9.461 -11.576 -15.054  1.00  0.00           C  
ATOM    512  CG  ARG A  35       8.570 -11.711 -16.295  1.00  0.00           C  
ATOM    513  CD  ARG A  35       8.102 -13.171 -16.418  1.00  0.00           C  
ATOM    514  NE  ARG A  35       7.258 -13.390 -17.610  1.00  0.00           N  
ATOM    515  CZ  ARG A  35       6.829 -14.559 -18.058  1.00  0.00           C  
ATOM    516  NH1 ARG A  35       7.121 -15.681 -17.461  1.00  0.00           N1+
ATOM    517  NH2 ARG A  35       6.089 -14.626 -19.130  1.00  0.00           N  
ATOM    518  H   ARG A  35      11.613 -10.542 -16.137  1.00  0.00           H  
ATOM    519  HA  ARG A  35       9.204  -9.435 -14.805  1.00  0.00           H  
ATOM    520  HB2 ARG A  35       8.855 -11.880 -14.201  1.00  0.00           H  
ATOM    521  HB3 ARG A  35      10.296 -12.272 -15.132  1.00  0.00           H  
ATOM    522  HG2 ARG A  35       9.136 -11.434 -17.184  1.00  0.00           H  
ATOM    523  HG3 ARG A  35       7.707 -11.052 -16.196  1.00  0.00           H  
ATOM    524  HD2 ARG A  35       8.983 -13.810 -16.474  1.00  0.00           H  
ATOM    525  HD3 ARG A  35       7.540 -13.436 -15.522  1.00  0.00           H  
ATOM    526  HE  ARG A  35       6.989 -12.569 -18.133  1.00  0.00           H  
ATOM    527 HH11 ARG A  35       7.719 -15.662 -16.647  1.00  0.00           H  
ATOM    528 HH12 ARG A  35       6.779 -16.566 -17.808  1.00  0.00           H  
ATOM    529 HH21 ARG A  35       5.776 -15.525 -19.467  1.00  0.00           H  
ATOM    530 HH22 ARG A  35       5.856 -13.789 -19.645  1.00  0.00           H  
ATOM    531  N   ASP A  36      11.185  -8.917 -12.998  1.00  0.00           N  
ATOM    532  CA  ASP A  36      11.771  -8.648 -11.682  1.00  0.00           C  
ATOM    533  C   ASP A  36      11.881  -7.123 -11.444  1.00  0.00           C  
ATOM    534  O   ASP A  36      12.478  -6.409 -12.242  1.00  0.00           O  
ATOM    535  CB  ASP A  36      13.139  -9.345 -11.549  1.00  0.00           C  
ATOM    536  CG  ASP A  36      13.468  -9.587 -10.075  1.00  0.00           C  
ATOM    537  OD1 ASP A  36      14.386  -8.912  -9.567  1.00  0.00           O  
ATOM    538  OD2 ASP A  36      12.745 -10.398  -9.456  1.00  0.00           O1-
ATOM    539  H   ASP A  36      11.182  -8.149 -13.655  1.00  0.00           H  
ATOM    540  HA  ASP A  36      11.112  -9.077 -10.928  1.00  0.00           H  
ATOM    541  HB2 ASP A  36      13.914  -8.743 -12.023  1.00  0.00           H  
ATOM    542  HB3 ASP A  36      13.119 -10.312 -12.051  1.00  0.00           H  
ATOM    543  N   LEU A  37      11.199  -6.654 -10.391  1.00  0.00           N  
ATOM    544  CA  LEU A  37      11.363  -5.419  -9.593  1.00  0.00           C  
ATOM    545  C   LEU A  37      12.108  -4.204 -10.207  1.00  0.00           C  
ATOM    546  O   LEU A  37      13.302  -4.257 -10.473  1.00  0.00           O  
ATOM    547  CB  LEU A  37      12.081  -5.861  -8.302  1.00  0.00           C  
ATOM    548  CG  LEU A  37      11.262  -6.824  -7.417  1.00  0.00           C  
ATOM    549  CD1 LEU A  37      12.179  -7.693  -6.564  1.00  0.00           C  
ATOM    550  CD2 LEU A  37      10.323  -6.046  -6.488  1.00  0.00           C  
ATOM    551  H   LEU A  37      10.717  -7.390  -9.895  1.00  0.00           H  
ATOM    552  HA  LEU A  37      10.366  -5.071  -9.323  1.00  0.00           H  
ATOM    553  HB2 LEU A  37      13.009  -6.352  -8.594  1.00  0.00           H  
ATOM    554  HB3 LEU A  37      12.359  -4.984  -7.717  1.00  0.00           H  
ATOM    555  HG  LEU A  37      10.657  -7.491  -8.031  1.00  0.00           H  
ATOM    556 HD11 LEU A  37      11.592  -8.372  -5.946  1.00  0.00           H  
ATOM    557 HD12 LEU A  37      12.811  -8.295  -7.217  1.00  0.00           H  
ATOM    558 HD13 LEU A  37      12.818  -7.074  -5.935  1.00  0.00           H  
ATOM    559 HD21 LEU A  37       9.749  -6.752  -5.888  1.00  0.00           H  
ATOM    560 HD22 LEU A  37       9.638  -5.440  -7.081  1.00  0.00           H  
ATOM    561 HD23 LEU A  37      10.907  -5.405  -5.828  1.00  0.00           H  
ATOM    562  N   VAL A  38      11.458  -3.027 -10.263  1.00  0.00           N  
ATOM    563  CA  VAL A  38      12.140  -1.747 -10.580  1.00  0.00           C  
ATOM    564  C   VAL A  38      11.505  -0.541  -9.852  1.00  0.00           C  
ATOM    565  O   VAL A  38      10.332  -0.591  -9.472  1.00  0.00           O  
ATOM    566  CB  VAL A  38      12.313  -1.517 -12.107  1.00  0.00           C  
ATOM    567  CG1 VAL A  38      13.799  -1.583 -12.501  1.00  0.00           C  
ATOM    568  CG2 VAL A  38      11.580  -2.505 -13.024  1.00  0.00           C  
ATOM    569  H   VAL A  38      10.480  -2.992 -10.016  1.00  0.00           H  
ATOM    570  HA  VAL A  38      13.144  -1.824 -10.162  1.00  0.00           H  
ATOM    571  HB  VAL A  38      11.930  -0.527 -12.357  1.00  0.00           H  
ATOM    572 HG11 VAL A  38      13.924  -1.238 -13.528  1.00  0.00           H  
ATOM    573 HG12 VAL A  38      14.437  -0.988 -11.847  1.00  0.00           H  
ATOM    574 HG13 VAL A  38      14.145  -2.614 -12.439  1.00  0.00           H  
ATOM    575 HG21 VAL A  38      11.978  -3.512 -12.903  1.00  0.00           H  
ATOM    576 HG22 VAL A  38      10.513  -2.504 -12.800  1.00  0.00           H  
ATOM    577 HG23 VAL A  38      11.717  -2.211 -14.064  1.00  0.00           H  
ATOM    578  N   PRO A  39      12.276   0.525  -9.562  1.00  0.00           N  
ATOM    579  CA  PRO A  39      12.595   0.965  -8.204  1.00  0.00           C  
ATOM    580  C   PRO A  39      11.687   2.101  -7.717  1.00  0.00           C  
ATOM    581  O   PRO A  39      10.956   2.731  -8.483  1.00  0.00           O  
ATOM    582  CB  PRO A  39      14.079   1.395  -8.240  1.00  0.00           C  
ATOM    583  CG  PRO A  39      14.560   1.060  -9.652  1.00  0.00           C  
ATOM    584  CD  PRO A  39      13.260   1.139 -10.424  1.00  0.00           C  
ATOM    585  HA  PRO A  39      12.492   0.116  -7.527  1.00  0.00           H  
ATOM    586  HB2 PRO A  39      14.666   0.858  -7.496  1.00  0.00           H  
ATOM    587  HB3 PRO A  39      14.168   2.470  -8.079  1.00  0.00           H  
ATOM    588  HG2 PRO A  39      14.955   0.045  -9.683  1.00  0.00           H  
ATOM    589  HG3 PRO A  39      15.295   1.779 -10.016  1.00  0.00           H  
ATOM    590  HD2 PRO A  39      12.994   2.187 -10.557  1.00  0.00           H  
ATOM    591  HD3 PRO A  39      13.350   0.703 -11.419  1.00  0.00           H  
ATOM    592  N   ARG A  40      11.742   2.376  -6.409  1.00  0.00           N  
ATOM    593  CA  ARG A  40      10.986   3.435  -5.725  1.00  0.00           C  
ATOM    594  C   ARG A  40      11.147   4.791  -6.423  1.00  0.00           C  
ATOM    595  O   ARG A  40      12.174   5.438  -6.305  1.00  0.00           O  
ATOM    596  CB  ARG A  40      11.484   3.553  -4.272  1.00  0.00           C  
ATOM    597  CG  ARG A  40      10.979   2.421  -3.370  1.00  0.00           C  
ATOM    598  CD  ARG A  40      11.480   2.635  -1.936  1.00  0.00           C  
ATOM    599  NE  ARG A  40      10.661   1.886  -0.963  1.00  0.00           N  
ATOM    600  CZ  ARG A  40      10.995   1.599   0.282  1.00  0.00           C  
ATOM    601  NH1 ARG A  40      12.174   1.870   0.767  1.00  0.00           N1+
ATOM    602  NH2 ARG A  40      10.132   1.030   1.078  1.00  0.00           N  
ATOM    603  H   ARG A  40      12.428   1.865  -5.872  1.00  0.00           H  
ATOM    604  HA  ARG A  40       9.926   3.183  -5.726  1.00  0.00           H  
ATOM    605  HB2 ARG A  40      11.123   4.496  -3.860  1.00  0.00           H  
ATOM    606  HB3 ARG A  40      12.573   3.580  -4.257  1.00  0.00           H  
ATOM    607  HG2 ARG A  40      11.326   1.455  -3.738  1.00  0.00           H  
ATOM    608  HG3 ARG A  40       9.889   2.436  -3.378  1.00  0.00           H  
ATOM    609  HD2 ARG A  40      12.524   2.327  -1.884  1.00  0.00           H  
ATOM    610  HD3 ARG A  40      11.422   3.695  -1.691  1.00  0.00           H  
ATOM    611  HE  ARG A  40       9.727   1.635  -1.253  1.00  0.00           H  
ATOM    612 HH11 ARG A  40      12.850   2.338   0.180  1.00  0.00           H  
ATOM    613 HH12 ARG A  40      12.412   1.675   1.729  1.00  0.00           H  
ATOM    614 HH21 ARG A  40      10.398   0.839   2.033  1.00  0.00           H  
ATOM    615 HH22 ARG A  40       9.190   0.844   0.765  1.00  0.00           H  
ATOM    616  N   GLN A  41      10.086   5.266  -7.069  1.00  0.00           N  
ATOM    617  CA  GLN A  41       9.995   6.629  -7.602  1.00  0.00           C  
ATOM    618  C   GLN A  41       9.471   7.613  -6.539  1.00  0.00           C  
ATOM    619  O   GLN A  41       8.787   8.570  -6.869  1.00  0.00           O  
ATOM    620  CB  GLN A  41       9.164   6.604  -8.896  1.00  0.00           C  
ATOM    621  CG  GLN A  41       9.942   6.043 -10.093  1.00  0.00           C  
ATOM    622  CD  GLN A  41       9.112   6.033 -11.374  1.00  0.00           C  
ATOM    623  NE2 GLN A  41       9.733   5.874 -12.520  1.00  0.00           N  
ATOM    624  OE1 GLN A  41       7.894   6.130 -11.371  1.00  0.00           O  
ATOM    625  H   GLN A  41       9.318   4.631  -7.236  1.00  0.00           H  
ATOM    626  HA  GLN A  41      10.995   6.977  -7.857  1.00  0.00           H  
ATOM    627  HB2 GLN A  41       8.280   5.985  -8.739  1.00  0.00           H  
ATOM    628  HB3 GLN A  41       8.834   7.610  -9.153  1.00  0.00           H  
ATOM    629  HG2 GLN A  41      10.833   6.650 -10.255  1.00  0.00           H  
ATOM    630  HG3 GLN A  41      10.262   5.022  -9.882  1.00  0.00           H  
ATOM    631 HE21 GLN A  41      10.738   5.786 -12.562  1.00  0.00           H  
ATOM    632 HE22 GLN A  41       9.173   5.906 -13.361  1.00  0.00           H  
ATOM    633  N   CYS A  42       9.728   7.372  -5.255  1.00  0.00           N  
ATOM    634  CA  CYS A  42       9.330   8.280  -4.187  1.00  0.00           C  
ATOM    635  C   CYS A  42      10.471   8.464  -3.188  1.00  0.00           C  
ATOM    636  O   CYS A  42      10.878   7.489  -2.556  1.00  0.00           O  
ATOM    637  CB  CYS A  42       8.066   7.757  -3.491  1.00  0.00           C  
ATOM    638  SG  CYS A  42       7.503   8.801  -2.123  1.00  0.00           S  
ATOM    639  H   CYS A  42      10.406   6.661  -5.019  1.00  0.00           H  
ATOM    640  HA  CYS A  42       9.115   9.255  -4.624  1.00  0.00           H  
ATOM    641  HB2 CYS A  42       8.261   6.761  -3.095  1.00  0.00           H  
ATOM    642  HB3 CYS A  42       7.267   7.681  -4.228  1.00  0.00           H  
ATOM    643  N   SER A  43      10.935   9.704  -3.045  1.00  0.00           N  
ATOM    644  CA  SER A  43      11.884  10.149  -2.031  1.00  0.00           C  
ATOM    645  C   SER A  43      11.221  11.198  -1.143  1.00  0.00           C  
ATOM    646  O   SER A  43      10.925  12.300  -1.589  1.00  0.00           O  
ATOM    647  CB  SER A  43      13.128  10.744  -2.696  1.00  0.00           C  
ATOM    648  OG  SER A  43      13.869   9.718  -3.329  1.00  0.00           O  
ATOM    649  H   SER A  43      10.556  10.443  -3.620  1.00  0.00           H  
ATOM    650  HA  SER A  43      12.200   9.309  -1.412  1.00  0.00           H  
ATOM    651  HB2 SER A  43      12.840  11.500  -3.425  1.00  0.00           H  
ATOM    652  HB3 SER A  43      13.752  11.210  -1.933  1.00  0.00           H  
ATOM    653  HG  SER A  43      14.679  10.102  -3.671  1.00  0.00           H  
ATOM    654  N   CYS A  44      10.988  10.869   0.123  1.00  0.00           N  
ATOM    655  CA  CYS A  44      10.515  11.844   1.100  1.00  0.00           C  
ATOM    656  C   CYS A  44      11.687  12.403   1.909  1.00  0.00           C  
ATOM    657  O   CYS A  44      12.562  11.649   2.331  1.00  0.00           O  
ATOM    658  CB  CYS A  44       9.402  11.256   1.972  1.00  0.00           C  
ATOM    659  SG  CYS A  44       7.958  10.584   1.093  1.00  0.00           S  
ATOM    660  H   CYS A  44      11.285   9.966   0.466  1.00  0.00           H  
ATOM    661  HA  CYS A  44      10.084  12.690   0.565  1.00  0.00           H  
ATOM    662  HB2 CYS A  44       9.829  10.462   2.584  1.00  0.00           H  
ATOM    663  HB3 CYS A  44       9.048  12.037   2.644  1.00  0.00           H  
ATOM    664  N   HIS A  45      11.690  13.713   2.125  1.00  0.00           N  
ATOM    665  CA  HIS A  45      12.650  14.433   2.947  1.00  0.00           C  
ATOM    666  C   HIS A  45      11.900  15.229   4.016  1.00  0.00           C  
ATOM    667  O   HIS A  45      10.835  15.776   3.745  1.00  0.00           O  
ATOM    668  CB  HIS A  45      13.518  15.332   2.059  1.00  0.00           C  
ATOM    669  CG  HIS A  45      14.844  15.631   2.699  1.00  0.00           C  
ATOM    670  CD2 HIS A  45      15.229  16.791   3.316  1.00  0.00           C  
ATOM    671  ND1 HIS A  45      15.894  14.745   2.799  1.00  0.00           N  
ATOM    672  CE1 HIS A  45      16.895  15.359   3.450  1.00  0.00           C  
ATOM    673  NE2 HIS A  45      16.534  16.604   3.782  1.00  0.00           N  
ATOM    674  H   HIS A  45      10.941  14.267   1.734  1.00  0.00           H  
ATOM    675  HA  HIS A  45      13.298  13.715   3.450  1.00  0.00           H  
ATOM    676  HB2 HIS A  45      12.990  16.260   1.840  1.00  0.00           H  
ATOM    677  HB3 HIS A  45      13.715  14.826   1.114  1.00  0.00           H  
ATOM    678  HD1 HIS A  45      15.923  13.807   2.426  1.00  0.00           H  
ATOM    679  HD2 HIS A  45      14.633  17.684   3.438  1.00  0.00           H  
ATOM    680  HE1 HIS A  45      17.859  14.926   3.673  1.00  0.00           H  
ATOM    681  N   LYS A  46      12.426  15.274   5.239  1.00  0.00           N  
ATOM    682  CA  LYS A  46      11.786  15.971   6.359  1.00  0.00           C  
ATOM    683  C   LYS A  46      12.267  17.424   6.406  1.00  0.00           C  
ATOM    684  O   LYS A  46      13.474  17.649   6.354  1.00  0.00           O  
ATOM    685  CB  LYS A  46      12.070  15.194   7.654  1.00  0.00           C  
ATOM    686  CG  LYS A  46      11.211  15.716   8.811  1.00  0.00           C  
ATOM    687  CD  LYS A  46      11.446  14.931  10.108  1.00  0.00           C  
ATOM    688  CE  LYS A  46      10.520  15.538  11.168  1.00  0.00           C  
ATOM    689  NZ  LYS A  46      10.709  14.967  12.523  1.00  0.00           N1+
ATOM    690  H   LYS A  46      13.358  14.911   5.381  1.00  0.00           H  
ATOM    691  HA  LYS A  46      10.707  15.992   6.206  1.00  0.00           H  
ATOM    692  HB2 LYS A  46      11.831  14.143   7.496  1.00  0.00           H  
ATOM    693  HB3 LYS A  46      13.125  15.282   7.911  1.00  0.00           H  
ATOM    694  HG2 LYS A  46      11.444  16.766   8.988  1.00  0.00           H  
ATOM    695  HG3 LYS A  46      10.160  15.635   8.534  1.00  0.00           H  
ATOM    696  HD2 LYS A  46      12.487  15.037  10.411  1.00  0.00           H  
ATOM    697  HD3 LYS A  46      11.203  13.879   9.953  1.00  0.00           H  
ATOM    698  HE2 LYS A  46       9.485  15.420  10.845  1.00  0.00           H  
ATOM    699  HE3 LYS A  46      10.709  16.611  11.205  1.00  0.00           H  
ATOM    700  HZ1 LYS A  46      10.496  13.980  12.544  1.00  0.00           H  
ATOM    701  HZ2 LYS A  46      10.088  15.450  13.156  1.00  0.00           H  
ATOM    702  HZ3 LYS A  46      11.651  15.140  12.845  1.00  0.00           H  
ATOM    703  N   ILE A  47      11.349  18.384   6.512  1.00  0.00           N  
ATOM    704  CA  ILE A  47      11.651  19.817   6.651  1.00  0.00           C  
ATOM    705  C   ILE A  47      10.811  20.357   7.818  1.00  0.00           C  
ATOM    706  O   ILE A  47       9.595  20.447   7.711  1.00  0.00           O  
ATOM    707  CB  ILE A  47      11.399  20.584   5.324  1.00  0.00           C  
ATOM    708  CG1 ILE A  47      12.143  19.916   4.137  1.00  0.00           C  
ATOM    709  CG2 ILE A  47      11.835  22.052   5.491  1.00  0.00           C  
ATOM    710  CD1 ILE A  47      12.185  20.719   2.828  1.00  0.00           C  
ATOM    711  H   ILE A  47      10.378  18.118   6.594  1.00  0.00           H  
ATOM    712  HA  ILE A  47      12.703  19.940   6.909  1.00  0.00           H  
ATOM    713  HB  ILE A  47      10.331  20.571   5.108  1.00  0.00           H  
ATOM    714 HG12 ILE A  47      13.172  19.710   4.432  1.00  0.00           H  
ATOM    715 HG13 ILE A  47      11.664  18.960   3.924  1.00  0.00           H  
ATOM    716 HG21 ILE A  47      12.911  22.114   5.651  1.00  0.00           H  
ATOM    717 HG22 ILE A  47      11.565  22.631   4.607  1.00  0.00           H  
ATOM    718 HG23 ILE A  47      11.316  22.508   6.334  1.00  0.00           H  
ATOM    719 HD11 ILE A  47      12.428  20.053   2.000  1.00  0.00           H  
ATOM    720 HD12 ILE A  47      12.961  21.482   2.896  1.00  0.00           H  
ATOM    721 HD13 ILE A  47      11.235  21.217   2.633  1.00  0.00           H  
ATOM    722  N   GLY A  48      11.446  20.662   8.957  1.00  0.00           N  
ATOM    723  CA  GLY A  48      10.733  21.025  10.194  1.00  0.00           C  
ATOM    724  C   GLY A  48       9.863  19.874  10.725  1.00  0.00           C  
ATOM    725  O   GLY A  48      10.351  18.750  10.883  1.00  0.00           O  
ATOM    726  H   GLY A  48      12.448  20.550   9.002  1.00  0.00           H  
ATOM    727  HA2 GLY A  48      11.446  21.302  10.970  1.00  0.00           H  
ATOM    728  HA3 GLY A  48      10.096  21.887   9.996  1.00  0.00           H  
ATOM    729  N   ASP A  49       8.579  20.152  10.959  1.00  0.00           N  
ATOM    730  CA  ASP A  49       7.530  19.178  11.311  1.00  0.00           C  
ATOM    731  C   ASP A  49       6.789  18.606  10.081  1.00  0.00           C  
ATOM    732  O   ASP A  49       5.908  17.755  10.216  1.00  0.00           O  
ATOM    733  CB  ASP A  49       6.571  19.814  12.332  1.00  0.00           C  
ATOM    734  CG  ASP A  49       7.230  19.862  13.710  1.00  0.00           C  
ATOM    735  OD1 ASP A  49       7.206  18.806  14.387  1.00  0.00           O  
ATOM    736  OD2 ASP A  49       7.827  20.911  14.037  1.00  0.00           O1-
ATOM    737  H   ASP A  49       8.277  21.112  10.879  1.00  0.00           H  
ATOM    738  HA  ASP A  49       7.995  18.324  11.802  1.00  0.00           H  
ATOM    739  HB2 ASP A  49       6.288  20.815  12.005  1.00  0.00           H  
ATOM    740  HB3 ASP A  49       5.664  19.213  12.406  1.00  0.00           H  
ATOM    741  N   GLU A  50       7.182  19.007   8.868  1.00  0.00           N  
ATOM    742  CA  GLU A  50       6.560  18.601   7.606  1.00  0.00           C  
ATOM    743  C   GLU A  50       7.397  17.563   6.839  1.00  0.00           C  
ATOM    744  O   GLU A  50       8.627  17.477   6.937  1.00  0.00           O  
ATOM    745  CB  GLU A  50       6.268  19.832   6.733  1.00  0.00           C  
ATOM    746  CG  GLU A  50       5.141  20.698   7.312  1.00  0.00           C  
ATOM    747  CD  GLU A  50       4.912  21.930   6.432  1.00  0.00           C  
ATOM    748  OE1 GLU A  50       4.260  21.765   5.376  1.00  0.00           O  
ATOM    749  OE2 GLU A  50       5.429  23.008   6.800  1.00  0.00           O1-
ATOM    750  H   GLU A  50       7.930  19.683   8.802  1.00  0.00           H  
ATOM    751  HA  GLU A  50       5.599  18.138   7.826  1.00  0.00           H  
ATOM    752  HB2 GLU A  50       5.965  19.493   5.743  1.00  0.00           H  
ATOM    753  HB3 GLU A  50       7.174  20.429   6.624  1.00  0.00           H  
ATOM    754  HG2 GLU A  50       4.229  20.104   7.366  1.00  0.00           H  
ATOM    755  HG3 GLU A  50       5.402  21.009   8.323  1.00  0.00           H  
ATOM    756  N   TRP A  51       6.712  16.755   6.029  1.00  0.00           N  
ATOM    757  CA  TRP A  51       7.330  15.780   5.132  1.00  0.00           C  
ATOM    758  C   TRP A  51       7.168  16.228   3.681  1.00  0.00           C  
ATOM    759  O   TRP A  51       6.066  16.208   3.138  1.00  0.00           O  
ATOM    760  CB  TRP A  51       6.711  14.394   5.355  1.00  0.00           C  
ATOM    761  CG  TRP A  51       7.134  13.689   6.606  1.00  0.00           C  
ATOM    762  CD1 TRP A  51       6.616  13.884   7.839  1.00  0.00           C  
ATOM    763  CD2 TRP A  51       8.169  12.673   6.765  1.00  0.00           C  
ATOM    764  CE2 TRP A  51       8.199  12.266   8.132  1.00  0.00           C  
ATOM    765  CE3 TRP A  51       9.089  12.059   5.887  1.00  0.00           C  
ATOM    766  NE1 TRP A  51       7.233  13.041   8.742  1.00  0.00           N  
ATOM    767  CZ2 TRP A  51       9.083  11.282   8.600  1.00  0.00           C  
ATOM    768  CZ3 TRP A  51       9.985  11.074   6.346  1.00  0.00           C  
ATOM    769  CH2 TRP A  51       9.980  10.682   7.697  1.00  0.00           C  
ATOM    770  H   TRP A  51       5.721  16.920   5.931  1.00  0.00           H  
ATOM    771  HA  TRP A  51       8.397  15.704   5.339  1.00  0.00           H  
ATOM    772  HB2 TRP A  51       6.988  13.759   4.513  1.00  0.00           H  
ATOM    773  HB3 TRP A  51       5.625  14.481   5.347  1.00  0.00           H  
ATOM    774  HD1 TRP A  51       5.838  14.596   8.073  1.00  0.00           H  
ATOM    775  HE1 TRP A  51       6.980  13.019   9.719  1.00  0.00           H  
ATOM    776  HE3 TRP A  51       9.105  12.373   4.854  1.00  0.00           H  
ATOM    777  HZ2 TRP A  51       9.071  10.993   9.640  1.00  0.00           H  
ATOM    778  HZ3 TRP A  51      10.688  10.625   5.660  1.00  0.00           H  
ATOM    779  HH2 TRP A  51      10.671   9.929   8.044  1.00  0.00           H  
ATOM    780  N   LEU A  52       8.276  16.542   3.011  1.00  0.00           N  
ATOM    781  CA  LEU A  52       8.303  16.758   1.569  1.00  0.00           C  
ATOM    782  C   LEU A  52       8.523  15.442   0.837  1.00  0.00           C  
ATOM    783  O   LEU A  52       9.644  14.952   0.719  1.00  0.00           O  
ATOM    784  CB  LEU A  52       9.378  17.780   1.166  1.00  0.00           C  
ATOM    785  CG  LEU A  52       8.801  19.195   1.008  1.00  0.00           C  
ATOM    786  CD1 LEU A  52       8.790  19.934   2.338  1.00  0.00           C  
ATOM    787  CD2 LEU A  52       9.604  19.958  -0.040  1.00  0.00           C  
ATOM    788  H   LEU A  52       9.159  16.533   3.502  1.00  0.00           H  
ATOM    789  HA  LEU A  52       7.332  17.143   1.255  1.00  0.00           H  
ATOM    790  HB2 LEU A  52       9.774  17.482   0.195  1.00  0.00           H  
ATOM    791  HB3 LEU A  52      10.214  17.768   1.865  1.00  0.00           H  
ATOM    792  HG  LEU A  52       7.780  19.141   0.629  1.00  0.00           H  
ATOM    793 HD11 LEU A  52       9.692  19.721   2.913  1.00  0.00           H  
ATOM    794 HD12 LEU A  52       7.939  19.593   2.927  1.00  0.00           H  
ATOM    795 HD13 LEU A  52       8.678  21.008   2.186  1.00  0.00           H  
ATOM    796 HD21 LEU A  52      10.645  20.037   0.274  1.00  0.00           H  
ATOM    797 HD22 LEU A  52       9.544  19.451  -1.003  1.00  0.00           H  
ATOM    798 HD23 LEU A  52       9.190  20.960  -0.149  1.00  0.00           H  
ATOM    799  N   CYS A  53       7.456  14.884   0.285  1.00  0.00           N  
ATOM    800  CA  CYS A  53       7.532  13.716  -0.580  1.00  0.00           C  
ATOM    801  C   CYS A  53       7.703  14.124  -2.053  1.00  0.00           C  
ATOM    802  O   CYS A  53       6.766  14.570  -2.714  1.00  0.00           O  
ATOM    803  CB  CYS A  53       6.338  12.816  -0.275  1.00  0.00           C  
ATOM    804  SG  CYS A  53       6.462  11.969   1.327  1.00  0.00           S  
ATOM    805  H   CYS A  53       6.556  15.308   0.462  1.00  0.00           H  
ATOM    806  HA  CYS A  53       8.414  13.128  -0.327  1.00  0.00           H  
ATOM    807  HB2 CYS A  53       5.427  13.413  -0.293  1.00  0.00           H  
ATOM    808  HB3 CYS A  53       6.247  12.051  -1.046  1.00  0.00           H  
ATOM    809  N   GLY A  54       8.914  13.937  -2.585  1.00  0.00           N  
ATOM    810  CA  GLY A  54       9.302  14.235  -3.963  1.00  0.00           C  
ATOM    811  C   GLY A  54       9.675  12.984  -4.767  1.00  0.00           C  
ATOM    812  O   GLY A  54      10.505  12.173  -4.376  1.00  0.00           O  
ATOM    813  H   GLY A  54       9.634  13.552  -1.991  1.00  0.00           H  
ATOM    814  HA2 GLY A  54       8.497  14.766  -4.470  1.00  0.00           H  
ATOM    815  HA3 GLY A  54      10.173  14.891  -3.943  1.00  0.00           H  
ATOM    816  N   GLY A  55       9.065  12.803  -5.933  1.00  0.00           N  
ATOM    817  CA  GLY A  55       9.392  11.716  -6.859  1.00  0.00           C  
ATOM    818  C   GLY A  55       8.183  11.308  -7.707  1.00  0.00           C  
ATOM    819  O   GLY A  55       7.052  11.571  -7.299  1.00  0.00           O  
ATOM    820  H   GLY A  55       8.316  13.431  -6.186  1.00  0.00           H  
ATOM    821  HA2 GLY A  55      10.199  12.060  -7.506  1.00  0.00           H  
ATOM    822  HA3 GLY A  55       9.745  10.841  -6.313  1.00  0.00           H  
ATOM    823  N   PRO A  56       8.371  10.663  -8.874  1.00  0.00           N  
ATOM    824  CA  PRO A  56       7.274  10.358  -9.803  1.00  0.00           C  
ATOM    825  C   PRO A  56       6.138   9.477  -9.234  1.00  0.00           C  
ATOM    826  O   PRO A  56       5.052   9.421  -9.803  1.00  0.00           O  
ATOM    827  CB  PRO A  56       7.923   9.685 -11.015  1.00  0.00           C  
ATOM    828  CG  PRO A  56       9.437   9.815 -10.840  1.00  0.00           C  
ATOM    829  CD  PRO A  56       9.670  10.284  -9.409  1.00  0.00           C  
ATOM    830  HA  PRO A  56       6.832  11.301 -10.124  1.00  0.00           H  
ATOM    831  HB2 PRO A  56       7.649   8.630 -11.049  1.00  0.00           H  
ATOM    832  HB3 PRO A  56       7.601  10.166 -11.938  1.00  0.00           H  
ATOM    833  HG2 PRO A  56       9.941   8.867 -11.032  1.00  0.00           H  
ATOM    834  HG3 PRO A  56       9.814  10.572 -11.528  1.00  0.00           H  
ATOM    835  HD2 PRO A  56      10.113   9.483  -8.817  1.00  0.00           H  
ATOM    836  HD3 PRO A  56      10.348  11.137  -9.427  1.00  0.00           H  
ATOM    837  N   LYS A  57       6.376   8.786  -8.115  1.00  0.00           N  
ATOM    838  CA  LYS A  57       5.416   7.984  -7.339  1.00  0.00           C  
ATOM    839  C   LYS A  57       5.338   8.407  -5.870  1.00  0.00           C  
ATOM    840  O   LYS A  57       4.844   7.631  -5.053  1.00  0.00           O  
ATOM    841  CB  LYS A  57       5.718   6.482  -7.473  1.00  0.00           C  
ATOM    842  CG  LYS A  57       5.418   5.978  -8.885  1.00  0.00           C  
ATOM    843  CD  LYS A  57       5.578   4.458  -8.976  1.00  0.00           C  
ATOM    844  CE  LYS A  57       5.130   4.022 -10.373  1.00  0.00           C  
ATOM    845  NZ  LYS A  57       5.483   2.609 -10.650  1.00  0.00           N1+
ATOM    846  H   LYS A  57       7.301   8.897  -7.725  1.00  0.00           H  
ATOM    847  HA  LYS A  57       4.417   8.173  -7.732  1.00  0.00           H  
ATOM    848  HB2 LYS A  57       6.753   6.284  -7.192  1.00  0.00           H  
ATOM    849  HB3 LYS A  57       5.075   5.924  -6.792  1.00  0.00           H  
ATOM    850  HG2 LYS A  57       6.080   6.465  -9.601  1.00  0.00           H  
ATOM    851  HG3 LYS A  57       4.390   6.238  -9.136  1.00  0.00           H  
ATOM    852  HD2 LYS A  57       6.626   4.201  -8.821  1.00  0.00           H  
ATOM    853  HD3 LYS A  57       4.963   3.971  -8.220  1.00  0.00           H  
ATOM    854  HE2 LYS A  57       4.056   4.184 -10.469  1.00  0.00           H  
ATOM    855  HE3 LYS A  57       5.628   4.668 -11.095  1.00  0.00           H  
ATOM    856  HZ1 LYS A  57       5.212   2.359 -11.591  1.00  0.00           H  
ATOM    857  HZ2 LYS A  57       5.043   1.981  -9.993  1.00  0.00           H  
ATOM    858  HZ3 LYS A  57       6.485   2.491 -10.592  1.00  0.00           H  
ATOM    859  N   CYS A  58       5.823   9.601  -5.522  1.00  0.00           N  
ATOM    860  CA  CYS A  58       5.520  10.182  -4.221  1.00  0.00           C  
ATOM    861  C   CYS A  58       4.125  10.797  -4.235  1.00  0.00           C  
ATOM    862  O   CYS A  58       3.829  11.567  -5.153  1.00  0.00           O  
ATOM    863  CB  CYS A  58       6.549  11.231  -3.794  1.00  0.00           C  
ATOM    864  SG  CYS A  58       7.942  10.666  -2.795  1.00  0.00           S  
ATOM    865  H   CYS A  58       6.166  10.220  -6.242  1.00  0.00           H  
ATOM    866  HA  CYS A  58       5.508   9.372  -3.492  1.00  0.00           H  
ATOM    867  HB2 CYS A  58       6.920  11.757  -4.674  1.00  0.00           H  
ATOM    868  HB3 CYS A  58       6.027  11.979  -3.198  1.00  0.00           H  
ATOM    869  N   PRO A  59       3.276  10.491  -3.236  1.00  0.00           N  
ATOM    870  CA  PRO A  59       2.063  11.257  -3.012  1.00  0.00           C  
ATOM    871  C   PRO A  59       2.488  12.679  -2.613  1.00  0.00           C  
ATOM    872  O   PRO A  59       2.815  12.937  -1.461  1.00  0.00           O  
ATOM    873  CB  PRO A  59       1.293  10.490  -1.930  1.00  0.00           C  
ATOM    874  CG  PRO A  59       2.387   9.792  -1.121  1.00  0.00           C  
ATOM    875  CD  PRO A  59       3.495   9.547  -2.143  1.00  0.00           C  
ATOM    876  HA  PRO A  59       1.459  11.306  -3.919  1.00  0.00           H  
ATOM    877  HB2 PRO A  59       0.661   9.739  -2.403  1.00  0.00           H  
ATOM    878  HB3 PRO A  59       0.689  11.151  -1.309  1.00  0.00           H  
ATOM    879  HG2 PRO A  59       2.751  10.463  -0.344  1.00  0.00           H  
ATOM    880  HG3 PRO A  59       2.031   8.861  -0.680  1.00  0.00           H  
ATOM    881  HD2 PRO A  59       4.461   9.709  -1.664  1.00  0.00           H  
ATOM    882  HD3 PRO A  59       3.428   8.528  -2.524  1.00  0.00           H  
ATOM    883  N   ARG A  60       2.592  13.563  -3.613  1.00  0.00           N  
ATOM    884  CA  ARG A  60       2.722  15.013  -3.446  1.00  0.00           C  
ATOM    885  C   ARG A  60       1.438  15.487  -2.782  1.00  0.00           C  
ATOM    886  O   ARG A  60       0.395  15.385  -3.426  1.00  0.00           O  
ATOM    887  CB  ARG A  60       2.863  15.704  -4.813  1.00  0.00           C  
ATOM    888  CG  ARG A  60       4.268  15.627  -5.419  1.00  0.00           C  
ATOM    889  CD  ARG A  60       4.229  16.264  -6.816  1.00  0.00           C  
ATOM    890  NE  ARG A  60       5.570  16.659  -7.287  1.00  0.00           N  
ATOM    891  CZ  ARG A  60       5.851  17.208  -8.455  1.00  0.00           C  
ATOM    892  NH1 ARG A  60       4.947  17.355  -9.385  1.00  0.00           N1+
ATOM    893  NH2 ARG A  60       7.055  17.638  -8.712  1.00  0.00           N  
ATOM    894  H   ARG A  60       2.440  13.212  -4.548  1.00  0.00           H  
ATOM    895  HA  ARG A  60       3.562  15.262  -2.798  1.00  0.00           H  
ATOM    896  HB2 ARG A  60       2.141  15.276  -5.508  1.00  0.00           H  
ATOM    897  HB3 ARG A  60       2.616  16.757  -4.684  1.00  0.00           H  
ATOM    898  HG2 ARG A  60       4.594  14.589  -5.494  1.00  0.00           H  
ATOM    899  HG3 ARG A  60       4.955  16.175  -4.775  1.00  0.00           H  
ATOM    900  HD2 ARG A  60       3.776  15.556  -7.510  1.00  0.00           H  
ATOM    901  HD3 ARG A  60       3.608  17.158  -6.771  1.00  0.00           H  
ATOM    902  HE  ARG A  60       6.307  16.630  -6.597  1.00  0.00           H  
ATOM    903 HH11 ARG A  60       5.163  17.851 -10.238  1.00  0.00           H  
ATOM    904 HH12 ARG A  60       3.994  17.104  -9.165  1.00  0.00           H  
ATOM    905 HH21 ARG A  60       7.749  17.648  -7.979  1.00  0.00           H  
ATOM    906 HH22 ARG A  60       7.254  18.112  -9.581  1.00  0.00           H  
ATOM    907  N   ASP A  61       1.556  15.950  -1.545  1.00  0.00           N  
ATOM    908  CA  ASP A  61       0.475  16.458  -0.706  1.00  0.00           C  
ATOM    909  C   ASP A  61      -0.629  15.445  -0.387  1.00  0.00           C  
ATOM    910  O   ASP A  61      -1.227  14.823  -1.265  1.00  0.00           O  
ATOM    911  CB  ASP A  61      -0.087  17.756  -1.295  1.00  0.00           C  
ATOM    912  CG  ASP A  61       0.760  18.953  -0.887  1.00  0.00           C  
ATOM    913  OD1 ASP A  61       0.177  19.838  -0.239  1.00  0.00           O  
ATOM    914  OD2 ASP A  61       1.968  18.942  -1.223  1.00  0.00           O1-
ATOM    915  H   ASP A  61       2.488  16.079  -1.176  1.00  0.00           H  
ATOM    916  HA  ASP A  61       0.923  16.734   0.249  1.00  0.00           H  
ATOM    917  HB2 ASP A  61      -0.157  17.705  -2.381  1.00  0.00           H  
ATOM    918  HB3 ASP A  61      -1.098  17.899  -0.912  1.00  0.00           H  
ATOM    919  N   LEU A  62      -0.930  15.304   0.906  1.00  0.00           N  
ATOM    920  CA  LEU A  62      -2.207  14.778   1.385  1.00  0.00           C  
ATOM    921  C   LEU A  62      -3.335  15.517   0.649  1.00  0.00           C  
ATOM    922  O   LEU A  62      -3.542  16.696   0.919  1.00  0.00           O  
ATOM    923  CB  LEU A  62      -2.299  15.080   2.896  1.00  0.00           C  
ATOM    924  CG  LEU A  62      -1.555  14.072   3.787  1.00  0.00           C  
ATOM    925  CD1 LEU A  62      -0.837  14.769   4.941  1.00  0.00           C  
ATOM    926  CD2 LEU A  62      -2.543  13.059   4.373  1.00  0.00           C  
ATOM    927  H   LEU A  62      -0.422  15.891   1.552  1.00  0.00           H  
ATOM    928  HA  LEU A  62      -2.281  13.705   1.208  1.00  0.00           H  
ATOM    929  HB2 LEU A  62      -1.915  16.085   3.073  1.00  0.00           H  
ATOM    930  HB3 LEU A  62      -3.348  15.106   3.191  1.00  0.00           H  
ATOM    931  HG  LEU A  62      -0.809  13.539   3.198  1.00  0.00           H  
ATOM    932 HD11 LEU A  62      -0.120  15.490   4.549  1.00  0.00           H  
ATOM    933 HD12 LEU A  62      -1.557  15.299   5.566  1.00  0.00           H  
ATOM    934 HD13 LEU A  62      -0.302  14.039   5.548  1.00  0.00           H  
ATOM    935 HD21 LEU A  62      -3.272  13.572   5.000  1.00  0.00           H  
ATOM    936 HD22 LEU A  62      -2.004  12.330   4.978  1.00  0.00           H  
ATOM    937 HD23 LEU A  62      -3.063  12.544   3.565  1.00  0.00           H  
ATOM    938  N   PRO A  63      -4.083  14.887  -0.273  1.00  0.00           N  
ATOM    939  CA  PRO A  63      -5.219  15.556  -0.860  1.00  0.00           C  
ATOM    940  C   PRO A  63      -6.413  15.275   0.039  1.00  0.00           C  
ATOM    941  O   PRO A  63      -6.965  14.171   0.015  1.00  0.00           O  
ATOM    942  CB  PRO A  63      -5.351  15.002  -2.272  1.00  0.00           C  
ATOM    943  CG  PRO A  63      -4.528  13.706  -2.271  1.00  0.00           C  
ATOM    944  CD  PRO A  63      -3.953  13.568  -0.860  1.00  0.00           C  
ATOM    945  HA  PRO A  63      -5.063  16.632  -0.926  1.00  0.00           H  
ATOM    946  HB2 PRO A  63      -6.395  14.818  -2.526  1.00  0.00           H  
ATOM    947  HB3 PRO A  63      -4.914  15.711  -2.975  1.00  0.00           H  
ATOM    948  HG2 PRO A  63      -5.155  12.846  -2.505  1.00  0.00           H  
ATOM    949  HG3 PRO A  63      -3.712  13.788  -2.989  1.00  0.00           H  
ATOM    950  HD2 PRO A  63      -2.922  13.215  -0.894  1.00  0.00           H  
ATOM    951  HD3 PRO A  63      -4.558  12.867  -0.284  1.00  0.00           H  
ATOM    952  N   GLU A  64      -6.748  16.289   0.831  1.00  0.00           N  
ATOM    953  CA  GLU A  64      -8.111  16.688   1.187  1.00  0.00           C  
ATOM    954  C   GLU A  64      -9.188  15.793   0.559  1.00  0.00           C  
ATOM    955  O   GLU A  64      -9.325  15.808  -0.662  1.00  0.00           O  
ATOM    956  CB  GLU A  64      -8.336  18.113   0.654  1.00  0.00           C  
ATOM    957  CG  GLU A  64      -7.454  19.183   1.299  1.00  0.00           C  
ATOM    958  CD  GLU A  64      -7.891  20.548   0.761  1.00  0.00           C  
ATOM    959  OE1 GLU A  64      -8.836  21.116   1.348  1.00  0.00           O  
ATOM    960  OE2 GLU A  64      -7.339  20.954  -0.288  1.00  0.00           O1-
ATOM    961  H   GLU A  64      -6.076  17.041   0.883  1.00  0.00           H  
ATOM    962  HA  GLU A  64      -8.231  16.699   2.270  1.00  0.00           H  
ATOM    963  HB2 GLU A  64      -8.167  18.129  -0.423  1.00  0.00           H  
ATOM    964  HB3 GLU A  64      -9.378  18.375   0.836  1.00  0.00           H  
ATOM    965  HG2 GLU A  64      -7.570  19.144   2.382  1.00  0.00           H  
ATOM    966  HG3 GLU A  64      -6.408  18.993   1.055  1.00  0.00           H  
ATOM    967  N   GLU A  65      -9.873  14.997   1.392  1.00  0.00           N  
ATOM    968  CA  GLU A  65     -11.236  14.408   1.331  1.00  0.00           C  
ATOM    969  C   GLU A  65     -11.877  13.939  -0.008  1.00  0.00           C  
ATOM    970  O   GLU A  65     -12.945  13.338  -0.017  1.00  0.00           O  
ATOM    971  CB  GLU A  65     -12.166  15.338   2.143  1.00  0.00           C  
ATOM    972  CG  GLU A  65     -13.067  14.566   3.117  1.00  0.00           C  
ATOM    973  CD  GLU A  65     -13.602  15.489   4.219  1.00  0.00           C  
ATOM    974  OE1 GLU A  65     -14.636  16.144   3.968  1.00  0.00           O  
ATOM    975  OE2 GLU A  65     -12.955  15.515   5.291  1.00  0.00           O1-
ATOM    976  H   GLU A  65      -9.532  15.046   2.341  1.00  0.00           H  
ATOM    977  HA  GLU A  65     -11.154  13.484   1.904  1.00  0.00           H  
ATOM    978  HB2 GLU A  65     -11.559  16.021   2.736  1.00  0.00           H  
ATOM    979  HB3 GLU A  65     -12.773  15.940   1.466  1.00  0.00           H  
ATOM    980  HG2 GLU A  65     -13.890  14.111   2.565  1.00  0.00           H  
ATOM    981  HG3 GLU A  65     -12.495  13.762   3.579  1.00  0.00           H  
ATOM    982  N   ASN A  66     -11.241  14.115  -1.163  1.00  0.00           N  
ATOM    983  CA  ASN A  66     -11.917  14.270  -2.453  1.00  0.00           C  
ATOM    984  C   ASN A  66     -11.247  13.473  -3.595  1.00  0.00           C  
ATOM    985  O   ASN A  66     -11.804  13.321  -4.680  1.00  0.00           O  
ATOM    986  CB  ASN A  66     -12.000  15.787  -2.736  1.00  0.00           C  
ATOM    987  CG  ASN A  66     -13.326  16.184  -3.359  1.00  0.00           C  
ATOM    988  ND2 ASN A  66     -14.032  17.120  -2.769  1.00  0.00           N  
ATOM    989  OD1 ASN A  66     -13.744  15.655  -4.374  1.00  0.00           O  
ATOM    990  H   ASN A  66     -10.348  14.579  -1.074  1.00  0.00           H  
ATOM    991  HA  ASN A  66     -12.935  13.890  -2.362  1.00  0.00           H  
ATOM    992  HB2 ASN A  66     -11.890  16.346  -1.806  1.00  0.00           H  
ATOM    993  HB3 ASN A  66     -11.191  16.100  -3.396  1.00  0.00           H  
ATOM    994 HD21 ASN A  66     -14.933  17.340  -3.168  1.00  0.00           H  
ATOM    995 HD22 ASN A  66     -13.718  17.533  -1.902  1.00  0.00           H  
ATOM    996  N   LYS A  67     -10.062  12.875  -3.381  1.00  0.00           N  
ATOM    997  CA  LYS A  67      -9.383  12.030  -4.399  1.00  0.00           C  
ATOM    998  C   LYS A  67      -9.590  10.523  -4.241  1.00  0.00           C  
ATOM    999  O   LYS A  67      -9.119   9.747  -5.076  1.00  0.00           O  
ATOM   1000  CB  LYS A  67      -7.906  12.416  -4.539  1.00  0.00           C  
ATOM   1001  CG  LYS A  67      -7.769  13.733  -5.317  1.00  0.00           C  
ATOM   1002  CD  LYS A  67      -6.300  14.007  -5.655  1.00  0.00           C  
ATOM   1003  CE  LYS A  67      -6.154  15.372  -6.332  1.00  0.00           C  
ATOM   1004  NZ  LYS A  67      -4.737  15.815  -6.367  1.00  0.00           N1+
ATOM   1005  H   LYS A  67      -9.620  13.054  -2.491  1.00  0.00           H  
ATOM   1006  HA  LYS A  67      -9.848  12.235  -5.364  1.00  0.00           H  
ATOM   1007  HB2 LYS A  67      -7.452  12.510  -3.553  1.00  0.00           H  
ATOM   1008  HB3 LYS A  67      -7.380  11.637  -5.091  1.00  0.00           H  
ATOM   1009  HG2 LYS A  67      -8.335  13.674  -6.247  1.00  0.00           H  
ATOM   1010  HG3 LYS A  67      -8.163  14.550  -4.713  1.00  0.00           H  
ATOM   1011  HD2 LYS A  67      -5.720  13.994  -4.732  1.00  0.00           H  
ATOM   1012  HD3 LYS A  67      -5.921  13.225  -6.313  1.00  0.00           H  
ATOM   1013  HE2 LYS A  67      -6.738  16.095  -5.762  1.00  0.00           H  
ATOM   1014  HE3 LYS A  67      -6.576  15.326  -7.336  1.00  0.00           H  
ATOM   1015  HZ1 LYS A  67      -4.386  15.910  -5.425  1.00  0.00           H  
ATOM   1016  HZ2 LYS A  67      -4.665  16.736  -6.775  1.00  0.00           H  
ATOM   1017  HZ3 LYS A  67      -4.139  15.171  -6.865  1.00  0.00           H  
ATOM   1018  N   LEU A  68     -10.351  10.108  -3.234  1.00  0.00           N  
ATOM   1019  CA  LEU A  68     -10.774   8.718  -3.060  1.00  0.00           C  
ATOM   1020  C   LEU A  68     -11.902   8.328  -4.041  1.00  0.00           C  
ATOM   1021  O   LEU A  68     -12.044   7.163  -4.389  1.00  0.00           O  
ATOM   1022  CB  LEU A  68     -11.121   8.537  -1.574  1.00  0.00           C  
ATOM   1023  CG  LEU A  68     -10.881   7.130  -1.011  1.00  0.00           C  
ATOM   1024  CD1 LEU A  68      -9.444   6.616  -1.174  1.00  0.00           C  
ATOM   1025  CD2 LEU A  68     -11.134   7.194   0.484  1.00  0.00           C  
ATOM   1026  H   LEU A  68     -10.698  10.799  -2.584  1.00  0.00           H  
ATOM   1027  HA  LEU A  68      -9.919   8.088  -3.305  1.00  0.00           H  
ATOM   1028  HB2 LEU A  68     -10.512   9.223  -0.985  1.00  0.00           H  
ATOM   1029  HB3 LEU A  68     -12.163   8.813  -1.417  1.00  0.00           H  
ATOM   1030  HG  LEU A  68     -11.580   6.429  -1.467  1.00  0.00           H  
ATOM   1031 HD11 LEU A  68      -9.247   6.391  -2.223  1.00  0.00           H  
ATOM   1032 HD12 LEU A  68      -8.738   7.361  -0.808  1.00  0.00           H  
ATOM   1033 HD13 LEU A  68      -9.323   5.693  -0.607  1.00  0.00           H  
ATOM   1034 HD21 LEU A  68     -11.044   6.188   0.894  1.00  0.00           H  
ATOM   1035 HD22 LEU A  68     -12.119   7.617   0.680  1.00  0.00           H  
ATOM   1036 HD23 LEU A  68     -10.399   7.835   0.971  1.00  0.00           H  
ATOM   1037  N   ALA A  69     -12.582   9.323  -4.623  1.00  0.00           N  
ATOM   1038  CA  ALA A  69     -13.695   9.183  -5.565  1.00  0.00           C  
ATOM   1039  C   ALA A  69     -13.353   8.563  -6.943  1.00  0.00           C  
ATOM   1040  O   ALA A  69     -14.255   8.225  -7.707  1.00  0.00           O  
ATOM   1041  CB  ALA A  69     -14.301  10.585  -5.727  1.00  0.00           C  
ATOM   1042  H   ALA A  69     -12.418  10.256  -4.273  1.00  0.00           H  
ATOM   1043  HA  ALA A  69     -14.445   8.539  -5.108  1.00  0.00           H  
ATOM   1044  HB1 ALA A  69     -15.186  10.531  -6.361  1.00  0.00           H  
ATOM   1045  HB2 ALA A  69     -14.601  10.978  -4.756  1.00  0.00           H  
ATOM   1046  HB3 ALA A  69     -13.580  11.266  -6.179  1.00  0.00           H  
ATOM   1047  N   LYS A  70     -12.069   8.389  -7.308  1.00  0.00           N  
ATOM   1048  CA  LYS A  70     -11.669   7.791  -8.609  1.00  0.00           C  
ATOM   1049  C   LYS A  70     -11.411   6.290  -8.572  1.00  0.00           C  
ATOM   1050  O   LYS A  70     -11.233   5.657  -9.614  1.00  0.00           O  
ATOM   1051  CB  LYS A  70     -10.491   8.555  -9.229  1.00  0.00           C  
ATOM   1052  CG  LYS A  70     -11.023   9.545 -10.270  1.00  0.00           C  
ATOM   1053  CD  LYS A  70      -9.885  10.310 -10.951  1.00  0.00           C  
ATOM   1054  CE  LYS A  70     -10.498  11.267 -11.981  1.00  0.00           C  
ATOM   1055  NZ  LYS A  70      -9.479  12.133 -12.624  1.00  0.00           N1+
ATOM   1056  H   LYS A  70     -11.365   8.675  -6.642  1.00  0.00           H  
ATOM   1057  HA  LYS A  70     -12.519   7.875  -9.287  1.00  0.00           H  
ATOM   1058  HB2 LYS A  70      -9.933   9.083  -8.455  1.00  0.00           H  
ATOM   1059  HB3 LYS A  70      -9.815   7.862  -9.728  1.00  0.00           H  
ATOM   1060  HG2 LYS A  70     -11.584   9.001 -11.029  1.00  0.00           H  
ATOM   1061  HG3 LYS A  70     -11.690  10.254  -9.780  1.00  0.00           H  
ATOM   1062  HD2 LYS A  70      -9.336  10.875 -10.198  1.00  0.00           H  
ATOM   1063  HD3 LYS A  70      -9.214   9.608 -11.445  1.00  0.00           H  
ATOM   1064  HE2 LYS A  70     -11.238  11.885 -11.473  1.00  0.00           H  
ATOM   1065  HE3 LYS A  70     -11.027  10.681 -12.732  1.00  0.00           H  
ATOM   1066  HZ1 LYS A  70      -9.019  12.707 -11.933  1.00  0.00           H  
ATOM   1067  HZ2 LYS A  70      -8.793  11.585 -13.123  1.00  0.00           H  
ATOM   1068  HZ3 LYS A  70      -9.928  12.756 -13.280  1.00  0.00           H  
ATOM   1069  N   ARG A  71     -11.396   5.703  -7.385  1.00  0.00           N  
ATOM   1070  CA  ARG A  71     -11.558   4.265  -7.217  1.00  0.00           C  
ATOM   1071  C   ARG A  71     -12.992   4.115  -6.752  1.00  0.00           C  
ATOM   1072  O   ARG A  71     -13.429   4.880  -5.913  1.00  0.00           O  
ATOM   1073  CB  ARG A  71     -10.496   3.743  -6.238  1.00  0.00           C  
ATOM   1074  CG  ARG A  71      -9.109   3.875  -6.893  1.00  0.00           C  
ATOM   1075  CD  ARG A  71      -7.995   3.293  -6.024  1.00  0.00           C  
ATOM   1076  NE  ARG A  71      -6.754   3.128  -6.808  1.00  0.00           N  
ATOM   1077  CZ  ARG A  71      -5.698   2.425  -6.444  1.00  0.00           C  
ATOM   1078  NH1 ARG A  71      -5.622   1.856  -5.275  1.00  0.00           N1+
ATOM   1079  NH2 ARG A  71      -4.687   2.279  -7.256  1.00  0.00           N  
ATOM   1080  H   ARG A  71     -11.639   6.273  -6.588  1.00  0.00           H  
ATOM   1081  HA  ARG A  71     -11.460   3.749  -8.172  1.00  0.00           H  
ATOM   1082  HB2 ARG A  71     -10.531   4.313  -5.310  1.00  0.00           H  
ATOM   1083  HB3 ARG A  71     -10.699   2.695  -6.017  1.00  0.00           H  
ATOM   1084  HG2 ARG A  71      -8.883   4.924  -7.088  1.00  0.00           H  
ATOM   1085  HG3 ARG A  71      -9.128   3.340  -7.843  1.00  0.00           H  
ATOM   1086  HD2 ARG A  71      -7.823   3.956  -5.176  1.00  0.00           H  
ATOM   1087  HD3 ARG A  71      -8.321   2.322  -5.650  1.00  0.00           H  
ATOM   1088  HE  ARG A  71      -6.723   3.598  -7.701  1.00  0.00           H  
ATOM   1089 HH11 ARG A  71      -6.386   1.987  -4.627  1.00  0.00           H  
ATOM   1090 HH12 ARG A  71      -4.805   1.340  -4.981  1.00  0.00           H  
ATOM   1091 HH21 ARG A  71      -3.879   1.755  -6.950  1.00  0.00           H  
ATOM   1092 HH22 ARG A  71      -4.690   2.746  -8.152  1.00  0.00           H  
ATOM   1093  N   GLN A  72     -13.738   3.178  -7.320  1.00  0.00           N  
ATOM   1094  CA  GLN A  72     -15.052   2.773  -6.816  1.00  0.00           C  
ATOM   1095  C   GLN A  72     -14.882   2.118  -5.428  1.00  0.00           C  
ATOM   1096  O   GLN A  72     -15.120   0.930  -5.262  1.00  0.00           O  
ATOM   1097  CB  GLN A  72     -15.654   1.803  -7.842  1.00  0.00           C  
ATOM   1098  CG  GLN A  72     -16.158   2.448  -9.138  1.00  0.00           C  
ATOM   1099  CD  GLN A  72     -16.675   1.387 -10.108  1.00  0.00           C  
ATOM   1100  NE2 GLN A  72     -17.743   1.651 -10.826  1.00  0.00           N  
ATOM   1101  OE1 GLN A  72     -16.109   0.313 -10.253  1.00  0.00           O  
ATOM   1102  H   GLN A  72     -13.334   2.627  -8.064  1.00  0.00           H  
ATOM   1103  HA  GLN A  72     -15.700   3.642  -6.705  1.00  0.00           H  
ATOM   1104  HB2 GLN A  72     -16.503   1.289  -7.391  1.00  0.00           H  
ATOM   1105  HB3 GLN A  72     -14.906   1.046  -8.078  1.00  0.00           H  
ATOM   1106  HG2 GLN A  72     -15.353   3.001  -9.623  1.00  0.00           H  
ATOM   1107  HG3 GLN A  72     -16.960   3.145  -8.896  1.00  0.00           H  
ATOM   1108 HE21 GLN A  72     -18.256   2.512 -10.703  1.00  0.00           H  
ATOM   1109 HE22 GLN A  72     -18.093   0.910 -11.418  1.00  0.00           H  
ATOM   1110  N   CYS A  73     -14.299   2.845  -4.486  1.00  0.00           N  
ATOM   1111  CA  CYS A  73     -13.894   2.471  -3.147  1.00  0.00           C  
ATOM   1112  C   CYS A  73     -13.720   3.801  -2.411  1.00  0.00           C  
ATOM   1113  O   CYS A  73     -12.676   4.445  -2.508  1.00  0.00           O  
ATOM   1114  CB  CYS A  73     -12.601   1.635  -3.187  1.00  0.00           C  
ATOM   1115  SG  CYS A  73     -12.178   0.835  -1.611  1.00  0.00           S  
ATOM   1116  H   CYS A  73     -14.150   3.820  -4.701  1.00  0.00           H  
ATOM   1117  HA  CYS A  73     -14.686   1.894  -2.670  1.00  0.00           H  
ATOM   1118  HB2 CYS A  73     -12.728   0.844  -3.926  1.00  0.00           H  
ATOM   1119  HB3 CYS A  73     -11.773   2.273  -3.495  1.00  0.00           H  
ATOM   1120  N   SER A  74     -14.791   4.233  -1.764  1.00  0.00           N  
ATOM   1121  CA  SER A  74     -14.838   5.391  -0.889  1.00  0.00           C  
ATOM   1122  C   SER A  74     -14.587   4.900   0.525  1.00  0.00           C  
ATOM   1123  O   SER A  74     -15.318   4.050   1.021  1.00  0.00           O  
ATOM   1124  CB  SER A  74     -16.213   6.059  -0.971  1.00  0.00           C  
ATOM   1125  OG  SER A  74     -16.417   6.591  -2.267  1.00  0.00           O  
ATOM   1126  H   SER A  74     -15.597   3.627  -1.720  1.00  0.00           H  
ATOM   1127  HA  SER A  74     -14.077   6.117  -1.174  1.00  0.00           H  
ATOM   1128  HB2 SER A  74     -16.262   6.866  -0.240  1.00  0.00           H  
ATOM   1129  HB3 SER A  74     -16.992   5.331  -0.745  1.00  0.00           H  
ATOM   1130  HG  SER A  74     -17.246   7.075  -2.256  1.00  0.00           H  
ATOM   1131  N   CYS A  75     -13.551   5.417   1.173  1.00  0.00           N  
ATOM   1132  CA  CYS A  75     -13.359   5.228   2.600  1.00  0.00           C  
ATOM   1133  C   CYS A  75     -13.738   6.500   3.345  1.00  0.00           C  
ATOM   1134  O   CYS A  75     -13.264   7.575   2.984  1.00  0.00           O  
ATOM   1135  CB  CYS A  75     -11.953   4.746   2.966  1.00  0.00           C  
ATOM   1136  SG  CYS A  75     -11.261   3.379   1.994  1.00  0.00           S  
ATOM   1137  H   CYS A  75     -12.994   6.126   0.719  1.00  0.00           H  
ATOM   1138  HA  CYS A  75     -14.052   4.447   2.912  1.00  0.00           H  
ATOM   1139  HB2 CYS A  75     -11.984   4.431   4.009  1.00  0.00           H  
ATOM   1140  HB3 CYS A  75     -11.269   5.593   2.917  1.00  0.00           H  
ATOM   1141  N   HIS A  76     -14.550   6.372   4.384  1.00  0.00           N  
ATOM   1142  CA  HIS A  76     -14.847   7.461   5.301  1.00  0.00           C  
ATOM   1143  C   HIS A  76     -14.338   7.107   6.695  1.00  0.00           C  
ATOM   1144  O   HIS A  76     -14.274   5.936   7.077  1.00  0.00           O  
ATOM   1145  CB  HIS A  76     -16.335   7.814   5.260  1.00  0.00           C  
ATOM   1146  CG  HIS A  76     -17.237   6.797   5.903  1.00  0.00           C  
ATOM   1147  CD2 HIS A  76     -17.709   5.639   5.346  1.00  0.00           C  
ATOM   1148  ND1 HIS A  76     -17.810   6.910   7.146  1.00  0.00           N  
ATOM   1149  CE1 HIS A  76     -18.619   5.854   7.325  1.00  0.00           C  
ATOM   1150  NE2 HIS A  76     -18.591   5.053   6.253  1.00  0.00           N  
ATOM   1151  H   HIS A  76     -14.875   5.452   4.642  1.00  0.00           H  
ATOM   1152  HA  HIS A  76     -14.308   8.354   4.984  1.00  0.00           H  
ATOM   1153  HB2 HIS A  76     -16.642   7.957   4.224  1.00  0.00           H  
ATOM   1154  HB3 HIS A  76     -16.476   8.765   5.774  1.00  0.00           H  
ATOM   1155  HD1 HIS A  76     -17.672   7.659   7.810  1.00  0.00           H  
ATOM   1156  HD2 HIS A  76     -17.467   5.260   4.364  1.00  0.00           H  
ATOM   1157  HE1 HIS A  76     -19.246   5.683   8.188  1.00  0.00           H  
ATOM   1158  N   LYS A  77     -13.923   8.129   7.435  1.00  0.00           N  
ATOM   1159  CA  LYS A  77     -13.442   7.974   8.802  1.00  0.00           C  
ATOM   1160  C   LYS A  77     -14.638   8.028   9.755  1.00  0.00           C  
ATOM   1161  O   LYS A  77     -15.459   8.936   9.639  1.00  0.00           O  
ATOM   1162  CB  LYS A  77     -12.382   9.049   9.075  1.00  0.00           C  
ATOM   1163  CG  LYS A  77     -11.558   8.709  10.320  1.00  0.00           C  
ATOM   1164  CD  LYS A  77     -10.518   9.795  10.621  1.00  0.00           C  
ATOM   1165  CE  LYS A  77      -9.705   9.338  11.837  1.00  0.00           C  
ATOM   1166  NZ  LYS A  77      -8.904  10.426  12.445  1.00  0.00           N1+
ATOM   1167  H   LYS A  77     -14.059   9.068   7.089  1.00  0.00           H  
ATOM   1168  HA  LYS A  77     -12.976   6.994   8.907  1.00  0.00           H  
ATOM   1169  HB2 LYS A  77     -12.867  10.017   9.203  1.00  0.00           H  
ATOM   1170  HB3 LYS A  77     -11.703   9.107   8.224  1.00  0.00           H  
ATOM   1171  HG2 LYS A  77     -11.048   7.759  10.158  1.00  0.00           H  
ATOM   1172  HG3 LYS A  77     -12.224   8.606  11.176  1.00  0.00           H  
ATOM   1173  HD2 LYS A  77     -11.038  10.727  10.845  1.00  0.00           H  
ATOM   1174  HD3 LYS A  77      -9.862   9.936   9.762  1.00  0.00           H  
ATOM   1175  HE2 LYS A  77     -10.402   8.959  12.584  1.00  0.00           H  
ATOM   1176  HE3 LYS A  77      -9.071   8.498  11.552  1.00  0.00           H  
ATOM   1177  HZ1 LYS A  77      -9.522  11.158  12.764  1.00  0.00           H  
ATOM   1178  HZ2 LYS A  77      -8.226  10.805  11.800  1.00  0.00           H  
ATOM   1179  HZ3 LYS A  77      -8.438  10.069  13.267  1.00  0.00           H  
ATOM   1180  N   VAL A  78     -14.742   7.075  10.676  1.00  0.00           N  
ATOM   1181  CA  VAL A  78     -15.739   7.058  11.759  1.00  0.00           C  
ATOM   1182  C   VAL A  78     -14.991   6.833  13.057  1.00  0.00           C  
ATOM   1183  O   VAL A  78     -14.447   5.761  13.287  1.00  0.00           O  
ATOM   1184  CB  VAL A  78     -16.819   5.985  11.546  1.00  0.00           C  
ATOM   1185  CG1 VAL A  78     -17.813   5.888  12.707  1.00  0.00           C  
ATOM   1186  CG2 VAL A  78     -17.627   6.369  10.312  1.00  0.00           C  
ATOM   1187  H   VAL A  78     -14.027   6.362  10.705  1.00  0.00           H  
ATOM   1188  HA  VAL A  78     -16.237   8.025  11.819  1.00  0.00           H  
ATOM   1189  HB  VAL A  78     -16.351   5.012  11.396  1.00  0.00           H  
ATOM   1190 HG11 VAL A  78     -17.300   5.554  13.609  1.00  0.00           H  
ATOM   1191 HG12 VAL A  78     -18.284   6.854  12.892  1.00  0.00           H  
ATOM   1192 HG13 VAL A  78     -18.581   5.149  12.477  1.00  0.00           H  
ATOM   1193 HG21 VAL A  78     -18.008   7.386  10.408  1.00  0.00           H  
ATOM   1194 HG22 VAL A  78     -16.967   6.301   9.447  1.00  0.00           H  
ATOM   1195 HG23 VAL A  78     -18.466   5.683  10.202  1.00  0.00           H  
ATOM   1196  N   GLY A  79     -14.900   7.882  13.875  1.00  0.00           N  
ATOM   1197  CA  GLY A  79     -14.045   7.867  15.059  1.00  0.00           C  
ATOM   1198  C   GLY A  79     -12.580   7.639  14.680  1.00  0.00           C  
ATOM   1199  O   GLY A  79     -12.001   8.424  13.923  1.00  0.00           O  
ATOM   1200  H   GLY A  79     -15.351   8.748  13.616  1.00  0.00           H  
ATOM   1201  HA2 GLY A  79     -14.374   7.072  15.728  1.00  0.00           H  
ATOM   1202  HA3 GLY A  79     -14.122   8.817  15.589  1.00  0.00           H  
ATOM   1203  N   ASP A  80     -12.007   6.550  15.187  1.00  0.00           N  
ATOM   1204  CA  ASP A  80     -10.644   6.093  14.883  1.00  0.00           C  
ATOM   1205  C   ASP A  80     -10.590   5.041  13.755  1.00  0.00           C  
ATOM   1206  O   ASP A  80      -9.515   4.639  13.306  1.00  0.00           O  
ATOM   1207  CB  ASP A  80      -9.963   5.617  16.180  1.00  0.00           C  
ATOM   1208  CG  ASP A  80      -8.762   6.511  16.491  1.00  0.00           C  
ATOM   1209  OD1 ASP A  80      -7.622   6.093  16.193  1.00  0.00           O  
ATOM   1210  OD2 ASP A  80      -8.997   7.659  16.931  1.00  0.00           O1-
ATOM   1211  H   ASP A  80     -12.560   5.951  15.783  1.00  0.00           H  
ATOM   1212  HA  ASP A  80     -10.077   6.947  14.513  1.00  0.00           H  
ATOM   1213  HB2 ASP A  80      -9.633   4.584  16.072  1.00  0.00           H  
ATOM   1214  HB3 ASP A  80     -10.660   5.653  17.018  1.00  0.00           H  
ATOM   1215  N   GLU A  81     -11.748   4.633  13.235  1.00  0.00           N  
ATOM   1216  CA  GLU A  81     -11.879   3.587  12.227  1.00  0.00           C  
ATOM   1217  C   GLU A  81     -12.061   4.147  10.812  1.00  0.00           C  
ATOM   1218  O   GLU A  81     -12.527   5.267  10.588  1.00  0.00           O  
ATOM   1219  CB  GLU A  81     -13.017   2.631  12.597  1.00  0.00           C  
ATOM   1220  CG  GLU A  81     -12.685   1.822  13.855  1.00  0.00           C  
ATOM   1221  CD  GLU A  81     -13.834   0.858  14.135  1.00  0.00           C  
ATOM   1222  OE1 GLU A  81     -13.843  -0.199  13.465  1.00  0.00           O  
ATOM   1223  OE2 GLU A  81     -14.721   1.253  14.923  1.00  0.00           O1-
ATOM   1224  H   GLU A  81     -12.609   5.022  13.592  1.00  0.00           H  
ATOM   1225  HA  GLU A  81     -10.964   2.994  12.224  1.00  0.00           H  
ATOM   1226  HB2 GLU A  81     -13.938   3.194  12.746  1.00  0.00           H  
ATOM   1227  HB3 GLU A  81     -13.170   1.939  11.770  1.00  0.00           H  
ATOM   1228  HG2 GLU A  81     -11.759   1.269  13.693  1.00  0.00           H  
ATOM   1229  HG3 GLU A  81     -12.540   2.493  14.702  1.00  0.00           H  
ATOM   1230  N   TRP A  82     -11.677   3.339   9.823  1.00  0.00           N  
ATOM   1231  CA  TRP A  82     -11.828   3.645   8.402  1.00  0.00           C  
ATOM   1232  C   TRP A  82     -12.782   2.645   7.762  1.00  0.00           C  
ATOM   1233  O   TRP A  82     -12.413   1.495   7.533  1.00  0.00           O  
ATOM   1234  CB  TRP A  82     -10.464   3.609   7.703  1.00  0.00           C  
ATOM   1235  CG  TRP A  82      -9.580   4.790   7.945  1.00  0.00           C  
ATOM   1236  CD1 TRP A  82      -8.803   4.990   9.033  1.00  0.00           C  
ATOM   1237  CD2 TRP A  82      -9.433   5.984   7.120  1.00  0.00           C  
ATOM   1238  CE2 TRP A  82      -8.492   6.853   7.749  1.00  0.00           C  
ATOM   1239  CE3 TRP A  82     -10.026   6.430   5.919  1.00  0.00           C  
ATOM   1240  NE1 TRP A  82      -8.139   6.195   8.911  1.00  0.00           N  
ATOM   1241  CZ2 TRP A  82      -8.133   8.090   7.195  1.00  0.00           C  
ATOM   1242  CZ3 TRP A  82      -9.681   7.674   5.359  1.00  0.00           C  
ATOM   1243  CH2 TRP A  82      -8.733   8.500   5.990  1.00  0.00           C  
ATOM   1244  H   TRP A  82     -11.419   2.396  10.075  1.00  0.00           H  
ATOM   1245  HA  TRP A  82     -12.251   4.641   8.273  1.00  0.00           H  
ATOM   1246  HB2 TRP A  82      -9.935   2.702   7.997  1.00  0.00           H  
ATOM   1247  HB3 TRP A  82     -10.636   3.548   6.629  1.00  0.00           H  
ATOM   1248  HD1 TRP A  82      -8.760   4.333   9.888  1.00  0.00           H  
ATOM   1249  HE1 TRP A  82      -7.577   6.579   9.656  1.00  0.00           H  
ATOM   1250  HE3 TRP A  82     -10.792   5.824   5.458  1.00  0.00           H  
ATOM   1251  HZ2 TRP A  82      -7.428   8.733   7.701  1.00  0.00           H  
ATOM   1252  HZ3 TRP A  82     -10.175   8.017   4.461  1.00  0.00           H  
ATOM   1253  HH2 TRP A  82      -8.494   9.465   5.568  1.00  0.00           H  
ATOM   1254  N   LEU A  83     -13.969   3.108   7.396  1.00  0.00           N  
ATOM   1255  CA  LEU A  83     -14.976   2.326   6.688  1.00  0.00           C  
ATOM   1256  C   LEU A  83     -14.776   2.492   5.190  1.00  0.00           C  
ATOM   1257  O   LEU A  83     -15.021   3.569   4.654  1.00  0.00           O  
ATOM   1258  CB  LEU A  83     -16.353   2.823   7.133  1.00  0.00           C  
ATOM   1259  CG  LEU A  83     -16.762   2.204   8.478  1.00  0.00           C  
ATOM   1260  CD1 LEU A  83     -17.606   3.185   9.265  1.00  0.00           C  
ATOM   1261  CD2 LEU A  83     -17.571   0.929   8.271  1.00  0.00           C  
ATOM   1262  H   LEU A  83     -14.189   4.075   7.586  1.00  0.00           H  
ATOM   1263  HA  LEU A  83     -14.883   1.270   6.940  1.00  0.00           H  
ATOM   1264  HB2 LEU A  83     -17.102   2.574   6.381  1.00  0.00           H  
ATOM   1265  HB3 LEU A  83     -16.315   3.909   7.215  1.00  0.00           H  
ATOM   1266  HG  LEU A  83     -15.876   1.975   9.070  1.00  0.00           H  
ATOM   1267 HD11 LEU A  83     -17.864   2.755  10.233  1.00  0.00           H  
ATOM   1268 HD12 LEU A  83     -18.514   3.434   8.715  1.00  0.00           H  
ATOM   1269 HD13 LEU A  83     -16.986   4.067   9.424  1.00  0.00           H  
ATOM   1270 HD21 LEU A  83     -18.496   1.145   7.736  1.00  0.00           H  
ATOM   1271 HD22 LEU A  83     -17.814   0.495   9.241  1.00  0.00           H  
ATOM   1272 HD23 LEU A  83     -16.984   0.202   7.710  1.00  0.00           H  
ATOM   1273  N   CYS A  84     -14.307   1.443   4.517  1.00  0.00           N  
ATOM   1274  CA  CYS A  84     -14.052   1.434   3.078  1.00  0.00           C  
ATOM   1275  C   CYS A  84     -15.153   0.683   2.320  1.00  0.00           C  
ATOM   1276  O   CYS A  84     -15.197  -0.542   2.346  1.00  0.00           O  
ATOM   1277  CB  CYS A  84     -12.675   0.818   2.813  1.00  0.00           C  
ATOM   1278  SG  CYS A  84     -11.237   1.811   3.303  1.00  0.00           S  
ATOM   1279  H   CYS A  84     -14.164   0.586   5.033  1.00  0.00           H  
ATOM   1280  HA  CYS A  84     -14.035   2.453   2.691  1.00  0.00           H  
ATOM   1281  HB2 CYS A  84     -12.594   0.617   1.745  1.00  0.00           H  
ATOM   1282  HB3 CYS A  84     -12.631  -0.141   3.329  1.00  0.00           H  
ATOM   1283  N   GLY A  85     -15.996   1.407   1.583  1.00  0.00           N  
ATOM   1284  CA  GLY A  85     -17.079   0.853   0.771  1.00  0.00           C  
ATOM   1285  C   GLY A  85     -16.940   1.185  -0.715  1.00  0.00           C  
ATOM   1286  O   GLY A  85     -16.679   2.321  -1.102  1.00  0.00           O  
ATOM   1287  H   GLY A  85     -15.893   2.411   1.589  1.00  0.00           H  
ATOM   1288  HA2 GLY A  85     -18.026   1.264   1.122  1.00  0.00           H  
ATOM   1289  HA3 GLY A  85     -17.126  -0.229   0.895  1.00  0.00           H  
ATOM   1290  N   GLY A  86     -17.139   0.195  -1.585  1.00  0.00           N  
ATOM   1291  CA  GLY A  86     -17.301   0.417  -3.021  1.00  0.00           C  
ATOM   1292  C   GLY A  86     -16.996  -0.810  -3.897  1.00  0.00           C  
ATOM   1293  O   GLY A  86     -16.298  -1.725  -3.456  1.00  0.00           O  
ATOM   1294  H   GLY A  86     -17.279  -0.738  -1.224  1.00  0.00           H  
ATOM   1295  HA2 GLY A  86     -18.338   0.718  -3.172  1.00  0.00           H  
ATOM   1296  HA3 GLY A  86     -16.671   1.245  -3.346  1.00  0.00           H  
ATOM   1297  N   PRO A  87     -17.484  -0.828  -5.157  1.00  0.00           N  
ATOM   1298  CA  PRO A  87     -17.395  -1.969  -6.080  1.00  0.00           C  
ATOM   1299  C   PRO A  87     -15.995  -2.558  -6.329  1.00  0.00           C  
ATOM   1300  O   PRO A  87     -15.886  -3.664  -6.854  1.00  0.00           O  
ATOM   1301  CB  PRO A  87     -17.963  -1.470  -7.415  1.00  0.00           C  
ATOM   1302  CG  PRO A  87     -18.764  -0.212  -7.098  1.00  0.00           C  
ATOM   1303  CD  PRO A  87     -18.319   0.231  -5.707  1.00  0.00           C  
ATOM   1304  HA  PRO A  87     -18.034  -2.764  -5.696  1.00  0.00           H  
ATOM   1305  HB2 PRO A  87     -17.152  -1.209  -8.095  1.00  0.00           H  
ATOM   1306  HB3 PRO A  87     -18.594  -2.230  -7.875  1.00  0.00           H  
ATOM   1307  HG2 PRO A  87     -18.599   0.566  -7.844  1.00  0.00           H  
ATOM   1308  HG3 PRO A  87     -19.825  -0.461  -7.066  1.00  0.00           H  
ATOM   1309  HD2 PRO A  87     -17.775   1.174  -5.747  1.00  0.00           H  
ATOM   1310  HD3 PRO A  87     -19.209   0.364  -5.091  1.00  0.00           H  
ATOM   1311  N   LYS A  88     -14.916  -1.828  -6.013  1.00  0.00           N  
ATOM   1312  CA  LYS A  88     -13.518  -2.257  -6.205  1.00  0.00           C  
ATOM   1313  C   LYS A  88     -12.693  -2.284  -4.917  1.00  0.00           C  
ATOM   1314  O   LYS A  88     -11.461  -2.284  -4.993  1.00  0.00           O  
ATOM   1315  CB  LYS A  88     -12.853  -1.447  -7.332  1.00  0.00           C  
ATOM   1316  CG  LYS A  88     -13.510  -1.747  -8.687  1.00  0.00           C  
ATOM   1317  CD  LYS A  88     -12.482  -1.921  -9.808  1.00  0.00           C  
ATOM   1318  CE  LYS A  88     -13.256  -2.285 -11.077  1.00  0.00           C  
ATOM   1319  NZ  LYS A  88     -12.361  -2.537 -12.230  1.00  0.00           N1+
ATOM   1320  H   LYS A  88     -15.088  -0.933  -5.576  1.00  0.00           H  
ATOM   1321  HA  LYS A  88     -13.529  -3.303  -6.510  1.00  0.00           H  
ATOM   1322  HB2 LYS A  88     -11.799  -1.721  -7.386  1.00  0.00           H  
ATOM   1323  HB3 LYS A  88     -12.917  -0.382  -7.112  1.00  0.00           H  
ATOM   1324  HG2 LYS A  88     -14.084  -2.672  -8.623  1.00  0.00           H  
ATOM   1325  HG3 LYS A  88     -14.199  -0.941  -8.938  1.00  0.00           H  
ATOM   1326  HD2 LYS A  88     -11.799  -2.729  -9.546  1.00  0.00           H  
ATOM   1327  HD3 LYS A  88     -11.930  -0.991  -9.947  1.00  0.00           H  
ATOM   1328  HE2 LYS A  88     -13.951  -1.476 -11.301  1.00  0.00           H  
ATOM   1329  HE3 LYS A  88     -13.857  -3.170 -10.869  1.00  0.00           H  
ATOM   1330  HZ1 LYS A  88     -11.755  -3.320 -12.031  1.00  0.00           H  
ATOM   1331  HZ2 LYS A  88     -12.920  -2.776 -13.036  1.00  0.00           H  
ATOM   1332  HZ3 LYS A  88     -11.814  -1.715 -12.445  1.00  0.00           H  
ATOM   1333  N   CYS A  89     -13.337  -2.321  -3.753  1.00  0.00           N  
ATOM   1334  CA  CYS A  89     -12.641  -2.634  -2.508  1.00  0.00           C  
ATOM   1335  C   CYS A  89     -12.356  -4.159  -2.427  1.00  0.00           C  
ATOM   1336  O   CYS A  89     -13.214  -4.959  -2.807  1.00  0.00           O  
ATOM   1337  CB  CYS A  89     -13.434  -2.113  -1.304  1.00  0.00           C  
ATOM   1338  SG  CYS A  89     -13.818  -0.330  -1.206  1.00  0.00           S  
ATOM   1339  H   CYS A  89     -14.347  -2.310  -3.740  1.00  0.00           H  
ATOM   1340  HA  CYS A  89     -11.693  -2.095  -2.513  1.00  0.00           H  
ATOM   1341  HB2 CYS A  89     -12.884  -2.373  -0.400  1.00  0.00           H  
ATOM   1342  HB3 CYS A  89     -14.379  -2.654  -1.257  1.00  0.00           H  
ATOM   1343  N   PRO A  90     -11.151  -4.593  -1.997  1.00  0.00           N  
ATOM   1344  CA  PRO A  90     -10.780  -6.007  -1.932  1.00  0.00           C  
ATOM   1345  C   PRO A  90     -11.597  -6.748  -0.863  1.00  0.00           C  
ATOM   1346  O   PRO A  90     -11.419  -6.536   0.331  1.00  0.00           O  
ATOM   1347  CB  PRO A  90      -9.272  -6.032  -1.652  1.00  0.00           C  
ATOM   1348  CG  PRO A  90      -9.025  -4.710  -0.927  1.00  0.00           C  
ATOM   1349  CD  PRO A  90     -10.043  -3.761  -1.558  1.00  0.00           C  
ATOM   1350  HA  PRO A  90     -10.961  -6.477  -2.899  1.00  0.00           H  
ATOM   1351  HB2 PRO A  90      -8.978  -6.888  -1.045  1.00  0.00           H  
ATOM   1352  HB3 PRO A  90      -8.730  -6.034  -2.598  1.00  0.00           H  
ATOM   1353  HG2 PRO A  90      -8.003  -4.356  -1.065  1.00  0.00           H  
ATOM   1354  HG3 PRO A  90      -9.247  -4.828   0.133  1.00  0.00           H  
ATOM   1355  HD2 PRO A  90     -10.369  -3.025  -0.822  1.00  0.00           H  
ATOM   1356  HD3 PRO A  90      -9.601  -3.264  -2.421  1.00  0.00           H  
ATOM   1357  N   ARG A  91     -12.481  -7.623  -1.343  1.00  0.00           N  
ATOM   1358  CA  ARG A  91     -13.340  -8.542  -0.593  1.00  0.00           C  
ATOM   1359  C   ARG A  91     -12.520  -9.729  -0.037  1.00  0.00           C  
ATOM   1360  O   ARG A  91     -11.880 -10.428  -0.818  1.00  0.00           O  
ATOM   1361  CB  ARG A  91     -14.447  -8.993  -1.579  1.00  0.00           C  
ATOM   1362  CG  ARG A  91     -15.592  -7.965  -1.738  1.00  0.00           C  
ATOM   1363  CD  ARG A  91     -16.547  -8.309  -2.898  1.00  0.00           C  
ATOM   1364  NE  ARG A  91     -17.849  -7.619  -2.769  1.00  0.00           N  
ATOM   1365  CZ  ARG A  91     -18.855  -7.635  -3.626  1.00  0.00           C  
ATOM   1366  NH1 ARG A  91     -18.767  -8.224  -4.788  1.00  0.00           N1+
ATOM   1367  NH2 ARG A  91     -19.988  -7.063  -3.331  1.00  0.00           N  
ATOM   1368  H   ARG A  91     -12.564  -7.664  -2.349  1.00  0.00           H  
ATOM   1369  HA  ARG A  91     -13.793  -8.024   0.252  1.00  0.00           H  
ATOM   1370  HB2 ARG A  91     -14.002  -9.186  -2.554  1.00  0.00           H  
ATOM   1371  HB3 ARG A  91     -14.854  -9.944  -1.237  1.00  0.00           H  
ATOM   1372  HG2 ARG A  91     -15.172  -6.976  -1.923  1.00  0.00           H  
ATOM   1373  HG3 ARG A  91     -16.149  -7.921  -0.802  1.00  0.00           H  
ATOM   1374  HD2 ARG A  91     -16.717  -9.386  -2.912  1.00  0.00           H  
ATOM   1375  HD3 ARG A  91     -16.067  -8.027  -3.835  1.00  0.00           H  
ATOM   1376  HE  ARG A  91     -18.072  -7.286  -1.842  1.00  0.00           H  
ATOM   1377 HH11 ARG A  91     -17.937  -8.768  -4.975  1.00  0.00           H  
ATOM   1378 HH12 ARG A  91     -19.588  -8.314  -5.369  1.00  0.00           H  
ATOM   1379 HH21 ARG A  91     -20.793  -7.179  -3.930  1.00  0.00           H  
ATOM   1380 HH22 ARG A  91     -20.134  -6.723  -2.391  1.00  0.00           H  
ATOM   1381  N   SER A  92     -12.578  -9.950   1.282  1.00  0.00           N  
ATOM   1382  CA  SER A  92     -12.259 -11.198   2.019  1.00  0.00           C  
ATOM   1383  C   SER A  92     -10.793 -11.495   2.473  1.00  0.00           C  
ATOM   1384  O   SER A  92      -9.874 -11.704   1.681  1.00  0.00           O  
ATOM   1385  CB  SER A  92     -12.938 -12.406   1.337  1.00  0.00           C  
ATOM   1386  OG  SER A  92     -14.316 -12.141   1.082  1.00  0.00           O  
ATOM   1387  H   SER A  92     -13.072  -9.251   1.819  1.00  0.00           H  
ATOM   1388  HA  SER A  92     -12.812 -11.077   2.951  1.00  0.00           H  
ATOM   1389  HB2 SER A  92     -12.846 -13.298   1.957  1.00  0.00           H  
ATOM   1390  HB3 SER A  92     -12.435 -12.610   0.392  1.00  0.00           H  
ATOM   1391  HG  SER A  92     -14.865 -12.591   1.729  1.00  0.00           H  
ATOM   1392  N   LEU A  93     -10.607 -11.590   3.803  1.00  0.00           N  
ATOM   1393  CA  LEU A  93      -9.501 -12.181   4.596  1.00  0.00           C  
ATOM   1394  C   LEU A  93      -9.613 -13.704   4.845  1.00  0.00           C  
ATOM   1395  O   LEU A  93     -10.652 -14.143   5.307  1.00  0.00           O  
ATOM   1396  CB  LEU A  93      -9.590 -11.551   6.004  1.00  0.00           C  
ATOM   1397  CG  LEU A  93      -8.663 -10.381   6.139  1.00  0.00           C  
ATOM   1398  CD1 LEU A  93      -8.963  -9.468   7.317  1.00  0.00           C  
ATOM   1399  CD2 LEU A  93      -7.213 -10.902   6.294  1.00  0.00           C  
ATOM   1400  H   LEU A  93     -11.424 -11.378   4.358  1.00  0.00           H  
ATOM   1401  HA  LEU A  93      -8.550 -11.954   4.115  1.00  0.00           H  
ATOM   1402  HB2 LEU A  93      -9.360 -12.277   6.784  1.00  0.00           H  
ATOM   1403  HB3 LEU A  93     -10.614 -11.224   6.180  1.00  0.00           H  
ATOM   1404  HG  LEU A  93      -8.851  -9.826   5.220  1.00  0.00           H  
ATOM   1405 HD11 LEU A  93      -9.917  -8.962   7.169  1.00  0.00           H  
ATOM   1406 HD12 LEU A  93      -8.999 -10.066   8.228  1.00  0.00           H  
ATOM   1407 HD13 LEU A  93      -8.177  -8.726   7.458  1.00  0.00           H  
ATOM   1408 HD21 LEU A  93      -7.207 -11.717   7.019  1.00  0.00           H  
ATOM   1409 HD22 LEU A  93      -6.819 -11.273   5.349  1.00  0.00           H  
ATOM   1410 HD23 LEU A  93      -6.559 -10.139   6.716  1.00  0.00           H  
ATOM   1411  N   PRO A  94      -8.569 -14.536   4.674  1.00  0.00           N  
ATOM   1412  CA  PRO A  94      -8.654 -15.969   4.995  1.00  0.00           C  
ATOM   1413  C   PRO A  94      -8.826 -16.248   6.505  1.00  0.00           C  
ATOM   1414  O   PRO A  94      -8.178 -15.605   7.327  1.00  0.00           O  
ATOM   1415  CB  PRO A  94      -7.370 -16.584   4.433  1.00  0.00           C  
ATOM   1416  CG  PRO A  94      -6.378 -15.422   4.464  1.00  0.00           C  
ATOM   1417  CD  PRO A  94      -7.244 -14.191   4.203  1.00  0.00           C  
ATOM   1418  HA  PRO A  94      -9.507 -16.401   4.471  1.00  0.00           H  
ATOM   1419  HB2 PRO A  94      -7.537 -16.892   3.400  1.00  0.00           H  
ATOM   1420  HB3 PRO A  94      -7.022 -17.427   5.029  1.00  0.00           H  
ATOM   1421  HG2 PRO A  94      -5.598 -15.535   3.711  1.00  0.00           H  
ATOM   1422  HG3 PRO A  94      -5.937 -15.350   5.458  1.00  0.00           H  
ATOM   1423  HD2 PRO A  94      -6.839 -13.340   4.751  1.00  0.00           H  
ATOM   1424  HD3 PRO A  94      -7.286 -13.982   3.134  1.00  0.00           H  
ATOM   1425  N   ALA A  95      -9.663 -17.242   6.832  1.00  0.00           N  
ATOM   1426  CA  ALA A  95     -10.126 -17.629   8.173  1.00  0.00           C  
ATOM   1427  C   ALA A  95      -9.106 -18.382   9.060  1.00  0.00           C  
ATOM   1428  O   ALA A  95      -9.448 -18.769  10.173  1.00  0.00           O  
ATOM   1429  CB  ALA A  95     -11.403 -18.466   7.978  1.00  0.00           C  
ATOM   1430  H   ALA A  95     -10.131 -17.716   6.072  1.00  0.00           H  
ATOM   1431  HA  ALA A  95     -10.393 -16.722   8.714  1.00  0.00           H  
ATOM   1432  HB1 ALA A  95     -11.168 -19.398   7.464  1.00  0.00           H  
ATOM   1433  HB2 ALA A  95     -11.834 -18.705   8.951  1.00  0.00           H  
ATOM   1434  HB3 ALA A  95     -12.139 -17.904   7.404  1.00  0.00           H  
ATOM   1435  N   GLU A  96      -7.869 -18.595   8.601  1.00  0.00           N  
ATOM   1436  CA  GLU A  96      -6.875 -19.404   9.320  1.00  0.00           C  
ATOM   1437  C   GLU A  96      -5.646 -18.597   9.751  1.00  0.00           C  
ATOM   1438  O   GLU A  96      -4.963 -17.963   8.937  1.00  0.00           O  
ATOM   1439  CB  GLU A  96      -6.471 -20.639   8.506  1.00  0.00           C  
ATOM   1440  CG  GLU A  96      -7.630 -21.637   8.360  1.00  0.00           C  
ATOM   1441  CD  GLU A  96      -7.086 -23.066   8.303  1.00  0.00           C  
ATOM   1442  OE1 GLU A  96      -7.129 -23.736   9.356  1.00  0.00           O  
ATOM   1443  OE2 GLU A  96      -6.576 -23.440   7.221  1.00  0.00           O1-
ATOM   1444  H   GLU A  96      -7.599 -18.176   7.723  1.00  0.00           H  
ATOM   1445  HA  GLU A  96      -7.325 -19.788  10.235  1.00  0.00           H  
ATOM   1446  HB2 GLU A  96      -6.110 -20.342   7.522  1.00  0.00           H  
ATOM   1447  HB3 GLU A  96      -5.652 -21.125   9.036  1.00  0.00           H  
ATOM   1448  HG2 GLU A  96      -8.304 -21.547   9.213  1.00  0.00           H  
ATOM   1449  HG3 GLU A  96      -8.198 -21.402   7.460  1.00  0.00           H  
ATOM   1450  N   GLU A  97      -5.341 -18.682  11.050  1.00  0.00           N  
ATOM   1451  CA  GLU A  97      -4.237 -18.007  11.748  1.00  0.00           C  
ATOM   1452  C   GLU A  97      -2.861 -18.336  11.125  1.00  0.00           C  
ATOM   1453  O   GLU A  97      -1.988 -17.474  11.033  1.00  0.00           O  
ATOM   1454  CB  GLU A  97      -4.337 -18.378  13.245  1.00  0.00           C  
ATOM   1455  CG  GLU A  97      -3.847 -17.267  14.184  1.00  0.00           C  
ATOM   1456  CD  GLU A  97      -4.219 -17.566  15.648  1.00  0.00           C  
ATOM   1457  OE1 GLU A  97      -3.367 -18.145  16.357  1.00  0.00           O  
ATOM   1458  OE2 GLU A  97      -5.347 -17.193  16.046  1.00  0.00           O1-
ATOM   1459  H   GLU A  97      -5.964 -19.221  11.634  1.00  0.00           H  
ATOM   1460  HA  GLU A  97      -4.386 -16.930  11.663  1.00  0.00           H  
ATOM   1461  HB2 GLU A  97      -5.383 -18.562  13.488  1.00  0.00           H  
ATOM   1462  HB3 GLU A  97      -3.784 -19.298  13.435  1.00  0.00           H  
ATOM   1463  HG2 GLU A  97      -2.768 -17.160  14.078  1.00  0.00           H  
ATOM   1464  HG3 GLU A  97      -4.303 -16.324  13.884  1.00  0.00           H  
ATOM   1465  N   SER A  98      -2.697 -19.530  10.540  1.00  0.00           N  
ATOM   1466  CA  SER A  98      -1.470 -19.943   9.835  1.00  0.00           C  
ATOM   1467  C   SER A  98      -1.253 -19.281   8.459  1.00  0.00           C  
ATOM   1468  O   SER A  98      -0.168 -19.385   7.882  1.00  0.00           O  
ATOM   1469  CB  SER A  98      -1.438 -21.468   9.693  1.00  0.00           C  
ATOM   1470  OG  SER A  98      -1.415 -22.083  10.964  1.00  0.00           O  
ATOM   1471  H   SER A  98      -3.425 -20.219  10.668  1.00  0.00           H  
ATOM   1472  HA  SER A  98      -0.618 -19.653  10.450  1.00  0.00           H  
ATOM   1473  HB2 SER A  98      -2.314 -21.808   9.140  1.00  0.00           H  
ATOM   1474  HB3 SER A  98      -0.541 -21.761   9.147  1.00  0.00           H  
ATOM   1475  HG  SER A  98      -0.757 -21.661  11.521  1.00  0.00           H  
ATOM   1476  N   GLY A  99      -2.242 -18.566   7.905  1.00  0.00           N  
ATOM   1477  CA  GLY A  99      -2.109 -17.806   6.648  1.00  0.00           C  
ATOM   1478  C   GLY A  99      -1.625 -16.358   6.828  1.00  0.00           C  
ATOM   1479  O   GLY A  99      -1.268 -15.681   5.854  1.00  0.00           O  
ATOM   1480  H   GLY A  99      -3.118 -18.513   8.405  1.00  0.00           H  
ATOM   1481  HA2 GLY A  99      -1.421 -18.322   5.978  1.00  0.00           H  
ATOM   1482  HA3 GLY A  99      -3.090 -17.772   6.174  1.00  0.00           H  
ATOM   1483  N   LEU A 100      -1.615 -15.884   8.074  1.00  0.00           N  
ATOM   1484  CA  LEU A 100      -1.396 -14.494   8.471  1.00  0.00           C  
ATOM   1485  C   LEU A 100       0.097 -14.154   8.665  1.00  0.00           C  
ATOM   1486  O   LEU A 100       0.538 -13.074   8.256  1.00  0.00           O  
ATOM   1487  CB  LEU A 100      -2.286 -14.266   9.711  1.00  0.00           C  
ATOM   1488  CG  LEU A 100      -3.719 -13.849   9.324  1.00  0.00           C  
ATOM   1489  CD1 LEU A 100      -4.790 -14.470  10.207  1.00  0.00           C  
ATOM   1490  CD2 LEU A 100      -3.841 -12.337   9.416  1.00  0.00           C  
ATOM   1491  H   LEU A 100      -1.892 -16.520   8.809  1.00  0.00           H  
ATOM   1492  HA  LEU A 100      -1.747 -13.836   7.676  1.00  0.00           H  
ATOM   1493  HB2 LEU A 100      -1.846 -13.514  10.367  1.00  0.00           H  
ATOM   1494  HB3 LEU A 100      -2.324 -15.176  10.310  1.00  0.00           H  
ATOM   1495  HG  LEU A 100      -3.928 -14.149   8.297  1.00  0.00           H  
ATOM   1496 HD11 LEU A 100      -5.773 -14.074   9.952  1.00  0.00           H  
ATOM   1497 HD12 LEU A 100      -4.810 -15.546  10.034  1.00  0.00           H  
ATOM   1498 HD13 LEU A 100      -4.580 -14.276  11.259  1.00  0.00           H  
ATOM   1499 HD21 LEU A 100      -3.650 -12.005  10.437  1.00  0.00           H  
ATOM   1500 HD22 LEU A 100      -4.841 -12.028   9.111  1.00  0.00           H  
ATOM   1501 HD23 LEU A 100      -3.105 -11.903   8.739  1.00  0.00           H  
ATOM   1502  N   GLU A 101       0.919 -15.116   9.099  1.00  0.00           N  
ATOM   1503  CA  GLU A 101       2.379 -14.951   9.245  1.00  0.00           C  
ATOM   1504  C   GLU A 101       3.089 -14.618   7.919  1.00  0.00           C  
ATOM   1505  O   GLU A 101       3.996 -13.783   7.873  1.00  0.00           O  
ATOM   1506  CB  GLU A 101       2.991 -16.218   9.858  1.00  0.00           C  
ATOM   1507  CG  GLU A 101       2.725 -16.309  11.365  1.00  0.00           C  
ATOM   1508  CD  GLU A 101       3.485 -17.501  11.952  1.00  0.00           C  
ATOM   1509  OE1 GLU A 101       4.709 -17.342  12.162  1.00  0.00           O  
ATOM   1510  OE2 GLU A 101       2.852 -18.568  12.092  1.00  0.00           O1-
ATOM   1511  H   GLU A 101       0.505 -15.955   9.479  1.00  0.00           H  
ATOM   1512  HA  GLU A 101       2.575 -14.121   9.924  1.00  0.00           H  
ATOM   1513  HB2 GLU A 101       4.069 -16.185   9.704  1.00  0.00           H  
ATOM   1514  HB3 GLU A 101       2.599 -17.100   9.352  1.00  0.00           H  
ATOM   1515  HG2 GLU A 101       1.653 -16.414  11.536  1.00  0.00           H  
ATOM   1516  HG3 GLU A 101       3.057 -15.387  11.844  1.00  0.00           H  
ATOM   1517  N   LYS A 102       2.610 -15.150   6.784  1.00  0.00           N  
ATOM   1518  CA  LYS A 102       3.141 -14.814   5.443  1.00  0.00           C  
ATOM   1519  C   LYS A 102       2.769 -13.403   4.972  1.00  0.00           C  
ATOM   1520  O   LYS A 102       3.281 -12.924   3.953  1.00  0.00           O  
ATOM   1521  CB  LYS A 102       2.708 -15.884   4.426  1.00  0.00           C  
ATOM   1522  CG  LYS A 102       3.559 -17.153   4.575  1.00  0.00           C  
ATOM   1523  CD  LYS A 102       3.129 -18.243   3.585  1.00  0.00           C  
ATOM   1524  CE  LYS A 102       4.020 -19.477   3.780  1.00  0.00           C  
ATOM   1525  NZ  LYS A 102       3.550 -20.645   2.992  1.00  0.00           N1+
ATOM   1526  H   LYS A 102       1.850 -15.809   6.879  1.00  0.00           H  
ATOM   1527  HA  LYS A 102       4.229 -14.813   5.505  1.00  0.00           H  
ATOM   1528  HB2 LYS A 102       1.653 -16.119   4.567  1.00  0.00           H  
ATOM   1529  HB3 LYS A 102       2.845 -15.501   3.415  1.00  0.00           H  
ATOM   1530  HG2 LYS A 102       4.605 -16.903   4.396  1.00  0.00           H  
ATOM   1531  HG3 LYS A 102       3.460 -17.538   5.590  1.00  0.00           H  
ATOM   1532  HD2 LYS A 102       2.090 -18.506   3.783  1.00  0.00           H  
ATOM   1533  HD3 LYS A 102       3.222 -17.874   2.564  1.00  0.00           H  
ATOM   1534  HE2 LYS A 102       4.017 -19.732   4.840  1.00  0.00           H  
ATOM   1535  HE3 LYS A 102       5.045 -19.221   3.511  1.00  0.00           H  
ATOM   1536  HZ1 LYS A 102       4.158 -21.436   3.151  1.00  0.00           H  
ATOM   1537  HZ2 LYS A 102       3.526 -20.446   2.002  1.00  0.00           H  
ATOM   1538  HZ3 LYS A 102       2.628 -20.920   3.299  1.00  0.00           H  
ATOM   1539  N   ARG A 103       1.874 -12.714   5.683  1.00  0.00           N  
ATOM   1540  CA  ARG A 103       1.321 -11.416   5.287  1.00  0.00           C  
ATOM   1541  C   ARG A 103       1.833 -10.246   6.122  1.00  0.00           C  
ATOM   1542  O   ARG A 103       1.367  -9.140   5.888  1.00  0.00           O  
ATOM   1543  CB  ARG A 103      -0.217 -11.519   5.187  1.00  0.00           C  
ATOM   1544  CG  ARG A 103      -0.611 -12.283   3.911  1.00  0.00           C  
ATOM   1545  CD  ARG A 103      -2.120 -12.227   3.647  1.00  0.00           C  
ATOM   1546  NE  ARG A 103      -2.451 -12.756   2.306  1.00  0.00           N  
ATOM   1547  CZ  ARG A 103      -3.633 -12.696   1.716  1.00  0.00           C  
ATOM   1548  NH1 ARG A 103      -4.670 -12.160   2.296  1.00  0.00           N1+
ATOM   1549  NH2 ARG A 103      -3.803 -13.183   0.519  1.00  0.00           N  
ATOM   1550  H   ARG A 103       1.524 -13.142   6.528  1.00  0.00           H  
ATOM   1551  HA  ARG A 103       1.686 -11.179   4.288  1.00  0.00           H  
ATOM   1552  HB2 ARG A 103      -0.656 -10.522   5.146  1.00  0.00           H  
ATOM   1553  HB3 ARG A 103      -0.621 -12.025   6.064  1.00  0.00           H  
ATOM   1554  HG2 ARG A 103      -0.302 -13.324   3.998  1.00  0.00           H  
ATOM   1555  HG3 ARG A 103      -0.098 -11.833   3.060  1.00  0.00           H  
ATOM   1556  HD2 ARG A 103      -2.629 -12.811   4.413  1.00  0.00           H  
ATOM   1557  HD3 ARG A 103      -2.451 -11.191   3.720  1.00  0.00           H  
ATOM   1558  HE  ARG A 103      -1.731 -13.289   1.839  1.00  0.00           H  
ATOM   1559 HH11 ARG A 103      -4.579 -11.841   3.250  1.00  0.00           H  
ATOM   1560 HH12 ARG A 103      -5.578 -12.154   1.854  1.00  0.00           H  
ATOM   1561 HH21 ARG A 103      -4.731 -13.188   0.119  1.00  0.00           H  
ATOM   1562 HH22 ARG A 103      -3.067 -13.709   0.070  1.00  0.00           H  
ATOM   1563  N   GLN A 104       2.831 -10.415   7.002  1.00  0.00           N  
ATOM   1564  CA  GLN A 104       3.163  -9.376   7.996  1.00  0.00           C  
ATOM   1565  C   GLN A 104       1.848  -8.861   8.596  1.00  0.00           C  
ATOM   1566  O   GLN A 104       1.567  -7.681   8.474  1.00  0.00           O  
ATOM   1567  CB  GLN A 104       3.995  -8.212   7.390  1.00  0.00           C  
ATOM   1568  CG  GLN A 104       5.443  -8.531   7.001  1.00  0.00           C  
ATOM   1569  CD  GLN A 104       6.083  -7.373   6.231  1.00  0.00           C  
ATOM   1570  NE2 GLN A 104       5.795  -7.245   4.953  1.00  0.00           N  
ATOM   1571  OE1 GLN A 104       6.826  -6.539   6.723  1.00  0.00           O  
ATOM   1572  H   GLN A 104       3.168 -11.352   7.166  1.00  0.00           H  
ATOM   1573  HA  GLN A 104       3.732  -9.831   8.807  1.00  0.00           H  
ATOM   1574  HB2 GLN A 104       4.049  -7.411   8.128  1.00  0.00           H  
ATOM   1575  HB3 GLN A 104       3.475  -7.825   6.514  1.00  0.00           H  
ATOM   1576  HG2 GLN A 104       6.023  -8.725   7.903  1.00  0.00           H  
ATOM   1577  HG3 GLN A 104       5.464  -9.426   6.380  1.00  0.00           H  
ATOM   1578 HE21 GLN A 104       6.304  -6.532   4.449  1.00  0.00           H  
ATOM   1579 HE22 GLN A 104       5.211  -7.949   4.525  1.00  0.00           H  
ATOM   1580  N   CYS A 105       0.965  -9.752   9.037  1.00  0.00           N  
ATOM   1581  CA  CYS A 105      -0.351  -9.414   9.552  1.00  0.00           C  
ATOM   1582  C   CYS A 105      -0.658 -10.352  10.717  1.00  0.00           C  
ATOM   1583  O   CYS A 105      -0.505 -11.556  10.577  1.00  0.00           O  
ATOM   1584  CB  CYS A 105      -1.397  -9.550   8.441  1.00  0.00           C  
ATOM   1585  SG  CYS A 105      -3.059  -9.197   9.049  1.00  0.00           S  
ATOM   1586  H   CYS A 105       1.217 -10.728   9.097  1.00  0.00           H  
ATOM   1587  HA  CYS A 105      -0.356  -8.390   9.926  1.00  0.00           H  
ATOM   1588  HB2 CYS A 105      -1.370 -10.572   8.062  1.00  0.00           H  
ATOM   1589  HB3 CYS A 105      -1.152  -8.865   7.630  1.00  0.00           H  
ATOM   1590  N   SER A 106      -1.075  -9.803  11.847  1.00  0.00           N  
ATOM   1591  CA  SER A 106      -1.347 -10.506  13.095  1.00  0.00           C  
ATOM   1592  C   SER A 106      -2.701 -10.047  13.605  1.00  0.00           C  
ATOM   1593  O   SER A 106      -2.816  -8.957  14.153  1.00  0.00           O  
ATOM   1594  CB  SER A 106      -0.264 -10.192  14.137  1.00  0.00           C  
ATOM   1595  OG  SER A 106       0.979 -10.731  13.737  1.00  0.00           O  
ATOM   1596  H   SER A 106      -1.080  -8.795  11.904  1.00  0.00           H  
ATOM   1597  HA  SER A 106      -1.376 -11.583  12.933  1.00  0.00           H  
ATOM   1598  HB2 SER A 106      -0.548 -10.627  15.095  1.00  0.00           H  
ATOM   1599  HB3 SER A 106      -0.169  -9.113  14.260  1.00  0.00           H  
ATOM   1600  HG  SER A 106       0.931 -11.689  13.781  1.00  0.00           H  
ATOM   1601  N   CYS A 107      -3.733 -10.856  13.392  1.00  0.00           N  
ATOM   1602  CA  CYS A 107      -5.075 -10.577  13.886  1.00  0.00           C  
ATOM   1603  C   CYS A 107      -5.286 -11.172  15.278  1.00  0.00           C  
ATOM   1604  O   CYS A 107      -4.953 -12.328  15.501  1.00  0.00           O  
ATOM   1605  CB  CYS A 107      -6.118 -11.018  12.859  1.00  0.00           C  
ATOM   1606  SG  CYS A 107      -5.994 -10.258  11.213  1.00  0.00           S  
ATOM   1607  H   CYS A 107      -3.571 -11.765  12.983  1.00  0.00           H  
ATOM   1608  HA  CYS A 107      -5.194  -9.500  14.006  1.00  0.00           H  
ATOM   1609  HB2 CYS A 107      -6.041 -12.099  12.742  1.00  0.00           H  
ATOM   1610  HB3 CYS A 107      -7.112 -10.802  13.252  1.00  0.00           H  
ATOM   1611  N   LYS A 108      -5.844 -10.393  16.209  1.00  0.00           N  
ATOM   1612  CA  LYS A 108      -6.206 -10.823  17.561  1.00  0.00           C  
ATOM   1613  C   LYS A 108      -7.652 -10.456  17.849  1.00  0.00           C  
ATOM   1614  O   LYS A 108      -8.042  -9.312  17.670  1.00  0.00           O  
ATOM   1615  CB  LYS A 108      -5.256 -10.184  18.585  1.00  0.00           C  
ATOM   1616  CG  LYS A 108      -5.535 -10.734  19.992  1.00  0.00           C  
ATOM   1617  CD  LYS A 108      -4.554 -10.176  21.025  1.00  0.00           C  
ATOM   1618  CE  LYS A 108      -4.840 -10.843  22.375  1.00  0.00           C  
ATOM   1619  NZ  LYS A 108      -3.914 -10.367  23.431  1.00  0.00           N1+
ATOM   1620  H   LYS A 108      -6.015  -9.427  15.969  1.00  0.00           H  
ATOM   1621  HA  LYS A 108      -6.107 -11.907  17.623  1.00  0.00           H  
ATOM   1622  HB2 LYS A 108      -5.382  -9.101  18.580  1.00  0.00           H  
ATOM   1623  HB3 LYS A 108      -4.229 -10.420  18.306  1.00  0.00           H  
ATOM   1624  HG2 LYS A 108      -5.445 -11.820  19.969  1.00  0.00           H  
ATOM   1625  HG3 LYS A 108      -6.547 -10.472  20.299  1.00  0.00           H  
ATOM   1626  HD2 LYS A 108      -4.688  -9.096  21.101  1.00  0.00           H  
ATOM   1627  HD3 LYS A 108      -3.534 -10.396  20.710  1.00  0.00           H  
ATOM   1628  HE2 LYS A 108      -4.746 -11.922  22.252  1.00  0.00           H  
ATOM   1629  HE3 LYS A 108      -5.873 -10.633  22.653  1.00  0.00           H  
ATOM   1630  HZ1 LYS A 108      -4.027  -9.374  23.577  1.00  0.00           H  
ATOM   1631  HZ2 LYS A 108      -4.107 -10.841  24.302  1.00  0.00           H  
ATOM   1632  HZ3 LYS A 108      -2.956 -10.554  23.171  1.00  0.00           H  
ATOM   1633  N   LYS A 109      -8.439 -11.407  18.339  1.00  0.00           N  
ATOM   1634  CA  LYS A 109      -9.836 -11.159  18.697  1.00  0.00           C  
ATOM   1635  C   LYS A 109      -9.939 -10.511  20.083  1.00  0.00           C  
ATOM   1636  O   LYS A 109      -9.393 -11.051  21.046  1.00  0.00           O  
ATOM   1637  CB  LYS A 109     -10.619 -12.468  18.554  1.00  0.00           C  
ATOM   1638  CG  LYS A 109     -12.125 -12.224  18.404  1.00  0.00           C  
ATOM   1639  CD  LYS A 109     -12.832 -13.546  18.079  1.00  0.00           C  
ATOM   1640  CE  LYS A 109     -14.318 -13.293  17.809  1.00  0.00           C  
ATOM   1641  NZ  LYS A 109     -15.028 -14.543  17.435  1.00  0.00           N1+
ATOM   1642  H   LYS A 109      -8.061 -12.334  18.468  1.00  0.00           H  
ATOM   1643  HA  LYS A 109     -10.237 -10.455  17.967  1.00  0.00           H  
ATOM   1644  HB2 LYS A 109     -10.427 -13.111  19.413  1.00  0.00           H  
ATOM   1645  HB3 LYS A 109     -10.272 -12.981  17.657  1.00  0.00           H  
ATOM   1646  HG2 LYS A 109     -12.296 -11.524  17.586  1.00  0.00           H  
ATOM   1647  HG3 LYS A 109     -12.527 -11.803  19.325  1.00  0.00           H  
ATOM   1648  HD2 LYS A 109     -12.714 -14.234  18.916  1.00  0.00           H  
ATOM   1649  HD3 LYS A 109     -12.376 -13.982  17.190  1.00  0.00           H  
ATOM   1650  HE2 LYS A 109     -14.769 -12.854  18.699  1.00  0.00           H  
ATOM   1651  HE3 LYS A 109     -14.404 -12.560  17.007  1.00  0.00           H  
ATOM   1652  HZ1 LYS A 109     -15.998 -14.343  17.236  1.00  0.00           H  
ATOM   1653  HZ2 LYS A 109     -14.990 -15.220  18.184  1.00  0.00           H  
ATOM   1654  HZ3 LYS A 109     -14.616 -14.950  16.608  1.00  0.00           H  
ATOM   1655  N   VAL A 110     -10.623  -9.375  20.196  1.00  0.00           N  
ATOM   1656  CA  VAL A 110     -10.840  -8.635  21.451  1.00  0.00           C  
ATOM   1657  C   VAL A 110     -12.294  -8.168  21.497  1.00  0.00           C  
ATOM   1658  O   VAL A 110     -12.751  -7.514  20.575  1.00  0.00           O  
ATOM   1659  CB  VAL A 110      -9.872  -7.439  21.568  1.00  0.00           C  
ATOM   1660  CG1 VAL A 110     -10.058  -6.683  22.890  1.00  0.00           C  
ATOM   1661  CG2 VAL A 110      -8.406  -7.903  21.508  1.00  0.00           C  
ATOM   1662  H   VAL A 110     -11.037  -8.987  19.360  1.00  0.00           H  
ATOM   1663  HA  VAL A 110     -10.665  -9.297  22.299  1.00  0.00           H  
ATOM   1664  HB  VAL A 110     -10.064  -6.754  20.743  1.00  0.00           H  
ATOM   1665 HG11 VAL A 110      -9.353  -5.853  22.942  1.00  0.00           H  
ATOM   1666 HG12 VAL A 110      -9.899  -7.348  23.739  1.00  0.00           H  
ATOM   1667 HG13 VAL A 110     -11.061  -6.259  22.940  1.00  0.00           H  
ATOM   1668 HG21 VAL A 110      -8.250  -8.726  22.206  1.00  0.00           H  
ATOM   1669 HG22 VAL A 110      -7.743  -7.081  21.777  1.00  0.00           H  
ATOM   1670 HG23 VAL A 110      -8.167  -8.231  20.496  1.00  0.00           H  
ATOM   1671  N   ALA A 111     -13.039  -8.539  22.545  1.00  0.00           N  
ATOM   1672  CA  ALA A 111     -14.443  -8.141  22.749  1.00  0.00           C  
ATOM   1673  C   ALA A 111     -15.411  -8.453  21.577  1.00  0.00           C  
ATOM   1674  O   ALA A 111     -16.391  -7.750  21.371  1.00  0.00           O  
ATOM   1675  CB  ALA A 111     -14.484  -6.677  23.214  1.00  0.00           C  
ATOM   1676  H   ALA A 111     -12.589  -9.049  23.292  1.00  0.00           H  
ATOM   1677  HA  ALA A 111     -14.816  -8.735  23.584  1.00  0.00           H  
ATOM   1678  HB1 ALA A 111     -14.193  -6.019  22.395  1.00  0.00           H  
ATOM   1679  HB2 ALA A 111     -15.496  -6.416  23.521  1.00  0.00           H  
ATOM   1680  HB3 ALA A 111     -13.810  -6.525  24.057  1.00  0.00           H  
ATOM   1681  N   GLY A 112     -15.153  -9.526  20.817  1.00  0.00           N  
ATOM   1682  CA  GLY A 112     -15.941  -9.892  19.627  1.00  0.00           C  
ATOM   1683  C   GLY A 112     -15.418  -9.290  18.318  1.00  0.00           C  
ATOM   1684  O   GLY A 112     -15.818  -9.736  17.246  1.00  0.00           O  
ATOM   1685  H   GLY A 112     -14.299 -10.033  21.005  1.00  0.00           H  
ATOM   1686  HA2 GLY A 112     -15.956 -10.976  19.523  1.00  0.00           H  
ATOM   1687  HA3 GLY A 112     -16.968  -9.550  19.754  1.00  0.00           H  
ATOM   1688  N   GLU A 113     -14.456  -8.377  18.405  1.00  0.00           N  
ATOM   1689  CA  GLU A 113     -13.867  -7.623  17.301  1.00  0.00           C  
ATOM   1690  C   GLU A 113     -12.502  -8.198  16.888  1.00  0.00           C  
ATOM   1691  O   GLU A 113     -11.786  -8.779  17.707  1.00  0.00           O  
ATOM   1692  CB  GLU A 113     -13.756  -6.166  17.765  1.00  0.00           C  
ATOM   1693  CG  GLU A 113     -13.933  -5.158  16.633  1.00  0.00           C  
ATOM   1694  CD  GLU A 113     -13.941  -3.760  17.254  1.00  0.00           C  
ATOM   1695  OE1 GLU A 113     -12.831  -3.189  17.348  1.00  0.00           O  
ATOM   1696  OE2 GLU A 113     -15.024  -3.359  17.734  1.00  0.00           O1-
ATOM   1697  H   GLU A 113     -14.186  -8.049  19.322  1.00  0.00           H  
ATOM   1698  HA  GLU A 113     -14.545  -7.662  16.448  1.00  0.00           H  
ATOM   1699  HB2 GLU A 113     -12.793  -6.009  18.250  1.00  0.00           H  
ATOM   1700  HB3 GLU A 113     -14.536  -5.968  18.501  1.00  0.00           H  
ATOM   1701  HG2 GLU A 113     -14.872  -5.351  16.115  1.00  0.00           H  
ATOM   1702  HG3 GLU A 113     -13.115  -5.266  15.920  1.00  0.00           H  
ATOM   1703  N   TRP A 114     -12.122  -8.067  15.614  1.00  0.00           N  
ATOM   1704  CA  TRP A 114     -10.844  -8.569  15.093  1.00  0.00           C  
ATOM   1705  C   TRP A 114      -9.814  -7.444  14.961  1.00  0.00           C  
ATOM   1706  O   TRP A 114      -9.891  -6.608  14.067  1.00  0.00           O  
ATOM   1707  CB  TRP A 114     -11.052  -9.268  13.746  1.00  0.00           C  
ATOM   1708  CG  TRP A 114     -11.677 -10.629  13.794  1.00  0.00           C  
ATOM   1709  CD1 TRP A 114     -12.992 -10.899  13.644  1.00  0.00           C  
ATOM   1710  CD2 TRP A 114     -11.015 -11.925  13.927  1.00  0.00           C  
ATOM   1711  CE2 TRP A 114     -12.002 -12.949  13.810  1.00  0.00           C  
ATOM   1712  CE3 TRP A 114      -9.678 -12.336  14.117  1.00  0.00           C  
ATOM   1713  NE1 TRP A 114     -13.189 -12.266  13.643  1.00  0.00           N  
ATOM   1714  CZ2 TRP A 114     -11.676 -14.313  13.854  1.00  0.00           C  
ATOM   1715  CZ3 TRP A 114      -9.338 -13.702  14.168  1.00  0.00           C  
ATOM   1716  CH2 TRP A 114     -10.332 -14.688  14.031  1.00  0.00           C  
ATOM   1717  H   TRP A 114     -12.689  -7.494  15.006  1.00  0.00           H  
ATOM   1718  HA  TRP A 114     -10.435  -9.310  15.779  1.00  0.00           H  
ATOM   1719  HB2 TRP A 114     -10.079  -9.382  13.268  1.00  0.00           H  
ATOM   1720  HB3 TRP A 114     -11.649  -8.624  13.100  1.00  0.00           H  
ATOM   1721  HD1 TRP A 114     -13.758 -10.151  13.496  1.00  0.00           H  
ATOM   1722  HE1 TRP A 114     -14.084 -12.687  13.438  1.00  0.00           H  
ATOM   1723  HE3 TRP A 114      -8.910 -11.584  14.224  1.00  0.00           H  
ATOM   1724  HZ2 TRP A 114     -12.438 -15.066  13.723  1.00  0.00           H  
ATOM   1725  HZ3 TRP A 114      -8.310 -14.003  14.307  1.00  0.00           H  
ATOM   1726  HH2 TRP A 114     -10.056 -15.732  14.052  1.00  0.00           H  
ATOM   1727  N   ILE A 115      -8.779  -7.477  15.794  1.00  0.00           N  
ATOM   1728  CA  ILE A 115      -7.671  -6.519  15.788  1.00  0.00           C  
ATOM   1729  C   ILE A 115      -6.535  -7.040  14.912  1.00  0.00           C  
ATOM   1730  O   ILE A 115      -5.671  -7.779  15.376  1.00  0.00           O  
ATOM   1731  CB  ILE A 115      -7.191  -6.212  17.224  1.00  0.00           C  
ATOM   1732  CG1 ILE A 115      -8.380  -5.780  18.111  1.00  0.00           C  
ATOM   1733  CG2 ILE A 115      -6.086  -5.135  17.170  1.00  0.00           C  
ATOM   1734  CD1 ILE A 115      -7.958  -5.214  19.470  1.00  0.00           C  
ATOM   1735  H   ILE A 115      -8.794  -8.156  16.542  1.00  0.00           H  
ATOM   1736  HA  ILE A 115      -8.027  -5.581  15.362  1.00  0.00           H  
ATOM   1737  HB  ILE A 115      -6.753  -7.109  17.662  1.00  0.00           H  
ATOM   1738 HG12 ILE A 115      -8.966  -5.020  17.594  1.00  0.00           H  
ATOM   1739 HG13 ILE A 115      -9.026  -6.639  18.292  1.00  0.00           H  
ATOM   1740 HG21 ILE A 115      -5.657  -4.979  18.160  1.00  0.00           H  
ATOM   1741 HG22 ILE A 115      -6.507  -4.195  16.814  1.00  0.00           H  
ATOM   1742 HG23 ILE A 115      -5.269  -5.435  16.514  1.00  0.00           H  
ATOM   1743 HD11 ILE A 115      -8.835  -5.067  20.100  1.00  0.00           H  
ATOM   1744 HD12 ILE A 115      -7.248  -5.886  19.952  1.00  0.00           H  
ATOM   1745 HD13 ILE A 115      -7.493  -4.237  19.338  1.00  0.00           H  
ATOM   1746  N   CYS A 116      -6.505  -6.643  13.646  1.00  0.00           N  
ATOM   1747  CA  CYS A 116      -5.465  -7.018  12.688  1.00  0.00           C  
ATOM   1748  C   CYS A 116      -4.287  -6.032  12.661  1.00  0.00           C  
ATOM   1749  O   CYS A 116      -4.379  -4.934  12.123  1.00  0.00           O  
ATOM   1750  CB  CYS A 116      -6.130  -7.232  11.333  1.00  0.00           C  
ATOM   1751  SG  CYS A 116      -7.248  -8.653  11.248  1.00  0.00           S  
ATOM   1752  H   CYS A 116      -7.276  -6.077  13.322  1.00  0.00           H  
ATOM   1753  HA  CYS A 116      -5.025  -7.978  12.955  1.00  0.00           H  
ATOM   1754  HB2 CYS A 116      -6.686  -6.333  11.070  1.00  0.00           H  
ATOM   1755  HB3 CYS A 116      -5.357  -7.384  10.580  1.00  0.00           H  
ATOM   1756  N   SER A 117      -3.141  -6.447  13.197  1.00  0.00           N  
ATOM   1757  CA  SER A 117      -1.877  -5.708  13.221  1.00  0.00           C  
ATOM   1758  C   SER A 117      -0.888  -6.210  12.175  1.00  0.00           C  
ATOM   1759  O   SER A 117      -0.296  -7.270  12.328  1.00  0.00           O  
ATOM   1760  CB  SER A 117      -1.239  -5.819  14.607  1.00  0.00           C  
ATOM   1761  OG  SER A 117      -1.908  -4.945  15.485  1.00  0.00           O  
ATOM   1762  H   SER A 117      -3.155  -7.341  13.667  1.00  0.00           H  
ATOM   1763  HA  SER A 117      -2.067  -4.652  13.031  1.00  0.00           H  
ATOM   1764  HB2 SER A 117      -1.292  -6.845  14.973  1.00  0.00           H  
ATOM   1765  HB3 SER A 117      -0.193  -5.519  14.554  1.00  0.00           H  
ATOM   1766  HG  SER A 117      -2.818  -5.238  15.575  1.00  0.00           H  
ATOM   1767  N   GLY A 118      -0.637  -5.422  11.128  1.00  0.00           N  
ATOM   1768  CA  GLY A 118       0.542  -5.602  10.286  1.00  0.00           C  
ATOM   1769  C   GLY A 118       0.427  -5.113   8.833  1.00  0.00           C  
ATOM   1770  O   GLY A 118      -0.644  -4.798   8.320  1.00  0.00           O  
ATOM   1771  H   GLY A 118      -1.221  -4.610  10.987  1.00  0.00           H  
ATOM   1772  HA2 GLY A 118       0.833  -6.651  10.316  1.00  0.00           H  
ATOM   1773  HA3 GLY A 118       1.358  -5.050  10.752  1.00  0.00           H  
ATOM   1774  N   ARG A 119       1.585  -5.026   8.164  1.00  0.00           N  
ATOM   1775  CA  ARG A 119       1.815  -4.433   6.834  1.00  0.00           C  
ATOM   1776  C   ARG A 119       0.986  -5.001   5.675  1.00  0.00           C  
ATOM   1777  O   ARG A 119       0.918  -4.325   4.649  1.00  0.00           O  
ATOM   1778  CB  ARG A 119       3.312  -4.533   6.497  1.00  0.00           C  
ATOM   1779  CG  ARG A 119       4.149  -3.481   7.238  1.00  0.00           C  
ATOM   1780  CD  ARG A 119       5.632  -3.797   7.047  1.00  0.00           C  
ATOM   1781  NE  ARG A 119       6.515  -2.695   7.461  1.00  0.00           N  
ATOM   1782  CZ  ARG A 119       7.810  -2.627   7.218  1.00  0.00           C  
ATOM   1783  NH1 ARG A 119       8.426  -3.543   6.523  1.00  0.00           N1+
ATOM   1784  NH2 ARG A 119       8.520  -1.641   7.691  1.00  0.00           N  
ATOM   1785  H   ARG A 119       2.370  -5.453   8.634  1.00  0.00           H  
ATOM   1786  HA  ARG A 119       1.529  -3.382   6.880  1.00  0.00           H  
ATOM   1787  HB2 ARG A 119       3.458  -4.380   5.428  1.00  0.00           H  
ATOM   1788  HB3 ARG A 119       3.672  -5.531   6.745  1.00  0.00           H  
ATOM   1789  HG2 ARG A 119       3.917  -3.493   8.303  1.00  0.00           H  
ATOM   1790  HG3 ARG A 119       3.921  -2.495   6.834  1.00  0.00           H  
ATOM   1791  HD2 ARG A 119       5.854  -4.659   7.675  1.00  0.00           H  
ATOM   1792  HD3 ARG A 119       5.814  -4.043   6.000  1.00  0.00           H  
ATOM   1793  HE  ARG A 119       6.115  -1.984   8.056  1.00  0.00           H  
ATOM   1794 HH11 ARG A 119       9.435  -3.557   6.494  1.00  0.00           H  
ATOM   1795 HH12 ARG A 119       7.924  -4.405   6.362  1.00  0.00           H  
ATOM   1796 HH21 ARG A 119       8.088  -0.947   8.285  1.00  0.00           H  
ATOM   1797 HH22 ARG A 119       9.524  -1.636   7.581  1.00  0.00           H  
ATOM   1798  N   LYS A 120       0.382  -6.192   5.771  1.00  0.00           N  
ATOM   1799  CA  LYS A 120      -0.570  -6.683   4.746  1.00  0.00           C  
ATOM   1800  C   LYS A 120      -1.866  -7.255   5.328  1.00  0.00           C  
ATOM   1801  O   LYS A 120      -2.414  -8.197   4.754  1.00  0.00           O  
ATOM   1802  CB  LYS A 120       0.053  -7.635   3.700  1.00  0.00           C  
ATOM   1803  CG  LYS A 120       1.478  -7.340   3.207  1.00  0.00           C  
ATOM   1804  CD  LYS A 120       1.910  -8.472   2.262  1.00  0.00           C  
ATOM   1805  CE  LYS A 120       3.231  -8.152   1.556  1.00  0.00           C  
ATOM   1806  NZ  LYS A 120       3.704  -9.307   0.748  1.00  0.00           N1+
ATOM   1807  H   LYS A 120       0.527  -6.732   6.612  1.00  0.00           H  
ATOM   1808  HA  LYS A 120      -0.913  -5.809   4.192  1.00  0.00           H  
ATOM   1809  HB2 LYS A 120      -0.602  -7.608   2.829  1.00  0.00           H  
ATOM   1810  HB3 LYS A 120       0.002  -8.663   4.058  1.00  0.00           H  
ATOM   1811  HG2 LYS A 120       1.485  -6.387   2.677  1.00  0.00           H  
ATOM   1812  HG3 LYS A 120       2.172  -7.292   4.046  1.00  0.00           H  
ATOM   1813  HD2 LYS A 120       2.017  -9.387   2.845  1.00  0.00           H  
ATOM   1814  HD3 LYS A 120       1.135  -8.626   1.510  1.00  0.00           H  
ATOM   1815  HE2 LYS A 120       3.971  -7.899   2.315  1.00  0.00           H  
ATOM   1816  HE3 LYS A 120       3.084  -7.276   0.924  1.00  0.00           H  
ATOM   1817  HZ1 LYS A 120       3.037  -9.539   0.026  1.00  0.00           H  
ATOM   1818  HZ2 LYS A 120       3.823 -10.123   1.332  1.00  0.00           H  
ATOM   1819  HZ3 LYS A 120       4.592  -9.108   0.311  1.00  0.00           H  
ATOM   1820  N   CYS A 121      -2.368  -6.688   6.425  1.00  0.00           N  
ATOM   1821  CA  CYS A 121      -3.733  -6.950   6.876  1.00  0.00           C  
ATOM   1822  C   CYS A 121      -4.747  -6.251   5.957  1.00  0.00           C  
ATOM   1823  O   CYS A 121      -4.795  -5.020   5.938  1.00  0.00           O  
ATOM   1824  CB  CYS A 121      -3.919  -6.464   8.315  1.00  0.00           C  
ATOM   1825  SG  CYS A 121      -2.897  -7.273   9.558  1.00  0.00           S  
ATOM   1826  H   CYS A 121      -1.861  -5.946   6.887  1.00  0.00           H  
ATOM   1827  HA  CYS A 121      -3.915  -8.025   6.864  1.00  0.00           H  
ATOM   1828  HB2 CYS A 121      -3.728  -5.392   8.362  1.00  0.00           H  
ATOM   1829  HB3 CYS A 121      -4.964  -6.615   8.585  1.00  0.00           H  
ATOM   1830  N   PRO A 122      -5.544  -6.971   5.155  1.00  0.00           N  
ATOM   1831  CA  PRO A 122      -6.772  -6.407   4.586  1.00  0.00           C  
ATOM   1832  C   PRO A 122      -7.716  -5.948   5.708  1.00  0.00           C  
ATOM   1833  O   PRO A 122      -7.747  -6.496   6.802  1.00  0.00           O  
ATOM   1834  CB  PRO A 122      -7.381  -7.483   3.687  1.00  0.00           C  
ATOM   1835  CG  PRO A 122      -6.821  -8.684   4.391  1.00  0.00           C  
ATOM   1836  CD  PRO A 122      -5.417  -8.366   4.798  1.00  0.00           C  
ATOM   1837  HA  PRO A 122      -6.519  -5.541   3.973  1.00  0.00           H  
ATOM   1838  HB2 PRO A 122      -6.978  -7.415   2.677  1.00  0.00           H  
ATOM   1839  HB3 PRO A 122      -8.471  -7.467   3.690  1.00  0.00           H  
ATOM   1840  HG2 PRO A 122      -7.326  -8.624   5.355  1.00  0.00           H  
ATOM   1841  HG3 PRO A 122      -6.934  -9.612   3.831  1.00  0.00           H  
ATOM   1842  HD2 PRO A 122      -5.105  -9.004   5.624  1.00  0.00           H  
ATOM   1843  HD3 PRO A 122      -4.751  -8.478   3.942  1.00  0.00           H  
ATOM   1844  N   ARG A 123      -8.424  -4.861   5.436  1.00  0.00           N  
ATOM   1845  CA  ARG A 123      -9.092  -4.044   6.449  1.00  0.00           C  
ATOM   1846  C   ARG A 123     -10.528  -4.476   6.768  1.00  0.00           C  
ATOM   1847  O   ARG A 123     -11.168  -3.792   7.544  1.00  0.00           O  
ATOM   1848  CB  ARG A 123      -9.003  -2.573   6.005  1.00  0.00           C  
ATOM   1849  CG  ARG A 123      -7.644  -1.938   6.337  1.00  0.00           C  
ATOM   1850  CD  ARG A 123      -7.589  -0.527   5.732  1.00  0.00           C  
ATOM   1851  NE  ARG A 123      -6.763   0.395   6.533  1.00  0.00           N  
ATOM   1852  CZ  ARG A 123      -6.699   1.705   6.371  1.00  0.00           C  
ATOM   1853  NH1 ARG A 123      -7.225   2.302   5.336  1.00  0.00           N1+
ATOM   1854  NH2 ARG A 123      -6.122   2.457   7.265  1.00  0.00           N  
ATOM   1855  H   ARG A 123      -8.400  -4.499   4.494  1.00  0.00           H  
ATOM   1856  HA  ARG A 123      -8.579  -4.149   7.405  1.00  0.00           H  
ATOM   1857  HB2 ARG A 123      -9.203  -2.500   4.936  1.00  0.00           H  
ATOM   1858  HB3 ARG A 123      -9.767  -1.992   6.521  1.00  0.00           H  
ATOM   1859  HG2 ARG A 123      -6.828  -2.540   5.939  1.00  0.00           H  
ATOM   1860  HG3 ARG A 123      -7.549  -1.882   7.422  1.00  0.00           H  
ATOM   1861  HD2 ARG A 123      -8.603  -0.129   5.702  1.00  0.00           H  
ATOM   1862  HD3 ARG A 123      -7.213  -0.592   4.711  1.00  0.00           H  
ATOM   1863  HE  ARG A 123      -6.371   0.019   7.385  1.00  0.00           H  
ATOM   1864 HH11 ARG A 123      -7.822   1.757   4.731  1.00  0.00           H  
ATOM   1865 HH12 ARG A 123      -7.286   3.310   5.324  1.00  0.00           H  
ATOM   1866 HH21 ARG A 123      -5.817   2.047   8.137  1.00  0.00           H  
ATOM   1867 HH22 ARG A 123      -6.206   3.462   7.214  1.00  0.00           H  
ATOM   1868  N   ASP A 124     -11.031  -5.565   6.180  1.00  0.00           N  
ATOM   1869  CA  ASP A 124     -12.454  -5.909   6.263  1.00  0.00           C  
ATOM   1870  C   ASP A 124     -12.693  -7.434   6.220  1.00  0.00           C  
ATOM   1871  O   ASP A 124     -12.370  -8.110   5.236  1.00  0.00           O  
ATOM   1872  CB  ASP A 124     -13.186  -5.167   5.135  1.00  0.00           C  
ATOM   1873  CG  ASP A 124     -14.668  -5.038   5.463  1.00  0.00           C  
ATOM   1874  OD1 ASP A 124     -15.402  -5.996   5.131  1.00  0.00           O  
ATOM   1875  OD2 ASP A 124     -15.028  -4.005   6.059  1.00  0.00           O1-
ATOM   1876  H   ASP A 124     -10.435  -6.149   5.612  1.00  0.00           H  
ATOM   1877  HA  ASP A 124     -12.853  -5.532   7.205  1.00  0.00           H  
ATOM   1878  HB2 ASP A 124     -13.051  -5.694   4.191  1.00  0.00           H  
ATOM   1879  HB3 ASP A 124     -12.771  -4.166   5.019  1.00  0.00           H  
ATOM   1880  N   LEU A 125     -13.209  -7.978   7.328  1.00  0.00           N  
ATOM   1881  CA  LEU A 125     -13.592  -9.386   7.530  1.00  0.00           C  
ATOM   1882  C   LEU A 125     -15.092  -9.632   7.281  1.00  0.00           C  
ATOM   1883  O   LEU A 125     -15.519 -10.785   7.225  1.00  0.00           O  
ATOM   1884  CB  LEU A 125     -13.190  -9.812   8.965  1.00  0.00           C  
ATOM   1885  CG  LEU A 125     -11.890 -10.637   9.029  1.00  0.00           C  
ATOM   1886  CD1 LEU A 125     -10.973 -10.149  10.147  1.00  0.00           C  
ATOM   1887  CD2 LEU A 125     -12.164 -12.125   9.245  1.00  0.00           C  
ATOM   1888  H   LEU A 125     -13.428  -7.343   8.083  1.00  0.00           H  
ATOM   1889  HA  LEU A 125     -13.066 -10.011   6.807  1.00  0.00           H  
ATOM   1890  HB2 LEU A 125     -13.097  -8.923   9.589  1.00  0.00           H  
ATOM   1891  HB3 LEU A 125     -13.993 -10.401   9.408  1.00  0.00           H  
ATOM   1892  HG  LEU A 125     -11.353 -10.523   8.087  1.00  0.00           H  
ATOM   1893 HD11 LEU A 125     -10.077 -10.766  10.202  1.00  0.00           H  
ATOM   1894 HD12 LEU A 125     -11.504 -10.212  11.097  1.00  0.00           H  
ATOM   1895 HD13 LEU A 125     -10.690  -9.111   9.969  1.00  0.00           H  
ATOM   1896 HD21 LEU A 125     -11.232 -12.687   9.184  1.00  0.00           H  
ATOM   1897 HD22 LEU A 125     -12.616 -12.286  10.224  1.00  0.00           H  
ATOM   1898 HD23 LEU A 125     -12.844 -12.487   8.474  1.00  0.00           H  
ATOM   1899  N   SER A 126     -15.888  -8.578   7.086  1.00  0.00           N  
ATOM   1900  CA  SER A 126     -17.351  -8.665   6.998  1.00  0.00           C  
ATOM   1901  C   SER A 126     -17.840  -9.320   5.704  1.00  0.00           C  
ATOM   1902  O   SER A 126     -18.942  -9.846   5.653  1.00  0.00           O  
ATOM   1903  CB  SER A 126     -17.955  -7.270   7.181  1.00  0.00           C  
ATOM   1904  OG  SER A 126     -17.598  -6.789   8.462  1.00  0.00           O  
ATOM   1905  H   SER A 126     -15.496  -7.647   7.095  1.00  0.00           H  
ATOM   1906  HA  SER A 126     -17.713  -9.283   7.820  1.00  0.00           H  
ATOM   1907  HB2 SER A 126     -17.579  -6.597   6.411  1.00  0.00           H  
ATOM   1908  HB3 SER A 126     -19.041  -7.331   7.107  1.00  0.00           H  
ATOM   1909  HG  SER A 126     -17.865  -5.869   8.532  1.00  0.00           H  
ATOM   1910  N   HIS A 127     -16.995  -9.406   4.672  1.00  0.00           N  
ATOM   1911  CA  HIS A 127     -17.297 -10.145   3.438  1.00  0.00           C  
ATOM   1912  C   HIS A 127     -16.965 -11.658   3.501  1.00  0.00           C  
ATOM   1913  O   HIS A 127     -16.942 -12.333   2.471  1.00  0.00           O  
ATOM   1914  CB  HIS A 127     -16.640  -9.419   2.257  1.00  0.00           C  
ATOM   1915  CG  HIS A 127     -17.270  -9.758   0.931  1.00  0.00           C  
ATOM   1916  CD2 HIS A 127     -18.422  -9.234   0.410  1.00  0.00           C  
ATOM   1917  ND1 HIS A 127     -16.827 -10.713   0.054  1.00  0.00           N  
ATOM   1918  CE1 HIS A 127     -17.687 -10.767  -0.973  1.00  0.00           C  
ATOM   1919  NE2 HIS A 127     -18.645  -9.836  -0.836  1.00  0.00           N  
ATOM   1920  H   HIS A 127     -16.128  -8.893   4.748  1.00  0.00           H  
ATOM   1921  HA  HIS A 127     -18.374 -10.091   3.285  1.00  0.00           H  
ATOM   1922  HB2 HIS A 127     -15.578  -9.660   2.231  1.00  0.00           H  
ATOM   1923  HB3 HIS A 127     -16.737  -8.343   2.403  1.00  0.00           H  
ATOM   1924  HD1 HIS A 127     -16.139 -11.417   0.282  1.00  0.00           H  
ATOM   1925  HD2 HIS A 127     -19.047  -8.492   0.884  1.00  0.00           H  
ATOM   1926  HE1 HIS A 127     -17.655 -11.500  -1.765  1.00  0.00           H  
ATOM   1927  N   LEU A 128     -16.648 -12.209   4.678  1.00  0.00           N  
ATOM   1928  CA  LEU A 128     -16.626 -13.667   4.906  1.00  0.00           C  
ATOM   1929  C   LEU A 128     -17.781 -14.175   5.757  1.00  0.00           C  
ATOM   1930  O   LEU A 128     -17.953 -15.384   5.848  1.00  0.00           O  
ATOM   1931  CB  LEU A 128     -15.308 -14.117   5.539  1.00  0.00           C  
ATOM   1932  CG  LEU A 128     -14.201 -14.159   4.492  1.00  0.00           C  
ATOM   1933  CD1 LEU A 128     -13.239 -13.040   4.814  1.00  0.00           C  
ATOM   1934  CD2 LEU A 128     -13.484 -15.508   4.455  1.00  0.00           C  
ATOM   1935  H   LEU A 128     -16.586 -11.611   5.490  1.00  0.00           H  
ATOM   1936  HA  LEU A 128     -16.747 -14.194   3.959  1.00  0.00           H  
ATOM   1937  HB2 LEU A 128     -15.063 -13.471   6.382  1.00  0.00           H  
ATOM   1938  HB3 LEU A 128     -15.436 -15.122   5.942  1.00  0.00           H  
ATOM   1939  HG  LEU A 128     -14.602 -13.979   3.494  1.00  0.00           H  
ATOM   1940 HD11 LEU A 128     -13.753 -12.081   4.754  1.00  0.00           H  
ATOM   1941 HD12 LEU A 128     -12.840 -13.170   5.820  1.00  0.00           H  
ATOM   1942 HD13 LEU A 128     -12.447 -13.118   4.069  1.00  0.00           H  
ATOM   1943 HD21 LEU A 128     -14.201 -16.293   4.215  1.00  0.00           H  
ATOM   1944 HD22 LEU A 128     -13.042 -15.715   5.430  1.00  0.00           H  
ATOM   1945 HD23 LEU A 128     -12.699 -15.496   3.699  1.00  0.00           H  
ATOM   1946  N   MET A 129     -18.569 -13.279   6.347  1.00  0.00           N  
ATOM   1947  CA  MET A 129     -19.762 -13.637   7.111  1.00  0.00           C  
ATOM   1948  C   MET A 129     -21.019 -13.285   6.316  1.00  0.00           C  
ATOM   1949  O   MET A 129     -21.906 -12.599   6.808  1.00  0.00           O  
ATOM   1950  CB  MET A 129     -19.721 -13.023   8.515  1.00  0.00           C  
ATOM   1951  CG  MET A 129     -18.469 -13.452   9.290  1.00  0.00           C  
ATOM   1952  SD  MET A 129     -18.733 -13.539  11.081  1.00  0.00           S  
ATOM   1953  CE  MET A 129     -17.044 -13.298  11.667  1.00  0.00           C  
ATOM   1954  H   MET A 129     -18.405 -12.294   6.196  1.00  0.00           H  
ATOM   1955  HA  MET A 129     -19.798 -14.718   7.246  1.00  0.00           H  
ATOM   1956  HB2 MET A 129     -20.602 -13.365   9.058  1.00  0.00           H  
ATOM   1957  HB3 MET A 129     -19.755 -11.935   8.455  1.00  0.00           H  
ATOM   1958  HG2 MET A 129     -18.155 -14.439   8.953  1.00  0.00           H  
ATOM   1959  HG3 MET A 129     -17.670 -12.743   9.072  1.00  0.00           H  
ATOM   1960  HE1 MET A 129     -16.401 -14.075  11.253  1.00  0.00           H  
ATOM   1961  HE2 MET A 129     -16.690 -12.318  11.346  1.00  0.00           H  
ATOM   1962  HE3 MET A 129     -17.033 -13.349  12.756  1.00  0.00           H  
ATOM   1963  N   GLY A 130     -21.053 -13.725   5.054  1.00  0.00           N  
ATOM   1964  CA  GLY A 130     -22.305 -13.826   4.319  1.00  0.00           C  
ATOM   1965  C   GLY A 130     -23.172 -14.873   5.005  1.00  0.00           C  
ATOM   1966  O   GLY A 130     -22.824 -16.051   4.998  1.00  0.00           O  
ATOM   1967  H   GLY A 130     -20.309 -14.343   4.762  1.00  0.00           H  
ATOM   1968  HA2 GLY A 130     -22.123 -14.152   3.295  1.00  0.00           H  
ATOM   1969  HA3 GLY A 130     -22.821 -12.866   4.305  1.00  0.00           H  
ATOM   1970  N   GLU A 131     -24.222 -14.392   5.660  1.00  0.00           N  
ATOM   1971  CA  GLU A 131     -25.395 -15.155   6.065  1.00  0.00           C  
ATOM   1972  C   GLU A 131     -26.024 -15.837   4.830  1.00  0.00           C  
ATOM   1973  O   GLU A 131     -26.071 -15.237   3.754  1.00  0.00           O  
ATOM   1974  CB  GLU A 131     -26.382 -14.194   6.772  1.00  0.00           C  
ATOM   1975  CG  GLU A 131     -25.853 -13.694   8.133  1.00  0.00           C  
ATOM   1976  CD  GLU A 131     -26.714 -12.572   8.742  1.00  0.00           C  
ATOM   1977  OE1 GLU A 131     -27.814 -12.880   9.254  1.00  0.00           O  
ATOM   1978  OE2 GLU A 131     -26.242 -11.410   8.737  1.00  0.00           O1-
ATOM   1979  H   GLU A 131     -24.319 -13.388   5.717  1.00  0.00           H  
ATOM   1980  HA  GLU A 131     -25.094 -15.933   6.766  1.00  0.00           H  
ATOM   1981  HB2 GLU A 131     -26.577 -13.340   6.124  1.00  0.00           H  
ATOM   1982  HB3 GLU A 131     -27.323 -14.717   6.941  1.00  0.00           H  
ATOM   1983  HG2 GLU A 131     -25.808 -14.537   8.822  1.00  0.00           H  
ATOM   1984  HG3 GLU A 131     -24.835 -13.326   8.008  1.00  0.00           H  
ATOM   1985  N   GLU A 132     -26.485 -17.076   5.055  1.00  0.00           N  
ATOM   1986  CA  GLU A 132     -27.080 -18.088   4.147  1.00  0.00           C  
ATOM   1987  C   GLU A 132     -26.130 -18.988   3.330  1.00  0.00           C  
ATOM   1988  O   GLU A 132     -25.517 -18.553   2.328  1.00  0.00           O  
ATOM   1989  CB  GLU A 132     -28.303 -17.553   3.380  1.00  0.00           C  
ATOM   1990  CG  GLU A 132     -29.410 -17.070   4.337  1.00  0.00           C  
ATOM   1991  CD  GLU A 132     -30.678 -16.628   3.587  1.00  0.00           C  
ATOM   1992  OE1 GLU A 132     -31.549 -17.498   3.337  1.00  0.00           O  
ATOM   1993  OE2 GLU A 132     -30.809 -15.417   3.287  1.00  0.00           O1-
ATOM   1994  OXT GLU A 132     -26.056 -20.169   3.746  1.00  0.00           O1-
ATOM   1995  H   GLU A 132     -26.350 -17.411   5.998  1.00  0.00           H  
ATOM   1996  HA  GLU A 132     -27.521 -18.823   4.820  1.00  0.00           H  
ATOM   1997  HB2 GLU A 132     -28.006 -16.742   2.716  1.00  0.00           H  
ATOM   1998  HB3 GLU A 132     -28.707 -18.361   2.769  1.00  0.00           H  
ATOM   1999  HG2 GLU A 132     -29.663 -17.878   5.023  1.00  0.00           H  
ATOM   2000  HG3 GLU A 132     -29.042 -16.238   4.938  1.00  0.00           H  
TER   
END
