# Supplementary material for: The structural repertoire of Fusarium oxysporum f. sp. lycopersici effectors revealed by experimental and computational studies
Source: eLife. 2024 Feb 27;12:RP89280. doi: 10.7554/eLife.89280 (PMC10942635; doi:10.7554/eLife.89280)
Supplement: Source data 1. [file elife-89280-data1.zip › AlphaFold pdb files/SIX8_AF.pdb]

ATOM      1  N   ASP A   1      -6.749   9.505  21.662  1.00  0.00           N  
ATOM      5  CA  ASP A   1      -6.371   8.089  21.772  1.00  0.00           C  
ATOM      7  C   ASP A   1      -5.593   7.702  20.515  1.00  0.00           C  
ATOM     11  O   ASP A   1      -6.156   7.305  19.504  1.00  0.00           O  
ATOM      8  CB  ASP A   1      -7.630   7.244  22.052  1.00  0.00           C  
ATOM     12  CG  ASP A   1      -7.341   6.076  22.992  1.00  0.00           C  
ATOM     13  OD1 ASP A   1      -6.216   6.073  23.534  1.00  0.00           O  
ATOM     14  OD2 ASP A   1      -8.261   5.251  23.170  1.00  0.00           O1-
ATOM      2  H   ASP A   1      -7.357   9.617  20.863  1.00  0.00           H  
ATOM      6  HA  ASP A   1      -5.701   7.972  22.623  1.00  0.00           H  
ATOM      9  HB2 ASP A   1      -8.372   7.873  22.543  1.00  0.00           H  
ATOM     10  HB3 ASP A   1      -8.072   6.885  21.123  1.00  0.00           H  
ATOM      3  H2  ASP A   1      -7.244   9.783  22.498  1.00  0.00           H  
ATOM      4  H3  ASP A   1      -5.927  10.079  21.542  1.00  0.00           H  
ATOM     15  N   THR A   2      -4.303   8.036  20.511  1.00  0.00           N  
ATOM     17  CA  THR A   2      -3.354   7.880  19.396  1.00  0.00           C  
ATOM     19  C   THR A   2      -2.795   6.463  19.398  1.00  0.00           C  
ATOM     22  O   THR A   2      -2.050   6.143  20.323  1.00  0.00           O  
ATOM     20  CB  THR A   2      -2.153   8.834  19.609  1.00  0.00           C  
ATOM     23  CG2 THR A   2      -2.403  10.246  19.094  1.00  0.00           C  
ATOM     27  OG1 THR A   2      -1.867   8.950  20.991  1.00  0.00           O  
ATOM     16  H   THR A   2      -3.874   8.344  21.372  1.00  0.00           H  
ATOM     18  HA  THR A   2      -3.833   8.083  18.437  1.00  0.00           H  
ATOM     21  HB  THR A   2      -1.279   8.443  19.089  1.00  0.00           H  
ATOM     28  HG1 THR A   2      -1.472   8.117  21.258  1.00  0.00           H  
ATOM     24 HG21 THR A   2      -2.579  10.220  18.019  1.00  0.00           H  
ATOM     25 HG22 THR A   2      -3.267  10.682  19.595  1.00  0.00           H  
ATOM     26 HG23 THR A   2      -1.525  10.862  19.291  1.00  0.00           H  
ATOM     29  N   SER A   3      -3.083   5.591  18.423  1.00  0.00           N  
ATOM     31  CA  SER A   3      -2.304   4.339  18.310  1.00  0.00           C  
ATOM     33  C   SER A   3      -2.419   3.648  16.948  1.00  0.00           C  
ATOM     37  O   SER A   3      -3.474   3.120  16.601  1.00  0.00           O  
ATOM     34  CB  SER A   3      -2.644   3.299  19.406  1.00  0.00           C  
ATOM     38  OG  SER A   3      -3.326   3.815  20.529  1.00  0.00           O  
ATOM     30  H   SER A   3      -3.790   5.803  17.734  1.00  0.00           H  
ATOM     32  HA  SER A   3      -1.254   4.597  18.452  1.00  0.00           H  
ATOM     35  HB2 SER A   3      -3.264   2.504  18.990  1.00  0.00           H  
ATOM     36  HB3 SER A   3      -1.714   2.842  19.746  1.00  0.00           H  
ATOM     39  HG  SER A   3      -2.861   4.607  20.810  1.00  0.00           H  
ATOM     40  N   GLY A   4      -1.297   3.572  16.224  1.00  0.00           N  
ATOM     42  CA  GLY A   4      -1.098   2.619  15.129  1.00  0.00           C  
ATOM     45  C   GLY A   4      -0.430   3.208  13.891  1.00  0.00           C  
ATOM     46  O   GLY A   4      -1.050   3.244  12.836  1.00  0.00           O  
ATOM     41  H   GLY A   4      -0.491   4.089  16.545  1.00  0.00           H  
ATOM     43  HA2 GLY A   4      -2.056   2.205  14.813  1.00  0.00           H  
ATOM     44  HA3 GLY A   4      -0.482   1.793  15.484  1.00  0.00           H  
ATOM     47  N   ILE A   5       0.825   3.653  13.993  1.00  0.00           N  
ATOM     49  CA  ILE A   5       1.634   3.928  12.799  1.00  0.00           C  
ATOM     51  C   ILE A   5       1.897   2.576  12.119  1.00  0.00           C  
ATOM     54  O   ILE A   5       2.637   1.744  12.644  1.00  0.00           O  
ATOM     52  CB  ILE A   5       2.934   4.692  13.160  1.00  0.00           C  
ATOM     55  CG1 ILE A   5       2.591   6.081  13.752  1.00  0.00           C  
ATOM     58  CG2 ILE A   5       3.844   4.849  11.928  1.00  0.00           C  
ATOM     62  CD1 ILE A   5       3.795   6.847  14.318  1.00  0.00           C  
ATOM     48  H   ILE A   5       1.310   3.567  14.875  1.00  0.00           H  
ATOM     50  HA  ILE A   5       1.060   4.551  12.112  1.00  0.00           H  
ATOM     53  HB  ILE A   5       3.475   4.118  13.912  1.00  0.00           H  
ATOM     56 HG12 ILE A   5       2.112   6.693  12.988  1.00  0.00           H  
ATOM     57 HG13 ILE A   5       1.882   5.959  14.571  1.00  0.00           H  
ATOM     59 HG21 ILE A   5       4.757   5.387  12.181  1.00  0.00           H  
ATOM     60 HG22 ILE A   5       4.148   3.871  11.555  1.00  0.00           H  
ATOM     61 HG23 ILE A   5       3.318   5.383  11.136  1.00  0.00           H  
ATOM     63 HD11 ILE A   5       4.468   7.153  13.517  1.00  0.00           H  
ATOM     64 HD12 ILE A   5       4.333   6.221  15.030  1.00  0.00           H  
ATOM     65 HD13 ILE A   5       3.442   7.742  14.829  1.00  0.00           H  
ATOM     66  N   LEU A   6       1.248   2.337  10.977  1.00  0.00           N  
ATOM     68  CA  LEU A   6       1.700   1.329  10.021  1.00  0.00           C  
ATOM     70  C   LEU A   6       3.048   1.798   9.460  1.00  0.00           C  
ATOM     74  O   LEU A   6       3.225   2.988   9.252  1.00  0.00           O  
ATOM     71  CB  LEU A   6       0.652   1.126   8.912  1.00  0.00           C  
ATOM     75  CG  LEU A   6      -0.621   0.375   9.344  1.00  0.00           C  
ATOM     77  CD1 LEU A   6      -1.610   0.315   8.181  1.00  0.00           C  
ATOM     81  CD2 LEU A   6      -0.308  -1.075   9.688  1.00  0.00           C  
ATOM     67  H   LEU A   6       0.577   3.023  10.665  1.00  0.00           H  
ATOM     69  HA  LEU A   6       1.853   0.387  10.548  1.00  0.00           H  
ATOM     72  HB2 LEU A   6       1.118   0.577   8.094  1.00  0.00           H  
ATOM     73  HB3 LEU A   6       0.377   2.106   8.520  1.00  0.00           H  
ATOM     76  HG  LEU A   6      -1.090   0.879  10.190  1.00  0.00           H  
ATOM     78 HD11 LEU A   6      -1.549   1.220   7.576  1.00  0.00           H  
ATOM     79 HD12 LEU A   6      -1.360  -0.514   7.519  1.00  0.00           H  
ATOM     80 HD13 LEU A   6      -2.625   0.180   8.556  1.00  0.00           H  
ATOM     82 HD21 LEU A   6       0.364  -1.465   8.924  1.00  0.00           H  
ATOM     83 HD22 LEU A   6       0.145  -1.128  10.678  1.00  0.00           H  
ATOM     84 HD23 LEU A   6      -1.205  -1.693   9.650  1.00  0.00           H  
ATOM     85  N   LEU A   7       4.009   0.905   9.264  1.00  0.00           N  
ATOM     87  CA  LEU A   7       5.228   1.190   8.513  1.00  0.00           C  
ATOM     89  C   LEU A   7       5.701  -0.142   7.948  1.00  0.00           C  
ATOM     93  O   LEU A   7       6.405  -0.904   8.608  1.00  0.00           O  
ATOM     90  CB  LEU A   7       6.319   1.867   9.373  1.00  0.00           C  
ATOM     94  CG  LEU A   7       7.466   2.406   8.485  1.00  0.00           C  
ATOM     96  CD1 LEU A   7       7.184   3.844   8.041  1.00  0.00           C  
ATOM    100  CD2 LEU A   7       8.808   2.379   9.213  1.00  0.00           C  
ATOM     86  H   LEU A   7       3.745  -0.068   9.334  1.00  0.00           H  
ATOM     88  HA  LEU A   7       4.974   1.855   7.688  1.00  0.00           H  
ATOM     91  HB2 LEU A   7       6.708   1.145  10.091  1.00  0.00           H  
ATOM     92  HB3 LEU A   7       5.886   2.691   9.939  1.00  0.00           H  
ATOM     95  HG  LEU A   7       7.567   1.785   7.595  1.00  0.00           H  
ATOM     97 HD11 LEU A   7       7.146   4.504   8.907  1.00  0.00           H  
ATOM     98 HD12 LEU A   7       7.966   4.186   7.363  1.00  0.00           H  
ATOM     99 HD13 LEU A   7       6.227   3.892   7.523  1.00  0.00           H  
ATOM    101 HD21 LEU A   7       8.755   2.989  10.114  1.00  0.00           H  
ATOM    102 HD22 LEU A   7       9.051   1.352   9.487  1.00  0.00           H  
ATOM    103 HD23 LEU A   7       9.591   2.765   8.560  1.00  0.00           H  
ATOM    104  N   ALA A   8       5.286  -0.430   6.724  1.00  0.00           N  
ATOM    106  CA  ALA A   8       5.804  -1.558   5.975  1.00  0.00           C  
ATOM    108  C   ALA A   8       6.385  -1.038   4.666  1.00  0.00           C  
ATOM    113  O   ALA A   8       5.750  -0.226   4.002  1.00  0.00           O  
ATOM    109  CB  ALA A   8       4.708  -2.609   5.814  1.00  0.00           C  
ATOM    105  H   ALA A   8       4.656   0.208   6.258  1.00  0.00           H  
ATOM    107  HA  ALA A   8       6.615  -2.023   6.535  1.00  0.00           H  
ATOM    110  HB1 ALA A   8       5.193  -3.563   5.608  1.00  0.00           H  
ATOM    111  HB2 ALA A   8       4.024  -2.344   5.008  1.00  0.00           H  
ATOM    112  HB3 ALA A   8       4.150  -2.713   6.745  1.00  0.00           H  
ATOM    114  N   CYS A   9       7.603  -1.465   4.336  1.00  0.00           N  
ATOM    116  CA  CYS A   9       8.340  -1.019   3.162  1.00  0.00           C  
ATOM    118  C   CYS A   9       8.431  -2.165   2.150  1.00  0.00           C  
ATOM    122  O   CYS A   9       8.958  -3.223   2.489  1.00  0.00           O  
ATOM    119  CB  CYS A   9       9.721  -0.531   3.612  1.00  0.00           C  
ATOM    123  SG  CYS A   9      10.617   0.136   2.190  1.00  0.00           S  
ATOM    115  H   CYS A   9       8.036  -2.175   4.909  1.00  0.00           H  
ATOM    117  HA  CYS A   9       7.830  -0.169   2.708  1.00  0.00           H  
ATOM    120  HB2 CYS A   9      10.279  -1.369   4.029  1.00  0.00           H  
ATOM    121  HB3 CYS A   9       9.609   0.242   4.372  1.00  0.00           H  
ATOM    124  HG  CYS A   9      11.820   0.206   2.767  1.00  0.00           H  
ATOM    125  N   ILE A  10       7.941  -1.967   0.924  1.00  0.00           N  
ATOM    127  CA  ILE A  10       8.158  -2.913  -0.181  1.00  0.00           C  
ATOM    129  C   ILE A  10       9.162  -2.308  -1.158  1.00  0.00           C  
ATOM    132  O   ILE A  10       8.876  -1.289  -1.791  1.00  0.00           O  
ATOM    130  CB  ILE A  10       6.845  -3.319  -0.888  1.00  0.00           C  
ATOM    133  CG1 ILE A  10       5.845  -3.941   0.109  1.00  0.00           C  
ATOM    136  CG2 ILE A  10       7.159  -4.332  -2.010  1.00  0.00           C  
ATOM    140  CD1 ILE A  10       4.479  -4.277  -0.501  1.00  0.00           C  
ATOM    126  H   ILE A  10       7.487  -1.085   0.734  1.00  0.00           H  
ATOM    128  HA  ILE A  10       8.595  -3.830   0.213  1.00  0.00           H  
ATOM    131  HB  ILE A  10       6.392  -2.432  -1.330  1.00  0.00           H  
ATOM    134 HG12 ILE A  10       5.669  -3.243   0.928  1.00  0.00           H  
ATOM    135 HG13 ILE A  10       6.278  -4.853   0.520  1.00  0.00           H  
ATOM    137 HG21 ILE A  10       6.250  -4.606  -2.546  1.00  0.00           H  
ATOM    138 HG22 ILE A  10       7.607  -5.234  -1.593  1.00  0.00           H  
ATOM    139 HG23 ILE A  10       7.844  -3.905  -2.742  1.00  0.00           H  
ATOM    141 HD11 ILE A  10       3.815  -4.628   0.289  1.00  0.00           H  
ATOM    142 HD12 ILE A  10       4.564  -5.077  -1.237  1.00  0.00           H  
ATOM    143 HD13 ILE A  10       4.051  -3.389  -0.965  1.00  0.00           H  
ATOM    144  N   THR A  11      10.313  -2.962  -1.309  1.00  0.00           N  
ATOM    146  CA  THR A  11      11.312  -2.656  -2.336  1.00  0.00           C  
ATOM    148  C   THR A  11      11.234  -3.689  -3.462  1.00  0.00           C  
ATOM    151  O   THR A  11      11.464  -4.875  -3.257  1.00  0.00           O  
ATOM    149  CB  THR A  11      12.728  -2.568  -1.744  1.00  0.00           C  
ATOM    152  CG2 THR A  11      12.883  -1.338  -0.849  1.00  0.00           C  
ATOM    156  OG1 THR A  11      13.019  -3.688  -0.942  1.00  0.00           O  
ATOM    145  H   THR A  11      10.504  -3.768  -0.730  1.00  0.00           H  
ATOM    147  HA  THR A  11      11.092  -1.678  -2.763  1.00  0.00           H  
ATOM    150  HB  THR A  11      13.450  -2.506  -2.558  1.00  0.00           H  
ATOM    157  HG1 THR A  11      13.973  -3.773  -0.868  1.00  0.00           H  
ATOM    153 HG21 THR A  11      12.645  -0.437  -1.415  1.00  0.00           H  
ATOM    154 HG22 THR A  11      13.911  -1.270  -0.493  1.00  0.00           H  
ATOM    155 HG23 THR A  11      12.212  -1.411   0.007  1.00  0.00           H  
ATOM    158  N   GLY A  12      10.890  -3.249  -4.675  1.00  0.00           N  
ATOM    160  CA  GLY A  12      10.731  -4.152  -5.825  1.00  0.00           C  
ATOM    163  C   GLY A  12       9.487  -5.050  -5.746  1.00  0.00           C  
ATOM    164  O   GLY A  12       8.430  -4.594  -5.307  1.00  0.00           O  
ATOM    159  H   GLY A  12      10.697  -2.264  -4.786  1.00  0.00           H  
ATOM    161  HA2 GLY A  12      10.667  -3.567  -6.743  1.00  0.00           H  
ATOM    162  HA3 GLY A  12      11.612  -4.789  -5.893  1.00  0.00           H  
ATOM    165  N   ALA A  13       9.598  -6.293  -6.228  1.00  0.00           N  
ATOM    167  CA  ALA A  13       8.523  -7.281  -6.150  1.00  0.00           C  
ATOM    169  C   ALA A  13       8.542  -7.992  -4.790  1.00  0.00           C  
ATOM    174  O   ALA A  13       9.592  -8.438  -4.332  1.00  0.00           O  
ATOM    170  CB  ALA A  13       8.623  -8.270  -7.318  1.00  0.00           C  
ATOM    166  H   ALA A  13      10.511  -6.632  -6.493  1.00  0.00           H  
ATOM    168  HA  ALA A  13       7.576  -6.749  -6.247  1.00  0.00           H  
ATOM    171  HB1 ALA A  13       9.558  -8.827  -7.257  1.00  0.00           H  
ATOM    172  HB2 ALA A  13       8.577  -7.734  -8.266  1.00  0.00           H  
ATOM    173  HB3 ALA A  13       7.790  -8.972  -7.272  1.00  0.00           H  
ATOM    175  N   GLY A  14       7.385  -8.106  -4.147  1.00  0.00           N  
ATOM    177  CA  GLY A  14       7.270  -8.721  -2.834  1.00  0.00           C  
ATOM    180  C   GLY A  14       5.931  -8.457  -2.161  1.00  0.00           C  
ATOM    181  O   GLY A  14       5.042  -7.795  -2.700  1.00  0.00           O  
ATOM    176  H   GLY A  14       6.543  -7.781  -4.601  1.00  0.00           H  
ATOM    178  HA2 GLY A  14       8.060  -8.338  -2.188  1.00  0.00           H  
ATOM    179  HA3 GLY A  14       7.404  -9.798  -2.933  1.00  0.00           H  
ATOM    182  N   SER A  15       5.800  -8.984  -0.951  1.00  0.00           N  
ATOM    184  CA  SER A  15       4.635  -8.793  -0.096  1.00  0.00           C  
ATOM    186  C   SER A  15       5.053  -8.203   1.240  1.00  0.00           C  
ATOM    190  O   SER A  15       6.024  -8.665   1.839  1.00  0.00           O  
ATOM    187  CB  SER A  15       3.898 -10.115   0.119  1.00  0.00           C  
ATOM    191  OG  SER A  15       4.756 -11.073   0.709  1.00  0.00           O  
ATOM    183  H   SER A  15       6.564  -9.522  -0.569  1.00  0.00           H  
ATOM    185  HA  SER A  15       3.945  -8.101  -0.579  1.00  0.00           H  
ATOM    188  HB2 SER A  15       3.559 -10.498  -0.843  1.00  0.00           H  
ATOM    189  HB3 SER A  15       3.033  -9.950   0.762  1.00  0.00           H  
ATOM    192  HG  SER A  15       5.270 -10.642   1.396  1.00  0.00           H  
ATOM    193  N   ALA A  16       4.284  -7.246   1.738  1.00  0.00           N  
ATOM    195  CA  ALA A  16       4.368  -6.784   3.109  1.00  0.00           C  
ATOM    197  C   ALA A  16       3.046  -7.054   3.822  1.00  0.00           C  
ATOM    202  O   ALA A  16       1.967  -6.880   3.261  1.00  0.00           O  
ATOM    198  CB  ALA A  16       4.758  -5.311   3.144  1.00  0.00           C  
ATOM    194  H   ALA A  16       3.477  -6.959   1.203  1.00  0.00           H  
ATOM    196  HA  ALA A  16       5.145  -7.339   3.634  1.00  0.00           H  
ATOM    199  HB1 ALA A  16       4.034  -4.707   2.597  1.00  0.00           H  
ATOM    200  HB2 ALA A  16       4.767  -4.997   4.187  1.00  0.00           H  
ATOM    201  HB3 ALA A  16       5.757  -5.181   2.728  1.00  0.00           H  
ATOM    203  N   PHE A  17       3.140  -7.465   5.077  1.00  0.00           N  
ATOM    205  CA  PHE A  17       1.995  -7.691   5.942  1.00  0.00           C  
ATOM    207  C   PHE A  17       2.185  -6.889   7.219  1.00  0.00           C  
ATOM    211  O   PHE A  17       3.290  -6.841   7.763  1.00  0.00           O  
ATOM    208  CB  PHE A  17       1.866  -9.186   6.235  1.00  0.00           C  
ATOM    212  CG  PHE A  17       0.861  -9.496   7.323  1.00  0.00           C  
ATOM    213  CD1 PHE A  17       1.294  -9.688   8.649  1.00  0.00           C  
ATOM    215  CD2 PHE A  17      -0.508  -9.574   7.015  1.00  0.00           C  
ATOM    217  CE1 PHE A  17       0.366 -10.013   9.652  1.00  0.00           C  
ATOM    219  CE2 PHE A  17      -1.436  -9.905   8.016  1.00  0.00           C  
ATOM    221  CZ  PHE A  17      -0.994 -10.149   9.327  1.00  0.00           C  
ATOM    204  H   PHE A  17       4.053  -7.547   5.501  1.00  0.00           H  
ATOM    206  HA  PHE A  17       1.075  -7.355   5.463  1.00  0.00           H  
ATOM    209  HB2 PHE A  17       2.837  -9.577   6.538  1.00  0.00           H  
ATOM    210  HB3 PHE A  17       1.573  -9.702   5.321  1.00  0.00           H  
ATOM    214  HD1 PHE A  17       2.344  -9.608   8.890  1.00  0.00           H  
ATOM    216  HD2 PHE A  17      -0.845  -9.408   6.003  1.00  0.00           H  
ATOM    218  HE1 PHE A  17       0.706 -10.200  10.660  1.00  0.00           H  
ATOM    220  HE2 PHE A  17      -2.479 -10.009   7.758  1.00  0.00           H  
ATOM    222  HZ  PHE A  17      -1.696 -10.475  10.081  1.00  0.00           H  
ATOM    223  N   GLN A  18       1.107  -6.290   7.717  1.00  0.00           N  
ATOM    225  CA  GLN A  18       1.133  -5.631   9.009  1.00  0.00           C  
ATOM    227  C   GLN A  18      -0.175  -5.833   9.776  1.00  0.00           C  
ATOM    231  O   GLN A  18      -1.274  -5.644   9.252  1.00  0.00           O  
ATOM    228  CB  GLN A  18       1.514  -4.158   8.816  1.00  0.00           C  
ATOM    232  CG  GLN A  18       1.956  -3.538  10.150  1.00  0.00           C  
ATOM    235  CD  GLN A  18       2.692  -2.210  10.001  1.00  0.00           C  
ATOM    236  NE2 GLN A  18       3.156  -1.653  11.100  1.00  0.00           N  
ATOM    239  OE1 GLN A  18       2.850  -1.646   8.930  1.00  0.00           O  
ATOM    224  H   GLN A  18       0.236  -6.332   7.208  1.00  0.00           H  
ATOM    226  HA  GLN A  18       1.922  -6.099   9.598  1.00  0.00           H  
ATOM    229  HB2 GLN A  18       2.352  -4.106   8.121  1.00  0.00           H  
ATOM    230  HB3 GLN A  18       0.673  -3.612   8.389  1.00  0.00           H  
ATOM    233  HG2 GLN A  18       1.089  -3.397  10.794  1.00  0.00           H  
ATOM    234  HG3 GLN A  18       2.637  -4.225  10.651  1.00  0.00           H  
ATOM    237 HE21 GLN A  18       3.702  -0.807  11.025  1.00  0.00           H  
ATOM    238 HE22 GLN A  18       3.041  -2.112  11.992  1.00  0.00           H  
ATOM    240  N   ALA A  19      -0.029  -6.197  11.050  1.00  0.00           N  
ATOM    242  CA  ALA A  19      -1.109  -6.382  12.006  1.00  0.00           C  
ATOM    244  C   ALA A  19      -1.035  -5.310  13.100  1.00  0.00           C  
ATOM    249  O   ALA A  19       0.033  -5.096  13.672  1.00  0.00           O  
ATOM    245  CB  ALA A  19      -0.974  -7.779  12.617  1.00  0.00           C  
ATOM    241  H   ALA A  19       0.909  -6.312  11.405  1.00  0.00           H  
ATOM    243  HA  ALA A  19      -2.070  -6.314  11.496  1.00  0.00           H  
ATOM    246  HB1 ALA A  19      -1.785  -7.939  13.327  1.00  0.00           H  
ATOM    247  HB2 ALA A  19      -0.999  -8.536  11.833  1.00  0.00           H  
ATOM    248  HB3 ALA A  19      -0.025  -7.859  13.147  1.00  0.00           H  
ATOM    250  N   TYR A  20      -2.149  -4.657  13.432  1.00  0.00           N  
ATOM    252  CA  TYR A  20      -2.220  -3.724  14.566  1.00  0.00           C  
ATOM    254  C   TYR A  20      -3.660  -3.567  15.051  1.00  0.00           C  
ATOM    258  O   TYR A  20      -4.570  -3.462  14.242  1.00  0.00           O  
ATOM    255  CB  TYR A  20      -1.645  -2.344  14.194  1.00  0.00           C  
ATOM    259  CG  TYR A  20      -2.496  -1.549  13.222  1.00  0.00           C  
ATOM    260  CD1 TYR A  20      -2.539  -1.933  11.873  1.00  0.00           C  
ATOM    262  CD2 TYR A  20      -3.295  -0.476  13.669  1.00  0.00           C  
ATOM    264  CE1 TYR A  20      -3.388  -1.266  10.975  1.00  0.00           C  
ATOM    266  CE2 TYR A  20      -4.130   0.209  12.764  1.00  0.00           C  
ATOM    270  CZ  TYR A  20      -4.185  -0.197  11.413  1.00  0.00           C  
ATOM    268  OH  TYR A  20      -5.035   0.368  10.520  1.00  0.00           O  
ATOM    251  H   TYR A  20      -2.992  -4.839  12.906  1.00  0.00           H  
ATOM    253  HA  TYR A  20      -1.621  -4.128  15.383  1.00  0.00           H  
ATOM    256  HB2 TYR A  20      -0.648  -2.467  13.768  1.00  0.00           H  
ATOM    257  HB3 TYR A  20      -1.528  -1.764  15.109  1.00  0.00           H  
ATOM    261  HD1 TYR A  20      -1.944  -2.766  11.529  1.00  0.00           H  
ATOM    263  HD2 TYR A  20      -3.269  -0.175  14.706  1.00  0.00           H  
ATOM    265  HE1 TYR A  20      -3.459  -1.586   9.946  1.00  0.00           H  
ATOM    267  HE2 TYR A  20      -4.729   1.041  13.104  1.00  0.00           H  
ATOM    269  HH  TYR A  20      -5.482   1.162  10.824  1.00  0.00           H  
ATOM    271  N   ALA A  21      -3.890  -3.536  16.368  1.00  0.00           N  
ATOM    273  CA  ALA A  21      -5.206  -3.265  16.974  1.00  0.00           C  
ATOM    275  C   ALA A  21      -6.399  -4.057  16.372  1.00  0.00           C  
ATOM    280  O   ALA A  21      -7.528  -3.565  16.335  1.00  0.00           O  
ATOM    276  CB  ALA A  21      -5.430  -1.745  17.002  1.00  0.00           C  
ATOM    272  H   ALA A  21      -3.094  -3.601  16.986  1.00  0.00           H  
ATOM    274  HA  ALA A  21      -5.141  -3.591  18.012  1.00  0.00           H  
ATOM    277  HB1 ALA A  21      -4.580  -1.249  17.470  1.00  0.00           H  
ATOM    278  HB2 ALA A  21      -6.329  -1.515  17.573  1.00  0.00           H  
ATOM    279  HB3 ALA A  21      -5.549  -1.371  15.985  1.00  0.00           H  
ATOM    281  N   GLY A  22      -6.156  -5.283  15.891  1.00  0.00           N  
ATOM    283  CA  GLY A  22      -7.162  -6.123  15.226  1.00  0.00           C  
ATOM    286  C   GLY A  22      -7.403  -5.810  13.743  1.00  0.00           C  
ATOM    287  O   GLY A  22      -8.273  -6.430  13.138  1.00  0.00           O  
ATOM    282  H   GLY A  22      -5.201  -5.612  15.905  1.00  0.00           H  
ATOM    284  HA2 GLY A  22      -6.843  -7.163  15.293  1.00  0.00           H  
ATOM    285  HA3 GLY A  22      -8.114  -6.022  15.747  1.00  0.00           H  
ATOM    288  N   CYS A  23      -6.646  -4.885  13.161  1.00  0.00           N  
ATOM    290  CA  CYS A  23      -6.548  -4.651  11.729  1.00  0.00           C  
ATOM    292  C   CYS A  23      -5.432  -5.504  11.113  1.00  0.00           C  
ATOM    296  O   CYS A  23      -4.365  -5.657  11.712  1.00  0.00           O  
ATOM    293  CB  CYS A  23      -6.260  -3.171  11.456  1.00  0.00           C  
ATOM    297  SG  CYS A  23      -7.570  -2.071  12.059  1.00  0.00           S  
ATOM    289  H   CYS A  23      -5.984  -4.379  13.731  1.00  0.00           H  
ATOM    291  HA  CYS A  23      -7.500  -4.921  11.274  1.00  0.00           H  
ATOM    294  HB2 CYS A  23      -6.131  -3.029  10.383  1.00  0.00           H  
ATOM    295  HB3 CYS A  23      -5.321  -2.899  11.938  1.00  0.00           H  
ATOM    298  HG  CYS A  23      -6.978  -0.946  11.648  1.00  0.00           H  
ATOM    299  N   TYR A  24      -5.658  -5.991   9.896  1.00  0.00           N  
ATOM    301  CA  TYR A  24      -4.680  -6.739   9.108  1.00  0.00           C  
ATOM    303  C   TYR A  24      -4.639  -6.155   7.698  1.00  0.00           C  
ATOM    307  O   TYR A  24      -5.624  -6.255   6.967  1.00  0.00           O  
ATOM    304  CB  TYR A  24      -5.058  -8.228   9.089  1.00  0.00           C  
ATOM    308  CG  TYR A  24      -5.010  -8.912  10.442  1.00  0.00           C  
ATOM    309  CD1 TYR A  24      -3.784  -9.088  11.100  1.00  0.00           C  
ATOM    311  CD2 TYR A  24      -6.188  -9.396  11.035  1.00  0.00           C  
ATOM    313  CE1 TYR A  24      -3.734  -9.739  12.350  1.00  0.00           C  
ATOM    315  CE2 TYR A  24      -6.160  -9.976  12.314  1.00  0.00           C  
ATOM    319  CZ  TYR A  24      -4.930 -10.148  12.975  1.00  0.00           C  
ATOM    317  OH  TYR A  24      -4.907 -10.728  14.202  1.00  0.00           O  
ATOM    300  H   TYR A  24      -6.535  -5.767   9.447  1.00  0.00           H  
ATOM    302  HA  TYR A  24      -3.687  -6.642   9.546  1.00  0.00           H  
ATOM    305  HB2 TYR A  24      -6.069  -8.318   8.692  1.00  0.00           H  
ATOM    306  HB3 TYR A  24      -4.384  -8.753   8.413  1.00  0.00           H  
ATOM    310  HD1 TYR A  24      -2.887  -8.710  10.633  1.00  0.00           H  
ATOM    312  HD2 TYR A  24      -7.110  -9.369  10.473  1.00  0.00           H  
ATOM    314  HE1 TYR A  24      -2.787  -9.910  12.839  1.00  0.00           H  
ATOM    316  HE2 TYR A  24      -7.060 -10.358  12.771  1.00  0.00           H  
ATOM    318  HH  TYR A  24      -4.009 -10.866  14.510  1.00  0.00           H  
ATOM    320  N   LEU A  25      -3.517  -5.532   7.341  1.00  0.00           N  
ATOM    322  CA  LEU A  25      -3.264  -5.008   6.003  1.00  0.00           C  
ATOM    324  C   LEU A  25      -2.209  -5.875   5.327  1.00  0.00           C  
ATOM    328  O   LEU A  25      -1.119  -6.073   5.868  1.00  0.00           O  
ATOM    325  CB  LEU A  25      -2.811  -3.536   6.075  1.00  0.00           C  
ATOM    329  CG  LEU A  25      -2.545  -2.897   4.694  1.00  0.00           C  
ATOM    331  CD1 LEU A  25      -3.822  -2.695   3.875  1.00  0.00           C  
ATOM    335  CD2 LEU A  25      -1.888  -1.529   4.863  1.00  0.00           C  
ATOM    321  H   LEU A  25      -2.742  -5.527   7.988  1.00  0.00           H  
ATOM    323  HA  LEU A  25      -4.183  -5.057   5.418  1.00  0.00           H  
ATOM    326  HB2 LEU A  25      -3.561  -2.948   6.603  1.00  0.00           H  
ATOM    327  HB3 LEU A  25      -1.891  -3.495   6.658  1.00  0.00           H  
ATOM    330  HG  LEU A  25      -1.858  -3.522   4.123  1.00  0.00           H  
ATOM    332 HD11 LEU A  25      -3.580  -2.204   2.933  1.00  0.00           H  
ATOM    333 HD12 LEU A  25      -4.531  -2.082   4.433  1.00  0.00           H  
ATOM    334 HD13 LEU A  25      -4.279  -3.660   3.654  1.00  0.00           H  
ATOM    336 HD21 LEU A  25      -2.558  -0.850   5.389  1.00  0.00           H  
ATOM    337 HD22 LEU A  25      -1.646  -1.116   3.884  1.00  0.00           H  
ATOM    338 HD23 LEU A  25      -0.959  -1.637   5.422  1.00  0.00           H  
ATOM    339  N   THR A  26      -2.514  -6.309   4.113  1.00  0.00           N  
ATOM    341  CA  THR A  26      -1.563  -6.990   3.250  1.00  0.00           C  
ATOM    343  C   THR A  26      -1.363  -6.188   1.974  1.00  0.00           C  
ATOM    346  O   THR A  26      -2.320  -5.790   1.311  1.00  0.00           O  
ATOM    344  CB  THR A  26      -1.979  -8.439   2.963  1.00  0.00           C  
ATOM    347  CG2 THR A  26      -0.726  -9.210   2.560  1.00  0.00           C  
ATOM    351  OG1 THR A  26      -2.454  -9.095   4.121  1.00  0.00           O  
ATOM    340  H   THR A  26      -3.444  -6.147   3.755  1.00  0.00           H  
ATOM    342  HA  THR A  26      -0.601  -7.031   3.762  1.00  0.00           H  
ATOM    345  HB  THR A  26      -2.734  -8.481   2.178  1.00  0.00           H  
ATOM    352  HG1 THR A  26      -3.406  -9.212   4.089  1.00  0.00           H  
ATOM    348 HG21 THR A  26      -0.974 -10.267   2.463  1.00  0.00           H  
ATOM    349 HG22 THR A  26       0.032  -9.122   3.338  1.00  0.00           H  
ATOM    350 HG23 THR A  26      -0.314  -8.821   1.629  1.00  0.00           H  
ATOM    353  N   ALA A  27      -0.107  -5.939   1.636  1.00  0.00           N  
ATOM    355  CA  ALA A  27       0.317  -5.239   0.443  1.00  0.00           C  
ATOM    357  C   ALA A  27       1.139  -6.187  -0.429  1.00  0.00           C  
ATOM    362  O   ALA A  27       2.070  -6.828   0.051  1.00  0.00           O  
ATOM    358  CB  ALA A  27       1.099  -3.998   0.872  1.00  0.00           C  
ATOM    354  H   ALA A  27       0.625  -6.309   2.225  1.00  0.00           H  
ATOM    356  HA  ALA A  27      -0.557  -4.921  -0.126  1.00  0.00           H  
ATOM    359  HB1 ALA A  27       1.954  -4.292   1.481  1.00  0.00           H  
ATOM    360  HB2 ALA A  27       1.443  -3.460  -0.011  1.00  0.00           H  
ATOM    361  HB3 ALA A  27       0.468  -3.346   1.475  1.00  0.00           H  
ATOM    363  N   PHE A  28       0.809  -6.268  -1.710  1.00  0.00           N  
ATOM    365  CA  PHE A  28       1.468  -7.129  -2.681  1.00  0.00           C  
ATOM    367  C   PHE A  28       1.883  -6.305  -3.886  1.00  0.00           C  
ATOM    371  O   PHE A  28       1.092  -5.542  -4.442  1.00  0.00           O  
ATOM    368  CB  PHE A  28       0.534  -8.255  -3.126  1.00  0.00           C  
ATOM    372  CG  PHE A  28       0.045  -9.148  -2.010  1.00  0.00           C  
ATOM    373  CD1 PHE A  28       0.816 -10.252  -1.610  1.00  0.00           C  
ATOM    375  CD2 PHE A  28      -1.201  -8.899  -1.405  1.00  0.00           C  
ATOM    377  CE1 PHE A  28       0.335 -11.125  -0.620  1.00  0.00           C  
ATOM    379  CE2 PHE A  28      -1.699  -9.791  -0.441  1.00  0.00           C  
ATOM    381  CZ  PHE A  28      -0.936 -10.911  -0.062  1.00  0.00           C  
ATOM    364  H   PHE A  28       0.048  -5.693  -2.043  1.00  0.00           H  
ATOM    366  HA  PHE A  28       2.360  -7.577  -2.243  1.00  0.00           H  
ATOM    369  HB2 PHE A  28       1.058  -8.870  -3.857  1.00  0.00           H  
ATOM    370  HB3 PHE A  28      -0.330  -7.823  -3.631  1.00  0.00           H  
ATOM    374  HD1 PHE A  28       1.765 -10.448  -2.088  1.00  0.00           H  
ATOM    376  HD2 PHE A  28      -1.785  -8.041  -1.700  1.00  0.00           H  
ATOM    378  HE1 PHE A  28       0.923 -11.978  -0.318  1.00  0.00           H  
ATOM    380  HE2 PHE A  28      -2.666  -9.619   0.008  1.00  0.00           H  
ATOM    382  HZ  PHE A  28      -1.323 -11.606   0.669  1.00  0.00           H  
ATOM    383  N   ARG A  29       3.121  -6.495  -4.322  1.00  0.00           N  
ATOM    385  CA  ARG A  29       3.654  -5.873  -5.522  1.00  0.00           C  
ATOM    387  C   ARG A  29       4.306  -6.940  -6.381  1.00  0.00           C  
ATOM    391  O   ARG A  29       5.348  -7.465  -6.016  1.00  0.00           O  
ATOM    388  CB  ARG A  29       4.632  -4.779  -5.099  1.00  0.00           C  
ATOM    392  CG  ARG A  29       5.152  -4.039  -6.326  1.00  0.00           C  
ATOM    395  CD  ARG A  29       5.890  -2.787  -5.884  1.00  0.00           C  
ATOM    398  NE  ARG A  29       6.565  -2.177  -7.034  1.00  0.00           N  
ATOM    406  CZ  ARG A  29       7.657  -1.445  -6.973  1.00  0.00           C  
ATOM    400  NH1 ARG A  29       8.351  -1.320  -5.874  1.00  0.00           N1+
ATOM    403  NH2 ARG A  29       8.048  -0.784  -8.016  1.00  0.00           N  
ATOM    384  H   ARG A  29       3.731  -7.105  -3.798  1.00  0.00           H  
ATOM    386  HA  ARG A  29       2.850  -5.411  -6.095  1.00  0.00           H  
ATOM    389  HB2 ARG A  29       5.472  -5.221  -4.563  1.00  0.00           H  
ATOM    390  HB3 ARG A  29       4.122  -4.076  -4.440  1.00  0.00           H  
ATOM    393  HG2 ARG A  29       4.321  -3.751  -6.970  1.00  0.00           H  
ATOM    394  HG3 ARG A  29       5.832  -4.685  -6.881  1.00  0.00           H  
ATOM    396  HD2 ARG A  29       5.173  -2.081  -5.466  1.00  0.00           H  
ATOM    397  HD3 ARG A  29       6.601  -3.054  -5.102  1.00  0.00           H  
ATOM    399  HE  ARG A  29       6.105  -2.285  -7.927  1.00  0.00           H  
ATOM    401 HH11 ARG A  29       9.069  -0.616  -5.781  1.00  0.00           H  
ATOM    402 HH12 ARG A  29       8.096  -1.889  -5.079  1.00  0.00           H  
ATOM    404 HH21 ARG A  29       7.402  -0.676  -8.785  1.00  0.00           H  
ATOM    405 HH22 ARG A  29       8.619   0.025  -7.820  1.00  0.00           H  
ATOM    407  N   ASN A  30       3.707  -7.216  -7.533  1.00  0.00           N  
ATOM    409  CA  ASN A  30       4.278  -8.119  -8.539  1.00  0.00           C  
ATOM    411  C   ASN A  30       4.740  -7.377  -9.798  1.00  0.00           C  
ATOM    415  O   ASN A  30       5.525  -7.919 -10.566  1.00  0.00           O  
ATOM    412  CB  ASN A  30       3.249  -9.211  -8.866  1.00  0.00           C  
ATOM    416  CG  ASN A  30       3.041 -10.192  -7.727  1.00  0.00           C  
ATOM    417  ND2 ASN A  30       1.955 -10.927  -7.745  1.00  0.00           N  
ATOM    420  OD1 ASN A  30       3.830 -10.324  -6.810  1.00  0.00           O  
ATOM    408  H   ASN A  30       2.816  -6.781  -7.723  1.00  0.00           H  
ATOM    410  HA  ASN A  30       5.167  -8.607  -8.142  1.00  0.00           H  
ATOM    413  HB2 ASN A  30       3.603  -9.784  -9.723  1.00  0.00           H  
ATOM    414  HB3 ASN A  30       2.297  -8.753  -9.135  1.00  0.00           H  
ATOM    418 HD21 ASN A  30       1.861 -11.589  -6.988  1.00  0.00           H  
ATOM    419 HD22 ASN A  30       1.298 -10.862  -8.510  1.00  0.00           H  
ATOM    421  N   ASP A  31       4.285  -6.139  -9.995  1.00  0.00           N  
ATOM    423  CA  ASP A  31       4.660  -5.296 -11.125  1.00  0.00           C  
ATOM    425  C   ASP A  31       5.248  -3.969 -10.613  1.00  0.00           C  
ATOM    429  O   ASP A  31       4.753  -3.401  -9.630  1.00  0.00           O  
ATOM    426  CB  ASP A  31       3.450  -5.086 -12.041  1.00  0.00           C  
ATOM    430  CG  ASP A  31       3.816  -4.250 -13.266  1.00  0.00           C  
ATOM    431  OD1 ASP A  31       3.872  -3.012 -13.116  1.00  0.00           O  
ATOM    432  OD2 ASP A  31       4.134  -4.831 -14.320  1.00  0.00           O1-
ATOM    422  H   ASP A  31       3.683  -5.717  -9.301  1.00  0.00           H  
ATOM    424  HA  ASP A  31       5.404  -5.823 -11.723  1.00  0.00           H  
ATOM    427  HB2 ASP A  31       2.669  -4.573 -11.479  1.00  0.00           H  
ATOM    428  HB3 ASP A  31       3.066  -6.054 -12.362  1.00  0.00           H  
ATOM    433  N   PRO A  32       6.306  -3.429 -11.242  1.00  0.00           N  
ATOM    434  CA  PRO A  32       6.900  -2.173 -10.811  1.00  0.00           C  
ATOM    436  C   PRO A  32       5.949  -0.971 -10.813  1.00  0.00           C  
ATOM    440  O   PRO A  32       6.228  -0.019 -10.084  1.00  0.00           O  
ATOM    437  CB  PRO A  32       8.083  -1.928 -11.747  1.00  0.00           C  
ATOM    441  CG  PRO A  32       8.481  -3.338 -12.173  1.00  0.00           C  
ATOM    444  CD  PRO A  32       7.138  -4.056 -12.258  1.00  0.00           C  
ATOM    435  HA  PRO A  32       7.281  -2.339  -9.803  1.00  0.00           H  
ATOM    438  HB2 PRO A  32       8.900  -1.412 -11.242  1.00  0.00           H  
ATOM    439  HB3 PRO A  32       7.759  -1.367 -12.624  1.00  0.00           H  
ATOM    442  HG2 PRO A  32       9.002  -3.343 -13.130  1.00  0.00           H  
ATOM    443  HG3 PRO A  32       9.094  -3.798 -11.397  1.00  0.00           H  
ATOM    445  HD2 PRO A  32       6.692  -3.904 -13.241  1.00  0.00           H  
ATOM    446  HD3 PRO A  32       7.290  -5.119 -12.071  1.00  0.00           H  
ATOM    447  N   ARG A  33       4.868  -1.012 -11.600  1.00  0.00           N  
ATOM    449  CA  ARG A  33       3.886   0.055 -11.839  1.00  0.00           C  
ATOM    451  C   ARG A  33       2.593  -0.106 -11.045  1.00  0.00           C  
ATOM    455  O   ARG A  33       1.800   0.834 -11.046  1.00  0.00           O  
ATOM    452  CB  ARG A  33       3.518   0.113 -13.331  1.00  0.00           C  
ATOM    456  CG  ARG A  33       4.727   0.214 -14.266  1.00  0.00           C  
ATOM    459  CD  ARG A  33       4.244   0.230 -15.716  1.00  0.00           C  
ATOM    462  NE  ARG A  33       5.365   0.445 -16.647  1.00  0.00           N  
ATOM    470  CZ  ARG A  33       5.277   0.514 -17.961  1.00  0.00           C  
ATOM    464  NH1 ARG A  33       4.141   0.372 -18.583  1.00  0.00           N1+
ATOM    467  NH2 ARG A  33       6.342   0.730 -18.680  1.00  0.00           N  
ATOM    448  H   ARG A  33       4.716  -1.861 -12.126  1.00  0.00           H  
ATOM    450  HA  ARG A  33       4.312   1.013 -11.543  1.00  0.00           H  
ATOM    453  HB2 ARG A  33       2.884   0.984 -13.495  1.00  0.00           H  
ATOM    454  HB3 ARG A  33       2.933  -0.768 -13.596  1.00  0.00           H  
ATOM    457  HG2 ARG A  33       5.385  -0.645 -14.131  1.00  0.00           H  
ATOM    458  HG3 ARG A  33       5.276   1.130 -14.047  1.00  0.00           H  
ATOM    460  HD2 ARG A  33       3.764  -0.726 -15.928  1.00  0.00           H  
ATOM    461  HD3 ARG A  33       3.511   1.028 -15.834  1.00  0.00           H  
ATOM    463  HE  ARG A  33       6.285   0.514 -16.236  1.00  0.00           H  
ATOM    465 HH11 ARG A  33       3.320   0.157 -18.036  1.00  0.00           H  
ATOM    466 HH12 ARG A  33       4.084   0.419 -19.591  1.00  0.00           H  
ATOM    468 HH21 ARG A  33       7.241   0.841 -18.233  1.00  0.00           H  
ATOM    469 HH22 ARG A  33       6.278   0.755 -19.688  1.00  0.00           H  
ATOM    471  N   THR A  34       2.362  -1.243 -10.387  1.00  0.00           N  
ATOM    473  CA  THR A  34       1.119  -1.477  -9.638  1.00  0.00           C  
ATOM    475  C   THR A  34       1.361  -2.069  -8.261  1.00  0.00           C  
ATOM    478  O   THR A  34       2.215  -2.935  -8.084  1.00  0.00           O  
ATOM    476  CB  THR A  34       0.118  -2.368 -10.385  1.00  0.00           C  
ATOM    479  CG2 THR A  34      -0.193  -1.878 -11.798  1.00  0.00           C  
ATOM    483  OG1 THR A  34       0.594  -3.686 -10.476  1.00  0.00           O  
ATOM    472  H   THR A  34       3.049  -1.981 -10.433  1.00  0.00           H  
ATOM    474  HA  THR A  34       0.626  -0.516  -9.489  1.00  0.00           H  
ATOM    477  HB  THR A  34      -0.812  -2.380  -9.816  1.00  0.00           H  
ATOM    484  HG1 THR A  34       1.282  -3.799  -9.816  1.00  0.00           H  
ATOM    480 HG21 THR A  34      -0.508  -0.835 -11.766  1.00  0.00           H  
ATOM    481 HG22 THR A  34      -0.997  -2.482 -12.217  1.00  0.00           H  
ATOM    482 HG23 THR A  34       0.688  -1.977 -12.432  1.00  0.00           H  
ATOM    485  N   LEU A  35       0.537  -1.664  -7.305  1.00  0.00           N  
ATOM    487  CA  LEU A  35       0.512  -2.187  -5.950  1.00  0.00           C  
ATOM    489  C   LEU A  35      -0.906  -2.612  -5.594  1.00  0.00           C  
ATOM    493  O   LEU A  35      -1.847  -1.840  -5.751  1.00  0.00           O  
ATOM    490  CB  LEU A  35       0.992  -1.073  -5.025  1.00  0.00           C  
ATOM    494  CG  LEU A  35       0.948  -1.433  -3.539  1.00  0.00           C  
ATOM    496  CD1 LEU A  35       2.116  -2.341  -3.155  1.00  0.00           C  
ATOM    500  CD2 LEU A  35       0.992  -0.126  -2.773  1.00  0.00           C  
ATOM    486  H   LEU A  35      -0.130  -0.940  -7.529  1.00  0.00           H  
ATOM    488  HA  LEU A  35       1.174  -3.047  -5.861  1.00  0.00           H  
ATOM    491  HB2 LEU A  35       2.016  -0.807  -5.290  1.00  0.00           H  
ATOM    492  HB3 LEU A  35       0.357  -0.204  -5.199  1.00  0.00           H  
ATOM    495  HG  LEU A  35       0.018  -1.938  -3.278  1.00  0.00           H  
ATOM    497 HD11 LEU A  35       3.065  -1.829  -3.316  1.00  0.00           H  
ATOM    498 HD12 LEU A  35       2.024  -2.622  -2.105  1.00  0.00           H  
ATOM    499 HD13 LEU A  35       2.081  -3.253  -3.751  1.00  0.00           H  
ATOM    501 HD21 LEU A  35       1.453   0.670  -3.359  1.00  0.00           H  
ATOM    502 HD22 LEU A  35       1.570  -0.264  -1.859  1.00  0.00           H  
ATOM    503 HD23 LEU A  35      -0.024   0.167  -2.510  1.00  0.00           H  
ATOM    504  N   THR A  36      -1.046  -3.811  -5.053  1.00  0.00           N  
ATOM    506  CA  THR A  36      -2.311  -4.324  -4.545  1.00  0.00           C  
ATOM    508  C   THR A  36      -2.321  -4.241  -3.027  1.00  0.00           C  
ATOM    511  O   THR A  36      -1.396  -4.702  -2.366  1.00  0.00           O  
ATOM    509  CB  THR A  36      -2.534  -5.759  -5.027  1.00  0.00           C  
ATOM    512  CG2 THR A  36      -3.876  -6.315  -4.570  1.00  0.00           C  
ATOM    516  OG1 THR A  36      -2.533  -5.801  -6.434  1.00  0.00           O  
ATOM    505  H   THR A  36      -0.231  -4.396  -4.942  1.00  0.00           H  
ATOM    507  HA  THR A  36      -3.132  -3.722  -4.935  1.00  0.00           H  
ATOM    510  HB  THR A  36      -1.733  -6.398  -4.655  1.00  0.00           H  
ATOM    517  HG1 THR A  36      -3.302  -5.316  -6.742  1.00  0.00           H  
ATOM    513 HG21 THR A  36      -3.880  -6.446  -3.488  1.00  0.00           H  
ATOM    514 HG22 THR A  36      -4.668  -5.625  -4.861  1.00  0.00           H  
ATOM    515 HG23 THR A  36      -4.047  -7.284  -5.040  1.00  0.00           H  
ATOM    518  N   LEU A  37      -3.384  -3.686  -2.463  1.00  0.00           N  
ATOM    520  CA  LEU A  37      -3.639  -3.619  -1.033  1.00  0.00           C  
ATOM    522  C   LEU A  37      -4.913  -4.373  -0.702  1.00  0.00           C  
ATOM    526  O   LEU A  37      -5.925  -4.234  -1.383  1.00  0.00           O  
ATOM    523  CB  LEU A  37      -3.759  -2.158  -0.575  1.00  0.00           C  
ATOM    527  CG  LEU A  37      -2.520  -1.296  -0.836  1.00  0.00           C  
ATOM    529  CD1 LEU A  37      -2.814   0.136  -0.406  1.00  0.00           C  
ATOM    533  CD2 LEU A  37      -1.308  -1.786  -0.053  1.00  0.00           C  
ATOM    519  H   LEU A  37      -4.105  -3.330  -3.075  1.00  0.00           H  
ATOM    521  HA  LEU A  37      -2.831  -4.111  -0.492  1.00  0.00           H  
ATOM    524  HB2 LEU A  37      -3.970  -2.148   0.494  1.00  0.00           H  
ATOM    525  HB3 LEU A  37      -4.604  -1.708  -1.096  1.00  0.00           H  
ATOM    528  HG  LEU A  37      -2.286  -1.303  -1.900  1.00  0.00           H  
ATOM    530 HD11 LEU A  37      -3.040   0.178   0.659  1.00  0.00           H  
ATOM    531 HD12 LEU A  37      -1.939   0.755  -0.605  1.00  0.00           H  
ATOM    532 HD13 LEU A  37      -3.671   0.518  -0.963  1.00  0.00           H  
ATOM    534 HD21 LEU A  37      -1.317  -1.406   0.968  1.00  0.00           H  
ATOM    535 HD22 LEU A  37      -1.280  -2.875  -0.017  1.00  0.00           H  
ATOM    536 HD23 LEU A  37      -0.406  -1.465  -0.573  1.00  0.00           H  
ATOM    537  N   ARG A  38      -4.877  -5.137   0.380  1.00  0.00           N  
ATOM    539  CA  ARG A  38      -6.019  -5.871   0.900  1.00  0.00           C  
ATOM    541  C   ARG A  38      -6.089  -5.681   2.402  1.00  0.00           C  
ATOM    545  O   ARG A  38      -5.120  -5.949   3.105  1.00  0.00           O  
ATOM    542  CB  ARG A  38      -5.880  -7.339   0.494  1.00  0.00           C  
ATOM    546  CG  ARG A  38      -7.031  -8.178   1.049  1.00  0.00           C  
ATOM    549  CD  ARG A  38      -6.952  -9.603   0.503  1.00  0.00           C  
ATOM    552  NE  ARG A  38      -7.726 -10.487   1.368  1.00  0.00           N  
ATOM    560  CZ  ARG A  38      -8.072 -11.737   1.194  1.00  0.00           C  
ATOM    554  NH1 ARG A  38      -7.888 -12.367   0.068  1.00  0.00           N1+
ATOM    557  NH2 ARG A  38      -8.579 -12.371   2.203  1.00  0.00           N  
ATOM    538  H   ARG A  38      -3.995  -5.235   0.863  1.00  0.00           H  
ATOM    540  HA  ARG A  38      -6.937  -5.476   0.464  1.00  0.00           H  
ATOM    543  HB2 ARG A  38      -5.874  -7.405  -0.594  1.00  0.00           H  
ATOM    544  HB3 ARG A  38      -4.936  -7.733   0.872  1.00  0.00           H  
ATOM    547  HG2 ARG A  38      -6.952  -8.209   2.136  1.00  0.00           H  
ATOM    548  HG3 ARG A  38      -7.990  -7.740   0.773  1.00  0.00           H  
ATOM    550  HD2 ARG A  38      -7.332  -9.625  -0.518  1.00  0.00           H  
ATOM    551  HD3 ARG A  38      -5.913  -9.933   0.513  1.00  0.00           H  
ATOM    553  HE  ARG A  38      -7.735 -10.226   2.344  1.00  0.00           H  
ATOM    555 HH11 ARG A  38      -7.473 -11.856  -0.698  1.00  0.00           H  
ATOM    556 HH12 ARG A  38      -8.163 -13.335  -0.022  1.00  0.00           H  
ATOM    558 HH21 ARG A  38      -8.812 -13.353   2.165  1.00  0.00           H  
ATOM    559 HH22 ARG A  38      -8.408 -11.919   3.090  1.00  0.00           H  
ATOM    561  N   MET A  39      -7.239  -5.229   2.883  1.00  0.00           N  
ATOM    563  CA  MET A  39      -7.482  -5.080   4.312  1.00  0.00           C  
ATOM    565  C   MET A  39      -8.284  -6.285   4.791  1.00  0.00           C  
ATOM    569  O   MET A  39      -9.503  -6.309   4.671  1.00  0.00           O  
ATOM    566  CB  MET A  39      -8.163  -3.731   4.565  1.00  0.00           C  
ATOM    570  CG  MET A  39      -8.097  -3.310   6.030  1.00  0.00           C  
ATOM    573  SD  MET A  39      -6.420  -2.981   6.637  1.00  0.00           S  
ATOM    574  CE  MET A  39      -6.741  -1.851   8.012  1.00  0.00           C  
ATOM    562  H   MET A  39      -8.008  -5.082   2.244  1.00  0.00           H  
ATOM    564  HA  MET A  39      -6.531  -5.078   4.844  1.00  0.00           H  
ATOM    567  HB2 MET A  39      -7.649  -2.964   3.987  1.00  0.00           H  
ATOM    568  HB3 MET A  39      -9.204  -3.768   4.243  1.00  0.00           H  
ATOM    571  HG2 MET A  39      -8.563  -4.074   6.652  1.00  0.00           H  
ATOM    572  HG3 MET A  39      -8.669  -2.386   6.111  1.00  0.00           H  
ATOM    575  HE1 MET A  39      -7.201  -0.939   7.631  1.00  0.00           H  
ATOM    576  HE2 MET A  39      -5.799  -1.591   8.494  1.00  0.00           H  
ATOM    577  HE3 MET A  39      -7.402  -2.325   8.738  1.00  0.00           H  
ATOM    578  N   ASP A  40      -7.605  -7.314   5.287  1.00  0.00           N  
ATOM    580  CA  ASP A  40      -8.229  -8.576   5.701  1.00  0.00           C  
ATOM    582  C   ASP A  40      -9.177  -8.404   6.888  1.00  0.00           C  
ATOM    586  O   ASP A  40     -10.214  -9.058   6.972  1.00  0.00           O  
ATOM    583  CB  ASP A  40      -7.123  -9.582   6.046  1.00  0.00           C  
ATOM    587  CG  ASP A  40      -6.465 -10.096   4.776  1.00  0.00           C  
ATOM    588  OD1 ASP A  40      -7.227 -10.677   3.970  1.00  0.00           O  
ATOM    589  OD2 ASP A  40      -5.251  -9.871   4.577  1.00  0.00           O1-
ATOM    579  H   ASP A  40      -6.609  -7.213   5.415  1.00  0.00           H  
ATOM    581  HA  ASP A  40      -8.826  -8.973   4.879  1.00  0.00           H  
ATOM    584  HB2 ASP A  40      -7.555 -10.428   6.580  1.00  0.00           H  
ATOM    585  HB3 ASP A  40      -6.375  -9.113   6.685  1.00  0.00           H  
ATOM    590  N   LYS A  41      -8.843  -7.487   7.796  1.00  0.00           N  
ATOM    592  CA  LYS A  41      -9.681  -7.136   8.941  1.00  0.00           C  
ATOM    594  C   LYS A  41      -9.471  -5.679   9.288  1.00  0.00           C  
ATOM    598  O   LYS A  41      -8.360  -5.166   9.162  1.00  0.00           O  
ATOM    595  CB  LYS A  41      -9.315  -8.043  10.119  1.00  0.00           C  
ATOM    599  CG  LYS A  41     -10.350  -8.071  11.248  1.00  0.00           C  
ATOM    602  CD  LYS A  41      -9.938  -9.120  12.290  1.00  0.00           C  
ATOM    605  CE  LYS A  41     -10.925  -9.108  13.459  1.00  0.00           C  
ATOM    608  NZ  LYS A  41     -10.640 -10.204  14.418  1.00  0.00           N1+
ATOM    591  H   LYS A  41      -7.997  -6.960   7.630  1.00  0.00           H  
ATOM    593  HA  LYS A  41     -10.725  -7.292   8.671  1.00  0.00           H  
ATOM    596  HB2 LYS A  41      -8.369  -7.692  10.531  1.00  0.00           H  
ATOM    597  HB3 LYS A  41      -9.202  -9.060   9.744  1.00  0.00           H  
ATOM    600  HG2 LYS A  41     -10.414  -7.089  11.716  1.00  0.00           H  
ATOM    601  HG3 LYS A  41     -11.326  -8.334  10.838  1.00  0.00           H  
ATOM    603  HD2 LYS A  41      -9.935 -10.102  11.818  1.00  0.00           H  
ATOM    604  HD3 LYS A  41      -8.937  -8.893  12.656  1.00  0.00           H  
ATOM    606  HE2 LYS A  41     -10.864  -8.137  13.949  1.00  0.00           H  
ATOM    607  HE3 LYS A  41     -11.932  -9.215  13.057  1.00  0.00           H  
ATOM    609  HZ1 LYS A  41      -9.712 -10.103  14.806  1.00  0.00           H  
ATOM    610  HZ2 LYS A  41     -10.703 -11.095  13.948  1.00  0.00           H  
ATOM    611  HZ3 LYS A  41     -11.318 -10.196  15.166  1.00  0.00           H  
ATOM    612  N   THR A  42     -10.515  -5.033   9.785  1.00  0.00           N  
ATOM    614  CA  THR A  42     -10.411  -3.713  10.403  1.00  0.00           C  
ATOM    616  C   THR A  42     -11.023  -3.740  11.792  1.00  0.00           C  
ATOM    619  O   THR A  42     -11.884  -4.567  12.113  1.00  0.00           O  
ATOM    617  CB  THR A  42     -11.055  -2.606   9.566  1.00  0.00           C  
ATOM    620  CG2 THR A  42     -10.594  -2.617   8.113  1.00  0.00           C  
ATOM    624  OG1 THR A  42     -12.442  -2.738   9.598  1.00  0.00           O  
ATOM    613  H   THR A  42     -11.401  -5.512   9.863  1.00  0.00           H  
ATOM    615  HA  THR A  42      -9.359  -3.452  10.514  1.00  0.00           H  
ATOM    618  HB  THR A  42     -10.796  -1.642  10.005  1.00  0.00           H  
ATOM    625  HG1 THR A  42     -12.778  -2.027   9.047  1.00  0.00           H  
ATOM    621 HG21 THR A  42     -11.035  -1.790   7.557  1.00  0.00           H  
ATOM    622 HG22 THR A  42     -10.859  -3.552   7.621  1.00  0.00           H  
ATOM    623 HG23 THR A  42      -9.510  -2.495   8.118  1.00  0.00           H  
ATOM    626  N   ARG A  43     -10.591  -2.809  12.639  1.00  0.00           N  
ATOM    628  CA  ARG A  43     -11.183  -2.606  13.954  1.00  0.00           C  
ATOM    630  C   ARG A  43     -12.636  -2.149  13.790  1.00  0.00           C  
ATOM    634  O   ARG A  43     -12.900  -1.073  13.261  1.00  0.00           O  
ATOM    631  CB  ARG A  43     -10.317  -1.610  14.734  1.00  0.00           C  
ATOM    635  CG  ARG A  43     -10.792  -1.472  16.185  1.00  0.00           C  
ATOM    638  CD  ARG A  43      -9.871  -0.518  16.949  1.00  0.00           C  
ATOM    641  NE  ARG A  43     -10.318  -0.342  18.345  1.00  0.00           N  
ATOM    649  CZ  ARG A  43      -9.810   0.506  19.224  1.00  0.00           C  
ATOM    643  NH1 ARG A  43      -8.827   1.309  18.926  1.00  0.00           N1+
ATOM    646  NH2 ARG A  43     -10.284   0.566  20.436  1.00  0.00           N  
ATOM    627  H   ARG A  43      -9.851  -2.190  12.339  1.00  0.00           H  
ATOM    629  HA  ARG A  43     -11.174  -3.560  14.481  1.00  0.00           H  
ATOM    632  HB2 ARG A  43     -10.346  -0.636  14.246  1.00  0.00           H  
ATOM    633  HB3 ARG A  43      -9.287  -1.966  14.737  1.00  0.00           H  
ATOM    636  HG2 ARG A  43     -11.808  -1.079  16.205  1.00  0.00           H  
ATOM    637  HG3 ARG A  43     -10.773  -2.450  16.666  1.00  0.00           H  
ATOM    639  HD2 ARG A  43      -9.866   0.445  16.439  1.00  0.00           H  
ATOM    640  HD3 ARG A  43      -8.860  -0.926  16.939  1.00  0.00           H  
ATOM    642  HE  ARG A  43     -11.071  -0.935  18.663  1.00  0.00           H  
ATOM    644 HH11 ARG A  43      -8.455   1.949  19.612  1.00  0.00           H  
ATOM    645 HH12 ARG A  43      -8.444   1.304  17.991  1.00  0.00           H  
ATOM    647 HH21 ARG A  43      -9.895   1.229  21.091  1.00  0.00           H  
ATOM    648 HH22 ARG A  43     -11.038  -0.036  20.734  1.00  0.00           H  
ATOM    650  N   GLY A  44     -13.569  -2.973  14.265  1.00  0.00           N  
ATOM    652  CA  GLY A  44     -15.006  -2.700  14.185  1.00  0.00           C  
ATOM    655  C   GLY A  44     -15.602  -2.825  12.782  1.00  0.00           C  
ATOM    656  O   GLY A  44     -16.654  -2.241  12.547  1.00  0.00           O  
ATOM    651  H   GLY A  44     -13.277  -3.881  14.598  1.00  0.00           H  
ATOM    653  HA2 GLY A  44     -15.535  -3.404  14.826  1.00  0.00           H  
ATOM    654  HA3 GLY A  44     -15.205  -1.690  14.546  1.00  0.00           H  
ATOM    657  N   GLU A  45     -14.927  -3.524  11.860  1.00  0.00           N  
ATOM    659  CA  GLU A  45     -15.413  -3.796  10.492  1.00  0.00           C  
ATOM    661  C   GLU A  45     -15.723  -2.534   9.664  1.00  0.00           C  
ATOM    665  O   GLU A  45     -16.500  -2.547   8.712  1.00  0.00           O  
ATOM    662  CB  GLU A  45     -16.571  -4.808  10.505  1.00  0.00           C  
ATOM    666  CG  GLU A  45     -16.167  -6.125  11.181  1.00  0.00           C  
ATOM    669  CD  GLU A  45     -17.263  -7.196  11.121  1.00  0.00           C  
ATOM    670  OE1 GLU A  45     -16.898  -8.365  11.380  1.00  0.00           O  
ATOM    671  OE2 GLU A  45     -18.433  -6.843  10.858  1.00  0.00           O1-
ATOM    658  H   GLU A  45     -14.058  -3.965  12.124  1.00  0.00           H  
ATOM    660  HA  GLU A  45     -14.594  -4.283   9.963  1.00  0.00           H  
ATOM    663  HB2 GLU A  45     -16.855  -5.027   9.475  1.00  0.00           H  
ATOM    664  HB3 GLU A  45     -17.427  -4.374  11.021  1.00  0.00           H  
ATOM    667  HG2 GLU A  45     -15.268  -6.501  10.693  1.00  0.00           H  
ATOM    668  HG3 GLU A  45     -15.924  -5.938  12.227  1.00  0.00           H  
ATOM    672  N   ARG A  46     -15.080  -1.414  10.007  1.00  0.00           N  
ATOM    674  CA  ARG A  46     -15.227  -0.138   9.298  1.00  0.00           C  
ATOM    676  C   ARG A  46     -14.215   0.013   8.171  1.00  0.00           C  
ATOM    680  O   ARG A  46     -13.167  -0.631   8.165  1.00  0.00           O  
ATOM    677  CB  ARG A  46     -15.146   1.027  10.291  1.00  0.00           C  
ATOM    681  CG  ARG A  46     -16.309   0.972  11.287  1.00  0.00           C  
ATOM    684  CD  ARG A  46     -16.304   2.195  12.199  1.00  0.00           C  
ATOM    687  NE  ARG A  46     -17.419   2.128  13.158  1.00  0.00           N  
ATOM    695  CZ  ARG A  46     -17.658   2.984  14.133  1.00  0.00           C  
ATOM    689  NH1 ARG A  46     -16.873   4.001  14.361  1.00  0.00           N1+
ATOM    692  NH2 ARG A  46     -18.698   2.831  14.902  1.00  0.00           N  
ATOM    673  H   ARG A  46     -14.436  -1.479  10.782  1.00  0.00           H  
ATOM    675  HA  ARG A  46     -16.212  -0.124   8.832  1.00  0.00           H  
ATOM    678  HB2 ARG A  46     -14.198   0.986  10.828  1.00  0.00           H  
ATOM    679  HB3 ARG A  46     -15.195   1.968   9.744  1.00  0.00           H  
ATOM    682  HG2 ARG A  46     -16.211   0.084  11.912  1.00  0.00           H  
ATOM    683  HG3 ARG A  46     -17.254   0.929  10.745  1.00  0.00           H  
ATOM    685  HD2 ARG A  46     -15.355   2.224  12.735  1.00  0.00           H  
ATOM    686  HD3 ARG A  46     -16.397   3.093  11.588  1.00  0.00           H  
ATOM    688  HE  ARG A  46     -18.048   1.344  13.057  1.00  0.00           H  
ATOM    690 HH11 ARG A  46     -17.081   4.668  15.090  1.00  0.00           H  
ATOM    691 HH12 ARG A  46     -16.076   4.144  13.757  1.00  0.00           H  
ATOM    693 HH21 ARG A  46     -18.892   3.495  15.638  1.00  0.00           H  
ATOM    694 HH22 ARG A  46     -19.332   2.062  14.742  1.00  0.00           H  
ATOM    696  N   ILE A  47     -14.504   0.917   7.241  1.00  0.00           N  
ATOM    698  CA  ILE A  47     -13.541   1.350   6.221  1.00  0.00           C  
ATOM    700  C   ILE A  47     -12.310   1.958   6.903  1.00  0.00           C  
ATOM    703  O   ILE A  47     -12.423   2.696   7.879  1.00  0.00           O  
ATOM    701  CB  ILE A  47     -14.195   2.337   5.228  1.00  0.00           C  
ATOM    704  CG1 ILE A  47     -15.340   1.628   4.467  1.00  0.00           C  
ATOM    707  CG2 ILE A  47     -13.162   2.906   4.234  1.00  0.00           C  
ATOM    711  CD1 ILE A  47     -16.183   2.561   3.592  1.00  0.00           C  
ATOM    697  H   ILE A  47     -15.377   1.419   7.319  1.00  0.00           H  
ATOM    699  HA  ILE A  47     -13.210   0.473   5.664  1.00  0.00           H  
ATOM    702  HB  ILE A  47     -14.614   3.168   5.795  1.00  0.00           H  
ATOM    705 HG12 ILE A  47     -14.922   0.840   3.841  1.00  0.00           H  
ATOM    706 HG13 ILE A  47     -16.021   1.162   5.179  1.00  0.00           H  
ATOM    708 HG21 ILE A  47     -13.644   3.597   3.543  1.00  0.00           H  
ATOM    709 HG22 ILE A  47     -12.693   2.100   3.670  1.00  0.00           H  
ATOM    710 HG23 ILE A  47     -12.396   3.479   4.757  1.00  0.00           H  
ATOM    712 HD11 ILE A  47     -16.520   3.417   4.178  1.00  0.00           H  
ATOM    713 HD12 ILE A  47     -15.608   2.909   2.734  1.00  0.00           H  
ATOM    714 HD13 ILE A  47     -17.055   2.019   3.225  1.00  0.00           H  
ATOM    715  N   SER A  48     -11.134   1.638   6.371  1.00  0.00           N  
ATOM    717  CA  SER A  48      -9.839   2.114   6.848  1.00  0.00           C  
ATOM    719  C   SER A  48      -9.177   3.016   5.808  1.00  0.00           C  
ATOM    723  O   SER A  48      -9.131   2.663   4.631  1.00  0.00           O  
ATOM    720  CB  SER A  48      -8.974   0.893   7.156  1.00  0.00           C  
ATOM    724  OG  SER A  48      -9.448   0.305   8.351  1.00  0.00           O  
ATOM    716  H   SER A  48     -11.128   1.027   5.566  1.00  0.00           H  
ATOM    718  HA  SER A  48      -9.964   2.683   7.769  1.00  0.00           H  
ATOM    721  HB2 SER A  48      -9.042   0.177   6.338  1.00  0.00           H  
ATOM    722  HB3 SER A  48      -7.929   1.177   7.279  1.00  0.00           H  
ATOM    725  HG  SER A  48     -10.397   0.195   8.262  1.00  0.00           H  
ATOM    726  N   ASN A  49      -8.648   4.161   6.249  1.00  0.00           N  
ATOM    728  CA  ASN A  49      -7.855   5.073   5.421  1.00  0.00           C  
ATOM    730  C   ASN A  49      -6.367   4.711   5.512  1.00  0.00           C  
ATOM    734  O   ASN A  49      -5.741   4.925   6.546  1.00  0.00           O  
ATOM    731  CB  ASN A  49      -8.064   6.524   5.890  1.00  0.00           C  
ATOM    735  CG  ASN A  49      -9.494   7.005   5.786  1.00  0.00           C  
ATOM    736  ND2 ASN A  49     -10.109   7.363   6.888  1.00  0.00           N  
ATOM    739  OD1 ASN A  49     -10.080   7.075   4.722  1.00  0.00           O  
ATOM    727  H   ASN A  49      -8.757   4.404   7.223  1.00  0.00           H  
ATOM    729  HA  ASN A  49      -8.169   4.999   4.380  1.00  0.00           H  
ATOM    732  HB2 ASN A  49      -7.720   6.628   6.920  1.00  0.00           H  
ATOM    733  HB3 ASN A  49      -7.454   7.186   5.276  1.00  0.00           H  
ATOM    737 HD21 ASN A  49     -11.051   7.716   6.800  1.00  0.00           H  
ATOM    738 HD22 ASN A  49      -9.613   7.390   7.768  1.00  0.00           H  
ATOM    740  N   VAL A  50      -5.783   4.173   4.453  1.00  0.00           N  
ATOM    742  CA  VAL A  50      -4.351   3.867   4.380  1.00  0.00           C  
ATOM    744  C   VAL A  50      -3.672   4.970   3.579  1.00  0.00           C  
ATOM    747  O   VAL A  50      -3.936   5.118   2.394  1.00  0.00           O  
ATOM    745  CB  VAL A  50      -4.115   2.479   3.758  1.00  0.00           C  
ATOM    748  CG1 VAL A  50      -2.626   2.117   3.788  1.00  0.00           C  
ATOM    752  CG2 VAL A  50      -4.879   1.383   4.520  1.00  0.00           C  
ATOM    741  H   VAL A  50      -6.330   4.030   3.616  1.00  0.00           H  
ATOM    743  HA  VAL A  50      -3.912   3.857   5.378  1.00  0.00           H  
ATOM    746  HB  VAL A  50      -4.458   2.478   2.724  1.00  0.00           H  
ATOM    749 HG11 VAL A  50      -2.263   2.095   4.816  1.00  0.00           H  
ATOM    750 HG12 VAL A  50      -2.474   1.141   3.328  1.00  0.00           H  
ATOM    751 HG13 VAL A  50      -2.048   2.851   3.226  1.00  0.00           H  
ATOM    753 HG21 VAL A  50      -4.673   0.416   4.062  1.00  0.00           H  
ATOM    754 HG22 VAL A  50      -4.564   1.359   5.563  1.00  0.00           H  
ATOM    755 HG23 VAL A  50      -5.953   1.560   4.462  1.00  0.00           H  
ATOM    756  N   LEU A  51      -2.817   5.754   4.224  1.00  0.00           N  
ATOM    758  CA  LEU A  51      -1.892   6.652   3.546  1.00  0.00           C  
ATOM    760  C   LEU A  51      -0.760   5.810   2.952  1.00  0.00           C  
ATOM    764  O   LEU A  51      -0.119   5.035   3.650  1.00  0.00           O  
ATOM    761  CB  LEU A  51      -1.411   7.714   4.551  1.00  0.00           C  
ATOM    765  CG  LEU A  51      -0.272   8.617   4.051  1.00  0.00           C  
ATOM    767  CD1 LEU A  51      -0.709   9.454   2.856  1.00  0.00           C  
ATOM    771  CD2 LEU A  51       0.147   9.586   5.158  1.00  0.00           C  
ATOM    757  H   LEU A  51      -2.589   5.524   5.180  1.00  0.00           H  
ATOM    759  HA  LEU A  51      -2.409   7.158   2.731  1.00  0.00           H  
ATOM    762  HB2 LEU A  51      -1.076   7.212   5.459  1.00  0.00           H  
ATOM    763  HB3 LEU A  51      -2.261   8.339   4.823  1.00  0.00           H  
ATOM    766  HG  LEU A  51       0.592   8.010   3.778  1.00  0.00           H  
ATOM    768 HD11 LEU A  51      -1.603  10.032   3.091  1.00  0.00           H  
ATOM    769 HD12 LEU A  51      -0.885   8.826   1.983  1.00  0.00           H  
ATOM    770 HD13 LEU A  51       0.096  10.150   2.621  1.00  0.00           H  
ATOM    772 HD21 LEU A  51      -0.661  10.287   5.365  1.00  0.00           H  
ATOM    773 HD22 LEU A  51       1.017  10.153   4.826  1.00  0.00           H  
ATOM    774 HD23 LEU A  51       0.401   9.047   6.071  1.00  0.00           H  
ATOM    775  N   VAL A  52      -0.525   5.949   1.662  1.00  0.00           N  
ATOM    777  CA  VAL A  52       0.495   5.246   0.895  1.00  0.00           C  
ATOM    779  C   VAL A  52       1.506   6.280   0.443  1.00  0.00           C  
ATOM    782  O   VAL A  52       1.144   7.253  -0.209  1.00  0.00           O  
ATOM    780  CB  VAL A  52      -0.118   4.515  -0.312  1.00  0.00           C  
ATOM    783  CG1 VAL A  52       0.931   3.608  -0.966  1.00  0.00           C  
ATOM    787  CG2 VAL A  52      -1.331   3.677   0.109  1.00  0.00           C  
ATOM    776  H   VAL A  52      -1.114   6.583   1.140  1.00  0.00           H  
ATOM    778  HA  VAL A  52       0.989   4.510   1.529  1.00  0.00           H  
ATOM    781  HB  VAL A  52      -0.454   5.240  -1.053  1.00  0.00           H  
ATOM    784 HG11 VAL A  52       1.330   2.907  -0.233  1.00  0.00           H  
ATOM    785 HG12 VAL A  52       0.482   3.062  -1.796  1.00  0.00           H  
ATOM    786 HG13 VAL A  52       1.747   4.214  -1.360  1.00  0.00           H  
ATOM    788 HG21 VAL A  52      -2.166   4.341   0.335  1.00  0.00           H  
ATOM    789 HG22 VAL A  52      -1.632   3.022  -0.708  1.00  0.00           H  
ATOM    790 HG23 VAL A  52      -1.106   3.090   1.000  1.00  0.00           H  
ATOM    791  N   ILE A  53       2.769   6.077   0.793  1.00  0.00           N  
ATOM    793  CA  ILE A  53       3.879   6.910   0.350  1.00  0.00           C  
ATOM    795  C   ILE A  53       4.668   6.117  -0.682  1.00  0.00           C  
ATOM    798  O   ILE A  53       5.225   5.057  -0.393  1.00  0.00           O  
ATOM    796  CB  ILE A  53       4.762   7.384   1.519  1.00  0.00           C  
ATOM    799  CG1 ILE A  53       3.916   8.033   2.637  1.00  0.00           C  
ATOM    802  CG2 ILE A  53       5.833   8.349   0.971  1.00  0.00           C  
ATOM    806  CD1 ILE A  53       4.737   8.534   3.828  1.00  0.00           C  
ATOM    792  H   ILE A  53       2.986   5.241   1.316  1.00  0.00           H  
ATOM    794  HA  ILE A  53       3.484   7.806  -0.129  1.00  0.00           H  
ATOM    797  HB  ILE A  53       5.272   6.517   1.940  1.00  0.00           H  
ATOM    800 HG12 ILE A  53       3.354   8.870   2.223  1.00  0.00           H  
ATOM    801 HG13 ILE A  53       3.196   7.310   3.023  1.00  0.00           H  
ATOM    803 HG21 ILE A  53       6.572   8.576   1.739  1.00  0.00           H  
ATOM    804 HG22 ILE A  53       5.362   9.276   0.643  1.00  0.00           H  
ATOM    805 HG23 ILE A  53       6.371   7.908   0.132  1.00  0.00           H  
ATOM    807 HD11 ILE A  53       4.084   9.101   4.492  1.00  0.00           H  
ATOM    808 HD12 ILE A  53       5.518   9.224   3.510  1.00  0.00           H  
ATOM    809 HD13 ILE A  53       5.182   7.692   4.359  1.00  0.00           H  
ATOM    810  N   LEU A  54       4.723   6.649  -1.891  1.00  0.00           N  
ATOM    812  CA  LEU A  54       5.449   6.103  -3.024  1.00  0.00           C  
ATOM    814  C   LEU A  54       6.713   6.934  -3.226  1.00  0.00           C  
ATOM    818  O   LEU A  54       6.628   8.150  -3.369  1.00  0.00           O  
ATOM    815  CB  LEU A  54       4.525   6.178  -4.250  1.00  0.00           C  
ATOM    819  CG  LEU A  54       3.195   5.413  -4.135  1.00  0.00           C  
ATOM    821  CD1 LEU A  54       2.343   5.727  -5.361  1.00  0.00           C  
ATOM    825  CD2 LEU A  54       3.426   3.906  -4.062  1.00  0.00           C  
ATOM    811  H   LEU A  54       4.237   7.522  -2.034  1.00  0.00           H  
ATOM    813  HA  LEU A  54       5.734   5.067  -2.838  1.00  0.00           H  
ATOM    816  HB2 LEU A  54       4.292   7.227  -4.430  1.00  0.00           H  
ATOM    817  HB3 LEU A  54       5.065   5.808  -5.122  1.00  0.00           H  
ATOM    820  HG  LEU A  54       2.647   5.729  -3.248  1.00  0.00           H  
ATOM    822 HD11 LEU A  54       2.021   6.767  -5.312  1.00  0.00           H  
ATOM    823 HD12 LEU A  54       1.445   5.108  -5.375  1.00  0.00           H  
ATOM    824 HD13 LEU A  54       2.914   5.586  -6.278  1.00  0.00           H  
ATOM    826 HD21 LEU A  54       4.002   3.687  -3.163  1.00  0.00           H  
ATOM    827 HD22 LEU A  54       2.466   3.395  -3.999  1.00  0.00           H  
ATOM    828 HD23 LEU A  54       3.971   3.569  -4.944  1.00  0.00           H  
ATOM    829  N   SER A  55       7.893   6.316  -3.242  1.00  0.00           N  
ATOM    831  CA  SER A  55       9.147   7.051  -3.440  1.00  0.00           C  
ATOM    833  C   SER A  55      10.197   6.277  -4.239  1.00  0.00           C  
ATOM    837  O   SER A  55      10.173   5.047  -4.347  1.00  0.00           O  
ATOM    834  CB  SER A  55       9.697   7.541  -2.093  1.00  0.00           C  
ATOM    838  OG  SER A  55      10.075   6.471  -1.249  1.00  0.00           O  
ATOM    830  H   SER A  55       7.936   5.319  -3.081  1.00  0.00           H  
ATOM    832  HA  SER A  55       8.926   7.941  -4.029  1.00  0.00           H  
ATOM    835  HB2 SER A  55      10.562   8.180  -2.267  1.00  0.00           H  
ATOM    836  HB3 SER A  55       8.931   8.135  -1.594  1.00  0.00           H  
ATOM    839  HG  SER A  55       9.568   6.548  -0.437  1.00  0.00           H  
ATOM    840  N   GLY A  56      11.131   7.034  -4.821  1.00  0.00           N  
ATOM    842  CA  GLY A  56      12.241   6.524  -5.624  1.00  0.00           C  
ATOM    845  C   GLY A  56      11.845   6.061  -7.030  1.00  0.00           C  
ATOM    846  O   GLY A  56      10.714   6.242  -7.478  1.00  0.00           O  
ATOM    841  H   GLY A  56      11.040   8.037  -4.749  1.00  0.00           H  
ATOM    843  HA2 GLY A  56      12.987   7.311  -5.733  1.00  0.00           H  
ATOM    844  HA3 GLY A  56      12.712   5.693  -5.098  1.00  0.00           H  
ATOM    847  N   GLY A  57      12.798   5.461  -7.744  1.00  0.00           N  
ATOM    849  CA  GLY A  57      12.611   5.033  -9.131  1.00  0.00           C  
ATOM    852  C   GLY A  57      12.402   6.211 -10.087  1.00  0.00           C  
ATOM    853  O   GLY A  57      13.235   7.111 -10.147  1.00  0.00           O  
ATOM    848  H   GLY A  57      13.714   5.353  -7.331  1.00  0.00           H  
ATOM    850  HA2 GLY A  57      11.750   4.367  -9.184  1.00  0.00           H  
ATOM    851  HA3 GLY A  57      13.489   4.480  -9.464  1.00  0.00           H  
ATOM    854  N   ALA A  58      11.304   6.184 -10.847  1.00  0.00           N  
ATOM    856  CA  ALA A  58      10.965   7.220 -11.831  1.00  0.00           C  
ATOM    858  C   ALA A  58      10.264   8.453 -11.228  1.00  0.00           C  
ATOM    863  O   ALA A  58      10.016   9.430 -11.935  1.00  0.00           O  
ATOM    859  CB  ALA A  58      10.115   6.575 -12.932  1.00  0.00           C  
ATOM    855  H   ALA A  58      10.648   5.429 -10.709  1.00  0.00           H  
ATOM    857  HA  ALA A  58      11.888   7.582 -12.285  1.00  0.00           H  
ATOM    860  HB1 ALA A  58       9.901   7.312 -13.706  1.00  0.00           H  
ATOM    861  HB2 ALA A  58      10.655   5.740 -13.379  1.00  0.00           H  
ATOM    862  HB3 ALA A  58       9.173   6.220 -12.514  1.00  0.00           H  
ATOM    864  N   LEU A  59       9.922   8.414  -9.938  1.00  0.00           N  
ATOM    866  CA  LEU A  59       9.293   9.539  -9.260  1.00  0.00           C  
ATOM    868  C   LEU A  59      10.320  10.640  -8.971  1.00  0.00           C  
ATOM    872  O   LEU A  59      11.374  10.379  -8.394  1.00  0.00           O  
ATOM    869  CB  LEU A  59       8.629   9.053  -7.966  1.00  0.00           C  
ATOM    873  CG  LEU A  59       7.409   8.137  -8.149  1.00  0.00           C  
ATOM    875  CD1 LEU A  59       6.893   7.740  -6.769  1.00  0.00           C  
ATOM    879  CD2 LEU A  59       6.279   8.851  -8.892  1.00  0.00           C  
ATOM    865  H   LEU A  59      10.199   7.618  -9.380  1.00  0.00           H  
ATOM    867  HA  LEU A  59       8.529   9.962  -9.911  1.00  0.00           H  
ATOM    870  HB2 LEU A  59       8.299   9.936  -7.419  1.00  0.00           H  
ATOM    871  HB3 LEU A  59       9.373   8.546  -7.352  1.00  0.00           H  
ATOM    874  HG  LEU A  59       7.688   7.234  -8.692  1.00  0.00           H  
ATOM    876 HD11 LEU A  59       7.647   7.145  -6.252  1.00  0.00           H  
ATOM    877 HD12 LEU A  59       5.974   7.163  -6.875  1.00  0.00           H  
ATOM    878 HD13 LEU A  59       6.674   8.631  -6.180  1.00  0.00           H  
ATOM    880 HD21 LEU A  59       6.125   9.845  -8.472  1.00  0.00           H  
ATOM    881 HD22 LEU A  59       5.351   8.290  -8.782  1.00  0.00           H  
ATOM    882 HD23 LEU A  59       6.520   8.928  -9.952  1.00  0.00           H  
ATOM    883  N   SER A  60       9.988  11.885  -9.319  1.00  0.00           N  
ATOM    885  CA  SER A  60      10.825  13.053  -9.003  1.00  0.00           C  
ATOM    887  C   SER A  60      10.788  13.442  -7.520  1.00  0.00           C  
ATOM    891  O   SER A  60      11.706  14.095  -7.033  1.00  0.00           O  
ATOM    888  CB  SER A  60      10.403  14.247  -9.865  1.00  0.00           C  
ATOM    892  OG  SER A  60       9.039  14.584  -9.655  1.00  0.00           O  
ATOM    884  H   SER A  60       9.115  12.044  -9.801  1.00  0.00           H  
ATOM    886  HA  SER A  60      11.861  12.815  -9.243  1.00  0.00           H  
ATOM    889  HB2 SER A  60      10.550  13.992 -10.914  1.00  0.00           H  
ATOM    890  HB3 SER A  60      11.031  15.104  -9.625  1.00  0.00           H  
ATOM    893  HG  SER A  60       8.796  15.233 -10.319  1.00  0.00           H  
ATOM    894  N   HIS A  61       9.732  13.050  -6.806  1.00  0.00           N  
ATOM    896  CA  HIS A  61       9.515  13.293  -5.381  1.00  0.00           C  
ATOM    898  C   HIS A  61       8.630  12.189  -4.788  1.00  0.00           C  
ATOM    902  O   HIS A  61       8.018  11.417  -5.526  1.00  0.00           O  
ATOM    899  CB  HIS A  61       8.884  14.681  -5.174  1.00  0.00           C  
ATOM    903  CG  HIS A  61       7.556  14.875  -5.866  1.00  0.00           C  
ATOM    904  CD2 HIS A  61       6.316  14.914  -5.282  1.00  0.00           C  
ATOM    906  ND1 HIS A  61       7.372  15.073  -7.216  1.00  0.00           N  
ATOM    908  CE1 HIS A  61       6.058  15.230  -7.439  1.00  0.00           C  
ATOM    910  NE2 HIS A  61       5.374  15.144  -6.291  1.00  0.00           N  
ATOM    895  H   HIS A  61       9.026  12.496  -7.269  1.00  0.00           H  
ATOM    897  HA  HIS A  61      10.475  13.270  -4.866  1.00  0.00           H  
ATOM    900  HB2 HIS A  61       8.750  14.857  -4.107  1.00  0.00           H  
ATOM    901  HB3 HIS A  61       9.576  15.438  -5.544  1.00  0.00           H  
ATOM    907  HD1 HIS A  61       8.088  15.024  -7.926  1.00  0.00           H  
ATOM    905  HD2 HIS A  61       6.102  14.807  -4.229  1.00  0.00           H  
ATOM    909  HE1 HIS A  61       5.605  15.379  -8.407  1.00  0.00           H  
ATOM    911  N   ALA A  62       8.567  12.098  -3.457  1.00  0.00           N  
ATOM    913  CA  ALA A  62       7.647  11.175  -2.801  1.00  0.00           C  
ATOM    915  C   ALA A  62       6.191  11.605  -3.051  1.00  0.00           C  
ATOM    920  O   ALA A  62       5.850  12.768  -2.845  1.00  0.00           O  
ATOM    916  CB  ALA A  62       7.981  11.084  -1.308  1.00  0.00           C  
ATOM    912  H   ALA A  62       9.023  12.797  -2.888  1.00  0.00           H  
ATOM    914  HA  ALA A  62       7.796  10.190  -3.244  1.00  0.00           H  
ATOM    917  HB1 ALA A  62       9.015  10.766  -1.173  1.00  0.00           H  
ATOM    918  HB2 ALA A  62       7.831  12.054  -0.834  1.00  0.00           H  
ATOM    919  HB3 ALA A  62       7.318  10.359  -0.835  1.00  0.00           H  
ATOM    921  N   VAL A  63       5.350  10.672  -3.494  1.00  0.00           N  
ATOM    923  CA  VAL A  63       3.918  10.884  -3.734  1.00  0.00           C  
ATOM    925  C   VAL A  63       3.132  10.245  -2.600  1.00  0.00           C  
ATOM    928  O   VAL A  63       3.367   9.088  -2.254  1.00  0.00           O  
ATOM    926  CB  VAL A  63       3.481  10.330  -5.104  1.00  0.00           C  
ATOM    929  CG1 VAL A  63       1.970  10.476  -5.335  1.00  0.00           C  
ATOM    933  CG2 VAL A  63       4.207  11.059  -6.242  1.00  0.00           C  
ATOM    922  H   VAL A  63       5.703   9.731  -3.595  1.00  0.00           H  
ATOM    924  HA  VAL A  63       3.707  11.953  -3.731  1.00  0.00           H  
ATOM    927  HB  VAL A  63       3.734   9.271  -5.164  1.00  0.00           H  
ATOM    930 HG11 VAL A  63       1.414   9.875  -4.614  1.00  0.00           H  
ATOM    931 HG12 VAL A  63       1.711  10.119  -6.332  1.00  0.00           H  
ATOM    932 HG13 VAL A  63       1.672  11.519  -5.238  1.00  0.00           H  
ATOM    934 HG21 VAL A  63       3.996  12.128  -6.196  1.00  0.00           H  
ATOM    935 HG22 VAL A  63       3.877  10.667  -7.205  1.00  0.00           H  
ATOM    936 HG23 VAL A  63       5.283  10.910  -6.158  1.00  0.00           H  
ATOM    937  N   GLU A  64       2.193  10.997  -2.040  1.00  0.00           N  
ATOM    939  CA  GLU A  64       1.315  10.553  -0.964  1.00  0.00           C  
ATOM    941  C   GLU A  64      -0.107  10.340  -1.491  1.00  0.00           C  
ATOM    945  O   GLU A  64      -0.695  11.236  -2.096  1.00  0.00           O  
ATOM    942  CB  GLU A  64       1.327  11.582   0.172  1.00  0.00           C  
ATOM    946  CG  GLU A  64       2.700  11.681   0.856  1.00  0.00           C  
ATOM    949  CD  GLU A  64       2.685  12.498   2.159  1.00  0.00           C  
ATOM    950  OE1 GLU A  64       3.784  12.663   2.737  1.00  0.00           O  
ATOM    951  OE2 GLU A  64       1.592  12.925   2.599  1.00  0.00           O1-
ATOM    938  H   GLU A  64       2.040  11.931  -2.392  1.00  0.00           H  
ATOM    940  HA  GLU A  64       1.673   9.607  -0.558  1.00  0.00           H  
ATOM    943  HB2 GLU A  64       0.570  11.283   0.897  1.00  0.00           H  
ATOM    944  HB3 GLU A  64       1.049  12.561  -0.219  1.00  0.00           H  
ATOM    947  HG2 GLU A  64       3.407  12.134   0.161  1.00  0.00           H  
ATOM    948  HG3 GLU A  64       3.054  10.673   1.072  1.00  0.00           H  
ATOM    952  N   GLU A  65      -0.680   9.165  -1.242  1.00  0.00           N  
ATOM    954  CA  GLU A  65      -2.037   8.814  -1.662  1.00  0.00           C  
ATOM    956  C   GLU A  65      -2.818   8.206  -0.496  1.00  0.00           C  
ATOM    960  O   GLU A  65      -2.347   7.284   0.161  1.00  0.00           O  
ATOM    957  CB  GLU A  65      -1.975   7.865  -2.869  1.00  0.00           C  
ATOM    961  CG  GLU A  65      -3.371   7.639  -3.470  1.00  0.00           C  
ATOM    964  CD  GLU A  65      -3.367   6.791  -4.753  1.00  0.00           C  
ATOM    965  OE1 GLU A  65      -4.482   6.428  -5.192  1.00  0.00           O  
ATOM    966  OE2 GLU A  65      -2.276   6.478  -5.279  1.00  0.00           O1-
ATOM    953  H   GLU A  65      -0.126   8.447  -0.798  1.00  0.00           H  
ATOM    955  HA  GLU A  65      -2.556   9.718  -1.980  1.00  0.00           H  
ATOM    958  HB2 GLU A  65      -1.334   8.316  -3.627  1.00  0.00           H  
ATOM    959  HB3 GLU A  65      -1.546   6.910  -2.566  1.00  0.00           H  
ATOM    962  HG2 GLU A  65      -3.998   7.147  -2.726  1.00  0.00           H  
ATOM    963  HG3 GLU A  65      -3.817   8.609  -3.690  1.00  0.00           H  
ATOM    967  N   VAL A  66      -4.029   8.694  -0.225  1.00  0.00           N  
ATOM    969  CA  VAL A  66      -4.898   8.112   0.809  1.00  0.00           C  
ATOM    971  C   VAL A  66      -5.911   7.180   0.167  1.00  0.00           C  
ATOM    974  O   VAL A  66      -6.715   7.584  -0.670  1.00  0.00           O  
ATOM    972  CB  VAL A  66      -5.586   9.174   1.679  1.00  0.00           C  
ATOM    975  CG1 VAL A  66      -6.481   8.520   2.744  1.00  0.00           C  
ATOM    979  CG2 VAL A  66      -4.544  10.024   2.414  1.00  0.00           C  
ATOM    968  H   VAL A  66      -4.407   9.412  -0.826  1.00  0.00           H  
ATOM    970  HA  VAL A  66      -4.288   7.513   1.486  1.00  0.00           H  
ATOM    973  HB  VAL A  66      -6.196   9.826   1.054  1.00  0.00           H  
ATOM    976 HG11 VAL A  66      -6.899   9.289   3.394  1.00  0.00           H  
ATOM    977 HG12 VAL A  66      -5.898   7.818   3.340  1.00  0.00           H  
ATOM    978 HG13 VAL A  66      -7.311   7.996   2.270  1.00  0.00           H  
ATOM    980 HG21 VAL A  66      -3.928  10.566   1.696  1.00  0.00           H  
ATOM    981 HG22 VAL A  66      -3.902   9.383   3.019  1.00  0.00           H  
ATOM    982 HG23 VAL A  66      -5.039  10.752   3.056  1.00  0.00           H  
ATOM    983  N   VAL A  67      -5.914   5.932   0.618  1.00  0.00           N  
ATOM    985  CA  VAL A  67      -6.694   4.850   0.030  1.00  0.00           C  
ATOM    987  C   VAL A  67      -7.685   4.316   1.045  1.00  0.00           C  
ATOM    990  O   VAL A  67      -7.322   3.883   2.137  1.00  0.00           O  
ATOM    988  CB  VAL A  67      -5.768   3.745  -0.487  1.00  0.00           C  
ATOM    991  CG1 VAL A  67      -6.561   2.659  -1.228  1.00  0.00           C  
ATOM    995  CG2 VAL A  67      -4.746   4.350  -1.448  1.00  0.00           C  
ATOM    984  H   VAL A  67      -5.187   5.677   1.271  1.00  0.00           H  
ATOM    986  HA  VAL A  67      -7.245   5.236  -0.828  1.00  0.00           H  
ATOM    989  HB  VAL A  67      -5.238   3.286   0.348  1.00  0.00           H  
ATOM    992 HG11 VAL A  67      -5.875   1.881  -1.564  1.00  0.00           H  
ATOM    993 HG12 VAL A  67      -7.298   2.213  -0.560  1.00  0.00           H  
ATOM    994 HG13 VAL A  67      -7.061   3.092  -2.094  1.00  0.00           H  
ATOM    996 HG21 VAL A  67      -4.106   5.075  -0.945  1.00  0.00           H  
ATOM    997 HG22 VAL A  67      -5.240   4.842  -2.286  1.00  0.00           H  
ATOM    998 HG23 VAL A  67      -4.089   3.563  -1.818  1.00  0.00           H  
ATOM    999  N   GLN A  68      -8.957   4.305   0.663  1.00  0.00           N  
ATOM   1001  CA  GLN A  68     -10.029   3.741   1.474  1.00  0.00           C  
ATOM   1003  C   GLN A  68     -10.273   2.277   1.129  1.00  0.00           C  
ATOM   1007  O   GLN A  68     -10.659   1.930   0.002  1.00  0.00           O  
ATOM   1004  CB  GLN A  68     -11.295   4.581   1.314  1.00  0.00           C  
ATOM   1008  CG  GLN A  68     -11.158   5.828   2.184  1.00  0.00           C  
ATOM   1011  CD  GLN A  68     -12.354   6.760   2.120  1.00  0.00           C  
ATOM   1012  NE2 GLN A  68     -12.382   7.749   2.982  1.00  0.00           N  
ATOM   1015  OE1 GLN A  68     -13.271   6.605   1.331  1.00  0.00           O  
ATOM   1000  H   GLN A  68      -9.189   4.709  -0.233  1.00  0.00           H  
ATOM   1002  HA  GLN A  68      -9.737   3.784   2.523  1.00  0.00           H  
ATOM   1005  HB2 GLN A  68     -12.160   4.009   1.651  1.00  0.00           H  
ATOM   1006  HB3 GLN A  68     -11.439   4.854   0.268  1.00  0.00           H  
ATOM   1009  HG2 GLN A  68     -11.063   5.484   3.214  1.00  0.00           H  
ATOM   1010  HG3 GLN A  68     -10.264   6.388   1.911  1.00  0.00           H  
ATOM   1013 HE21 GLN A  68     -13.157   8.394   2.923  1.00  0.00           H  
ATOM   1014 HE22 GLN A  68     -11.611   7.841   3.628  1.00  0.00           H  
ATOM   1016  N   ILE A  69     -10.082   1.414   2.124  1.00  0.00           N  
ATOM   1018  CA  ILE A  69     -10.231  -0.033   1.985  1.00  0.00           C  
ATOM   1020  C   ILE A  69     -11.235  -0.530   3.025  1.00  0.00           C  
ATOM   1023  O   ILE A  69     -11.060  -0.325   4.228  1.00  0.00           O  
ATOM   1021  CB  ILE A  69      -8.867  -0.762   2.066  1.00  0.00           C  
ATOM   1024  CG1 ILE A  69      -7.763   0.010   1.306  1.00  0.00           C  
ATOM   1027  CG2 ILE A  69      -9.041  -2.183   1.499  1.00  0.00           C  
ATOM   1031  CD1 ILE A  69      -6.417  -0.703   1.168  1.00  0.00           C  
ATOM   1017  H   ILE A  69      -9.739   1.773   3.004  1.00  0.00           H  
ATOM   1019  HA  ILE A  69     -10.646  -0.247   1.000  1.00  0.00           H  
ATOM   1022  HB  ILE A  69      -8.565  -0.834   3.111  1.00  0.00           H  
ATOM   1025 HG12 ILE A  69      -8.128   0.250   0.308  1.00  0.00           H  
ATOM   1026 HG13 ILE A  69      -7.566   0.946   1.828  1.00  0.00           H  
ATOM   1028 HG21 ILE A  69      -9.325  -2.151   0.447  1.00  0.00           H  
ATOM   1029 HG22 ILE A  69      -9.803  -2.725   2.059  1.00  0.00           H  
ATOM   1030 HG23 ILE A  69      -8.115  -2.750   1.592  1.00  0.00           H  
ATOM   1032 HD11 ILE A  69      -6.509  -1.557   0.497  1.00  0.00           H  
ATOM   1033 HD12 ILE A  69      -5.687  -0.009   0.751  1.00  0.00           H  
ATOM   1034 HD13 ILE A  69      -6.071  -1.038   2.146  1.00  0.00           H  
ATOM   1035  N   ALA A  70     -12.312  -1.153   2.551  1.00  0.00           N  
ATOM   1037  CA  ALA A  70     -13.257  -1.869   3.400  1.00  0.00           C  
ATOM   1039  C   ALA A  70     -12.677  -3.240   3.810  1.00  0.00           C  
ATOM   1044  O   ALA A  70     -11.807  -3.760   3.106  1.00  0.00           O  
ATOM   1040  CB  ALA A  70     -14.588  -1.998   2.647  1.00  0.00           C  
ATOM   1036  H   ALA A  70     -12.374  -1.316   1.556  1.00  0.00           H  
ATOM   1038  HA  ALA A  70     -13.430  -1.282   4.301  1.00  0.00           H  
ATOM   1041  HB1 ALA A  70     -14.953  -1.013   2.355  1.00  0.00           H  
ATOM   1042  HB2 ALA A  70     -14.458  -2.611   1.755  1.00  0.00           H  
ATOM   1043  HB3 ALA A  70     -15.333  -2.472   3.286  1.00  0.00           H  
ATOM   1045  N   PRO A  71     -13.147  -3.857   4.907  1.00  0.00           N  
ATOM   1046  CA  PRO A  71     -12.754  -5.220   5.267  1.00  0.00           C  
ATOM   1048  C   PRO A  71     -12.995  -6.202   4.115  1.00  0.00           C  
ATOM   1052  O   PRO A  71     -14.045  -6.171   3.476  1.00  0.00           O  
ATOM   1049  CB  PRO A  71     -13.605  -5.605   6.477  1.00  0.00           C  
ATOM   1053  CG  PRO A  71     -14.048  -4.267   7.046  1.00  0.00           C  
ATOM   1056  CD  PRO A  71     -14.127  -3.338   5.844  1.00  0.00           C  
ATOM   1047  HA  PRO A  71     -11.701  -5.222   5.546  1.00  0.00           H  
ATOM   1050  HB2 PRO A  71     -14.487  -6.164   6.164  1.00  0.00           H  
ATOM   1051  HB3 PRO A  71     -13.032  -6.182   7.203  1.00  0.00           H  
ATOM   1054  HG2 PRO A  71     -15.006  -4.354   7.558  1.00  0.00           H  
ATOM   1055  HG3 PRO A  71     -13.265  -3.914   7.718  1.00  0.00           H  
ATOM   1057  HD2 PRO A  71     -13.902  -2.317   6.150  1.00  0.00           H  
ATOM   1058  HD3 PRO A  71     -15.123  -3.397   5.406  1.00  0.00           H  
ATOM   1059  N   GLY A  72     -12.013  -7.053   3.828  1.00  0.00           N  
ATOM   1061  CA  GLY A  72     -12.029  -8.011   2.721  1.00  0.00           C  
ATOM   1064  C   GLY A  72     -11.865  -7.395   1.326  1.00  0.00           C  
ATOM   1065  O   GLY A  72     -11.703  -8.138   0.358  1.00  0.00           O  
ATOM   1060  H   GLY A  72     -11.157  -6.973   4.358  1.00  0.00           H  
ATOM   1062  HA2 GLY A  72     -11.223  -8.730   2.869  1.00  0.00           H  
ATOM   1063  HA3 GLY A  72     -12.976  -8.550   2.739  1.00  0.00           H  
ATOM   1066  N   ALA A  73     -11.876  -6.065   1.192  1.00  0.00           N  
ATOM   1068  CA  ALA A  73     -11.735  -5.412  -0.101  1.00  0.00           C  
ATOM   1070  C   ALA A  73     -10.278  -5.392  -0.572  1.00  0.00           C  
ATOM   1075  O   ALA A  73      -9.335  -5.289   0.217  1.00  0.00           O  
ATOM   1071  CB  ALA A  73     -12.347  -4.008  -0.068  1.00  0.00           C  
ATOM   1067  H   ALA A  73     -11.969  -5.489   2.017  1.00  0.00           H  
ATOM   1069  HA  ALA A  73     -12.307  -5.993  -0.824  1.00  0.00           H  
ATOM   1072  HB1 ALA A  73     -11.762  -3.363   0.587  1.00  0.00           H  
ATOM   1073  HB2 ALA A  73     -12.348  -3.585  -1.073  1.00  0.00           H  
ATOM   1074  HB3 ALA A  73     -13.374  -4.070   0.292  1.00  0.00           H  
ATOM   1076  N   VAL A  74     -10.126  -5.428  -1.894  1.00  0.00           N  
ATOM   1078  CA  VAL A  74      -8.848  -5.300  -2.590  1.00  0.00           C  
ATOM   1080  C   VAL A  74      -8.834  -3.977  -3.353  1.00  0.00           C  
ATOM   1083  O   VAL A  74      -9.785  -3.647  -4.063  1.00  0.00           O  
ATOM   1081  CB  VAL A  74      -8.597  -6.510  -3.509  1.00  0.00           C  
ATOM   1084  CG1 VAL A  74      -7.233  -6.405  -4.193  1.00  0.00           C  
ATOM   1088  CG2 VAL A  74      -8.610  -7.823  -2.712  1.00  0.00           C  
ATOM   1077  H   VAL A  74     -10.955  -5.497  -2.466  1.00  0.00           H  
ATOM   1079  HA  VAL A  74      -8.044  -5.280  -1.854  1.00  0.00           H  
ATOM   1082  HB  VAL A  74      -9.373  -6.555  -4.273  1.00  0.00           H  
ATOM   1085 HG11 VAL A  74      -7.050  -7.293  -4.799  1.00  0.00           H  
ATOM   1086 HG12 VAL A  74      -7.200  -5.537  -4.851  1.00  0.00           H  
ATOM   1087 HG13 VAL A  74      -6.454  -6.318  -3.436  1.00  0.00           H  
ATOM   1089 HG21 VAL A  74      -7.870  -7.773  -1.912  1.00  0.00           H  
ATOM   1090 HG22 VAL A  74      -8.378  -8.660  -3.371  1.00  0.00           H  
ATOM   1091 HG23 VAL A  74      -9.594  -7.994  -2.277  1.00  0.00           H  
ATOM   1092  N   ARG A  75      -7.758  -3.207  -3.204  1.00  0.00           N  
ATOM   1094  CA  ARG A  75      -7.485  -1.979  -3.956  1.00  0.00           C  
ATOM   1096  C   ARG A  75      -6.201  -2.137  -4.747  1.00  0.00           C  
ATOM   1100  O   ARG A  75      -5.238  -2.697  -4.245  1.00  0.00           O  
ATOM   1097  CB  ARG A  75      -7.376  -0.771  -3.014  1.00  0.00           C  
ATOM   1101  CG  ARG A  75      -8.689  -0.380  -2.331  1.00  0.00           C  
ATOM   1104  CD  ARG A  75      -9.811  -0.066  -3.320  1.00  0.00           C  
ATOM   1107  NE  ARG A  75     -10.931   0.600  -2.636  1.00  0.00           N  
ATOM   1115  CZ  ARG A  75     -12.094   0.908  -3.171  1.00  0.00           C  
ATOM   1109  NH1 ARG A  75     -12.380   0.639  -4.416  1.00  0.00           N1+
ATOM   1112  NH2 ARG A  75     -12.987   1.511  -2.445  1.00  0.00           N  
ATOM   1093  H   ARG A  75      -7.021  -3.554  -2.607  1.00  0.00           H  
ATOM   1095  HA  ARG A  75      -8.281  -1.811  -4.681  1.00  0.00           H  
ATOM   1098  HB2 ARG A  75      -6.631  -0.979  -2.246  1.00  0.00           H  
ATOM   1099  HB3 ARG A  75      -7.025   0.088  -3.586  1.00  0.00           H  
ATOM   1102  HG2 ARG A  75      -8.498   0.529  -1.761  1.00  0.00           H  
ATOM   1103  HG3 ARG A  75      -9.009  -1.172  -1.654  1.00  0.00           H  
ATOM   1105  HD2 ARG A  75      -9.423   0.594  -4.096  1.00  0.00           H  
ATOM   1106  HD3 ARG A  75     -10.155  -0.995  -3.773  1.00  0.00           H  
ATOM   1108  HE  ARG A  75     -10.762   0.938  -1.699  1.00  0.00           H  
ATOM   1110 HH11 ARG A  75     -11.683   0.174  -4.980  1.00  0.00           H  
ATOM   1111 HH12 ARG A  75     -13.269   0.907  -4.815  1.00  0.00           H  
ATOM   1113 HH21 ARG A  75     -12.731   1.797  -1.511  1.00  0.00           H  
ATOM   1114 HH22 ARG A  75     -13.867   1.804  -2.844  1.00  0.00           H  
ATOM   1116  N   ASN A  76      -6.189  -1.607  -5.962  1.00  0.00           N  
ATOM   1118  CA  ASN A  76      -4.992  -1.529  -6.787  1.00  0.00           C  
ATOM   1120  C   ASN A  76      -4.623  -0.061  -6.968  1.00  0.00           C  
ATOM   1124  O   ASN A  76      -5.502   0.758  -7.230  1.00  0.00           O  
ATOM   1121  CB  ASN A  76      -5.230  -2.239  -8.126  1.00  0.00           C  
ATOM   1125  CG  ASN A  76      -5.495  -3.719  -7.939  1.00  0.00           C  
ATOM   1126  ND2 ASN A  76      -6.571  -4.231  -8.488  1.00  0.00           N  
ATOM   1129  OD1 ASN A  76      -4.755  -4.432  -7.284  1.00  0.00           O  
ATOM   1117  H   ASN A  76      -6.988  -1.074  -6.272  1.00  0.00           H  
ATOM   1119  HA  ASN A  76      -4.162  -2.028  -6.288  1.00  0.00           H  
ATOM   1122  HB2 ASN A  76      -6.064  -1.768  -8.644  1.00  0.00           H  
ATOM   1123  HB3 ASN A  76      -4.341  -2.137  -8.749  1.00  0.00           H  
ATOM   1127 HD21 ASN A  76      -6.697  -5.227  -8.372  1.00  0.00           H  
ATOM   1128 HD22 ASN A  76      -7.168  -3.668  -9.076  1.00  0.00           H  
ATOM   1130  N   LEU A  77      -3.339   0.245  -6.838  1.00  0.00           N  
ATOM   1132  CA  LEU A  77      -2.775   1.580  -6.976  1.00  0.00           C  
ATOM   1134  C   LEU A  77      -1.717   1.571  -8.063  1.00  0.00           C  
ATOM   1138  O   LEU A  77      -0.935   0.623  -8.167  1.00  0.00           O  
ATOM   1135  CB  LEU A  77      -2.140   2.032  -5.658  1.00  0.00           C  
ATOM   1139  CG  LEU A  77      -3.087   1.993  -4.459  1.00  0.00           C  
ATOM   1141  CD1 LEU A  77      -2.264   2.309  -3.222  1.00  0.00           C  
ATOM   1145  CD2 LEU A  77      -4.245   2.976  -4.599  1.00  0.00           C  
ATOM   1131  H   LEU A  77      -2.696  -0.496  -6.598  1.00  0.00           H  
ATOM   1133  HA  LEU A  77      -3.551   2.292  -7.259  1.00  0.00           H  
ATOM   1136  HB2 LEU A  77      -1.766   3.049  -5.777  1.00  0.00           H  
ATOM   1137  HB3 LEU A  77      -1.288   1.383  -5.456  1.00  0.00           H  
ATOM   1140  HG  LEU A  77      -3.488   0.986  -4.338  1.00  0.00           H  
ATOM   1142 HD11 LEU A  77      -2.029   3.373  -3.195  1.00  0.00           H  
ATOM   1143 HD12 LEU A  77      -1.331   1.744  -3.229  1.00  0.00           H  
ATOM   1144 HD13 LEU A  77      -2.835   2.019  -2.340  1.00  0.00           H  
ATOM   1146 HD21 LEU A  77      -4.800   2.798  -5.521  1.00  0.00           H  
ATOM   1147 HD22 LEU A  77      -3.865   3.997  -4.621  1.00  0.00           H  
ATOM   1148 HD23 LEU A  77      -4.940   2.859  -3.767  1.00  0.00           H  
ATOM   1149  N   ALA A  78      -1.669   2.645  -8.841  1.00  0.00           N  
ATOM   1151  CA  ALA A  78      -0.558   2.887  -9.741  1.00  0.00           C  
ATOM   1153  C   ALA A  78       0.618   3.440  -8.930  1.00  0.00           C  
ATOM   1158  O   ALA A  78       0.505   4.471  -8.279  1.00  0.00           O  
ATOM   1154  CB  ALA A  78      -1.009   3.838 -10.853  1.00  0.00           C  
ATOM   1150  H   ALA A  78      -2.275   3.424  -8.627  1.00  0.00           H  
ATOM   1152  HA  ALA A  78      -0.260   1.946 -10.204  1.00  0.00           H  
ATOM   1155  HB1 ALA A  78      -1.317   4.791 -10.423  1.00  0.00           H  
ATOM   1156  HB2 ALA A  78      -1.846   3.402 -11.398  1.00  0.00           H  
ATOM   1157  HB3 ALA A  78      -0.184   4.011 -11.544  1.00  0.00           H  
ATOM   1159  N   THR A  79       1.765   2.773  -8.977  1.00  0.00           N  
ATOM   1161  CA  THR A  79       2.972   3.213  -8.257  1.00  0.00           C  
ATOM   1163  C   THR A  79       3.838   4.155  -9.086  1.00  0.00           C  
ATOM   1166  O   THR A  79       4.813   4.692  -8.572  1.00  0.00           O  
ATOM   1164  CB  THR A  79       3.830   2.023  -7.834  1.00  0.00           C  
ATOM   1167  CG2 THR A  79       3.095   1.059  -6.910  1.00  0.00           C  
ATOM   1171  OG1 THR A  79       4.175   1.327  -9.000  1.00  0.00           O  
ATOM   1160  H   THR A  79       1.816   1.927  -9.526  1.00  0.00           H  
ATOM   1162  HA  THR A  79       2.676   3.746  -7.353  1.00  0.00           H  
ATOM   1165  HB  THR A  79       4.734   2.375  -7.337  1.00  0.00           H  
ATOM   1172  HG1 THR A  79       4.991   0.840  -8.864  1.00  0.00           H  
ATOM   1168 HG21 THR A  79       2.210   0.660  -7.405  1.00  0.00           H  
ATOM   1169 HG22 THR A  79       2.789   1.585  -6.006  1.00  0.00           H  
ATOM   1170 HG23 THR A  79       3.759   0.238  -6.639  1.00  0.00           H  
ATOM   1173  N   LEU A  80       3.544   4.302 -10.385  1.00  0.00           N  
ATOM   1175  CA  LEU A  80       4.305   5.130 -11.330  1.00  0.00           C  
ATOM   1177  C   LEU A  80       5.819   4.824 -11.338  1.00  0.00           C  
ATOM   1181  O   LEU A  80       6.645   5.691 -11.603  1.00  0.00           O  
ATOM   1178  CB  LEU A  80       3.991   6.618 -11.083  1.00  0.00           C  
ATOM   1182  CG  LEU A  80       2.501   7.003 -11.128  1.00  0.00           C  
ATOM   1184  CD1 LEU A  80       2.352   8.482 -10.779  1.00  0.00           C  
ATOM   1188  CD2 LEU A  80       1.892   6.761 -12.512  1.00  0.00           C  
ATOM   1174  H   LEU A  80       2.708   3.841 -10.714  1.00  0.00           H  
ATOM   1176  HA  LEU A  80       3.959   4.883 -12.333  1.00  0.00           H  
ATOM   1179  HB2 LEU A  80       4.376   6.876 -10.097  1.00  0.00           H  
ATOM   1180  HB3 LEU A  80       4.527   7.220 -11.817  1.00  0.00           H  
ATOM   1183  HG  LEU A  80       1.944   6.422 -10.393  1.00  0.00           H  
ATOM   1185 HD11 LEU A  80       2.753   8.665  -9.783  1.00  0.00           H  
ATOM   1186 HD12 LEU A  80       2.886   9.100 -11.501  1.00  0.00           H  
ATOM   1187 HD13 LEU A  80       1.297   8.755 -10.776  1.00  0.00           H  
ATOM   1189 HD21 LEU A  80       1.894   5.696 -12.745  1.00  0.00           H  
ATOM   1190 HD22 LEU A  80       2.454   7.308 -13.268  1.00  0.00           H  
ATOM   1191 HD23 LEU A  80       0.859   7.109 -12.515  1.00  0.00           H  
ATOM   1192  N   GLY A  81       6.194   3.573 -11.052  1.00  0.00           N  
ATOM   1194  CA  GLY A  81       7.595   3.152 -11.010  1.00  0.00           C  
ATOM   1197  C   GLY A  81       8.325   3.475  -9.703  1.00  0.00           C  
ATOM   1198  O   GLY A  81       9.550   3.367  -9.677  1.00  0.00           O  
ATOM   1193  H   GLY A  81       5.481   2.916 -10.769  1.00  0.00           H  
ATOM   1195  HA2 GLY A  81       8.142   3.625 -11.825  1.00  0.00           H  
ATOM   1196  HA3 GLY A  81       7.637   2.072 -11.151  1.00  0.00           H  
ATOM   1199  N   ALA A  82       7.612   3.830  -8.628  1.00  0.00           N  
ATOM   1201  CA  ALA A  82       8.184   3.970  -7.289  1.00  0.00           C  
ATOM   1203  C   ALA A  82       8.979   2.721  -6.899  1.00  0.00           C  
ATOM   1208  O   ALA A  82       8.462   1.608  -6.969  1.00  0.00           O  
ATOM   1204  CB  ALA A  82       7.059   4.192  -6.279  1.00  0.00           C  
ATOM   1200  H   ALA A  82       6.627   4.029  -8.734  1.00  0.00           H  
ATOM   1202  HA  ALA A  82       8.838   4.841  -7.273  1.00  0.00           H  
ATOM   1205  HB1 ALA A  82       6.436   5.021  -6.614  1.00  0.00           H  
ATOM   1206  HB2 ALA A  82       7.483   4.426  -5.303  1.00  0.00           H  
ATOM   1207  HB3 ALA A  82       6.442   3.297  -6.190  1.00  0.00           H  
ATOM   1209  N   SER A  83      10.231   2.856  -6.472  1.00  0.00           N  
ATOM   1211  CA  SER A  83      11.012   1.700  -6.011  1.00  0.00           C  
ATOM   1213  C   SER A  83      10.584   1.242  -4.621  1.00  0.00           C  
ATOM   1217  O   SER A  83      10.642   0.045  -4.340  1.00  0.00           O  
ATOM   1214  CB  SER A  83      12.506   2.015  -6.028  1.00  0.00           C  
ATOM   1218  OG  SER A  83      12.789   3.180  -5.280  1.00  0.00           O  
ATOM   1210  H   SER A  83      10.620   3.782  -6.372  1.00  0.00           H  
ATOM   1212  HA  SER A  83      10.854   0.867  -6.696  1.00  0.00           H  
ATOM   1215  HB2 SER A  83      12.820   2.178  -7.059  1.00  0.00           H  
ATOM   1216  HB3 SER A  83      13.065   1.172  -5.621  1.00  0.00           H  
ATOM   1219  HG  SER A  83      12.601   3.021  -4.352  1.00  0.00           H  
ATOM   1220  N   THR A  84      10.110   2.184  -3.811  1.00  0.00           N  
ATOM   1222  CA  THR A  84       9.818   2.033  -2.391  1.00  0.00           C  
ATOM   1224  C   THR A  84       8.366   2.408  -2.140  1.00  0.00           C  
ATOM   1227  O   THR A  84       7.913   3.469  -2.571  1.00  0.00           O  
ATOM   1225  CB  THR A  84      10.736   2.962  -1.587  1.00  0.00           C  
ATOM   1228  CG2 THR A  84      10.672   2.696  -0.090  1.00  0.00           C  
ATOM   1232  OG1 THR A  84      12.085   2.768  -1.968  1.00  0.00           O  
ATOM   1221  H   THR A  84      10.062   3.129  -4.164  1.00  0.00           H  
ATOM   1223  HA  THR A  84       9.993   1.004  -2.076  1.00  0.00           H  
ATOM   1226  HB  THR A  84      10.461   3.998  -1.785  1.00  0.00           H  
ATOM   1233  HG1 THR A  84      12.595   3.426  -1.491  1.00  0.00           H  
ATOM   1229 HG21 THR A  84      11.077   1.701   0.093  1.00  0.00           H  
ATOM   1230 HG22 THR A  84      11.273   3.436   0.439  1.00  0.00           H  
ATOM   1231 HG23 THR A  84       9.645   2.757   0.270  1.00  0.00           H  
ATOM   1234  N   VAL A  85       7.638   1.553  -1.425  1.00  0.00           N  
ATOM   1236  CA  VAL A  85       6.276   1.858  -0.978  1.00  0.00           C  
ATOM   1238  C   VAL A  85       6.185   1.727   0.528  1.00  0.00           C  
ATOM   1241  O   VAL A  85       6.560   0.685   1.058  1.00  0.00           O  
ATOM   1239  CB  VAL A  85       5.219   0.971  -1.647  1.00  0.00           C  
ATOM   1242  CG1 VAL A  85       3.849   1.524  -1.254  1.00  0.00           C  
ATOM   1246  CG2 VAL A  85       5.369   0.941  -3.175  1.00  0.00           C  
ATOM   1235  H   VAL A  85       8.047   0.669  -1.156  1.00  0.00           H  
ATOM   1237  HA  VAL A  85       6.046   2.892  -1.235  1.00  0.00           H  
ATOM   1240  HB  VAL A  85       5.302  -0.054  -1.286  1.00  0.00           H  
ATOM   1243 HG11 VAL A  85       3.093   1.203  -1.971  1.00  0.00           H  
ATOM   1244 HG12 VAL A  85       3.852   2.614  -1.250  1.00  0.00           H  
ATOM   1245 HG13 VAL A  85       3.585   1.193  -0.250  1.00  0.00           H  
ATOM   1247 HG21 VAL A  85       6.274   0.396  -3.444  1.00  0.00           H  
ATOM   1248 HG22 VAL A  85       5.445   1.956  -3.565  1.00  0.00           H  
ATOM   1249 HG23 VAL A  85       4.515   0.437  -3.628  1.00  0.00           H  
ATOM   1250  N   GLN A  86       5.681   2.764   1.189  1.00  0.00           N  
ATOM   1252  CA  GLN A  86       5.397   2.789   2.617  1.00  0.00           C  
ATOM   1254  C   GLN A  86       3.908   3.010   2.858  1.00  0.00           C  
ATOM   1258  O   GLN A  86       3.233   3.663   2.069  1.00  0.00           O  
ATOM   1255  CB  GLN A  86       6.248   3.849   3.323  1.00  0.00           C  
ATOM   1259  CG  GLN A  86       7.749   3.542   3.245  1.00  0.00           C  
ATOM   1262  CD  GLN A  86       8.600   4.630   3.888  1.00  0.00           C  
ATOM   1263  NE2 GLN A  86       9.835   4.337   4.226  1.00  0.00           N  
ATOM   1266  OE1 GLN A  86       8.198   5.760   4.091  1.00  0.00           O  
ATOM   1251  H   GLN A  86       5.393   3.571   0.654  1.00  0.00           H  
ATOM   1253  HA  GLN A  86       5.657   1.821   3.045  1.00  0.00           H  
ATOM   1256  HB2 GLN A  86       6.056   4.820   2.866  1.00  0.00           H  
ATOM   1257  HB3 GLN A  86       5.957   3.899   4.372  1.00  0.00           H  
ATOM   1260  HG2 GLN A  86       8.058   3.450   2.203  1.00  0.00           H  
ATOM   1261  HG3 GLN A  86       7.943   2.593   3.745  1.00  0.00           H  
ATOM   1264 HE21 GLN A  86      10.221   3.420   4.050  1.00  0.00           H  
ATOM   1265 HE22 GLN A  86      10.355   5.094   4.647  1.00  0.00           H  
ATOM   1267  N   PHE A  87       3.395   2.487   3.964  1.00  0.00           N  
ATOM   1269  CA  PHE A  87       2.002   2.661   4.363  1.00  0.00           C  
ATOM   1271  C   PHE A  87       1.962   3.246   5.756  1.00  0.00           C  
ATOM   1275  O   PHE A  87       2.640   2.723   6.629  1.00  0.00           O  
ATOM   1272  CB  PHE A  87       1.251   1.328   4.341  1.00  0.00           C  
ATOM   1276  CG  PHE A  87       1.485   0.559   3.070  1.00  0.00           C  
ATOM   1277  CD1 PHE A  87       0.760   0.884   1.921  1.00  0.00           C  
ATOM   1279  CD2 PHE A  87       2.506  -0.403   3.018  1.00  0.00           C  
ATOM   1281  CE1 PHE A  87       1.055   0.245   0.713  1.00  0.00           C  
ATOM   1283  CE2 PHE A  87       2.791  -1.062   1.817  1.00  0.00           C  
ATOM   1285  CZ  PHE A  87       2.057  -0.748   0.668  1.00  0.00           C  
ATOM   1268  H   PHE A  87       4.001   1.966   4.582  1.00  0.00           H  
ATOM   1270  HA  PHE A  87       1.504   3.340   3.672  1.00  0.00           H  
ATOM   1273  HB2 PHE A  87       0.184   1.517   4.461  1.00  0.00           H  
ATOM   1274  HB3 PHE A  87       1.574   0.714   5.182  1.00  0.00           H  
ATOM   1278  HD1 PHE A  87      -0.004   1.646   1.972  1.00  0.00           H  
ATOM   1280  HD2 PHE A  87       3.094  -0.614   3.900  1.00  0.00           H  
ATOM   1282  HE1 PHE A  87       0.503   0.534  -0.169  1.00  0.00           H  
ATOM   1284  HE2 PHE A  87       3.586  -1.792   1.775  1.00  0.00           H  
ATOM   1286  HZ  PHE A  87       2.301  -1.268  -0.246  1.00  0.00           H  
ATOM   1287  N   LEU A  88       1.145   4.268   5.957  1.00  0.00           N  
ATOM   1289  CA  LEU A  88       0.826   4.893   7.229  1.00  0.00           C  
ATOM   1291  C   LEU A  88      -0.692   4.811   7.410  1.00  0.00           C  
ATOM   1295  O   LEU A  88      -1.455   4.951   6.460  1.00  0.00           O  
ATOM   1292  CB  LEU A  88       1.308   6.353   7.207  1.00  0.00           C  
ATOM   1296  CG  LEU A  88       2.829   6.568   7.097  1.00  0.00           C  
ATOM   1298  CD1 LEU A  88       3.099   8.038   6.812  1.00  0.00           C  
ATOM   1302  CD2 LEU A  88       3.567   6.252   8.390  1.00  0.00           C  
ATOM   1288  H   LEU A  88       0.627   4.601   5.156  1.00  0.00           H  
ATOM   1290  HA  LEU A  88       1.316   4.360   8.044  1.00  0.00           H  
ATOM   1293  HB2 LEU A  88       0.943   6.864   8.097  1.00  0.00           H  
ATOM   1294  HB3 LEU A  88       0.853   6.827   6.337  1.00  0.00           H  
ATOM   1297  HG  LEU A  88       3.241   5.972   6.282  1.00  0.00           H  
ATOM   1299 HD11 LEU A  88       2.707   8.665   7.614  1.00  0.00           H  
ATOM   1300 HD12 LEU A  88       2.616   8.316   5.875  1.00  0.00           H  
ATOM   1301 HD13 LEU A  88       4.171   8.208   6.719  1.00  0.00           H  
ATOM   1303 HD21 LEU A  88       3.464   5.189   8.608  1.00  0.00           H  
ATOM   1304 HD22 LEU A  88       3.167   6.844   9.213  1.00  0.00           H  
ATOM   1305 HD23 LEU A  88       4.629   6.467   8.270  1.00  0.00           H  
ATOM   1306  N   HIS A  89      -1.172   4.602   8.626  1.00  0.00           N  
ATOM   1308  CA  HIS A  89      -2.604   4.643   8.904  1.00  0.00           C  
ATOM   1310  C   HIS A  89      -2.877   5.734   9.918  1.00  0.00           C  
ATOM   1314  O   HIS A  89      -2.339   5.706  11.021  1.00  0.00           O  
ATOM   1311  CB  HIS A  89      -3.083   3.277   9.363  1.00  0.00           C  
ATOM   1315  CG  HIS A  89      -4.571   3.182   9.441  1.00  0.00           C  
ATOM   1316  CD2 HIS A  89      -5.337   3.270  10.564  1.00  0.00           C  
ATOM   1318  ND1 HIS A  89      -5.415   2.983   8.380  1.00  0.00           N  
ATOM   1320  CE1 HIS A  89      -6.666   2.967   8.849  1.00  0.00           C  
ATOM   1322  NE2 HIS A  89      -6.664   3.089  10.175  1.00  0.00           N  
ATOM   1307  H   HIS A  89      -0.537   4.550   9.410  1.00  0.00           H  
ATOM   1309  HA  HIS A  89      -3.166   4.887   8.002  1.00  0.00           H  
ATOM   1312  HB2 HIS A  89      -2.637   3.017  10.323  1.00  0.00           H  
ATOM   1313  HB3 HIS A  89      -2.770   2.553   8.611  1.00  0.00           H  
ATOM   1319  HD1 HIS A  89      -5.175   3.136   7.411  1.00  0.00           H  
ATOM   1317  HD2 HIS A  89      -4.972   3.439  11.566  1.00  0.00           H  
ATOM   1321  HE1 HIS A  89      -7.563   2.935   8.249  1.00  0.00           H  
ATOM   1323  N   ASN A  90      -3.707   6.698   9.531  1.00  0.00           N  
ATOM   1325  CA  ASN A  90      -4.120   7.787  10.402  1.00  0.00           C  
ATOM   1327  C   ASN A  90      -5.618   7.671  10.669  1.00  0.00           C  
ATOM   1331  O   ASN A  90      -6.435   7.807   9.758  1.00  0.00           O  
ATOM   1328  CB  ASN A  90      -3.711   9.142   9.786  1.00  0.00           C  
ATOM   1332  CG  ASN A  90      -2.376   9.645  10.310  1.00  0.00           C  
ATOM   1333  ND2 ASN A  90      -1.587  10.299   9.490  1.00  0.00           N  
ATOM   1336  OD1 ASN A  90      -2.042   9.499  11.472  1.00  0.00           O  
ATOM   1324  H   ASN A  90      -4.153   6.625   8.628  1.00  0.00           H  
ATOM   1326  HA  ASN A  90      -3.625   7.691  11.368  1.00  0.00           H  
ATOM   1329  HB2 ASN A  90      -3.689   9.069   8.698  1.00  0.00           H  
ATOM   1330  HB3 ASN A  90      -4.453   9.895  10.053  1.00  0.00           H  
ATOM   1334 HD21 ASN A  90      -0.698  10.595   9.868  1.00  0.00           H  
ATOM   1335 HD22 ASN A  90      -1.825  10.421   8.517  1.00  0.00           H  
ATOM   1337  N   PHE A  91      -5.967   7.460  11.936  1.00  0.00           N  
ATOM   1339  CA  PHE A  91      -7.315   7.699  12.432  1.00  0.00           C  
ATOM   1341  C   PHE A  91      -7.397   9.167  12.865  1.00  0.00           C  
ATOM   1345  O   PHE A  91      -6.919   9.531  13.939  1.00  0.00           O  
ATOM   1342  CB  PHE A  91      -7.642   6.729  13.577  1.00  0.00           C  
ATOM   1346  CG  PHE A  91      -7.897   5.291  13.156  1.00  0.00           C  
ATOM   1347  CD1 PHE A  91      -9.106   4.953  12.517  1.00  0.00           C  
ATOM   1349  CD2 PHE A  91      -6.966   4.281  13.460  1.00  0.00           C  
ATOM   1351  CE1 PHE A  91      -9.384   3.615  12.184  1.00  0.00           C  
ATOM   1353  CE2 PHE A  91      -7.260   2.939  13.156  1.00  0.00           C  
ATOM   1355  CZ  PHE A  91      -8.465   2.605  12.512  1.00  0.00           C  
ATOM   1338  H   PHE A  91      -5.237   7.343  12.623  1.00  0.00           H  
ATOM   1340  HA  PHE A  91      -8.047   7.539  11.641  1.00  0.00           H  
ATOM   1343  HB2 PHE A  91      -6.839   6.758  14.314  1.00  0.00           H  
ATOM   1344  HB3 PHE A  91      -8.542   7.088  14.076  1.00  0.00           H  
ATOM   1348  HD1 PHE A  91      -9.820   5.727  12.279  1.00  0.00           H  
ATOM   1350  HD2 PHE A  91      -6.038   4.530  13.953  1.00  0.00           H  
ATOM   1352  HE1 PHE A  91     -10.301   3.366  11.671  1.00  0.00           H  
ATOM   1354  HE2 PHE A  91      -6.555   2.162  13.414  1.00  0.00           H  
ATOM   1356  HZ  PHE A  91      -8.673   1.579  12.247  1.00  0.00           H  
ATOM   1357  N   ARG A  92      -7.956  10.011  11.998  1.00  0.00           N  
ATOM   1359  CA  ARG A  92      -8.748  11.155  12.464  1.00  0.00           C  
ATOM   1361  C   ARG A  92     -10.185  10.683  12.611  1.00  0.00           C  
ATOM   1365  O   ARG A  92     -10.821  11.122  13.587  1.00  0.00           O  
ATOM   1362  CB  ARG A  92      -8.666  12.342  11.497  1.00  0.00           C  
ATOM   1366  CG  ARG A  92      -7.414  13.194  11.724  1.00  0.00           C  
ATOM   1369  CD  ARG A  92      -7.506  14.454  10.856  1.00  0.00           C  
ATOM   1372  NE  ARG A  92      -6.365  15.363  11.066  1.00  0.00           N  
ATOM   1380  CZ  ARG A  92      -6.199  16.538  10.491  1.00  0.00           C  
ATOM   1374  NH1 ARG A  92      -7.069  17.026   9.653  1.00  0.00           N1+
ATOM   1377  NH2 ARG A  92      -5.143  17.253  10.747  1.00  0.00           N  
ATOM   1381  OXT ARG A  92     -10.578   9.878  11.737  1.00  0.00           O1-
ATOM   1358  H   ARG A  92      -8.312   9.597  11.149  1.00  0.00           H  
ATOM   1360  HA  ARG A  92      -8.444  11.463  13.464  1.00  0.00           H  
ATOM   1363  HB2 ARG A  92      -9.538  12.973  11.669  1.00  0.00           H  
ATOM   1364  HB3 ARG A  92      -8.703  11.987  10.467  1.00  0.00           H  
ATOM   1367  HG2 ARG A  92      -6.525  12.621  11.458  1.00  0.00           H  
ATOM   1368  HG3 ARG A  92      -7.357  13.484  12.773  1.00  0.00           H  
ATOM   1370  HD2 ARG A  92      -7.544  14.154   9.809  1.00  0.00           H  
ATOM   1371  HD3 ARG A  92      -8.429  14.978  11.103  1.00  0.00           H  
ATOM   1373  HE  ARG A  92      -5.649  15.047  11.705  1.00  0.00           H  
ATOM   1375 HH11 ARG A  92      -7.892  16.481   9.438  1.00  0.00           H  
ATOM   1376 HH12 ARG A  92      -6.922  17.922   9.211  1.00  0.00           H  
ATOM   1378 HH21 ARG A  92      -4.434  16.904  11.377  1.00  0.00           H  
ATOM   1379 HH22 ARG A  92      -5.007  18.142  10.287  1.00  0.00           H  
TER   
END
