# Supplementary material for: The structural repertoire of Fusarium oxysporum f. sp. lycopersici effectors revealed by experimental and computational studies
Source: eLife. 2024 Feb 27;12:RP89280. doi: 10.7554/eLife.89280 (PMC10942635; doi:10.7554/eLife.89280)
Supplement: Source data 1. [file elife-89280-data1.zip › AlphaFold pdb files/SIX12_AF.pdb]

ATOM      1  N   SER A   1     -13.833  -1.449 -15.507  1.00  0.00           N  
ATOM      5  CA  SER A   1     -13.172  -1.293 -14.204  1.00  0.00           C  
ATOM      7  C   SER A   1     -12.463  -2.564 -13.746  1.00  0.00           C  
ATOM     11  O   SER A   1     -13.080  -3.497 -13.243  1.00  0.00           O  
ATOM      8  CB  SER A   1     -14.169  -0.776 -13.167  1.00  0.00           C  
ATOM     12  OG  SER A   1     -15.406  -1.451 -13.312  1.00  0.00           O  
ATOM      2  H   SER A   1     -14.024  -0.521 -15.857  1.00  0.00           H  
ATOM      6  HA  SER A   1     -12.408  -0.526 -14.331  1.00  0.00           H  
ATOM      9  HB2 SER A   1     -14.329   0.289 -13.334  1.00  0.00           H  
ATOM     10  HB3 SER A   1     -13.771  -0.919 -12.162  1.00  0.00           H  
ATOM     13  HG  SER A   1     -16.005  -1.161 -12.621  1.00  0.00           H  
ATOM      3  H2  SER A   1     -13.227  -1.916 -16.166  1.00  0.00           H  
ATOM      4  H3  SER A   1     -14.701  -1.951 -15.378  1.00  0.00           H  
ATOM     14  N   SER A   2     -11.143  -2.619 -13.934  1.00  0.00           N  
ATOM     16  CA  SER A   2     -10.274  -3.705 -13.451  1.00  0.00           C  
ATOM     18  C   SER A   2      -9.312  -3.170 -12.388  1.00  0.00           C  
ATOM     22  O   SER A   2      -8.706  -2.115 -12.583  1.00  0.00           O  
ATOM     19  CB  SER A   2      -9.502  -4.351 -14.609  1.00  0.00           C  
ATOM     23  OG  SER A   2      -8.767  -3.378 -15.326  1.00  0.00           O  
ATOM     15  H   SER A   2     -10.677  -1.807 -14.313  1.00  0.00           H  
ATOM     17  HA  SER A   2     -10.883  -4.485 -12.993  1.00  0.00           H  
ATOM     20  HB2 SER A   2     -10.206  -4.835 -15.286  1.00  0.00           H  
ATOM     21  HB3 SER A   2      -8.821  -5.106 -14.216  1.00  0.00           H  
ATOM     24  HG  SER A   2      -8.291  -2.818 -14.709  1.00  0.00           H  
ATOM     25  N   CYS A   3      -9.154  -3.897 -11.280  1.00  0.00           N  
ATOM     27  CA  CYS A   3      -8.234  -3.550 -10.196  1.00  0.00           C  
ATOM     29  C   CYS A   3      -7.028  -4.489 -10.189  1.00  0.00           C  
ATOM     33  O   CYS A   3      -7.189  -5.702 -10.060  1.00  0.00           O  
ATOM     30  CB  CYS A   3      -8.970  -3.596  -8.854  1.00  0.00           C  
ATOM     34  SG  CYS A   3     -10.305  -2.395  -8.625  1.00  0.00           S  
ATOM     26  H   CYS A   3      -9.667  -4.763 -11.192  1.00  0.00           H  
ATOM     28  HA  CYS A   3      -7.857  -2.537 -10.337  1.00  0.00           H  
ATOM     31  HB2 CYS A   3      -9.390  -4.595  -8.734  1.00  0.00           H  
ATOM     32  HB3 CYS A   3      -8.245  -3.446  -8.055  1.00  0.00           H  
ATOM     35  N   LEU A   4      -5.824  -3.930 -10.287  1.00  0.00           N  
ATOM     37  CA  LEU A   4      -4.563  -4.656 -10.194  1.00  0.00           C  
ATOM     39  C   LEU A   4      -4.023  -4.560  -8.763  1.00  0.00           C  
ATOM     43  O   LEU A   4      -3.889  -3.465  -8.222  1.00  0.00           O  
ATOM     40  CB  LEU A   4      -3.568  -4.078 -11.221  1.00  0.00           C  
ATOM     44  CG  LEU A   4      -2.634  -5.156 -11.808  1.00  0.00           C  
ATOM     46  CD1 LEU A   4      -3.046  -5.489 -13.244  1.00  0.00           C  
ATOM     50  CD2 LEU A   4      -1.178  -4.696 -11.814  1.00  0.00           C  
ATOM     36  H   LEU A   4      -5.769  -2.924 -10.350  1.00  0.00           H  
ATOM     38  HA  LEU A   4      -4.750  -5.703 -10.433  1.00  0.00           H  
ATOM     41  HB2 LEU A   4      -4.115  -3.601 -12.035  1.00  0.00           H  
ATOM     42  HB3 LEU A   4      -2.984  -3.292 -10.743  1.00  0.00           H  
ATOM     45  HG  LEU A   4      -2.690  -6.064 -11.208  1.00  0.00           H  
ATOM     47 HD11 LEU A   4      -2.411  -6.285 -13.634  1.00  0.00           H  
ATOM     48 HD12 LEU A   4      -2.949  -4.610 -13.880  1.00  0.00           H  
ATOM     49 HD13 LEU A   4      -4.081  -5.830 -13.259  1.00  0.00           H  
ATOM     51 HD21 LEU A   4      -0.853  -4.514 -10.790  1.00  0.00           H  
ATOM     52 HD22 LEU A   4      -0.549  -5.475 -12.245  1.00  0.00           H  
ATOM     53 HD23 LEU A   4      -1.078  -3.780 -12.397  1.00  0.00           H  
ATOM     54  N   SER A   5      -3.679  -5.684  -8.139  1.00  0.00           N  
ATOM     56  CA  SER A   5      -2.895  -5.655  -6.899  1.00  0.00           C  
ATOM     58  C   SER A   5      -1.488  -5.154  -7.218  1.00  0.00           C  
ATOM     62  O   SER A   5      -0.781  -5.765  -8.016  1.00  0.00           O  
ATOM     59  CB  SER A   5      -2.837  -7.037  -6.247  1.00  0.00           C  
ATOM     63  OG  SER A   5      -4.129  -7.462  -5.840  1.00  0.00           O  
ATOM     55  H   SER A   5      -3.822  -6.571  -8.601  1.00  0.00           H  
ATOM     57  HA  SER A   5      -3.350  -4.963  -6.191  1.00  0.00           H  
ATOM     60  HB2 SER A   5      -2.185  -6.993  -5.374  1.00  0.00           H  
ATOM     61  HB3 SER A   5      -2.423  -7.753  -6.957  1.00  0.00           H  
ATOM     64  HG  SER A   5      -4.070  -8.401  -5.650  1.00  0.00           H  
ATOM     65  N   VAL A   6      -1.082  -4.042  -6.610  1.00  0.00           N  
ATOM     67  CA  VAL A   6       0.234  -3.426  -6.819  1.00  0.00           C  
ATOM     69  C   VAL A   6       1.035  -3.530  -5.535  1.00  0.00           C  
ATOM     72  O   VAL A   6       0.888  -2.734  -4.614  1.00  0.00           O  
ATOM     70  CB  VAL A   6       0.162  -1.971  -7.328  1.00  0.00           C  
ATOM     73  CG1 VAL A   6       0.211  -1.971  -8.863  1.00  0.00           C  
ATOM     77  CG2 VAL A   6      -1.085  -1.253  -6.800  1.00  0.00           C  
ATOM     66  H   VAL A   6      -1.684  -3.612  -5.921  1.00  0.00           H  
ATOM     68  HA  VAL A   6       0.785  -3.997  -7.566  1.00  0.00           H  
ATOM     71  HB  VAL A   6       1.046  -1.435  -6.983  1.00  0.00           H  
ATOM     74 HG11 VAL A   6       1.073  -2.542  -9.207  1.00  0.00           H  
ATOM     75 HG12 VAL A   6      -0.699  -2.420  -9.262  1.00  0.00           H  
ATOM     76 HG13 VAL A   6       0.315  -0.956  -9.247  1.00  0.00           H  
ATOM     78 HG21 VAL A   6      -1.976  -1.663  -7.274  1.00  0.00           H  
ATOM     79 HG22 VAL A   6      -1.022  -0.177  -6.967  1.00  0.00           H  
ATOM     80 HG23 VAL A   6      -1.155  -1.396  -5.721  1.00  0.00           H  
ATOM     81  N   GLY A   7       1.894  -4.544  -5.493  1.00  0.00           N  
ATOM     83  CA  GLY A   7       3.072  -4.541  -4.634  1.00  0.00           C  
ATOM     86  C   GLY A   7       4.274  -3.952  -5.385  1.00  0.00           C  
ATOM     87  O   GLY A   7       4.251  -3.889  -6.621  1.00  0.00           O  
ATOM     82  H   GLY A   7       1.918  -5.164  -6.290  1.00  0.00           H  
ATOM     84  HA2 GLY A   7       2.878  -3.950  -3.738  1.00  0.00           H  
ATOM     85  HA3 GLY A   7       3.316  -5.558  -4.329  1.00  0.00           H  
ATOM     88  N   PRO A   8       5.333  -3.518  -4.680  1.00  0.00           N  
ATOM     89  CA  PRO A   8       6.583  -3.120  -5.319  1.00  0.00           C  
ATOM     91  C   PRO A   8       7.108  -4.240  -6.235  1.00  0.00           C  
ATOM     95  O   PRO A   8       7.123  -5.423  -5.889  1.00  0.00           O  
ATOM     92  CB  PRO A   8       7.545  -2.758  -4.182  1.00  0.00           C  
ATOM     96  CG  PRO A   8       6.954  -3.442  -2.949  1.00  0.00           C  
ATOM     99  CD  PRO A   8       5.456  -3.496  -3.232  1.00  0.00           C  
ATOM     90  HA  PRO A   8       6.405  -2.229  -5.922  1.00  0.00           H  
ATOM     93  HB2 PRO A   8       7.532  -1.678  -4.031  1.00  0.00           H  
ATOM     94  HB3 PRO A   8       8.563  -3.095  -4.377  1.00  0.00           H  
ATOM     97  HG2 PRO A   8       7.172  -2.888  -2.036  1.00  0.00           H  
ATOM     98  HG3 PRO A   8       7.340  -4.458  -2.877  1.00  0.00           H  
ATOM    100  HD2 PRO A   8       4.974  -2.600  -2.841  1.00  0.00           H  
ATOM    101  HD3 PRO A   8       5.027  -4.387  -2.773  1.00  0.00           H  
ATOM    102  N   LYS A   9       7.515  -3.867  -7.452  1.00  0.00           N  
ATOM    104  CA  LYS A   9       7.966  -4.809  -8.482  1.00  0.00           C  
ATOM    106  C   LYS A   9       9.249  -5.510  -8.025  1.00  0.00           C  
ATOM    110  O   LYS A   9      10.238  -4.845  -7.739  1.00  0.00           O  
ATOM    107  CB  LYS A   9       8.150  -4.048  -9.803  1.00  0.00           C  
ATOM    111  CG  LYS A   9       7.975  -4.944 -11.033  1.00  0.00           C  
ATOM    114  CD  LYS A   9       8.274  -4.172 -12.324  1.00  0.00           C  
ATOM    117  CE  LYS A   9       7.909  -5.050 -13.524  1.00  0.00           C  
ATOM    120  NZ  LYS A   9       8.303  -4.426 -14.808  1.00  0.00           N1+
ATOM    103  H   LYS A   9       7.481  -2.882  -7.675  1.00  0.00           H  
ATOM    105  HA  LYS A   9       7.181  -5.557  -8.601  1.00  0.00           H  
ATOM    108  HB2 LYS A   9       7.386  -3.272  -9.854  1.00  0.00           H  
ATOM    109  HB3 LYS A   9       9.130  -3.571  -9.820  1.00  0.00           H  
ATOM    112  HG2 LYS A   9       6.947  -5.306 -11.057  1.00  0.00           H  
ATOM    113  HG3 LYS A   9       8.648  -5.798 -10.961  1.00  0.00           H  
ATOM    115  HD2 LYS A   9       9.334  -3.917 -12.345  1.00  0.00           H  
ATOM    116  HD3 LYS A   9       7.680  -3.259 -12.348  1.00  0.00           H  
ATOM    118  HE2 LYS A   9       6.834  -5.231 -13.502  1.00  0.00           H  
ATOM    119  HE3 LYS A   9       8.405  -6.014 -13.409  1.00  0.00           H  
ATOM    121  HZ1 LYS A   9       8.029  -5.027 -15.573  1.00  0.00           H  
ATOM    122  HZ2 LYS A   9       7.846  -3.532 -14.912  1.00  0.00           H  
ATOM    123  HZ3 LYS A   9       9.306  -4.308 -14.834  1.00  0.00           H  
ATOM    124  N   GLY A  10       9.229  -6.843  -7.995  1.00  0.00           N  
ATOM    126  CA  GLY A  10      10.330  -7.677  -7.493  1.00  0.00           C  
ATOM    129  C   GLY A  10      10.104  -8.244  -6.089  1.00  0.00           C  
ATOM    130  O   GLY A  10      10.916  -9.043  -5.638  1.00  0.00           O  
ATOM    125  H   GLY A  10       8.352  -7.301  -8.199  1.00  0.00           H  
ATOM    127  HA2 GLY A  10      10.477  -8.518  -8.170  1.00  0.00           H  
ATOM    128  HA3 GLY A  10      11.254  -7.100  -7.467  1.00  0.00           H  
ATOM    131  N   ILE A  11       9.000  -7.892  -5.419  1.00  0.00           N  
ATOM    133  CA  ILE A  11       8.680  -8.407  -4.086  1.00  0.00           C  
ATOM    135  C   ILE A  11       7.274  -9.010  -4.113  1.00  0.00           C  
ATOM    138  O   ILE A  11       6.259  -8.320  -4.037  1.00  0.00           O  
ATOM    136  CB  ILE A  11       8.875  -7.318  -3.007  1.00  0.00           C  
ATOM    139  CG1 ILE A  11      10.276  -6.664  -3.117  1.00  0.00           C  
ATOM    142  CG2 ILE A  11       8.681  -7.948  -1.617  1.00  0.00           C  
ATOM    146  CD1 ILE A  11      10.549  -5.541  -2.110  1.00  0.00           C  
ATOM    132  H   ILE A  11       8.389  -7.180  -5.791  1.00  0.00           H  
ATOM    134  HA  ILE A  11       9.369  -9.213  -3.834  1.00  0.00           H  
ATOM    137  HB  ILE A  11       8.119  -6.546  -3.152  1.00  0.00           H  
ATOM    140 HG12 ILE A  11      11.042  -7.431  -3.002  1.00  0.00           H  
ATOM    141 HG13 ILE A  11      10.391  -6.217  -4.105  1.00  0.00           H  
ATOM    143 HG21 ILE A  11       8.778  -7.187  -0.842  1.00  0.00           H  
ATOM    144 HG22 ILE A  11       9.427  -8.724  -1.442  1.00  0.00           H  
ATOM    145 HG23 ILE A  11       7.685  -8.382  -1.530  1.00  0.00           H  
ATOM    147 HD11 ILE A  11      10.619  -5.940  -1.098  1.00  0.00           H  
ATOM    148 HD12 ILE A  11       9.754  -4.796  -2.157  1.00  0.00           H  
ATOM    149 HD13 ILE A  11      11.497  -5.063  -2.356  1.00  0.00           H  
ATOM    150  N   SER A  12       7.227 -10.335  -4.246  1.00  0.00           N  
ATOM    152  CA  SER A  12       6.049 -11.121  -3.883  1.00  0.00           C  
ATOM    154  C   SER A  12       5.746 -10.878  -2.396  1.00  0.00           C  
ATOM    158  O   SER A  12       6.646 -10.985  -1.567  1.00  0.00           O  
ATOM    155  CB  SER A  12       6.348 -12.604  -4.144  1.00  0.00           C  
ATOM    159  OG  SER A  12       5.275 -13.414  -3.722  1.00  0.00           O  
ATOM    151  H   SER A  12       8.111 -10.821  -4.301  1.00  0.00           H  
ATOM    153  HA  SER A  12       5.195 -10.814  -4.486  1.00  0.00           H  
ATOM    156  HB2 SER A  12       6.523 -12.758  -5.208  1.00  0.00           H  
ATOM    157  HB3 SER A  12       7.244 -12.891  -3.593  1.00  0.00           H  
ATOM    160  HG  SER A  12       5.547 -14.334  -3.738  1.00  0.00           H  
ATOM    161  N   ASN A  13       4.494 -10.566  -2.052  1.00  0.00           N  
ATOM    163  CA  ASN A  13       3.973 -10.649  -0.679  1.00  0.00           C  
ATOM    165  C   ASN A  13       4.551  -9.720   0.411  1.00  0.00           C  
ATOM    169  O   ASN A  13       4.666 -10.167   1.549  1.00  0.00           O  
ATOM    166  CB  ASN A  13       3.995 -12.129  -0.229  1.00  0.00           C  
ATOM    170  CG  ASN A  13       3.029 -13.011  -0.973  1.00  0.00           C  
ATOM    171  ND2 ASN A  13       3.200 -14.305  -0.858  1.00  0.00           N  
ATOM    174  OD1 ASN A  13       2.080 -12.553  -1.593  1.00  0.00           O  
ATOM    162  H   ASN A  13       3.814 -10.520  -2.797  1.00  0.00           H  
ATOM    164  HA  ASN A  13       2.925 -10.354  -0.734  1.00  0.00           H  
ATOM    167  HB2 ASN A  13       5.002 -12.537  -0.313  1.00  0.00           H  
ATOM    168  HB3 ASN A  13       3.700 -12.214   0.817  1.00  0.00           H  
ATOM    172 HD21 ASN A  13       2.513 -14.904  -1.295  1.00  0.00           H  
ATOM    173 HD22 ASN A  13       3.933 -14.669  -0.266  1.00  0.00           H  
ATOM    175  N   GLN A  14       4.836  -8.436   0.164  1.00  0.00           N  
ATOM    177  CA  GLN A  14       5.127  -7.531   1.295  1.00  0.00           C  
ATOM    179  C   GLN A  14       4.133  -6.379   1.437  1.00  0.00           C  
ATOM    183  O   GLN A  14       3.856  -5.623   0.509  1.00  0.00           O  
ATOM    180  CB  GLN A  14       6.605  -7.148   1.374  1.00  0.00           C  
ATOM    184  CG  GLN A  14       7.430  -8.409   1.713  1.00  0.00           C  
ATOM    187  CD  GLN A  14       8.862  -8.126   2.142  1.00  0.00           C  
ATOM    188  NE2 GLN A  14       9.610  -9.145   2.505  1.00  0.00           N  
ATOM    191  OE1 GLN A  14       9.336  -7.004   2.170  1.00  0.00           O  
ATOM    176  H   GLN A  14       4.768  -8.060  -0.770  1.00  0.00           H  
ATOM    178  HA  GLN A  14       4.977  -8.080   2.224  1.00  0.00           H  
ATOM    181  HB2 GLN A  14       6.933  -6.701   0.435  1.00  0.00           H  
ATOM    182  HB3 GLN A  14       6.728  -6.418   2.175  1.00  0.00           H  
ATOM    185  HG2 GLN A  14       6.957  -8.942   2.538  1.00  0.00           H  
ATOM    186  HG3 GLN A  14       7.451  -9.078   0.853  1.00  0.00           H  
ATOM    189 HE21 GLN A  14       9.236 -10.083   2.507  1.00  0.00           H  
ATOM    190 HE22 GLN A  14      10.544  -8.921   2.814  1.00  0.00           H  
ATOM    192  N   ASN A  15       3.561  -6.338   2.639  1.00  0.00           N  
ATOM    194  CA  ASN A  15       2.536  -5.429   3.114  1.00  0.00           C  
ATOM    196  C   ASN A  15       3.075  -3.992   3.216  1.00  0.00           C  
ATOM    200  O   ASN A  15       4.205  -3.789   3.656  1.00  0.00           O  
ATOM    197  CB  ASN A  15       2.103  -5.945   4.496  1.00  0.00           C  
ATOM    201  CG  ASN A  15       1.475  -7.328   4.515  1.00  0.00           C  
ATOM    202  ND2 ASN A  15       1.589  -8.034   5.609  1.00  0.00           N  
ATOM    205  OD1 ASN A  15       0.859  -7.779   3.563  1.00  0.00           O  
ATOM    193  H   ASN A  15       3.898  -7.009   3.314  1.00  0.00           H  
ATOM    195  HA  ASN A  15       1.687  -5.443   2.431  1.00  0.00           H  
ATOM    198  HB2 ASN A  15       2.965  -5.942   5.163  1.00  0.00           H  
ATOM    199  HB3 ASN A  15       1.351  -5.252   4.872  1.00  0.00           H  
ATOM    203 HD21 ASN A  15       1.189  -8.961   5.610  1.00  0.00           H  
ATOM    204 HD22 ASN A  15       2.062  -7.659   6.419  1.00  0.00           H  
ATOM    206  N   ALA A  16       2.266  -2.986   2.875  1.00  0.00           N  
ATOM    208  CA  ALA A  16       2.595  -1.596   3.185  1.00  0.00           C  
ATOM    210  C   ALA A  16       2.302  -1.341   4.669  1.00  0.00           C  
ATOM    215  O   ALA A  16       1.201  -1.640   5.122  1.00  0.00           O  
ATOM    211  CB  ALA A  16       1.799  -0.660   2.270  1.00  0.00           C  
ATOM    207  H   ALA A  16       1.321  -3.174   2.573  1.00  0.00           H  
ATOM    209  HA  ALA A  16       3.656  -1.429   3.001  1.00  0.00           H  
ATOM    212  HB1 ALA A  16       2.131   0.367   2.422  1.00  0.00           H  
ATOM    213  HB2 ALA A  16       0.738  -0.717   2.513  1.00  0.00           H  
ATOM    214  HB3 ALA A  16       1.954  -0.932   1.225  1.00  0.00           H  
ATOM    216  N   CYS A  17       3.277  -0.825   5.420  1.00  0.00           N  
ATOM    218  CA  CYS A  17       3.146  -0.506   6.843  1.00  0.00           C  
ATOM    220  C   CYS A  17       2.702   0.960   7.008  1.00  0.00           C  
ATOM    224  O   CYS A  17       3.346   1.860   6.466  1.00  0.00           O  
ATOM    221  CB  CYS A  17       4.504  -0.778   7.511  1.00  0.00           C  
ATOM    225  SG  CYS A  17       4.270  -1.158   9.260  1.00  0.00           S  
ATOM    217  H   CYS A  17       4.150  -0.583   4.974  1.00  0.00           H  
ATOM    219  HA  CYS A  17       2.396  -1.155   7.295  1.00  0.00           H  
ATOM    222  HB2 CYS A  17       5.145   0.098   7.406  1.00  0.00           H  
ATOM    223  HB3 CYS A  17       4.993  -1.629   7.037  1.00  0.00           H  
ATOM    226  HG  CYS A  17       5.544  -1.068   9.652  1.00  0.00           H  
ATOM    227  N   VAL A  18       1.605   1.215   7.724  1.00  0.00           N  
ATOM    229  CA  VAL A  18       1.140   2.562   8.101  1.00  0.00           C  
ATOM    231  C   VAL A  18       1.464   2.775   9.569  1.00  0.00           C  
ATOM    234  O   VAL A  18       0.734   2.239  10.387  1.00  0.00           O  
ATOM    232  CB  VAL A  18      -0.388   2.713   7.896  1.00  0.00           C  
ATOM    235  CG1 VAL A  18      -0.858   4.131   8.261  1.00  0.00           C  
ATOM    239  CG2 VAL A  18      -0.825   2.436   6.456  1.00  0.00           C  
ATOM    228  H   VAL A  18       1.058   0.435   8.058  1.00  0.00           H  
ATOM    230  HA  VAL A  18       1.652   3.326   7.515  1.00  0.00           H  
ATOM    233  HB  VAL A  18      -0.917   2.003   8.530  1.00  0.00           H  
ATOM    236 HG11 VAL A  18      -1.931   4.217   8.090  1.00  0.00           H  
ATOM    237 HG12 VAL A  18      -0.673   4.334   9.316  1.00  0.00           H  
ATOM    238 HG13 VAL A  18      -0.335   4.872   7.656  1.00  0.00           H  
ATOM    240 HG21 VAL A  18      -0.411   3.193   5.790  1.00  0.00           H  
ATOM    241 HG22 VAL A  18      -0.499   1.444   6.144  1.00  0.00           H  
ATOM    242 HG23 VAL A  18      -1.913   2.465   6.397  1.00  0.00           H  
ATOM    243  N   CYS A  19       2.496   3.547   9.912  1.00  0.00           N  
ATOM    245  CA  CYS A  19       2.866   3.829  11.305  1.00  0.00           C  
ATOM    247  C   CYS A  19       2.570   5.299  11.637  1.00  0.00           C  
ATOM    251  O   CYS A  19       2.950   6.195  10.884  1.00  0.00           O  
ATOM    248  CB  CYS A  19       4.339   3.468  11.524  1.00  0.00           C  
ATOM    252  SG  CYS A  19       4.761   1.733  11.197  1.00  0.00           S  
ATOM    244  H   CYS A  19       3.003   4.036   9.189  1.00  0.00           H  
ATOM    246  HA  CYS A  19       2.279   3.208  11.982  1.00  0.00           H  
ATOM    249  HB2 CYS A  19       4.948   4.099  10.878  1.00  0.00           H  
ATOM    250  HB3 CYS A  19       4.606   3.690  12.557  1.00  0.00           H  
ATOM    253  N   GLY A  20       1.851   5.564  12.733  1.00  0.00           N  
ATOM    255  CA  GLY A  20       1.575   6.935  13.195  1.00  0.00           C  
ATOM    258  C   GLY A  20       0.762   7.818  12.229  1.00  0.00           C  
ATOM    259  O   GLY A  20       0.882   9.038  12.271  1.00  0.00           O  
ATOM    254  H   GLY A  20       1.586   4.792  13.329  1.00  0.00           H  
ATOM    256  HA2 GLY A  20       1.027   6.880  14.135  1.00  0.00           H  
ATOM    257  HA3 GLY A  20       2.523   7.439  13.387  1.00  0.00           H  
ATOM    260  N   GLY A  21      -0.044   7.227  11.338  1.00  0.00           N  
ATOM    262  CA  GLY A  21      -0.843   7.960  10.339  1.00  0.00           C  
ATOM    265  C   GLY A  21      -0.107   8.301   9.035  1.00  0.00           C  
ATOM    266  O   GLY A  21      -0.722   8.840   8.113  1.00  0.00           O  
ATOM    261  H   GLY A  21      -0.093   6.218  11.351  1.00  0.00           H  
ATOM    263  HA2 GLY A  21      -1.718   7.364  10.081  1.00  0.00           H  
ATOM    264  HA3 GLY A  21      -1.194   8.896  10.775  1.00  0.00           H  
ATOM    267  N   GLN A  22       1.175   7.941   8.911  1.00  0.00           N  
ATOM    269  CA  GLN A  22       1.947   8.094   7.677  1.00  0.00           C  
ATOM    271  C   GLN A  22       2.251   6.722   7.066  1.00  0.00           C  
ATOM    275  O   GLN A  22       2.851   5.847   7.690  1.00  0.00           O  
ATOM    272  CB  GLN A  22       3.209   8.933   7.935  1.00  0.00           C  
ATOM    276  CG  GLN A  22       2.847  10.395   8.257  1.00  0.00           C  
ATOM    279  CD  GLN A  22       4.071  11.303   8.329  1.00  0.00           C  
ATOM    280  NE2 GLN A  22       4.017  12.485   7.754  1.00  0.00           N  
ATOM    283  OE1 GLN A  22       5.101  10.977   8.890  1.00  0.00           O  
ATOM    268  H   GLN A  22       1.641   7.508   9.695  1.00  0.00           H  
ATOM    270  HA  GLN A  22       1.353   8.640   6.944  1.00  0.00           H  
ATOM    273  HB2 GLN A  22       3.780   8.501   8.757  1.00  0.00           H  
ATOM    274  HB3 GLN A  22       3.826   8.918   7.037  1.00  0.00           H  
ATOM    277  HG2 GLN A  22       2.326  10.445   9.213  1.00  0.00           H  
ATOM    278  HG3 GLN A  22       2.176  10.770   7.484  1.00  0.00           H  
ATOM    281 HE21 GLN A  22       4.854  13.045   7.832  1.00  0.00           H  
ATOM    282 HE22 GLN A  22       3.184  12.793   7.273  1.00  0.00           H  
ATOM    284  N   CYS A  23       1.810   6.515   5.824  1.00  0.00           N  
ATOM    286  CA  CYS A  23       2.180   5.334   5.051  1.00  0.00           C  
ATOM    288  C   CYS A  23       3.474   5.635   4.291  1.00  0.00           C  
ATOM    292  O   CYS A  23       3.490   6.497   3.413  1.00  0.00           O  
ATOM    289  CB  CYS A  23       1.027   4.960   4.113  1.00  0.00           C  
ATOM    293  SG  CYS A  23       1.231   3.252   3.527  1.00  0.00           S  
ATOM    285  H   CYS A  23       1.337   7.269   5.346  1.00  0.00           H  
ATOM    287  HA  CYS A  23       2.359   4.496   5.724  1.00  0.00           H  
ATOM    290  HB2 CYS A  23       1.027   5.642   3.262  1.00  0.00           H  
ATOM    291  HB3 CYS A  23       0.077   5.054   4.638  1.00  0.00           H  
ATOM    294  HG  CYS A  23       1.188   2.653   4.721  1.00  0.00           H  
ATOM    295  N   VAL A  24       4.554   4.923   4.612  1.00  0.00           N  
ATOM    297  CA  VAL A  24       5.837   5.059   3.912  1.00  0.00           C  
ATOM    299  C   VAL A  24       5.954   3.912   2.910  1.00  0.00           C  
ATOM    302  O   VAL A  24       6.476   2.845   3.226  1.00  0.00           O  
ATOM    300  CB  VAL A  24       7.030   5.133   4.892  1.00  0.00           C  
ATOM    303  CG1 VAL A  24       8.311   5.531   4.144  1.00  0.00           C  
ATOM    307  CG2 VAL A  24       6.803   6.167   6.004  1.00  0.00           C  
ATOM    296  H   VAL A  24       4.482   4.240   5.353  1.00  0.00           H  
ATOM    298  HA  VAL A  24       5.840   5.992   3.349  1.00  0.00           H  
ATOM    301  HB  VAL A  24       7.181   4.162   5.365  1.00  0.00           H  
ATOM    304 HG11 VAL A  24       8.542   4.791   3.377  1.00  0.00           H  
ATOM    305 HG12 VAL A  24       9.145   5.575   4.844  1.00  0.00           H  
ATOM    306 HG13 VAL A  24       8.185   6.509   3.678  1.00  0.00           H  
ATOM    308 HG21 VAL A  24       7.688   6.238   6.636  1.00  0.00           H  
ATOM    309 HG22 VAL A  24       6.593   7.146   5.571  1.00  0.00           H  
ATOM    310 HG23 VAL A  24       5.965   5.871   6.636  1.00  0.00           H  
ATOM    311  N   MET A  25       5.451   4.101   1.686  1.00  0.00           N  
ATOM    313  CA  MET A  25       5.777   3.183   0.591  1.00  0.00           C  
ATOM    315  C   MET A  25       7.113   3.579  -0.030  1.00  0.00           C  
ATOM    319  O   MET A  25       7.233   4.604  -0.700  1.00  0.00           O  
ATOM    316  CB  MET A  25       4.664   3.082  -0.460  1.00  0.00           C  
ATOM    320  CG  MET A  25       3.544   2.136  -0.006  1.00  0.00           C  
ATOM    323  SD  MET A  25       2.826   1.148  -1.348  1.00  0.00           S  
ATOM    324  CE  MET A  25       1.953   2.426  -2.262  1.00  0.00           C  
ATOM    312  H   MET A  25       4.999   4.980   1.477  1.00  0.00           H  
ATOM    314  HA  MET A  25       5.909   2.180   0.998  1.00  0.00           H  
ATOM    317  HB2 MET A  25       5.101   2.670  -1.369  1.00  0.00           H  
ATOM    318  HB3 MET A  25       4.262   4.068  -0.691  1.00  0.00           H  
ATOM    321  HG2 MET A  25       2.762   2.712   0.489  1.00  0.00           H  
ATOM    322  HG3 MET A  25       3.943   1.431   0.723  1.00  0.00           H  
ATOM    325  HE1 MET A  25       1.531   1.992  -3.168  1.00  0.00           H  
ATOM    326  HE2 MET A  25       2.645   3.226  -2.528  1.00  0.00           H  
ATOM    327  HE3 MET A  25       1.141   2.794  -1.635  1.00  0.00           H  
ATOM    328  N   LYS A  26       8.123   2.736   0.185  1.00  0.00           N  
ATOM    330  CA  LYS A  26       9.435   2.855  -0.445  1.00  0.00           C  
ATOM    332  C   LYS A  26       9.358   2.249  -1.855  1.00  0.00           C  
ATOM    336  O   LYS A  26       9.152   1.051  -1.993  1.00  0.00           O  
ATOM    333  CB  LYS A  26      10.475   2.196   0.483  1.00  0.00           C  
ATOM    337  CG  LYS A  26      11.895   2.749   0.297  1.00  0.00           C  
ATOM    340  CD  LYS A  26      12.851   2.107   1.314  1.00  0.00           C  
ATOM    343  CE  LYS A  26      14.245   2.735   1.219  1.00  0.00           C  
ATOM    346  NZ  LYS A  26      15.185   2.129   2.197  1.00  0.00           N1+
ATOM    329  H   LYS A  26       7.945   1.932   0.770  1.00  0.00           H  
ATOM    331  HA  LYS A  26       9.674   3.915  -0.538  1.00  0.00           H  
ATOM    334  HB2 LYS A  26      10.473   1.117   0.328  1.00  0.00           H  
ATOM    335  HB3 LYS A  26      10.184   2.386   1.516  1.00  0.00           H  
ATOM    338  HG2 LYS A  26      12.240   2.538  -0.715  1.00  0.00           H  
ATOM    339  HG3 LYS A  26      11.880   3.829   0.449  1.00  0.00           H  
ATOM    341  HD2 LYS A  26      12.913   1.037   1.113  1.00  0.00           H  
ATOM    342  HD3 LYS A  26      12.456   2.256   2.319  1.00  0.00           H  
ATOM    344  HE2 LYS A  26      14.155   3.806   1.399  1.00  0.00           H  
ATOM    345  HE3 LYS A  26      14.615   2.603   0.202  1.00  0.00           H  
ATOM    347  HZ1 LYS A  26      14.843   2.258   3.138  1.00  0.00           H  
ATOM    348  HZ2 LYS A  26      16.094   2.563   2.128  1.00  0.00           H  
ATOM    349  HZ3 LYS A  26      15.285   1.138   2.025  1.00  0.00           H  
ATOM    350  N   ASP A  27       9.504   3.097  -2.874  1.00  0.00           N  
ATOM    352  CA  ASP A  27       9.734   2.761  -4.289  1.00  0.00           C  
ATOM    354  C   ASP A  27       8.769   1.745  -4.951  1.00  0.00           C  
ATOM    358  O   ASP A  27       9.065   0.554  -5.066  1.00  0.00           O  
ATOM    355  CB  ASP A  27      11.196   2.309  -4.449  1.00  0.00           C  
ATOM    359  CG  ASP A  27      12.224   3.401  -4.173  1.00  0.00           C  
ATOM    360  OD1 ASP A  27      12.047   4.521  -4.692  1.00  0.00           O  
ATOM    361  OD2 ASP A  27      13.343   3.077  -3.720  1.00  0.00           O1-
ATOM    351  H   ASP A  27       9.571   4.075  -2.631  1.00  0.00           H  
ATOM    353  HA  ASP A  27       9.627   3.685  -4.857  1.00  0.00           H  
ATOM    356  HB2 ASP A  27      11.388   1.458  -3.795  1.00  0.00           H  
ATOM    357  HB3 ASP A  27      11.345   1.977  -5.476  1.00  0.00           H  
ATOM    362  N   LEU A  28       7.652   2.212  -5.524  1.00  0.00           N  
ATOM    364  CA  LEU A  28       6.826   1.387  -6.418  1.00  0.00           C  
ATOM    366  C   LEU A  28       7.338   1.525  -7.866  1.00  0.00           C  
ATOM    370  O   LEU A  28       7.301   2.614  -8.416  1.00  0.00           O  
ATOM    367  CB  LEU A  28       5.352   1.819  -6.273  1.00  0.00           C  
ATOM    371  CG  LEU A  28       4.360   0.717  -6.691  1.00  0.00           C  
ATOM    373  CD1 LEU A  28       3.965  -0.131  -5.481  1.00  0.00           C  
ATOM    377  CD2 LEU A  28       3.089   1.310  -7.296  1.00  0.00           C  
ATOM    363  H   LEU A  28       7.422   3.192  -5.445  1.00  0.00           H  
ATOM    365  HA  LEU A  28       6.905   0.345  -6.109  1.00  0.00           H  
ATOM    368  HB2 LEU A  28       5.190   2.711  -6.878  1.00  0.00           H  
ATOM    369  HB3 LEU A  28       5.149   2.100  -5.240  1.00  0.00           H  
ATOM    372  HG  LEU A  28       4.823   0.077  -7.443  1.00  0.00           H  
ATOM    374 HD11 LEU A  28       3.430   0.476  -4.750  1.00  0.00           H  
ATOM    375 HD12 LEU A  28       4.855  -0.543  -5.006  1.00  0.00           H  
ATOM    376 HD13 LEU A  28       3.320  -0.952  -5.796  1.00  0.00           H  
ATOM    378 HD21 LEU A  28       3.341   1.940  -8.149  1.00  0.00           H  
ATOM    379 HD22 LEU A  28       2.426   0.510  -7.625  1.00  0.00           H  
ATOM    380 HD23 LEU A  28       2.575   1.921  -6.553  1.00  0.00           H  
ATOM    381  N   VAL A  29       7.815   0.465  -8.530  1.00  0.00           N  
ATOM    383  CA  VAL A  29       8.256   0.553  -9.945  1.00  0.00           C  
ATOM    385  C   VAL A  29       7.171   0.038 -10.896  1.00  0.00           C  
ATOM    388  O   VAL A  29       6.988  -1.169 -11.032  1.00  0.00           O  
ATOM    386  CB  VAL A  29       9.610  -0.144 -10.193  1.00  0.00           C  
ATOM    389  CG1 VAL A  29      10.070   0.031 -11.653  1.00  0.00           C  
ATOM    393  CG2 VAL A  29      10.719   0.432  -9.308  1.00  0.00           C  
ATOM    382  H   VAL A  29       7.906  -0.409  -8.033  1.00  0.00           H  
ATOM    384  HA  VAL A  29       8.425   1.602 -10.190  1.00  0.00           H  
ATOM    387  HB  VAL A  29       9.514  -1.208  -9.978  1.00  0.00           H  
ATOM    390 HG11 VAL A  29      10.128   1.091 -11.897  1.00  0.00           H  
ATOM    391 HG12 VAL A  29       9.371  -0.462 -12.329  1.00  0.00           H  
ATOM    392 HG13 VAL A  29      11.054  -0.419 -11.782  1.00  0.00           H  
ATOM    394 HG21 VAL A  29      10.451   0.351  -8.255  1.00  0.00           H  
ATOM    395 HG22 VAL A  29      10.875   1.479  -9.566  1.00  0.00           H  
ATOM    396 HG23 VAL A  29      11.646  -0.120  -9.466  1.00  0.00           H  
ATOM    397  N   VAL A  30       6.498   0.924 -11.631  1.00  0.00           N  
ATOM    399  CA  VAL A  30       5.489   0.579 -12.653  1.00  0.00           C  
ATOM    401  C   VAL A  30       6.049   0.902 -14.039  1.00  0.00           C  
ATOM    404  O   VAL A  30       6.535   2.000 -14.269  1.00  0.00           O  
ATOM    402  CB  VAL A  30       4.152   1.307 -12.397  1.00  0.00           C  
ATOM    405  CG1 VAL A  30       3.089   0.888 -13.422  1.00  0.00           C  
ATOM    409  CG2 VAL A  30       3.606   0.983 -11.000  1.00  0.00           C  
ATOM    398  H   VAL A  30       6.746   1.898 -11.530  1.00  0.00           H  
ATOM    400  HA  VAL A  30       5.280  -0.490 -12.606  1.00  0.00           H  
ATOM    403  HB  VAL A  30       4.307   2.383 -12.471  1.00  0.00           H  
ATOM    406 HG11 VAL A  30       2.149   1.391 -13.194  1.00  0.00           H  
ATOM    407 HG12 VAL A  30       3.386   1.189 -14.427  1.00  0.00           H  
ATOM    408 HG13 VAL A  30       2.927  -0.190 -13.387  1.00  0.00           H  
ATOM    410 HG21 VAL A  30       2.651   1.487 -10.849  1.00  0.00           H  
ATOM    411 HG22 VAL A  30       3.467  -0.092 -10.882  1.00  0.00           H  
ATOM    412 HG23 VAL A  30       4.297   1.342 -10.237  1.00  0.00           H  
ATOM    413  N   ALA A  31       6.033  -0.056 -14.974  1.00  0.00           N  
ATOM    415  CA  ALA A  31       6.508   0.145 -16.357  1.00  0.00           C  
ATOM    417  C   ALA A  31       7.911   0.803 -16.488  1.00  0.00           C  
ATOM    422  O   ALA A  31       8.136   1.643 -17.352  1.00  0.00           O  
ATOM    418  CB  ALA A  31       5.413   0.867 -17.156  1.00  0.00           C  
ATOM    414  H   ALA A  31       5.509  -0.894 -14.766  1.00  0.00           H  
ATOM    416  HA  ALA A  31       6.609  -0.844 -16.805  1.00  0.00           H  
ATOM    419  HB1 ALA A  31       5.283   1.881 -16.779  1.00  0.00           H  
ATOM    420  HB2 ALA A  31       4.467   0.332 -17.071  1.00  0.00           H  
ATOM    421  HB3 ALA A  31       5.693   0.919 -18.208  1.00  0.00           H  
ATOM    423  N   ARG A  32       8.868   0.402 -15.631  1.00  0.00           N  
ATOM    425  CA  ARG A  32      10.230   0.984 -15.511  1.00  0.00           C  
ATOM    427  C   ARG A  32      10.284   2.425 -14.971  1.00  0.00           C  
ATOM    431  O   ARG A  32      11.340   3.041 -15.023  1.00  0.00           O  
ATOM    428  CB  ARG A  32      11.052   0.873 -16.817  1.00  0.00           C  
ATOM    432  CG  ARG A  32      11.152  -0.523 -17.442  1.00  0.00           C  
ATOM    435  CD  ARG A  32      12.113  -0.457 -18.637  1.00  0.00           C  
ATOM    438  NE  ARG A  32      12.292  -1.770 -19.290  1.00  0.00           N  
ATOM    446  CZ  ARG A  32      13.112  -2.028 -20.297  1.00  0.00           C  
ATOM    440  NH1 ARG A  32      13.875  -1.110 -20.822  1.00  0.00           N1+
ATOM    443  NH2 ARG A  32      13.185  -3.227 -20.804  1.00  0.00           N  
ATOM    424  H   ARG A  32       8.563  -0.211 -14.889  1.00  0.00           H  
ATOM    426  HA  ARG A  32      10.767   0.411 -14.755  1.00  0.00           H  
ATOM    429  HB2 ARG A  32      10.648   1.563 -17.558  1.00  0.00           H  
ATOM    430  HB3 ARG A  32      12.068   1.204 -16.599  1.00  0.00           H  
ATOM    433  HG2 ARG A  32      11.539  -1.225 -16.703  1.00  0.00           H  
ATOM    434  HG3 ARG A  32      10.169  -0.849 -17.780  1.00  0.00           H  
ATOM    436  HD2 ARG A  32      13.079  -0.096 -18.287  1.00  0.00           H  
ATOM    437  HD3 ARG A  32      11.720   0.256 -19.362  1.00  0.00           H  
ATOM    439  HE  ARG A  32      11.734  -2.541 -18.951  1.00  0.00           H  
ATOM    441 HH11 ARG A  32      14.494  -1.323 -21.591  1.00  0.00           H  
ATOM    442 HH12 ARG A  32      13.850  -0.171 -20.449  1.00  0.00           H  
ATOM    444 HH21 ARG A  32      13.819  -3.406 -21.570  1.00  0.00           H  
ATOM    445 HH22 ARG A  32      12.618  -3.985 -20.453  1.00  0.00           H  
ATOM    447  N   ARG A  33       9.193   2.953 -14.417  1.00  0.00           N  
ATOM    449  CA  ARG A  33       9.145   4.258 -13.742  1.00  0.00           C  
ATOM    451  C   ARG A  33       8.939   4.052 -12.247  1.00  0.00           C  
ATOM    455  O   ARG A  33       8.089   3.250 -11.861  1.00  0.00           O  
ATOM    452  CB  ARG A  33       8.038   5.125 -14.361  1.00  0.00           C  
ATOM    456  CG  ARG A  33       8.289   5.376 -15.857  1.00  0.00           C  
ATOM    459  CD  ARG A  33       7.253   6.345 -16.430  1.00  0.00           C  
ATOM    462  NE  ARG A  33       7.513   6.625 -17.855  1.00  0.00           N  
ATOM    470  CZ  ARG A  33       6.783   7.400 -18.640  1.00  0.00           C  
ATOM    464  NH1 ARG A  33       5.704   7.996 -18.213  1.00  0.00           N1+
ATOM    467  NH2 ARG A  33       7.129   7.596 -19.882  1.00  0.00           N  
ATOM    448  H   ARG A  33       8.333   2.425 -14.433  1.00  0.00           H  
ATOM    450  HA  ARG A  33      10.092   4.781 -13.871  1.00  0.00           H  
ATOM    453  HB2 ARG A  33       8.015   6.081 -13.839  1.00  0.00           H  
ATOM    454  HB3 ARG A  33       7.070   4.640 -14.230  1.00  0.00           H  
ATOM    457  HG2 ARG A  33       9.284   5.803 -15.984  1.00  0.00           H  
ATOM    458  HG3 ARG A  33       8.232   4.437 -16.407  1.00  0.00           H  
ATOM    460  HD2 ARG A  33       6.261   5.906 -16.316  1.00  0.00           H  
ATOM    461  HD3 ARG A  33       7.290   7.276 -15.863  1.00  0.00           H  
ATOM    463  HE  ARG A  33       8.335   6.201 -18.261  1.00  0.00           H  
ATOM    465 HH11 ARG A  33       5.183   8.626 -18.806  1.00  0.00           H  
ATOM    466 HH12 ARG A  33       5.438   7.905 -17.243  1.00  0.00           H  
ATOM    468 HH21 ARG A  33       6.574   8.210 -20.460  1.00  0.00           H  
ATOM    469 HH22 ARG A  33       7.972   7.184 -20.255  1.00  0.00           H  
ATOM    471  N   LYS A  34       9.723   4.736 -11.410  1.00  0.00           N  
ATOM    473  CA  LYS A  34       9.469   4.779  -9.965  1.00  0.00           C  
ATOM    475  C   LYS A  34       8.299   5.731  -9.720  1.00  0.00           C  
ATOM    479  O   LYS A  34       8.291   6.859 -10.201  1.00  0.00           O  
ATOM    476  CB  LYS A  34      10.721   5.198  -9.174  1.00  0.00           C  
ATOM    480  CG  LYS A  34      11.638   4.010  -8.840  1.00  0.00           C  
ATOM    483  CD  LYS A  34      12.812   4.461  -7.961  1.00  0.00           C  
ATOM    486  CE  LYS A  34      13.605   3.277  -7.392  1.00  0.00           C  
ATOM    489  NZ  LYS A  34      14.382   3.706  -6.203  1.00  0.00           N1+
ATOM    472  H   LYS A  34      10.309   5.461 -11.797  1.00  0.00           H  
ATOM    474  HA  LYS A  34       9.157   3.795  -9.616  1.00  0.00           H  
ATOM    477  HB2 LYS A  34      10.395   5.641  -8.232  1.00  0.00           H  
ATOM    478  HB3 LYS A  34      11.273   5.959  -9.725  1.00  0.00           H  
ATOM    481  HG2 LYS A  34      12.016   3.559  -9.758  1.00  0.00           H  
ATOM    482  HG3 LYS A  34      11.056   3.279  -8.278  1.00  0.00           H  
ATOM    484  HD2 LYS A  34      12.404   5.046  -7.136  1.00  0.00           H  
ATOM    485  HD3 LYS A  34      13.474   5.109  -8.536  1.00  0.00           H  
ATOM    487  HE2 LYS A  34      12.894   2.510  -7.083  1.00  0.00           H  
ATOM    488  HE3 LYS A  34      14.255   2.861  -8.162  1.00  0.00           H  
ATOM    490  HZ1 LYS A  34      14.760   2.930  -5.679  1.00  0.00           H  
ATOM    491  HZ2 LYS A  34      15.093   4.393  -6.413  1.00  0.00           H  
ATOM    492  HZ3 LYS A  34      13.752   4.121  -5.532  1.00  0.00           H  
ATOM    493  N   VAL A  35       7.305   5.249  -8.999  1.00  0.00           N  
ATOM    495  CA  VAL A  35       6.139   5.980  -8.530  1.00  0.00           C  
ATOM    497  C   VAL A  35       6.315   6.100  -7.024  1.00  0.00           C  
ATOM    500  O   VAL A  35       6.318   5.089  -6.317  1.00  0.00           O  
ATOM    498  CB  VAL A  35       4.824   5.260  -8.898  1.00  0.00           C  
ATOM    501  CG1 VAL A  35       3.630   6.181  -8.636  1.00  0.00           C  
ATOM    505  CG2 VAL A  35       4.783   4.826 -10.370  1.00  0.00           C  
ATOM    494  H   VAL A  35       7.395   4.302  -8.659  1.00  0.00           H  
ATOM    496  HA  VAL A  35       6.123   6.975  -8.974  1.00  0.00           H  
ATOM    499  HB  VAL A  35       4.708   4.364  -8.288  1.00  0.00           H  
ATOM    502 HG11 VAL A  35       3.662   7.038  -9.308  1.00  0.00           H  
ATOM    503 HG12 VAL A  35       3.660   6.545  -7.609  1.00  0.00           H  
ATOM    504 HG13 VAL A  35       2.697   5.639  -8.790  1.00  0.00           H  
ATOM    506 HG21 VAL A  35       5.511   4.034 -10.545  1.00  0.00           H  
ATOM    507 HG22 VAL A  35       3.791   4.450 -10.619  1.00  0.00           H  
ATOM    508 HG23 VAL A  35       5.020   5.681 -11.003  1.00  0.00           H  
ATOM    509  N   CYS A  36       6.501   7.321  -6.534  1.00  0.00           N  
ATOM    511  CA  CYS A  36       6.318   7.576  -5.112  1.00  0.00           C  
ATOM    513  C   CYS A  36       4.883   7.979  -4.906  1.00  0.00           C  
ATOM    517  O   CYS A  36       4.334   8.753  -5.685  1.00  0.00           O  
ATOM    514  CB  CYS A  36       7.206   8.676  -4.554  1.00  0.00           C  
ATOM    518  SG  CYS A  36       8.968   8.454  -4.792  1.00  0.00           S  
ATOM    510  H   CYS A  36       6.460   8.111  -7.162  1.00  0.00           H  
ATOM    512  HA  CYS A  36       6.522   6.671  -4.539  1.00  0.00           H  
ATOM    515  HB2 CYS A  36       6.895   9.629  -4.982  1.00  0.00           H  
ATOM    516  HB3 CYS A  36       7.027   8.739  -3.480  1.00  0.00           H  
ATOM    519  N   CYS A  37       4.293   7.490  -3.836  1.00  0.00           N  
ATOM    521  CA  CYS A  37       2.984   7.937  -3.450  1.00  0.00           C  
ATOM    523  C   CYS A  37       3.002   8.281  -1.976  1.00  0.00           C  
ATOM    527  O   CYS A  37       3.357   7.453  -1.139  1.00  0.00           O  
ATOM    524  CB  CYS A  37       1.976   6.863  -3.791  1.00  0.00           C  
ATOM    528  SG  CYS A  37       1.810   6.306  -5.506  1.00  0.00           S  
ATOM    520  H   CYS A  37       4.807   6.910  -3.188  1.00  0.00           H  
ATOM    522  HA  CYS A  37       2.723   8.853  -3.980  1.00  0.00           H  
ATOM    525  HB2 CYS A  37       2.280   5.994  -3.208  1.00  0.00           H  
ATOM    526  HB3 CYS A  37       1.001   7.212  -3.450  1.00  0.00           H  
ATOM    529  N   GLU A  38       2.638   9.520  -1.695  1.00  0.00           N  
ATOM    531  CA  GLU A  38       2.355   9.999  -0.360  1.00  0.00           C  
ATOM    533  C   GLU A  38       0.892   9.699  -0.067  1.00  0.00           C  
ATOM    537  O   GLU A  38       0.007   9.983  -0.877  1.00  0.00           O  
ATOM    534  CB  GLU A  38       2.658  11.497  -0.264  1.00  0.00           C  
ATOM    538  CG  GLU A  38       4.166  11.761  -0.397  1.00  0.00           C  
ATOM    541  CD  GLU A  38       4.527  13.252  -0.375  1.00  0.00           C  
ATOM    542  OE1 GLU A  38       5.745  13.531  -0.387  1.00  0.00           O  
ATOM    543  OE2 GLU A  38       3.603  14.100  -0.404  1.00  0.00           O1-
ATOM    530  H   GLU A  38       2.363  10.128  -2.453  1.00  0.00           H  
ATOM    532  HA  GLU A  38       2.978   9.474   0.365  1.00  0.00           H  
ATOM    535  HB2 GLU A  38       2.117  12.020  -1.052  1.00  0.00           H  
ATOM    536  HB3 GLU A  38       2.317  11.863   0.704  1.00  0.00           H  
ATOM    539  HG2 GLU A  38       4.679  11.253   0.420  1.00  0.00           H  
ATOM    540  HG3 GLU A  38       4.526  11.337  -1.334  1.00  0.00           H  
ATOM    544  N   TYR A  39       0.636   9.097   1.088  1.00  0.00           N  
ATOM    546  CA  TYR A  39      -0.715   8.817   1.539  1.00  0.00           C  
ATOM    548  C   TYR A  39      -0.885   9.347   2.945  1.00  0.00           C  
ATOM    552  O   TYR A  39      -0.110   9.009   3.842  1.00  0.00           O  
ATOM    549  CB  TYR A  39      -1.028   7.323   1.502  1.00  0.00           C  
ATOM    553  CG  TYR A  39      -0.681   6.643   0.205  1.00  0.00           C  
ATOM    554  CD1 TYR A  39      -1.596   6.633  -0.854  1.00  0.00           C  
ATOM    556  CD2 TYR A  39       0.575   6.035   0.059  1.00  0.00           C  
ATOM    558  CE1 TYR A  39      -1.276   5.976  -2.047  1.00  0.00           C  
ATOM    560  CE2 TYR A  39       0.891   5.362  -1.126  1.00  0.00           C  
ATOM    564  CZ  TYR A  39      -0.056   5.294  -2.168  1.00  0.00           C  
ATOM    562  OH  TYR A  39       0.214   4.604  -3.302  1.00  0.00           O  
ATOM    545  H   TYR A  39       1.395   8.900   1.725  1.00  0.00           H  
ATOM    547  HA  TYR A  39      -1.427   9.323   0.886  1.00  0.00           H  
ATOM    550  HB2 TYR A  39      -2.088   7.181   1.715  1.00  0.00           H  
ATOM    551  HB3 TYR A  39      -0.481   6.830   2.306  1.00  0.00           H  
ATOM    555  HD1 TYR A  39      -2.547   7.131  -0.730  1.00  0.00           H  
ATOM    557  HD2 TYR A  39       1.301   6.094   0.856  1.00  0.00           H  
ATOM    559  HE1 TYR A  39      -1.965   5.984  -2.879  1.00  0.00           H  
ATOM    561  HE2 TYR A  39       1.871   4.918  -1.221  1.00  0.00           H  
ATOM    563  HH  TYR A  39       1.110   4.259  -3.316  1.00  0.00           H  
ATOM    565  N   THR A  40      -1.943  10.116   3.137  1.00  0.00           N  
ATOM    567  CA  THR A  40      -2.422  10.499   4.455  1.00  0.00           C  
ATOM    569  C   THR A  40      -3.540   9.542   4.821  1.00  0.00           C  
ATOM    572  O   THR A  40      -4.557   9.464   4.124  1.00  0.00           O  
ATOM    570  CB  THR A  40      -2.900  11.955   4.490  1.00  0.00           C  
ATOM    573  CG2 THR A  40      -2.941  12.467   5.928  1.00  0.00           C  
ATOM    577  OG1 THR A  40      -2.017  12.786   3.773  1.00  0.00           O  
ATOM    566  H   THR A  40      -2.515  10.354   2.339  1.00  0.00           H  
ATOM    568  HA  THR A  40      -1.611  10.398   5.177  1.00  0.00           H  
ATOM    571  HB  THR A  40      -3.890  12.031   4.042  1.00  0.00           H  
ATOM    578  HG1 THR A  40      -2.394  13.667   3.717  1.00  0.00           H  
ATOM    574 HG21 THR A  40      -3.636  11.869   6.517  1.00  0.00           H  
ATOM    575 HG22 THR A  40      -1.949  12.407   6.374  1.00  0.00           H  
ATOM    576 HG23 THR A  40      -3.275  13.504   5.938  1.00  0.00           H  
ATOM    579  N   VAL A  41      -3.352   8.800   5.907  1.00  0.00           N  
ATOM    581  CA  VAL A  41      -4.368   7.901   6.452  1.00  0.00           C  
ATOM    583  C   VAL A  41      -4.965   8.569   7.684  1.00  0.00           C  
ATOM    586  O   VAL A  41      -4.239   8.993   8.578  1.00  0.00           O  
ATOM    584  CB  VAL A  41      -3.770   6.517   6.754  1.00  0.00           C  
ATOM    587  CG1 VAL A  41      -4.837   5.554   7.279  1.00  0.00           C  
ATOM    591  CG2 VAL A  41      -3.156   5.885   5.493  1.00  0.00           C  
ATOM    580  H   VAL A  41      -2.510   8.929   6.450  1.00  0.00           H  
ATOM    582  HA  VAL A  41      -5.166   7.757   5.723  1.00  0.00           H  
ATOM    585  HB  VAL A  41      -2.989   6.616   7.507  1.00  0.00           H  
ATOM    588 HG11 VAL A  41      -5.273   5.934   8.203  1.00  0.00           H  
ATOM    589 HG12 VAL A  41      -5.623   5.414   6.537  1.00  0.00           H  
ATOM    590 HG13 VAL A  41      -4.361   4.598   7.495  1.00  0.00           H  
ATOM    592 HG21 VAL A  41      -2.317   6.485   5.143  1.00  0.00           H  
ATOM    593 HG22 VAL A  41      -3.906   5.821   4.704  1.00  0.00           H  
ATOM    594 HG23 VAL A  41      -2.787   4.885   5.720  1.00  0.00           H  
ATOM    595  N   GLN A  42      -6.288   8.686   7.728  1.00  0.00           N  
ATOM    597  CA  GLN A  42      -7.027   9.161   8.895  1.00  0.00           C  
ATOM    599  C   GLN A  42      -7.705   7.983   9.583  1.00  0.00           C  
ATOM    603  O   GLN A  42      -8.198   7.079   8.919  1.00  0.00           O  
ATOM    600  CB  GLN A  42      -8.065  10.207   8.479  1.00  0.00           C  
ATOM    604  CG  GLN A  42      -7.417  11.565   8.177  1.00  0.00           C  
ATOM    607  CD  GLN A  42      -8.427  12.595   7.677  1.00  0.00           C  
ATOM    608  NE2 GLN A  42      -8.057  13.855   7.632  1.00  0.00           N  
ATOM    611  OE1 GLN A  42      -9.556  12.298   7.318  1.00  0.00           O  
ATOM    596  H   GLN A  42      -6.829   8.260   6.990  1.00  0.00           H  
ATOM    598  HA  GLN A  42      -6.345   9.617   9.613  1.00  0.00           H  
ATOM    601  HB2 GLN A  42      -8.778  10.346   9.292  1.00  0.00           H  
ATOM    602  HB3 GLN A  42      -8.610   9.844   7.608  1.00  0.00           H  
ATOM    605  HG2 GLN A  42      -6.958  11.945   9.090  1.00  0.00           H  
ATOM    606  HG3 GLN A  42      -6.628  11.452   7.433  1.00  0.00           H  
ATOM    609 HE21 GLN A  42      -8.758  14.508   7.315  1.00  0.00           H  
ATOM    610 HE22 GLN A  42      -7.137  14.138   7.940  1.00  0.00           H  
ATOM    612  N   ILE A  43      -7.772   8.000  10.912  1.00  0.00           N  
ATOM    614  CA  ILE A  43      -8.570   7.025  11.655  1.00  0.00           C  
ATOM    616  C   ILE A  43     -10.007   7.549  11.743  1.00  0.00           C  
ATOM    619  O   ILE A  43     -10.247   8.580  12.368  1.00  0.00           O  
ATOM    617  CB  ILE A  43      -7.947   6.728  13.036  1.00  0.00           C  
ATOM    620  CG1 ILE A  43      -6.475   6.250  12.959  1.00  0.00           C  
ATOM    623  CG2 ILE A  43      -8.802   5.693  13.787  1.00  0.00           C  
ATOM    627  CD1 ILE A  43      -6.237   4.922  12.227  1.00  0.00           C  
ATOM    613  H   ILE A  43      -7.376   8.779  11.419  1.00  0.00           H  
ATOM    615  HA  ILE A  43      -8.585   6.084  11.104  1.00  0.00           H  
ATOM    618  HB  ILE A  43      -7.954   7.650  13.618  1.00  0.00           H  
ATOM    621 HG12 ILE A  43      -5.869   7.020  12.481  1.00  0.00           H  
ATOM    622 HG13 ILE A  43      -6.099   6.142  13.977  1.00  0.00           H  
ATOM    624 HG21 ILE A  43      -8.951   4.805  13.172  1.00  0.00           H  
ATOM    625 HG22 ILE A  43      -8.307   5.406  14.715  1.00  0.00           H  
ATOM    626 HG23 ILE A  43      -9.772   6.122  14.039  1.00  0.00           H  
ATOM    628 HD11 ILE A  43      -6.779   4.109  12.711  1.00  0.00           H  
ATOM    629 HD12 ILE A  43      -5.173   4.687  12.247  1.00  0.00           H  
ATOM    630 HD13 ILE A  43      -6.553   5.009  11.188  1.00  0.00           H  
ATOM    631  N   GLN A  44     -10.964   6.847  11.134  1.00  0.00           N  
ATOM    633  CA  GLN A  44     -12.397   7.134  11.256  1.00  0.00           C  
ATOM    635  C   GLN A  44     -13.106   5.911  11.841  1.00  0.00           C  
ATOM    639  O   GLN A  44     -13.030   4.816  11.289  1.00  0.00           O  
ATOM    636  CB  GLN A  44     -13.012   7.540   9.909  1.00  0.00           C  
ATOM    640  CG  GLN A  44     -12.409   8.831   9.328  1.00  0.00           C  
ATOM    643  CD  GLN A  44     -13.120   9.304   8.061  1.00  0.00           C  
ATOM    644  NE2 GLN A  44     -12.601  10.306   7.384  1.00  0.00           N  
ATOM    647  OE1 GLN A  44     -14.152   8.798   7.651  1.00  0.00           O  
ATOM    632  H   GLN A  44     -10.696   6.015  10.628  1.00  0.00           H  
ATOM    634  HA  GLN A  44     -12.546   7.967  11.944  1.00  0.00           H  
ATOM    637  HB2 GLN A  44     -12.883   6.728   9.193  1.00  0.00           H  
ATOM    638  HB3 GLN A  44     -14.081   7.694  10.060  1.00  0.00           H  
ATOM    641  HG2 GLN A  44     -11.359   8.660   9.088  1.00  0.00           H  
ATOM    642  HG3 GLN A  44     -12.465   9.626  10.071  1.00  0.00           H  
ATOM    645 HE21 GLN A  44     -13.102  10.579   6.551  1.00  0.00           H  
ATOM    646 HE22 GLN A  44     -11.739  10.752   7.664  1.00  0.00           H  
ATOM    648  N   GLY A  45     -13.754   6.073  12.998  1.00  0.00           N  
ATOM    650  CA  GLY A  45     -14.442   4.965  13.677  1.00  0.00           C  
ATOM    653  C   GLY A  45     -13.525   3.794  14.061  1.00  0.00           C  
ATOM    654  O   GLY A  45     -13.976   2.655  14.071  1.00  0.00           O  
ATOM    649  H   GLY A  45     -13.801   6.995  13.406  1.00  0.00           H  
ATOM    651  HA2 GLY A  45     -15.226   4.579  13.026  1.00  0.00           H  
ATOM    652  HA3 GLY A  45     -14.906   5.340  14.589  1.00  0.00           H  
ATOM    655  N   GLY A  46     -12.239   4.057  14.325  1.00  0.00           N  
ATOM    657  CA  GLY A  46     -11.238   3.024  14.628  1.00  0.00           C  
ATOM    660  C   GLY A  46     -10.593   2.372  13.401  1.00  0.00           C  
ATOM    661  O   GLY A  46      -9.683   1.564  13.561  1.00  0.00           O  
ATOM    656  H   GLY A  46     -11.932   5.018  14.281  1.00  0.00           H  
ATOM    658  HA2 GLY A  46     -10.442   3.466  15.228  1.00  0.00           H  
ATOM    659  HA3 GLY A  46     -11.703   2.232  15.214  1.00  0.00           H  
ATOM    662  N   TRP A  47     -11.002   2.750  12.186  1.00  0.00           N  
ATOM    664  CA  TRP A  47     -10.468   2.193  10.945  1.00  0.00           C  
ATOM    666  C   TRP A  47      -9.558   3.189  10.218  1.00  0.00           C  
ATOM    670  O   TRP A  47      -9.914   4.364  10.109  1.00  0.00           O  
ATOM    667  CB  TRP A  47     -11.623   1.739  10.053  1.00  0.00           C  
ATOM    671  CG  TRP A  47     -12.419   0.624  10.649  1.00  0.00           C  
ATOM    672  CD1 TRP A  47     -13.578   0.757  11.333  1.00  0.00           C  
ATOM    674  CD2 TRP A  47     -12.080  -0.794  10.704  1.00  0.00           C  
ATOM    675  CE2 TRP A  47     -13.099  -1.472  11.436  1.00  0.00           C  
ATOM    676  CE3 TRP A  47     -11.003  -1.570  10.223  1.00  0.00           C  
ATOM    678  NE1 TRP A  47     -13.987  -0.479  11.792  1.00  0.00           N  
ATOM    682  CZ2 TRP A  47     -13.058  -2.853  11.674  1.00  0.00           C  
ATOM    684  CZ3 TRP A  47     -10.951  -2.958  10.457  1.00  0.00           C  
ATOM    680  CH2 TRP A  47     -11.975  -3.599  11.179  1.00  0.00           C  
ATOM    663  H   TRP A  47     -11.768   3.403  12.102  1.00  0.00           H  
ATOM    665  HA  TRP A  47      -9.896   1.300  11.194  1.00  0.00           H  
ATOM    668  HB2 TRP A  47     -11.218   1.395   9.101  1.00  0.00           H  
ATOM    669  HB3 TRP A  47     -12.279   2.585   9.847  1.00  0.00           H  
ATOM    673  HD1 TRP A  47     -14.078   1.695  11.523  1.00  0.00           H  
ATOM    679  HE1 TRP A  47     -14.803  -0.610  12.373  1.00  0.00           H  
ATOM    677  HE3 TRP A  47     -10.213  -1.089   9.666  1.00  0.00           H  
ATOM    683  HZ2 TRP A  47     -13.846  -3.334  12.235  1.00  0.00           H  
ATOM    685  HZ3 TRP A  47     -10.122  -3.538  10.080  1.00  0.00           H  
ATOM    681  HH2 TRP A  47     -11.925  -4.663  11.354  1.00  0.00           H  
ATOM    686  N   PRO A  48      -8.402   2.752   9.685  1.00  0.00           N  
ATOM    687  CA  PRO A  48      -7.596   3.568   8.787  1.00  0.00           C  
ATOM    689  C   PRO A  48      -8.321   3.764   7.455  1.00  0.00           C  
ATOM    693  O   PRO A  48      -8.502   2.832   6.674  1.00  0.00           O  
ATOM    690  CB  PRO A  48      -6.283   2.807   8.609  1.00  0.00           C  
ATOM    694  CG  PRO A  48      -6.698   1.354   8.799  1.00  0.00           C  
ATOM    697  CD  PRO A  48      -7.815   1.429   9.834  1.00  0.00           C  
ATOM    688  HA  PRO A  48      -7.396   4.543   9.230  1.00  0.00           H  
ATOM    691  HB2 PRO A  48      -5.852   2.950   7.618  1.00  0.00           H  
ATOM    692  HB3 PRO A  48      -5.581   3.109   9.387  1.00  0.00           H  
ATOM    695  HG2 PRO A  48      -5.858   0.741   9.126  1.00  0.00           H  
ATOM    696  HG3 PRO A  48      -7.097   0.959   7.865  1.00  0.00           H  
ATOM    698  HD2 PRO A  48      -8.543   0.642   9.639  1.00  0.00           H  
ATOM    699  HD3 PRO A  48      -7.408   1.328  10.841  1.00  0.00           H  
ATOM    700  N   VAL A  49      -8.706   5.002   7.182  1.00  0.00           N  
ATOM    702  CA  VAL A  49      -9.289   5.444   5.920  1.00  0.00           C  
ATOM    704  C   VAL A  49      -8.257   6.284   5.184  1.00  0.00           C  
ATOM    707  O   VAL A  49      -7.643   7.187   5.756  1.00  0.00           O  
ATOM    705  CB  VAL A  49     -10.604   6.214   6.149  1.00  0.00           C  
ATOM    708  CG1 VAL A  49     -11.260   6.574   4.810  1.00  0.00           C  
ATOM    712  CG2 VAL A  49     -11.605   5.370   6.950  1.00  0.00           C  
ATOM    701  H   VAL A  49      -8.555   5.708   7.889  1.00  0.00           H  
ATOM    703  HA  VAL A  49      -9.522   4.571   5.310  1.00  0.00           H  
ATOM    706  HB  VAL A  49     -10.403   7.132   6.701  1.00  0.00           H  
ATOM    709 HG11 VAL A  49     -12.236   7.026   4.988  1.00  0.00           H  
ATOM    710 HG12 VAL A  49     -11.389   5.682   4.197  1.00  0.00           H  
ATOM    711 HG13 VAL A  49     -10.650   7.301   4.276  1.00  0.00           H  
ATOM    713 HG21 VAL A  49     -12.562   5.887   7.011  1.00  0.00           H  
ATOM    714 HG22 VAL A  49     -11.752   4.403   6.471  1.00  0.00           H  
ATOM    715 HG23 VAL A  49     -11.238   5.215   7.965  1.00  0.00           H  
ATOM    716  N   LEU A  50      -8.052   6.000   3.899  1.00  0.00           N  
ATOM    718  CA  LEU A  50      -7.238   6.854   3.045  1.00  0.00           C  
ATOM    720  C   LEU A  50      -7.927   8.219   2.923  1.00  0.00           C  
ATOM    724  O   LEU A  50      -8.970   8.331   2.285  1.00  0.00           O  
ATOM    721  CB  LEU A  50      -7.055   6.176   1.676  1.00  0.00           C  
ATOM    725  CG  LEU A  50      -6.209   7.023   0.712  1.00  0.00           C  
ATOM    727  CD1 LEU A  50      -4.743   7.035   1.137  1.00  0.00           C  
ATOM    731  CD2 LEU A  50      -6.306   6.478  -0.710  1.00  0.00           C  
ATOM    717  H   LEU A  50      -8.596   5.263   3.472  1.00  0.00           H  
ATOM    719  HA  LEU A  50      -6.265   6.991   3.517  1.00  0.00           H  
ATOM    722  HB2 LEU A  50      -6.584   5.201   1.809  1.00  0.00           H  
ATOM    723  HB3 LEU A  50      -8.040   6.021   1.238  1.00  0.00           H  
ATOM    726  HG  LEU A  50      -6.580   8.048   0.695  1.00  0.00           H  
ATOM    728 HD11 LEU A  50      -4.322   6.030   1.102  1.00  0.00           H  
ATOM    729 HD12 LEU A  50      -4.199   7.702   0.468  1.00  0.00           H  
ATOM    730 HD13 LEU A  50      -4.640   7.440   2.143  1.00  0.00           H  
ATOM    732 HD21 LEU A  50      -7.341   6.237  -0.952  1.00  0.00           H  
ATOM    733 HD22 LEU A  50      -5.986   7.241  -1.420  1.00  0.00           H  
ATOM    734 HD23 LEU A  50      -5.685   5.590  -0.826  1.00  0.00           H  
ATOM    735  N   ALA A  51      -7.340   9.248   3.524  1.00  0.00           N  
ATOM    737  CA  ALA A  51      -7.863  10.604   3.444  1.00  0.00           C  
ATOM    739  C   ALA A  51      -7.376  11.303   2.176  1.00  0.00           C  
ATOM    744  O   ALA A  51      -8.139  11.990   1.503  1.00  0.00           O  
ATOM    740  CB  ALA A  51      -7.440  11.353   4.704  1.00  0.00           C  
ATOM    736  H   ALA A  51      -6.481   9.094   4.032  1.00  0.00           H  
ATOM    738  HA  ALA A  51      -8.952  10.577   3.410  1.00  0.00           H  
ATOM    741  HB1 ALA A  51      -7.838  10.811   5.562  1.00  0.00           H  
ATOM    742  HB2 ALA A  51      -7.861  12.358   4.690  1.00  0.00           H  
ATOM    743  HB3 ALA A  51      -6.354  11.413   4.774  1.00  0.00           H  
ATOM    745  N   GLN A  52      -6.097  11.121   1.845  1.00  0.00           N  
ATOM    747  CA  GLN A  52      -5.484  11.700   0.658  1.00  0.00           C  
ATOM    749  C   GLN A  52      -4.421  10.754   0.116  1.00  0.00           C  
ATOM    753  O   GLN A  52      -3.622  10.213   0.874  1.00  0.00           O  
ATOM    750  CB  GLN A  52      -4.876  13.076   0.984  1.00  0.00           C  
ATOM    754  CG  GLN A  52      -5.956  14.127   1.295  1.00  0.00           C  
ATOM    757  CD  GLN A  52      -5.401  15.518   1.551  1.00  0.00           C  
ATOM    758  NE2 GLN A  52      -6.202  16.547   1.383  1.00  0.00           N  
ATOM    761  OE1 GLN A  52      -4.260  15.708   1.932  1.00  0.00           O  
ATOM    746  H   GLN A  52      -5.527  10.534   2.437  1.00  0.00           H  
ATOM    748  HA  GLN A  52      -6.243  11.829  -0.113  1.00  0.00           H  
ATOM    751  HB2 GLN A  52      -4.197  12.983   1.831  1.00  0.00           H  
ATOM    752  HB3 GLN A  52      -4.304  13.418   0.122  1.00  0.00           H  
ATOM    755  HG2 GLN A  52      -6.501  13.843   2.196  1.00  0.00           H  
ATOM    756  HG3 GLN A  52      -6.659  14.173   0.463  1.00  0.00           H  
ATOM    759 HE21 GLN A  52      -5.804  17.453   1.583  1.00  0.00           H  
ATOM    760 HE22 GLN A  52      -7.163  16.411   1.104  1.00  0.00           H  
ATOM    762  N   SER A  53      -4.395  10.575  -1.200  1.00  0.00           N  
ATOM    764  CA  SER A  53      -3.277   9.956  -1.907  1.00  0.00           C  
ATOM    766  C   SER A  53      -2.743  10.934  -2.935  1.00  0.00           C  
ATOM    770  O   SER A  53      -3.511  11.425  -3.764  1.00  0.00           O  
ATOM    767  CB  SER A  53      -3.682   8.654  -2.605  1.00  0.00           C  
ATOM    771  OG  SER A  53      -4.671   8.859  -3.596  1.00  0.00           O  
ATOM    763  H   SER A  53      -5.101  11.024  -1.765  1.00  0.00           H  
ATOM    765  HA  SER A  53      -2.476   9.721  -1.205  1.00  0.00           H  
ATOM    768  HB2 SER A  53      -4.065   7.949  -1.868  1.00  0.00           H  
ATOM    769  HB3 SER A  53      -2.800   8.223  -3.078  1.00  0.00           H  
ATOM    772  HG  SER A  53      -4.469   9.692  -4.029  1.00  0.00           H  
ATOM    773  N   ARG A  54      -1.436  11.159  -2.928  1.00  0.00           N  
ATOM    775  CA  ARG A  54      -0.726  11.862  -3.985  1.00  0.00           C  
ATOM    777  C   ARG A  54       0.390  10.974  -4.488  1.00  0.00           C  
ATOM    781  O   ARG A  54       1.434  10.847  -3.862  1.00  0.00           O  
ATOM    778  CB  ARG A  54      -0.208  13.203  -3.462  1.00  0.00           C  
ATOM    782  CG  ARG A  54       0.408  13.996  -4.618  1.00  0.00           C  
ATOM    785  CD  ARG A  54       0.927  15.335  -4.111  1.00  0.00           C  
ATOM    788  NE  ARG A  54       1.369  16.178  -5.233  1.00  0.00           N  
ATOM    796  CZ  ARG A  54       1.989  17.337  -5.116  1.00  0.00           C  
ATOM    790  NH1 ARG A  54       2.285  17.836  -3.949  1.00  0.00           N1+
ATOM    793  NH2 ARG A  54       2.320  18.021  -6.175  1.00  0.00           N  
ATOM    774  H   ARG A  54      -0.885  10.756  -2.184  1.00  0.00           H  
ATOM    776  HA  ARG A  54      -1.405  12.064  -4.813  1.00  0.00           H  
ATOM    779  HB2 ARG A  54       0.534  13.042  -2.680  1.00  0.00           H  
ATOM    780  HB3 ARG A  54      -1.040  13.769  -3.043  1.00  0.00           H  
ATOM    783  HG2 ARG A  54      -0.356  14.166  -5.377  1.00  0.00           H  
ATOM    784  HG3 ARG A  54       1.237  13.445  -5.062  1.00  0.00           H  
ATOM    786  HD2 ARG A  54       1.755  15.149  -3.427  1.00  0.00           H  
ATOM    787  HD3 ARG A  54       0.129  15.843  -3.569  1.00  0.00           H  
ATOM    789  HE  ARG A  54       1.121  15.859  -6.159  1.00  0.00           H  
ATOM    791 HH11 ARG A  54       2.790  18.706  -3.855  1.00  0.00           H  
ATOM    792 HH12 ARG A  54       2.112  17.272  -3.130  1.00  0.00           H  
ATOM    794 HH21 ARG A  54       2.055  17.691  -7.092  1.00  0.00           H  
ATOM    795 HH22 ARG A  54       2.781  18.914  -6.069  1.00  0.00           H  
ATOM    797  N   CYS A  55       0.168  10.372  -5.641  1.00  0.00           N  
ATOM    799  CA  CYS A  55       1.250   9.752  -6.381  1.00  0.00           C  
ATOM    801  C   CYS A  55       1.979  10.755  -7.259  1.00  0.00           C  
ATOM    805  O   CYS A  55       1.452  11.812  -7.604  1.00  0.00           O  
ATOM    802  CB  CYS A  55       0.715   8.586  -7.164  1.00  0.00           C  
ATOM    806  SG  CYS A  55       0.111   7.214  -6.160  1.00  0.00           S  
ATOM    798  H   CYS A  55      -0.749  10.434  -6.060  1.00  0.00           H  
ATOM    800  HA  CYS A  55       1.986   9.347  -5.687  1.00  0.00           H  
ATOM    803  HB2 CYS A  55       1.476   8.214  -7.850  1.00  0.00           H  
ATOM    804  HB3 CYS A  55      -0.112   9.001  -7.739  1.00  0.00           H  
ATOM    807  N   VAL A  56       3.218  10.401  -7.557  1.00  0.00           N  
ATOM    809  CA  VAL A  56       4.198  11.223  -8.226  1.00  0.00           C  
ATOM    811  C   VAL A  56       5.073  10.314  -9.082  1.00  0.00           C  
ATOM    814  O   VAL A  56       5.690   9.377  -8.564  1.00  0.00           O  
ATOM    812  CB  VAL A  56       5.054  11.945  -7.171  1.00  0.00           C  
ATOM    815  CG1 VAL A  56       5.895  12.959  -7.901  1.00  0.00           C  
ATOM    819  CG2 VAL A  56       4.282  12.709  -6.086  1.00  0.00           C  
ATOM    808  H   VAL A  56       3.569   9.550  -7.142  1.00  0.00           H  
ATOM    810  HA  VAL A  56       3.686  11.943  -8.866  1.00  0.00           H  
ATOM    813  HB  VAL A  56       5.699  11.224  -6.668  1.00  0.00           H  
ATOM    816 HG11 VAL A  56       5.229  13.494  -8.578  1.00  0.00           H  
ATOM    817 HG12 VAL A  56       6.357  13.639  -7.186  1.00  0.00           H  
ATOM    818 HG13 VAL A  56       6.667  12.461  -8.488  1.00  0.00           H  
ATOM    820 HG21 VAL A  56       4.975  13.242  -5.434  1.00  0.00           H  
ATOM    821 HG22 VAL A  56       3.594  13.418  -6.547  1.00  0.00           H  
ATOM    822 HG23 VAL A  56       3.721  12.013  -5.463  1.00  0.00           H  
ATOM    823  N   TYR A  57       5.130  10.570 -10.389  1.00  0.00           N  
ATOM    825  CA  TYR A  57       5.981   9.813 -11.305  1.00  0.00           C  
ATOM    827  C   TYR A  57       7.387  10.424 -11.344  1.00  0.00           C  
ATOM    831  O   TYR A  57       7.578  11.527 -11.838  1.00  0.00           O  
ATOM    828  CB  TYR A  57       5.336   9.759 -12.698  1.00  0.00           C  
ATOM    832  CG  TYR A  57       4.086   8.902 -12.775  1.00  0.00           C  
ATOM    833  CD1 TYR A  57       4.195   7.501 -12.869  1.00  0.00           C  
ATOM    835  CD2 TYR A  57       2.816   9.506 -12.773  1.00  0.00           C  
ATOM    837  CE1 TYR A  57       3.035   6.703 -12.940  1.00  0.00           C  
ATOM    839  CE2 TYR A  57       1.659   8.716 -12.883  1.00  0.00           C  
ATOM    843  CZ  TYR A  57       1.763   7.310 -12.941  1.00  0.00           C  
ATOM    841  OH  TYR A  57       0.648   6.534 -13.007  1.00  0.00           O  
ATOM    824  H   TYR A  57       4.641  11.374 -10.756  1.00  0.00           H  
ATOM    826  HA  TYR A  57       6.074   8.788 -10.947  1.00  0.00           H  
ATOM    829  HB2 TYR A  57       6.065   9.354 -13.400  1.00  0.00           H  
ATOM    830  HB3 TYR A  57       5.104  10.772 -13.024  1.00  0.00           H  
ATOM    834  HD1 TYR A  57       5.172   7.042 -12.863  1.00  0.00           H  
ATOM    836  HD2 TYR A  57       2.724  10.580 -12.702  1.00  0.00           H  
ATOM    838  HE1 TYR A  57       3.104   5.626 -12.985  1.00  0.00           H  
ATOM    840  HE2 TYR A  57       0.698   9.207 -12.925  1.00  0.00           H  
ATOM    842  HH  TYR A  57      -0.147   7.070 -12.981  1.00  0.00           H  
ATOM    844  N   GLY A  58       8.390   9.697 -10.846  1.00  0.00           N  
ATOM    846  CA  GLY A  58       9.799  10.080 -10.949  1.00  0.00           C  
ATOM    849  C   GLY A  58      10.511   9.352 -12.092  1.00  0.00           C  
ATOM    850  O   GLY A  58      10.304   8.153 -12.317  1.00  0.00           O  
ATOM    845  H   GLY A  58       8.186   8.784 -10.465  1.00  0.00           H  
ATOM    847  HA2 GLY A  58      10.310   9.835 -10.017  1.00  0.00           H  
ATOM    848  HA3 GLY A  58       9.887  11.157 -11.097  1.00  0.00           H  
ATOM    851  N   SER A  59      11.383  10.059 -12.818  1.00  0.00           N  
ATOM    853  CA  SER A  59      12.343   9.425 -13.725  1.00  0.00           C  
ATOM    855  C   SER A  59      13.503   8.825 -12.920  1.00  0.00           C  
ATOM    859  O   SER A  59      13.923   9.346 -11.889  1.00  0.00           O  
ATOM    856  CB  SER A  59      12.818  10.398 -14.813  1.00  0.00           C  
ATOM    860  OG  SER A  59      13.537  11.471 -14.249  1.00  0.00           O  
ATOM    852  H   SER A  59      11.553  11.022 -12.568  1.00  0.00           H  
ATOM    854  HA  SER A  59      11.837   8.606 -14.236  1.00  0.00           H  
ATOM    857  HB2 SER A  59      11.949  10.786 -15.345  1.00  0.00           H  
ATOM    858  HB3 SER A  59      13.458   9.869 -15.519  1.00  0.00           H  
ATOM    861  HG  SER A  59      13.615  12.189 -14.881  1.00  0.00           H  
ATOM    862  N   THR A  60      14.007   7.673 -13.358  1.00  0.00           N  
ATOM    864  CA  THR A  60      15.101   6.965 -12.685  1.00  0.00           C  
ATOM    866  C   THR A  60      16.426   7.703 -12.882  1.00  0.00           C  
ATOM    869  O   THR A  60      17.123   7.467 -13.867  1.00  0.00           O  
ATOM    867  CB  THR A  60      15.205   5.520 -13.204  1.00  0.00           C  
ATOM    870  CG2 THR A  60      14.077   4.633 -12.675  1.00  0.00           C  
ATOM    874  OG1 THR A  60      15.127   5.510 -14.613  1.00  0.00           O  
ATOM    863  H   THR A  60      13.651   7.263 -14.209  1.00  0.00           H  
ATOM    865  HA  THR A  60      14.901   6.929 -11.614  1.00  0.00           H  
ATOM    868  HB  THR A  60      16.156   5.091 -12.889  1.00  0.00           H  
ATOM    875  HG1 THR A  60      15.881   6.023 -14.913  1.00  0.00           H  
ATOM    871 HG21 THR A  60      14.202   3.622 -13.061  1.00  0.00           H  
ATOM    872 HG22 THR A  60      13.112   5.021 -13.002  1.00  0.00           H  
ATOM    873 HG23 THR A  60      14.108   4.608 -11.585  1.00  0.00           H  
ATOM    876  N   GLY A  61      16.784   8.579 -11.944  1.00  0.00           N  
ATOM    878  CA  GLY A  61      18.168   9.000 -11.721  1.00  0.00           C  
ATOM    881  C   GLY A  61      18.922   7.951 -10.897  1.00  0.00           C  
ATOM    882  O   GLY A  61      18.358   7.360  -9.978  1.00  0.00           O  
ATOM    877  H   GLY A  61      16.089   8.855 -11.265  1.00  0.00           H  
ATOM    879  HA2 GLY A  61      18.181   9.946 -11.179  1.00  0.00           H  
ATOM    880  HA3 GLY A  61      18.668   9.145 -12.679  1.00  0.00           H  
ATOM    883  N   ALA A  62      20.197   7.710 -11.215  1.00  0.00           N  
ATOM    885  CA  ALA A  62      21.034   6.660 -10.619  1.00  0.00           C  
ATOM    887  C   ALA A  62      21.294   6.803  -9.101  1.00  0.00           C  
ATOM    892  O   ALA A  62      21.806   5.874  -8.485  1.00  0.00           O  
ATOM    888  CB  ALA A  62      22.348   6.611 -11.414  1.00  0.00           C  
ATOM    884  H   ALA A  62      20.597   8.229 -11.985  1.00  0.00           H  
ATOM    886  HA  ALA A  62      20.525   5.705 -10.754  1.00  0.00           H  
ATOM    889  HB1 ALA A  62      22.894   7.546 -11.294  1.00  0.00           H  
ATOM    890  HB2 ALA A  62      22.967   5.795 -11.040  1.00  0.00           H  
ATOM    891  HB3 ALA A  62      22.144   6.439 -12.471  1.00  0.00           H  
ATOM    893  N   ASN A  63      20.894   7.915  -8.477  1.00  0.00           N  
ATOM    895  CA  ASN A  63      21.159   8.213  -7.072  1.00  0.00           C  
ATOM    897  C   ASN A  63      19.862   8.516  -6.311  1.00  0.00           C  
ATOM    901  O   ASN A  63      19.471   9.668  -6.184  1.00  0.00           O  
ATOM    898  CB  ASN A  63      22.167   9.376  -7.002  1.00  0.00           C  
ATOM    902  CG  ASN A  63      23.563   8.985  -7.450  1.00  0.00           C  
ATOM    903  ND2 ASN A  63      24.350   9.928  -7.907  1.00  0.00           N  
ATOM    906  OD1 ASN A  63      23.978   7.844  -7.384  1.00  0.00           O  
ATOM    894  H   ASN A  63      20.397   8.609  -9.018  1.00  0.00           H  
ATOM    896  HA  ASN A  63      21.618   7.352  -6.587  1.00  0.00           H  
ATOM    899  HB2 ASN A  63      22.246   9.720  -5.970  1.00  0.00           H  
ATOM    900  HB3 ASN A  63      21.808  10.209  -7.605  1.00  0.00           H  
ATOM    904 HD21 ASN A  63      24.053  10.893  -7.921  1.00  0.00           H  
ATOM    905 HD22 ASN A  63      25.283   9.634  -8.159  1.00  0.00           H  
ATOM    907  N   GLY A  64      19.203   7.473  -5.801  1.00  0.00           N  
ATOM    909  CA  GLY A  64      18.564   7.466  -4.474  1.00  0.00           C  
ATOM    912  C   GLY A  64      17.491   8.497  -4.078  1.00  0.00           C  
ATOM    913  O   GLY A  64      17.025   8.405  -2.947  1.00  0.00           O  
ATOM    908  H   GLY A  64      19.526   6.573  -6.124  1.00  0.00           H  
ATOM    910  HA2 GLY A  64      19.357   7.563  -3.733  1.00  0.00           H  
ATOM    911  HA3 GLY A  64      18.115   6.484  -4.326  1.00  0.00           H  
ATOM    914  N   GLY A  65      17.054   9.433  -4.922  1.00  0.00           N  
ATOM    916  CA  GLY A  65      16.039  10.408  -4.521  1.00  0.00           C  
ATOM    919  C   GLY A  65      15.531  11.314  -5.639  1.00  0.00           C  
ATOM    920  O   GLY A  65      16.294  12.031  -6.277  1.00  0.00           O  
ATOM    915  H   GLY A  65      17.580   9.601  -5.768  1.00  0.00           H  
ATOM    917  HA2 GLY A  65      15.194   9.876  -4.083  1.00  0.00           H  
ATOM    918  HA3 GLY A  65      16.457  11.049  -3.745  1.00  0.00           H  
ATOM    921  N   SER A  66      14.218  11.279  -5.852  1.00  0.00           N  
ATOM    923  CA  SER A  66      13.294  12.425  -5.898  1.00  0.00           C  
ATOM    925  C   SER A  66      12.044  12.042  -6.687  1.00  0.00           C  
ATOM    929  O   SER A  66      12.099  11.456  -7.767  1.00  0.00           O  
ATOM    926  CB  SER A  66      13.865  13.752  -6.426  1.00  0.00           C  
ATOM    930  OG  SER A  66      14.463  13.613  -7.688  1.00  0.00           O  
ATOM    922  H   SER A  66      13.766  10.431  -5.541  1.00  0.00           H  
ATOM    924  HA  SER A  66      12.985  12.621  -4.871  1.00  0.00           H  
ATOM    927  HB2 SER A  66      13.062  14.487  -6.494  1.00  0.00           H  
ATOM    928  HB3 SER A  66      14.610  14.126  -5.724  1.00  0.00           H  
ATOM    931  HG  SER A  66      15.243  13.068  -7.560  1.00  0.00           H  
ATOM    932  N   CYS A  67      10.900  12.364  -6.099  1.00  0.00           N  
ATOM    934  CA  CYS A  67       9.598  12.255  -6.719  1.00  0.00           C  
ATOM    936  C   CYS A  67       9.013  13.659  -6.771  1.00  0.00           C  
ATOM    940  O   CYS A  67       8.681  14.238  -5.741  1.00  0.00           O  
ATOM    937  CB  CYS A  67       8.777  11.252  -5.919  1.00  0.00           C  
ATOM    941  SG  CYS A  67       9.174   9.563  -6.445  1.00  0.00           S  
ATOM    933  H   CYS A  67      10.931  12.847  -5.212  1.00  0.00           H  
ATOM    935  HA  CYS A  67       9.687  11.889  -7.742  1.00  0.00           H  
ATOM    938  HB2 CYS A  67       8.975  11.373  -4.854  1.00  0.00           H  
ATOM    939  HB3 CYS A  67       7.717  11.438  -6.091  1.00  0.00           H  
ATOM    942  N   SER A  68       8.928  14.217  -7.975  1.00  0.00           N  
ATOM    944  CA  SER A  68       8.347  15.534  -8.240  1.00  0.00           C  
ATOM    946  C   SER A  68       7.232  15.427  -9.282  1.00  0.00           C  
ATOM    950  O   SER A  68       7.516  15.037 -10.407  1.00  0.00           O  
ATOM    947  CB  SER A  68       9.434  16.498  -8.726  1.00  0.00           C  
ATOM    951  OG  SER A  68      10.065  15.975  -9.878  1.00  0.00           O  
ATOM    943  H   SER A  68       9.295  13.720  -8.775  1.00  0.00           H  
ATOM    945  HA  SER A  68       7.928  15.945  -7.322  1.00  0.00           H  
ATOM    948  HB2 SER A  68      10.172  16.647  -7.937  1.00  0.00           H  
ATOM    949  HB3 SER A  68       8.980  17.460  -8.965  1.00  0.00           H  
ATOM    952  HG  SER A  68       9.374  15.659 -10.465  1.00  0.00           H  
ATOM    953  N   GLY A  69       6.008  15.786  -8.867  1.00  0.00           N  
ATOM    955  CA  GLY A  69       4.766  15.937  -9.653  1.00  0.00           C  
ATOM    958  C   GLY A  69       4.261  14.755 -10.505  1.00  0.00           C  
ATOM    959  O   GLY A  69       4.935  14.331 -11.426  1.00  0.00           O  
ATOM    954  H   GLY A  69       5.939  16.017  -7.886  1.00  0.00           H  
ATOM    956  HA2 GLY A  69       4.907  16.765 -10.348  1.00  0.00           H  
ATOM    957  HA3 GLY A  69       3.964  16.225  -8.974  1.00  0.00           H  
ATOM    960  N   ASP A  70       3.080  14.205 -10.181  1.00  0.00           N  
ATOM    962  CA  ASP A  70       1.919  14.065 -11.094  1.00  0.00           C  
ATOM    964  C   ASP A  70       0.886  13.080 -10.514  1.00  0.00           C  
ATOM    968  O   ASP A  70       1.135  11.880 -10.403  1.00  0.00           O  
ATOM    965  CB  ASP A  70       2.278  13.681 -12.545  1.00  0.00           C  
ATOM    969  CG  ASP A  70       2.769  14.878 -13.377  1.00  0.00           C  
ATOM    970  OD1 ASP A  70       2.529  16.031 -12.938  1.00  0.00           O  
ATOM    971  OD2 ASP A  70       3.313  14.620 -14.473  1.00  0.00           O1-
ATOM    961  H   ASP A  70       2.800  14.322  -9.218  1.00  0.00           H  
ATOM    963  HA  ASP A  70       1.422  15.035 -11.137  1.00  0.00           H  
ATOM    966  HB2 ASP A  70       3.025  12.887 -12.544  1.00  0.00           H  
ATOM    967  HB3 ASP A  70       1.382  13.295 -13.030  1.00  0.00           H  
ATOM    972  N   ASN A  71      -0.272  13.628 -10.119  1.00  0.00           N  
ATOM    974  CA  ASN A  71      -1.338  12.980  -9.345  1.00  0.00           C  
ATOM    976  C   ASN A  71      -1.784  11.615  -9.909  1.00  0.00           C  
ATOM    980  O   ASN A  71      -2.269  11.527 -11.034  1.00  0.00           O  
ATOM    977  CB  ASN A  71      -2.559  13.929  -9.310  1.00  0.00           C  
ATOM    981  CG  ASN A  71      -2.427  15.122  -8.380  1.00  0.00           C  
ATOM    982  ND2 ASN A  71      -3.101  16.210  -8.675  1.00  0.00           N  
ATOM    985  OD1 ASN A  71      -1.736  15.097  -7.375  1.00  0.00           O  
ATOM    973  H   ASN A  71      -0.402  14.604 -10.342  1.00  0.00           H  
ATOM    975  HA  ASN A  71      -0.976  12.821  -8.329  1.00  0.00           H  
ATOM    978  HB2 ASN A  71      -2.773  14.273 -10.322  1.00  0.00           H  
ATOM    979  HB3 ASN A  71      -3.430  13.369  -8.969  1.00  0.00           H  
ATOM    983 HD21 ASN A  71      -3.690  16.241  -9.495  1.00  0.00           H  
ATOM    984 HD22 ASN A  71      -3.037  16.978  -8.022  1.00  0.00           H  
ATOM    986  N   VAL A  72      -1.759  10.577  -9.067  1.00  0.00           N  
ATOM    988  CA  VAL A  72      -2.491   9.310  -9.277  1.00  0.00           C  
ATOM    990  C   VAL A  72      -3.354   9.045  -8.048  1.00  0.00           C  
ATOM    993  O   VAL A  72      -2.880   9.188  -6.918  1.00  0.00           O  
ATOM    991  CB  VAL A  72      -1.588   8.086  -9.567  1.00  0.00           C  
ATOM    994  CG1 VAL A  72      -2.341   6.978 -10.304  1.00  0.00           C  
ATOM    998  CG2 VAL A  72      -0.360   8.444 -10.405  1.00  0.00           C  
ATOM    987  H   VAL A  72      -1.329  10.722  -8.164  1.00  0.00           H  
ATOM    989  HA  VAL A  72      -3.153   9.437 -10.133  1.00  0.00           H  
ATOM    992  HB  VAL A  72      -1.266   7.630  -8.630  1.00  0.00           H  
ATOM    995 HG11 VAL A  72      -2.706   7.344 -11.263  1.00  0.00           H  
ATOM    996 HG12 VAL A  72      -3.188   6.640  -9.706  1.00  0.00           H  
ATOM    997 HG13 VAL A  72      -1.681   6.127 -10.471  1.00  0.00           H  
ATOM    999 HG21 VAL A  72       0.251   7.555 -10.557  1.00  0.00           H  
ATOM   1000 HG22 VAL A  72      -0.708   8.847 -11.356  1.00  0.00           H  
ATOM   1001 HG23 VAL A  72       0.259   9.199  -9.920  1.00  0.00           H  
ATOM   1002  N   SER A  73      -4.615   8.680  -8.271  1.00  0.00           N  
ATOM   1004  CA  SER A  73      -5.566   8.268  -7.241  1.00  0.00           C  
ATOM   1006  C   SER A  73      -5.408   6.774  -6.939  1.00  0.00           C  
ATOM   1010  O   SER A  73      -5.414   5.941  -7.845  1.00  0.00           O  
ATOM   1007  CB  SER A  73      -6.998   8.601  -7.688  1.00  0.00           C  
ATOM   1011  OG  SER A  73      -7.214   8.232  -9.040  1.00  0.00           O  
ATOM   1003  H   SER A  73      -4.941   8.583  -9.222  1.00  0.00           H  
ATOM   1005  HA  SER A  73      -5.367   8.824  -6.325  1.00  0.00           H  
ATOM   1008  HB2 SER A  73      -7.158   9.675  -7.590  1.00  0.00           H  
ATOM   1009  HB3 SER A  73      -7.707   8.083  -7.043  1.00  0.00           H  
ATOM   1012  HG  SER A  73      -8.158   8.200  -9.214  1.00  0.00           H  
ATOM   1013  N   LEU A  74      -5.264   6.419  -5.660  1.00  0.00           N  
ATOM   1015  CA  LEU A  74      -5.232   5.025  -5.206  1.00  0.00           C  
ATOM   1017  C   LEU A  74      -6.562   4.645  -4.557  1.00  0.00           C  
ATOM   1021  O   LEU A  74      -7.046   5.351  -3.677  1.00  0.00           O  
ATOM   1018  CB  LEU A  74      -4.071   4.805  -4.225  1.00  0.00           C  
ATOM   1022  CG  LEU A  74      -3.058   3.755  -4.721  1.00  0.00           C  
ATOM   1024  CD1 LEU A  74      -1.923   4.428  -5.487  1.00  0.00           C  
ATOM   1028  CD2 LEU A  74      -2.537   2.904  -3.567  1.00  0.00           C  
ATOM   1014  H   LEU A  74      -5.257   7.142  -4.954  1.00  0.00           H  
ATOM   1016  HA  LEU A  74      -5.094   4.378  -6.072  1.00  0.00           H  
ATOM   1019  HB2 LEU A  74      -3.583   5.765  -4.060  1.00  0.00           H  
ATOM   1020  HB3 LEU A  74      -4.475   4.484  -3.265  1.00  0.00           H  
ATOM   1023  HG  LEU A  74      -3.551   3.061  -5.402  1.00  0.00           H  
ATOM   1025 HD11 LEU A  74      -1.134   3.710  -5.710  1.00  0.00           H  
ATOM   1026 HD12 LEU A  74      -2.314   4.823  -6.425  1.00  0.00           H  
ATOM   1027 HD13 LEU A  74      -1.514   5.265  -4.920  1.00  0.00           H  
ATOM   1029 HD21 LEU A  74      -1.738   2.256  -3.927  1.00  0.00           H  
ATOM   1030 HD22 LEU A  74      -2.157   3.533  -2.762  1.00  0.00           H  
ATOM   1031 HD23 LEU A  74      -3.351   2.285  -3.191  1.00  0.00           H  
ATOM   1032  N   ALA A  75      -7.116   3.498  -4.944  1.00  0.00           N  
ATOM   1034  CA  ALA A  75      -8.331   2.938  -4.359  1.00  0.00           C  
ATOM   1036  C   ALA A  75      -7.987   1.662  -3.575  1.00  0.00           C  
ATOM   1041  O   ALA A  75      -7.515   0.681  -4.143  1.00  0.00           O  
ATOM   1037  CB  ALA A  75      -9.349   2.695  -5.480  1.00  0.00           C  
ATOM   1033  H   ALA A  75      -6.624   2.927  -5.617  1.00  0.00           H  
ATOM   1035  HA  ALA A  75      -8.773   3.654  -3.665  1.00  0.00           H  
ATOM   1038  HB1 ALA A  75      -9.570   3.633  -5.988  1.00  0.00           H  
ATOM   1039  HB2 ALA A  75     -10.271   2.295  -5.057  1.00  0.00           H  
ATOM   1040  HB3 ALA A  75      -8.946   1.980  -6.198  1.00  0.00           H  
ATOM   1042  N   TRP A  76      -8.217   1.659  -2.262  1.00  0.00           N  
ATOM   1044  CA  TRP A  76      -7.891   0.531  -1.385  1.00  0.00           C  
ATOM   1046  C   TRP A  76      -9.083  -0.419  -1.184  1.00  0.00           C  
ATOM   1050  O   TRP A  76     -10.227   0.015  -1.099  1.00  0.00           O  
ATOM   1047  CB  TRP A  76      -7.326   1.079  -0.076  1.00  0.00           C  
ATOM   1051  CG  TRP A  76      -5.895   1.514  -0.169  1.00  0.00           C  
ATOM   1052  CD1 TRP A  76      -5.406   2.671  -0.666  1.00  0.00           C  
ATOM   1054  CD2 TRP A  76      -4.735   0.767   0.255  1.00  0.00           C  
ATOM   1055  CE2 TRP A  76      -3.559   1.551   0.067  1.00  0.00           C  
ATOM   1056  CE3 TRP A  76      -4.588  -0.508   0.798  1.00  0.00           C  
ATOM   1058  NE1 TRP A  76      -4.028   2.703  -0.519  1.00  0.00           N  
ATOM   1062  CZ2 TRP A  76      -2.286   1.114   0.460  1.00  0.00           C  
ATOM   1064  CZ3 TRP A  76      -3.324  -0.948   1.159  1.00  0.00           C  
ATOM   1060  CH2 TRP A  76      -2.170  -0.161   1.029  1.00  0.00           C  
ATOM   1043  H   TRP A  76      -8.653   2.469  -1.844  1.00  0.00           H  
ATOM   1045  HA  TRP A  76      -7.097  -0.055  -1.848  1.00  0.00           H  
ATOM   1048  HB2 TRP A  76      -7.937   1.912   0.272  1.00  0.00           H  
ATOM   1049  HB3 TRP A  76      -7.389   0.300   0.684  1.00  0.00           H  
ATOM   1053  HD1 TRP A  76      -6.016   3.460  -1.083  1.00  0.00           H  
ATOM   1059  HE1 TRP A  76      -3.458   3.499  -0.764  1.00  0.00           H  
ATOM   1057  HE3 TRP A  76      -5.451  -1.139   0.952  1.00  0.00           H  
ATOM   1063  HZ2 TRP A  76      -1.421   1.750   0.342  1.00  0.00           H  
ATOM   1065  HZ3 TRP A  76      -3.289  -1.947   1.568  1.00  0.00           H  
ATOM   1061  HH2 TRP A  76      -1.211  -0.532   1.359  1.00  0.00           H  
ATOM   1066  N   TRP A  77      -8.810  -1.729  -1.121  1.00  0.00           N  
ATOM   1068  CA  TRP A  77      -9.803  -2.792  -0.897  1.00  0.00           C  
ATOM   1070  C   TRP A  77      -9.864  -3.200   0.583  1.00  0.00           C  
ATOM   1074  O   TRP A  77      -8.829  -3.428   1.201  1.00  0.00           O  
ATOM   1071  CB  TRP A  77      -9.490  -4.012  -1.785  1.00  0.00           C  
ATOM   1075  CG  TRP A  77     -10.412  -4.245  -2.945  1.00  0.00           C  
ATOM   1076  CD1 TRP A  77     -10.714  -3.347  -3.911  1.00  0.00           C  
ATOM   1078  CD2 TRP A  77     -11.179  -5.447  -3.267  1.00  0.00           C  
ATOM   1079  CE2 TRP A  77     -11.923  -5.204  -4.461  1.00  0.00           C  
ATOM   1080  CE3 TRP A  77     -11.314  -6.722  -2.670  1.00  0.00           C  
ATOM   1082  NE1 TRP A  77     -11.603  -3.909  -4.807  1.00  0.00           N  
ATOM   1086  CZ2 TRP A  77     -12.759  -6.172  -5.034  1.00  0.00           C  
ATOM   1088  CZ3 TRP A  77     -12.153  -7.700  -3.238  1.00  0.00           C  
ATOM   1084  CH2 TRP A  77     -12.876  -7.428  -4.413  1.00  0.00           C  
ATOM   1067  H   TRP A  77      -7.837  -2.001  -1.108  1.00  0.00           H  
ATOM   1069  HA  TRP A  77     -10.789  -2.414  -1.170  1.00  0.00           H  
ATOM   1072  HB2 TRP A  77      -8.469  -3.935  -2.161  1.00  0.00           H  
ATOM   1073  HB3 TRP A  77      -9.517  -4.908  -1.165  1.00  0.00           H  
ATOM   1077  HD1 TRP A  77     -10.338  -2.336  -3.954  1.00  0.00           H  
ATOM   1083  HE1 TRP A  77     -12.017  -3.393  -5.571  1.00  0.00           H  
ATOM   1081  HE3 TRP A  77     -10.806  -6.933  -1.740  1.00  0.00           H  
ATOM   1087  HZ2 TRP A  77     -13.325  -5.949  -5.926  1.00  0.00           H  
ATOM   1089  HZ3 TRP A  77     -12.272  -8.658  -2.754  1.00  0.00           H  
ATOM   1085  HH2 TRP A  77     -13.537  -8.175  -4.827  1.00  0.00           H  
ATOM   1090  N   LEU A  78     -11.083  -3.374   1.101  1.00  0.00           N  
ATOM   1092  CA  LEU A  78     -11.427  -3.622   2.511  1.00  0.00           C  
ATOM   1094  C   LEU A  78     -11.213  -5.059   3.043  1.00  0.00           C  
ATOM   1098  O   LEU A  78     -11.561  -5.313   4.185  1.00  0.00           O  
ATOM   1095  CB  LEU A  78     -12.897  -3.164   2.708  1.00  0.00           C  
ATOM   1099  CG  LEU A  78     -13.029  -1.688   3.128  1.00  0.00           C  
ATOM   1101  CD1 LEU A  78     -14.434  -1.166   2.823  1.00  0.00           C  
ATOM   1105  CD2 LEU A  78     -12.769  -1.519   4.626  1.00  0.00           C  
ATOM   1091  H   LEU A  78     -11.866  -3.168   0.498  1.00  0.00           H  
ATOM   1093  HA  LEU A  78     -10.784  -2.997   3.130  1.00  0.00           H  
ATOM   1096  HB2 LEU A  78     -13.452  -3.334   1.785  1.00  0.00           H  
ATOM   1097  HB3 LEU A  78     -13.386  -3.770   3.470  1.00  0.00           H  
ATOM   1100  HG  LEU A  78     -12.313  -1.087   2.567  1.00  0.00           H  
ATOM   1102 HD11 LEU A  78     -15.174  -1.754   3.364  1.00  0.00           H  
ATOM   1103 HD12 LEU A  78     -14.512  -0.123   3.133  1.00  0.00           H  
ATOM   1104 HD13 LEU A  78     -14.631  -1.228   1.753  1.00  0.00           H  
ATOM   1106 HD21 LEU A  78     -13.496  -2.090   5.203  1.00  0.00           H  
ATOM   1107 HD22 LEU A  78     -12.844  -0.467   4.900  1.00  0.00           H  
ATOM   1108 HD23 LEU A  78     -11.769  -1.873   4.878  1.00  0.00           H  
ATOM   1109  N   ASN A  79     -10.659  -6.010   2.281  1.00  0.00           N  
ATOM   1111  CA  ASN A  79     -10.808  -7.442   2.618  1.00  0.00           C  
ATOM   1113  C   ASN A  79      -9.524  -8.288   2.546  1.00  0.00           C  
ATOM   1117  O   ASN A  79      -9.525  -9.315   1.875  1.00  0.00           O  
ATOM   1114  CB  ASN A  79     -11.945  -8.035   1.755  1.00  0.00           C  
ATOM   1118  CG  ASN A  79     -13.327  -7.571   2.168  1.00  0.00           C  
ATOM   1119  ND2 ASN A  79     -14.243  -7.450   1.237  1.00  0.00           N  
ATOM   1122  OD1 ASN A  79     -13.629  -7.339   3.318  1.00  0.00           O  
ATOM   1110  H   ASN A  79     -10.275  -5.743   1.385  1.00  0.00           H  
ATOM   1112  HA  ASN A  79     -11.121  -7.539   3.658  1.00  0.00           H  
ATOM   1115  HB2 ASN A  79     -11.964  -9.119   1.869  1.00  0.00           H  
ATOM   1116  HB3 ASN A  79     -11.770  -7.806   0.704  1.00  0.00           H  
ATOM   1120 HD21 ASN A  79     -15.157  -7.196   1.584  1.00  0.00           H  
ATOM   1121 HD22 ASN A  79     -14.065  -7.724   0.281  1.00  0.00           H  
ATOM   1123  N   TYR A  80      -8.427  -7.908   3.206  1.00  0.00           N  
ATOM   1125  CA  TYR A  80      -7.341  -8.873   3.442  1.00  0.00           C  
ATOM   1127  C   TYR A  80      -6.686  -8.665   4.807  1.00  0.00           C  
ATOM   1131  O   TYR A  80      -6.115  -7.608   5.069  1.00  0.00           O  
ATOM   1128  CB  TYR A  80      -6.314  -8.873   2.290  1.00  0.00           C  
ATOM   1132  CG  TYR A  80      -6.243 -10.203   1.554  1.00  0.00           C  
ATOM   1133  CD1 TYR A  80      -5.385 -11.222   2.014  1.00  0.00           C  
ATOM   1135  CD2 TYR A  80      -7.091 -10.449   0.456  1.00  0.00           C  
ATOM   1137  CE1 TYR A  80      -5.377 -12.481   1.380  1.00  0.00           C  
ATOM   1139  CE2 TYR A  80      -7.090 -11.706  -0.178  1.00  0.00           C  
ATOM   1143  CZ  TYR A  80      -6.238 -12.727   0.287  1.00  0.00           C  
ATOM   1141  OH  TYR A  80      -6.259 -13.941  -0.321  1.00  0.00           O  
ATOM   1124  H   TYR A  80      -8.451  -7.071   3.771  1.00  0.00           H  
ATOM   1126  HA  TYR A  80      -7.781  -9.870   3.473  1.00  0.00           H  
ATOM   1129  HB2 TYR A  80      -6.559  -8.087   1.576  1.00  0.00           H  
ATOM   1130  HB3 TYR A  80      -5.323  -8.644   2.684  1.00  0.00           H  
ATOM   1134  HD1 TYR A  80      -4.789 -11.064   2.901  1.00  0.00           H  
ATOM   1136  HD2 TYR A  80      -7.789  -9.688   0.138  1.00  0.00           H  
ATOM   1138  HE1 TYR A  80      -4.759 -13.276   1.771  1.00  0.00           H  
ATOM   1140  HE2 TYR A  80      -7.772 -11.919  -0.988  1.00  0.00           H  
ATOM   1142  HH  TYR A  80      -5.774 -14.601   0.180  1.00  0.00           H  
ATOM   1144  N   GLU A  81      -6.767  -9.694   5.650  1.00  0.00           N  
ATOM   1146  CA  GLU A  81      -6.065  -9.786   6.928  1.00  0.00           C  
ATOM   1148  C   GLU A  81      -4.547  -9.648   6.697  1.00  0.00           C  
ATOM   1152  O   GLU A  81      -3.983 -10.357   5.853  1.00  0.00           O  
ATOM   1149  CB  GLU A  81      -6.378 -11.138   7.593  1.00  0.00           C  
ATOM   1153  CG  GLU A  81      -7.835 -11.239   8.067  1.00  0.00           C  
ATOM   1156  CD  GLU A  81      -8.146 -12.641   8.606  1.00  0.00           C  
ATOM   1157  OE1 GLU A  81      -8.300 -12.769   9.841  1.00  0.00           O  
ATOM   1158  OE2 GLU A  81      -8.225 -13.562   7.764  1.00  0.00           O1-
ATOM   1145  H   GLU A  81      -7.272 -10.522   5.366  1.00  0.00           H  
ATOM   1147  HA  GLU A  81      -6.423  -8.993   7.584  1.00  0.00           H  
ATOM   1150  HB2 GLU A  81      -6.165 -11.940   6.885  1.00  0.00           H  
ATOM   1151  HB3 GLU A  81      -5.725 -11.262   8.457  1.00  0.00           H  
ATOM   1154  HG2 GLU A  81      -8.503 -11.024   7.233  1.00  0.00           H  
ATOM   1155  HG3 GLU A  81      -8.010 -10.486   8.835  1.00  0.00           H  
ATOM   1159  N   PRO A  82      -3.854  -8.726   7.385  1.00  0.00           N  
ATOM   1160  CA  PRO A  82      -2.412  -8.625   7.266  1.00  0.00           C  
ATOM   1162  C   PRO A  82      -1.739  -9.803   7.972  1.00  0.00           C  
ATOM   1166  O   PRO A  82      -1.671  -9.869   9.195  1.00  0.00           O  
ATOM   1163  CB  PRO A  82      -2.040  -7.275   7.868  1.00  0.00           C  
ATOM   1167  CG  PRO A  82      -3.178  -6.959   8.837  1.00  0.00           C  
ATOM   1170  CD  PRO A  82      -4.386  -7.671   8.234  1.00  0.00           C  
ATOM   1161  HA  PRO A  82      -2.125  -8.628   6.215  1.00  0.00           H  
ATOM   1164  HB2 PRO A  82      -1.077  -7.316   8.378  1.00  0.00           H  
ATOM   1165  HB3 PRO A  82      -2.026  -6.533   7.069  1.00  0.00           H  
ATOM   1168  HG2 PRO A  82      -2.954  -7.391   9.812  1.00  0.00           H  
ATOM   1169  HG3 PRO A  82      -3.345  -5.885   8.926  1.00  0.00           H  
ATOM   1171  HD2 PRO A  82      -4.958  -6.972   7.624  1.00  0.00           H  
ATOM   1172  HD3 PRO A  82      -5.010  -8.079   9.029  1.00  0.00           H  
ATOM   1173  N   GLU A  83      -1.153 -10.700   7.185  1.00  0.00           N  
ATOM   1175  CA  GLU A  83      -0.363 -11.845   7.663  1.00  0.00           C  
ATOM   1177  C   GLU A  83       1.029 -11.456   8.211  1.00  0.00           C  
ATOM   1181  O   GLU A  83       1.942 -12.273   8.284  1.00  0.00           O  
ATOM   1178  CB  GLU A  83      -0.288 -12.896   6.542  1.00  0.00           C  
ATOM   1182  CG  GLU A  83      -0.681 -14.291   7.045  1.00  0.00           C  
ATOM   1185  CD  GLU A  83      -0.599 -15.361   5.945  1.00  0.00           C  
ATOM   1186  OE1 GLU A  83      -0.845 -16.540   6.280  1.00  0.00           O  
ATOM   1187  OE2 GLU A  83      -0.293 -15.003   4.779  1.00  0.00           O1-
ATOM   1174  H   GLU A  83      -1.417 -10.696   6.211  1.00  0.00           H  
ATOM   1176  HA  GLU A  83      -0.905 -12.283   8.500  1.00  0.00           H  
ATOM   1179  HB2 GLU A  83       0.714 -12.917   6.114  1.00  0.00           H  
ATOM   1180  HB3 GLU A  83      -0.978 -12.623   5.743  1.00  0.00           H  
ATOM   1183  HG2 GLU A  83      -0.021 -14.565   7.869  1.00  0.00           H  
ATOM   1184  HG3 GLU A  83      -1.701 -14.247   7.426  1.00  0.00           H  
ATOM   1188  N   VAL A  84       1.230 -10.193   8.601  1.00  0.00           N  
ATOM   1190  CA  VAL A  84       2.477  -9.736   9.226  1.00  0.00           C  
ATOM   1192  C   VAL A  84       2.114  -8.951  10.475  1.00  0.00           C  
ATOM   1195  O   VAL A  84       1.616  -7.831  10.402  1.00  0.00           O  
ATOM   1193  CB  VAL A  84       3.364  -8.943   8.247  1.00  0.00           C  
ATOM   1196  CG1 VAL A  84       4.695  -8.536   8.887  1.00  0.00           C  
ATOM   1200  CG2 VAL A  84       3.723  -9.774   7.003  1.00  0.00           C  
ATOM   1189  H   VAL A  84       0.419  -9.593   8.652  1.00  0.00           H  
ATOM   1191  HA  VAL A  84       3.059 -10.602   9.542  1.00  0.00           H  
ATOM   1194  HB  VAL A  84       2.840  -8.038   7.937  1.00  0.00           H  
ATOM   1197 HG11 VAL A  84       5.298  -7.982   8.169  1.00  0.00           H  
ATOM   1198 HG12 VAL A  84       4.516  -7.890   9.746  1.00  0.00           H  
ATOM   1199 HG13 VAL A  84       5.245  -9.419   9.214  1.00  0.00           H  
ATOM   1201 HG21 VAL A  84       2.830 -10.142   6.497  1.00  0.00           H  
ATOM   1202 HG22 VAL A  84       4.309 -10.644   7.301  1.00  0.00           H  
ATOM   1203 HG23 VAL A  84       4.305  -9.174   6.305  1.00  0.00           H  
ATOM   1204  N   LYS A  85       2.351  -9.563  11.638  1.00  0.00           N  
ATOM   1206  CA  LYS A  85       2.272  -8.885  12.933  1.00  0.00           C  
ATOM   1208  C   LYS A  85       3.435  -7.899  13.027  1.00  0.00           C  
ATOM   1212  O   LYS A  85       4.584  -8.312  13.154  1.00  0.00           O  
ATOM   1209  CB  LYS A  85       2.300  -9.906  14.085  1.00  0.00           C  
ATOM   1213  CG  LYS A  85       0.953 -10.624  14.264  1.00  0.00           C  
ATOM   1216  CD  LYS A  85       1.006 -11.621  15.431  1.00  0.00           C  
ATOM   1219  CE  LYS A  85      -0.379 -12.243  15.652  1.00  0.00           C  
ATOM   1222  NZ  LYS A  85      -0.371 -13.236  16.755  1.00  0.00           N1+
ATOM   1205  H   LYS A  85       2.742 -10.493  11.607  1.00  0.00           H  
ATOM   1207  HA  LYS A  85       1.345  -8.313  12.989  1.00  0.00           H  
ATOM   1210  HB2 LYS A  85       3.092 -10.634  13.912  1.00  0.00           H  
ATOM   1211  HB3 LYS A  85       2.526  -9.373  15.009  1.00  0.00           H  
ATOM   1214  HG2 LYS A  85       0.700 -11.157  13.348  1.00  0.00           H  
ATOM   1215  HG3 LYS A  85       0.181  -9.881  14.462  1.00  0.00           H  
ATOM   1217  HD2 LYS A  85       1.319 -11.097  16.334  1.00  0.00           H  
ATOM   1218  HD3 LYS A  85       1.731 -12.401  15.200  1.00  0.00           H  
ATOM   1220  HE2 LYS A  85      -0.698 -12.716  14.723  1.00  0.00           H  
ATOM   1221  HE3 LYS A  85      -1.086 -11.443  15.871  1.00  0.00           H  
ATOM   1223  HZ1 LYS A  85       0.265 -13.992  16.543  1.00  0.00           H  
ATOM   1224  HZ2 LYS A  85      -0.086 -12.801  17.621  1.00  0.00           H  
ATOM   1225  HZ3 LYS A  85      -1.295 -13.625  16.879  1.00  0.00           H  
ATOM   1226  N   SER A  86       3.132  -6.605  12.956  1.00  0.00           N  
ATOM   1228  CA  SER A  86       4.048  -5.570  13.439  1.00  0.00           C  
ATOM   1230  C   SER A  86       4.216  -5.749  14.947  1.00  0.00           C  
ATOM   1234  O   SER A  86       3.234  -5.995  15.645  1.00  0.00           O  
ATOM   1231  CB  SER A  86       3.490  -4.164  13.185  1.00  0.00           C  
ATOM   1235  OG  SER A  86       4.475  -3.218  13.527  1.00  0.00           O  
ATOM   1227  H   SER A  86       2.166  -6.351  12.805  1.00  0.00           H  
ATOM   1229  HA  SER A  86       5.015  -5.670  12.944  1.00  0.00           H  
ATOM   1232  HB2 SER A  86       3.207  -4.020  12.143  1.00  0.00           H  
ATOM   1233  HB3 SER A  86       2.607  -4.008  13.804  1.00  0.00           H  
ATOM   1236  HG  SER A  86       4.024  -2.437  13.853  1.00  0.00           H  
ATOM   1237  N   THR A  87       5.433  -5.605  15.466  1.00  0.00           N  
ATOM   1239  CA  THR A  87       5.663  -5.449  16.913  1.00  0.00           C  
ATOM   1241  C   THR A  87       5.311  -4.044  17.405  1.00  0.00           C  
ATOM   1244  O   THR A  87       5.282  -3.809  18.608  1.00  0.00           O  
ATOM   1242  CB  THR A  87       7.117  -5.774  17.276  1.00  0.00           C  
ATOM   1245  CG2 THR A  87       7.421  -7.261  17.091  1.00  0.00           C  
ATOM   1249  OG1 THR A  87       7.999  -5.055  16.441  1.00  0.00           O  
ATOM   1238  H   THR A  87       6.219  -5.436  14.854  1.00  0.00           H  
ATOM   1240  HA  THR A  87       5.016  -6.138  17.456  1.00  0.00           H  
ATOM   1243  HB  THR A  87       7.306  -5.510  18.317  1.00  0.00           H  
ATOM   1250  HG1 THR A  87       8.054  -4.157  16.776  1.00  0.00           H  
ATOM   1246 HG21 THR A  87       8.453  -7.455  17.382  1.00  0.00           H  
ATOM   1247 HG22 THR A  87       7.287  -7.548  16.048  1.00  0.00           H  
ATOM   1248 HG23 THR A  87       6.757  -7.853  17.720  1.00  0.00           H  
ATOM   1251  N   ASP A  88       5.046  -3.113  16.487  1.00  0.00           N  
ATOM   1253  CA  ASP A  88       4.551  -1.774  16.785  1.00  0.00           C  
ATOM   1255  C   ASP A  88       3.009  -1.763  16.691  1.00  0.00           C  
ATOM   1259  O   ASP A  88       2.470  -1.935  15.589  1.00  0.00           O  
ATOM   1256  CB  ASP A  88       5.212  -0.773  15.832  1.00  0.00           C  
ATOM   1260  CG  ASP A  88       4.893   0.686  16.174  1.00  0.00           C  
ATOM   1261  OD1 ASP A  88       3.806   0.951  16.746  1.00  0.00           O  
ATOM   1262  OD2 ASP A  88       5.745   1.536  15.851  1.00  0.00           O1-
ATOM   1252  H   ASP A  88       5.082  -3.376  15.512  1.00  0.00           H  
ATOM   1254  HA  ASP A  88       4.879  -1.498  17.787  1.00  0.00           H  
ATOM   1257  HB2 ASP A  88       6.291  -0.913  15.881  1.00  0.00           H  
ATOM   1258  HB3 ASP A  88       4.896  -0.985  14.810  1.00  0.00           H  
ATOM   1263  N   PRO A  89       2.291  -1.577  17.819  1.00  0.00           N  
ATOM   1264  CA  PRO A  89       0.829  -1.615  17.877  1.00  0.00           C  
ATOM   1266  C   PRO A  89       0.157  -0.449  17.140  1.00  0.00           C  
ATOM   1270  O   PRO A  89      -1.058  -0.463  16.958  1.00  0.00           O  
ATOM   1267  CB  PRO A  89       0.493  -1.594  19.374  1.00  0.00           C  
ATOM   1271  CG  PRO A  89       1.658  -0.821  19.987  1.00  0.00           C  
ATOM   1274  CD  PRO A  89       2.839  -1.262  19.131  1.00  0.00           C  
ATOM   1265  HA  PRO A  89       0.466  -2.543  17.436  1.00  0.00           H  
ATOM   1268  HB2 PRO A  89       0.494  -2.614  19.758  1.00  0.00           H  
ATOM   1269  HB3 PRO A  89      -0.464  -1.115  19.581  1.00  0.00           H  
ATOM   1272  HG2 PRO A  89       1.496   0.250  19.862  1.00  0.00           H  
ATOM   1273  HG3 PRO A  89       1.805  -1.070  21.038  1.00  0.00           H  
ATOM   1275  HD2 PRO A  89       3.567  -0.453  19.079  1.00  0.00           H  
ATOM   1276  HD3 PRO A  89       3.294  -2.156  19.559  1.00  0.00           H  
ATOM   1277  N   THR A  90       0.921   0.562  16.716  1.00  0.00           N  
ATOM   1279  CA  THR A  90       0.410   1.703  15.945  1.00  0.00           C  
ATOM   1281  C   THR A  90       0.491   1.486  14.437  1.00  0.00           C  
ATOM   1284  O   THR A  90       0.020   2.337  13.676  1.00  0.00           O  
ATOM   1282  CB  THR A  90       1.122   3.006  16.324  1.00  0.00           C  
ATOM   1285  CG2 THR A  90       1.118   3.265  17.830  1.00  0.00           C  
ATOM   1289  OG1 THR A  90       2.450   3.045  15.858  1.00  0.00           O  
ATOM   1278  H   THR A  90       1.917   0.527  16.883  1.00  0.00           H  
ATOM   1280  HA  THR A  90      -0.646   1.836  16.178  1.00  0.00           H  
ATOM   1283  HB  THR A  90       0.583   3.826  15.849  1.00  0.00           H  
ATOM   1290  HG1 THR A  90       2.967   2.339  16.255  1.00  0.00           H  
ATOM   1286 HG21 THR A  90       0.100   3.203  18.215  1.00  0.00           H  
ATOM   1287 HG22 THR A  90       1.513   4.263  18.022  1.00  0.00           H  
ATOM   1288 HG23 THR A  90       1.748   2.536  18.339  1.00  0.00           H  
ATOM   1291  N   CYS A  91       1.074   0.363  14.001  1.00  0.00           N  
ATOM   1293  CA  CYS A  91       1.286   0.094  12.593  1.00  0.00           C  
ATOM   1295  C   CYS A  91       0.214  -0.825  11.993  1.00  0.00           C  
ATOM   1299  O   CYS A  91       0.045  -1.964  12.431  1.00  0.00           O  
ATOM   1296  CB  CYS A  91       2.696  -0.408  12.328  1.00  0.00           C  
ATOM   1300  SG  CYS A  91       4.055   0.702  12.809  1.00  0.00           S  
ATOM   1292  H   CYS A  91       1.436  -0.295  14.675  1.00  0.00           H  
ATOM   1294  HA  CYS A  91       1.244   1.065  12.099  1.00  0.00           H  
ATOM   1297  HB2 CYS A  91       2.811  -1.348  12.869  1.00  0.00           H  
ATOM   1298  HB3 CYS A  91       2.775  -0.620  11.262  1.00  0.00           H  
ATOM   1301  N   ILE A  92      -0.468  -0.360  10.942  1.00  0.00           N  
ATOM   1303  CA  ILE A  92      -1.482  -1.144  10.223  1.00  0.00           C  
ATOM   1305  C   ILE A  92      -0.940  -1.522   8.850  1.00  0.00           C  
ATOM   1308  O   ILE A  92      -0.515  -0.668   8.072  1.00  0.00           O  
ATOM   1306  CB  ILE A  92      -2.858  -0.443  10.150  1.00  0.00           C  
ATOM   1309  CG1 ILE A  92      -3.245   0.154  11.526  1.00  0.00           C  
ATOM   1312  CG2 ILE A  92      -3.890  -1.493   9.678  1.00  0.00           C  
ATOM   1316  CD1 ILE A  92      -4.527   0.985  11.532  1.00  0.00           C  
ATOM   1302  H   ILE A  92      -0.271   0.583  10.640  1.00  0.00           H  
ATOM   1304  HA  ILE A  92      -1.642  -2.070  10.776  1.00  0.00           H  
ATOM   1307  HB  ILE A  92      -2.808   0.367   9.424  1.00  0.00           H  
ATOM   1310 HG12 ILE A  92      -3.340  -0.650  12.256  1.00  0.00           H  
ATOM   1311 HG13 ILE A  92      -2.459   0.826  11.870  1.00  0.00           H  
ATOM   1313 HG21 ILE A  92      -3.890  -2.349  10.353  1.00  0.00           H  
ATOM   1314 HG22 ILE A  92      -4.899  -1.081   9.666  1.00  0.00           H  
ATOM   1315 HG23 ILE A  92      -3.657  -1.831   8.668  1.00  0.00           H  
ATOM   1317 HD11 ILE A  92      -4.456   1.769  10.778  1.00  0.00           H  
ATOM   1318 HD12 ILE A  92      -4.646   1.453  12.510  1.00  0.00           H  
ATOM   1319 HD13 ILE A  92      -5.391   0.346  11.354  1.00  0.00           H  
ATOM   1320  N   PHE A  93      -0.940  -2.817   8.560  1.00  0.00           N  
ATOM   1322  CA  PHE A  93      -0.466  -3.351   7.295  1.00  0.00           C  
ATOM   1324  C   PHE A  93      -1.609  -3.471   6.293  1.00  0.00           C  
ATOM   1328  O   PHE A  93      -2.636  -4.075   6.594  1.00  0.00           O  
ATOM   1325  CB  PHE A  93       0.217  -4.690   7.543  1.00  0.00           C  
ATOM   1329  CG  PHE A  93       1.653  -4.590   8.007  1.00  0.00           C  
ATOM   1330  CD1 PHE A  93       2.671  -4.159   7.137  1.00  0.00           C  
ATOM   1332  CD2 PHE A  93       1.982  -4.990   9.311  1.00  0.00           C  
ATOM   1334  CE1 PHE A  93       4.016  -4.196   7.539  1.00  0.00           C  
ATOM   1336  CE2 PHE A  93       3.326  -5.022   9.710  1.00  0.00           C  
ATOM   1338  CZ  PHE A  93       4.344  -4.623   8.834  1.00  0.00           C  
ATOM   1321  H   PHE A  93      -1.313  -3.463   9.241  1.00  0.00           H  
ATOM   1323  HA  PHE A  93       0.283  -2.666   6.897  1.00  0.00           H  
ATOM   1326  HB2 PHE A  93       0.178  -5.297   6.638  1.00  0.00           H  
ATOM   1327  HB3 PHE A  93      -0.354  -5.223   8.302  1.00  0.00           H  
ATOM   1331  HD1 PHE A  93       2.425  -3.789   6.153  1.00  0.00           H  
ATOM   1333  HD2 PHE A  93       1.214  -5.323   9.993  1.00  0.00           H  
ATOM   1335  HE1 PHE A  93       4.794  -3.888   6.857  1.00  0.00           H  
ATOM   1337  HE2 PHE A  93       3.594  -5.415  10.680  1.00  0.00           H  
ATOM   1339  HZ  PHE A  93       5.376  -4.657   9.152  1.00  0.00           H  
ATOM   1340  N   ALA A  94      -1.425  -2.944   5.086  1.00  0.00           N  
ATOM   1342  CA  ALA A  94      -2.424  -3.048   4.032  1.00  0.00           C  
ATOM   1344  C   ALA A  94      -1.752  -3.357   2.669  1.00  0.00           C  
ATOM   1349  O   ALA A  94      -0.645  -2.897   2.388  1.00  0.00           O  
ATOM   1345  CB  ALA A  94      -3.294  -1.779   4.121  1.00  0.00           C  
ATOM   1341  H   ALA A  94      -0.579  -2.421   4.908  1.00  0.00           H  
ATOM   1343  HA  ALA A  94      -3.076  -3.893   4.252  1.00  0.00           H  
ATOM   1346  HB1 ALA A  94      -2.725  -0.904   3.806  1.00  0.00           H  
ATOM   1347  HB2 ALA A  94      -4.201  -1.892   3.528  1.00  0.00           H  
ATOM   1348  HB3 ALA A  94      -3.610  -1.626   5.153  1.00  0.00           H  
ATOM   1350  N   LYS A  95      -2.423  -4.129   1.790  1.00  0.00           N  
ATOM   1352  CA  LYS A  95      -2.028  -4.332   0.373  1.00  0.00           C  
ATOM   1354  C   LYS A  95      -2.717  -3.330  -0.583  1.00  0.00           C  
ATOM   1358  O   LYS A  95      -3.936  -3.436  -0.753  1.00  0.00           O  
ATOM   1355  CB  LYS A  95      -2.356  -5.768  -0.065  1.00  0.00           C  
ATOM   1359  CG  LYS A  95      -1.453  -6.809   0.609  1.00  0.00           C  
ATOM   1362  CD  LYS A  95      -1.779  -8.229   0.120  1.00  0.00           C  
ATOM   1365  CE  LYS A  95      -0.875  -9.232   0.850  1.00  0.00           C  
ATOM   1368  NZ  LYS A  95      -1.204 -10.648   0.531  1.00  0.00           N1+
ATOM   1351  H   LYS A  95      -3.326  -4.475   2.080  1.00  0.00           H  
ATOM   1353  HA  LYS A  95      -0.949  -4.204   0.285  1.00  0.00           H  
ATOM   1356  HB2 LYS A  95      -2.216  -5.842  -1.144  1.00  0.00           H  
ATOM   1357  HB3 LYS A  95      -3.400  -5.989   0.160  1.00  0.00           H  
ATOM   1360  HG2 LYS A  95      -1.592  -6.764   1.689  1.00  0.00           H  
ATOM   1361  HG3 LYS A  95      -0.411  -6.582   0.381  1.00  0.00           H  
ATOM   1363  HD2 LYS A  95      -2.823  -8.449   0.343  1.00  0.00           H  
ATOM   1364  HD3 LYS A  95      -1.614  -8.293  -0.955  1.00  0.00           H  
ATOM   1366  HE2 LYS A  95       0.165  -9.020   0.602  1.00  0.00           H  
ATOM   1367  HE3 LYS A  95      -0.980  -9.068   1.922  1.00  0.00           H  
ATOM   1369  HZ1 LYS A  95      -0.632 -11.265   1.089  1.00  0.00           H  
ATOM   1370  HZ2 LYS A  95      -1.035 -10.866  -0.441  1.00  0.00           H  
ATOM   1371  HZ3 LYS A  95      -2.164 -10.855   0.767  1.00  0.00           H  
ATOM   1372  N   PRO A  96      -1.994  -2.396  -1.235  1.00  0.00           N  
ATOM   1373  CA  PRO A  96      -2.616  -1.446  -2.153  1.00  0.00           C  
ATOM   1375  C   PRO A  96      -3.114  -2.141  -3.426  1.00  0.00           C  
ATOM   1379  O   PRO A  96      -2.450  -3.027  -3.972  1.00  0.00           O  
ATOM   1376  CB  PRO A  96      -1.570  -0.371  -2.467  1.00  0.00           C  
ATOM   1380  CG  PRO A  96      -0.299  -0.764  -1.712  1.00  0.00           C  
ATOM   1383  CD  PRO A  96      -0.565  -2.146  -1.118  1.00  0.00           C  
ATOM   1374  HA  PRO A  96      -3.463  -0.972  -1.657  1.00  0.00           H  
ATOM   1377  HB2 PRO A  96      -1.361  -0.334  -3.536  1.00  0.00           H  
ATOM   1378  HB3 PRO A  96      -1.918   0.607  -2.133  1.00  0.00           H  
ATOM   1381  HG2 PRO A  96      -0.100  -0.048  -0.914  1.00  0.00           H  
ATOM   1382  HG3 PRO A  96       0.555  -0.801  -2.388  1.00  0.00           H  
ATOM   1384  HD2 PRO A  96      -0.020  -2.896  -1.691  1.00  0.00           H  
ATOM   1385  HD3 PRO A  96      -0.239  -2.164  -0.078  1.00  0.00           H  
ATOM   1386  N   LYS A  97      -4.269  -1.709  -3.943  1.00  0.00           N  
ATOM   1388  CA  LYS A  97      -4.735  -2.047  -5.296  1.00  0.00           C  
ATOM   1390  C   LYS A  97      -4.802  -0.767  -6.138  1.00  0.00           C  
ATOM   1394  O   LYS A  97      -5.162   0.296  -5.649  1.00  0.00           O  
ATOM   1391  CB  LYS A  97      -6.067  -2.823  -5.268  1.00  0.00           C  
ATOM   1395  CG  LYS A  97      -5.963  -4.202  -4.582  1.00  0.00           C  
ATOM   1398  CD  LYS A  97      -7.215  -5.057  -4.841  1.00  0.00           C  
ATOM   1401  CE  LYS A  97      -7.131  -6.406  -4.112  1.00  0.00           C  
ATOM   1404  NZ  LYS A  97      -8.374  -7.205  -4.284  1.00  0.00           N1+
ATOM   1387  H   LYS A  97      -4.745  -0.952  -3.474  1.00  0.00           H  
ATOM   1389  HA  LYS A  97      -3.995  -2.685  -5.779  1.00  0.00           H  
ATOM   1392  HB2 LYS A  97      -6.826  -2.223  -4.765  1.00  0.00           H  
ATOM   1393  HB3 LYS A  97      -6.385  -2.973  -6.300  1.00  0.00           H  
ATOM   1396  HG2 LYS A  97      -5.093  -4.735  -4.966  1.00  0.00           H  
ATOM   1397  HG3 LYS A  97      -5.836  -4.058  -3.509  1.00  0.00           H  
ATOM   1399  HD2 LYS A  97      -7.308  -5.231  -5.913  1.00  0.00           H  
ATOM   1400  HD3 LYS A  97      -8.092  -4.506  -4.500  1.00  0.00           H  
ATOM   1402  HE2 LYS A  97      -6.956  -6.212  -3.053  1.00  0.00           H  
ATOM   1403  HE3 LYS A  97      -6.269  -6.951  -4.497  1.00  0.00           H  
ATOM   1405  HZ1 LYS A  97      -9.179  -6.700  -3.941  1.00  0.00           H  
ATOM   1406  HZ2 LYS A  97      -8.318  -8.077  -3.777  1.00  0.00           H  
ATOM   1407  HZ3 LYS A  97      -8.535  -7.413  -5.260  1.00  0.00           H  
ATOM   1408  N   LEU A  98      -4.427  -0.860  -7.407  1.00  0.00           N  
ATOM   1410  CA  LEU A  98      -4.570   0.195  -8.406  1.00  0.00           C  
ATOM   1412  C   LEU A  98      -5.779  -0.174  -9.263  1.00  0.00           C  
ATOM   1416  O   LEU A  98      -5.748  -1.161  -9.995  1.00  0.00           O  
ATOM   1413  CB  LEU A  98      -3.261   0.349  -9.221  1.00  0.00           C  
ATOM   1417  CG  LEU A  98      -2.454   1.605  -8.827  1.00  0.00           C  
ATOM   1419  CD1 LEU A  98      -0.994   1.543  -9.286  1.00  0.00           C  
ATOM   1423  CD2 LEU A  98      -3.051   2.844  -9.493  1.00  0.00           C  
ATOM   1409  H   LEU A  98      -4.146  -1.771  -7.743  1.00  0.00           H  
ATOM   1411  HA  LEU A  98      -4.788   1.143  -7.915  1.00  0.00           H  
ATOM   1414  HB2 LEU A  98      -3.500   0.414 -10.283  1.00  0.00           H  
ATOM   1415  HB3 LEU A  98      -2.643  -0.541  -9.101  1.00  0.00           H  
ATOM   1418  HG  LEU A  98      -2.472   1.734  -7.745  1.00  0.00           H  
ATOM   1420 HD11 LEU A  98      -0.554   2.540  -9.251  1.00  0.00           H  
ATOM   1421 HD12 LEU A  98      -0.401   0.924  -8.614  1.00  0.00           H  
ATOM   1422 HD13 LEU A  98      -0.936   1.166 -10.307  1.00  0.00           H  
ATOM   1424 HD21 LEU A  98      -2.526   3.738  -9.157  1.00  0.00           H  
ATOM   1425 HD22 LEU A  98      -2.977   2.772 -10.578  1.00  0.00           H  
ATOM   1426 HD23 LEU A  98      -4.099   2.957  -9.216  1.00  0.00           H  
ATOM   1427  N   CYS A  99      -6.861   0.588  -9.135  1.00  0.00           N  
ATOM   1429  CA  CYS A  99      -8.077   0.402  -9.918  1.00  0.00           C  
ATOM   1431  C   CYS A  99      -8.147   1.451 -11.025  1.00  0.00           C  
ATOM   1435  O   CYS A  99      -7.961   2.634 -10.758  1.00  0.00           O  
ATOM   1432  CB  CYS A  99      -9.297   0.464  -8.996  1.00  0.00           C  
ATOM   1436  SG  CYS A  99      -9.397  -0.816  -7.713  1.00  0.00           S  
ATOM   1428  H   CYS A  99      -6.815   1.401  -8.537  1.00  0.00           H  
ATOM   1430  HA  CYS A  99      -8.073  -0.575 -10.402  1.00  0.00           H  
ATOM   1433  HB2 CYS A  99      -9.296   1.438  -8.507  1.00  0.00           H  
ATOM   1434  HB3 CYS A  99     -10.200   0.410  -9.604  1.00  0.00           H  
ATOM   1437  N   HIS A 100      -8.445   1.015 -12.248  1.00  0.00           N  
ATOM   1439  CA  HIS A 100      -8.771   1.899 -13.366  1.00  0.00           C  
ATOM   1441  C   HIS A 100     -10.265   1.764 -13.683  1.00  0.00           C  
ATOM   1445  O   HIS A 100     -10.802   0.652 -13.614  1.00  0.00           O  
ATOM   1442  CB  HIS A 100      -7.877   1.558 -14.565  1.00  0.00           C  
ATOM   1446  CG  HIS A 100      -7.854   2.628 -15.627  1.00  0.00           C  
ATOM   1447  CD2 HIS A 100      -6.891   3.591 -15.777  1.00  0.00           C  
ATOM   1449  ND1 HIS A 100      -8.782   2.826 -16.628  1.00  0.00           N  
ATOM   1451  CE1 HIS A 100      -8.374   3.871 -17.366  1.00  0.00           C  
ATOM   1453  NE2 HIS A 100      -7.224   4.369 -16.887  1.00  0.00           N  
ATOM   1438  H   HIS A 100      -8.594   0.026 -12.390  1.00  0.00           H  
ATOM   1440  HA  HIS A 100      -8.576   2.934 -13.087  1.00  0.00           H  
ATOM   1443  HB2 HIS A 100      -6.855   1.419 -14.212  1.00  0.00           H  
ATOM   1444  HB3 HIS A 100      -8.207   0.620 -15.010  1.00  0.00           H  
ATOM   1450  HD1 HIS A 100      -9.698   2.410 -16.712  1.00  0.00           H  
ATOM   1448  HD2 HIS A 100      -6.020   3.723 -15.152  1.00  0.00           H  
ATOM   1452  HE1 HIS A 100      -8.925   4.290 -18.195  1.00  0.00           H  
ATOM   1454  N   SER A 101     -10.930   2.880 -14.000  1.00  0.00           N  
ATOM   1456  CA  SER A 101     -12.308   2.907 -14.518  1.00  0.00           C  
ATOM   1458  C   SER A 101     -12.407   2.137 -15.828  1.00  0.00           C  
ATOM   1462  O   SER A 101     -11.551   2.404 -16.702  1.00  0.00           O  
ATOM   1459  CB  SER A 101     -12.780   4.351 -14.694  1.00  0.00           C  
ATOM   1463  OG  SER A 101     -11.820   5.024 -15.475  1.00  0.00           O  
ATOM   1465  OXT SER A 101     -13.276   1.235 -15.877  1.00  0.00           O1-
ATOM   1455  H   SER A 101     -10.414   3.745 -14.075  1.00  0.00           H  
ATOM   1457  HA  SER A 101     -12.974   2.410 -13.813  1.00  0.00           H  
ATOM   1460  HB2 SER A 101     -12.877   4.837 -13.724  1.00  0.00           H  
ATOM   1461  HB3 SER A 101     -13.746   4.363 -15.199  1.00  0.00           H  
ATOM   1464  HG  SER A 101     -11.593   4.420 -16.186  1.00  0.00           H  
TER   
END
