# Supplementary material for: The structural repertoire of Fusarium oxysporum f. sp. lycopersici effectors revealed by experimental and computational studies
Source: eLife. 2024 Feb 27;12:RP89280. doi: 10.7554/eLife.89280 (PMC10942635; doi:10.7554/eLife.89280)
Supplement: Source data 1. [file elife-89280-data1.zip › AlphaFold pdb files/SIX4_AF.pdb]

ATOM      1  N   SER A   1       0.934  -9.938  -2.949  1.00  0.00           N  
ATOM      5  CA  SER A   1       1.431 -10.774  -4.061  1.00  0.00           C  
ATOM      7  C   SER A   1       2.305  -9.903  -4.938  1.00  0.00           C  
ATOM     11  O   SER A   1       1.899  -8.792  -5.244  1.00  0.00           O  
ATOM      8  CB  SER A   1       0.266 -11.348  -4.879  1.00  0.00           C  
ATOM     12  OG  SER A   1      -0.845 -10.479  -4.798  1.00  0.00           O  
ATOM      2  H   SER A   1       1.697  -9.509  -2.445  1.00  0.00           H  
ATOM      6  HA  SER A   1       2.036 -11.595  -3.675  1.00  0.00           H  
ATOM      9  HB2 SER A   1       0.560 -11.490  -5.919  1.00  0.00           H  
ATOM     10  HB3 SER A   1      -0.020 -12.313  -4.461  1.00  0.00           H  
ATOM     13  HG  SER A   1      -1.088 -10.143  -5.664  1.00  0.00           H  
ATOM      3  H2  SER A   1       0.365  -9.211  -3.359  1.00  0.00           H  
ATOM      4  H3  SER A   1       0.345 -10.481  -2.334  1.00  0.00           H  
ATOM     14  N   ALA A   2       3.518 -10.352  -5.267  1.00  0.00           N  
ATOM     16  CA  ALA A   2       4.421  -9.657  -6.184  1.00  0.00           C  
ATOM     18  C   ALA A   2       3.791  -9.629  -7.587  1.00  0.00           C  
ATOM     23  O   ALA A   2       3.680 -10.675  -8.223  1.00  0.00           O  
ATOM     19  CB  ALA A   2       5.764 -10.403  -6.166  1.00  0.00           C  
ATOM     15  H   ALA A   2       3.805 -11.283  -5.000  1.00  0.00           H  
ATOM     17  HA  ALA A   2       4.581  -8.633  -5.846  1.00  0.00           H  
ATOM     20  HB1 ALA A   2       6.461  -9.911  -6.845  1.00  0.00           H  
ATOM     21  HB2 ALA A   2       5.635 -11.435  -6.491  1.00  0.00           H  
ATOM     22  HB3 ALA A   2       6.192 -10.386  -5.164  1.00  0.00           H  
ATOM     24  N   HIS A   3       3.305  -8.468  -8.030  1.00  0.00           N  
ATOM     26  CA  HIS A   3       2.591  -8.338  -9.304  1.00  0.00           C  
ATOM     28  C   HIS A   3       3.483  -8.014 -10.510  1.00  0.00           C  
ATOM     32  O   HIS A   3       2.972  -7.989 -11.625  1.00  0.00           O  
ATOM     29  CB  HIS A   3       1.392  -7.373  -9.153  1.00  0.00           C  
ATOM     33  CG  HIS A   3       0.156  -8.139  -8.767  1.00  0.00           C  
ATOM     34  CD2 HIS A   3      -0.363  -8.277  -7.509  1.00  0.00           C  
ATOM     36  ND1 HIS A   3      -0.484  -9.047  -9.578  1.00  0.00           N  
ATOM     38  CE1 HIS A   3      -1.332  -9.753  -8.820  1.00  0.00           C  
ATOM     40  NE2 HIS A   3      -1.269  -9.344  -7.541  1.00  0.00           N  
ATOM     25  H   HIS A   3       3.383  -7.644  -7.451  1.00  0.00           H  
ATOM     27  HA  HIS A   3       2.175  -9.314  -9.555  1.00  0.00           H  
ATOM     30  HB2 HIS A   3       1.190  -6.876 -10.102  1.00  0.00           H  
ATOM     31  HB3 HIS A   3       1.609  -6.600  -8.416  1.00  0.00           H  
ATOM     37  HD1 HIS A   3      -0.328  -9.157 -10.570  1.00  0.00           H  
ATOM     35  HD2 HIS A   3      -0.028  -7.750  -6.628  1.00  0.00           H  
ATOM     39  HE1 HIS A   3      -1.962 -10.554  -9.178  1.00  0.00           H  
ATOM     41  N   THR A   4       4.789  -7.787 -10.342  1.00  0.00           N  
ATOM     43  CA  THR A   4       5.486  -6.909 -11.299  1.00  0.00           C  
ATOM     45  C   THR A   4       6.784  -7.420 -11.929  1.00  0.00           C  
ATOM     48  O   THR A   4       7.125  -6.935 -13.000  1.00  0.00           O  
ATOM     46  CB  THR A   4       5.629  -5.512 -10.675  1.00  0.00           C  
ATOM     49  CG2 THR A   4       4.307  -4.745 -10.801  1.00  0.00           C  
ATOM     53  OG1 THR A   4       5.901  -5.594  -9.291  1.00  0.00           O  
ATOM     42  H   THR A   4       5.146  -7.755  -9.398  1.00  0.00           H  
ATOM     44  HA  THR A   4       4.854  -6.763 -12.175  1.00  0.00           H  
ATOM     47  HB  THR A   4       6.430  -4.962 -11.171  1.00  0.00           H  
ATOM     54  HG1 THR A   4       6.014  -4.687  -8.999  1.00  0.00           H  
ATOM     50 HG21 THR A   4       4.025  -4.650 -11.849  1.00  0.00           H  
ATOM     51 HG22 THR A   4       3.509  -5.250 -10.257  1.00  0.00           H  
ATOM     52 HG23 THR A   4       4.422  -3.746 -10.380  1.00  0.00           H  
ATOM     55  N   GLU A   5       7.452  -8.462 -11.424  1.00  0.00           N  
ATOM     57  CA  GLU A   5       8.619  -9.031 -12.137  1.00  0.00           C  
ATOM     59  C   GLU A   5       8.225 -10.094 -13.177  1.00  0.00           C  
ATOM     63  O   GLU A   5       8.752 -10.107 -14.288  1.00  0.00           O  
ATOM     60  CB  GLU A   5       9.651  -9.569 -11.139  1.00  0.00           C  
ATOM     64  CG  GLU A   5      10.393  -8.418 -10.437  1.00  0.00           C  
ATOM     67  CD  GLU A   5      11.450  -8.900  -9.432  1.00  0.00           C  
ATOM     68  OE1 GLU A   5      12.289  -8.060  -9.038  1.00  0.00           O  
ATOM     69  OE2 GLU A   5      11.381 -10.084  -9.027  1.00  0.00           O1-
ATOM     56  H   GLU A   5       7.215  -8.809 -10.506  1.00  0.00           H  
ATOM     58  HA  GLU A   5       9.120  -8.244 -12.702  1.00  0.00           H  
ATOM     61  HB2 GLU A   5      10.381 -10.173 -11.679  1.00  0.00           H  
ATOM     62  HB3 GLU A   5       9.145 -10.199 -10.408  1.00  0.00           H  
ATOM     65  HG2 GLU A   5       9.665  -7.800  -9.911  1.00  0.00           H  
ATOM     66  HG3 GLU A   5      10.872  -7.800 -11.197  1.00  0.00           H  
ATOM     70  N   SER A   6       7.238 -10.950 -12.884  1.00  0.00           N  
ATOM     72  CA  SER A   6       6.887 -12.077 -13.766  1.00  0.00           C  
ATOM     74  C   SER A   6       6.303 -11.652 -15.116  1.00  0.00           C  
ATOM     78  O   SER A   6       6.518 -12.337 -16.114  1.00  0.00           O  
ATOM     75  CB  SER A   6       5.916 -13.029 -13.066  1.00  0.00           C  
ATOM     79  OG  SER A   6       4.710 -12.362 -12.738  1.00  0.00           O  
ATOM     71  H   SER A   6       6.776 -10.872 -11.989  1.00  0.00           H  
ATOM     73  HA  SER A   6       7.799 -12.635 -13.977  1.00  0.00           H  
ATOM     76  HB2 SER A   6       6.381 -13.409 -12.156  1.00  0.00           H  
ATOM     77  HB3 SER A   6       5.700 -13.869 -13.726  1.00  0.00           H  
ATOM     80  HG  SER A   6       4.125 -12.987 -12.302  1.00  0.00           H  
ATOM     81  N   VAL A   7       5.592 -10.520 -15.178  1.00  0.00           N  
ATOM     83  CA  VAL A   7       5.007 -10.007 -16.429  1.00  0.00           C  
ATOM     85  C   VAL A   7       6.100  -9.513 -17.376  1.00  0.00           C  
ATOM     88  O   VAL A   7       6.065  -9.860 -18.554  1.00  0.00           O  
ATOM     86  CB  VAL A   7       3.962  -8.906 -16.163  1.00  0.00           C  
ATOM     89  CG1 VAL A   7       3.351  -8.360 -17.463  1.00  0.00           C  
ATOM     93  CG2 VAL A   7       2.807  -9.440 -15.303  1.00  0.00           C  
ATOM     82  H   VAL A   7       5.452 -10.009 -14.318  1.00  0.00           H  
ATOM     84  HA  VAL A   7       4.503 -10.829 -16.936  1.00  0.00           H  
ATOM     87  HB  VAL A   7       4.437  -8.083 -15.630  1.00  0.00           H  
ATOM     90 HG11 VAL A   7       4.115  -7.859 -18.056  1.00  0.00           H  
ATOM     91 HG12 VAL A   7       2.575  -7.630 -17.235  1.00  0.00           H  
ATOM     92 HG13 VAL A   7       2.923  -9.173 -18.049  1.00  0.00           H  
ATOM     94 HG21 VAL A   7       2.107  -8.628 -15.108  1.00  0.00           H  
ATOM     95 HG22 VAL A   7       3.183  -9.796 -14.343  1.00  0.00           H  
ATOM     96 HG23 VAL A   7       2.299 -10.256 -15.818  1.00  0.00           H  
ATOM     97  N   CYS A   8       7.099  -8.777 -16.873  1.00  0.00           N  
ATOM     99  CA  CYS A   8       8.231  -8.337 -17.694  1.00  0.00           C  
ATOM    101  C   CYS A   8       9.148  -9.504 -18.088  1.00  0.00           C  
ATOM    105  O   CYS A   8       9.683  -9.506 -19.193  1.00  0.00           O  
ATOM    102  CB  CYS A   8       8.987  -7.207 -16.985  1.00  0.00           C  
ATOM    106  SG  CYS A   8       8.013  -5.694 -16.732  1.00  0.00           S  
ATOM     98  H   CYS A   8       7.109  -8.549 -15.889  1.00  0.00           H  
ATOM    100  HA  CYS A   8       7.840  -7.938 -18.630  1.00  0.00           H  
ATOM    103  HB2 CYS A   8       9.856  -6.948 -17.590  1.00  0.00           H  
ATOM    104  HB3 CYS A   8       9.354  -7.560 -16.022  1.00  0.00           H  
ATOM    107  N   VAL A   9       9.240 -10.549 -17.257  1.00  0.00           N  
ATOM    109  CA  VAL A   9       9.940 -11.796 -17.609  1.00  0.00           C  
ATOM    111  C   VAL A   9       9.193 -12.588 -18.699  1.00  0.00           C  
ATOM    114  O   VAL A   9       9.817 -13.072 -19.639  1.00  0.00           O  
ATOM    112  CB  VAL A   9      10.193 -12.634 -16.339  1.00  0.00           C  
ATOM    115  CG1 VAL A   9      10.775 -14.020 -16.644  1.00  0.00           C  
ATOM    119  CG2 VAL A   9      11.190 -11.932 -15.405  1.00  0.00           C  
ATOM    108  H   VAL A   9       8.866 -10.454 -16.324  1.00  0.00           H  
ATOM    110  HA  VAL A   9      10.912 -11.538 -18.030  1.00  0.00           H  
ATOM    113  HB  VAL A   9       9.250 -12.770 -15.809  1.00  0.00           H  
ATOM    116 HG11 VAL A   9      11.015 -14.534 -15.713  1.00  0.00           H  
ATOM    117 HG12 VAL A   9      10.050 -14.622 -17.192  1.00  0.00           H  
ATOM    118 HG13 VAL A   9      11.682 -13.919 -17.241  1.00  0.00           H  
ATOM    120 HG21 VAL A   9      11.248 -12.462 -14.454  1.00  0.00           H  
ATOM    121 HG22 VAL A   9      12.178 -11.911 -15.863  1.00  0.00           H  
ATOM    122 HG23 VAL A   9      10.893 -10.902 -15.210  1.00  0.00           H  
ATOM    123  N   HIS A  10       7.860 -12.704 -18.638  1.00  0.00           N  
ATOM    125  CA  HIS A  10       7.068 -13.452 -19.633  1.00  0.00           C  
ATOM    127  C   HIS A  10       6.825 -12.703 -20.950  1.00  0.00           C  
ATOM    131  O   HIS A  10       6.601 -13.333 -21.982  1.00  0.00           O  
ATOM    128  CB  HIS A  10       5.736 -13.897 -19.013  1.00  0.00           C  
ATOM    132  CG  HIS A  10       5.868 -15.103 -18.120  1.00  0.00           C  
ATOM    133  CD2 HIS A  10       5.196 -15.338 -16.952  1.00  0.00           C  
ATOM    135  ND1 HIS A  10       6.652 -16.208 -18.364  1.00  0.00           N  
ATOM    137  CE1 HIS A  10       6.463 -17.083 -17.365  1.00  0.00           C  
ATOM    139  NE2 HIS A  10       5.574 -16.602 -16.482  1.00  0.00           N  
ATOM    124  H   HIS A  10       7.385 -12.334 -17.828  1.00  0.00           H  
ATOM    126  HA  HIS A  10       7.630 -14.342 -19.917  1.00  0.00           H  
ATOM    129  HB2 HIS A  10       5.048 -14.168 -19.814  1.00  0.00           H  
ATOM    130  HB3 HIS A  10       5.292 -13.068 -18.461  1.00  0.00           H  
ATOM    136  HD1 HIS A  10       7.287 -16.324 -19.141  1.00  0.00           H  
ATOM    134  HD2 HIS A  10       4.492 -14.667 -16.483  1.00  0.00           H  
ATOM    138  HE1 HIS A  10       6.957 -18.039 -17.276  1.00  0.00           H  
ATOM    140  N   ALA A  11       6.901 -11.375 -20.931  1.00  0.00           N  
ATOM    142  CA  ALA A  11       6.862 -10.516 -22.109  1.00  0.00           C  
ATOM    144  C   ALA A  11       8.028 -10.744 -23.090  1.00  0.00           C  
ATOM    149  O   ALA A  11       7.914 -10.440 -24.279  1.00  0.00           O  
ATOM    145  CB  ALA A  11       6.927  -9.093 -21.568  1.00  0.00           C  
ATOM    141  H   ALA A  11       7.006 -10.919 -20.036  1.00  0.00           H  
ATOM    143  HA  ALA A  11       5.928 -10.663 -22.653  1.00  0.00           H  
ATOM    146  HB1 ALA A  11       7.262  -8.427 -22.363  1.00  0.00           H  
ATOM    147  HB2 ALA A  11       7.677  -9.020 -20.780  1.00  0.00           H  
ATOM    148  HB3 ALA A  11       5.960  -8.791 -21.165  1.00  0.00           H  
ATOM    150  N   GLY A  12       9.149 -11.273 -22.593  1.00  0.00           N  
ATOM    152  CA  GLY A  12      10.404 -11.456 -23.315  1.00  0.00           C  
ATOM    155  C   GLY A  12      10.451 -12.678 -24.233  1.00  0.00           C  
ATOM    156  O   GLY A  12      11.441 -13.403 -24.225  1.00  0.00           O  
ATOM    151  H   GLY A  12       9.163 -11.490 -21.606  1.00  0.00           H  
ATOM    153  HA2 GLY A  12      10.596 -10.570 -23.919  1.00  0.00           H  
ATOM    154  HA3 GLY A  12      11.214 -11.547 -22.590  1.00  0.00           H  
ATOM    157  N   THR A  13       9.449 -12.898 -25.095  1.00  0.00           N  
ATOM    159  CA  THR A  13       9.570 -13.885 -26.195  1.00  0.00           C  
ATOM    161  C   THR A  13      10.722 -13.570 -27.166  1.00  0.00           C  
ATOM    164  O   THR A  13      11.023 -14.370 -28.048  1.00  0.00           O  
ATOM    162  CB  THR A  13       8.258 -14.054 -26.980  1.00  0.00           C  
ATOM    165  CG2 THR A  13       7.200 -14.793 -26.163  1.00  0.00           C  
ATOM    169  OG1 THR A  13       7.712 -12.806 -27.342  1.00  0.00           O  
ATOM    158  H   THR A  13       8.649 -12.281 -25.078  1.00  0.00           H  
ATOM    160  HA  THR A  13       9.815 -14.850 -25.751  1.00  0.00           H  
ATOM    163  HB  THR A  13       8.447 -14.634 -27.884  1.00  0.00           H  
ATOM    170  HG1 THR A  13       8.297 -12.388 -27.978  1.00  0.00           H  
ATOM    166 HG21 THR A  13       6.964 -14.229 -25.260  1.00  0.00           H  
ATOM    167 HG22 THR A  13       7.571 -15.779 -25.884  1.00  0.00           H  
ATOM    168 HG23 THR A  13       6.295 -14.907 -26.759  1.00  0.00           H  
ATOM    171  N   ALA A  14      11.392 -12.425 -27.004  1.00  0.00           N  
ATOM    173  CA  ALA A  14      12.662 -12.107 -27.634  1.00  0.00           C  
ATOM    175  C   ALA A  14      13.826 -12.542 -26.726  1.00  0.00           C  
ATOM    180  O   ALA A  14      14.108 -11.937 -25.697  1.00  0.00           O  
ATOM    176  CB  ALA A  14      12.682 -10.610 -27.955  1.00  0.00           C  
ATOM    172  H   ALA A  14      11.118 -11.835 -26.231  1.00  0.00           H  
ATOM    174  HA  ALA A  14      12.741 -12.646 -28.578  1.00  0.00           H  
ATOM    177  HB1 ALA A  14      12.592 -10.029 -27.037  1.00  0.00           H  
ATOM    178  HB2 ALA A  14      13.623 -10.355 -28.441  1.00  0.00           H  
ATOM    179  HB3 ALA A  14      11.857 -10.361 -28.623  1.00  0.00           H  
ATOM    181  N   THR A  15      14.511 -13.599 -27.146  1.00  0.00           N  
ATOM    183  CA  THR A  15      15.823 -14.047 -26.667  1.00  0.00           C  
ATOM    185  C   THR A  15      16.734 -12.898 -26.190  1.00  0.00           C  
ATOM    188  O   THR A  15      17.255 -12.153 -27.018  1.00  0.00           O  
ATOM    186  CB  THR A  15      16.515 -14.758 -27.850  1.00  0.00           C  
ATOM    189  CG2 THR A  15      15.898 -16.122 -28.163  1.00  0.00           C  
ATOM    193  OG1 THR A  15      16.385 -13.978 -29.022  1.00  0.00           O  
ATOM    182  H   THR A  15      14.198 -14.022 -28.008  1.00  0.00           H  
ATOM    184  HA  THR A  15      15.690 -14.754 -25.848  1.00  0.00           H  
ATOM    187  HB  THR A  15      17.572 -14.900 -27.623  1.00  0.00           H  
ATOM    194  HG1 THR A  15      16.759 -13.122 -28.803  1.00  0.00           H  
ATOM    190 HG21 THR A  15      14.829 -16.025 -28.351  1.00  0.00           H  
ATOM    191 HG22 THR A  15      16.056 -16.797 -27.322  1.00  0.00           H  
ATOM    192 HG23 THR A  15      16.377 -16.541 -29.049  1.00  0.00           H  
ATOM    195  N   GLY A  16      16.993 -12.801 -24.878  1.00  0.00           N  
ATOM    197  CA  GLY A  16      18.240 -12.223 -24.353  1.00  0.00           C  
ATOM    200  C   GLY A  16      18.229 -10.820 -23.727  1.00  0.00           C  
ATOM    201  O   GLY A  16      19.318 -10.298 -23.508  1.00  0.00           O  
ATOM    196  H   GLY A  16      16.412 -13.322 -24.237  1.00  0.00           H  
ATOM    198  HA2 GLY A  16      18.986 -12.205 -25.148  1.00  0.00           H  
ATOM    199  HA3 GLY A  16      18.616 -12.895 -23.582  1.00  0.00           H  
ATOM    202  N   ALA A  17      17.081 -10.209 -23.411  1.00  0.00           N  
ATOM    204  CA  ALA A  17      17.054  -8.944 -22.660  1.00  0.00           C  
ATOM    206  C   ALA A  17      16.298  -9.085 -21.329  1.00  0.00           C  
ATOM    211  O   ALA A  17      15.105  -9.384 -21.325  1.00  0.00           O  
ATOM    207  CB  ALA A  17      16.476  -7.834 -23.548  1.00  0.00           C  
ATOM    203  H   ALA A  17      16.201 -10.665 -23.604  1.00  0.00           H  
ATOM    205  HA  ALA A  17      18.070  -8.643 -22.409  1.00  0.00           H  
ATOM    208  HB1 ALA A  17      17.078  -7.734 -24.451  1.00  0.00           H  
ATOM    209  HB2 ALA A  17      15.449  -8.076 -23.821  1.00  0.00           H  
ATOM    210  HB3 ALA A  17      16.486  -6.891 -23.002  1.00  0.00           H  
ATOM    212  N   ASP A  18      16.983  -8.821 -20.213  1.00  0.00           N  
ATOM    214  CA  ASP A  18      16.358  -8.653 -18.899  1.00  0.00           C  
ATOM    216  C   ASP A  18      15.497  -7.379 -18.927  1.00  0.00           C  
ATOM    220  O   ASP A  18      16.002  -6.251 -18.880  1.00  0.00           O  
ATOM    217  CB  ASP A  18      17.427  -8.591 -17.790  1.00  0.00           C  
ATOM    221  CG  ASP A  18      18.149  -9.924 -17.552  1.00  0.00           C  
ATOM    222  OD1 ASP A  18      17.497 -10.982 -17.694  1.00  0.00           O  
ATOM    223  OD2 ASP A  18      19.358  -9.871 -17.230  1.00  0.00           O1-
ATOM    213  H   ASP A  18      17.979  -8.661 -20.268  1.00  0.00           H  
ATOM    215  HA  ASP A  18      15.710  -9.505 -18.696  1.00  0.00           H  
ATOM    218  HB2 ASP A  18      18.156  -7.820 -18.039  1.00  0.00           H  
ATOM    219  HB3 ASP A  18      16.940  -8.302 -16.858  1.00  0.00           H  
ATOM    224  N   LEU A  19      14.185  -7.555 -19.092  1.00  0.00           N  
ATOM    226  CA  LEU A  19      13.216  -6.469 -19.005  1.00  0.00           C  
ATOM    228  C   LEU A  19      12.908  -6.181 -17.535  1.00  0.00           C  
ATOM    232  O   LEU A  19      12.474  -7.054 -16.785  1.00  0.00           O  
ATOM    229  CB  LEU A  19      11.935  -6.810 -19.784  1.00  0.00           C  
ATOM    233  CG  LEU A  19      12.073  -6.916 -21.313  1.00  0.00           C  
ATOM    235  CD1 LEU A  19      10.714  -7.274 -21.919  1.00  0.00           C  
ATOM    239  CD2 LEU A  19      12.541  -5.605 -21.950  1.00  0.00           C  
ATOM    225  H   LEU A  19      13.845  -8.499 -19.209  1.00  0.00           H  
ATOM    227  HA  LEU A  19      13.653  -5.567 -19.433  1.00  0.00           H  
ATOM    230  HB2 LEU A  19      11.197  -6.038 -19.563  1.00  0.00           H  
ATOM    231  HB3 LEU A  19      11.552  -7.756 -19.403  1.00  0.00           H  
ATOM    234  HG  LEU A  19      12.783  -7.705 -21.563  1.00  0.00           H  
ATOM    236 HD11 LEU A  19      10.362  -8.213 -21.493  1.00  0.00           H  
ATOM    237 HD12 LEU A  19      10.812  -7.397 -22.998  1.00  0.00           H  
ATOM    238 HD13 LEU A  19       9.986  -6.489 -21.714  1.00  0.00           H  
ATOM    240 HD21 LEU A  19      13.567  -5.401 -21.644  1.00  0.00           H  
ATOM    241 HD22 LEU A  19      12.522  -5.699 -23.035  1.00  0.00           H  
ATOM    242 HD23 LEU A  19      11.886  -4.786 -21.650  1.00  0.00           H  
ATOM    243  N   HIS A  20      13.079  -4.927 -17.144  1.00  0.00           N  
ATOM    245  CA  HIS A  20      12.727  -4.409 -15.835  1.00  0.00           C  
ATOM    247  C   HIS A  20      11.351  -3.772 -15.866  1.00  0.00           C  
ATOM    251  O   HIS A  20      10.970  -3.090 -16.817  1.00  0.00           O  
ATOM    248  CB  HIS A  20      13.764  -3.394 -15.356  1.00  0.00           C  
ATOM    252  CG  HIS A  20      15.120  -4.012 -15.208  1.00  0.00           C  
ATOM    253  CD2 HIS A  20      16.019  -4.189 -16.213  1.00  0.00           C  
ATOM    255  ND1 HIS A  20      15.631  -4.629 -14.091  1.00  0.00           N  
ATOM    257  CE1 HIS A  20      16.829  -5.142 -14.414  1.00  0.00           C  
ATOM    259  NE2 HIS A  20      17.119  -4.868 -15.690  1.00  0.00           N  
ATOM    244  H   HIS A  20      13.432  -4.262 -17.817  1.00  0.00           H  
ATOM    246  HA  HIS A  20      12.711  -5.233 -15.122  1.00  0.00           H  
ATOM    249  HB2 HIS A  20      13.820  -2.567 -16.063  1.00  0.00           H  
ATOM    250  HB3 HIS A  20      13.454  -2.992 -14.391  1.00  0.00           H  
ATOM    256  HD1 HIS A  20      15.154  -4.762 -13.210  1.00  0.00           H  
ATOM    254  HD2 HIS A  20      15.847  -3.914 -17.243  1.00  0.00           H  
ATOM    258  HE1 HIS A  20      17.463  -5.716 -13.755  1.00  0.00           H  
ATOM    260  N   TRP A  21      10.630  -3.961 -14.775  1.00  0.00           N  
ATOM    262  CA  TRP A  21       9.419  -3.222 -14.483  1.00  0.00           C  
ATOM    264  C   TRP A  21       9.734  -1.729 -14.297  1.00  0.00           C  
ATOM    268  O   TRP A  21      10.632  -1.380 -13.529  1.00  0.00           O  
ATOM    265  CB  TRP A  21       8.819  -3.866 -13.235  1.00  0.00           C  
ATOM    269  CG  TRP A  21       7.672  -3.114 -12.673  1.00  0.00           C  
ATOM    270  CD1 TRP A  21       6.385  -3.225 -13.061  1.00  0.00           C  
ATOM    272  CD2 TRP A  21       7.712  -2.074 -11.657  1.00  0.00           C  
ATOM    273  CE2 TRP A  21       6.401  -1.542 -11.531  1.00  0.00           C  
ATOM    274  CE3 TRP A  21       8.730  -1.496 -10.869  1.00  0.00           C  
ATOM    276  NE1 TRP A  21       5.625  -2.293 -12.383  1.00  0.00           N  
ATOM    280  CZ2 TRP A  21       6.128  -0.453 -10.706  1.00  0.00           C  
ATOM    282  CZ3 TRP A  21       8.443  -0.441  -9.982  1.00  0.00           C  
ATOM    278  CH2 TRP A  21       7.142   0.082  -9.901  1.00  0.00           C  
ATOM    261  H   TRP A  21      11.017  -4.528 -14.034  1.00  0.00           H  
ATOM    263  HA  TRP A  21       8.712  -3.321 -15.306  1.00  0.00           H  
ATOM    266  HB2 TRP A  21       9.583  -3.938 -12.461  1.00  0.00           H  
ATOM    267  HB3 TRP A  21       8.497  -4.877 -13.484  1.00  0.00           H  
ATOM    271  HD1 TRP A  21       6.031  -3.926 -13.802  1.00  0.00           H  
ATOM    277  HE1 TRP A  21       4.628  -2.170 -12.483  1.00  0.00           H  
ATOM    275  HE3 TRP A  21       9.743  -1.854 -10.971  1.00  0.00           H  
ATOM    281  HZ2 TRP A  21       5.147  -0.003 -10.715  1.00  0.00           H  
ATOM    283  HZ3 TRP A  21       9.233  -0.002  -9.390  1.00  0.00           H  
ATOM    279  HH2 TRP A  21       6.923   0.914  -9.248  1.00  0.00           H  
ATOM    284  N   LEU A  22       9.013  -0.861 -15.015  1.00  0.00           N  
ATOM    286  CA  LEU A  22       9.068   0.593 -14.830  1.00  0.00           C  
ATOM    288  C   LEU A  22       7.895   1.078 -13.983  1.00  0.00           C  
ATOM    292  O   LEU A  22       8.087   1.726 -12.958  1.00  0.00           O  
ATOM    289  CB  LEU A  22       9.060   1.322 -16.188  1.00  0.00           C  
ATOM    293  CG  LEU A  22      10.283   1.103 -17.088  1.00  0.00           C  
ATOM    295  CD1 LEU A  22      10.087   1.933 -18.361  1.00  0.00           C  
ATOM    299  CD2 LEU A  22      11.583   1.551 -16.415  1.00  0.00           C  
ATOM    285  H   LEU A  22       8.340  -1.223 -15.675  1.00  0.00           H  
ATOM    287  HA  LEU A  22       9.970   0.868 -14.284  1.00  0.00           H  
ATOM    290  HB2 LEU A  22       8.981   2.389 -15.981  1.00  0.00           H  
ATOM    291  HB3 LEU A  22       8.166   1.040 -16.744  1.00  0.00           H  
ATOM    294  HG  LEU A  22      10.366   0.051 -17.361  1.00  0.00           H  
ATOM    296 HD11 LEU A  22       9.834   2.960 -18.099  1.00  0.00           H  
ATOM    297 HD12 LEU A  22       9.275   1.507 -18.951  1.00  0.00           H  
ATOM    298 HD13 LEU A  22      10.998   1.947 -18.959  1.00  0.00           H  
ATOM    300 HD21 LEU A  22      11.793   0.902 -15.565  1.00  0.00           H  
ATOM    301 HD22 LEU A  22      11.482   2.580 -16.070  1.00  0.00           H  
ATOM    302 HD23 LEU A  22      12.413   1.474 -17.117  1.00  0.00           H  
ATOM    303  N   ASN A  23       6.683   0.769 -14.442  1.00  0.00           N  
ATOM    305  CA  ASN A  23       5.442   1.233 -13.841  1.00  0.00           C  
ATOM    307  C   ASN A  23       4.269   0.345 -14.246  1.00  0.00           C  
ATOM    311  O   ASN A  23       4.378  -0.461 -15.179  1.00  0.00           O  
ATOM    308  CB  ASN A  23       5.227   2.697 -14.243  1.00  0.00           C  
ATOM    312  CG  ASN A  23       4.800   2.944 -15.676  1.00  0.00           C  
ATOM    313  ND2 ASN A  23       5.484   3.787 -16.400  1.00  0.00           N  
ATOM    316  OD1 ASN A  23       3.834   2.405 -16.186  1.00  0.00           O  
ATOM    304  H   ASN A  23       6.615   0.183 -15.262  1.00  0.00           H  
ATOM    306  HA  ASN A  23       5.542   1.193 -12.756  1.00  0.00           H  
ATOM    309  HB2 ASN A  23       6.166   3.218 -14.058  1.00  0.00           H  
ATOM    310  HB3 ASN A  23       4.478   3.152 -13.594  1.00  0.00           H  
ATOM    314 HD21 ASN A  23       5.214   4.002 -17.349  1.00  0.00           H  
ATOM    315 HD22 ASN A  23       6.359   4.123 -16.024  1.00  0.00           H  
ATOM    317  N   ALA A  24       3.134   0.517 -13.574  1.00  0.00           N  
ATOM    319  CA  ALA A  24       1.900  -0.128 -13.977  1.00  0.00           C  
ATOM    321  C   ALA A  24       0.676   0.757 -13.709  1.00  0.00           C  
ATOM    326  O   ALA A  24       0.557   1.410 -12.680  1.00  0.00           O  
ATOM    322  CB  ALA A  24       1.816  -1.506 -13.310  1.00  0.00           C  
ATOM    318  H   ALA A  24       3.078   1.245 -12.876  1.00  0.00           H  
ATOM    320  HA  ALA A  24       1.956  -0.275 -15.056  1.00  0.00           H  
ATOM    323  HB1 ALA A  24       1.737  -1.395 -12.229  1.00  0.00           H  
ATOM    324  HB2 ALA A  24       2.724  -2.070 -13.526  1.00  0.00           H  
ATOM    325  HB3 ALA A  24       0.957  -2.053 -13.697  1.00  0.00           H  
ATOM    327  N   ILE A  25      -0.283   0.747 -14.631  1.00  0.00           N  
ATOM    329  CA  ILE A  25      -1.551   1.474 -14.505  1.00  0.00           C  
ATOM    331  C   ILE A  25      -2.724   0.514 -14.561  1.00  0.00           C  
ATOM    334  O   ILE A  25      -2.716  -0.458 -15.317  1.00  0.00           O  
ATOM    332  CB  ILE A  25      -1.693   2.592 -15.558  1.00  0.00           C  
ATOM    335  CG1 ILE A  25      -1.601   2.073 -17.010  1.00  0.00           C  
ATOM    338  CG2 ILE A  25      -0.653   3.677 -15.265  1.00  0.00           C  
ATOM    342  CD1 ILE A  25      -1.900   3.139 -18.069  1.00  0.00           C  
ATOM    328  H   ILE A  25      -0.125   0.188 -15.458  1.00  0.00           H  
ATOM    330  HA  ILE A  25      -1.592   1.950 -13.526  1.00  0.00           H  
ATOM    333  HB  ILE A  25      -2.677   3.041 -15.425  1.00  0.00           H  
ATOM    336 HG12 ILE A  25      -2.333   1.277 -17.151  1.00  0.00           H  
ATOM    337 HG13 ILE A  25      -0.608   1.663 -17.194  1.00  0.00           H  
ATOM    339 HG21 ILE A  25      -0.839   4.565 -15.869  1.00  0.00           H  
ATOM    340 HG22 ILE A  25      -0.737   3.956 -14.215  1.00  0.00           H  
ATOM    341 HG23 ILE A  25       0.354   3.306 -15.459  1.00  0.00           H  
ATOM    343 HD11 ILE A  25      -1.169   3.946 -18.019  1.00  0.00           H  
ATOM    344 HD12 ILE A  25      -1.843   2.686 -19.058  1.00  0.00           H  
ATOM    345 HD13 ILE A  25      -2.901   3.542 -17.920  1.00  0.00           H  
ATOM    346  N   CYS A  26      -3.781   0.802 -13.813  1.00  0.00           N  
ATOM    348  CA  CYS A  26      -5.021   0.055 -13.968  1.00  0.00           C  
ATOM    350  C   CYS A  26      -5.726   0.480 -15.258  1.00  0.00           C  
ATOM    354  O   CYS A  26      -5.966   1.659 -15.482  1.00  0.00           O  
ATOM    351  CB  CYS A  26      -5.895   0.235 -12.728  1.00  0.00           C  
ATOM    355  SG  CYS A  26      -5.153  -0.472 -11.244  1.00  0.00           S  
ATOM    347  H   CYS A  26      -3.770   1.644 -13.254  1.00  0.00           H  
ATOM    349  HA  CYS A  26      -4.785  -1.006 -14.054  1.00  0.00           H  
ATOM    352  HB2 CYS A  26      -6.853  -0.258 -12.893  1.00  0.00           H  
ATOM    353  HB3 CYS A  26      -6.072   1.298 -12.563  1.00  0.00           H  
ATOM    356  N   THR A  27      -6.118  -0.468 -16.108  1.00  0.00           N  
ATOM    358  CA  THR A  27      -6.910  -0.196 -17.325  1.00  0.00           C  
ATOM    360  C   THR A  27      -8.349  -0.686 -17.210  1.00  0.00           C  
ATOM    363  O   THR A  27      -9.232  -0.202 -17.911  1.00  0.00           O  
ATOM    361  CB  THR A  27      -6.251  -0.777 -18.578  1.00  0.00           C  
ATOM    364  CG2 THR A  27      -4.927  -0.074 -18.864  1.00  0.00           C  
ATOM    368  OG1 THR A  27      -6.015  -2.165 -18.431  1.00  0.00           O  
ATOM    357  H   THR A  27      -5.879  -1.426 -15.897  1.00  0.00           H  
ATOM    359  HA  THR A  27      -6.976   0.881 -17.482  1.00  0.00           H  
ATOM    362  HB  THR A  27      -6.913  -0.617 -19.429  1.00  0.00           H  
ATOM    369  HG1 THR A  27      -5.564  -2.444 -19.231  1.00  0.00           H  
ATOM    365 HG21 THR A  27      -4.182  -0.345 -18.115  1.00  0.00           H  
ATOM    366 HG22 THR A  27      -5.067   1.007 -18.840  1.00  0.00           H  
ATOM    367 HG23 THR A  27      -4.579  -0.344 -19.861  1.00  0.00           H  
ATOM    370  N   GLY A  28      -8.644  -1.563 -16.252  1.00  0.00           N  
ATOM    372  CA  GLY A  28      -9.948  -2.196 -16.020  1.00  0.00           C  
ATOM    375  C   GLY A  28     -10.112  -2.552 -14.547  1.00  0.00           C  
ATOM    376  O   GLY A  28      -9.213  -2.283 -13.754  1.00  0.00           O  
ATOM    371  H   GLY A  28      -7.872  -1.923 -15.709  1.00  0.00           H  
ATOM    373  HA2 GLY A  28     -10.761  -1.541 -16.333  1.00  0.00           H  
ATOM    374  HA3 GLY A  28     -10.037  -3.111 -16.607  1.00  0.00           H  
ATOM    377  N   LYS A  29     -11.286  -3.062 -14.147  1.00  0.00           N  
ATOM    379  CA  LYS A  29     -11.538  -3.426 -12.738  1.00  0.00           C  
ATOM    381  C   LYS A  29     -10.504  -4.438 -12.253  1.00  0.00           C  
ATOM    385  O   LYS A  29      -9.977  -4.290 -11.167  1.00  0.00           O  
ATOM    382  CB  LYS A  29     -12.973  -3.953 -12.562  1.00  0.00           C  
ATOM    386  CG  LYS A  29     -13.204  -4.467 -11.133  1.00  0.00           C  
ATOM    389  CD  LYS A  29     -14.658  -4.863 -10.857  1.00  0.00           C  
ATOM    392  CE  LYS A  29     -14.676  -5.493  -9.463  1.00  0.00           C  
ATOM    395  NZ  LYS A  29     -16.018  -5.886  -8.997  1.00  0.00           N1+
ATOM    378  H   LYS A  29     -12.002  -3.240 -14.836  1.00  0.00           H  
ATOM    380  HA  LYS A  29     -11.404  -2.552 -12.101  1.00  0.00           H  
ATOM    383  HB2 LYS A  29     -13.155  -4.768 -13.262  1.00  0.00           H  
ATOM    384  HB3 LYS A  29     -13.675  -3.145 -12.771  1.00  0.00           H  
ATOM    387  HG2 LYS A  29     -12.904  -3.700 -10.420  1.00  0.00           H  
ATOM    388  HG3 LYS A  29     -12.583  -5.350 -10.981  1.00  0.00           H  
ATOM    390  HD2 LYS A  29     -15.291  -3.976 -10.884  1.00  0.00           H  
ATOM    391  HD3 LYS A  29     -14.990  -5.590 -11.598  1.00  0.00           H  
ATOM    393  HE2 LYS A  29     -14.215  -4.804  -8.754  1.00  0.00           H  
ATOM    394  HE3 LYS A  29     -14.028  -6.369  -9.484  1.00  0.00           H  
ATOM    396  HZ1 LYS A  29     -15.906  -6.294  -8.080  1.00  0.00           H  
ATOM    397  HZ2 LYS A  29     -16.416  -6.576  -9.618  1.00  0.00           H  
ATOM    398  HZ3 LYS A  29     -16.613  -5.073  -8.923  1.00  0.00           H  
ATOM    399  N   SER A  30     -10.176  -5.396 -13.109  1.00  0.00           N  
ATOM    401  CA  SER A  30      -9.183  -6.434 -12.853  1.00  0.00           C  
ATOM    403  C   SER A  30      -8.114  -6.454 -13.943  1.00  0.00           C  
ATOM    407  O   SER A  30      -7.450  -7.463 -14.092  1.00  0.00           O  
ATOM    404  CB  SER A  30      -9.880  -7.799 -12.733  1.00  0.00           C  
ATOM    408  OG  SER A  30     -10.916  -7.749 -11.770  1.00  0.00           O  
ATOM    400  H   SER A  30     -10.717  -5.468 -13.959  1.00  0.00           H  
ATOM    402  HA  SER A  30      -8.673  -6.236 -11.911  1.00  0.00           H  
ATOM    405  HB2 SER A  30     -10.310  -8.064 -13.699  1.00  0.00           H  
ATOM    406  HB3 SER A  30      -9.164  -8.572 -12.455  1.00  0.00           H  
ATOM    409  HG  SER A  30     -10.542  -7.868 -10.894  1.00  0.00           H  
ATOM    410  N   THR A  31      -7.950  -5.397 -14.745  1.00  0.00           N  
ATOM    412  CA  THR A  31      -6.914  -5.357 -15.792  1.00  0.00           C  
ATOM    414  C   THR A  31      -5.956  -4.211 -15.544  1.00  0.00           C  
ATOM    417  O   THR A  31      -6.362  -3.124 -15.126  1.00  0.00           O  
ATOM    415  CB  THR A  31      -7.451  -5.325 -17.233  1.00  0.00           C  
ATOM    418  CG2 THR A  31      -8.460  -6.434 -17.517  1.00  0.00           C  
ATOM    422  OG1 THR A  31      -8.080  -4.107 -17.530  1.00  0.00           O  
ATOM    411  H   THR A  31      -8.421  -4.532 -14.522  1.00  0.00           H  
ATOM    413  HA  THR A  31      -6.315  -6.266 -15.731  1.00  0.00           H  
ATOM    416  HB  THR A  31      -6.610  -5.448 -17.915  1.00  0.00           H  
ATOM    423  HG1 THR A  31      -7.396  -3.498 -17.819  1.00  0.00           H  
ATOM    419 HG21 THR A  31      -8.738  -6.408 -18.570  1.00  0.00           H  
ATOM    420 HG22 THR A  31      -8.008  -7.401 -17.299  1.00  0.00           H  
ATOM    421 HG23 THR A  31      -9.354  -6.304 -16.907  1.00  0.00           H  
ATOM    424  N   TYR A  32      -4.685  -4.459 -15.822  1.00  0.00           N  
ATOM    426  CA  TYR A  32      -3.606  -3.499 -15.663  1.00  0.00           C  
ATOM    428  C   TYR A  32      -2.709  -3.512 -16.890  1.00  0.00           C  
ATOM    432  O   TYR A  32      -2.708  -4.456 -17.675  1.00  0.00           O  
ATOM    429  CB  TYR A  32      -2.828  -3.795 -14.377  1.00  0.00           C  
ATOM    433  CG  TYR A  32      -2.222  -5.178 -14.294  1.00  0.00           C  
ATOM    434  CD1 TYR A  32      -2.898  -6.215 -13.623  1.00  0.00           C  
ATOM    436  CD2 TYR A  32      -0.966  -5.415 -14.871  1.00  0.00           C  
ATOM    438  CE1 TYR A  32      -2.306  -7.488 -13.521  1.00  0.00           C  
ATOM    440  CE2 TYR A  32      -0.364  -6.682 -14.763  1.00  0.00           C  
ATOM    444  CZ  TYR A  32      -1.031  -7.718 -14.075  1.00  0.00           C  
ATOM    442  OH  TYR A  32      -0.455  -8.941 -13.949  1.00  0.00           O  
ATOM    425  H   TYR A  32      -4.434  -5.365 -16.191  1.00  0.00           H  
ATOM    427  HA  TYR A  32      -4.025  -2.497 -15.579  1.00  0.00           H  
ATOM    430  HB2 TYR A  32      -2.042  -3.050 -14.250  1.00  0.00           H  
ATOM    431  HB3 TYR A  32      -3.513  -3.690 -13.537  1.00  0.00           H  
ATOM    435  HD1 TYR A  32      -3.855  -6.027 -13.159  1.00  0.00           H  
ATOM    437  HD2 TYR A  32      -0.462  -4.603 -15.376  1.00  0.00           H  
ATOM    439  HE1 TYR A  32      -2.801  -8.286 -12.988  1.00  0.00           H  
ATOM    441  HE2 TYR A  32       0.612  -6.856 -15.192  1.00  0.00           H  
ATOM    443  HH  TYR A  32       0.451  -8.941 -14.266  1.00  0.00           H  
ATOM    445  N   THR A  33      -1.954  -2.443 -17.070  1.00  0.00           N  
ATOM    447  CA  THR A  33      -0.931  -2.321 -18.096  1.00  0.00           C  
ATOM    449  C   THR A  33       0.388  -2.011 -17.422  1.00  0.00           C  
ATOM    452  O   THR A  33       0.468  -1.044 -16.678  1.00  0.00           O  
ATOM    450  CB  THR A  33      -1.341  -1.262 -19.112  1.00  0.00           C  
ATOM    453  CG2 THR A  33      -0.266  -0.996 -20.139  1.00  0.00           C  
ATOM    457  OG1 THR A  33      -2.458  -1.777 -19.798  1.00  0.00           O  
ATOM    446  H   THR A  33      -2.001  -1.706 -16.381  1.00  0.00           H  
ATOM    448  HA  THR A  33      -0.827  -3.267 -18.628  1.00  0.00           H  
ATOM    451  HB  THR A  33      -1.608  -0.333 -18.609  1.00  0.00           H  
ATOM    458  HG1 THR A  33      -3.036  -2.109 -19.108  1.00  0.00           H  
ATOM    454 HG21 THR A  33       0.075  -1.944 -20.553  1.00  0.00           H  
ATOM    455 HG22 THR A  33       0.568  -0.475 -19.670  1.00  0.00           H  
ATOM    456 HG23 THR A  33      -0.672  -0.366 -20.931  1.00  0.00           H  
ATOM    459  N   VAL A  34       1.389  -2.852 -17.658  1.00  0.00           N  
ATOM    461  CA  VAL A  34       2.760  -2.703 -17.171  1.00  0.00           C  
ATOM    463  C   VAL A  34       3.616  -2.150 -18.297  1.00  0.00           C  
ATOM    466  O   VAL A  34       3.555  -2.649 -19.423  1.00  0.00           O  
ATOM    464  CB  VAL A  34       3.346  -4.046 -16.692  1.00  0.00           C  
ATOM    467  CG1 VAL A  34       4.772  -3.883 -16.170  1.00  0.00           C  
ATOM    471  CG2 VAL A  34       2.517  -4.668 -15.569  1.00  0.00           C  
ATOM    460  H   VAL A  34       1.232  -3.591 -18.328  1.00  0.00           H  
ATOM    462  HA  VAL A  34       2.780  -2.003 -16.336  1.00  0.00           H  
ATOM    465  HB  VAL A  34       3.361  -4.749 -17.525  1.00  0.00           H  
ATOM    468 HG11 VAL A  34       4.803  -3.094 -15.418  1.00  0.00           H  
ATOM    469 HG12 VAL A  34       5.443  -3.612 -16.985  1.00  0.00           H  
ATOM    470 HG13 VAL A  34       5.131  -4.822 -15.748  1.00  0.00           H  
ATOM    472 HG21 VAL A  34       1.528  -4.900 -15.963  1.00  0.00           H  
ATOM    473 HG22 VAL A  34       2.443  -3.982 -14.725  1.00  0.00           H  
ATOM    474 HG23 VAL A  34       2.984  -5.594 -15.234  1.00  0.00           H  
ATOM    475  N   ASN A  35       4.444  -1.164 -17.982  1.00  0.00           N  
ATOM    477  CA  ASN A  35       5.535  -0.751 -18.848  1.00  0.00           C  
ATOM    479  C   ASN A  35       6.818  -1.442 -18.384  1.00  0.00           C  
ATOM    483  O   ASN A  35       7.229  -1.310 -17.231  1.00  0.00           O  
ATOM    480  CB  ASN A  35       5.608   0.777 -18.867  1.00  0.00           C  
ATOM    484  CG  ASN A  35       4.386   1.369 -19.549  1.00  0.00           C  
ATOM    485  ND2 ASN A  35       3.720   2.314 -18.936  1.00  0.00           N  
ATOM    488  OD1 ASN A  35       3.991   0.976 -20.638  1.00  0.00           O  
ATOM    476  H   ASN A  35       4.450  -0.827 -17.030  1.00  0.00           H  
ATOM    478  HA  ASN A  35       5.341  -1.079 -19.870  1.00  0.00           H  
ATOM    481  HB2 ASN A  35       6.490   1.095 -19.423  1.00  0.00           H  
ATOM    482  HB3 ASN A  35       5.692   1.152 -17.847  1.00  0.00           H  
ATOM    486 HD21 ASN A  35       3.871   2.448 -17.946  1.00  0.00           H  
ATOM    487 HD22 ASN A  35       2.888   2.657 -19.394  1.00  0.00           H  
ATOM    489  N   CYS A  36       7.421  -2.203 -19.289  1.00  0.00           N  
ATOM    491  CA  CYS A  36       8.673  -2.914 -19.078  1.00  0.00           C  
ATOM    493  C   CYS A  36       9.753  -2.261 -19.935  1.00  0.00           C  
ATOM    497  O   CYS A  36       9.463  -1.851 -21.052  1.00  0.00           O  
ATOM    494  CB  CYS A  36       8.490  -4.384 -19.466  1.00  0.00           C  
ATOM    498  SG  CYS A  36       7.202  -5.282 -18.562  1.00  0.00           S  
ATOM    490  H   CYS A  36       7.038  -2.235 -20.223  1.00  0.00           H  
ATOM    492  HA  CYS A  36       8.956  -2.858 -18.027  1.00  0.00           H  
ATOM    495  HB2 CYS A  36       9.436  -4.903 -19.312  1.00  0.00           H  
ATOM    496  HB3 CYS A  36       8.253  -4.430 -20.529  1.00  0.00           H  
ATOM    499  N   ALA A  37      10.995  -2.187 -19.475  1.00  0.00           N  
ATOM    501  CA  ALA A  37      12.107  -1.721 -20.294  1.00  0.00           C  
ATOM    503  C   ALA A  37      13.396  -2.479 -19.985  1.00  0.00           C  
ATOM    508  O   ALA A  37      13.615  -2.856 -18.837  1.00  0.00           O  
ATOM    504  CB  ALA A  37      12.293  -0.220 -20.095  1.00  0.00           C  
ATOM    500  H   ALA A  37      11.191  -2.504 -18.536  1.00  0.00           H  
ATOM    502  HA  ALA A  37      11.865  -1.909 -21.340  1.00  0.00           H  
ATOM    505  HB1 ALA A  37      11.395   0.301 -20.426  1.00  0.00           H  
ATOM    506  HB2 ALA A  37      13.136   0.118 -20.698  1.00  0.00           H  
ATOM    507  HB3 ALA A  37      12.491  -0.009 -19.044  1.00  0.00           H  
ATOM    509  N   PRO A  38      14.273  -2.697 -20.975  1.00  0.00           N  
ATOM    510  CA  PRO A  38      15.550  -3.352 -20.737  1.00  0.00           C  
ATOM    512  C   PRO A  38      16.422  -2.554 -19.765  1.00  0.00           C  
ATOM    516  O   PRO A  38      16.330  -1.322 -19.675  1.00  0.00           O  
ATOM    513  CB  PRO A  38      16.200  -3.505 -22.113  1.00  0.00           C  
ATOM    517  CG  PRO A  38      15.563  -2.383 -22.930  1.00  0.00           C  
ATOM    520  CD  PRO A  38      14.155  -2.273 -22.361  1.00  0.00           C  
ATOM    511  HA  PRO A  38      15.378  -4.343 -20.316  1.00  0.00           H  
ATOM    514  HB2 PRO A  38      17.286  -3.412 -22.073  1.00  0.00           H  
ATOM    515  HB3 PRO A  38      15.918  -4.467 -22.539  1.00  0.00           H  
ATOM    518  HG2 PRO A  38      15.555  -2.606 -23.997  1.00  0.00           H  
ATOM    519  HG3 PRO A  38      16.093  -1.452 -22.730  1.00  0.00           H  
ATOM    521  HD2 PRO A  38      13.487  -2.948 -22.895  1.00  0.00           H  
ATOM    522  HD3 PRO A  38      13.800  -1.246 -22.448  1.00  0.00           H  
ATOM    523  N   ALA A  39      17.306  -3.268 -19.066  1.00  0.00           N  
ATOM    525  CA  ALA A  39      18.257  -2.678 -18.132  1.00  0.00           C  
ATOM    527  C   ALA A  39      19.005  -1.514 -18.796  1.00  0.00           C  
ATOM    532  O   ALA A  39      19.621  -1.675 -19.848  1.00  0.00           O  
ATOM    528  CB  ALA A  39      19.252  -3.753 -17.675  1.00  0.00           C  
ATOM    524  H   ALA A  39      17.274  -4.275 -19.130  1.00  0.00           H  
ATOM    526  HA  ALA A  39      17.711  -2.313 -17.262  1.00  0.00           H  
ATOM    529  HB1 ALA A  39      20.025  -3.893 -18.431  1.00  0.00           H  
ATOM    530  HB2 ALA A  39      19.719  -3.455 -16.736  1.00  0.00           H  
ATOM    531  HB3 ALA A  39      18.759  -4.717 -17.547  1.00  0.00           H  
ATOM    533  N   GLY A  40      18.943  -0.324 -18.198  1.00  0.00           N  
ATOM    535  CA  GLY A  40      19.675   0.844 -18.695  1.00  0.00           C  
ATOM    538  C   GLY A  40      19.092   1.532 -19.937  1.00  0.00           C  
ATOM    539  O   GLY A  40      19.682   2.510 -20.390  1.00  0.00           O  
ATOM    534  H   GLY A  40      18.394  -0.242 -17.355  1.00  0.00           H  
ATOM    536  HA2 GLY A  40      19.726   1.587 -17.898  1.00  0.00           H  
ATOM    537  HA3 GLY A  40      20.694   0.542 -18.936  1.00  0.00           H  
ATOM    540  N   ASN A  41      17.939   1.107 -20.472  1.00  0.00           N  
ATOM    542  CA  ASN A  41      17.291   1.805 -21.588  1.00  0.00           C  
ATOM    544  C   ASN A  41      15.761   1.879 -21.444  1.00  0.00           C  
ATOM    548  O   ASN A  41      15.012   1.190 -22.136  1.00  0.00           O  
ATOM    545  CB  ASN A  41      17.766   1.200 -22.919  1.00  0.00           C  
ATOM    549  CG  ASN A  41      17.296   1.992 -24.127  1.00  0.00           C  
ATOM    550  ND2 ASN A  41      17.670   1.559 -25.308  1.00  0.00           N  
ATOM    553  OD1 ASN A  41      16.623   3.012 -24.036  1.00  0.00           O  
ATOM    541  H   ASN A  41      17.509   0.267 -20.112  1.00  0.00           H  
ATOM    543  HA  ASN A  41      17.631   2.840 -21.588  1.00  0.00           H  
ATOM    546  HB2 ASN A  41      17.417   0.171 -23.010  1.00  0.00           H  
ATOM    547  HB3 ASN A  41      18.856   1.186 -22.933  1.00  0.00           H  
ATOM    551 HD21 ASN A  41      17.335   2.074 -26.109  1.00  0.00           H  
ATOM    552 HD22 ASN A  41      18.210   0.709 -25.386  1.00  0.00           H  
ATOM    554  N   LYS A  42      15.300   2.806 -20.591  1.00  0.00           N  
ATOM    556  CA  LYS A  42      13.870   3.102 -20.365  1.00  0.00           C  
ATOM    558  C   LYS A  42      13.086   3.486 -21.631  1.00  0.00           C  
ATOM    562  O   LYS A  42      11.869   3.360 -21.652  1.00  0.00           O  
ATOM    559  CB  LYS A  42      13.716   4.174 -19.271  1.00  0.00           C  
ATOM    563  CG  LYS A  42      14.225   5.568 -19.682  1.00  0.00           C  
ATOM    566  CD  LYS A  42      13.972   6.587 -18.565  1.00  0.00           C  
ATOM    569  CE  LYS A  42      14.382   7.996 -19.008  1.00  0.00           C  
ATOM    572  NZ  LYS A  42      14.012   8.999 -17.977  1.00  0.00           N1+
ATOM    555  H   LYS A  42      15.983   3.296 -20.031  1.00  0.00           H  
ATOM    557  HA  LYS A  42      13.392   2.197 -19.991  1.00  0.00           H  
ATOM    560  HB2 LYS A  42      14.244   3.846 -18.375  1.00  0.00           H  
ATOM    561  HB3 LYS A  42      12.658   4.249 -19.019  1.00  0.00           H  
ATOM    564  HG2 LYS A  42      13.691   5.898 -20.573  1.00  0.00           H  
ATOM    565  HG3 LYS A  42      15.292   5.525 -19.901  1.00  0.00           H  
ATOM    567  HD2 LYS A  42      12.909   6.581 -18.325  1.00  0.00           H  
ATOM    568  HD3 LYS A  42      14.534   6.297 -17.677  1.00  0.00           H  
ATOM    570  HE2 LYS A  42      15.456   8.011 -19.194  1.00  0.00           H  
ATOM    571  HE3 LYS A  42      13.872   8.218 -19.945  1.00  0.00           H  
ATOM    573  HZ1 LYS A  42      14.467   8.802 -17.097  1.00  0.00           H  
ATOM    574  HZ2 LYS A  42      14.248   9.936 -18.270  1.00  0.00           H  
ATOM    575  HZ3 LYS A  42      13.016   8.969 -17.811  1.00  0.00           H  
ATOM    576  N   ASN A  43      13.771   3.946 -22.681  1.00  0.00           N  
ATOM    578  CA  ASN A  43      13.146   4.410 -23.922  1.00  0.00           C  
ATOM    580  C   ASN A  43      12.865   3.270 -24.914  1.00  0.00           C  
ATOM    584  O   ASN A  43      12.110   3.466 -25.860  1.00  0.00           O  
ATOM    581  CB  ASN A  43      14.052   5.469 -24.569  1.00  0.00           C  
ATOM    585  CG  ASN A  43      14.280   6.707 -23.721  1.00  0.00           C  
ATOM    586  ND2 ASN A  43      15.394   7.371 -23.920  1.00  0.00           N  
ATOM    589  OD1 ASN A  43      13.497   7.107 -22.876  1.00  0.00           O  
ATOM    577  H   ASN A  43      14.780   3.932 -22.633  1.00  0.00           H  
ATOM    579  HA  ASN A  43      12.186   4.872 -23.690  1.00  0.00           H  
ATOM    582  HB2 ASN A  43      15.014   5.014 -24.805  1.00  0.00           H  
ATOM    583  HB3 ASN A  43      13.599   5.794 -25.505  1.00  0.00           H  
ATOM    587 HD21 ASN A  43      16.046   7.059 -24.625  1.00  0.00           H  
ATOM    588 HD22 ASN A  43      15.505   8.232 -23.402  1.00  0.00           H  
ATOM    590  N   ALA A  44      13.464   2.092 -24.712  1.00  0.00           N  
ATOM    592  CA  ALA A  44      13.206   0.886 -25.503  1.00  0.00           C  
ATOM    594  C   ALA A  44      12.136  -0.010 -24.856  1.00  0.00           C  
ATOM    599  O   ALA A  44      12.133  -1.224 -25.055  1.00  0.00           O  
ATOM    595  CB  ALA A  44      14.537   0.164 -25.740  1.00  0.00           C  
ATOM    591  H   ALA A  44      14.072   1.991 -23.913  1.00  0.00           H  
ATOM    593  HA  ALA A  44      12.809   1.177 -26.475  1.00  0.00           H  
ATOM    596  HB1 ALA A  44      15.214   0.821 -26.286  1.00  0.00           H  
ATOM    597  HB2 ALA A  44      14.981  -0.116 -24.785  1.00  0.00           H  
ATOM    598  HB3 ALA A  44      14.369  -0.735 -26.334  1.00  0.00           H  
ATOM    600  N   GLY A  45      11.277   0.582 -24.025  1.00  0.00           N  
ATOM    602  CA  GLY A  45      10.266  -0.152 -23.292  1.00  0.00           C  
ATOM    605  C   GLY A  45       9.151  -0.713 -24.171  1.00  0.00           C  
ATOM    606  O   GLY A  45       8.871  -0.219 -25.263  1.00  0.00           O  
ATOM    601  H   GLY A  45      11.301   1.587 -23.928  1.00  0.00           H  
ATOM    603  HA2 GLY A  45      10.766  -0.998 -22.820  1.00  0.00           H  
ATOM    604  HA3 GLY A  45       9.825   0.476 -22.518  1.00  0.00           H  
ATOM    607  N   SER A  46       8.499  -1.746 -23.659  1.00  0.00           N  
ATOM    609  CA  SER A  46       7.301  -2.358 -24.212  1.00  0.00           C  
ATOM    611  C   SER A  46       6.172  -2.325 -23.186  1.00  0.00           C  
ATOM    615  O   SER A  46       6.383  -2.350 -21.972  1.00  0.00           O  
ATOM    612  CB  SER A  46       7.597  -3.781 -24.698  1.00  0.00           C  
ATOM    616  OG  SER A  46       8.158  -4.575 -23.673  1.00  0.00           O  
ATOM    608  H   SER A  46       8.792  -2.077 -22.751  1.00  0.00           H  
ATOM    610  HA  SER A  46       6.977  -1.778 -25.076  1.00  0.00           H  
ATOM    613  HB2 SER A  46       6.680  -4.246 -25.061  1.00  0.00           H  
ATOM    614  HB3 SER A  46       8.308  -3.724 -25.522  1.00  0.00           H  
ATOM    617  HG  SER A  46       7.474  -5.139 -23.306  1.00  0.00           H  
ATOM    618  N   THR A  47       4.947  -2.262 -23.692  1.00  0.00           N  
ATOM    620  CA  THR A  47       3.733  -2.173 -22.884  1.00  0.00           C  
ATOM    622  C   THR A  47       3.002  -3.512 -22.912  1.00  0.00           C  
ATOM    625  O   THR A  47       2.733  -4.054 -23.984  1.00  0.00           O  
ATOM    623  CB  THR A  47       2.856  -1.031 -23.408  1.00  0.00           C  
ATOM    626  CG2 THR A  47       1.602  -0.841 -22.585  1.00  0.00           C  
ATOM    630  OG1 THR A  47       3.546   0.195 -23.345  1.00  0.00           O  
ATOM    619  H   THR A  47       4.840  -2.230 -24.696  1.00  0.00           H  
ATOM    621  HA  THR A  47       3.992  -1.940 -21.852  1.00  0.00           H  
ATOM    624  HB  THR A  47       2.580  -1.230 -24.444  1.00  0.00           H  
ATOM    631  HG1 THR A  47       3.714   0.411 -22.425  1.00  0.00           H  
ATOM    627 HG21 THR A  47       0.959  -1.716 -22.682  1.00  0.00           H  
ATOM    628 HG22 THR A  47       1.061   0.036 -22.942  1.00  0.00           H  
ATOM    629 HG23 THR A  47       1.901  -0.688 -21.549  1.00  0.00           H  
ATOM    632  N   HIS A  48       2.657  -4.043 -21.739  1.00  0.00           N  
ATOM    634  CA  HIS A  48       2.011  -5.347 -21.584  1.00  0.00           C  
ATOM    636  C   HIS A  48       0.741  -5.231 -20.759  1.00  0.00           C  
ATOM    640  O   HIS A  48       0.744  -4.631 -19.689  1.00  0.00           O  
ATOM    637  CB  HIS A  48       2.979  -6.338 -20.928  1.00  0.00           C  
ATOM    641  CG  HIS A  48       4.194  -6.554 -21.778  1.00  0.00           C  
ATOM    642  CD2 HIS A  48       5.355  -5.834 -21.714  1.00  0.00           C  
ATOM    644  ND1 HIS A  48       4.266  -7.359 -22.892  1.00  0.00           N  
ATOM    646  CE1 HIS A  48       5.435  -7.115 -23.501  1.00  0.00           C  
ATOM    648  NE2 HIS A  48       6.132  -6.197 -22.815  1.00  0.00           N  
ATOM    633  H   HIS A  48       2.924  -3.550 -20.899  1.00  0.00           H  
ATOM    635  HA  HIS A  48       1.742  -5.739 -22.565  1.00  0.00           H  
ATOM    638  HB2 HIS A  48       2.477  -7.294 -20.781  1.00  0.00           H  
ATOM    639  HB3 HIS A  48       3.287  -5.959 -19.953  1.00  0.00           H  
ATOM    645  HD1 HIS A  48       3.554  -7.995 -23.223  1.00  0.00           H  
ATOM    643  HD2 HIS A  48       5.583  -5.054 -21.002  1.00  0.00           H  
ATOM    647  HE1 HIS A  48       5.781  -7.597 -24.403  1.00  0.00           H  
ATOM    649  N   THR A  49      -0.346  -5.848 -21.214  1.00  0.00           N  
ATOM    651  CA  THR A  49      -1.594  -5.911 -20.448  1.00  0.00           C  
ATOM    653  C   THR A  49      -1.668  -7.217 -19.664  1.00  0.00           C  
ATOM    656  O   THR A  49      -1.419  -8.291 -20.207  1.00  0.00           O  
ATOM    654  CB  THR A  49      -2.816  -5.718 -21.351  1.00  0.00           C  
ATOM    657  CG2 THR A  49      -4.125  -5.578 -20.573  1.00  0.00           C  
ATOM    661  OG1 THR A  49      -2.670  -4.533 -22.101  1.00  0.00           O  
ATOM    650  H   THR A  49      -0.305  -6.330 -22.100  1.00  0.00           H  
ATOM    652  HA  THR A  49      -1.606  -5.091 -19.730  1.00  0.00           H  
ATOM    655  HB  THR A  49      -2.898  -6.562 -22.036  1.00  0.00           H  
ATOM    662  HG1 THR A  49      -2.421  -3.818 -21.511  1.00  0.00           H  
ATOM    658 HG21 THR A  49      -4.943  -5.421 -21.276  1.00  0.00           H  
ATOM    659 HG22 THR A  49      -4.070  -4.729 -19.891  1.00  0.00           H  
ATOM    660 HG23 THR A  49      -4.326  -6.487 -20.006  1.00  0.00           H  
ATOM    663  N   GLY A  50      -2.033  -7.125 -18.388  1.00  0.00           N  
ATOM    665  CA  GLY A  50      -2.285  -8.260 -17.508  1.00  0.00           C  
ATOM    668  C   GLY A  50      -3.683  -8.209 -16.897  1.00  0.00           C  
ATOM    669  O   GLY A  50      -4.387  -7.199 -16.973  1.00  0.00           O  
ATOM    664  H   GLY A  50      -2.243  -6.207 -18.024  1.00  0.00           H  
ATOM    666  HA2 GLY A  50      -1.550  -8.262 -16.703  1.00  0.00           H  
ATOM    667  HA3 GLY A  50      -2.180  -9.195 -18.057  1.00  0.00           H  
ATOM    670  N   THR A  51      -4.089  -9.325 -16.294  1.00  0.00           N  
ATOM    672  CA  THR A  51      -5.351  -9.442 -15.554  1.00  0.00           C  
ATOM    674  C   THR A  51      -5.059  -9.930 -14.139  1.00  0.00           C  
ATOM    677  O   THR A  51      -4.277 -10.857 -13.942  1.00  0.00           O  
ATOM    675  CB  THR A  51      -6.354 -10.362 -16.268  1.00  0.00           C  
ATOM    678  CG2 THR A  51      -7.753 -10.356 -15.655  1.00  0.00           C  
ATOM    682  OG1 THR A  51      -6.532  -9.920 -17.594  1.00  0.00           O  
ATOM    671  H   THR A  51      -3.435 -10.090 -16.203  1.00  0.00           H  
ATOM    673  HA  THR A  51      -5.812  -8.457 -15.485  1.00  0.00           H  
ATOM    676  HB  THR A  51      -5.966 -11.381 -16.280  1.00  0.00           H  
ATOM    683  HG1 THR A  51      -5.662  -9.843 -17.992  1.00  0.00           H  
ATOM    679 HG21 THR A  51      -7.718 -10.694 -14.619  1.00  0.00           H  
ATOM    680 HG22 THR A  51      -8.179  -9.354 -15.699  1.00  0.00           H  
ATOM    681 HG23 THR A  51      -8.393 -11.037 -16.217  1.00  0.00           H  
ATOM    684  N   CYS A  52      -5.680  -9.296 -13.153  1.00  0.00           N  
ATOM    686  CA  CYS A  52      -5.650  -9.703 -11.764  1.00  0.00           C  
ATOM    688  C   CYS A  52      -6.264 -11.097 -11.578  1.00  0.00           C  
ATOM    692  O   CYS A  52      -7.178 -11.472 -12.317  1.00  0.00           O  
ATOM    689  CB  CYS A  52      -6.397  -8.665 -10.919  1.00  0.00           C  
ATOM    693  SG  CYS A  52      -5.607  -7.040 -10.876  1.00  0.00           S  
ATOM    685  H   CYS A  52      -6.305  -8.541 -13.399  1.00  0.00           H  
ATOM    687  HA  CYS A  52      -4.603  -9.734 -11.461  1.00  0.00           H  
ATOM    690  HB2 CYS A  52      -7.416  -8.558 -11.290  1.00  0.00           H  
ATOM    691  HB3 CYS A  52      -6.469  -9.035  -9.896  1.00  0.00           H  
ATOM    694  N   PRO A  53      -5.810 -11.863 -10.571  1.00  0.00           N  
ATOM    695  CA  PRO A  53      -6.447 -13.120 -10.208  1.00  0.00           C  
ATOM    697  C   PRO A  53      -7.947 -12.944  -9.941  1.00  0.00           C  
ATOM    701  O   PRO A  53      -8.400 -11.879  -9.515  1.00  0.00           O  
ATOM    698  CB  PRO A  53      -5.709 -13.610  -8.958  1.00  0.00           C  
ATOM    702  CG  PRO A  53      -4.343 -12.932  -9.055  1.00  0.00           C  
ATOM    705  CD  PRO A  53      -4.671 -11.594  -9.707  1.00  0.00           C  
ATOM    696  HA  PRO A  53      -6.300 -13.830 -11.022  1.00  0.00           H  
ATOM    699  HB2 PRO A  53      -6.219 -13.258  -8.061  1.00  0.00           H  
ATOM    700  HB3 PRO A  53      -5.620 -14.697  -8.943  1.00  0.00           H  
ATOM    703  HG2 PRO A  53      -3.884 -12.800  -8.075  1.00  0.00           H  
ATOM    704  HG3 PRO A  53      -3.692 -13.509  -9.711  1.00  0.00           H  
ATOM    706  HD2 PRO A  53      -4.950 -10.864  -8.947  1.00  0.00           H  
ATOM    707  HD3 PRO A  53      -3.807 -11.247 -10.274  1.00  0.00           H  
ATOM    708  N   ALA A  54      -8.724 -14.007 -10.146  1.00  0.00           N  
ATOM    710  CA  ALA A  54     -10.149 -13.993  -9.831  1.00  0.00           C  
ATOM    712  C   ALA A  54     -10.394 -13.566  -8.368  1.00  0.00           C  
ATOM    717  O   ALA A  54      -9.715 -14.033  -7.453  1.00  0.00           O  
ATOM    713  CB  ALA A  54     -10.739 -15.375 -10.133  1.00  0.00           C  
ATOM    709  H   ALA A  54      -8.310 -14.864 -10.485  1.00  0.00           H  
ATOM    711  HA  ALA A  54     -10.629 -13.264 -10.485  1.00  0.00           H  
ATOM    714  HB1 ALA A  54     -10.574 -15.629 -11.180  1.00  0.00           H  
ATOM    715  HB2 ALA A  54     -11.811 -15.367  -9.936  1.00  0.00           H  
ATOM    716  HB3 ALA A  54     -10.268 -16.126  -9.499  1.00  0.00           H  
ATOM    718  N   GLY A  55     -11.366 -12.672  -8.154  1.00  0.00           N  
ATOM    720  CA  GLY A  55     -11.677 -12.104  -6.835  1.00  0.00           C  
ATOM    723  C   GLY A  55     -10.800 -10.918  -6.414  1.00  0.00           C  
ATOM    724  O   GLY A  55     -10.948 -10.434  -5.292  1.00  0.00           O  
ATOM    719  H   GLY A  55     -11.858 -12.303  -8.955  1.00  0.00           H  
ATOM    721  HA2 GLY A  55     -12.712 -11.763  -6.835  1.00  0.00           H  
ATOM    722  HA3 GLY A  55     -11.575 -12.879  -6.075  1.00  0.00           H  
ATOM    725  N   GLN A  56      -9.906 -10.447  -7.290  1.00  0.00           N  
ATOM    727  CA  GLN A  56      -9.076  -9.269  -7.057  1.00  0.00           C  
ATOM    729  C   GLN A  56      -9.363  -8.148  -8.060  1.00  0.00           C  
ATOM    733  O   GLN A  56      -9.647  -8.381  -9.241  1.00  0.00           O  
ATOM    730  CB  GLN A  56      -7.588  -9.643  -7.059  1.00  0.00           C  
ATOM    734  CG  GLN A  56      -7.241 -10.697  -5.997  1.00  0.00           C  
ATOM    737  CD  GLN A  56      -5.742 -10.933  -5.875  1.00  0.00           C  
ATOM    738  NE2 GLN A  56      -5.321 -12.002  -5.237  1.00  0.00           N  
ATOM    741  OE1 GLN A  56      -4.911 -10.181  -6.344  1.00  0.00           O  
ATOM    726  H   GLN A  56      -9.788 -10.911  -8.180  1.00  0.00           H  
ATOM    728  HA  GLN A  56      -9.309  -8.867  -6.072  1.00  0.00           H  
ATOM    731  HB2 GLN A  56      -7.009  -8.739  -6.869  1.00  0.00           H  
ATOM    732  HB3 GLN A  56      -7.306 -10.023  -8.041  1.00  0.00           H  
ATOM    735  HG2 GLN A  56      -7.719 -11.642  -6.257  1.00  0.00           H  
ATOM    736  HG3 GLN A  56      -7.618 -10.379  -5.025  1.00  0.00           H  
ATOM    739 HE21 GLN A  56      -4.317 -12.086  -5.166  1.00  0.00           H  
ATOM    740 HE22 GLN A  56      -5.977 -12.667  -4.854  1.00  0.00           H  
ATOM    742  N   ASP A  57      -9.229  -6.924  -7.567  1.00  0.00           N  
ATOM    744  CA  ASP A  57      -9.318  -5.694  -8.337  1.00  0.00           C  
ATOM    746  C   ASP A  57      -7.928  -5.078  -8.479  1.00  0.00           C  
ATOM    750  O   ASP A  57      -7.060  -5.243  -7.620  1.00  0.00           O  
ATOM    747  CB  ASP A  57     -10.312  -4.723  -7.683  1.00  0.00           C  
ATOM    751  CG  ASP A  57     -11.749  -5.247  -7.677  1.00  0.00           C  
ATOM    752  OD1 ASP A  57     -12.105  -6.081  -8.534  1.00  0.00           O  
ATOM    753  OD2 ASP A  57     -12.552  -4.824  -6.811  1.00  0.00           O1-
ATOM    743  H   ASP A  57      -8.899  -6.830  -6.617  1.00  0.00           H  
ATOM    745  HA  ASP A  57      -9.687  -5.924  -9.336  1.00  0.00           H  
ATOM    748  HB2 ASP A  57     -10.002  -4.543  -6.653  1.00  0.00           H  
ATOM    749  HB3 ASP A  57     -10.293  -3.776  -8.222  1.00  0.00           H  
ATOM    754  N   CYS A  58      -7.727  -4.374  -9.585  1.00  0.00           N  
ATOM    756  CA  CYS A  58      -6.558  -3.556  -9.815  1.00  0.00           C  
ATOM    758  C   CYS A  58      -6.691  -2.247  -9.037  1.00  0.00           C  
ATOM    762  O   CYS A  58      -7.688  -1.533  -9.168  1.00  0.00           O  
ATOM    759  CB  CYS A  58      -6.409  -3.297 -11.313  1.00  0.00           C  
ATOM    763  SG  CYS A  58      -4.879  -2.434 -11.718  1.00  0.00           S  
ATOM    755  H   CYS A  58      -8.522  -4.228 -10.191  1.00  0.00           H  
ATOM    757  HA  CYS A  58      -5.674  -4.092  -9.468  1.00  0.00           H  
ATOM    760  HB2 CYS A  58      -7.257  -2.714 -11.672  1.00  0.00           H  
ATOM    761  HB3 CYS A  58      -6.401  -4.256 -11.830  1.00  0.00           H  
ATOM    764  N   PHE A  59      -5.651  -1.909  -8.287  1.00  0.00           N  
ATOM    766  CA  PHE A  59      -5.522  -0.665  -7.550  1.00  0.00           C  
ATOM    768  C   PHE A  59      -4.279   0.077  -8.005  1.00  0.00           C  
ATOM    772  O   PHE A  59      -3.182  -0.468  -7.940  1.00  0.00           O  
ATOM    769  CB  PHE A  59      -5.469  -0.976  -6.057  1.00  0.00           C  
ATOM    773  CG  PHE A  59      -6.758  -1.595  -5.578  1.00  0.00           C  
ATOM    774  CD1 PHE A  59      -7.882  -0.778  -5.395  1.00  0.00           C  
ATOM    776  CD2 PHE A  59      -6.872  -2.988  -5.420  1.00  0.00           C  
ATOM    778  CE1 PHE A  59      -9.110  -1.359  -5.051  1.00  0.00           C  
ATOM    780  CE2 PHE A  59      -8.075  -3.546  -4.958  1.00  0.00           C  
ATOM    782  CZ  PHE A  59      -9.198  -2.730  -4.769  1.00  0.00           C  
ATOM    765  H   PHE A  59      -4.884  -2.563  -8.218  1.00  0.00           H  
ATOM    767  HA  PHE A  59      -6.389  -0.032  -7.740  1.00  0.00           H  
ATOM    770  HB2 PHE A  59      -5.295  -0.054  -5.504  1.00  0.00           H  
ATOM    771  HB3 PHE A  59      -4.639  -1.652  -5.853  1.00  0.00           H  
ATOM    775  HD1 PHE A  59      -7.822   0.280  -5.602  1.00  0.00           H  
ATOM    777  HD2 PHE A  59      -6.033  -3.628  -5.649  1.00  0.00           H  
ATOM    779  HE1 PHE A  59     -10.008  -0.760  -5.087  1.00  0.00           H  
ATOM    781  HE2 PHE A  59      -8.162  -4.615  -4.830  1.00  0.00           H  
ATOM    783  HZ  PHE A  59     -10.148  -3.174  -4.508  1.00  0.00           H  
ATOM    784  N   GLN A  60      -4.462   1.321  -8.445  1.00  0.00           N  
ATOM    786  CA  GLN A  60      -3.362   2.206  -8.797  1.00  0.00           C  
ATOM    788  C   GLN A  60      -2.976   3.039  -7.573  1.00  0.00           C  
ATOM    792  O   GLN A  60      -3.801   3.793  -7.049  1.00  0.00           O  
ATOM    789  CB  GLN A  60      -3.755   3.053 -10.012  1.00  0.00           C  
ATOM    793  CG  GLN A  60      -2.574   3.884 -10.535  1.00  0.00           C  
ATOM    796  CD  GLN A  60      -2.919   4.561 -11.856  1.00  0.00           C  
ATOM    797  NE2 GLN A  60      -2.724   5.859 -11.991  1.00  0.00           N  
ATOM    800  OE1 GLN A  60      -3.393   3.932 -12.794  1.00  0.00           O  
ATOM    785  H   GLN A  60      -5.397   1.700  -8.480  1.00  0.00           H  
ATOM    787  HA  GLN A  60      -2.509   1.597  -9.095  1.00  0.00           H  
ATOM    790  HB2 GLN A  60      -4.580   3.716  -9.753  1.00  0.00           H  
ATOM    791  HB3 GLN A  60      -4.087   2.381 -10.803  1.00  0.00           H  
ATOM    794  HG2 GLN A  60      -2.299   4.637  -9.796  1.00  0.00           H  
ATOM    795  HG3 GLN A  60      -1.716   3.233 -10.699  1.00  0.00           H  
ATOM    798 HE21 GLN A  60      -2.311   6.425 -11.263  1.00  0.00           H  
ATOM    799 HE22 GLN A  60      -2.895   6.248 -12.907  1.00  0.00           H  
ATOM    801  N   LEU A  61      -1.736   2.888  -7.122  1.00  0.00           N  
ATOM    803  CA  LEU A  61      -1.126   3.652  -6.045  1.00  0.00           C  
ATOM    805  C   LEU A  61      -0.157   4.665  -6.661  1.00  0.00           C  
ATOM    809  O   LEU A  61       0.720   4.317  -7.447  1.00  0.00           O  
ATOM    806  CB  LEU A  61      -0.424   2.697  -5.059  1.00  0.00           C  
ATOM    810  CG  LEU A  61      -1.346   1.667  -4.374  1.00  0.00           C  
ATOM    812  CD1 LEU A  61      -0.514   0.714  -3.514  1.00  0.00           C  
ATOM    816  CD2 LEU A  61      -2.395   2.323  -3.469  1.00  0.00           C  
ATOM    802  H   LEU A  61      -1.116   2.294  -7.655  1.00  0.00           H  
ATOM    804  HA  LEU A  61      -1.894   4.208  -5.507  1.00  0.00           H  
ATOM    807  HB2 LEU A  61       0.349   2.157  -5.607  1.00  0.00           H  
ATOM    808  HB3 LEU A  61       0.072   3.292  -4.291  1.00  0.00           H  
ATOM    811  HG  LEU A  61      -1.861   1.074  -5.130  1.00  0.00           H  
ATOM    813 HD11 LEU A  61       0.005   1.270  -2.734  1.00  0.00           H  
ATOM    814 HD12 LEU A  61      -1.162  -0.037  -3.062  1.00  0.00           H  
ATOM    815 HD13 LEU A  61       0.222   0.212  -4.143  1.00  0.00           H  
ATOM    817 HD21 LEU A  61      -3.048   2.962  -4.065  1.00  0.00           H  
ATOM    818 HD22 LEU A  61      -3.006   1.551  -3.000  1.00  0.00           H  
ATOM    819 HD23 LEU A  61      -1.904   2.919  -2.700  1.00  0.00           H  
ATOM    820  N   GLU A  62      -0.313   5.931  -6.295  1.00  0.00           N  
ATOM    822  CA  GLU A  62       0.657   6.984  -6.595  1.00  0.00           C  
ATOM    824  C   GLU A  62       1.323   7.388  -5.279  1.00  0.00           C  
ATOM    828  O   GLU A  62       0.631   7.692  -4.303  1.00  0.00           O  
ATOM    825  CB  GLU A  62      -0.037   8.171  -7.287  1.00  0.00           C  
ATOM    829  CG  GLU A  62      -0.374   7.864  -8.757  1.00  0.00           C  
ATOM    832  CD  GLU A  62      -1.249   8.938  -9.423  1.00  0.00           C  
ATOM    833  OE1 GLU A  62      -1.863   8.634 -10.472  1.00  0.00           O  
ATOM    834  OE2 GLU A  62      -1.446  10.043  -8.866  1.00  0.00           O1-
ATOM    821  H   GLU A  62      -1.041   6.160  -5.633  1.00  0.00           H  
ATOM    823  HA  GLU A  62       1.434   6.613  -7.264  1.00  0.00           H  
ATOM    826  HB2 GLU A  62       0.627   9.035  -7.257  1.00  0.00           H  
ATOM    827  HB3 GLU A  62      -0.949   8.415  -6.742  1.00  0.00           H  
ATOM    830  HG2 GLU A  62       0.554   7.758  -9.318  1.00  0.00           H  
ATOM    831  HG3 GLU A  62      -0.906   6.914  -8.807  1.00  0.00           H  
ATOM    835  N   GLN A  63       2.660   7.377  -5.229  1.00  0.00           N  
ATOM    837  CA  GLN A  63       3.386   7.906  -4.076  1.00  0.00           C  
ATOM    839  C   GLN A  63       3.177   9.423  -4.038  1.00  0.00           C  
ATOM    843  O   GLN A  63       3.492  10.131  -4.993  1.00  0.00           O  
ATOM    840  CB  GLN A  63       4.873   7.500  -4.122  1.00  0.00           C  
ATOM    844  CG  GLN A  63       5.609   7.812  -2.800  1.00  0.00           C  
ATOM    847  CD  GLN A  63       7.044   7.274  -2.734  1.00  0.00           C  
ATOM    848  NE2 GLN A  63       7.713   7.384  -1.605  1.00  0.00           N  
ATOM    851  OE1 GLN A  63       7.602   6.735  -3.685  1.00  0.00           O  
ATOM    836  H   GLN A  63       3.185   7.126  -6.055  1.00  0.00           H  
ATOM    838  HA  GLN A  63       2.949   7.472  -3.176  1.00  0.00           H  
ATOM    841  HB2 GLN A  63       5.370   8.011  -4.946  1.00  0.00           H  
ATOM    842  HB3 GLN A  63       4.929   6.426  -4.300  1.00  0.00           H  
ATOM    845  HG2 GLN A  63       5.051   7.376  -1.971  1.00  0.00           H  
ATOM    846  HG3 GLN A  63       5.646   8.891  -2.654  1.00  0.00           H  
ATOM    849 HE21 GLN A  63       7.345   7.818  -0.770  1.00  0.00           H  
ATOM    850 HE22 GLN A  63       8.667   7.053  -1.564  1.00  0.00           H  
ATOM    852  N   VAL A  64       2.626   9.931  -2.937  1.00  0.00           N  
ATOM    854  CA  VAL A  64       2.378  11.364  -2.762  1.00  0.00           C  
ATOM    856  C   VAL A  64       3.458  11.932  -1.851  1.00  0.00           C  
ATOM    859  O   VAL A  64       3.303  11.995  -0.636  1.00  0.00           O  
ATOM    857  CB  VAL A  64       0.957  11.633  -2.254  1.00  0.00           C  
ATOM    860  CG1 VAL A  64       0.658  13.139  -2.237  1.00  0.00           C  
ATOM    864  CG2 VAL A  64      -0.107  10.968  -3.143  1.00  0.00           C  
ATOM    853  H   VAL A  64       2.358   9.301  -2.195  1.00  0.00           H  
ATOM    855  HA  VAL A  64       2.465  11.864  -3.727  1.00  0.00           H  
ATOM    858  HB  VAL A  64       0.886  11.232  -1.243  1.00  0.00           H  
ATOM    861 HG11 VAL A  64      -0.388  13.284  -1.965  1.00  0.00           H  
ATOM    862 HG12 VAL A  64       1.297  13.633  -1.506  1.00  0.00           H  
ATOM    863 HG13 VAL A  64       0.837  13.562  -3.226  1.00  0.00           H  
ATOM    865 HG21 VAL A  64      -1.107  11.288  -2.852  1.00  0.00           H  
ATOM    866 HG22 VAL A  64       0.066  11.223  -4.189  1.00  0.00           H  
ATOM    867 HG23 VAL A  64      -0.052   9.885  -3.033  1.00  0.00           H  
ATOM    868  N   GLY A  65       4.566  12.341  -2.461  1.00  0.00           N  
ATOM    870  CA  GLY A  65       5.693  12.978  -1.792  1.00  0.00           C  
ATOM    873  C   GLY A  65       6.413  13.878  -2.786  1.00  0.00           C  
ATOM    874  O   GLY A  65       6.957  13.391  -3.766  1.00  0.00           O  
ATOM    869  H   GLY A  65       4.661  12.165  -3.451  1.00  0.00           H  
ATOM    871  HA2 GLY A  65       6.390  12.217  -1.441  1.00  0.00           H  
ATOM    872  HA3 GLY A  65       5.350  13.557  -0.934  1.00  0.00           H  
ATOM    875  N   ASN A  66       6.376  15.183  -2.516  1.00  0.00           N  
ATOM    877  CA  ASN A  66       6.813  16.307  -3.350  1.00  0.00           C  
ATOM    879  C   ASN A  66       5.932  16.612  -4.575  1.00  0.00           C  
ATOM    883  O   ASN A  66       5.960  15.958  -5.613  1.00  0.00           O  
ATOM    880  CB  ASN A  66       8.324  16.244  -3.629  1.00  0.00           C  
ATOM    884  CG  ASN A  66       9.137  16.380  -2.353  1.00  0.00           C  
ATOM    885  ND2 ASN A  66      10.368  15.931  -2.358  1.00  0.00           N  
ATOM    888  OD1 ASN A  66       8.688  16.903  -1.342  1.00  0.00           O  
ATOM    876  H   ASN A  66       5.983  15.429  -1.619  1.00  0.00           H  
ATOM    878  HA  ASN A  66       6.698  17.186  -2.715  1.00  0.00           H  
ATOM    881  HB2 ASN A  66       8.574  15.313  -4.137  1.00  0.00           H  
ATOM    882  HB3 ASN A  66       8.602  17.062  -4.293  1.00  0.00           H  
ATOM    886 HD21 ASN A  66      10.718  15.462  -3.181  1.00  0.00           H  
ATOM    887 HD22 ASN A  66      10.879  15.987  -1.489  1.00  0.00           H  
ATOM    889  N   PHE A  67       5.174  17.711  -4.444  1.00  0.00           N  
ATOM    891  CA  PHE A  67       4.840  18.592  -5.563  1.00  0.00           C  
ATOM    893  C   PHE A  67       6.077  18.661  -6.478  1.00  0.00           C  
ATOM    897  O   PHE A  67       7.130  19.073  -5.997  1.00  0.00           O  
ATOM    894  CB  PHE A  67       4.523  19.997  -4.992  1.00  0.00           C  
ATOM    898  CG  PHE A  67       3.063  20.379  -4.836  1.00  0.00           C  
ATOM    899  CD1 PHE A  67       2.491  21.295  -5.741  1.00  0.00           C  
ATOM    901  CD2 PHE A  67       2.294  19.887  -3.765  1.00  0.00           C  
ATOM    903  CE1 PHE A  67       1.159  21.714  -5.581  1.00  0.00           C  
ATOM    905  CE2 PHE A  67       0.958  20.303  -3.608  1.00  0.00           C  
ATOM    907  CZ  PHE A  67       0.391  21.217  -4.515  1.00  0.00           C  
ATOM    890  H   PHE A  67       5.188  18.151  -3.535  1.00  0.00           H  
ATOM    892  HA  PHE A  67       3.989  18.202  -6.122  1.00  0.00           H  
ATOM    895  HB2 PHE A  67       4.961  20.744  -5.655  1.00  0.00           H  
ATOM    896  HB3 PHE A  67       5.026  20.131  -4.034  1.00  0.00           H  
ATOM    900  HD1 PHE A  67       3.075  21.682  -6.562  1.00  0.00           H  
ATOM    902  HD2 PHE A  67       2.730  19.195  -3.060  1.00  0.00           H  
ATOM    904  HE1 PHE A  67       0.728  22.417  -6.279  1.00  0.00           H  
ATOM    906  HE2 PHE A  67       0.372  19.923  -2.784  1.00  0.00           H  
ATOM    908  HZ  PHE A  67      -0.633  21.538  -4.392  1.00  0.00           H  
ATOM    909  N   TRP A  68       5.931  18.284  -7.751  1.00  0.00           N  
ATOM    911  CA  TRP A  68       6.985  18.209  -8.778  1.00  0.00           C  
ATOM    913  C   TRP A  68       7.873  16.945  -8.740  1.00  0.00           C  
ATOM    917  O   TRP A  68       8.980  16.974  -8.217  1.00  0.00           O  
ATOM    914  CB  TRP A  68       7.818  19.510  -8.836  1.00  0.00           C  
ATOM    918  CG  TRP A  68       7.046  20.798  -8.884  1.00  0.00           C  
ATOM    919  CD1 TRP A  68       6.536  21.473  -7.828  1.00  0.00           C  
ATOM    921  CD2 TRP A  68       6.818  21.666 -10.028  1.00  0.00           C  
ATOM    922  CE2 TRP A  68       6.057  22.796  -9.600  1.00  0.00           C  
ATOM    923  CE3 TRP A  68       7.242  21.645 -11.371  1.00  0.00           C  
ATOM    925  NE1 TRP A  68       5.869  22.600  -8.253  1.00  0.00           N  
ATOM    929  CZ2 TRP A  68       5.706  23.838 -10.465  1.00  0.00           C  
ATOM    931  CZ3 TRP A  68       6.915  22.698 -12.245  1.00  0.00           C  
ATOM    927  CH2 TRP A  68       6.144  23.787 -11.798  1.00  0.00           C  
ATOM    910  H   TRP A  68       5.031  17.902  -8.005  1.00  0.00           H  
ATOM    912  HA  TRP A  68       6.470  18.166  -9.738  1.00  0.00           H  
ATOM    915  HB2 TRP A  68       8.447  19.460  -9.725  1.00  0.00           H  
ATOM    916  HB3 TRP A  68       8.502  19.552  -7.989  1.00  0.00           H  
ATOM    920  HD1 TRP A  68       6.674  21.189  -6.795  1.00  0.00           H  
ATOM    926  HE1 TRP A  68       5.449  23.268  -7.623  1.00  0.00           H  
ATOM    924  HE3 TRP A  68       7.845  20.820 -11.721  1.00  0.00           H  
ATOM    930  HZ2 TRP A  68       5.136  24.682 -10.105  1.00  0.00           H  
ATOM    932  HZ3 TRP A  68       7.258  22.669 -13.269  1.00  0.00           H  
ATOM    928  HH2 TRP A  68       5.900  24.587 -12.480  1.00  0.00           H  
ATOM    933  N   GLY A  69       7.433  15.881  -9.424  1.00  0.00           N  
ATOM    935  CA  GLY A  69       8.358  14.956 -10.095  1.00  0.00           C  
ATOM    938  C   GLY A  69       8.416  13.512  -9.582  1.00  0.00           C  
ATOM    939  O   GLY A  69       8.853  13.234  -8.472  1.00  0.00           O  
ATOM    934  H   GLY A  69       6.469  15.862  -9.725  1.00  0.00           H  
ATOM    936  HA2 GLY A  69       8.114  14.938 -11.158  1.00  0.00           H  
ATOM    937  HA3 GLY A  69       9.376  15.342 -10.032  1.00  0.00           H  
ATOM    940  N   ASP A  70       8.102  12.599 -10.503  1.00  0.00           N  
ATOM    942  CA  ASP A  70       8.982  11.470 -10.842  1.00  0.00           C  
ATOM    944  C   ASP A  70       8.847  10.122 -10.122  1.00  0.00           C  
ATOM    948  O   ASP A  70       9.809   9.351 -10.096  1.00  0.00           O  
ATOM    945  CB  ASP A  70      10.447  11.926 -11.011  1.00  0.00           C  
ATOM    949  CG  ASP A  70      10.625  13.095 -11.982  1.00  0.00           C  
ATOM    950  OD1 ASP A  70       9.679  13.383 -12.756  1.00  0.00           O  
ATOM    951  OD2 ASP A  70      11.720  13.694 -11.952  1.00  0.00           O1-
ATOM    941  H   ASP A  70       7.717  13.003 -11.345  1.00  0.00           H  
ATOM    943  HA  ASP A  70       8.678  11.209 -11.855  1.00  0.00           H  
ATOM    946  HB2 ASP A  70      11.037  11.099 -11.404  1.00  0.00           H  
ATOM    947  HB3 ASP A  70      10.859  12.195 -10.038  1.00  0.00           H  
ATOM    952  N   ARG A  71       7.648   9.729  -9.674  1.00  0.00           N  
ATOM    954  CA  ARG A  71       7.329   8.289  -9.651  1.00  0.00           C  
ATOM    956  C   ARG A  71       6.051   7.980 -10.404  1.00  0.00           C  
ATOM    960  O   ARG A  71       4.981   8.506 -10.111  1.00  0.00           O  
ATOM    957  CB  ARG A  71       7.396   7.686  -8.245  1.00  0.00           C  
ATOM    961  CG  ARG A  71       8.871   7.478  -7.871  1.00  0.00           C  
ATOM    964  CD  ARG A  71       9.016   6.724  -6.560  1.00  0.00           C  
ATOM    967  NE  ARG A  71      10.433   6.455  -6.267  1.00  0.00           N  
ATOM    975  CZ  ARG A  71      10.879   5.817  -5.203  1.00  0.00           C  
ATOM    969  NH1 ARG A  71      10.071   5.355  -4.290  1.00  0.00           N1+
ATOM    972  NH2 ARG A  71      12.161   5.654  -5.025  1.00  0.00           N  
ATOM    953  H   ARG A  71       6.891  10.397  -9.661  1.00  0.00           H  
ATOM    955  HA  ARG A  71       8.098   7.773 -10.227  1.00  0.00           H  
ATOM    958  HB2 ARG A  71       6.894   6.718  -8.250  1.00  0.00           H  
ATOM    959  HB3 ARG A  71       6.901   8.340  -7.527  1.00  0.00           H  
ATOM    962  HG2 ARG A  71       9.358   8.447  -7.762  1.00  0.00           H  
ATOM    963  HG3 ARG A  71       9.369   6.909  -8.655  1.00  0.00           H  
ATOM    965  HD2 ARG A  71       8.591   7.349  -5.774  1.00  0.00           H  
ATOM    966  HD3 ARG A  71       8.460   5.788  -6.618  1.00  0.00           H  
ATOM    968  HE  ARG A  71      11.104   6.809  -6.934  1.00  0.00           H  
ATOM    970 HH11 ARG A  71      10.406   4.937  -3.434  1.00  0.00           H  
ATOM    971 HH12 ARG A  71       9.109   5.659  -4.320  1.00  0.00           H  
ATOM    973 HH21 ARG A  71      12.484   5.239  -4.163  1.00  0.00           H  
ATOM    974 HH22 ARG A  71      12.804   6.039  -5.702  1.00  0.00           H  
ATOM    976  N   GLU A  72       6.229   7.159 -11.429  1.00  0.00           N  
ATOM    978  CA  GLU A  72       5.177   6.675 -12.303  1.00  0.00           C  
ATOM    980  C   GLU A  72       4.169   5.855 -11.474  1.00  0.00           C  
ATOM    984  O   GLU A  72       4.568   5.198 -10.509  1.00  0.00           O  
ATOM    981  CB  GLU A  72       5.824   5.861 -13.435  1.00  0.00           C  
ATOM    985  CG  GLU A  72       6.776   6.698 -14.317  1.00  0.00           C  
ATOM    988  CD  GLU A  72       7.499   5.900 -15.418  1.00  0.00           C  
ATOM    989  OE1 GLU A  72       7.796   6.491 -16.478  1.00  0.00           O  
ATOM    990  OE2 GLU A  72       7.743   4.689 -15.235  1.00  0.00           O1-
ATOM    977  H   GLU A  72       7.145   6.756 -11.563  1.00  0.00           H  
ATOM    979  HA  GLU A  72       4.669   7.539 -12.732  1.00  0.00           H  
ATOM    982  HB2 GLU A  72       5.034   5.454 -14.066  1.00  0.00           H  
ATOM    983  HB3 GLU A  72       6.390   5.053 -12.972  1.00  0.00           H  
ATOM    986  HG2 GLU A  72       7.537   7.160 -13.689  1.00  0.00           H  
ATOM    987  HG3 GLU A  72       6.194   7.499 -14.773  1.00  0.00           H  
ATOM    991  N   PRO A  73       2.865   5.924 -11.792  1.00  0.00           N  
ATOM    992  CA  PRO A  73       1.844   5.158 -11.084  1.00  0.00           C  
ATOM    994  C   PRO A  73       2.208   3.674 -11.041  1.00  0.00           C  
ATOM    998  O   PRO A  73       2.699   3.125 -12.028  1.00  0.00           O  
ATOM    995  CB  PRO A  73       0.550   5.391 -11.865  1.00  0.00           C  
ATOM    999  CG  PRO A  73       1.038   5.789 -13.257  1.00  0.00           C  
ATOM   1002  CD  PRO A  73       2.298   6.579 -12.956  1.00  0.00           C  
ATOM    993  HA  PRO A  73       1.738   5.530 -10.065  1.00  0.00           H  
ATOM    996  HB2 PRO A  73       0.005   6.223 -11.418  1.00  0.00           H  
ATOM    997  HB3 PRO A  73      -0.067   4.493 -11.901  1.00  0.00           H  
ATOM   1000  HG2 PRO A  73       0.301   6.382 -13.798  1.00  0.00           H  
ATOM   1001  HG3 PRO A  73       1.320   4.897 -13.817  1.00  0.00           H  
ATOM   1003  HD2 PRO A  73       2.965   6.544 -13.818  1.00  0.00           H  
ATOM   1004  HD3 PRO A  73       2.045   7.609 -12.707  1.00  0.00           H  
ATOM   1005  N   ASP A  74       1.943   3.026  -9.911  1.00  0.00           N  
ATOM   1007  CA  ASP A  74       2.087   1.579  -9.790  1.00  0.00           C  
ATOM   1009  C   ASP A  74       0.718   0.933  -9.583  1.00  0.00           C  
ATOM   1013  O   ASP A  74      -0.165   1.501  -8.939  1.00  0.00           O  
ATOM   1010  CB  ASP A  74       3.101   1.222  -8.695  1.00  0.00           C  
ATOM   1014  CG  ASP A  74       3.578  -0.234  -8.781  1.00  0.00           C  
ATOM   1015  OD1 ASP A  74       3.199  -0.934  -9.754  1.00  0.00           O  
ATOM   1016  OD2 ASP A  74       4.341  -0.636  -7.877  1.00  0.00           O1-
ATOM   1006  H   ASP A  74       1.556   3.524  -9.121  1.00  0.00           H  
ATOM   1008  HA  ASP A  74       2.482   1.186 -10.726  1.00  0.00           H  
ATOM   1011  HB2 ASP A  74       2.654   1.404  -7.718  1.00  0.00           H  
ATOM   1012  HB3 ASP A  74       3.973   1.867  -8.799  1.00  0.00           H  
ATOM   1017  N   ALA A  75       0.530  -0.259 -10.137  1.00  0.00           N  
ATOM   1019  CA  ALA A  75      -0.706  -1.009 -10.065  1.00  0.00           C  
ATOM   1021  C   ALA A  75      -0.477  -2.327  -9.333  1.00  0.00           C  
ATOM   1026  O   ALA A  75       0.456  -3.076  -9.612  1.00  0.00           O  
ATOM   1022  CB  ALA A  75      -1.309  -1.209 -11.456  1.00  0.00           C  
ATOM   1018  H   ALA A  75       1.363  -0.734 -10.456  1.00  0.00           H  
ATOM   1020  HA  ALA A  75      -1.428  -0.429  -9.491  1.00  0.00           H  
ATOM   1023  HB1 ALA A  75      -0.639  -1.812 -12.070  1.00  0.00           H  
ATOM   1024  HB2 ALA A  75      -2.258  -1.735 -11.359  1.00  0.00           H  
ATOM   1025  HB3 ALA A  75      -1.479  -0.239 -11.923  1.00  0.00           H  
ATOM   1027  N   THR A  76      -1.390  -2.653  -8.429  1.00  0.00           N  
ATOM   1029  CA  THR A  76      -1.377  -3.906  -7.680  1.00  0.00           C  
ATOM   1031  C   THR A  76      -2.737  -4.575  -7.749  1.00  0.00           C  
ATOM   1034  O   THR A  76      -3.760  -3.893  -7.810  1.00  0.00           O  
ATOM   1032  CB  THR A  76      -0.918  -3.654  -6.241  1.00  0.00           C  
ATOM   1035  CG2 THR A  76      -1.900  -2.845  -5.392  1.00  0.00           C  
ATOM   1039  OG1 THR A  76      -0.710  -4.886  -5.593  1.00  0.00           O  
ATOM   1028  H   THR A  76      -2.128  -1.989  -8.242  1.00  0.00           H  
ATOM   1030  HA  THR A  76      -0.654  -4.587  -8.130  1.00  0.00           H  
ATOM   1033  HB  THR A  76       0.033  -3.121  -6.273  1.00  0.00           H  
ATOM   1040  HG1 THR A  76      -0.380  -4.676  -4.716  1.00  0.00           H  
ATOM   1036 HG21 THR A  76      -2.124  -1.900  -5.886  1.00  0.00           H  
ATOM   1037 HG22 THR A  76      -2.823  -3.405  -5.241  1.00  0.00           H  
ATOM   1038 HG23 THR A  76      -1.440  -2.624  -4.428  1.00  0.00           H  
ATOM   1041  N   CYS A  77      -2.773  -5.905  -7.731  1.00  0.00           N  
ATOM   1043  CA  CYS A  77      -4.024  -6.625  -7.554  1.00  0.00           C  
ATOM   1045  C   CYS A  77      -4.205  -6.997  -6.090  1.00  0.00           C  
ATOM   1049  O   CYS A  77      -3.324  -7.593  -5.465  1.00  0.00           O  
ATOM   1046  CB  CYS A  77      -4.114  -7.849  -8.448  1.00  0.00           C  
ATOM   1050  SG  CYS A  77      -3.766  -7.534 -10.190  1.00  0.00           S  
ATOM   1042  H   CYS A  77      -1.911  -6.418  -7.612  1.00  0.00           H  
ATOM   1044  HA  CYS A  77      -4.847  -5.976  -7.853  1.00  0.00           H  
ATOM   1047  HB2 CYS A  77      -5.120  -8.258  -8.355  1.00  0.00           H  
ATOM   1048  HB3 CYS A  77      -3.445  -8.617  -8.057  1.00  0.00           H  
ATOM   1051  N   SER A  78      -5.379  -6.670  -5.565  1.00  0.00           N  
ATOM   1053  CA  SER A  78      -5.762  -7.023  -4.204  1.00  0.00           C  
ATOM   1055  C   SER A  78      -7.235  -7.424  -4.161  1.00  0.00           C  
ATOM   1059  O   SER A  78      -8.001  -7.024  -5.037  1.00  0.00           O  
ATOM   1056  CB  SER A  78      -5.502  -5.861  -3.245  1.00  0.00           C  
ATOM   1060  OG  SER A  78      -4.164  -5.406  -3.289  1.00  0.00           O  
ATOM   1052  H   SER A  78      -6.046  -6.178  -6.143  1.00  0.00           H  
ATOM   1054  HA  SER A  78      -5.157  -7.870  -3.880  1.00  0.00           H  
ATOM   1057  HB2 SER A  78      -6.185  -5.042  -3.470  1.00  0.00           H  
ATOM   1058  HB3 SER A  78      -5.685  -6.217  -2.231  1.00  0.00           H  
ATOM   1061  HG  SER A  78      -4.093  -4.600  -2.772  1.00  0.00           H  
ATOM   1062  N   PRO A  79      -7.685  -8.204  -3.163  1.00  0.00           N  
ATOM   1063  CA  PRO A  79      -9.103  -8.504  -2.992  1.00  0.00           C  
ATOM   1065  C   PRO A  79      -9.976  -7.244  -3.027  1.00  0.00           C  
ATOM   1069  O   PRO A  79      -9.605  -6.214  -2.452  1.00  0.00           O  
ATOM   1066  CB  PRO A  79      -9.201  -9.220  -1.642  1.00  0.00           C  
ATOM   1070  CG  PRO A  79      -7.835  -9.892  -1.506  1.00  0.00           C  
ATOM   1073  CD  PRO A  79      -6.884  -8.897  -2.166  1.00  0.00           C  
ATOM   1064  HA  PRO A  79      -9.414  -9.186  -3.784  1.00  0.00           H  
ATOM   1067  HB2 PRO A  79     -10.014  -9.946  -1.628  1.00  0.00           H  
ATOM   1068  HB3 PRO A  79      -9.324  -8.493  -0.839  1.00  0.00           H  
ATOM   1071  HG2 PRO A  79      -7.833 -10.827  -2.067  1.00  0.00           H  
ATOM   1072  HG3 PRO A  79      -7.572 -10.070  -0.464  1.00  0.00           H  
ATOM   1074  HD2 PRO A  79      -6.051  -9.427  -2.627  1.00  0.00           H  
ATOM   1075  HD3 PRO A  79      -6.513  -8.191  -1.422  1.00  0.00           H  
ATOM   1076  N   SER A  80     -11.151  -7.316  -3.653  1.00  0.00           N  
ATOM   1078  CA  SER A  80     -12.160  -6.260  -3.519  1.00  0.00           C  
ATOM   1080  C   SER A  80     -12.420  -6.020  -2.024  1.00  0.00           C  
ATOM   1084  O   SER A  80     -12.641  -6.977  -1.282  1.00  0.00           O  
ATOM   1081  CB  SER A  80     -13.463  -6.659  -4.220  1.00  0.00           C  
ATOM   1085  OG  SER A  80     -13.256  -7.014  -5.572  1.00  0.00           O  
ATOM   1077  H   SER A  80     -11.392  -8.145  -4.177  1.00  0.00           H  
ATOM   1079  HA  SER A  80     -11.781  -5.347  -3.978  1.00  0.00           H  
ATOM   1082  HB2 SER A  80     -13.900  -7.511  -3.699  1.00  0.00           H  
ATOM   1083  HB3 SER A  80     -14.165  -5.826  -4.170  1.00  0.00           H  
ATOM   1086  HG  SER A  80     -12.961  -6.237  -6.053  1.00  0.00           H  
ATOM   1087  N   ASN A  81     -12.380  -4.762  -1.573  1.00  0.00           N  
ATOM   1089  CA  ASN A  81     -12.392  -4.331  -0.158  1.00  0.00           C  
ATOM   1091  C   ASN A  81     -11.042  -4.357   0.580  1.00  0.00           C  
ATOM   1095  O   ASN A  81     -11.015  -4.201   1.802  1.00  0.00           O  
ATOM   1092  CB  ASN A  81     -13.496  -5.013   0.673  1.00  0.00           C  
ATOM   1096  CG  ASN A  81     -14.820  -5.107  -0.047  1.00  0.00           C  
ATOM   1097  ND2 ASN A  81     -15.339  -6.298  -0.232  1.00  0.00           N  
ATOM   1100  OD1 ASN A  81     -15.391  -4.118  -0.470  1.00  0.00           O  
ATOM   1088  H   ASN A  81     -12.232  -4.040  -2.264  1.00  0.00           H  
ATOM   1090  HA  ASN A  81     -12.660  -3.275  -0.193  1.00  0.00           H  
ATOM   1093  HB2 ASN A  81     -13.168  -6.008   0.972  1.00  0.00           H  
ATOM   1094  HB3 ASN A  81     -13.660  -4.443   1.588  1.00  0.00           H  
ATOM   1098 HD21 ASN A  81     -14.752  -7.103  -0.066  1.00  0.00           H  
ATOM   1099 HD22 ASN A  81     -16.216  -6.341  -0.730  1.00  0.00           H  
ATOM   1101  N   THR A  82      -9.923  -4.504  -0.131  1.00  0.00           N  
ATOM   1103  CA  THR A  82      -8.605  -4.294   0.478  1.00  0.00           C  
ATOM   1105  C   THR A  82      -8.481  -2.866   0.997  1.00  0.00           C  
ATOM   1108  O   THR A  82      -8.823  -1.903   0.312  1.00  0.00           O  
ATOM   1106  CB  THR A  82      -7.458  -4.617  -0.481  1.00  0.00           C  
ATOM   1109  CG2 THR A  82      -6.074  -4.415   0.142  1.00  0.00           C  
ATOM   1113  OG1 THR A  82      -7.568  -5.981  -0.792  1.00  0.00           O  
ATOM   1102  H   THR A  82      -9.979  -4.712  -1.118  1.00  0.00           H  
ATOM   1104  HA  THR A  82      -8.518  -4.973   1.326  1.00  0.00           H  
ATOM   1107  HB  THR A  82      -7.543  -4.023  -1.391  1.00  0.00           H  
ATOM   1114  HG1 THR A  82      -8.333  -6.075  -1.364  1.00  0.00           H  
ATOM   1110 HG21 THR A  82      -5.303  -4.800  -0.526  1.00  0.00           H  
ATOM   1111 HG22 THR A  82      -5.880  -3.353   0.293  1.00  0.00           H  
ATOM   1112 HG23 THR A  82      -6.007  -4.936   1.097  1.00  0.00           H  
ATOM   1115  N   VAL A  83      -7.980  -2.753   2.224  1.00  0.00           N  
ATOM   1117  CA  VAL A  83      -7.580  -1.497   2.850  1.00  0.00           C  
ATOM   1119  C   VAL A  83      -6.114  -1.248   2.515  1.00  0.00           C  
ATOM   1122  O   VAL A  83      -5.257  -2.046   2.892  1.00  0.00           O  
ATOM   1120  CB  VAL A  83      -7.822  -1.580   4.367  1.00  0.00           C  
ATOM   1123  CG1 VAL A  83      -7.057  -0.497   5.129  1.00  0.00           C  
ATOM   1127  CG2 VAL A  83      -9.324  -1.477   4.664  1.00  0.00           C  
ATOM   1116  H   VAL A  83      -7.721  -3.603   2.705  1.00  0.00           H  
ATOM   1118  HA  VAL A  83      -8.171  -0.674   2.446  1.00  0.00           H  
ATOM   1121  HB  VAL A  83      -7.477  -2.547   4.734  1.00  0.00           H  
ATOM   1124 HG11 VAL A  83      -6.023  -0.814   5.263  1.00  0.00           H  
ATOM   1125 HG12 VAL A  83      -7.038   0.428   4.552  1.00  0.00           H  
ATOM   1126 HG13 VAL A  83      -7.487  -0.341   6.119  1.00  0.00           H  
ATOM   1128 HG21 VAL A  83      -9.863  -2.273   4.151  1.00  0.00           H  
ATOM   1129 HG22 VAL A  83      -9.494  -1.571   5.736  1.00  0.00           H  
ATOM   1130 HG23 VAL A  83      -9.701  -0.512   4.323  1.00  0.00           H  
ATOM   1131  N   PHE A  84      -5.835  -0.151   1.815  1.00  0.00           N  
ATOM   1133  CA  PHE A  84      -4.473   0.310   1.555  1.00  0.00           C  
ATOM   1135  C   PHE A  84      -4.098   1.418   2.535  1.00  0.00           C  
ATOM   1139  O   PHE A  84      -4.912   2.296   2.828  1.00  0.00           O  
ATOM   1136  CB  PHE A  84      -4.342   0.804   0.119  1.00  0.00           C  
ATOM   1140  CG  PHE A  84      -4.625  -0.243  -0.931  1.00  0.00           C  
ATOM   1141  CD1 PHE A  84      -3.570  -1.043  -1.398  1.00  0.00           C  
ATOM   1143  CD2 PHE A  84      -5.933  -0.443  -1.411  1.00  0.00           C  
ATOM   1145  CE1 PHE A  84      -3.818  -2.047  -2.343  1.00  0.00           C  
ATOM   1147  CE2 PHE A  84      -6.183  -1.447  -2.358  1.00  0.00           C  
ATOM   1149  CZ  PHE A  84      -5.121  -2.246  -2.818  1.00  0.00           C  
ATOM   1132  H   PHE A  84      -6.591   0.456   1.533  1.00  0.00           H  
ATOM   1134  HA  PHE A  84      -3.773  -0.516   1.689  1.00  0.00           H  
ATOM   1137  HB2 PHE A  84      -5.047   1.627   0.008  1.00  0.00           H  
ATOM   1138  HB3 PHE A  84      -3.339   1.201  -0.035  1.00  0.00           H  
ATOM   1142  HD1 PHE A  84      -2.567  -0.886  -1.030  1.00  0.00           H  
ATOM   1144  HD2 PHE A  84      -6.751   0.147  -1.025  1.00  0.00           H  
ATOM   1146  HE1 PHE A  84      -3.004  -2.654  -2.708  1.00  0.00           H  
ATOM   1148  HE2 PHE A  84      -7.186  -1.615  -2.721  1.00  0.00           H  
ATOM   1150  HZ  PHE A  84      -5.294  -3.022  -3.548  1.00  0.00           H  
ATOM   1151  N   ASP A  85      -2.857   1.368   3.001  1.00  0.00           N  
ATOM   1153  CA  ASP A  85      -2.227   2.393   3.827  1.00  0.00           C  
ATOM   1155  C   ASP A  85      -1.185   3.116   2.968  1.00  0.00           C  
ATOM   1159  O   ASP A  85      -0.428   2.448   2.256  1.00  0.00           O  
ATOM   1156  CB  ASP A  85      -1.587   1.707   5.038  1.00  0.00           C  
ATOM   1160  CG  ASP A  85      -1.349   2.660   6.207  1.00  0.00           C  
ATOM   1161  OD1 ASP A  85      -1.257   3.886   6.008  1.00  0.00           O  
ATOM   1162  OD2 ASP A  85      -1.298   2.140   7.345  1.00  0.00           O1-
ATOM   1152  H   ASP A  85      -2.237   0.648   2.658  1.00  0.00           H  
ATOM   1154  HA  ASP A  85      -2.972   3.109   4.176  1.00  0.00           H  
ATOM   1157  HB2 ASP A  85      -2.251   0.916   5.386  1.00  0.00           H  
ATOM   1158  HB3 ASP A  85      -0.645   1.248   4.739  1.00  0.00           H  
ATOM   1163  N   ALA A  86      -1.141   4.452   2.984  1.00  0.00           N  
ATOM   1165  CA  ALA A  86      -0.065   5.146   2.280  1.00  0.00           C  
ATOM   1167  C   ALA A  86       1.152   5.220   3.188  1.00  0.00           C  
ATOM   1172  O   ALA A  86       1.271   6.076   4.065  1.00  0.00           O  
ATOM   1168  CB  ALA A  86      -0.468   6.498   1.714  1.00  0.00           C  
ATOM   1164  H   ALA A  86      -1.660   4.945   3.696  1.00  0.00           H  
ATOM   1166  HA  ALA A  86       0.214   4.554   1.408  1.00  0.00           H  
ATOM   1169  HB1 ALA A  86      -0.512   7.237   2.514  1.00  0.00           H  
ATOM   1170  HB2 ALA A  86      -1.403   6.393   1.164  1.00  0.00           H  
ATOM   1171  HB3 ALA A  86       0.303   6.826   1.016  1.00  0.00           H  
ATOM   1173  N   VAL A  87       2.051   4.278   2.953  1.00  0.00           N  
ATOM   1175  CA  VAL A  87       3.368   4.249   3.568  1.00  0.00           C  
ATOM   1177  C   VAL A  87       4.326   5.010   2.671  1.00  0.00           C  
ATOM   1180  O   VAL A  87       4.425   4.725   1.477  1.00  0.00           O  
ATOM   1178  CB  VAL A  87       3.886   2.817   3.796  1.00  0.00           C  
ATOM   1181  CG1 VAL A  87       4.825   2.793   5.007  1.00  0.00           C  
ATOM   1185  CG2 VAL A  87       2.751   1.796   3.950  1.00  0.00           C  
ATOM   1174  H   VAL A  87       1.837   3.579   2.256  1.00  0.00           H  
ATOM   1176  HA  VAL A  87       3.307   4.750   4.535  1.00  0.00           H  
ATOM   1179  HB  VAL A  87       4.465   2.500   2.930  1.00  0.00           H  
ATOM   1182 HG11 VAL A  87       5.677   3.447   4.827  1.00  0.00           H  
ATOM   1183 HG12 VAL A  87       5.210   1.784   5.160  1.00  0.00           H  
ATOM   1184 HG13 VAL A  87       4.305   3.126   5.905  1.00  0.00           H  
ATOM   1186 HG21 VAL A  87       2.324   1.591   2.968  1.00  0.00           H  
ATOM   1187 HG22 VAL A  87       1.946   2.182   4.575  1.00  0.00           H  
ATOM   1188 HG23 VAL A  87       3.144   0.854   4.334  1.00  0.00           H  
ATOM   1189  N   ASP A  88       5.059   5.935   3.274  1.00  0.00           N  
ATOM   1191  CA  ASP A  88       6.362   6.340   2.771  1.00  0.00           C  
ATOM   1193  C   ASP A  88       7.360   5.266   3.249  1.00  0.00           C  
ATOM   1197  O   ASP A  88       7.571   5.102   4.448  1.00  0.00           O  
ATOM   1194  CB  ASP A  88       6.676   7.769   3.273  1.00  0.00           C  
ATOM   1198  CG  ASP A  88       7.337   8.693   2.239  1.00  0.00           C  
ATOM   1199  OD1 ASP A  88       7.455   8.300   1.052  1.00  0.00           O  
ATOM   1200  OD2 ASP A  88       7.663   9.832   2.643  1.00  0.00           O1-
ATOM   1190  H   ASP A  88       4.890   6.112   4.254  1.00  0.00           H  
ATOM   1192  HA  ASP A  88       6.328   6.339   1.681  1.00  0.00           H  
ATOM   1195  HB2 ASP A  88       7.305   7.718   4.161  1.00  0.00           H  
ATOM   1196  HB3 ASP A  88       5.745   8.252   3.572  1.00  0.00           H  
ATOM   1201  N   ASP A  89       7.898   4.494   2.304  1.00  0.00           N  
ATOM   1203  CA  ASP A  89       8.965   3.489   2.438  1.00  0.00           C  
ATOM   1205  C   ASP A  89       8.731   2.175   3.243  1.00  0.00           C  
ATOM   1209  O   ASP A  89       8.669   2.129   4.465  1.00  0.00           O  
ATOM   1206  CB  ASP A  89      10.307   4.166   2.789  1.00  0.00           C  
ATOM   1210  CG  ASP A  89      11.097   4.671   1.570  1.00  0.00           C  
ATOM   1211  OD1 ASP A  89      10.981   4.058   0.477  1.00  0.00           O  
ATOM   1212  OD2 ASP A  89      11.935   5.579   1.751  1.00  0.00           O1-
ATOM   1202  H   ASP A  89       7.625   4.728   1.360  1.00  0.00           H  
ATOM   1204  HA  ASP A  89       9.085   3.133   1.414  1.00  0.00           H  
ATOM   1207  HB2 ASP A  89      10.145   4.985   3.490  1.00  0.00           H  
ATOM   1208  HB3 ASP A  89      10.941   3.435   3.291  1.00  0.00           H  
ATOM   1213  N   LYS A  90       8.763   1.077   2.465  1.00  0.00           N  
ATOM   1215  CA  LYS A  90       9.353  -0.266   2.693  1.00  0.00           C  
ATOM   1217  C   LYS A  90       8.919  -1.099   3.923  1.00  0.00           C  
ATOM   1221  O   LYS A  90       9.252  -0.807   5.060  1.00  0.00           O  
ATOM   1218  CB  LYS A  90      10.888  -0.179   2.560  1.00  0.00           C  
ATOM   1222  CG  LYS A  90      11.307   0.433   1.209  1.00  0.00           C  
ATOM   1225  CD  LYS A  90      12.808   0.318   0.941  1.00  0.00           C  
ATOM   1228  CE  LYS A  90      13.119   1.046  -0.372  1.00  0.00           C  
ATOM   1231  NZ  LYS A  90      14.546   0.902  -0.744  1.00  0.00           N1+
ATOM   1214  H   LYS A  90       8.642   1.306   1.489  1.00  0.00           H  
ATOM   1216  HA  LYS A  90       9.030  -0.856   1.835  1.00  0.00           H  
ATOM   1219  HB2 LYS A  90      11.302  -1.184   2.641  1.00  0.00           H  
ATOM   1220  HB3 LYS A  90      11.289   0.424   3.375  1.00  0.00           H  
ATOM   1223  HG2 LYS A  90      11.033   1.488   1.193  1.00  0.00           H  
ATOM   1224  HG3 LYS A  90      10.772  -0.075   0.407  1.00  0.00           H  
ATOM   1226  HD2 LYS A  90      13.355   0.783   1.761  1.00  0.00           H  
ATOM   1227  HD3 LYS A  90      13.081  -0.735   0.869  1.00  0.00           H  
ATOM   1229  HE2 LYS A  90      12.480   0.637  -1.155  1.00  0.00           H  
ATOM   1230  HE3 LYS A  90      12.854   2.096  -0.247  1.00  0.00           H  
ATOM   1232  HZ1 LYS A  90      14.728   1.388  -1.610  1.00  0.00           H  
ATOM   1233  HZ2 LYS A  90      15.120   1.309  -0.019  1.00  0.00           H  
ATOM   1234  HZ3 LYS A  90      14.784  -0.074  -0.849  1.00  0.00           H  
ATOM   1235  N   GLU A  91       8.334  -2.261   3.596  1.00  0.00           N  
ATOM   1237  CA  GLU A  91       7.992  -3.436   4.430  1.00  0.00           C  
ATOM   1239  C   GLU A  91       6.593  -3.460   5.079  1.00  0.00           C  
ATOM   1243  O   GLU A  91       6.374  -3.068   6.221  1.00  0.00           O  
ATOM   1240  CB  GLU A  91       9.113  -3.870   5.393  1.00  0.00           C  
ATOM   1244  CG  GLU A  91      10.418  -4.208   4.652  1.00  0.00           C  
ATOM   1247  CD  GLU A  91      11.479  -4.866   5.549  1.00  0.00           C  
ATOM   1248  OE1 GLU A  91      12.456  -5.387   4.965  1.00  0.00           O  
ATOM   1249  OE2 GLU A  91      11.308  -4.875   6.790  1.00  0.00           O1-
ATOM   1236  H   GLU A  91       8.147  -2.364   2.609  1.00  0.00           H  
ATOM   1238  HA  GLU A  91       7.956  -4.264   3.722  1.00  0.00           H  
ATOM   1241  HB2 GLU A  91       9.293  -3.100   6.144  1.00  0.00           H  
ATOM   1242  HB3 GLU A  91       8.771  -4.767   5.908  1.00  0.00           H  
ATOM   1245  HG2 GLU A  91      10.180  -4.887   3.834  1.00  0.00           H  
ATOM   1246  HG3 GLU A  91      10.833  -3.298   4.219  1.00  0.00           H  
ATOM   1250  N   ALA A  92       5.629  -4.051   4.361  1.00  0.00           N  
ATOM   1252  CA  ALA A  92       4.361  -4.493   4.935  1.00  0.00           C  
ATOM   1254  C   ALA A  92       4.584  -5.750   5.799  1.00  0.00           C  
ATOM   1259  O   ALA A  92       4.829  -6.839   5.276  1.00  0.00           O  
ATOM   1255  CB  ALA A  92       3.365  -4.746   3.792  1.00  0.00           C  
ATOM   1251  H   ALA A  92       5.846  -4.360   3.424  1.00  0.00           H  
ATOM   1253  HA  ALA A  92       3.962  -3.701   5.567  1.00  0.00           H  
ATOM   1256  HB1 ALA A  92       2.410  -5.069   4.205  1.00  0.00           H  
ATOM   1257  HB2 ALA A  92       3.744  -5.518   3.123  1.00  0.00           H  
ATOM   1258  HB3 ALA A  92       3.211  -3.824   3.230  1.00  0.00           H  
ATOM   1260  N   THR A  93       4.484  -5.622   7.125  1.00  0.00           N  
ATOM   1262  CA  THR A  93       4.479  -6.770   8.047  1.00  0.00           C  
ATOM   1264  C   THR A  93       3.036  -7.167   8.382  1.00  0.00           C  
ATOM   1267  O   THR A  93       2.233  -6.342   8.816  1.00  0.00           O  
ATOM   1265  CB  THR A  93       5.284  -6.510   9.335  1.00  0.00           C  
ATOM   1268  CG2 THR A  93       6.009  -7.774   9.799  1.00  0.00           C  
ATOM   1272  OG1 THR A  93       6.264  -5.508   9.188  1.00  0.00           O  
ATOM   1261  H   THR A  93       4.377  -4.697   7.515  1.00  0.00           H  
ATOM   1263  HA  THR A  93       4.949  -7.614   7.542  1.00  0.00           H  
ATOM   1266  HB  THR A  93       4.603  -6.188  10.123  1.00  0.00           H  
ATOM   1273  HG1 THR A  93       6.667  -5.568   8.319  1.00  0.00           H  
ATOM   1269 HG21 THR A  93       6.716  -8.102   9.037  1.00  0.00           H  
ATOM   1270 HG22 THR A  93       6.554  -7.558  10.718  1.00  0.00           H  
ATOM   1271 HG23 THR A  93       5.286  -8.565   9.996  1.00  0.00           H  
ATOM   1274  N   HIS A  94       2.679  -8.438   8.185  1.00  0.00           N  
ATOM   1276  CA  HIS A  94       1.347  -8.958   8.516  1.00  0.00           C  
ATOM   1278  C   HIS A  94       1.243  -9.312  10.007  1.00  0.00           C  
ATOM   1282  O   HIS A  94       2.070 -10.066  10.517  1.00  0.00           O  
ATOM   1279  CB  HIS A  94       1.036 -10.196   7.658  1.00  0.00           C  
ATOM   1283  CG  HIS A  94       0.924  -9.921   6.180  1.00  0.00           C  
ATOM   1284  CD2 HIS A  94      -0.125  -9.315   5.541  1.00  0.00           C  
ATOM   1286  ND1 HIS A  94       1.844 -10.260   5.214  1.00  0.00           N  
ATOM   1288  CE1 HIS A  94       1.364  -9.861   4.025  1.00  0.00           C  
ATOM   1290  NE2 HIS A  94       0.160  -9.289   4.173  1.00  0.00           N  
ATOM   1275  H   HIS A  94       3.369  -9.084   7.827  1.00  0.00           H  
ATOM   1277  HA  HIS A  94       0.602  -8.194   8.295  1.00  0.00           H  
ATOM   1280  HB2 HIS A  94       0.088 -10.618   7.991  1.00  0.00           H  
ATOM   1281  HB3 HIS A  94       1.807 -10.948   7.822  1.00  0.00           H  
ATOM   1287  HD1 HIS A  94       2.747 -10.686   5.366  1.00  0.00           H  
ATOM   1285  HD2 HIS A  94      -1.019  -8.930   6.009  1.00  0.00           H  
ATOM   1289  HE1 HIS A  94       1.878  -9.967   3.081  1.00  0.00           H  
ATOM   1291  N   VAL A  95       0.183  -8.857  10.688  1.00  0.00           N  
ATOM   1293  CA  VAL A  95      -0.179  -9.317  12.043  1.00  0.00           C  
ATOM   1295  C   VAL A  95      -1.642  -9.770  12.041  1.00  0.00           C  
ATOM   1298  O   VAL A  95      -2.543  -8.979  11.775  1.00  0.00           O  
ATOM   1296  CB  VAL A  95       0.089  -8.237  13.116  1.00  0.00           C  
ATOM   1299  CG1 VAL A  95      -0.217  -8.773  14.523  1.00  0.00           C  
ATOM   1303  CG2 VAL A  95       1.550  -7.765  13.111  1.00  0.00           C  
ATOM   1292  H   VAL A  95      -0.448  -8.218  10.226  1.00  0.00           H  
ATOM   1294  HA  VAL A  95       0.436 -10.180  12.300  1.00  0.00           H  
ATOM   1297  HB  VAL A  95      -0.552  -7.376  12.926  1.00  0.00           H  
ATOM   1300 HG11 VAL A  95       0.396  -9.650  14.732  1.00  0.00           H  
ATOM   1301 HG12 VAL A  95      -1.271  -9.038  14.608  1.00  0.00           H  
ATOM   1302 HG13 VAL A  95       0.001  -8.003  15.264  1.00  0.00           H  
ATOM   1304 HG21 VAL A  95       2.221  -8.613  13.244  1.00  0.00           H  
ATOM   1305 HG22 VAL A  95       1.781  -7.277  12.164  1.00  0.00           H  
ATOM   1306 HG23 VAL A  95       1.714  -7.042  13.910  1.00  0.00           H  
ATOM   1307  N   ASN A  96      -1.900 -11.050  12.337  1.00  0.00           N  
ATOM   1309  CA  ASN A  96      -3.247 -11.648  12.434  1.00  0.00           C  
ATOM   1311  C   ASN A  96      -4.146 -11.449  11.195  1.00  0.00           C  
ATOM   1315  O   ASN A  96      -5.329 -11.135  11.323  1.00  0.00           O  
ATOM   1312  CB  ASN A  96      -3.921 -11.194  13.745  1.00  0.00           C  
ATOM   1316  CG  ASN A  96      -3.202 -11.683  14.984  1.00  0.00           C  
ATOM   1317  ND2 ASN A  96      -3.457 -11.082  16.121  1.00  0.00           N  
ATOM   1320  OD1 ASN A  96      -2.415 -12.611  14.957  1.00  0.00           O  
ATOM   1308  H   ASN A  96      -1.120 -11.637  12.594  1.00  0.00           H  
ATOM   1310  HA  ASN A  96      -3.109 -12.727  12.506  1.00  0.00           H  
ATOM   1313  HB2 ASN A  96      -4.933 -11.596  13.790  1.00  0.00           H  
ATOM   1314  HB3 ASN A  96      -3.985 -10.106  13.765  1.00  0.00           H  
ATOM   1318 HD21 ASN A  96      -2.965 -11.446  16.924  1.00  0.00           H  
ATOM   1319 HD22 ASN A  96      -4.108 -10.311  16.167  1.00  0.00           H  
ATOM   1321  N   GLY A  97      -3.587 -11.592   9.988  1.00  0.00           N  
ATOM   1323  CA  GLY A  97      -4.336 -11.400   8.736  1.00  0.00           C  
ATOM   1326  C   GLY A  97      -4.711  -9.942   8.447  1.00  0.00           C  
ATOM   1327  O   GLY A  97      -5.499  -9.679   7.544  1.00  0.00           O  
ATOM   1322  H   GLY A  97      -2.611 -11.846   9.933  1.00  0.00           H  
ATOM   1324  HA2 GLY A  97      -3.734 -11.761   7.902  1.00  0.00           H  
ATOM   1325  HA3 GLY A  97      -5.256 -11.983   8.772  1.00  0.00           H  
ATOM   1328  N   LYS A  98      -4.151  -8.992   9.205  1.00  0.00           N  
ATOM   1330  CA  LYS A  98      -4.312  -7.553   9.004  1.00  0.00           C  
ATOM   1332  C   LYS A  98      -2.966  -6.954   8.616  1.00  0.00           C  
ATOM   1336  O   LYS A  98      -1.937  -7.260   9.224  1.00  0.00           O  
ATOM   1333  CB  LYS A  98      -4.905  -6.900  10.263  1.00  0.00           C  
ATOM   1337  CG  LYS A  98      -6.285  -7.487  10.604  1.00  0.00           C  
ATOM   1340  CD  LYS A  98      -6.915  -6.786  11.810  1.00  0.00           C  
ATOM   1343  CE  LYS A  98      -8.271  -7.434  12.107  1.00  0.00           C  
ATOM   1346  NZ  LYS A  98      -8.970  -6.748  13.220  1.00  0.00           N1+
ATOM   1329  H   LYS A  98      -3.540  -9.275   9.958  1.00  0.00           H  
ATOM   1331  HA  LYS A  98      -4.999  -7.381   8.176  1.00  0.00           H  
ATOM   1334  HB2 LYS A  98      -5.006  -5.829  10.085  1.00  0.00           H  
ATOM   1335  HB3 LYS A  98      -4.228  -7.045  11.105  1.00  0.00           H  
ATOM   1338  HG2 LYS A  98      -6.187  -8.548  10.832  1.00  0.00           H  
ATOM   1339  HG3 LYS A  98      -6.943  -7.375   9.741  1.00  0.00           H  
ATOM   1341  HD2 LYS A  98      -6.254  -6.889  12.670  1.00  0.00           H  
ATOM   1342  HD3 LYS A  98      -7.047  -5.730  11.578  1.00  0.00           H  
ATOM   1344  HE2 LYS A  98      -8.107  -8.485  12.346  1.00  0.00           H  
ATOM   1345  HE3 LYS A  98      -8.876  -7.393  11.202  1.00  0.00           H  
ATOM   1347  HZ1 LYS A  98      -9.864  -7.184  13.395  1.00  0.00           H  
ATOM   1348  HZ2 LYS A  98      -9.129  -5.779  12.981  1.00  0.00           H  
ATOM   1349  HZ3 LYS A  98      -8.413  -6.786  14.062  1.00  0.00           H  
ATOM   1350  N   VAL A  99      -2.980  -6.110   7.592  1.00  0.00           N  
ATOM   1352  CA  VAL A  99      -1.848  -5.240   7.277  1.00  0.00           C  
ATOM   1354  C   VAL A  99      -1.839  -4.148   8.343  1.00  0.00           C  
ATOM   1357  O   VAL A  99      -2.824  -3.428   8.497  1.00  0.00           O  
ATOM   1355  CB  VAL A  99      -1.963  -4.671   5.849  1.00  0.00           C  
ATOM   1358  CG1 VAL A  99      -0.761  -3.784   5.510  1.00  0.00           C  
ATOM   1362  CG2 VAL A  99      -2.025  -5.805   4.813  1.00  0.00           C  
ATOM   1351  H   VAL A  99      -3.860  -5.907   7.141  1.00  0.00           H  
ATOM   1353  HA  VAL A  99      -0.918  -5.806   7.343  1.00  0.00           H  
ATOM   1356  HB  VAL A  99      -2.875  -4.079   5.767  1.00  0.00           H  
ATOM   1359 HG11 VAL A  99      -0.728  -2.920   6.173  1.00  0.00           H  
ATOM   1360 HG12 VAL A  99       0.168  -4.346   5.605  1.00  0.00           H  
ATOM   1361 HG13 VAL A  99      -0.852  -3.414   4.489  1.00  0.00           H  
ATOM   1363 HG21 VAL A  99      -1.133  -6.429   4.882  1.00  0.00           H  
ATOM   1364 HG22 VAL A  99      -2.078  -5.378   3.811  1.00  0.00           H  
ATOM   1365 HG23 VAL A  99      -2.912  -6.420   4.964  1.00  0.00           H  
ATOM   1366  N   VAL A 100      -0.774  -4.091   9.139  1.00  0.00           N  
ATOM   1368  CA  VAL A 100      -0.573  -3.058  10.158  1.00  0.00           C  
ATOM   1370  C   VAL A 100       0.620  -2.239   9.713  1.00  0.00           C  
ATOM   1373  O   VAL A 100       1.732  -2.761   9.662  1.00  0.00           O  
ATOM   1371  CB  VAL A 100      -0.326  -3.655  11.559  1.00  0.00           C  
ATOM   1374  CG1 VAL A 100      -0.166  -2.546  12.611  1.00  0.00           C  
ATOM   1378  CG2 VAL A 100      -1.483  -4.560  12.003  1.00  0.00           C  
ATOM   1367  H   VAL A 100       0.003  -4.711   8.959  1.00  0.00           H  
ATOM   1369  HA  VAL A 100      -1.443  -2.404  10.210  1.00  0.00           H  
ATOM   1372  HB  VAL A 100       0.582  -4.258  11.547  1.00  0.00           H  
ATOM   1375 HG11 VAL A 100      -1.054  -1.915  12.628  1.00  0.00           H  
ATOM   1376 HG12 VAL A 100       0.705  -1.933  12.378  1.00  0.00           H  
ATOM   1377 HG13 VAL A 100      -0.015  -2.990  13.596  1.00  0.00           H  
ATOM   1379 HG21 VAL A 100      -1.302  -4.925  13.014  1.00  0.00           H  
ATOM   1380 HG22 VAL A 100      -2.421  -4.004  11.976  1.00  0.00           H  
ATOM   1381 HG23 VAL A 100      -1.557  -5.419  11.337  1.00  0.00           H  
ATOM   1382  N   THR A 101       0.409  -0.963   9.422  1.00  0.00           N  
ATOM   1384  CA  THR A 101       1.513  -0.073   9.076  1.00  0.00           C  
ATOM   1386  C   THR A 101       1.886   0.794  10.264  1.00  0.00           C  
ATOM   1389  O   THR A 101       1.040   1.325  10.986  1.00  0.00           O  
ATOM   1387  CB  THR A 101       1.214   0.811   7.876  1.00  0.00           C  
ATOM   1390  CG2 THR A 101       2.488   1.123   7.114  1.00  0.00           C  
ATOM   1394  OG1 THR A 101       0.306   0.172   7.012  1.00  0.00           O  
ATOM   1383  H   THR A 101      -0.529  -0.592   9.371  1.00  0.00           H  
ATOM   1385  HA  THR A 101       2.379  -0.676   8.805  1.00  0.00           H  
ATOM   1388  HB  THR A 101       0.802   1.750   8.245  1.00  0.00           H  
ATOM   1395  HG1 THR A 101      -0.432   0.786   7.007  1.00  0.00           H  
ATOM   1391 HG21 THR A 101       2.723   0.309   6.428  1.00  0.00           H  
ATOM   1392 HG22 THR A 101       2.333   2.070   6.596  1.00  0.00           H  
ATOM   1393 HG23 THR A 101       3.333   1.271   7.786  1.00  0.00           H  
ATOM   1396  N   ARG A 102       3.190   0.951  10.476  1.00  0.00           N  
ATOM   1398  CA  ARG A 102       3.737   2.029  11.294  1.00  0.00           C  
ATOM   1400  C   ARG A 102       3.935   3.245  10.394  1.00  0.00           C  
ATOM   1404  O   ARG A 102       4.877   3.247   9.612  1.00  0.00           O  
ATOM   1401  CB  ARG A 102       5.087   1.593  11.891  1.00  0.00           C  
ATOM   1405  CG  ARG A 102       4.965   0.830  13.212  1.00  0.00           C  
ATOM   1408  CD  ARG A 102       6.373   0.458  13.690  1.00  0.00           C  
ATOM   1411  NE  ARG A 102       6.371  -0.062  15.070  1.00  0.00           N  
ATOM   1419  CZ  ARG A 102       7.443  -0.345  15.787  1.00  0.00           C  
ATOM   1413  NH1 ARG A 102       8.648  -0.211  15.304  1.00  0.00           N1+
ATOM   1416  NH2 ARG A 102       7.322  -0.776  17.012  1.00  0.00           N  
ATOM   1397  H   ARG A 102       3.820   0.490   9.836  1.00  0.00           H  
ATOM   1399  HA  ARG A 102       3.046   2.310  12.089  1.00  0.00           H  
ATOM   1402  HB2 ARG A 102       5.676   2.489  12.088  1.00  0.00           H  
ATOM   1403  HB3 ARG A 102       5.634   0.994  11.164  1.00  0.00           H  
ATOM   1406  HG2 ARG A 102       4.481   1.470  13.950  1.00  0.00           H  
ATOM   1407  HG3 ARG A 102       4.371  -0.073  13.067  1.00  0.00           H  
ATOM   1409  HD2 ARG A 102       6.785  -0.289  13.011  1.00  0.00           H  
ATOM   1410  HD3 ARG A 102       6.999   1.350  13.647  1.00  0.00           H  
ATOM   1412  HE  ARG A 102       5.466  -0.196  15.499  1.00  0.00           H  
ATOM   1414 HH11 ARG A 102       8.746   0.062  14.337  1.00  0.00           H  
ATOM   1415 HH12 ARG A 102       9.465  -0.488  15.831  1.00  0.00           H  
ATOM   1417 HH21 ARG A 102       6.402  -0.907  17.408  1.00  0.00           H  
ATOM   1418 HH22 ARG A 102       8.146  -1.025  17.540  1.00  0.00           H  
ATOM   1420  N   ALA A 103       3.145   4.305  10.556  1.00  0.00           N  
ATOM   1422  CA  ALA A 103       3.682   5.628  10.243  1.00  0.00           C  
ATOM   1424  C   ALA A 103       4.874   5.876  11.175  1.00  0.00           C  
ATOM   1429  O   ALA A 103       4.759   5.723  12.397  1.00  0.00           O  
ATOM   1425  CB  ALA A 103       2.613   6.713  10.377  1.00  0.00           C  
ATOM   1421  H   ALA A 103       2.282   4.234  11.076  1.00  0.00           H  
ATOM   1423  HA  ALA A 103       4.034   5.632   9.211  1.00  0.00           H  
ATOM   1426  HB1 ALA A 103       2.165   6.684  11.370  1.00  0.00           H  
ATOM   1427  HB2 ALA A 103       1.853   6.565   9.610  1.00  0.00           H  
ATOM   1428  HB3 ALA A 103       3.067   7.692  10.222  1.00  0.00           H  
ATOM   1430  N   GLY A 104       6.033   6.192  10.597  1.00  0.00           N  
ATOM   1432  CA  GLY A 104       7.237   6.512  11.352  1.00  0.00           C  
ATOM   1435  C   GLY A 104       6.960   7.589  12.403  1.00  0.00           C  
ATOM   1436  O   GLY A 104       6.198   8.527  12.177  1.00  0.00           O  
ATOM   1431  H   GLY A 104       6.071   6.235   9.588  1.00  0.00           H  
ATOM   1433  HA2 GLY A 104       7.597   5.607  11.841  1.00  0.00           H  
ATOM   1434  HA3 GLY A 104       8.010   6.875  10.675  1.00  0.00           H  
ATOM   1437  N   LYS A 105       7.582   7.452  13.576  1.00  0.00           N  
ATOM   1439  CA  LYS A 105       7.534   8.466  14.632  1.00  0.00           C  
ATOM   1441  C   LYS A 105       8.162   9.753  14.069  1.00  0.00           C  
ATOM   1445  O   LYS A 105       9.354   9.721  13.760  1.00  0.00           O  
ATOM   1442  CB  LYS A 105       8.286   7.910  15.856  1.00  0.00           C  
ATOM   1446  CG  LYS A 105       7.942   8.625  17.167  1.00  0.00           C  
ATOM   1449  CD  LYS A 105       8.691   7.969  18.338  1.00  0.00           C  
ATOM   1452  CE  LYS A 105       8.191   8.548  19.665  1.00  0.00           C  
ATOM   1455  NZ  LYS A 105       8.868   7.937  20.833  1.00  0.00           N1+
ATOM   1438  H   LYS A 105       8.197   6.659  13.688  1.00  0.00           H  
ATOM   1440  HA  LYS A 105       6.490   8.640  14.892  1.00  0.00           H  
ATOM   1443  HB2 LYS A 105       8.013   6.861  15.975  1.00  0.00           H  
ATOM   1444  HB3 LYS A 105       9.361   7.956  15.682  1.00  0.00           H  
ATOM   1447  HG2 LYS A 105       6.868   8.552  17.338  1.00  0.00           H  
ATOM   1448  HG3 LYS A 105       8.218   9.677  17.097  1.00  0.00           H  
ATOM   1450  HD2 LYS A 105       8.507   6.895  18.324  1.00  0.00           H  
ATOM   1451  HD3 LYS A 105       9.760   8.153  18.227  1.00  0.00           H  
ATOM   1453  HE2 LYS A 105       8.347   9.626  19.658  1.00  0.00           H  
ATOM   1454  HE3 LYS A 105       7.115   8.384  19.731  1.00  0.00           H  
ATOM   1456  HZ1 LYS A 105       9.860   8.127  20.811  1.00  0.00           H  
ATOM   1457  HZ2 LYS A 105       8.713   6.939  20.843  1.00  0.00           H  
ATOM   1458  HZ3 LYS A 105       8.475   8.324  21.679  1.00  0.00           H  
ATOM   1459  N   PRO A 106       7.440  10.881  13.932  1.00  0.00           N  
ATOM   1460  CA  PRO A 106       8.071  12.141  13.569  1.00  0.00           C  
ATOM   1462  C   PRO A 106       9.061  12.477  14.686  1.00  0.00           C  
ATOM   1466  O   PRO A 106       8.663  12.648  15.837  1.00  0.00           O  
ATOM   1463  CB  PRO A 106       6.942  13.177  13.435  1.00  0.00           C  
ATOM   1467  CG  PRO A 106       5.664  12.338  13.387  1.00  0.00           C  
ATOM   1470  CD  PRO A 106       6.030  11.091  14.184  1.00  0.00           C  
ATOM   1461  HA  PRO A 106       8.587  12.028  12.616  1.00  0.00           H  
ATOM   1464  HB2 PRO A 106       6.906  13.829  14.307  1.00  0.00           H  
ATOM   1465  HB3 PRO A 106       7.054  13.772  12.529  1.00  0.00           H  
ATOM   1468  HG2 PRO A 106       5.451  12.055  12.356  1.00  0.00           H  
ATOM   1469  HG3 PRO A 106       4.815  12.864  13.822  1.00  0.00           H  
ATOM   1471  HD2 PRO A 106       5.902  11.293  15.248  1.00  0.00           H  
ATOM   1472  HD3 PRO A 106       5.416  10.248  13.869  1.00  0.00           H  
ATOM   1473  N   GLY A 107      10.356  12.536  14.380  1.00  0.00           N  
ATOM   1475  CA  GLY A 107      11.414  12.747  15.377  1.00  0.00           C  
ATOM   1478  C   GLY A 107      11.408  14.125  16.055  1.00  0.00           C  
ATOM   1479  O   GLY A 107      12.374  14.466  16.727  1.00  0.00           O  
ATOM   1474  H   GLY A 107      10.633  12.275  13.444  1.00  0.00           H  
ATOM   1476  HA2 GLY A 107      12.384  12.616  14.897  1.00  0.00           H  
ATOM   1477  HA3 GLY A 107      11.316  11.993  16.157  1.00  0.00           H  
ATOM   1480  N   ILE A 108      10.374  14.951  15.853  1.00  0.00           N  
ATOM   1482  CA  ILE A 108      10.366  16.374  16.207  1.00  0.00           C  
ATOM   1484  C   ILE A 108       8.942  16.804  16.602  1.00  0.00           C  
ATOM   1487  O   ILE A 108       8.136  17.105  15.725  1.00  0.00           O  
ATOM   1485  CB  ILE A 108      10.908  17.234  15.026  1.00  0.00           C  
ATOM   1488  CG1 ILE A 108      12.168  16.650  14.335  1.00  0.00           C  
ATOM   1491  CG2 ILE A 108      11.190  18.655  15.547  1.00  0.00           C  
ATOM   1495  CD1 ILE A 108      12.644  17.429  13.105  1.00  0.00           C  
ATOM   1481  H   ILE A 108       9.545  14.564  15.426  1.00  0.00           H  
ATOM   1483  HA  ILE A 108      11.022  16.526  17.064  1.00  0.00           H  
ATOM   1486  HB  ILE A 108      10.137  17.298  14.258  1.00  0.00           H  
ATOM   1489 HG12 ILE A 108      12.985  16.590  15.054  1.00  0.00           H  
ATOM   1490 HG13 ILE A 108      11.952  15.645  13.971  1.00  0.00           H  
ATOM   1492 HG21 ILE A 108      10.306  19.067  16.033  1.00  0.00           H  
ATOM   1493 HG22 ILE A 108      12.015  18.637  16.259  1.00  0.00           H  
ATOM   1494 HG23 ILE A 108      11.447  19.322  14.724  1.00  0.00           H  
ATOM   1496 HD11 ILE A 108      11.820  17.559  12.403  1.00  0.00           H  
ATOM   1497 HD12 ILE A 108      13.035  18.404  13.397  1.00  0.00           H  
ATOM   1498 HD13 ILE A 108      13.442  16.873  12.615  1.00  0.00           H  
ATOM   1499  N   GLY A 109       8.653  16.855  17.909  1.00  0.00           N  
ATOM   1501  CA  GLY A 109       7.491  17.548  18.495  1.00  0.00           C  
ATOM   1504  C   GLY A 109       6.090  17.049  18.100  1.00  0.00           C  
ATOM   1505  O   GLY A 109       5.917  16.165  17.267  1.00  0.00           O  
ATOM   1500  H   GLY A 109       9.357  16.510  18.545  1.00  0.00           H  
ATOM   1502  HA2 GLY A 109       7.569  17.492  19.581  1.00  0.00           H  
ATOM   1503  HA3 GLY A 109       7.546  18.600  18.217  1.00  0.00           H  
ATOM   1506  N   ARG A 110       5.059  17.629  18.728  1.00  0.00           N  
ATOM   1508  CA  ARG A 110       3.668  17.492  18.263  1.00  0.00           C  
ATOM   1510  C   ARG A 110       3.565  18.123  16.879  1.00  0.00           C  
ATOM   1514  O   ARG A 110       3.977  19.270  16.725  1.00  0.00           O  
ATOM   1511  CB  ARG A 110       2.695  18.201  19.217  1.00  0.00           C  
ATOM   1515  CG  ARG A 110       2.576  17.491  20.568  1.00  0.00           C  
ATOM   1518  CD  ARG A 110       1.655  18.286  21.497  1.00  0.00           C  
ATOM   1521  NE  ARG A 110       1.409  17.533  22.731  1.00  0.00           N  
ATOM   1529  CZ  ARG A 110       0.874  17.951  23.853  1.00  0.00           C  
ATOM   1523  NH1 ARG A 110       0.485  19.185  24.035  1.00  0.00           N1+
ATOM   1526  NH2 ARG A 110       0.713  17.077  24.799  1.00  0.00           N  
ATOM   1507  H   ARG A 110       5.265  18.385  19.366  1.00  0.00           H  
ATOM   1509  HA  ARG A 110       3.401  16.439  18.172  1.00  0.00           H  
ATOM   1512  HB2 ARG A 110       3.026  19.228  19.372  1.00  0.00           H  
ATOM   1513  HB3 ARG A 110       1.710  18.227  18.753  1.00  0.00           H  
ATOM   1516  HG2 ARG A 110       2.162  16.496  20.408  1.00  0.00           H  
ATOM   1517  HG3 ARG A 110       3.558  17.397  21.031  1.00  0.00           H  
ATOM   1519  HD2 ARG A 110       0.706  18.463  20.991  1.00  0.00           H  
ATOM   1520  HD3 ARG A 110       2.125  19.243  21.726  1.00  0.00           H  
ATOM   1522  HE  ARG A 110       1.532  16.531  22.692  1.00  0.00           H  
ATOM   1524 HH11 ARG A 110       0.079  19.468  24.915  1.00  0.00           H  
ATOM   1525 HH12 ARG A 110       0.605  19.841  23.277  1.00  0.00           H  
ATOM   1527 HH21 ARG A 110       0.278  17.302  25.682  1.00  0.00           H  
ATOM   1528 HH22 ARG A 110       0.874  16.116  24.532  1.00  0.00           H  
ATOM   1530  N   LYS A 111       3.009  17.401  15.909  1.00  0.00           N  
ATOM   1532  CA  LYS A 111       2.794  17.916  14.551  1.00  0.00           C  
ATOM   1534  C   LYS A 111       1.334  17.812  14.154  1.00  0.00           C  
ATOM   1538  O   LYS A 111       0.636  16.861  14.517  1.00  0.00           O  
ATOM   1535  CB  LYS A 111       3.708  17.232  13.526  1.00  0.00           C  
ATOM   1539  CG  LYS A 111       5.183  17.603  13.745  1.00  0.00           C  
ATOM   1542  CD  LYS A 111       5.985  17.357  12.466  1.00  0.00           C  
ATOM   1545  CE  LYS A 111       7.434  17.806  12.658  1.00  0.00           C  
ATOM   1548  NZ  LYS A 111       8.133  17.873  11.352  1.00  0.00           N1+
ATOM   1531  H   LYS A 111       2.632  16.493  16.140  1.00  0.00           H  
ATOM   1533  HA  LYS A 111       3.034  18.979  14.526  1.00  0.00           H  
ATOM   1536  HB2 LYS A 111       3.584  16.150  13.572  1.00  0.00           H  
ATOM   1537  HB3 LYS A 111       3.404  17.570  12.535  1.00  0.00           H  
ATOM   1540  HG2 LYS A 111       5.257  18.660  13.999  1.00  0.00           H  
ATOM   1541  HG3 LYS A 111       5.592  17.011  14.564  1.00  0.00           H  
ATOM   1543  HD2 LYS A 111       5.946  16.301  12.199  1.00  0.00           H  
ATOM   1544  HD3 LYS A 111       5.534  17.950  11.670  1.00  0.00           H  
ATOM   1546  HE2 LYS A 111       7.930  17.123  13.348  1.00  0.00           H  
ATOM   1547  HE3 LYS A 111       7.420  18.793  13.120  1.00  0.00           H  
ATOM   1549  HZ1 LYS A 111       8.136  16.974  10.893  1.00  0.00           H  
ATOM   1550  HZ2 LYS A 111       9.080  18.206  11.467  1.00  0.00           H  
ATOM   1551  HZ3 LYS A 111       7.646  18.527  10.756  1.00  0.00           H  
ATOM   1552  N   LEU A 112       0.889  18.803  13.393  1.00  0.00           N  
ATOM   1554  CA  LEU A 112      -0.407  18.781  12.738  1.00  0.00           C  
ATOM   1556  C   LEU A 112      -0.254  17.976  11.454  1.00  0.00           C  
ATOM   1560  O   LEU A 112       0.507  18.334  10.563  1.00  0.00           O  
ATOM   1557  CB  LEU A 112      -0.867  20.225  12.488  1.00  0.00           C  
ATOM   1561  CG  LEU A 112      -1.710  20.778  13.646  1.00  0.00           C  
ATOM   1563  CD1 LEU A 112      -1.571  22.296  13.740  1.00  0.00           C  
ATOM   1567  CD2 LEU A 112      -3.189  20.459  13.429  1.00  0.00           C  
ATOM   1553  H   LEU A 112       1.564  19.478  13.062  1.00  0.00           H  
ATOM   1555  HA  LEU A 112      -1.139  18.279  13.371  1.00  0.00           H  
ATOM   1558  HB2 LEU A 112       0.018  20.850  12.368  1.00  0.00           H  
ATOM   1559  HB3 LEU A 112      -1.440  20.280  11.563  1.00  0.00           H  
ATOM   1562  HG  LEU A 112      -1.361  20.351  14.586  1.00  0.00           H  
ATOM   1564 HD11 LEU A 112      -1.889  22.763  12.808  1.00  0.00           H  
ATOM   1565 HD12 LEU A 112      -2.177  22.669  14.565  1.00  0.00           H  
ATOM   1566 HD13 LEU A 112      -0.529  22.553  13.930  1.00  0.00           H  
ATOM   1568 HD21 LEU A 112      -3.533  20.943  12.515  1.00  0.00           H  
ATOM   1569 HD22 LEU A 112      -3.769  20.836  14.271  1.00  0.00           H  
ATOM   1570 HD23 LEU A 112      -3.321  19.379  13.365  1.00  0.00           H  
ATOM   1571  N   ILE A 113      -0.980  16.874  11.372  1.00  0.00           N  
ATOM   1573  CA  ILE A 113      -1.042  16.038  10.189  1.00  0.00           C  
ATOM   1575  C   ILE A 113      -2.323  16.390   9.447  1.00  0.00           C  
ATOM   1578  O   ILE A 113      -3.418  16.067   9.904  1.00  0.00           O  
ATOM   1576  CB  ILE A 113      -0.959  14.551  10.576  1.00  0.00           C  
ATOM   1579  CG1 ILE A 113       0.358  14.268  11.337  1.00  0.00           C  
ATOM   1582  CG2 ILE A 113      -1.069  13.734   9.291  1.00  0.00           C  
ATOM   1586  CD1 ILE A 113       0.713  12.785  11.508  1.00  0.00           C  
ATOM   1572  H   ILE A 113      -1.593  16.636  12.139  1.00  0.00           H  
ATOM   1574  HA  ILE A 113      -0.192  16.253   9.541  1.00  0.00           H  
ATOM   1577  HB  ILE A 113      -1.797  14.292  11.223  1.00  0.00           H  
ATOM   1580 HG12 ILE A 113       0.282  14.709  12.331  1.00  0.00           H  
ATOM   1581 HG13 ILE A 113       1.186  14.761  10.827  1.00  0.00           H  
ATOM   1583 HG21 ILE A 113      -2.012  13.929   8.780  1.00  0.00           H  
ATOM   1584 HG22 ILE A 113      -0.237  13.997   8.638  1.00  0.00           H  
ATOM   1585 HG23 ILE A 113      -1.060  12.672   9.533  1.00  0.00           H  
ATOM   1587 HD11 ILE A 113       1.557  12.690  12.191  1.00  0.00           H  
ATOM   1588 HD12 ILE A 113      -0.140  12.236  11.907  1.00  0.00           H  
ATOM   1589 HD13 ILE A 113       1.004  12.355  10.550  1.00  0.00           H  
ATOM   1590  N   ARG A 114      -2.213  17.036   8.288  1.00  0.00           N  
ATOM   1592  CA  ARG A 114      -3.354  17.167   7.378  1.00  0.00           C  
ATOM   1594  C   ARG A 114      -3.285  16.067   6.346  1.00  0.00           C  
ATOM   1598  O   ARG A 114      -2.332  16.003   5.574  1.00  0.00           O  
ATOM   1595  CB  ARG A 114      -3.444  18.572   6.782  1.00  0.00           C  
ATOM   1599  CG  ARG A 114      -4.651  18.714   5.839  1.00  0.00           C  
ATOM   1602  CD  ARG A 114      -4.721  20.156   5.333  1.00  0.00           C  
ATOM   1605  NE  ARG A 114      -5.909  20.413   4.495  1.00  0.00           N  
ATOM   1613  CZ  ARG A 114      -6.223  21.580   3.959  1.00  0.00           C  
ATOM   1607  NH1 ARG A 114      -5.438  22.617   4.083  1.00  0.00           N1+
ATOM   1610  NH2 ARG A 114      -7.321  21.760   3.284  1.00  0.00           N  
ATOM   1591  H   ARG A 114      -1.285  17.273   7.968  1.00  0.00           H  
ATOM   1593  HA  ARG A 114      -4.279  17.013   7.934  1.00  0.00           H  
ATOM   1596  HB2 ARG A 114      -3.548  19.284   7.600  1.00  0.00           H  
ATOM   1597  HB3 ARG A 114      -2.529  18.809   6.239  1.00  0.00           H  
ATOM   1600  HG2 ARG A 114      -4.548  18.040   4.988  1.00  0.00           H  
ATOM   1601  HG3 ARG A 114      -5.566  18.472   6.380  1.00  0.00           H  
ATOM   1603  HD2 ARG A 114      -3.817  20.369   4.762  1.00  0.00           H  
ATOM   1604  HD3 ARG A 114      -4.755  20.817   6.198  1.00  0.00           H  
ATOM   1606  HE  ARG A 114      -6.596  19.677   4.407  1.00  0.00           H  
ATOM   1608 HH11 ARG A 114      -5.711  23.508   3.693  1.00  0.00           H  
ATOM   1609 HH12 ARG A 114      -4.581  22.521   4.609  1.00  0.00           H  
ATOM   1611 HH21 ARG A 114      -7.980  21.023   3.077  1.00  0.00           H  
ATOM   1612 HH22 ARG A 114      -7.567  22.659   2.894  1.00  0.00           H  
ATOM   1614  N   LEU A 115      -4.324  15.247   6.315  1.00  0.00           N  
ATOM   1616  CA  LEU A 115      -4.514  14.292   5.245  1.00  0.00           C  
ATOM   1618  C   LEU A 115      -5.471  14.863   4.212  1.00  0.00           C  
ATOM   1622  O   LEU A 115      -6.488  15.460   4.549  1.00  0.00           O  
ATOM   1619  CB  LEU A 115      -4.945  12.942   5.809  1.00  0.00           C  
ATOM   1623  CG  LEU A 115      -3.740  12.149   6.344  1.00  0.00           C  
ATOM   1625  CD1 LEU A 115      -4.290  10.933   7.038  1.00  0.00           C  
ATOM   1629  CD2 LEU A 115      -2.847  11.604   5.231  1.00  0.00           C  
ATOM   1615  H   LEU A 115      -5.094  15.404   6.949  1.00  0.00           H  
ATOM   1617  HA  LEU A 115      -3.557  14.138   4.745  1.00  0.00           H  
ATOM   1620  HB2 LEU A 115      -5.674  13.104   6.604  1.00  0.00           H  
ATOM   1621  HB3 LEU A 115      -5.426  12.362   5.021  1.00  0.00           H  
ATOM   1624  HG  LEU A 115      -3.158  12.742   7.050  1.00  0.00           H  
ATOM   1626 HD11 LEU A 115      -4.868  11.270   7.898  1.00  0.00           H  
ATOM   1627 HD12 LEU A 115      -3.489  10.260   7.347  1.00  0.00           H  
ATOM   1628 HD13 LEU A 115      -4.904  10.385   6.323  1.00  0.00           H  
ATOM   1630 HD21 LEU A 115      -3.448  11.100   4.475  1.00  0.00           H  
ATOM   1631 HD22 LEU A 115      -2.135  10.878   5.625  1.00  0.00           H  
ATOM   1632 HD23 LEU A 115      -2.287  12.409   4.755  1.00  0.00           H  
ATOM   1633  N   LYS A 116      -5.143  14.686   2.940  1.00  0.00           N  
ATOM   1635  CA  LYS A 116      -6.065  14.949   1.841  1.00  0.00           C  
ATOM   1637  C   LYS A 116      -6.171  13.699   1.004  1.00  0.00           C  
ATOM   1641  O   LYS A 116      -5.239  13.392   0.279  1.00  0.00           O  
ATOM   1638  CB  LYS A 116      -5.606  16.173   1.046  1.00  0.00           C  
ATOM   1642  CG  LYS A 116      -6.497  16.388  -0.183  1.00  0.00           C  
ATOM   1645  CD  LYS A 116      -6.284  17.785  -0.759  1.00  0.00           C  
ATOM   1648  CE  LYS A 116      -7.197  17.965  -1.971  1.00  0.00           C  
ATOM   1651  NZ  LYS A 116      -7.592  19.378  -2.132  1.00  0.00           N1+
ATOM   1634  H   LYS A 116      -4.238  14.284   2.740  1.00  0.00           H  
ATOM   1636  HA  LYS A 116      -7.058  15.168   2.234  1.00  0.00           H  
ATOM   1639  HB2 LYS A 116      -5.662  17.044   1.700  1.00  0.00           H  
ATOM   1640  HB3 LYS A 116      -4.575  16.045   0.717  1.00  0.00           H  
ATOM   1643  HG2 LYS A 116      -7.545  16.273   0.096  1.00  0.00           H  
ATOM   1644  HG3 LYS A 116      -6.256  15.646  -0.945  1.00  0.00           H  
ATOM   1646  HD2 LYS A 116      -6.538  18.513   0.011  1.00  0.00           H  
ATOM   1647  HD3 LYS A 116      -5.243  17.917  -1.054  1.00  0.00           H  
ATOM   1649  HE2 LYS A 116      -6.698  17.587  -2.862  1.00  0.00           H  
ATOM   1650  HE3 LYS A 116      -8.098  17.373  -1.811  1.00  0.00           H  
ATOM   1652  HZ1 LYS A 116      -8.148  19.620  -1.324  1.00  0.00           H  
ATOM   1653  HZ2 LYS A 116      -6.792  19.993  -2.178  1.00  0.00           H  
ATOM   1654  HZ3 LYS A 116      -8.189  19.497  -2.938  1.00  0.00           H  
ATOM   1655  N   ALA A 117      -7.290  13.001   1.105  1.00  0.00           N  
ATOM   1657  CA  ALA A 117      -7.571  11.835   0.290  1.00  0.00           C  
ATOM   1659  C   ALA A 117      -8.655  12.175  -0.739  1.00  0.00           C  
ATOM   1664  O   ALA A 117      -9.727  12.660  -0.382  1.00  0.00           O  
ATOM   1660  CB  ALA A 117      -7.903  10.657   1.196  1.00  0.00           C  
ATOM   1656  H   ALA A 117      -8.030  13.365   1.688  1.00  0.00           H  
ATOM   1658  HA  ALA A 117      -6.662  11.545  -0.237  1.00  0.00           H  
ATOM   1661  HB1 ALA A 117      -8.158   9.787   0.592  1.00  0.00           H  
ATOM   1662  HB2 ALA A 117      -8.740  10.935   1.837  1.00  0.00           H  
ATOM   1663  HB3 ALA A 117      -7.042  10.416   1.819  1.00  0.00           H  
ATOM   1665  N   GLN A 118      -8.385  11.941  -2.016  1.00  0.00           N  
ATOM   1667  CA  GLN A 118      -9.319  12.154  -3.117  1.00  0.00           C  
ATOM   1669  C   GLN A 118      -9.518  10.845  -3.856  1.00  0.00           C  
ATOM   1673  O   GLN A 118      -8.547  10.158  -4.174  1.00  0.00           O  
ATOM   1670  CB  GLN A 118      -8.796  13.231  -4.072  1.00  0.00           C  
ATOM   1674  CG  GLN A 118      -8.774  14.616  -3.415  1.00  0.00           C  
ATOM   1677  CD  GLN A 118      -8.215  15.669  -4.361  1.00  0.00           C  
ATOM   1678  NE2 GLN A 118      -8.835  16.821  -4.483  1.00  0.00           N  
ATOM   1681  OE1 GLN A 118      -7.199  15.495  -5.004  1.00  0.00           O  
ATOM   1666  H   GLN A 118      -7.475  11.567  -2.245  1.00  0.00           H  
ATOM   1668  HA  GLN A 118     -10.289  12.474  -2.736  1.00  0.00           H  
ATOM   1671  HB2 GLN A 118      -9.442  13.271  -4.949  1.00  0.00           H  
ATOM   1672  HB3 GLN A 118      -7.791  12.962  -4.397  1.00  0.00           H  
ATOM   1675  HG2 GLN A 118      -8.149  14.597  -2.522  1.00  0.00           H  
ATOM   1676  HG3 GLN A 118      -9.788  14.887  -3.122  1.00  0.00           H  
ATOM   1679 HE21 GLN A 118      -8.537  17.328  -5.304  1.00  0.00           H  
ATOM   1680 HE22 GLN A 118      -9.788  16.907  -4.161  1.00  0.00           H  
ATOM   1682  N   VAL A 119     -10.775  10.511  -4.128  1.00  0.00           N  
ATOM   1684  CA  VAL A 119     -11.130   9.327  -4.902  1.00  0.00           C  
ATOM   1686  C   VAL A 119     -11.688   9.774  -6.234  1.00  0.00           C  
ATOM   1689  O   VAL A 119     -12.535  10.660  -6.295  1.00  0.00           O  
ATOM   1687  CB  VAL A 119     -12.076   8.424  -4.102  1.00  0.00           C  
ATOM   1690  CG1 VAL A 119     -12.507   7.186  -4.900  1.00  0.00           C  
ATOM   1694  CG2 VAL A 119     -11.341   7.991  -2.823  1.00  0.00           C  
ATOM   1683  H   VAL A 119     -11.531  11.115  -3.841  1.00  0.00           H  
ATOM   1685  HA  VAL A 119     -10.232   8.744  -5.108  1.00  0.00           H  
ATOM   1688  HB  VAL A 119     -12.967   8.982  -3.815  1.00  0.00           H  
ATOM   1691 HG11 VAL A 119     -13.083   7.488  -5.775  1.00  0.00           H  
ATOM   1692 HG12 VAL A 119     -11.627   6.628  -5.219  1.00  0.00           H  
ATOM   1693 HG13 VAL A 119     -13.140   6.556  -4.276  1.00  0.00           H  
ATOM   1695 HG21 VAL A 119     -11.716   8.571  -1.980  1.00  0.00           H  
ATOM   1696 HG22 VAL A 119     -10.267   8.165  -2.901  1.00  0.00           H  
ATOM   1697 HG23 VAL A 119     -11.462   6.922  -2.647  1.00  0.00           H  
ATOM   1698  N   TYR A 120     -11.206   9.164  -7.306  1.00  0.00           N  
ATOM   1700  CA  TYR A 120     -11.597   9.480  -8.671  1.00  0.00           C  
ATOM   1702  C   TYR A 120     -12.273   8.280  -9.324  1.00  0.00           C  
ATOM   1706  O   TYR A 120     -11.886   7.126  -9.113  1.00  0.00           O  
ATOM   1703  CB  TYR A 120     -10.383   9.938  -9.478  1.00  0.00           C  
ATOM   1707  CG  TYR A 120      -9.715  11.198  -8.967  1.00  0.00           C  
ATOM   1708  CD1 TYR A 120     -10.179  12.450  -9.411  1.00  0.00           C  
ATOM   1710  CD2 TYR A 120      -8.635  11.127  -8.062  1.00  0.00           C  
ATOM   1712  CE1 TYR A 120      -9.563  13.629  -8.958  1.00  0.00           C  
ATOM   1714  CE2 TYR A 120      -8.011  12.309  -7.611  1.00  0.00           C  
ATOM   1718  CZ  TYR A 120      -8.478  13.564  -8.060  1.00  0.00           C  
ATOM   1716  OH  TYR A 120      -7.903  14.718  -7.636  1.00  0.00           O  
ATOM   1699  H   TYR A 120     -10.477   8.477  -7.173  1.00  0.00           H  
ATOM   1701  HA  TYR A 120     -12.306  10.307  -8.667  1.00  0.00           H  
ATOM   1704  HB2 TYR A 120      -9.655   9.127  -9.479  1.00  0.00           H  
ATOM   1705  HB3 TYR A 120     -10.690  10.105 -10.511  1.00  0.00           H  
ATOM   1709  HD1 TYR A 120     -11.007  12.509 -10.103  1.00  0.00           H  
ATOM   1711  HD2 TYR A 120      -8.289  10.168  -7.704  1.00  0.00           H  
ATOM   1713  HE1 TYR A 120      -9.914  14.592  -9.298  1.00  0.00           H  
ATOM   1715  HE2 TYR A 120      -7.174  12.261  -6.930  1.00  0.00           H  
ATOM   1717  HH  TYR A 120      -7.199  14.582  -6.998  1.00  0.00           H  
ATOM   1719  N   ARG A 121     -13.280   8.573 -10.141  1.00  0.00           N  
ATOM   1721  CA  ARG A 121     -13.858   7.688 -11.149  1.00  0.00           C  
ATOM   1723  C   ARG A 121     -12.980   7.659 -12.399  1.00  0.00           C  
ATOM   1727  O   ARG A 121     -12.086   8.481 -12.581  1.00  0.00           O  
ATOM   1724  CB  ARG A 121     -15.258   8.214 -11.497  1.00  0.00           C  
ATOM   1728  CG  ARG A 121     -16.311   7.711 -10.523  1.00  0.00           C  
ATOM   1731  CD  ARG A 121     -17.659   8.391 -10.778  1.00  0.00           C  
ATOM   1734  NE  ARG A 121     -18.753   7.427 -10.561  1.00  0.00           N  
ATOM   1742  CZ  ARG A 121     -20.010   7.703 -10.282  1.00  0.00           C  
ATOM   1736  NH1 ARG A 121     -20.422   8.926 -10.108  1.00  0.00           N1+
ATOM   1739  NH2 ARG A 121     -20.881   6.737 -10.173  1.00  0.00           N  
ATOM   1720  H   ARG A 121     -13.499   9.554 -10.240  1.00  0.00           H  
ATOM   1722  HA  ARG A 121     -13.920   6.671 -10.763  1.00  0.00           H  
ATOM   1725  HB2 ARG A 121     -15.250   9.304 -11.489  1.00  0.00           H  
ATOM   1726  HB3 ARG A 121     -15.548   7.881 -12.493  1.00  0.00           H  
ATOM   1729  HG2 ARG A 121     -16.406   6.635 -10.671  1.00  0.00           H  
ATOM   1730  HG3 ARG A 121     -15.987   7.887  -9.497  1.00  0.00           H  
ATOM   1732  HD2 ARG A 121     -17.700   8.740 -11.810  1.00  0.00           H  
ATOM   1733  HD3 ARG A 121     -17.743   9.256 -10.120  1.00  0.00           H  
ATOM   1735  HE  ARG A 121     -18.534   6.462 -10.766  1.00  0.00           H  
ATOM   1737 HH11 ARG A 121     -19.759   9.671 -10.263  1.00  0.00           H  
ATOM   1738 HH12 ARG A 121     -21.391   9.141  -9.922  1.00  0.00           H  
ATOM   1740 HH21 ARG A 121     -20.616   5.783 -10.373  1.00  0.00           H  
ATOM   1741 HH22 ARG A 121     -21.850   6.964 -10.001  1.00  0.00           H  
ATOM   1743  N   ARG A 122     -13.275   6.711 -13.289  1.00  0.00           N  
ATOM   1745  CA  ARG A 122     -12.601   6.555 -14.593  1.00  0.00           C  
ATOM   1747  C   ARG A 122     -12.780   7.746 -15.534  1.00  0.00           C  
ATOM   1751  O   ARG A 122     -11.934   7.964 -16.386  1.00  0.00           O  
ATOM   1748  CB  ARG A 122     -13.128   5.301 -15.297  1.00  0.00           C  
ATOM   1752  CG  ARG A 122     -12.628   4.033 -14.613  1.00  0.00           C  
ATOM   1755  CD  ARG A 122     -13.198   2.800 -15.311  1.00  0.00           C  
ATOM   1758  NE  ARG A 122     -12.645   1.592 -14.683  1.00  0.00           N  
ATOM   1766  CZ  ARG A 122     -11.571   0.947 -15.082  1.00  0.00           C  
ATOM   1760  NH1 ARG A 122     -11.060   1.115 -16.268  1.00  0.00           N1+
ATOM   1763  NH2 ARG A 122     -10.994   0.137 -14.249  1.00  0.00           N  
ATOM   1744  H   ARG A 122     -14.042   6.094 -13.063  1.00  0.00           H  
ATOM   1746  HA  ARG A 122     -11.525   6.467 -14.444  1.00  0.00           H  
ATOM   1749  HB2 ARG A 122     -14.217   5.317 -15.312  1.00  0.00           H  
ATOM   1750  HB3 ARG A 122     -12.771   5.295 -16.327  1.00  0.00           H  
ATOM   1753  HG2 ARG A 122     -11.540   4.010 -14.663  1.00  0.00           H  
ATOM   1754  HG3 ARG A 122     -12.944   4.025 -13.570  1.00  0.00           H  
ATOM   1756  HD2 ARG A 122     -14.283   2.798 -15.204  1.00  0.00           H  
ATOM   1757  HD3 ARG A 122     -12.964   2.840 -16.374  1.00  0.00           H  
ATOM   1759  HE  ARG A 122     -13.006   1.352 -13.771  1.00  0.00           H  
ATOM   1761 HH11 ARG A 122     -10.274   0.584 -16.615  1.00  0.00           H  
ATOM   1762 HH12 ARG A 122     -11.476   1.784 -16.900  1.00  0.00           H  
ATOM   1764 HH21 ARG A 122     -11.320   0.054 -13.297  1.00  0.00           H  
ATOM   1765 HH22 ARG A 122     -10.071  -0.213 -14.459  1.00  0.00           H  
ATOM   1767  N   ASP A 123     -13.868   8.492 -15.385  1.00  0.00           N  
ATOM   1769  CA  ASP A 123     -14.169   9.707 -16.153  1.00  0.00           C  
ATOM   1771  C   ASP A 123     -13.451  10.958 -15.606  1.00  0.00           C  
ATOM   1775  O   ASP A 123     -13.649  12.057 -16.113  1.00  0.00           O  
ATOM   1772  CB  ASP A 123     -15.699   9.890 -16.202  1.00  0.00           C  
ATOM   1776  CG  ASP A 123     -16.353   9.979 -14.816  1.00  0.00           C  
ATOM   1777  OD1 ASP A 123     -15.617  10.119 -13.813  1.00  0.00           O  
ATOM   1778  OD2 ASP A 123     -17.589   9.825 -14.726  1.00  0.00           O1-
ATOM   1768  H   ASP A 123     -14.478   8.317 -14.599  1.00  0.00           H  
ATOM   1770  HA  ASP A 123     -13.817   9.575 -17.176  1.00  0.00           H  
ATOM   1773  HB2 ASP A 123     -16.129   9.041 -16.735  1.00  0.00           H  
ATOM   1774  HB3 ASP A 123     -15.938  10.791 -16.767  1.00  0.00           H  
ATOM   1779  N   GLY A 124     -12.618  10.806 -14.568  1.00  0.00           N  
ATOM   1781  CA  GLY A 124     -11.907  11.905 -13.919  1.00  0.00           C  
ATOM   1784  C   GLY A 124     -12.747  12.696 -12.912  1.00  0.00           C  
ATOM   1785  O   GLY A 124     -12.205  13.573 -12.240  1.00  0.00           O  
ATOM   1780  H   GLY A 124     -12.513   9.883 -14.171  1.00  0.00           H  
ATOM   1782  HA2 GLY A 124     -11.553  12.601 -14.680  1.00  0.00           H  
ATOM   1783  HA3 GLY A 124     -11.043  11.501 -13.392  1.00  0.00           H  
ATOM   1786  N   HIS A 125     -14.038  12.386 -12.744  1.00  0.00           N  
ATOM   1788  CA  HIS A 125     -14.859  12.982 -11.691  1.00  0.00           C  
ATOM   1790  C   HIS A 125     -14.562  12.352 -10.327  1.00  0.00           C  
ATOM   1794  O   HIS A 125     -14.017  11.252 -10.236  1.00  0.00           O  
ATOM   1791  CB  HIS A 125     -16.347  12.886 -12.056  1.00  0.00           C  
ATOM   1795  CG  HIS A 125     -16.709  13.735 -13.247  1.00  0.00           C  
ATOM   1796  CD2 HIS A 125     -17.191  13.308 -14.456  1.00  0.00           C  
ATOM   1798  ND1 HIS A 125     -16.620  15.108 -13.315  1.00  0.00           N  
ATOM   1800  CE1 HIS A 125     -17.029  15.492 -14.535  1.00  0.00           C  
ATOM   1802  NE2 HIS A 125     -17.400  14.432 -15.260  1.00  0.00           N  
ATOM   1787  H   HIS A 125     -14.444  11.647 -13.301  1.00  0.00           H  
ATOM   1789  HA  HIS A 125     -14.603  14.039 -11.617  1.00  0.00           H  
ATOM   1792  HB2 HIS A 125     -16.946  13.227 -11.211  1.00  0.00           H  
ATOM   1793  HB3 HIS A 125     -16.614  11.847 -12.249  1.00  0.00           H  
ATOM   1799  HD1 HIS A 125     -16.236  15.720 -12.610  1.00  0.00           H  
ATOM   1797  HD2 HIS A 125     -17.407  12.287 -14.734  1.00  0.00           H  
ATOM   1801  HE1 HIS A 125     -17.043  16.509 -14.897  1.00  0.00           H  
ATOM   1803  N   TYR A 126     -14.944  13.026  -9.239  1.00  0.00           N  
ATOM   1805  CA  TYR A 126     -14.814  12.437  -7.909  1.00  0.00           C  
ATOM   1807  C   TYR A 126     -15.657  11.154  -7.802  1.00  0.00           C  
ATOM   1811  O   TYR A 126     -16.859  11.141  -8.081  1.00  0.00           O  
ATOM   1808  CB  TYR A 126     -15.169  13.441  -6.811  1.00  0.00           C  
ATOM   1812  CG  TYR A 126     -14.191  14.588  -6.645  1.00  0.00           C  
ATOM   1813  CD1 TYR A 126     -12.917  14.330  -6.103  1.00  0.00           C  
ATOM   1815  CD2 TYR A 126     -14.552  15.902  -7.001  1.00  0.00           C  
ATOM   1817  CE1 TYR A 126     -12.000  15.381  -5.922  1.00  0.00           C  
ATOM   1819  CE2 TYR A 126     -13.637  16.959  -6.816  1.00  0.00           C  
ATOM   1823  CZ  TYR A 126     -12.360  16.698  -6.271  1.00  0.00           C  
ATOM   1821  OH  TYR A 126     -11.478  17.715  -6.075  1.00  0.00           O  
ATOM   1804  H   TYR A 126     -15.376  13.934  -9.334  1.00  0.00           H  
ATOM   1806  HA  TYR A 126     -13.768  12.163  -7.774  1.00  0.00           H  
ATOM   1809  HB2 TYR A 126     -15.150  12.888  -5.872  1.00  0.00           H  
ATOM   1810  HB3 TYR A 126     -16.179  13.821  -6.966  1.00  0.00           H  
ATOM   1814  HD1 TYR A 126     -12.641  13.320  -5.835  1.00  0.00           H  
ATOM   1816  HD2 TYR A 126     -15.532  16.103  -7.406  1.00  0.00           H  
ATOM   1818  HE1 TYR A 126     -11.010  15.179  -5.539  1.00  0.00           H  
ATOM   1820  HE2 TYR A 126     -13.918  17.967  -7.085  1.00  0.00           H  
ATOM   1822  HH  TYR A 126     -11.834  18.542  -6.408  1.00  0.00           H  
ATOM   1824  N   GLY A 127     -15.009  10.058  -7.418  1.00  0.00           N  
ATOM   1826  CA  GLY A 127     -15.645   8.788  -7.096  1.00  0.00           C  
ATOM   1829  C   GLY A 127     -15.945   8.691  -5.614  1.00  0.00           C  
ATOM   1830  O   GLY A 127     -15.285   9.332  -4.815  1.00  0.00           O  
ATOM   1825  H   GLY A 127     -14.055  10.190  -7.113  1.00  0.00           H  
ATOM   1827  HA2 GLY A 127     -14.988   7.964  -7.375  1.00  0.00           H  
ATOM   1828  HA3 GLY A 127     -16.589   8.700  -7.634  1.00  0.00           H  
ATOM   1831  N   GLN A 128     -16.932   7.883  -5.240  1.00  0.00           N  
ATOM   1833  CA  GLN A 128     -17.253   7.624  -3.837  1.00  0.00           C  
ATOM   1835  C   GLN A 128     -16.497   6.386  -3.344  1.00  0.00           C  
ATOM   1839  O   GLN A 128     -16.422   5.366  -4.037  1.00  0.00           O  
ATOM   1836  CB  GLN A 128     -18.773   7.485  -3.671  1.00  0.00           C  
ATOM   1840  CG  GLN A 128     -19.487   8.838  -3.852  1.00  0.00           C  
ATOM   1843  CD  GLN A 128     -21.009   8.722  -3.848  1.00  0.00           C  
ATOM   1844  NE2 GLN A 128     -21.722   9.816  -3.698  1.00  0.00           N  
ATOM   1847  OE1 GLN A 128     -21.591   7.668  -4.030  1.00  0.00           O  
ATOM   1832  H   GLN A 128     -17.420   7.344  -5.940  1.00  0.00           H  
ATOM   1834  HA  GLN A 128     -16.933   8.467  -3.226  1.00  0.00           H  
ATOM   1837  HB2 GLN A 128     -18.993   7.110  -2.671  1.00  0.00           H  
ATOM   1838  HB3 GLN A 128     -19.146   6.765  -4.399  1.00  0.00           H  
ATOM   1841  HG2 GLN A 128     -19.190   9.294  -4.797  1.00  0.00           H  
ATOM   1842  HG3 GLN A 128     -19.183   9.503  -3.044  1.00  0.00           H  
ATOM   1845 HE21 GLN A 128     -21.276  10.691  -3.461  1.00  0.00           H  
ATOM   1846 HE22 GLN A 128     -22.720   9.679  -3.639  1.00  0.00           H  
ATOM   1848  N   THR A 129     -15.941   6.475  -2.140  1.00  0.00           N  
ATOM   1850  CA  THR A 129     -15.491   5.308  -1.368  1.00  0.00           C  
ATOM   1852  C   THR A 129     -16.674   4.613  -0.722  1.00  0.00           C  
ATOM   1855  O   THR A 129     -17.681   5.252  -0.451  1.00  0.00           O  
ATOM   1853  CB  THR A 129     -14.487   5.680  -0.271  1.00  0.00           C  
ATOM   1856  CG2 THR A 129     -13.191   6.151  -0.891  1.00  0.00           C  
ATOM   1860  OG1 THR A 129     -14.957   6.714   0.558  1.00  0.00           O  
ATOM   1849  H   THR A 129     -16.006   7.357  -1.653  1.00  0.00           H  
ATOM   1851  HA  THR A 129     -15.009   4.595  -2.037  1.00  0.00           H  
ATOM   1854  HB  THR A 129     -14.277   4.804   0.343  1.00  0.00           H  
ATOM   1861  HG1 THR A 129     -14.996   7.517   0.033  1.00  0.00           H  
ATOM   1857 HG21 THR A 129     -13.363   7.120  -1.359  1.00  0.00           H  
ATOM   1858 HG22 THR A 129     -12.433   6.233  -0.113  1.00  0.00           H  
ATOM   1859 HG23 THR A 129     -12.854   5.424  -1.630  1.00  0.00           H  
ATOM   1862  N   SER A 130     -16.551   3.326  -0.413  1.00  0.00           N  
ATOM   1864  CA  SER A 130     -17.456   2.702   0.555  1.00  0.00           C  
ATOM   1866  C   SER A 130     -17.207   3.293   1.942  1.00  0.00           C  
ATOM   1870  O   SER A 130     -18.151   3.553   2.680  1.00  0.00           O  
ATOM   1867  CB  SER A 130     -17.239   1.187   0.596  1.00  0.00           C  
ATOM   1871  OG  SER A 130     -17.425   0.627  -0.689  1.00  0.00           O  
ATOM   1863  H   SER A 130     -15.710   2.825  -0.663  1.00  0.00           H  
ATOM   1865  HA  SER A 130     -18.491   2.900   0.278  1.00  0.00           H  
ATOM   1868  HB2 SER A 130     -17.946   0.740   1.295  1.00  0.00           H  
ATOM   1869  HB3 SER A 130     -16.224   0.978   0.935  1.00  0.00           H  
ATOM   1872  HG  SER A 130     -17.065  -0.263  -0.693  1.00  0.00           H  
ATOM   1873  N   ARG A 131     -15.930   3.536   2.276  1.00  0.00           N  
ATOM   1875  CA  ARG A 131     -15.497   3.981   3.601  1.00  0.00           C  
ATOM   1877  C   ARG A 131     -14.128   4.647   3.556  1.00  0.00           C  
ATOM   1881  O   ARG A 131     -13.269   4.227   2.783  1.00  0.00           O  
ATOM   1878  CB  ARG A 131     -15.468   2.740   4.500  1.00  0.00           C  
ATOM   1882  CG  ARG A 131     -15.481   3.070   5.990  1.00  0.00           C  
ATOM   1885  CD  ARG A 131     -15.632   1.741   6.732  1.00  0.00           C  
ATOM   1888  NE  ARG A 131     -15.819   1.954   8.166  1.00  0.00           N  
ATOM   1896  CZ  ARG A 131     -15.185   1.376   9.161  1.00  0.00           C  
ATOM   1890  NH1 ARG A 131     -14.210   0.530   9.025  1.00  0.00           N1+
ATOM   1893  NH2 ARG A 131     -15.519   1.677  10.364  1.00  0.00           N  
ATOM   1874  H   ARG A 131     -15.214   3.348   1.588  1.00  0.00           H  
ATOM   1876  HA  ARG A 131     -16.223   4.693   3.995  1.00  0.00           H  
ATOM   1879  HB2 ARG A 131     -14.589   2.140   4.267  1.00  0.00           H  
ATOM   1880  HB3 ARG A 131     -16.353   2.140   4.291  1.00  0.00           H  
ATOM   1883  HG2 ARG A 131     -14.566   3.583   6.285  1.00  0.00           H  
ATOM   1884  HG3 ARG A 131     -16.326   3.721   6.216  1.00  0.00           H  
ATOM   1886  HD2 ARG A 131     -14.766   1.111   6.530  1.00  0.00           H  
ATOM   1887  HD3 ARG A 131     -16.519   1.232   6.355  1.00  0.00           H  
ATOM   1889  HE  ARG A 131     -16.591   2.555   8.413  1.00  0.00           H  
ATOM   1891 HH11 ARG A 131     -13.847   0.324   8.105  1.00  0.00           H  
ATOM   1892 HH12 ARG A 131     -13.642   0.422   9.853  1.00  0.00           H  
ATOM   1894 HH21 ARG A 131     -16.184   2.425  10.502  1.00  0.00           H  
ATOM   1895 HH22 ARG A 131     -14.785   1.610  11.055  1.00  0.00           H  
ATOM   1897  N   MET A 132     -13.886   5.625   4.416  1.00  0.00           N  
ATOM   1899  CA  MET A 132     -12.564   6.215   4.631  1.00  0.00           C  
ATOM   1901  C   MET A 132     -12.399   6.609   6.098  1.00  0.00           C  
ATOM   1905  O   MET A 132     -13.367   7.047   6.711  1.00  0.00           O  
ATOM   1902  CB  MET A 132     -12.412   7.418   3.697  1.00  0.00           C  
ATOM   1906  CG  MET A 132     -10.973   7.921   3.656  1.00  0.00           C  
ATOM   1909  SD  MET A 132     -10.764   9.319   2.538  1.00  0.00           S  
ATOM   1910  CE  MET A 132     -10.726   8.542   0.917  1.00  0.00           C  
ATOM   1898  H   MET A 132     -14.656   5.985   4.961  1.00  0.00           H  
ATOM   1900  HA  MET A 132     -11.801   5.475   4.389  1.00  0.00           H  
ATOM   1903  HB2 MET A 132     -13.071   8.223   4.024  1.00  0.00           H  
ATOM   1904  HB3 MET A 132     -12.702   7.124   2.688  1.00  0.00           H  
ATOM   1907  HG2 MET A 132     -10.313   7.115   3.336  1.00  0.00           H  
ATOM   1908  HG3 MET A 132     -10.677   8.233   4.657  1.00  0.00           H  
ATOM   1911  HE1 MET A 132     -10.525   9.300   0.159  1.00  0.00           H  
ATOM   1912  HE2 MET A 132      -9.945   7.782   0.885  1.00  0.00           H  
ATOM   1913  HE3 MET A 132     -11.697   8.091   0.715  1.00  0.00           H  
ATOM   1914  N   GLY A 133     -11.209   6.464   6.683  1.00  0.00           N  
ATOM   1916  CA  GLY A 133     -11.019   6.784   8.100  1.00  0.00           C  
ATOM   1919  C   GLY A 133      -9.588   6.674   8.623  1.00  0.00           C  
ATOM   1920  O   GLY A 133      -8.633   6.591   7.851  1.00  0.00           O  
ATOM   1915  H   GLY A 133     -10.432   6.089   6.158  1.00  0.00           H  
ATOM   1917  HA2 GLY A 133     -11.364   7.801   8.289  1.00  0.00           H  
ATOM   1918  HA3 GLY A 133     -11.645   6.106   8.680  1.00  0.00           H  
ATOM   1921  N   PHE A 134      -9.461   6.666   9.954  1.00  0.00           N  
ATOM   1923  CA  PHE A 134      -8.200   6.683  10.701  1.00  0.00           C  
ATOM   1925  C   PHE A 134      -8.089   5.561  11.713  1.00  0.00           C  
ATOM   1929  O   PHE A 134      -9.016   5.305  12.485  1.00  0.00           O  
ATOM   1926  CB  PHE A 134      -8.025   8.012  11.454  1.00  0.00           C  
ATOM   1930  CG  PHE A 134      -7.975   9.164  10.501  1.00  0.00           C  
ATOM   1931  CD1 PHE A 134      -6.962   9.161   9.539  1.00  0.00           C  
ATOM   1933  CD2 PHE A 134      -9.027  10.093  10.435  1.00  0.00           C  
ATOM   1935  CE1 PHE A 134      -7.090   9.996   8.439  1.00  0.00           C  
ATOM   1937  CE2 PHE A 134      -9.117  10.972   9.352  1.00  0.00           C  
ATOM   1939  CZ  PHE A 134      -8.141  10.896   8.350  1.00  0.00           C  
ATOM   1922  H   PHE A 134     -10.314   6.676  10.494  1.00  0.00           H  
ATOM   1924  HA  PHE A 134      -7.377   6.570   9.996  1.00  0.00           H  
ATOM   1927  HB2 PHE A 134      -8.849   8.144  12.155  1.00  0.00           H  
ATOM   1928  HB3 PHE A 134      -7.093   7.990  12.018  1.00  0.00           H  
ATOM   1932  HD1 PHE A 134      -6.170   8.427   9.567  1.00  0.00           H  
ATOM   1934  HD2 PHE A 134      -9.778  10.128  11.210  1.00  0.00           H  
ATOM   1936  HE1 PHE A 134      -6.445   9.847   7.586  1.00  0.00           H  
ATOM   1938  HE2 PHE A 134      -9.949  11.657   9.282  1.00  0.00           H  
ATOM   1940  HZ  PHE A 134      -8.189  11.475   7.439  1.00  0.00           H  
ATOM   1941  N   PHE A 135      -6.885   5.004  11.796  1.00  0.00           N  
ATOM   1943  CA  PHE A 135      -6.422   4.229  12.931  1.00  0.00           C  
ATOM   1945  C   PHE A 135      -5.415   5.039  13.747  1.00  0.00           C  
ATOM   1949  O   PHE A 135      -4.475   5.623  13.209  1.00  0.00           O  
ATOM   1946  CB  PHE A 135      -5.830   2.893  12.479  1.00  0.00           C  
ATOM   1950  CG  PHE A 135      -6.838   1.938  11.877  1.00  0.00           C  
ATOM   1951  CD1 PHE A 135      -7.453   0.969  12.689  1.00  0.00           C  
ATOM   1953  CD2 PHE A 135      -7.159   2.002  10.509  1.00  0.00           C  
ATOM   1955  CE1 PHE A 135      -8.423   0.105  12.157  1.00  0.00           C  
ATOM   1957  CE2 PHE A 135      -8.111   1.118   9.971  1.00  0.00           C  
ATOM   1959  CZ  PHE A 135      -8.764   0.190  10.797  1.00  0.00           C  
ATOM   1942  H   PHE A 135      -6.180   5.310  11.142  1.00  0.00           H  
ATOM   1944  HA  PHE A 135      -7.280   4.009  13.567  1.00  0.00           H  
ATOM   1947  HB2 PHE A 135      -5.366   2.409  13.338  1.00  0.00           H  
ATOM   1948  HB3 PHE A 135      -5.042   3.089  11.752  1.00  0.00           H  
ATOM   1952  HD1 PHE A 135      -7.178   0.885  13.730  1.00  0.00           H  
ATOM   1954  HD2 PHE A 135      -6.667   2.720   9.869  1.00  0.00           H  
ATOM   1956  HE1 PHE A 135      -8.910  -0.622  12.789  1.00  0.00           H  
ATOM   1958  HE2 PHE A 135      -8.345   1.146   8.917  1.00  0.00           H  
ATOM   1960  HZ  PHE A 135      -9.517  -0.463  10.382  1.00  0.00           H  
ATOM   1961  N   ARG A 136      -5.586   5.017  15.067  1.00  0.00           N  
ATOM   1963  CA  ARG A 136      -4.636   5.523  16.058  1.00  0.00           C  
ATOM   1965  C   ARG A 136      -4.257   4.362  16.964  1.00  0.00           C  
ATOM   1969  O   ARG A 136      -5.135   3.729  17.552  1.00  0.00           O  
ATOM   1966  CB  ARG A 136      -5.295   6.683  16.813  1.00  0.00           C  
ATOM   1970  CG  ARG A 136      -4.367   7.406  17.795  1.00  0.00           C  
ATOM   1973  CD  ARG A 136      -5.140   8.564  18.444  1.00  0.00           C  
ATOM   1976  NE  ARG A 136      -4.293   9.304  19.384  1.00  0.00           N  
ATOM   1984  CZ  ARG A 136      -4.459  10.490  19.933  1.00  0.00           C  
ATOM   1978  NH1 ARG A 136      -5.562  11.165  19.791  1.00  0.00           N1+
ATOM   1981  NH2 ARG A 136      -3.513  11.021  20.645  1.00  0.00           N  
ATOM   1962  H   ARG A 136      -6.389   4.514  15.416  1.00  0.00           H  
ATOM   1964  HA  ARG A 136      -3.738   5.889  15.561  1.00  0.00           H  
ATOM   1967  HB2 ARG A 136      -6.148   6.291  17.367  1.00  0.00           H  
ATOM   1968  HB3 ARG A 136      -5.656   7.407  16.083  1.00  0.00           H  
ATOM   1971  HG2 ARG A 136      -4.027   6.715  18.566  1.00  0.00           H  
ATOM   1972  HG3 ARG A 136      -3.502   7.799  17.259  1.00  0.00           H  
ATOM   1974  HD2 ARG A 136      -5.486   9.237  17.659  1.00  0.00           H  
ATOM   1975  HD3 ARG A 136      -6.004   8.163  18.975  1.00  0.00           H  
ATOM   1977  HE  ARG A 136      -3.360   8.948  19.536  1.00  0.00           H  
ATOM   1979 HH11 ARG A 136      -6.313  10.757  19.254  1.00  0.00           H  
ATOM   1980 HH12 ARG A 136      -5.637  12.080  20.214  1.00  0.00           H  
ATOM   1982 HH21 ARG A 136      -3.517  11.987  20.937  1.00  0.00           H  
ATOM   1983 HH22 ARG A 136      -2.625  10.543  20.585  1.00  0.00           H  
ATOM   1985  N   ASN A 137      -2.968   4.048  17.061  1.00  0.00           N  
ATOM   1987  CA  ASN A 137      -2.460   2.932  17.870  1.00  0.00           C  
ATOM   1989  C   ASN A 137      -3.138   1.590  17.527  1.00  0.00           C  
ATOM   1993  O   ASN A 137      -3.515   0.819  18.410  1.00  0.00           O  
ATOM   1990  CB  ASN A 137      -2.529   3.313  19.365  1.00  0.00           C  
ATOM   1994  CG  ASN A 137      -1.743   4.571  19.668  1.00  0.00           C  
ATOM   1995  ND2 ASN A 137      -2.009   5.246  20.762  1.00  0.00           N  
ATOM   1998  OD1 ASN A 137      -0.865   4.952  18.921  1.00  0.00           O  
ATOM   1986  H   ASN A 137      -2.299   4.613  16.558  1.00  0.00           H  
ATOM   1988  HA  ASN A 137      -1.408   2.802  17.615  1.00  0.00           H  
ATOM   1991  HB2 ASN A 137      -2.109   2.505  19.963  1.00  0.00           H  
ATOM   1992  HB3 ASN A 137      -3.568   3.456  19.662  1.00  0.00           H  
ATOM   1996 HD21 ASN A 137      -2.728   4.939  21.401  1.00  0.00           H  
ATOM   1997 HD22 ASN A 137      -1.438   6.052  20.975  1.00  0.00           H  
ATOM   1999  N   GLY A 138      -3.369   1.347  16.232  1.00  0.00           N  
ATOM   2001  CA  GLY A 138      -4.031   0.139  15.728  1.00  0.00           C  
ATOM   2004  C   GLY A 138      -5.541   0.050  15.996  1.00  0.00           C  
ATOM   2005  O   GLY A 138      -6.147  -0.972  15.677  1.00  0.00           O  
ATOM   2000  H   GLY A 138      -3.024   2.022  15.564  1.00  0.00           H  
ATOM   2002  HA2 GLY A 138      -3.562  -0.736  16.178  1.00  0.00           H  
ATOM   2003  HA3 GLY A 138      -3.885   0.084  14.649  1.00  0.00           H  
ATOM   2006  N   LYS A 139      -6.169   1.092  16.558  1.00  0.00           N  
ATOM   2008  CA  LYS A 139      -7.623   1.172  16.759  1.00  0.00           C  
ATOM   2010  C   LYS A 139      -8.236   2.206  15.838  1.00  0.00           C  
ATOM   2014  O   LYS A 139      -7.721   3.313  15.728  1.00  0.00           O  
ATOM   2011  CB  LYS A 139      -7.957   1.528  18.209  1.00  0.00           C  
ATOM   2015  CG  LYS A 139      -7.570   0.401  19.170  1.00  0.00           C  
ATOM   2018  CD  LYS A 139      -8.048   0.744  20.582  1.00  0.00           C  
ATOM   2021  CE  LYS A 139      -7.665  -0.386  21.538  1.00  0.00           C  
ATOM   2024  NZ  LYS A 139      -8.142  -0.108  22.915  1.00  0.00           N1+
ATOM   2007  H   LYS A 139      -5.622   1.897  16.826  1.00  0.00           H  
ATOM   2009  HA  LYS A 139      -8.081   0.212  16.523  1.00  0.00           H  
ATOM   2012  HB2 LYS A 139      -9.030   1.704  18.284  1.00  0.00           H  
ATOM   2013  HB3 LYS A 139      -7.439   2.445  18.489  1.00  0.00           H  
ATOM   2016  HG2 LYS A 139      -6.488   0.274  19.174  1.00  0.00           H  
ATOM   2017  HG3 LYS A 139      -8.038  -0.529  18.846  1.00  0.00           H  
ATOM   2019  HD2 LYS A 139      -7.581   1.675  20.900  1.00  0.00           H  
ATOM   2020  HD3 LYS A 139      -9.131   0.870  20.572  1.00  0.00           H  
ATOM   2022  HE2 LYS A 139      -8.098  -1.316  21.169  1.00  0.00           H  
ATOM   2023  HE3 LYS A 139      -6.581  -0.495  21.526  1.00  0.00           H  
ATOM   2025  HZ1 LYS A 139      -7.880  -0.857  23.540  1.00  0.00           H  
ATOM   2026  HZ2 LYS A 139      -7.738   0.752  23.258  1.00  0.00           H  
ATOM   2027  HZ3 LYS A 139      -9.148  -0.015  22.927  1.00  0.00           H  
ATOM   2028  N   GLU A 140      -9.342   1.849  15.206  1.00  0.00           N  
ATOM   2030  CA  GLU A 140     -10.093   2.799  14.399  1.00  0.00           C  
ATOM   2032  C   GLU A 140     -10.698   3.876  15.309  1.00  0.00           C  
ATOM   2036  O   GLU A 140     -11.365   3.547  16.290  1.00  0.00           O  
ATOM   2033  CB  GLU A 140     -11.173   2.059  13.617  1.00  0.00           C  
ATOM   2037  CG  GLU A 140     -11.543   2.878  12.391  1.00  0.00           C  
ATOM   2040  CD  GLU A 140     -12.829   2.341  11.798  1.00  0.00           C  
ATOM   2041  OE1 GLU A 140     -13.817   3.096  11.825  1.00  0.00           O  
ATOM   2042  OE2 GLU A 140     -12.894   1.168  11.359  1.00  0.00           O1-
ATOM   2029  H   GLU A 140      -9.746   0.937  15.364  1.00  0.00           H  
ATOM   2031  HA  GLU A 140      -9.410   3.261  13.687  1.00  0.00           H  
ATOM   2034  HB2 GLU A 140     -12.047   1.902  14.249  1.00  0.00           H  
ATOM   2035  HB3 GLU A 140     -10.804   1.087  13.289  1.00  0.00           H  
ATOM   2038  HG2 GLU A 140     -11.675   3.924  12.668  1.00  0.00           H  
ATOM   2039  HG3 GLU A 140     -10.731   2.808  11.667  1.00  0.00           H  
ATOM   2043  N   VAL A 141     -10.433   5.148  15.016  1.00  0.00           N  
ATOM   2045  CA  VAL A 141     -10.898   6.286  15.836  1.00  0.00           C  
ATOM   2047  C   VAL A 141     -11.871   7.198  15.105  1.00  0.00           C  
ATOM   2050  O   VAL A 141     -12.552   7.999  15.740  1.00  0.00           O  
ATOM   2048  CB  VAL A 141      -9.724   7.112  16.393  1.00  0.00           C  
ATOM   2051  CG1 VAL A 141      -8.936   6.304  17.427  1.00  0.00           C  
ATOM   2055  CG2 VAL A 141      -8.767   7.628  15.307  1.00  0.00           C  
ATOM   2044  H   VAL A 141      -9.867   5.335  14.201  1.00  0.00           H  
ATOM   2046  HA  VAL A 141     -11.457   5.907  16.692  1.00  0.00           H  
ATOM   2049  HB  VAL A 141     -10.132   7.978  16.914  1.00  0.00           H  
ATOM   2052 HG11 VAL A 141      -9.622   5.887  18.165  1.00  0.00           H  
ATOM   2053 HG12 VAL A 141      -8.232   6.961  17.939  1.00  0.00           H  
ATOM   2054 HG13 VAL A 141      -8.400   5.488  16.941  1.00  0.00           H  
ATOM   2056 HG21 VAL A 141      -8.281   6.798  14.796  1.00  0.00           H  
ATOM   2057 HG22 VAL A 141      -8.004   8.260  15.761  1.00  0.00           H  
ATOM   2058 HG23 VAL A 141      -9.316   8.228  14.582  1.00  0.00           H  
ATOM   2059  N   TYR A 142     -11.932   7.097  13.780  1.00  0.00           N  
ATOM   2061  CA  TYR A 142     -12.795   7.914  12.943  1.00  0.00           C  
ATOM   2063  C   TYR A 142     -12.993   7.236  11.594  1.00  0.00           C  
ATOM   2067  O   TYR A 142     -12.040   6.697  11.033  1.00  0.00           O  
ATOM   2064  CB  TYR A 142     -12.130   9.275  12.742  1.00  0.00           C  
ATOM   2068  CG  TYR A 142     -12.912  10.233  11.869  1.00  0.00           C  
ATOM   2069  CD1 TYR A 142     -12.566  10.435  10.517  1.00  0.00           C  
ATOM   2071  CD2 TYR A 142     -14.003  10.922  12.428  1.00  0.00           C  
ATOM   2073  CE1 TYR A 142     -13.273  11.377   9.746  1.00  0.00           C  
ATOM   2075  CE2 TYR A 142     -14.730  11.840  11.653  1.00  0.00           C  
ATOM   2079  CZ  TYR A 142     -14.353  12.084  10.318  1.00  0.00           C  
ATOM   2077  OH  TYR A 142     -15.023  13.024   9.607  1.00  0.00           O  
ATOM   2060  H   TYR A 142     -11.370   6.397  13.317  1.00  0.00           H  
ATOM   2062  HA  TYR A 142     -13.763   8.049  13.425  1.00  0.00           H  
ATOM   2065  HB2 TYR A 142     -11.144   9.098  12.312  1.00  0.00           H  
ATOM   2066  HB3 TYR A 142     -11.980   9.747  13.713  1.00  0.00           H  
ATOM   2070  HD1 TYR A 142     -11.764   9.870  10.066  1.00  0.00           H  
ATOM   2072  HD2 TYR A 142     -14.278  10.750  13.459  1.00  0.00           H  
ATOM   2074  HE1 TYR A 142     -13.003  11.556   8.716  1.00  0.00           H  
ATOM   2076  HE2 TYR A 142     -15.565  12.370  12.087  1.00  0.00           H  
ATOM   2078  HH  TYR A 142     -15.767  13.380  10.098  1.00  0.00           H  
ATOM   2080  N   HIS A 143     -14.203   7.315  11.058  1.00  0.00           N  
ATOM   2082  CA  HIS A 143     -14.487   6.983   9.673  1.00  0.00           C  
ATOM   2084  C   HIS A 143     -15.675   7.789   9.166  1.00  0.00           C  
ATOM   2088  O   HIS A 143     -16.459   8.341   9.939  1.00  0.00           O  
ATOM   2085  CB  HIS A 143     -14.744   5.479   9.497  1.00  0.00           C  
ATOM   2089  CG  HIS A 143     -15.994   4.995  10.184  1.00  0.00           C  
ATOM   2090  CD2 HIS A 143     -17.250   4.855   9.653  1.00  0.00           C  
ATOM   2092  ND1 HIS A 143     -16.051   4.565  11.485  1.00  0.00           N  
ATOM   2094  CE1 HIS A 143     -17.307   4.190  11.754  1.00  0.00           C  
ATOM   2096  NE2 HIS A 143     -18.060   4.312  10.656  1.00  0.00           N  
ATOM   2081  H   HIS A 143     -14.946   7.781  11.559  1.00  0.00           H  
ATOM   2083  HA  HIS A 143     -13.620   7.264   9.074  1.00  0.00           H  
ATOM   2086  HB2 HIS A 143     -14.815   5.249   8.434  1.00  0.00           H  
ATOM   2087  HB3 HIS A 143     -13.889   4.934   9.898  1.00  0.00           H  
ATOM   2093  HD1 HIS A 143     -15.233   4.312  12.021  1.00  0.00           H  
ATOM   2091  HD2 HIS A 143     -17.558   5.082   8.643  1.00  0.00           H  
ATOM   2095  HE1 HIS A 143     -17.644   3.751  12.682  1.00  0.00           H  
ATOM   2097  N   ILE A 144     -15.800   7.818   7.849  1.00  0.00           N  
ATOM   2099  CA  ILE A 144     -16.941   8.339   7.122  1.00  0.00           C  
ATOM   2101  C   ILE A 144     -17.230   7.357   5.983  1.00  0.00           C  
ATOM   2104  O   ILE A 144     -16.311   6.882   5.308  1.00  0.00           O  
ATOM   2102  CB  ILE A 144     -16.635   9.734   6.554  1.00  0.00           C  
ATOM   2105  CG1 ILE A 144     -15.911  10.726   7.485  1.00  0.00           C  
ATOM   2108  CG2 ILE A 144     -17.924  10.365   5.991  1.00  0.00           C  
ATOM   2112  CD1 ILE A 144     -15.472  11.994   6.729  1.00  0.00           C  
ATOM   2098  H   ILE A 144     -15.076   7.381   7.297  1.00  0.00           H  
ATOM   2100  HA  ILE A 144     -17.806   8.394   7.784  1.00  0.00           H  
ATOM   2103  HB  ILE A 144     -15.924   9.540   5.751  1.00  0.00           H  
ATOM   2106 HG12 ILE A 144     -16.551  10.991   8.327  1.00  0.00           H  
ATOM   2107 HG13 ILE A 144     -15.005  10.255   7.867  1.00  0.00           H  
ATOM   2109 HG21 ILE A 144     -18.644  10.512   6.796  1.00  0.00           H  
ATOM   2110 HG22 ILE A 144     -17.723  11.327   5.519  1.00  0.00           H  
ATOM   2111 HG23 ILE A 144     -18.370   9.721   5.233  1.00  0.00           H  
ATOM   2113 HD11 ILE A 144     -15.152  11.743   5.718  1.00  0.00           H  
ATOM   2114 HD12 ILE A 144     -14.622  12.462   7.225  1.00  0.00           H  
ATOM   2115 HD13 ILE A 144     -16.294  12.708   6.682  1.00  0.00           H  
ATOM   2116  N   ASP A 145     -18.504   7.080   5.752  1.00  0.00           N  
ATOM   2118  CA  ASP A 145     -18.958   6.272   4.624  1.00  0.00           C  
ATOM   2120  C   ASP A 145     -19.267   7.162   3.409  1.00  0.00           C  
ATOM   2124  O   ASP A 145     -19.623   8.333   3.554  1.00  0.00           O  
ATOM   2121  CB  ASP A 145     -20.161   5.424   5.051  1.00  0.00           C  
ATOM   2125  CG  ASP A 145     -19.849   4.532   6.261  1.00  0.00           C  
ATOM   2126  OD1 ASP A 145     -18.767   3.898   6.279  1.00  0.00           O  
ATOM   2127  OD2 ASP A 145     -20.697   4.511   7.176  1.00  0.00           O1-
ATOM   2117  H   ASP A 145     -19.212   7.475   6.355  1.00  0.00           H  
ATOM   2119  HA  ASP A 145     -18.170   5.576   4.339  1.00  0.00           H  
ATOM   2122  HB2 ASP A 145     -20.461   4.791   4.216  1.00  0.00           H  
ATOM   2123  HB3 ASP A 145     -20.994   6.086   5.288  1.00  0.00           H  
ATOM   2128  N   ASN A 146     -19.170   6.614   2.195  1.00  0.00           N  
ATOM   2130  CA  ASN A 146     -19.562   7.306   0.953  1.00  0.00           C  
ATOM   2132  C   ASN A 146     -18.783   8.603   0.642  1.00  0.00           C  
ATOM   2136  O   ASN A 146     -19.310   9.526   0.014  1.00  0.00           O  
ATOM   2133  CB  ASN A 146     -21.090   7.442   0.888  1.00  0.00           C  
ATOM   2137  CG  ASN A 146     -21.762   6.092   1.033  1.00  0.00           C  
ATOM   2138  ND2 ASN A 146     -22.630   5.934   2.003  1.00  0.00           N  
ATOM   2141  OD1 ASN A 146     -21.504   5.158   0.292  1.00  0.00           O  
ATOM   2129  H   ASN A 146     -18.912   5.640   2.134  1.00  0.00           H  
ATOM   2131  HA  ASN A 146     -19.326   6.642   0.121  1.00  0.00           H  
ATOM   2134  HB2 ASN A 146     -21.380   7.856  -0.078  1.00  0.00           H  
ATOM   2135  HB3 ASN A 146     -21.433   8.121   1.669  1.00  0.00           H  
ATOM   2139 HD21 ASN A 146     -22.981   4.996   2.132  1.00  0.00           H  
ATOM   2140 HD22 ASN A 146     -22.757   6.665   2.688  1.00  0.00           H  
ATOM   2142  N   VAL A 147     -17.511   8.686   1.046  1.00  0.00           N  
ATOM   2144  CA  VAL A 147     -16.693   9.895   0.866  1.00  0.00           C  
ATOM   2146  C   VAL A 147     -16.119   9.983  -0.535  1.00  0.00           C  
ATOM   2149  O   VAL A 147     -15.439   9.060  -0.988  1.00  0.00           O  
ATOM   2147  CB  VAL A 147     -15.547   9.977   1.877  1.00  0.00           C  
ATOM   2150  CG1 VAL A 147     -14.727  11.255   1.706  1.00  0.00           C  
ATOM   2154  CG2 VAL A 147     -16.094  10.016   3.283  1.00  0.00           C  
ATOM   2143  H   VAL A 147     -17.122   7.898   1.545  1.00  0.00           H  
ATOM   2145  HA  VAL A 147     -17.335  10.760   1.032  1.00  0.00           H  
ATOM   2148  HB  VAL A 147     -14.885   9.116   1.778  1.00  0.00           H  
ATOM   2151 HG11 VAL A 147     -15.388  12.119   1.637  1.00  0.00           H  
ATOM   2152 HG12 VAL A 147     -14.065  11.393   2.561  1.00  0.00           H  
ATOM   2153 HG13 VAL A 147     -14.103  11.169   0.816  1.00  0.00           H  
ATOM   2155 HG21 VAL A 147     -15.239  10.131   3.949  1.00  0.00           H  
ATOM   2156 HG22 VAL A 147     -16.777  10.858   3.401  1.00  0.00           H  
ATOM   2157 HG23 VAL A 147     -16.609   9.084   3.516  1.00  0.00           H  
ATOM   2158  N   ALA A 148     -16.336  11.129  -1.178  1.00  0.00           N  
ATOM   2160  CA  ALA A 148     -15.707  11.475  -2.447  1.00  0.00           C  
ATOM   2162  C   ALA A 148     -14.307  12.103  -2.281  1.00  0.00           C  
ATOM   2167  O   ALA A 148     -13.372  11.831  -3.037  1.00  0.00           O  
ATOM   2163  CB  ALA A 148     -16.691  12.371  -3.205  1.00  0.00           C  
ATOM   2159  H   ALA A 148     -16.981  11.788  -0.767  1.00  0.00           H  
ATOM   2161  HA  ALA A 148     -15.571  10.548  -3.005  1.00  0.00           H  
ATOM   2164  HB1 ALA A 148     -17.666  11.888  -3.258  1.00  0.00           H  
ATOM   2165  HB2 ALA A 148     -16.334  12.524  -4.224  1.00  0.00           H  
ATOM   2166  HB3 ALA A 148     -16.786  13.337  -2.709  1.00  0.00           H  
ATOM   2168  N   SER A 149     -14.152  12.914  -1.235  1.00  0.00           N  
ATOM   2170  CA  SER A 149     -12.884  13.498  -0.807  1.00  0.00           C  
ATOM   2172  C   SER A 149     -12.893  13.738   0.698  1.00  0.00           C  
ATOM   2176  O   SER A 149     -13.895  14.212   1.233  1.00  0.00           O  
ATOM   2173  CB  SER A 149     -12.635  14.830  -1.518  1.00  0.00           C  
ATOM   2177  OG  SER A 149     -13.636  15.776  -1.184  1.00  0.00           O  
ATOM   2169  H   SER A 149     -14.958  13.110  -0.658  1.00  0.00           H  
ATOM   2171  HA  SER A 149     -12.075  12.810  -1.054  1.00  0.00           H  
ATOM   2174  HB2 SER A 149     -11.662  15.217  -1.215  1.00  0.00           H  
ATOM   2175  HB3 SER A 149     -12.627  14.675  -2.597  1.00  0.00           H  
ATOM   2178  HG  SER A 149     -13.887  15.650  -0.266  1.00  0.00           H  
ATOM   2179  N   MET A 150     -11.777  13.476   1.367  1.00  0.00           N  
ATOM   2181  CA  MET A 150     -11.597  13.716   2.794  1.00  0.00           C  
ATOM   2183  C   MET A 150     -10.439  14.688   2.988  1.00  0.00           C  
ATOM   2187  O   MET A 150      -9.356  14.483   2.441  1.00  0.00           O  
ATOM   2184  CB  MET A 150     -11.333  12.378   3.486  1.00  0.00           C  
ATOM   2188  CG  MET A 150     -11.681  12.322   4.977  1.00  0.00           C  
ATOM   2191  SD  MET A 150     -11.084  10.853   5.876  1.00  0.00           S  
ATOM   2192  CE  MET A 150      -9.345  10.704   5.353  1.00  0.00           C  
ATOM   2180  H   MET A 150     -10.980  13.130   0.851  1.00  0.00           H  
ATOM   2182  HA  MET A 150     -12.505  14.150   3.214  1.00  0.00           H  
ATOM   2185  HB2 MET A 150     -11.955  11.625   3.002  1.00  0.00           H  
ATOM   2186  HB3 MET A 150     -10.286  12.118   3.328  1.00  0.00           H  
ATOM   2189  HG2 MET A 150     -11.345  13.223   5.490  1.00  0.00           H  
ATOM   2190  HG3 MET A 150     -12.768  12.329   5.058  1.00  0.00           H  
ATOM   2193  HE1 MET A 150      -8.858   9.928   5.944  1.00  0.00           H  
ATOM   2194  HE2 MET A 150      -8.834  11.659   5.471  1.00  0.00           H  
ATOM   2195  HE3 MET A 150      -9.269  10.416   4.305  1.00  0.00           H  
ATOM   2196  N   GLU A 151     -10.658  15.725   3.791  1.00  0.00           N  
ATOM   2198  CA  GLU A 151      -9.607  16.659   4.202  1.00  0.00           C  
ATOM   2200  C   GLU A 151      -9.591  16.861   5.723  1.00  0.00           C  
ATOM   2204  O   GLU A 151      -9.846  17.968   6.202  1.00  0.00           O  
ATOM   2201  CB  GLU A 151      -9.745  18.008   3.483  1.00  0.00           C  
ATOM   2205  CG  GLU A 151      -9.584  17.941   1.961  1.00  0.00           C  
ATOM   2208  CD  GLU A 151      -9.373  19.332   1.340  1.00  0.00           C  
ATOM   2209  OE1 GLU A 151      -9.123  19.395   0.111  1.00  0.00           O  
ATOM   2210  OE2 GLU A 151      -9.304  20.334   2.090  1.00  0.00           O1-
ATOM   2197  H   GLU A 151     -11.583  15.862   4.174  1.00  0.00           H  
ATOM   2199  HA  GLU A 151      -8.632  16.250   3.936  1.00  0.00           H  
ATOM   2202  HB2 GLU A 151      -8.955  18.649   3.874  1.00  0.00           H  
ATOM   2203  HB3 GLU A 151     -10.711  18.456   3.716  1.00  0.00           H  
ATOM   2206  HG2 GLU A 151      -8.710  17.328   1.738  1.00  0.00           H  
ATOM   2207  HG3 GLU A 151     -10.460  17.466   1.519  1.00  0.00           H  
ATOM   2211  N   PRO A 152      -9.347  15.822   6.531  1.00  0.00           N  
ATOM   2212  CA  PRO A 152      -9.295  16.002   7.962  1.00  0.00           C  
ATOM   2214  C   PRO A 152      -7.878  16.406   8.372  1.00  0.00           C  
ATOM   2218  O   PRO A 152      -6.860  15.915   7.870  1.00  0.00           O  
ATOM   2215  CB  PRO A 152      -9.758  14.682   8.548  1.00  0.00           C  
ATOM   2219  CG  PRO A 152      -9.174  13.714   7.541  1.00  0.00           C  
ATOM   2222  CD  PRO A 152      -9.005  14.450   6.221  1.00  0.00           C  
ATOM   2213  HA  PRO A 152      -9.994  16.775   8.281  1.00  0.00           H  
ATOM   2216  HB2 PRO A 152     -10.847  14.629   8.525  1.00  0.00           H  
ATOM   2217  HB3 PRO A 152      -9.376  14.513   9.555  1.00  0.00           H  
ATOM   2220  HG2 PRO A 152      -8.177  13.457   7.901  1.00  0.00           H  
ATOM   2221  HG3 PRO A 152      -9.837  12.858   7.419  1.00  0.00           H  
ATOM   2223  HD2 PRO A 152      -7.959  14.368   5.927  1.00  0.00           H  
ATOM   2224  HD3 PRO A 152      -9.622  14.031   5.426  1.00  0.00           H  
ATOM   2225  N   THR A 153      -7.835  17.303   9.342  1.00  0.00           N  
ATOM   2227  CA  THR A 153      -6.610  17.666  10.039  1.00  0.00           C  
ATOM   2229  C   THR A 153      -6.612  16.957  11.385  1.00  0.00           C  
ATOM   2232  O   THR A 153      -7.589  17.039  12.128  1.00  0.00           O  
ATOM   2230  CB  THR A 153      -6.503  19.184  10.185  1.00  0.00           C  
ATOM   2233  CG2 THR A 153      -5.166  19.590  10.783  1.00  0.00           C  
ATOM   2237  OG1 THR A 153      -6.583  19.811   8.924  1.00  0.00           O  
ATOM   2226  H   THR A 153      -8.706  17.663   9.705  1.00  0.00           H  
ATOM   2228  HA  THR A 153      -5.742  17.327   9.473  1.00  0.00           H  
ATOM   2231  HB  THR A 153      -7.314  19.549  10.817  1.00  0.00           H  
ATOM   2238  HG1 THR A 153      -6.949  20.687   9.065  1.00  0.00           H  
ATOM   2234 HG21 THR A 153      -4.347  19.184  10.188  1.00  0.00           H  
ATOM   2235 HG22 THR A 153      -5.093  20.677  10.805  1.00  0.00           H  
ATOM   2236 HG23 THR A 153      -5.096  19.208  11.802  1.00  0.00           H  
ATOM   2239  N   TRP A 154      -5.524  16.262  11.700  1.00  0.00           N  
ATOM   2241  CA  TRP A 154      -5.357  15.505  12.931  1.00  0.00           C  
ATOM   2243  C   TRP A 154      -4.099  15.952  13.673  1.00  0.00           C  
ATOM   2247  O   TRP A 154      -3.041  16.136  13.079  1.00  0.00           O  
ATOM   2244  CB  TRP A 154      -5.326  14.006  12.621  1.00  0.00           C  
ATOM   2248  CG  TRP A 154      -5.630  13.166  13.817  1.00  0.00           C  
ATOM   2249  CD1 TRP A 154      -4.736  12.731  14.731  1.00  0.00           C  
ATOM   2251  CD2 TRP A 154      -6.931  12.687  14.269  1.00  0.00           C  
ATOM   2252  CE2 TRP A 154      -6.750  11.973  15.493  1.00  0.00           C  
ATOM   2253  CE3 TRP A 154      -8.246  12.790  13.766  1.00  0.00           C  
ATOM   2255  NE1 TRP A 154      -5.391  12.046  15.734  1.00  0.00           N  
ATOM   2259  CZ2 TRP A 154      -7.824  11.383  16.178  1.00  0.00           C  
ATOM   2261  CZ3 TRP A 154      -9.328  12.196  14.441  1.00  0.00           C  
ATOM   2257  CH2 TRP A 154      -9.121  11.493  15.642  1.00  0.00           C  
ATOM   2240  H   TRP A 154      -4.761  16.228  11.040  1.00  0.00           H  
ATOM   2242  HA  TRP A 154      -6.214  15.688  13.579  1.00  0.00           H  
ATOM   2245  HB2 TRP A 154      -4.352  13.733  12.214  1.00  0.00           H  
ATOM   2246  HB3 TRP A 154      -6.075  13.784  11.861  1.00  0.00           H  
ATOM   2250  HD1 TRP A 154      -3.673  12.918  14.693  1.00  0.00           H  
ATOM   2256  HE1 TRP A 154      -4.898  11.679  16.535  1.00  0.00           H  
ATOM   2254  HE3 TRP A 154      -8.416  13.324  12.843  1.00  0.00           H  
ATOM   2260  HZ2 TRP A 154      -7.659  10.838  17.096  1.00  0.00           H  
ATOM   2262  HZ3 TRP A 154     -10.325  12.275  14.033  1.00  0.00           H  
ATOM   2258  HH2 TRP A 154      -9.960  11.035  16.145  1.00  0.00           H  
ATOM   2263  N   ASN A 155      -4.194  16.106  14.990  1.00  0.00           N  
ATOM   2265  CA  ASN A 155      -3.026  16.362  15.827  1.00  0.00           C  
ATOM   2267  C   ASN A 155      -2.368  15.032  16.183  1.00  0.00           C  
ATOM   2271  O   ASN A 155      -2.985  14.213  16.866  1.00  0.00           O  
ATOM   2268  CB  ASN A 155      -3.449  17.136  17.081  1.00  0.00           C  
ATOM   2272  CG  ASN A 155      -3.805  18.570  16.761  1.00  0.00           C  
ATOM   2273  ND2 ASN A 155      -4.997  19.017  17.078  1.00  0.00           N  
ATOM   2276  OD1 ASN A 155      -3.009  19.313  16.230  1.00  0.00           O  
ATOM   2264  H   ASN A 155      -5.064  15.860  15.441  1.00  0.00           H  
ATOM   2266  HA  ASN A 155      -2.298  16.964  15.283  1.00  0.00           H  
ATOM   2269  HB2 ASN A 155      -2.615  17.160  17.783  1.00  0.00           H  
ATOM   2270  HB3 ASN A 155      -4.286  16.632  17.565  1.00  0.00           H  
ATOM   2274 HD21 ASN A 155      -5.183  19.978  16.828  1.00  0.00           H  
ATOM   2275 HD22 ASN A 155      -5.686  18.413  17.503  1.00  0.00           H  
ATOM   2277  N   PHE A 156      -1.132  14.826  15.738  1.00  0.00           N  
ATOM   2279  CA  PHE A 156      -0.341  13.667  16.129  1.00  0.00           C  
ATOM   2281  C   PHE A 156       0.568  14.043  17.296  1.00  0.00           C  
ATOM   2285  O   PHE A 156       1.396  14.956  17.191  1.00  0.00           O  
ATOM   2282  CB  PHE A 156       0.429  13.139  14.921  1.00  0.00           C  
ATOM   2286  CG  PHE A 156       1.151  11.838  15.194  1.00  0.00           C  
ATOM   2287  CD1 PHE A 156       2.502  11.842  15.587  1.00  0.00           C  
ATOM   2289  CD2 PHE A 156       0.459  10.617  15.088  1.00  0.00           C  
ATOM   2291  CE1 PHE A 156       3.148  10.627  15.875  1.00  0.00           C  
ATOM   2293  CE2 PHE A 156       1.121   9.405  15.352  1.00  0.00           C  
ATOM   2295  CZ  PHE A 156       2.466   9.409  15.748  1.00  0.00           C  
ATOM   2278  H   PHE A 156      -0.665  15.546  15.207  1.00  0.00           H  
ATOM   2280  HA  PHE A 156      -1.001  12.867  16.465  1.00  0.00           H  
ATOM   2283  HB2 PHE A 156       1.142  13.892  14.584  1.00  0.00           H  
ATOM   2284  HB3 PHE A 156      -0.289  12.971  14.118  1.00  0.00           H  
ATOM   2288  HD1 PHE A 156       3.031  12.777  15.692  1.00  0.00           H  
ATOM   2290  HD2 PHE A 156      -0.582  10.610  14.803  1.00  0.00           H  
ATOM   2292  HE1 PHE A 156       4.172  10.616  16.220  1.00  0.00           H  
ATOM   2294  HE2 PHE A 156       0.594   8.465  15.279  1.00  0.00           H  
ATOM   2296  HZ  PHE A 156       2.965   8.479  15.977  1.00  0.00           H  
ATOM   2297  N   ASP A 157       0.411  13.339  18.417  1.00  0.00           N  
ATOM   2299  CA  ASP A 157       1.282  13.494  19.575  1.00  0.00           C  
ATOM   2301  C   ASP A 157       2.217  12.280  19.686  1.00  0.00           C  
ATOM   2305  O   ASP A 157       1.809  11.252  20.233  1.00  0.00           O  
ATOM   2302  CB  ASP A 157       0.468  13.738  20.856  1.00  0.00           C  
ATOM   2306  CG  ASP A 157       1.374  14.112  22.039  1.00  0.00           C  
ATOM   2307  OD1 ASP A 157       2.585  13.794  22.004  1.00  0.00           O  
ATOM   2308  OD2 ASP A 157       0.908  14.802  22.974  1.00  0.00           O1-
ATOM   2298  H   ASP A 157      -0.254  12.579  18.429  1.00  0.00           H  
ATOM   2300  HA  ASP A 157       1.881  14.395  19.446  1.00  0.00           H  
ATOM   2303  HB2 ASP A 157      -0.119  12.853  21.100  1.00  0.00           H  
ATOM   2304  HB3 ASP A 157      -0.222  14.563  20.676  1.00  0.00           H  
ATOM   2309  N   PRO A 158       3.491  12.387  19.259  1.00  0.00           N  
ATOM   2310  CA  PRO A 158       4.439  11.270  19.293  1.00  0.00           C  
ATOM   2312  C   PRO A 158       4.771  10.763  20.708  1.00  0.00           C  
ATOM   2316  O   PRO A 158       5.474   9.757  20.838  1.00  0.00           O  
ATOM   2313  CB  PRO A 158       5.697  11.790  18.587  1.00  0.00           C  
ATOM   2317  CG  PRO A 158       5.638  13.297  18.797  1.00  0.00           C  
ATOM   2320  CD  PRO A 158       4.142  13.593  18.760  1.00  0.00           C  
ATOM   2311  HA  PRO A 158       4.027  10.431  18.732  1.00  0.00           H  
ATOM   2314  HB2 PRO A 158       6.615  11.365  18.992  1.00  0.00           H  
ATOM   2315  HB3 PRO A 158       5.637  11.580  17.519  1.00  0.00           H  
ATOM   2318  HG2 PRO A 158       6.039  13.550  19.779  1.00  0.00           H  
ATOM   2319  HG3 PRO A 158       6.185  13.816  18.010  1.00  0.00           H  
ATOM   2321  HD2 PRO A 158       3.827  13.786  17.735  1.00  0.00           H  
ATOM   2322  HD3 PRO A 158       3.936  14.456  19.392  1.00  0.00           H  
ATOM   2323  N   SER A 159       4.316  11.446  21.770  1.00  0.00           N  
ATOM   2325  CA  SER A 159       4.425  10.960  23.152  1.00  0.00           C  
ATOM   2327  C   SER A 159       3.339   9.944  23.528  1.00  0.00           C  
ATOM   2331  O   SER A 159       3.575   9.107  24.396  1.00  0.00           O  
ATOM   2328  CB  SER A 159       4.430  12.131  24.142  1.00  0.00           C  
ATOM   2332  OG  SER A 159       3.161  12.734  24.273  1.00  0.00           O  
ATOM   2324  H   SER A 159       3.755  12.271  21.611  1.00  0.00           H  
ATOM   2326  HA  SER A 159       5.380  10.447  23.262  1.00  0.00           H  
ATOM   2329  HB2 SER A 159       4.731  11.754  25.119  1.00  0.00           H  
ATOM   2330  HB3 SER A 159       5.157  12.878  23.821  1.00  0.00           H  
ATOM   2333  HG  SER A 159       2.951  13.205  23.464  1.00  0.00           H  
ATOM   2334  N   SER A 160       2.181   9.975  22.859  1.00  0.00           N  
ATOM   2336  CA  SER A 160       1.029   9.095  23.136  1.00  0.00           C  
ATOM   2338  C   SER A 160       0.604   8.233  21.940  1.00  0.00           C  
ATOM   2342  O   SER A 160      -0.047   7.197  22.109  1.00  0.00           O  
ATOM   2339  CB  SER A 160      -0.142   9.931  23.667  1.00  0.00           C  
ATOM   2343  OG  SER A 160      -0.652  10.832  22.701  1.00  0.00           O  
ATOM   2335  H   SER A 160       2.100  10.648  22.110  1.00  0.00           H  
ATOM   2337  HA  SER A 160       1.300   8.395  23.926  1.00  0.00           H  
ATOM   2340  HB2 SER A 160      -0.942   9.261  23.981  1.00  0.00           H  
ATOM   2341  HB3 SER A 160       0.195  10.495  24.537  1.00  0.00           H  
ATOM   2344  HG  SER A 160       0.074  11.195  22.189  1.00  0.00           H  
ATOM   2345  N   ASP A 161       1.027   8.618  20.738  1.00  0.00           N  
ATOM   2347  CA  ASP A 161       0.663   7.983  19.480  1.00  0.00           C  
ATOM   2349  C   ASP A 161       1.822   7.128  18.980  1.00  0.00           C  
ATOM   2353  O   ASP A 161       2.854   7.613  18.521  1.00  0.00           O  
ATOM   2350  CB  ASP A 161       0.193   9.042  18.471  1.00  0.00           C  
ATOM   2354  CG  ASP A 161      -1.001   9.815  19.011  1.00  0.00           C  
ATOM   2355  OD1 ASP A 161      -1.715   9.226  19.852  1.00  0.00           O  
ATOM   2356  OD2 ASP A 161      -1.259  10.970  18.603  1.00  0.00           O1-
ATOM   2346  H   ASP A 161       1.533   9.489  20.658  1.00  0.00           H  
ATOM   2348  HA  ASP A 161      -0.186   7.321  19.649  1.00  0.00           H  
ATOM   2351  HB2 ASP A 161      -0.117   8.528  17.561  1.00  0.00           H  
ATOM   2352  HB3 ASP A 161       1.008   9.728  18.240  1.00  0.00           H  
ATOM   2357  N   GLN A 162       1.650   5.819  19.121  1.00  0.00           N  
ATOM   2359  CA  GLN A 162       2.554   4.774  18.655  1.00  0.00           C  
ATOM   2361  C   GLN A 162       2.410   4.510  17.156  1.00  0.00           C  
ATOM   2365  O   GLN A 162       3.377   4.102  16.515  1.00  0.00           O  
ATOM   2362  CB  GLN A 162       2.250   3.469  19.405  1.00  0.00           C  
ATOM   2366  CG  GLN A 162       2.395   3.590  20.927  1.00  0.00           C  
ATOM   2369  CD  GLN A 162       2.205   2.255  21.639  1.00  0.00           C  
ATOM   2370  NE2 GLN A 162       2.340   2.224  22.946  1.00  0.00           N  
ATOM   2373  OE1 GLN A 162       1.942   1.216  21.054  1.00  0.00           O  
ATOM   2358  H   GLN A 162       0.750   5.521  19.469  1.00  0.00           H  
ATOM   2360  HA  GLN A 162       3.584   5.073  18.846  1.00  0.00           H  
ATOM   2363  HB2 GLN A 162       1.236   3.144  19.171  1.00  0.00           H  
ATOM   2364  HB3 GLN A 162       2.942   2.705  19.050  1.00  0.00           H  
ATOM   2367  HG2 GLN A 162       1.657   4.292  21.315  1.00  0.00           H  
ATOM   2368  HG3 GLN A 162       3.389   3.971  21.164  1.00  0.00           H  
ATOM   2371 HE21 GLN A 162       2.532   3.070  23.464  1.00  0.00           H  
ATOM   2372 HE22 GLN A 162       2.209   1.323  23.382  1.00  0.00           H  
ATOM   2374  N   SER A 163       1.211   4.706  16.603  1.00  0.00           N  
ATOM   2376  CA  SER A 163       0.971   4.602  15.168  1.00  0.00           C  
ATOM   2378  C   SER A 163      -0.198   5.467  14.725  1.00  0.00           C  
ATOM   2382  O   SER A 163      -1.160   5.696  15.465  1.00  0.00           O  
ATOM   2379  CB  SER A 163       0.752   3.148  14.725  1.00  0.00           C  
ATOM   2383  OG  SER A 163      -0.450   2.579  15.220  1.00  0.00           O  
ATOM   2375  H   SER A 163       0.448   5.011  17.190  1.00  0.00           H  
ATOM   2377  HA  SER A 163       1.860   4.967  14.654  1.00  0.00           H  
ATOM   2380  HB2 SER A 163       0.722   3.121  13.636  1.00  0.00           H  
ATOM   2381  HB3 SER A 163       1.597   2.542  15.052  1.00  0.00           H  
ATOM   2384  HG  SER A 163      -0.628   1.822  14.657  1.00  0.00           H  
ATOM   2385  N   PHE A 164      -0.107   5.913  13.482  1.00  0.00           N  
ATOM   2387  CA  PHE A 164      -1.188   6.541  12.755  1.00  0.00           C  
ATOM   2389  C   PHE A 164      -1.250   5.902  11.376  1.00  0.00           C  
ATOM   2393  O   PHE A 164      -0.224   5.765  10.720  1.00  0.00           O  
ATOM   2390  CB  PHE A 164      -0.938   8.044  12.692  1.00  0.00           C  
ATOM   2394  CG  PHE A 164      -1.958   8.802  11.881  1.00  0.00           C  
ATOM   2395  CD1 PHE A 164      -1.620   9.285  10.607  1.00  0.00           C  
ATOM   2397  CD2 PHE A 164      -3.230   9.059  12.423  1.00  0.00           C  
ATOM   2399  CE1 PHE A 164      -2.535  10.080   9.904  1.00  0.00           C  
ATOM   2401  CE2 PHE A 164      -4.156   9.831  11.706  1.00  0.00           C  
ATOM   2403  CZ  PHE A 164      -3.802  10.353  10.453  1.00  0.00           C  
ATOM   2386  H   PHE A 164       0.711   5.687  12.934  1.00  0.00           H  
ATOM   2388  HA  PHE A 164      -2.136   6.367  13.264  1.00  0.00           H  
ATOM   2391  HB2 PHE A 164       0.057   8.233  12.289  1.00  0.00           H  
ATOM   2392  HB3 PHE A 164      -0.970   8.436  13.708  1.00  0.00           H  
ATOM   2396  HD1 PHE A 164      -0.645   9.085  10.187  1.00  0.00           H  
ATOM   2398  HD2 PHE A 164      -3.494   8.669  13.395  1.00  0.00           H  
ATOM   2400  HE1 PHE A 164      -2.228  10.519   8.966  1.00  0.00           H  
ATOM   2402  HE2 PHE A 164      -5.129  10.044  12.123  1.00  0.00           H  
ATOM   2404  HZ  PHE A 164      -4.504  10.993   9.939  1.00  0.00           H  
ATOM   2405  N   SER A 165      -2.444   5.509  10.969  1.00  0.00           N  
ATOM   2407  CA  SER A 165      -2.708   4.987   9.634  1.00  0.00           C  
ATOM   2409  C   SER A 165      -4.013   5.577   9.156  1.00  0.00           C  
ATOM   2413  O   SER A 165      -4.924   5.830   9.952  1.00  0.00           O  
ATOM   2410  CB  SER A 165      -2.820   3.462   9.631  1.00  0.00           C  
ATOM   2414  OG  SER A 165      -1.585   2.849   9.902  1.00  0.00           O  
ATOM   2406  H   SER A 165      -3.240   5.665  11.571  1.00  0.00           H  
ATOM   2408  HA  SER A 165      -1.917   5.275   8.942  1.00  0.00           H  
ATOM   2411  HB2 SER A 165      -3.178   3.129   8.657  1.00  0.00           H  
ATOM   2412  HB3 SER A 165      -3.542   3.146  10.384  1.00  0.00           H  
ATOM   2415  HG  SER A 165      -1.248   2.616   9.034  1.00  0.00           H  
ATOM   2416  N   PHE A 166      -4.136   5.754   7.854  1.00  0.00           N  
ATOM   2418  CA  PHE A 166      -5.427   6.012   7.247  1.00  0.00           C  
ATOM   2420  C   PHE A 166      -5.816   4.828   6.387  1.00  0.00           C  
ATOM   2424  O   PHE A 166      -4.979   4.039   5.959  1.00  0.00           O  
ATOM   2421  CB  PHE A 166      -5.410   7.335   6.499  1.00  0.00           C  
ATOM   2425  CG  PHE A 166      -4.549   7.345   5.263  1.00  0.00           C  
ATOM   2426  CD1 PHE A 166      -3.190   7.689   5.363  1.00  0.00           C  
ATOM   2428  CD2 PHE A 166      -5.125   7.068   4.010  1.00  0.00           C  
ATOM   2430  CE1 PHE A 166      -2.438   7.873   4.198  1.00  0.00           C  
ATOM   2432  CE2 PHE A 166      -4.368   7.238   2.843  1.00  0.00           C  
ATOM   2434  CZ  PHE A 166      -3.052   7.704   2.943  1.00  0.00           C  
ATOM   2417  H   PHE A 166      -3.389   5.452   7.246  1.00  0.00           H  
ATOM   2419  HA  PHE A 166      -6.192   6.102   8.018  1.00  0.00           H  
ATOM   2422  HB2 PHE A 166      -5.051   8.103   7.184  1.00  0.00           H  
ATOM   2423  HB3 PHE A 166      -6.431   7.594   6.221  1.00  0.00           H  
ATOM   2427  HD1 PHE A 166      -2.735   7.862   6.328  1.00  0.00           H  
ATOM   2429  HD2 PHE A 166      -6.159   6.763   3.941  1.00  0.00           H  
ATOM   2431  HE1 PHE A 166      -1.410   8.195   4.272  1.00  0.00           H  
ATOM   2433  HE2 PHE A 166      -4.812   7.069   1.873  1.00  0.00           H  
ATOM   2435  HZ  PHE A 166      -2.525   7.970   2.038  1.00  0.00           H  
ATOM   2436  N   PHE A 167      -7.111   4.693   6.164  1.00  0.00           N  
ATOM   2438  CA  PHE A 167      -7.626   3.663   5.293  1.00  0.00           C  
ATOM   2440  C   PHE A 167      -8.666   4.237   4.361  1.00  0.00           C  
ATOM   2444  O   PHE A 167      -9.386   5.184   4.687  1.00  0.00           O  
ATOM   2441  CB  PHE A 167      -8.195   2.505   6.110  1.00  0.00           C  
ATOM   2445  CG  PHE A 167      -9.472   2.793   6.858  1.00  0.00           C  
ATOM   2446  CD1 PHE A 167      -9.442   3.390   8.129  1.00  0.00           C  
ATOM   2448  CD2 PHE A 167     -10.700   2.424   6.282  1.00  0.00           C  
ATOM   2450  CE1 PHE A 167     -10.637   3.575   8.842  1.00  0.00           C  
ATOM   2452  CE2 PHE A 167     -11.892   2.625   6.990  1.00  0.00           C  
ATOM   2454  CZ  PHE A 167     -11.862   3.189   8.275  1.00  0.00           C  
ATOM   2437  H   PHE A 167      -7.753   5.373   6.546  1.00  0.00           H  
ATOM   2439  HA  PHE A 167      -6.817   3.268   4.678  1.00  0.00           H  
ATOM   2442  HB2 PHE A 167      -8.444   1.712   5.405  1.00  0.00           H  
ATOM   2443  HB3 PHE A 167      -7.435   2.133   6.798  1.00  0.00           H  
ATOM   2447  HD1 PHE A 167      -8.501   3.693   8.564  1.00  0.00           H  
ATOM   2449  HD2 PHE A 167     -10.732   1.970   5.303  1.00  0.00           H  
ATOM   2451  HE1 PHE A 167     -10.618   4.026   9.824  1.00  0.00           H  
ATOM   2453  HE2 PHE A 167     -12.826   2.315   6.545  1.00  0.00           H  
ATOM   2455  HZ  PHE A 167     -12.777   3.316   8.835  1.00  0.00           H  
ATOM   2456  N   PHE A 168      -8.786   3.589   3.217  1.00  0.00           N  
ATOM   2458  CA  PHE A 168      -9.907   3.745   2.322  1.00  0.00           C  
ATOM   2460  C   PHE A 168     -10.376   2.362   1.889  1.00  0.00           C  
ATOM   2464  O   PHE A 168      -9.583   1.449   1.664  1.00  0.00           O  
ATOM   2461  CB  PHE A 168      -9.507   4.639   1.149  1.00  0.00           C  
ATOM   2465  CG  PHE A 168      -8.318   4.131   0.358  1.00  0.00           C  
ATOM   2466  CD1 PHE A 168      -7.023   4.616   0.618  1.00  0.00           C  
ATOM   2468  CD2 PHE A 168      -8.506   3.164  -0.643  1.00  0.00           C  
ATOM   2470  CE1 PHE A 168      -5.950   4.222  -0.199  1.00  0.00           C  
ATOM   2472  CE2 PHE A 168      -7.428   2.755  -1.445  1.00  0.00           C  
ATOM   2474  CZ  PHE A 168      -6.166   3.337  -1.268  1.00  0.00           C  
ATOM   2457  H   PHE A 168      -8.119   2.863   2.996  1.00  0.00           H  
ATOM   2459  HA  PHE A 168     -10.730   4.228   2.848  1.00  0.00           H  
ATOM   2462  HB2 PHE A 168      -9.275   5.631   1.536  1.00  0.00           H  
ATOM   2463  HB3 PHE A 168     -10.361   4.743   0.479  1.00  0.00           H  
ATOM   2467  HD1 PHE A 168      -6.853   5.314   1.425  1.00  0.00           H  
ATOM   2469  HD2 PHE A 168      -9.491   2.759  -0.824  1.00  0.00           H  
ATOM   2471  HE1 PHE A 168      -4.959   4.609  -0.014  1.00  0.00           H  
ATOM   2473  HE2 PHE A 168      -7.574   2.022  -2.225  1.00  0.00           H  
ATOM   2475  HZ  PHE A 168      -5.343   3.050  -1.906  1.00  0.00           H  
ATOM   2476  N   THR A 169     -11.683   2.218   1.768  1.00  0.00           N  
ATOM   2478  CA  THR A 169     -12.325   1.090   1.116  1.00  0.00           C  
ATOM   2480  C   THR A 169     -12.920   1.638  -0.174  1.00  0.00           C  
ATOM   2483  O   THR A 169     -13.899   2.392  -0.120  1.00  0.00           O  
ATOM   2481  CB  THR A 169     -13.385   0.441   2.004  1.00  0.00           C  
ATOM   2484  CG2 THR A 169     -13.890  -0.859   1.380  1.00  0.00           C  
ATOM   2488  OG1 THR A 169     -12.823   0.114   3.256  1.00  0.00           O  
ATOM   2477  H   THR A 169     -12.273   2.992   2.042  1.00  0.00           H  
ATOM   2479  HA  THR A 169     -11.580   0.321   0.909  1.00  0.00           H  
ATOM   2482  HB  THR A 169     -14.220   1.125   2.155  1.00  0.00           H  
ATOM   2489  HG1 THR A 169     -12.056  -0.440   3.094  1.00  0.00           H  
ATOM   2485 HG21 THR A 169     -13.062  -1.554   1.246  1.00  0.00           H  
ATOM   2486 HG22 THR A 169     -14.631  -1.312   2.038  1.00  0.00           H  
ATOM   2487 HG23 THR A 169     -14.356  -0.662   0.415  1.00  0.00           H  
ATOM   2490  N   PRO A 170     -12.317   1.338  -1.332  1.00  0.00           N  
ATOM   2491  CA  PRO A 170     -12.801   1.849  -2.602  1.00  0.00           C  
ATOM   2493  C   PRO A 170     -14.230   1.359  -2.844  1.00  0.00           C  
ATOM   2497  O   PRO A 170     -14.548   0.192  -2.616  1.00  0.00           O  
ATOM   2494  CB  PRO A 170     -11.809   1.370  -3.662  1.00  0.00           C  
ATOM   2498  CG  PRO A 170     -11.025   0.243  -2.992  1.00  0.00           C  
ATOM   2501  CD  PRO A 170     -11.220   0.403  -1.500  1.00  0.00           C  
ATOM   2492  HA  PRO A 170     -12.794   2.939  -2.580  1.00  0.00           H  
ATOM   2495  HB2 PRO A 170     -12.311   1.011  -4.560  1.00  0.00           H  
ATOM   2496  HB3 PRO A 170     -11.125   2.180  -3.914  1.00  0.00           H  
ATOM   2499  HG2 PRO A 170      -9.962   0.327  -3.216  1.00  0.00           H  
ATOM   2500  HG3 PRO A 170     -11.428  -0.722  -3.301  1.00  0.00           H  
ATOM   2502  HD2 PRO A 170     -11.462  -0.566  -1.065  1.00  0.00           H  
ATOM   2503  HD3 PRO A 170     -10.308   0.791  -1.045  1.00  0.00           H  
ATOM   2504  N   GLY A 171     -15.101   2.272  -3.276  1.00  0.00           N  
ATOM   2506  CA  GLY A 171     -16.433   1.912  -3.743  1.00  0.00           C  
ATOM   2509  C   GLY A 171     -16.358   1.224  -5.109  1.00  0.00           C  
ATOM   2510  O   GLY A 171     -15.328   1.301  -5.781  1.00  0.00           O  
ATOM   2505  H   GLY A 171     -14.774   3.207  -3.473  1.00  0.00           H  
ATOM   2507  HA2 GLY A 171     -16.897   1.228  -3.033  1.00  0.00           H  
ATOM   2508  HA3 GLY A 171     -17.054   2.804  -3.822  1.00  0.00           H  
ATOM   2511  N   PRO A 172     -17.454   0.614  -5.588  1.00  0.00           N  
ATOM   2512  CA  PRO A 172     -17.464  -0.154  -6.839  1.00  0.00           C  
ATOM   2514  C   PRO A 172     -17.062   0.656  -8.087  1.00  0.00           C  
ATOM   2518  O   PRO A 172     -16.724   0.069  -9.110  1.00  0.00           O  
ATOM   2515  CB  PRO A 172     -18.895  -0.697  -6.953  1.00  0.00           C  
ATOM   2519  CG  PRO A 172     -19.730   0.254  -6.093  1.00  0.00           C  
ATOM   2522  CD  PRO A 172     -18.769   0.632  -4.972  1.00  0.00           C  
ATOM   2513  HA  PRO A 172     -16.767  -0.988  -6.752  1.00  0.00           H  
ATOM   2516  HB2 PRO A 172     -19.249  -0.719  -7.984  1.00  0.00           H  
ATOM   2517  HB3 PRO A 172     -18.933  -1.699  -6.525  1.00  0.00           H  
ATOM   2520  HG2 PRO A 172     -20.630  -0.229  -5.710  1.00  0.00           H  
ATOM   2521  HG3 PRO A 172     -19.987   1.142  -6.669  1.00  0.00           H  
ATOM   2523  HD2 PRO A 172     -18.809  -0.115  -4.179  1.00  0.00           H  
ATOM   2524  HD3 PRO A 172     -19.023   1.615  -4.575  1.00  0.00           H  
ATOM   2525  N   ASN A 173     -17.089   1.992  -8.005  1.00  0.00           N  
ATOM   2527  CA  ASN A 173     -16.738   2.911  -9.091  1.00  0.00           C  
ATOM   2529  C   ASN A 173     -15.418   3.673  -8.863  1.00  0.00           C  
ATOM   2533  O   ASN A 173     -15.075   4.537  -9.672  1.00  0.00           O  
ATOM   2530  CB  ASN A 173     -17.906   3.892  -9.281  1.00  0.00           C  
ATOM   2534  CG  ASN A 173     -19.192   3.216  -9.710  1.00  0.00           C  
ATOM   2535  ND2 ASN A 173     -20.322   3.675  -9.222  1.00  0.00           N  
ATOM   2538  OD1 ASN A 173     -19.219   2.312 -10.517  1.00  0.00           O  
ATOM   2526  H   ASN A 173     -17.310   2.387  -7.102  1.00  0.00           H  
ATOM   2528  HA  ASN A 173     -16.610   2.344 -10.013  1.00  0.00           H  
ATOM   2531  HB2 ASN A 173     -17.645   4.605 -10.063  1.00  0.00           H  
ATOM   2532  HB3 ASN A 173     -18.066   4.441  -8.353  1.00  0.00           H  
ATOM   2536 HD21 ASN A 173     -20.320   4.279  -8.412  1.00  0.00           H  
ATOM   2537 HD22 ASN A 173     -21.132   3.127  -9.474  1.00  0.00           H  
ATOM   2539  N   ALA A 174     -14.714   3.425  -7.757  1.00  0.00           N  
ATOM   2541  CA  ALA A 174     -13.442   4.076  -7.465  1.00  0.00           C  
ATOM   2543  C   ALA A 174     -12.333   3.485  -8.351  1.00  0.00           C  
ATOM   2548  O   ALA A 174     -12.232   2.270  -8.499  1.00  0.00           O  
ATOM   2544  CB  ALA A 174     -13.143   3.925  -5.971  1.00  0.00           C  
ATOM   2540  H   ALA A 174     -14.970   2.639  -7.176  1.00  0.00           H  
ATOM   2542  HA  ALA A 174     -13.525   5.139  -7.688  1.00  0.00           H  
ATOM   2545  HB1 ALA A 174     -13.920   4.415  -5.385  1.00  0.00           H  
ATOM   2546  HB2 ALA A 174     -13.110   2.865  -5.718  1.00  0.00           H  
ATOM   2547  HB3 ALA A 174     -12.175   4.369  -5.742  1.00  0.00           H  
ATOM   2549  N   PHE A 175     -11.518   4.349  -8.954  1.00  0.00           N  
ATOM   2551  CA  PHE A 175     -10.457   3.966  -9.889  1.00  0.00           C  
ATOM   2553  C   PHE A 175      -9.074   4.468  -9.464  1.00  0.00           C  
ATOM   2557  O   PHE A 175      -8.093   3.747  -9.607  1.00  0.00           O  
ATOM   2554  CB  PHE A 175     -10.831   4.493 -11.279  1.00  0.00           C  
ATOM   2558  CG  PHE A 175      -9.744   4.284 -12.310  1.00  0.00           C  
ATOM   2559  CD1 PHE A 175      -8.915   5.360 -12.680  1.00  0.00           C  
ATOM   2561  CD2 PHE A 175      -9.516   3.003 -12.845  1.00  0.00           C  
ATOM   2563  CE1 PHE A 175      -7.869   5.157 -13.592  1.00  0.00           C  
ATOM   2565  CE2 PHE A 175      -8.480   2.805 -13.775  1.00  0.00           C  
ATOM   2567  CZ  PHE A 175      -7.659   3.886 -14.144  1.00  0.00           C  
ATOM   2550  H   PHE A 175     -11.698   5.335  -8.830  1.00  0.00           H  
ATOM   2552  HA  PHE A 175     -10.380   2.880  -9.944  1.00  0.00           H  
ATOM   2555  HB2 PHE A 175     -11.737   3.985 -11.608  1.00  0.00           H  
ATOM   2556  HB3 PHE A 175     -11.051   5.558 -11.213  1.00  0.00           H  
ATOM   2560  HD1 PHE A 175      -9.067   6.340 -12.253  1.00  0.00           H  
ATOM   2562  HD2 PHE A 175     -10.110   2.166 -12.508  1.00  0.00           H  
ATOM   2564  HE1 PHE A 175      -7.217   5.973 -13.866  1.00  0.00           H  
ATOM   2566  HE2 PHE A 175      -8.277   1.824 -14.177  1.00  0.00           H  
ATOM   2568  HZ  PHE A 175      -6.843   3.753 -14.838  1.00  0.00           H  
ATOM   2569  N   ARG A 176      -8.992   5.684  -8.919  1.00  0.00           N  
ATOM   2571  CA  ARG A 176      -7.733   6.290  -8.468  1.00  0.00           C  
ATOM   2573  C   ARG A 176      -7.921   6.912  -7.099  1.00  0.00           C  
ATOM   2577  O   ARG A 176      -8.961   7.516  -6.837  1.00  0.00           O  
ATOM   2574  CB  ARG A 176      -7.237   7.279  -9.535  1.00  0.00           C  
ATOM   2578  CG  ARG A 176      -6.056   8.167  -9.106  1.00  0.00           C  
ATOM   2581  CD  ARG A 176      -5.753   9.172 -10.221  1.00  0.00           C  
ATOM   2584  NE  ARG A 176      -4.552   9.973  -9.929  1.00  0.00           N  
ATOM   2592  CZ  ARG A 176      -4.333  11.231 -10.255  1.00  0.00           C  
ATOM   2586  NH1 ARG A 176      -5.203  11.943 -10.918  1.00  0.00           N1+
ATOM   2589  NH2 ARG A 176      -3.215  11.796  -9.926  1.00  0.00           N  
ATOM   2570  H   ARG A 176      -9.841   6.222  -8.818  1.00  0.00           H  
ATOM   2572  HA  ARG A 176      -6.976   5.513  -8.365  1.00  0.00           H  
ATOM   2575  HB2 ARG A 176      -6.932   6.703 -10.408  1.00  0.00           H  
ATOM   2576  HB3 ARG A 176      -8.061   7.919  -9.851  1.00  0.00           H  
ATOM   2579  HG2 ARG A 176      -5.181   7.543  -8.925  1.00  0.00           H  
ATOM   2580  HG3 ARG A 176      -6.298   8.722  -8.200  1.00  0.00           H  
ATOM   2582  HD2 ARG A 176      -5.584   8.627 -11.149  1.00  0.00           H  
ATOM   2583  HD3 ARG A 176      -6.623   9.818 -10.346  1.00  0.00           H  
ATOM   2585  HE  ARG A 176      -3.716   9.486  -9.640  1.00  0.00           H  
ATOM   2587 HH11 ARG A 176      -5.002  12.914 -11.115  1.00  0.00           H  
ATOM   2588 HH12 ARG A 176      -6.079  11.515 -11.181  1.00  0.00           H  
ATOM   2590 HH21 ARG A 176      -2.507  11.209  -9.509  1.00  0.00           H  
ATOM   2591 HH22 ARG A 176      -2.988  12.752 -10.159  1.00  0.00           H  
ATOM   2593  N   ILE A 177      -6.918   6.757  -6.240  1.00  0.00           N  
ATOM   2595  CA  ILE A 177      -6.927   7.301  -4.886  1.00  0.00           C  
ATOM   2597  C   ILE A 177      -5.625   8.051  -4.660  1.00  0.00           C  
ATOM   2600  O   ILE A 177      -4.543   7.500  -4.820  1.00  0.00           O  
ATOM   2598  CB  ILE A 177      -7.223   6.209  -3.836  1.00  0.00           C  
ATOM   2601  CG1 ILE A 177      -8.616   5.633  -4.194  1.00  0.00           C  
ATOM   2604  CG2 ILE A 177      -7.190   6.828  -2.425  1.00  0.00           C  
ATOM   2608  CD1 ILE A 177      -9.197   4.550  -3.310  1.00  0.00           C  
ATOM   2594  H   ILE A 177      -6.090   6.257  -6.531  1.00  0.00           H  
ATOM   2596  HA  ILE A 177      -7.733   8.031  -4.814  1.00  0.00           H  
ATOM   2599  HB  ILE A 177      -6.475   5.419  -3.899  1.00  0.00           H  
ATOM   2602 HG12 ILE A 177      -8.582   5.185  -5.187  1.00  0.00           H  
ATOM   2603 HG13 ILE A 177      -9.334   6.453  -4.226  1.00  0.00           H  
ATOM   2605 HG21 ILE A 177      -7.882   7.667  -2.361  1.00  0.00           H  
ATOM   2606 HG22 ILE A 177      -7.462   6.079  -1.682  1.00  0.00           H  
ATOM   2607 HG23 ILE A 177      -6.182   7.168  -2.189  1.00  0.00           H  
ATOM   2609 HD11 ILE A 177     -10.208   4.331  -3.652  1.00  0.00           H  
ATOM   2610 HD12 ILE A 177      -8.598   3.647  -3.428  1.00  0.00           H  
ATOM   2611 HD13 ILE A 177      -9.264   4.909  -2.283  1.00  0.00           H  
ATOM   2612  N   GLN A 178      -5.752   9.326  -4.316  1.00  0.00           N  
ATOM   2614  CA  GLN A 178      -4.633  10.223  -4.065  1.00  0.00           C  
ATOM   2616  C   GLN A 178      -4.692  10.667  -2.608  1.00  0.00           C  
ATOM   2620  O   GLN A 178      -5.705  11.228  -2.210  1.00  0.00           O  
ATOM   2617  CB  GLN A 178      -4.741  11.399  -5.044  1.00  0.00           C  
ATOM   2621  CG  GLN A 178      -3.588  12.398  -4.888  1.00  0.00           C  
ATOM   2624  CD  GLN A 178      -3.692  13.567  -5.861  1.00  0.00           C  
ATOM   2625  NE2 GLN A 178      -2.934  14.619  -5.641  1.00  0.00           N  
ATOM   2628  OE1 GLN A 178      -4.447  13.577  -6.822  1.00  0.00           O  
ATOM   2613  H   GLN A 178      -6.685   9.700  -4.214  1.00  0.00           H  
ATOM   2615  HA  GLN A 178      -3.688   9.710  -4.242  1.00  0.00           H  
ATOM   2618  HB2 GLN A 178      -4.729  11.007  -6.061  1.00  0.00           H  
ATOM   2619  HB3 GLN A 178      -5.686  11.919  -4.885  1.00  0.00           H  
ATOM   2622  HG2 GLN A 178      -3.584  12.797  -3.874  1.00  0.00           H  
ATOM   2623  HG3 GLN A 178      -2.641  11.887  -5.062  1.00  0.00           H  
ATOM   2626 HE21 GLN A 178      -2.263  14.616  -4.886  1.00  0.00           H  
ATOM   2627 HE22 GLN A 178      -2.996  15.357  -6.328  1.00  0.00           H  
ATOM   2629  N   GLY A 179      -3.640  10.426  -1.823  1.00  0.00           N  
ATOM   2631  CA  GLY A 179      -3.557  10.792  -0.405  1.00  0.00           C  
ATOM   2634  C   GLY A 179      -2.355  11.687  -0.110  1.00  0.00           C  
ATOM   2635  O   GLY A 179      -1.243  11.206  -0.210  1.00  0.00           O  
ATOM   2630  H   GLY A 179      -2.841   9.951  -2.219  1.00  0.00           H  
ATOM   2632  HA2 GLY A 179      -4.481  11.257  -0.061  1.00  0.00           H  
ATOM   2633  HA3 GLY A 179      -3.429   9.879   0.178  1.00  0.00           H  
ATOM   2636  N   THR A 180      -2.524  12.952   0.275  1.00  0.00           N  
ATOM   2638  CA  THR A 180      -1.419  13.831   0.708  1.00  0.00           C  
ATOM   2640  C   THR A 180      -1.324  13.868   2.225  1.00  0.00           C  
ATOM   2643  O   THR A 180      -2.310  14.216   2.868  1.00  0.00           O  
ATOM   2641  CB  THR A 180      -1.592  15.271   0.193  1.00  0.00           C  
ATOM   2644  CG2 THR A 180      -0.348  16.128   0.421  1.00  0.00           C  
ATOM   2648  OG1 THR A 180      -1.857  15.299  -1.190  1.00  0.00           O  
ATOM   2637  H   THR A 180      -3.465  13.318   0.286  1.00  0.00           H  
ATOM   2639  HA  THR A 180      -0.474  13.445   0.325  1.00  0.00           H  
ATOM   2642  HB  THR A 180      -2.431  15.737   0.710  1.00  0.00           H  
ATOM   2649  HG1 THR A 180      -1.104  14.893  -1.625  1.00  0.00           H  
ATOM   2645 HG21 THR A 180      -0.487  17.108  -0.034  1.00  0.00           H  
ATOM   2646 HG22 THR A 180       0.528  15.651  -0.019  1.00  0.00           H  
ATOM   2647 HG23 THR A 180      -0.175  16.267   1.488  1.00  0.00           H  
ATOM   2650  N   LEU A 181      -0.144  13.587   2.784  1.00  0.00           N  
ATOM   2652  CA  LEU A 181       0.195  13.813   4.191  1.00  0.00           C  
ATOM   2654  C   LEU A 181       1.002  15.110   4.314  1.00  0.00           C  
ATOM   2658  O   LEU A 181       2.173  15.155   3.954  1.00  0.00           O  
ATOM   2655  CB  LEU A 181       0.994  12.600   4.707  1.00  0.00           C  
ATOM   2659  CG  LEU A 181       1.251  12.615   6.227  1.00  0.00           C  
ATOM   2661  CD1 LEU A 181       0.085  11.967   6.961  1.00  0.00           C  
ATOM   2665  CD2 LEU A 181       2.490  11.805   6.594  1.00  0.00           C  
ATOM   2651  H   LEU A 181       0.609  13.274   2.187  1.00  0.00           H  
ATOM   2653  HA  LEU A 181      -0.714  13.918   4.783  1.00  0.00           H  
ATOM   2656  HB2 LEU A 181       1.952  12.580   4.188  1.00  0.00           H  
ATOM   2657  HB3 LEU A 181       0.473  11.681   4.437  1.00  0.00           H  
ATOM   2660  HG  LEU A 181       1.388  13.635   6.585  1.00  0.00           H  
ATOM   2662 HD11 LEU A 181       0.338  11.851   8.015  1.00  0.00           H  
ATOM   2663 HD12 LEU A 181      -0.809  12.579   6.838  1.00  0.00           H  
ATOM   2664 HD13 LEU A 181      -0.088  10.968   6.562  1.00  0.00           H  
ATOM   2666 HD21 LEU A 181       3.364  12.238   6.107  1.00  0.00           H  
ATOM   2667 HD22 LEU A 181       2.651  11.819   7.672  1.00  0.00           H  
ATOM   2668 HD23 LEU A 181       2.381  10.774   6.257  1.00  0.00           H  
ATOM   2669  N   ASN A 182       0.392  16.165   4.840  1.00  0.00           N  
ATOM   2671  CA  ASN A 182       1.112  17.382   5.196  1.00  0.00           C  
ATOM   2673  C   ASN A 182       1.454  17.342   6.683  1.00  0.00           C  
ATOM   2677  O   ASN A 182       0.554  17.361   7.523  1.00  0.00           O  
ATOM   2674  CB  ASN A 182       0.276  18.613   4.834  1.00  0.00           C  
ATOM   2678  CG  ASN A 182       0.168  18.830   3.339  1.00  0.00           C  
ATOM   2679  ND2 ASN A 182      -0.998  19.169   2.842  1.00  0.00           N  
ATOM   2682  OD1 ASN A 182       1.115  18.716   2.588  1.00  0.00           O  
ATOM   2670  H   ASN A 182      -0.576  16.074   5.116  1.00  0.00           H  
ATOM   2672  HA  ASN A 182       2.045  17.443   4.637  1.00  0.00           H  
ATOM   2675  HB2 ASN A 182       0.737  19.502   5.265  1.00  0.00           H  
ATOM   2676  HB3 ASN A 182      -0.720  18.492   5.261  1.00  0.00           H  
ATOM   2680 HD21 ASN A 182      -1.011  19.270   1.837  1.00  0.00           H  
ATOM   2681 HD22 ASN A 182      -1.819  19.163   3.430  1.00  0.00           H  
ATOM   2683  N   LEU A 183       2.748  17.314   6.990  1.00  0.00           N  
ATOM   2685  CA  LEU A 183       3.268  17.584   8.326  1.00  0.00           C  
ATOM   2687  C   LEU A 183       3.433  19.102   8.451  1.00  0.00           C  
ATOM   2691  O   LEU A 183       4.411  19.648   7.942  1.00  0.00           O  
ATOM   2688  CB  LEU A 183       4.606  16.840   8.523  1.00  0.00           C  
ATOM   2692  CG  LEU A 183       4.557  15.312   8.349  1.00  0.00           C  
ATOM   2694  CD1 LEU A 183       5.963  14.737   8.527  1.00  0.00           C  
ATOM   2698  CD2 LEU A 183       3.632  14.648   9.366  1.00  0.00           C  
ATOM   2684  H   LEU A 183       3.414  17.287   6.231  1.00  0.00           H  
ATOM   2686  HA  LEU A 183       2.557  17.254   9.084  1.00  0.00           H  
ATOM   2689  HB2 LEU A 183       5.326  17.234   7.805  1.00  0.00           H  
ATOM   2690  HB3 LEU A 183       4.974  17.069   9.522  1.00  0.00           H  
ATOM   2693  HG  LEU A 183       4.214  15.065   7.344  1.00  0.00           H  
ATOM   2695 HD11 LEU A 183       6.637  15.188   7.797  1.00  0.00           H  
ATOM   2696 HD12 LEU A 183       6.325  14.923   9.538  1.00  0.00           H  
ATOM   2697 HD13 LEU A 183       5.938  13.663   8.343  1.00  0.00           H  
ATOM   2699 HD21 LEU A 183       3.885  14.960  10.380  1.00  0.00           H  
ATOM   2700 HD22 LEU A 183       2.605  14.931   9.135  1.00  0.00           H  
ATOM   2701 HD23 LEU A 183       3.710  13.564   9.285  1.00  0.00           H  
ATOM   2702  N   ALA A 184       2.457  19.774   9.057  1.00  0.00           N  
ATOM   2704  CA  ALA A 184       2.598  21.175   9.449  1.00  0.00           C  
ATOM   2706  C   ALA A 184       3.508  21.311  10.680  1.00  0.00           C  
ATOM   2711  O   ALA A 184       3.520  20.386  11.533  1.00  0.00           O  
ATOM   2707  CB  ALA A 184       1.209  21.798   9.628  1.00  0.00           C  
ATOM   2712  OXT ALA A 184       4.188  22.354  10.727  1.00  0.00           O1-
ATOM   2703  H   ALA A 184       1.710  19.247   9.487  1.00  0.00           H  
ATOM   2705  HA  ALA A 184       3.108  21.717   8.653  1.00  0.00           H  
ATOM   2708  HB1 ALA A 184       1.316  22.809  10.021  1.00  0.00           H  
ATOM   2709  HB2 ALA A 184       0.626  21.192  10.322  1.00  0.00           H  
ATOM   2710  HB3 ALA A 184       0.697  21.833   8.666  1.00  0.00           H  
TER   
END
